# Supplementary material for: Robust unsupervised deconvolution of linear motifs characterizes 68 protein modifications at proteome scale
Source: Sci Rep. 2021 Nov 18;11:22490. doi: 10.1038/s41598-021-01971-3 (PMC8602328; doi:10.1038/s41598-021-01971-3)
Supplement: Supplementary file 1 — Supplementary Information 1. [file 41598_2021_1971_MOESM1_ESM.zip]

Archive with 94 entries (82 files):
- Smith et al Supplementary Data and Tables/
- __MACOSX/._Smith et al Supplementary Data and Tables
- Smith et al Supplementary Data and Tables/Smith et al Supplementary Tables/
- __MACOSX/Smith et al Supplementary Data and Tables/._Smith et al Supplementary Tables
- Smith et al Supplementary Data and Tables/.DS_Store
- __MACOSX/Smith et al Supplementary Data and Tables/._.DS_Store
- Smith et al Supplementary Data and Tables/Smith et al Supplementary Data S2/
- __MACOSX/Smith et al Supplementary Data and Tables/._Smith et al Supplementary Data S2
- Smith et al Supplementary Data and Tables/Smith et al Supplementary Data S1/
- __MACOSX/Smith et al Supplementary Data and Tables/._Smith et al Supplementary Data S1
- Smith et al Supplementary Data and Tables/Smith et al Supplementary Tables/.DS_Store
- __MACOSX/Smith et al Supplementary Data and Tables/Smith et al Supplementary Tables/._.DS_Store
- Smith et al Supplementary Data and Tables/Smith et al Supplementary Tables/Supplementary Table S1.xlsx
- __MACOSX/Smith et al Supplementary Data and Tables/Smith et al Supplementary Tables/._Supplementary Table S1.xlsx
- Smith et al Supplementary Data and Tables/Smith et al Supplementary Tables/Supplementary Table S4.xlsx
- __MACOSX/Smith et al Supplementary Data and Tables/Smith et al Supplementary Tables/._Supplementary Table S4.xlsx
- Smith et al Supplementary Data and Tables/Smith et al Supplementary Tables/Supplementary Table S2.xlsx
- __MACOSX/Smith et al Supplementary Data and Tables/Smith et al Supplementary Tables/._Supplementary Table S2.xlsx
- Smith et al Supplementary Data and Tables/Smith et al Supplementary Tables/Supplementary Table S3.xlsx
- __MACOSX/Smith et al Supplementary Data and Tables/Smith et al Supplementary Tables/._Supplementary Table S3.xlsx
- Smith et al Supplementary Data and Tables/Smith et al Supplementary Data S2/.DS_Store
- __MACOSX/Smith et al Supplementary Data and Tables/Smith et al Supplementary Data S2/._.DS_Store
- Smith et al Supplementary Data and Tables/Smith et al Supplementary Data S2/Supplementary Data S2 Fig1b_combined_results.xlsx
- __MACOSX/Smith et al Supplementary Data and Tables/Smith et al Supplementary Data S2/._Supplementary Data S2 Fig1b_combined_results.xlsx
- Smith et al Supplementary Data and Tables/Smith et al Supplementary Data S2/Stukalov et al/
- __MACOSX/Smith et al Supplementary Data and Tables/Smith et al Supplementary Data S2/._Stukalov et al
- Smith et al Supplementary Data and Tables/Smith et al Supplementary Data S2/TagGraph analysis/
- __MACOSX/Smith et al Supplementary Data and Tables/Smith et al Supplementary Data S2/._TagGraph analysis
- Smith et al Supplementary Data and Tables/Smith et al Supplementary Data S2/Pease et al/
- __MACOSX/Smith et al Supplementary Data and Tables/Smith et al Supplementary Data S2/._Pease et al
- Smith et al Supplementary Data and Tables/Smith et al Supplementary Data S2/Ochoa et al/
- __MACOSX/Smith et al Supplementary Data and Tables/Smith et al Supplementary Data S2/._Ochoa et al
- Smith et al Supplementary Data and Tables/Smith et al Supplementary Data S1/.DS_Store
- __MACOSX/Smith et al Supplementary Data and Tables/Smith et al Supplementary Data S1/._.DS_Store
- Smith et al Supplementary Data and Tables/Smith et al Supplementary Data S1/Stukalov et al/
- __MACOSX/Smith et al Supplementary Data and Tables/Smith et al Supplementary Data S1/._Stukalov et al
- Smith et al Supplementary Data and Tables/Smith et al Supplementary Data S1/Supplementary Data S1 Fig1a_combined_results.xlsx
- __MACOSX/Smith et al Supplementary Data and Tables/Smith et al Supplementary Data S1/._Supplementary Data S1 Fig1a_combined_results.xlsx
- Smith et al Supplementary Data and Tables/Smith et al Supplementary Data S1/TagGraph analysis/
- __MACOSX/Smith et al Supplementary Data and Tables/Smith et al Supplementary Data S1/._TagGraph analysis
- Smith et al Supplementary Data and Tables/Smith et al Supplementary Data S1/Pease et al/
- __MACOSX/Smith et al Supplementary Data and Tables/Smith et al Supplementary Data S1/._Pease et al
- Smith et al Supplementary Data and Tables/Smith et al Supplementary Data S1/Ochoa et al/
- __MACOSX/Smith et al Supplementary Data and Tables/Smith et al Supplementary Data S1/._Ochoa et al
- Smith et al Supplementary Data and Tables/Smith et al Supplementary Data S2/Stukalov et al/Supplementary Data S2 Stukalov et al input_Fig1b.xlsx
- __MACOSX/Smith et al Supplementary Data and Tables/Smith et al Supplementary Data S2/Stukalov et al/._Supplementary Data S2 Stukalov et al input_Fig1b.xlsx
- Smith et al Supplementary Data and Tables/Smith et al Supplementary Data S2/Stukalov et al/Supplementary Data S2 Stukalov et al results_Fig1b.xlsx
- __MACOSX/Smith et al Supplementary Data and Tables/Smith et al Supplementary Data S2/Stukalov et al/._Supplementary Data S2 Stukalov et al results_Fig1b.xlsx
- Smith et al Supplementary Data and Tables/Smith et al Supplementary Data S2/TagGraph analysis/Supplementary Data S2 TagGraph_R results_Fig1b.xlsx
- __MACOSX/Smith et al Supplementary Data and Tables/Smith et al Supplementary Data S2/TagGraph analysis/._Supplementary Data S2 TagGraph_R results_Fig1b.xlsx
- Smith et al Supplementary Data and Tables/Smith et al Supplementary Data S2/TagGraph analysis/Supplementary Data S2 TagGraph_E results_Fig1b.xlsx
- __MACOSX/Smith et al Supplementary Data and Tables/Smith et al Supplementary Data S2/TagGraph analysis/._Supplementary Data S2 TagGraph_E results_Fig1b.xlsx
- Smith et al Supplementary Data and Tables/Smith et al Supplementary Data S2/TagGraph analysis/Supplementary Data S2 TagGraph_T results_Fig1b.xlsx
- __MACOSX/Smith et al Supplementary Data and Tables/Smith et al Supplementary Data S2/TagGraph analysis/._Supplementary Data S2 TagGraph_T results_Fig1b.xlsx
- Smith et al Supplementary Data and Tables/Smith et al Supplementary Data S2/TagGraph analysis/Supplementary Data S2 TagGraph_S results_Fig1b.xlsx
- __MACOSX/Smith et al Supplementary Data and Tables/Smith et al Supplementary Data S2/TagGraph analysis/._Supplementary Data S2 TagGraph_S results_Fig1b.xlsx
- Smith et al Supplementary Data and Tables/Smith et al Supplementary Data S2/TagGraph analysis/Supplementary Data S2 TagGraph_P results_Fig1b.xlsx
- __MACOSX/Smith et al Supplementary Data and Tables/Smith et al Supplementary Data S2/TagGraph analysis/._Supplementary Data S2 TagGraph_P results_Fig1b.xlsx
- Smith et al Supplementary Data and Tables/Smith et al Supplementary Data S2/TagGraph analysis/Supplementary Data S2 TagGraph input_Fig1b.xlsx
- __MACOSX/Smith et al Supplementary Data and Tables/Smith et al Supplementary Data S2/TagGraph analysis/._Supplementary Data S2 TagGraph input_Fig1b.xlsx
- Smith et al Supplementary Data and Tables/Smith et al Supplementary Data S2/Pease et al/Supplementary Data S2 Pease et al results_Fig1b.xlsx
- __MACOSX/Smith et al Supplementary Data and Tables/Smith et al Supplementary Data S2/Pease et al/._Supplementary Data S2 Pease et al results_Fig1b.xlsx
- Smith et al Supplementary Data and Tables/Smith et al Supplementary Data S2/Pease et al/Supplementary Data S2 Pease et al input_Fig1b.xlsx
- __MACOSX/Smith et al Supplementary Data and Tables/Smith et al Supplementary Data S2/Pease et al/._Supplementary Data S2 Pease et al input_Fig1b.xlsx
- Smith et al Supplementary Data and Tables/Smith et al Supplementary Data S2/Ochoa et al/Supplementary Data S2 Ochoa et al results_Fig1b.xlsx
- __MACOSX/Smith et al Supplementary Data and Tables/Smith et al Supplementary Data S2/Ochoa et al/._Supplementary Data S2 Ochoa et al results_Fig1b.xlsx
- Smith et al Supplementary Data and Tables/Smith et al Supplementary Data S2/Ochoa et al/Supplementary Data S2 Ochoa et al input_Fig1b.xlsx
- __MACOSX/Smith et al Supplementary Data and Tables/Smith et al Supplementary Data S2/Ochoa et al/._Supplementary Data S2 Ochoa et al input_Fig1b.xlsx
- Smith et al Supplementary Data and Tables/Smith et al Supplementary Data S1/Stukalov et al/Supplementary Data S1 Stukalov et al input_Fig1a.xlsx
- __MACOSX/Smith et al Supplementary Data and Tables/Smith et al Supplementary Data S1/Stukalov et al/._Supplementary Data S1 Stukalov et al input_Fig1a.xlsx
- Smith et al Supplementary Data and Tables/Smith et al Supplementary Data S1/Stukalov et al/Supplementary Data S1 Stukalov et al results_Fig1a.xlsx
- __MACOSX/Smith et al Supplementary Data and Tables/Smith et al Supplementary Data S1/Stukalov et al/._Supplementary Data S1 Stukalov et al results_Fig1a.xlsx
- Smith et al Supplementary Data and Tables/Smith et al Supplementary Data S1/TagGraph analysis/.DS_Store
- __MACOSX/Smith et al Supplementary Data and Tables/Smith et al Supplementary Data S1/TagGraph analysis/._.DS_Store
- Smith et al Supplementary Data and Tables/Smith et al Supplementary Data S1/TagGraph analysis/Supplementary Data S1  TagGraph_E results_Fig1a.xlsx
- __MACOSX/Smith et al Supplementary Data and Tables/Smith et al Supplementary Data S1/TagGraph analysis/._Supplementary Data S1  TagGraph_E results_Fig1a.xlsx
- Smith et al Supplementary Data and Tables/Smith et al Supplementary Data S1/TagGraph analysis/Supplementary Data S1  TagGraph_R results_Fig1a.xlsx
- __MACOSX/Smith et al Supplementary Data and Tables/Smith et al Supplementary Data S1/TagGraph analysis/._Supplementary Data S1  TagGraph_R results_Fig1a.xlsx
- Smith et al Supplementary Data and Tables/Smith et al Supplementary Data S1/TagGraph analysis/Supplementary Data S1  TagGraph_T results_Fig1a.xlsx
- __MACOSX/Smith et al Supplementary Data and Tables/Smith et al Supplementary Data S1/TagGraph analysis/._Supplementary Data S1  TagGraph_T results_Fig1a.xlsx
- Smith et al Supplementary Data and Tables/Smith et al Supplementary Data S1/TagGraph analysis/Supplementary Data S1  TagGraph_S results_Fig1a.xls
- __MACOSX/Smith et al Supplementary Data and Tables/Smith et al Supplementary Data S1/TagGraph analysis/._Supplementary Data S1  TagGraph_S results_Fig1a.xls
- Smith et al Supplementary Data and Tables/Smith et al Supplementary Data S1/TagGraph analysis/Supplementary Data S1 TagGraph input_Fig1a.xlsx
- __MACOSX/Smith et al Supplementary Data and Tables/Smith et al Supplementary Data S1/TagGraph analysis/._Supplementary Data S1 TagGraph input_Fig1a.xlsx
- Smith et al Supplementary Data and Tables/Smith et al Supplementary Data S1/TagGraph analysis/Supplementary Data S1 TagGraph_P results_Fig1a.xlsx
- __MACOSX/Smith et al Supplementary Data and Tables/Smith et al Supplementary Data S1/TagGraph analysis/._Supplementary Data S1 TagGraph_P results_Fig1a.xlsx
- Smith et al Supplementary Data and Tables/Smith et al Supplementary Data S1/Pease et al/Supplementary Data S1 Pease et al input_Fig1a.xlsx
- __MACOSX/Smith et al Supplementary Data and Tables/Smith et al Supplementary Data S1/Pease et al/._Supplementary Data S1 Pease et al input_Fig1a.xlsx
- Smith et al Supplementary Data and Tables/Smith et al Supplementary Data S1/Pease et al/Supplementary Data S1 Pease et al result_Fig1a.xlsx
- __MACOSX/Smith et al Supplementary Data and Tables/Smith et al Supplementary Data S1/Pease et al/._Supplementary Data S1 Pease et al result_Fig1a.xlsx
- Smith et al Supplementary Data and Tables/Smith et al Supplementary Data S1/Ochoa et al/Supplementary Data S1 Ochoa et al result_Fig1a.xlsx
- __MACOSX/Smith et al Supplementary Data and Tables/Smith et al Supplementary Data S1/Ochoa et al/._Supplementary Data S1 Ochoa et al result_Fig1a.xlsx
- Smith et al Supplementary Data and Tables/Smith et al Supplementary Data S1/Ochoa et al/Supplementary Data S1 Ochoa et al input_Fig1a.xlsx
- __MACOSX/Smith et al Supplementary Data and Tables/Smith et al Supplementary Data S1/Ochoa et al/._Supplementary Data S1 Ochoa et al input_Fig1a.xlsx
