# Supplementary material for: Robust unsupervised deconvolution of linear motifs characterizes 68 protein modifications at proteome scale
Source: Sci Rep. 2021 Nov 18;11:22490. doi: 10.1038/s41598-021-01971-3 (PMC8602328; doi:10.1038/s41598-021-01971-3)
Supplement: Supplementary file 1 — Supplementary Information 1. [file 41598_2021_1971_MOESM1_ESM.zip › Smith et al Supplementary Data and Tables/Smith et al Supplementary Tables/Supplementary Table S1.xlsx]

## Sheet: Description
Supplementary Table S1. Input files for data composition analysis
TagGraph_S_original - list of original TagGraph phosho-serine-centered sequences
TagGraph_S_seq_end - list of original TagGraph phosho-serine-centered sequences with one additional random sequence at the end
TagGraph_S_seq_begin - list of original TagGraph phosho-serine-centered sequences with one additional random sequence at the beginning

## Sheet: TagGraph_S_original
ESKGQPRSQEESEEG
YRAPRPQSEESWDEE
HSTHYRASEEEPEYG
DLKADEPSSEESDLE
DLKADEPSSEESDLE
DTEKEDRSPSAIFSA
VYAKCDSSPDSAEDV
KGHPQEESEESNVSM
SYPGKITSNMFCVGF
SYPLKITSNMFCVGF
VKVNGDASPAAAESG
LANKVDLSFSPSQSL
PKDEVEVSDDDEKEP
EEPAAAGSGAASPSA
EAEVAPVSPEVTQEV
ARTAHYGSLPQKSHG
KRVPGQGSSEDDLQE
RHADGSFSDEMNTIL
GGPGSAVSPYPTFNP
XXMDPNCSCAAAGVS
KQAQRGSSNVFSMFE
PHAFKTESGEETDLI
DGAKGGQSAESEEEE
PMDQRAESPEEVACR
SEKESEKSDGDPIVD
STFRAERSFHSSSSS
GILGLPGSRGERGLP
GAEIVYKSPVVSGDT
XMTTPRNSVNGTFPA
RVPGQGSSEDDLQEE
MEEAKSQSLEEDFEG
DILGVKPSASPEEIK
IEAVQAISMFNGQLL
PLGDDEASATVSKTE
CYTAEKKSPSEARQD
PPRGLKMSATFIGNS
PPRGLKMSATFIGNS
PPRGLKMSATFIGNS
ITSAARRSYVSSGEM
ARAAARLSLTDPLVA
SSKRVSRSLDGAPIG
EPRGFAPSPGEYTHR
VQEIRRFSTPAPQPT
YPPVGAASTPTKLQE
FSDEKLNSPTDSTPA
FSPKTAKSRTPVQDH
AEEAAGASPAKANGQ
AGKDGDKSPMSSLQI
RQEGRKDSLSVNEFK
IPESRPLSPTAFSLQ
KSPEKAKSPAKEEAK
PVKEEAKSPAEAKSP
FTSSSPSSPSRAKGG
PSRRRRLSIIPPVIQ
VLRLKCGSGPVHISG
GRPLFPGSTVEEQLH
GEPASPISQRLPPKV
HVSRTEVSSNHVLIY
PGLKAMVSPFHSPPS
PPVLRTASQEGCQEL
ESEESNVSMASLGEK
APEEEHESPRAETPS
SSDSGAESEEEEAQE
HPESSLSSEEETAGV
KLVEDERSDREETES
ELPKPRISDSESEDP
LKKKKRLSQSDEDVI
YVAPEVDSDDENVEY
EMPADLPSLAADFVE
PPGPPGVSGGGYDFG
LRIAKTPSPPEEPSP
EIISPPASPPEMVGQ
TQSPTPRSHSPSASQ
VTVRYAPSEAGLHEM
RDVEMGNSVIEENEM
GSRSRTPSLPTPPTR
THTTLEHSDCAFMVD
THTTLEHSDCAFMVD
DEPKHTGSGEDESGV
SGLQIQKSPEPEVLS
KTSQIGESFEEILEE
THTTLEHSDCAFMVD
THTTLEHSDCAFMVD
THTTLEHSDCAFMVD
THTTLEHSDCAFMVD
AHGYGEESEEERGLE
RRKLRPGSGGEKPPD
KSPEKAKSPEKEEAK
DRLGSRPSLQEQSPL
ERVSRKMSIQEYELI
KEEVEAVSGEHHHHV
TFFGRRKSRQGSLAM
RETEEQDSDSAEQGD
RRLNECISPVANEMN
PRHQASDSENEELPK
SALYSNLSGHRGSQT
GSLRLGKSEAPETPM
EPDKRKRSPTESVNT
PGTALVGSQKEPSEV
LNRRGSMSYLAAVEE
FKLGGRDSRSGSPMA
ALERMFLSFPTTKTY
ANPAASTSPSLSHRF
PVEEKGKSPVSKSPV
EEDKGFKSPPCEDFS
SYESASRSSLFAQIN
YESASRSSLFAQINQ
VEEQRKMSQDSVHHT
PPSGRTESPATAAET
RRPKHRPSEADEEEL
EGEETRFSTFAGSIT
AKTLDVKSPEAKTPA
SWSLCSDSEEEMKAL
FGNLSSASAIMGNPK
FGNLSSASAIMGNPK
TVTRSYRSVGGSGGG
SPIEKVLSPLRSPPL
AEVARRKSVPSETVV
ELILKPPSPISEAPR
AGGGRPSSPSPSVVS
ASFIRKASDVHEVRK
NVARLNFSHGTHEYH
RLFDHPESPTPNPTE
GASESQDSPRKLKYE
LSFRNADSQEDAEEL
KELSSPISPKSLQSD
EQEDRALSPVIPLIP
KERKASLSLHVLETN
DFERTPQSPTLPPAK
KPQGVIRSPQGLELA
KGKHSLDSDEEEDDD
EHLVSHHSPQRTESP
VGSHCDLSLKIPEIS
SPLQRQPSSPGPTPR
QQRQRADSSTQELAR
FKQMEQISQFLQAAE
IAFPSKTSASIGSLC
VEVRMHDSHLGSEEP
ASRRSSLSSHSHQSQ
DYRRQLQSLTCDLES
EKEEDPGSHEEDDES
ESSPLPTSPKFLRQN
DNIKTYCSEPEKVDK
EAQAEKYSQKEDRYE
APRAVFPSIVGRPRQ
SGNNMDKSDSELNSE
APRAVFPSIVGRPRQ
APQAVFPSIVGRPRH
LTFQRQASLEQANSF
PPRIHRASDPGLPAE
PAKEEARSPADKFPE
PERTRPRSPSPVSSE
RPGHYPASSPTAVHA
PQLNKSQSLTNAFNL
YIREKRESVASGDDR
LPTVKATSPLIEETP
EPEAAVISNGEHXXX
RRMPRSNSQENVEAS
DVATSPISPTENNTT
GHVTISESPEELGTP
KTVSRTTSPPLSIPT
SAHGRSSSNVNGGPE
IRRPRSLSSPTVTLS
AGAGEPQSPDELLPK
PTRKTPESFLGPNAA
HAYEKEDSDEVHLEE
ERGNFGGSFAGSFGG
SGDRSGYSSPGSPGT
MDPNCSCSPVGSCAC
DTPCKAKSTPEAPED
APASPVQSPAKEAET
WVHFSDTSPEHVTPE
QWLKRGISALLLNQG
SQPSRKRSVSHGSNH
GQARITHSPTVSQVT
PVDLSKWSGPLSLQE
XXXXMGDSEMAVFGA
PIPIMPASPQKGHAV
SVDPRLPSPFDIPQI
PTTKGSKSPAKVSDG
EHLAQTKSPGNSRRR
AFQSRSGSPDPEVPS
KSKLDWESFKEEEGI
SPATTVTSPNSTPAK
AMDFSRQSPDHPTVG
PPGPRGRSGETGPAG
MKEPEDNSPNTCQVI
GAGFGSRSLYGLGGS
GAGFGSRSLYGLGGS
LKNAYEESLEHLETF
LKNAYEESLEHLETF
SLRLQSSSASYGGGF
SGGSRSFSTASAITP
VGGYGSRSLYNLGGS
GAGFGSRSLYGLGGS
SESGPRCSSPVDTEC
SGEKNEGSESAPEGQ
RLLLAEDSEEEVDFL
TMSPRHLSESSGKPL
SIAKRLQSIGTENTE
FEEKFIKSAEDLDKL
FEEKFIKSAEDLDKL
KPAGPSVSELIVQAA
EIMRSKESPDLSISH
PQRSKFDSDEEEEDT
STMKVSESEGKLEGQ
RWRRKGASVSGLSGC
VEGTSNKSPIPRRPT
KSPEKAKSPVKAEAK
GLFRGGKSGELEQEE
RHVREAASYQEALAR
QDMFIVHSIEEIQSL
RAIGRLSSMAMISGL
GEPGAPGSKGDTGAK
MGYGDRTSTFCGTPE
GCDLFADSEKEEEDI
WRSSRRISQVSSGET
GCDLFADSEKEEEDI
ALGPRSASLLSLQTE
KRPVKLLSGGNTLHL
HTFMGVVSLGSPSGE
MGVVSLGSPSGEVSH
VVSLGSPSGEVSHPR
RITFTPSSGIASEVT
KELSRKQSQQLELLE
SRHAIMRSPQMVSAI
KCINTFGSFQCRCPT
AGDHKDPSLGAGEAA
GKLRRSQSTTFNPDD
LTGWRPGSGFTNTMR
EDAIPEESGDEDEDD
EKEMKTTSPLEEEER
HRHRGHGSEEDEDVS
EGAGFEESSETGDYE
KLKEASRSSPVEFEC
LKEASRSSPVEFECI
ASEAHESSSRGEAGA
SEAHESSSRGEAGAP
KSGQSADSKQDLLSH
AALKQNSSPPSSLNK
RHLEKVASEEEEVPL
MLSPSHGSNPIEDPL
LHEDLDESDDDMDEK
LRQRRASSPGYIDSP
GSNSGMDSNIDLTIV
TSEEAERSDGDPVQP
STRPRSLSLQPQLTQ
NTAAQKVSHLLGINV
DGNVQLVSHKDIQDS
GRMDRGNSLPCVLEQ
CPLPRATSLPSLDTP
MAGMKTASGDYIDSS
RHWSRSHSSSTFGTG
RAVSREDSVKPGAHL
LQVPGGDSDEDSKTP
REKPRHKSDVEIPAT
RARGPGGSPGGLQKR
CQLNARTSVLAAANP
DSVLENKSLQENEEE
SRLEKQNSTPESDYD
SRRSLSGSADENPSC
DLLIPDRSPEPTREQ
KKPALPVSPAARSKA
NAQFPRFSPVLGRAQ
RESSPLYSPTFSDST
KNRPDYVSEEEEDDE
TPAATPPSPKGGLAT
XXXMADHSFSDGVPS
EKGEAEQSEEEADEE
AKEERAPSPPVEVDE
RPSQRHGSKYLATAS
KVNTRRKSTDSVPIS
RSYRTDISMSDFENS
GGDPIPKSPFSVAVS
ADQHVPGSPFSVKVT
VDKNFINSPVAQADW
SVGPLPKSLEDLQLT
GGYAIPRSPFEVQVS
VQPDKPASPKFIVTL
MPKFKMPSFGVSAPG
GLHVGRASTPDWVSE
EKALDIDSDEESEPK
TPSSSPASPQETRQH
KTVTPASSAKTSPAK
EEVKRKHSAILASPN
RGASRSSSPGAGGGH
FKLKVIRSADVSPTT
DPTQVSSSLSPEGTL
GGGRVQNSPPVGRKT
TSQLDDQSAETHSHK
RKLIRADSVSELPAP
GPQKGPASDSETEDA
QARPGPQSPGSPLEE
QARPGPQSPGSPLEE
KKRGRSRSVPVSFYE
KDLDEEGSEKELHEN
DEDRTVPSTPTLVVP
QARPGPQSPGSPLEE
DGPPSPRSPVIGSEV
LDLKGSESPEMGPEV
YAGALRASGEMASAQ
DSCKLMLSTSEYSQS
TNANVDNSASPSVAQ
ECRRRAQSVSLEGSA
YQKLDVKSIDDEDVD
SLPEKVVSPPEPEKE
YQKLDVKSIDDEDVD
ARSFSTGSDLGHWVT
GESPVVQSDEEEVQV
TGAFRVPSPGMEEAG
KPNKSKRSKTPVQAA
TRRSRFHSPSTTWSP
EMDRKQPSPAPTPTA
EENTDQASPQEDYAG
DRAGDRNSEDDGVVM
HPLPNAASPGAEAPS
DKRPRTASPHFTVSK
DKHDRRRSQSIEQES
DVSSKQLSPESLGTL
AHESRRDSIVAELDR
PGEEVLESSQEALHV
ATQTGDASKCLATGP
KSGDRGESGPAGPAG
RQSAERNSNLVGAAH
EGTNAYRSYCYYFNE
GEESRLESGMQNMSI
AIVDTGTSLMVGPVD
RFWRKTRSTHTGSSC
TALQRSLSELESLKL
VFLVRDSSTSPGDYV
FAWERNPSTISSPGH
LATRLVHSGPGKGSP
QPVSAPPSPRDISME
RKRGRSGSAAQAEGL
SGCKVQISPDSGGLP
EPLAGQESPLPLATR
NLNENQASEEEDELG
KEVTRKLSEADNRKM
LDSDNDDSDCPYSEK
MTHRNLTSSSLNDIS
THRNLTSSSLNDISD
XXMDPNCSCAAGDSC
RNLAENISRVLYPND
RNLAENISRVLYPND
RNLAENISRVLYPND
GMIHRQGSLHVGDEI
IGFQHFESEEDINVA
KRKKSNISPNFNFMG
SASPPSRSPPHFELS
LIRNKFGSADNIAHL
EYKGETKSFYPEEVS
ARRPRARSVDALDDL
GGARSDGSLEDGDDV
LHGDDQDSEDEVLTI
KGGKRKDSVWGSGGG
TFLERRKSQVAELND
KPEETTRSPDEEDYD
ESEPQTRSPDFTNEN
VPSAGTISPTSSLEE
KSDGAPASDSKPGSS
IYTKESESDQEQEEE
TPDEIKQSPDEFCHS
NPEEDAQSDVTEGHD
HPWISHRSTVASCMH
YEKTDDVSEKTSLAD
DPLIRWDSYDNFSGH
SGLQRRNSSEASSGD
EEDTRSASPTIEAQG
YGSLPQKSHGRTQDE
YERRRSRSRSFDYNY
KTITLVKSPISVPGG
FGPLSSRSAPASPTH
NSLQRVPSYDSFDSE
QRVPSYDSFDSEDYP
DKGESGPSGPAGPTG
GFPSSAGSVSPRSTS
PGPQRSHSSSEAYEP
PVPSTCSSTFPEELS
IAKGERQSPVDIDTH
IVLKEPISVSSEQVL
NTFSVVPSPKVSDTV
NTFSVVPSPKVSDTV
NTFSVVPSPKVSDTV
NTFSVVPSPKVSDTV
SMWASLSSPDAEAVE
RLDHALNSPTSPCEE
EDLKNAVSVHHALAS
EMVPRHSSWGDVGVG
NGCKVDNSSLTGESE
LRQEKGGSRGEEVGE
KSPEKAKSPTKEEAK
FHYRAATSRYTLNFE
HGCKVDNSSLTGESE
QYEAMASSNMHEAEE
QGCKVDNSSLTGESE
HGCKVDNSSLTGESE
FPSKTSASIGSLCAD
RRIPRAPSQHIFFVQ
DRLPNLSSPSAEGPP
NRHAKASSPQGFDVD
LNAEKLESEEDVSQA
SFRTPRDSKLEAPAE
AILNQIPSHSSSIRT
NLTIRSSSFSDTLEE
NVVSGKTSACFEPSL
MAGVKRASEDSEEEP
KTEASPESMLSPSHG
DAAALELSSDEAVEV
STPRDVMSDETNNEE
TNNEETESPSQEFVN
AVSSEKVSPSKSPSL
KNRADHRSSPNVANQ
NVANQPPSPGGKSAY
TVGTPIASVPGSTNT
ALSERLRSFSMQDLT
EATEPEPSGSIANPA
GGQTAPASTRLFQVR
VVEEHCASPEDKTLE
GVRLLQDSVDFSLAD
DDGSELSSASKTEVS
DDGSELSSASKTEVS
SSKQSRKSPGDEDDK
LLQDGEFSMDLRTKS
VLLPKKTSATVGPKA
VLIRHGESAWNLENR
NDMKVRKSSTPEEVK
KTLVKSHSLAQPPEF
SGSRGRDSPYQSRGS
QTTTERDSDTDVEEE
IPRPRTPSPESHRSP
GILARQQSVESLAEE
SKALSHDSIFMLGPE
KKRKQGGSPDEPDSK
VSRRENNSPSNLPRP
AVERVTKSPGETSKP
LSTDREASIDILHSI
RNSATFKSFEDRVGT
PVKEGQPSPADEKGN
GLDEREKSLQMIRQL
GPQGPRGSEGPQGVR
GSPGRDGSPGAKGDR
TFVVGNSSLLDTSSV
SHMIHNRSKINLQDL
SELRRIASQVKYAGS
DHFVKLISWYDNEFG
TKKGSITSVQAIYVP
KVFDRYKSYSPYDML
LQDSVDFSLADAINT
LKDMSPLSETEMALG
PVGEGTGSPPKWQIG
GSRLYGPSSVSFADD
PSRTASFSESRADEV
MPQDSVPSPRSLQGK
EVERRIVSQLLTLMD
TTQANRMSVDAVEIE
RITAAQHSVTGSAVS
KIPGRRNSRTEEPTV
QLRYYRESADPLGAW
SPIPYTPSPSSSRPI
AIQKRRQSQEKIDDI
RPLERRSSWYVDASD
GFLRSPSSDLDTDAE
GSEQAEKSPGPIVSR
LSLPRASSLNENVDH
VLPSEQESTKKPYRI
PLTELEESIETVVTT
RKLGRQMSDGDGERL
RQREKVASDTEEADR
SSTPPGESYFGVSSL
LKGQSQTSPDHRSDT
APENSGISTLERGQK
ATLPKSPSQLRKGPP
VHHEPQLSDKVHNDA
EEKETSVSKEDTDHE
DPSHRHRSHEEDDND
REEDEEVSAELGHQA
EVIPMALSENSGMNP
WTQRFFDSFGNLSSA
FTPEVQASWQKMVTA
WTQRFFDSFGNLSSA
FTPEVQASWQKMVTG
GAHKRPASVSSSAAV
VVKQERLSPEVAPPA
GGGGGQRSLSPGGAA
SDLEREVSDSEAGGG
DRTQLWASEPGTPPL
SSSSNPSSPGRIKGR
LDGEEDGSSDQSQAS
DGEEDGSSDQSQASG
AGGGRRISDSHEDTG
ENEQEQQSDTEEGSN
EVTEAGDSEGEQSYF
PKLPQTLSRGWGDQL
FVWVGKDSQEEEKTE
GNKGEPGSAGPQGPP
ISNRLVSSPCCIVTS
RPSSREDSLEAGLPL
QEIPNICSHGQCIDT
RELEGHISDLQEDLD
PTTSRRPSGTGTGPE
MEKIWHHSFYNELRV
MEKIWHHSFYNELRV
KNGCRRGSSLGQISG
LDEAGQRSTMXXXXX
YPQSRKLSYEIPTEE
VKLPAKLSISKSLKE
PPPRRSSSPEDPERD
YSPRYSFSEDTKSPL
AQDSEPKSFSAPATQ
GVHTVPGSPQARHRT
AHQGNLASGLHSNAI
NAIASPGSPSLGRHL
FPAPPPYSAVTPPPD
AFSRGVSSPIAGPAQ
VPVGIPTSPKQESAS
PEKKTPKSPVGVQPI
RHSGSDRSSFSHYSG
TTKPSKQSNNKYAAS
TTKPSKQSNNKYAAS
HTFCAGMSKYQEDTC
GERGGLGSPGPKGDK
IRKGGETSEMYLIQP
TWLSLFSSEESNLGA
SLAKGDRSEDFGVNE
TADRWRVSLDVNHFA
KACVVHGSDLKDMTS
HLRVVQCSDLGLDKV
DGIFEVKSTAGDTHL
VGVRNIDSEEVGKIA
RARGQGSSPVAMQKA
DELSKTISPMVMDAK
ADQATPTSPIRVKVE
ASKIVGPSGAAVPCK
VEPAVDTSGVQCYGP
KARVANPSGNLTETY
CNHGFILSHNNDCID
SGEMDDNSLSPEACY
AEMEDLVSSKDDVGK
DGIFEVKSTAGDTHL
VTIQQRLSGSHSQGV
AGAPITRSPFPVHVS
KDGSCGVSYVVQEPG
PTSPKQESASSSYFV
SHSRAGQSAAGAAPG
VGQACNPSACRAVGR
ASKRASRSLDGAAAV
KRTSSPRSPPSSSEI
NGSVSDISPVQAAKK
GNVLKELSDPAGAII
RSSQHGGSSTSLAST
MGRVRLRSDGAAIPR
TKIPLIKSHNDFVAI
EQILEEFSKVTEGLT
SKLKKAASVEEGDEG
LEEPKQASVTYQKPD
MAMGDDKSFDDEESV
SEDGRRGSALGPDEA
KVTSKCGSLGNIHHK
RVQSKIGSLDNITHV
GTRSRLASVSADAEV
STPTTPGSTAITPGT
IQRGTQKSIIIHTSE
GEAAVASSPSKANGQ
GEAAEPGSPTAAEGE
SAASSTSSPKAEDGA
ETFGEYRSLESDNEE
SENADGQSDENKDDY
RRLLDDISNGYDDSE
EEEDGTGSPQLNNRX
LDVSRAESPQADCPS
IATEHIPSPAKKVPR
PTQGADLSPDEKVLS
DEAKGAGSEETAAAA
TMSGVTTSLRFPGQL
TGTPPDSSLVTYELH
AKFWEVISDEHGIDP
KKSHHANSPTAGAAK
KAYLDHFSRALQYEY
VHFVEPLSPTGVAGH
QPLPRSSSTSDILEP
LGSLKRASVDVDLLA
ESRHRSPSGAGEGAS
DNFTKAPSWEASAPP
TSIPRAPSSDEECFF
GIPLPAESPKKGPKK
ELRCRRLSPPGGSGS
TMSGVTTSLRFPGQL
AKFWEVISDEHGIDP
TMSGITTSLRFPGQL
LNSTGSLSPKHSLKQ
AEDVDVPSPDEKSVI
VPLQRTGSQHGPQNA
DDQHDYDSVASDEDT
APEFLASSPPDNKSP
AGIRKVPSFTFTPTV
PCAEDYLSVVLNQLC
EYLEGMMSEAPGPIN
GALLRLPSERLDFSM
VMALQEASEAYLVGL
SQAASSDSAQGSDVS
SQAASSDSAQGSDVS
SQAASSDSAQGSDVS
SQAASSDSAQGSDVS
SQAASSDSAQGSDVS
SQAASSDSAQGSDVS
STPRSAASREDLVGP
PARRLSESLHVVDEN
ASLRAKTSPEGARDL
RDFNQFSSGEKNIFL
LNSVRRGSGTPEAEG
RRPVRYCSRVEIPSG
SVRKRGRSTDEYSEA
ERRTRRESRQESDPE
KGRSKRASVLLASVE
GAKNYAESDHSEDED
NYAESDHSEDEDNDN
GDRSGYSSPGSPGTP
SSQFSSGSQSSRDVT
HLKQSPASPERDYSP
SLHLPKLSITGTYDL
RCVNTDGSYRCECFP
IKKPSLVSDLPWEGA
ALVTVSRSPPGSGAS
SHSSSSLSEEPELSG
DSRRVVKSTQDLSDV
TPLQSRTSIVQAAAG
SLVQRRFSEGVLQSP
SKYLATASTMDHARH
ELRTAKDSDDDDDVA
PPAATPPSPKGGPAT
PPAVTPPSPKGSPAA
SAQRAKASLNGADIY
KMFDAAKSPTSQXXX
ATVKVASSPVMVSNP
LKATVTPSPVKGKGK
LGDALDSSNSMQTIQ
TDEEATKSSYLNIVG
DEEATKSSYLNIVGL
PPLMKKHSQTDLVSR
QVPVRTTSRSPVLSR
XXXXXXMSDAAVDTS
ELLRYYTSASGDEMV
KVGDEGVSGEEVFAE
SYDPYDFSDTEEEMP
KELKTDSSPNQARAQ
KAPEKRASPSKPASA
YTDAERRSVMDATQI
XXXXXXMSDQQLDCA
GNDPLTSSPGRSSRR
ELEENKRSLAALDAL
DLQYITVSKEELSSG
ALVVDNGSGMCKAGF
RRRRHRHSPTGPPGF
YMLWLNASREKIKSD
GEKSFRRSVVGTPAY
RGRKRFVSEGDGGRL
RPQLLRASSMPATLL
FSRRLNHSPPQSSSR
SSGGSITSPPLSPAL
TRRRRSPSPAPPPRR
IKKAASPSPQSVRRV
KEDRSASSGAEGDVS
PRASPGHSPHYFAAS
KLDADAVSPTVSQLS
KRSRKSPSPGRRNPE
LLPKTPISPLKTGVS
RDRERASSPPDRIDI
RRLSQPESAEKHVTQ
QRRSCFESSPDPELK
PVGKSPPSTGSTYGS
RARSMDSSDLSDGAV
RKRSRKESYSVYVYK
RSRKESYSVYVYKVL
RKRSRKESYSVYVYK
RSRKESYSVYVYKVL
RKRSRKESYSVYVYK
RSRKESYSVYVYKVL
RKRSRKESYSVYVYK
RSRKESYSVYVYKVL
RKRSRKESYSVYVYK
RSRKESYSVYVYKVL
RKRSRKESYSVYVYK
RSRKESYSVYVYKVL
RKRSRKESYSVYVYK
RSRKESYSVYVYKVL
RKRSRKESYSVYVYK
RSRKESYSVYVYKVL
RKRSRKESYSVYVYK
RSRKESYSVYVYKVL
DMKNHRESNSNQCVY
SLSLSEESPSKETSL
GSLSRHPSSQLAGPG
STDNSPSSKAEDAPA
VTNGLDLSPADEKKG
SPEKEAKSPVKEEAK
PDDDLGSSNWEAADL
RDASTLQSQKAEGTG
NSKGRRGSQNSSEHR
SETRAFLSPPTLLEG
XXXXXXMSQKQEEEN
EVEEKETSVSKEDTD
SRFKGKHSLDSDEEE
ETASDSESRAESAPL
DNSLKIISNASCTTN
EGEESRISLPLPNFS
TFQPFQRSISADDDL
XXMAEASSDPGAEER
ENEKKLKSMEAEMIQ
GDDEDACSDTEATEA
TFTWVERSQNGGEPD
PPRFHDTSSPLLISG
NVGSSGRSPSKAVAA
DRDYYSRSYRGGGGG
CEIVSAKSSEMNVLI
QREGRGESENAGTNQ
DSSKGEDSAEETEAK
RRNSAPESILLVPPT
VSQGQRLSPGSYPTV
MPLQPNASLNEEEGT
XXMAETLSGLGDSGA
HKASRDPSPIQDGNE
KREDSRGSLIPEGAT
QEAAELLSEPEEESE
QEKVVGSSPGHPAVQ
LSERTNSSDSERSPD
SRNRRSLSPILPGRH
ARRKTVFSPTLPAAR
LEVKLEGSAPTDVLD
EHELEPSSPKSKKKS
QDQEKHLSQEDNDLN
LSRQALDSEEEEEDV
AALIQDQSEEEEEEE
RLSERALSLEENGVG
FVPGRRASLSDLTDL
LRRILSQSTDSLNMR
QKDIKEESDEEEEDD
SPEAAETSPPSNIID
STSDPRVSPRLSRAS
SGRSGTASGGSTPHL
EAKNKRRSGKNSQED
STDFDRSSPPLQPPP
DDGSLNTSGAGPKSW
NPEELCTSPTLMTSQ
AAKLSEGSQPAEEEE
FRRRRGDSESEEDEQ
RRRGDSESEEDEQDS
HEGPGSRSPTTSPIY
LRKKHADSVAELGEQ
LRKKHADSVAELGEQ
LRKKHADSVAELGEQ
LRKKHADSVAELGEQ
DFRACLISMGYDLGE
YNTEGRVSPSPSQES
KFKTRLQSLEQETGD
PSSRDSPSSPTFISI
LRKKHADSVAELGEQ
QKVVKPKSPEPEATL
SRKRKRDSDAGSSTP
NEKFRTKSPKPAESP
YQFPECDSDEDEDFK
AGVPIPRSPYTVTVG
NSEDIRLSPFMADIR
KVPENPPSMVFKQME
EAKDEPPSEGEAEEE
GGQLRNGSLHIIDDF
RLQAQSLSTVGPRLA
KTSARDASPTPSTDA
SRDHSSQSEEEVVEG
GLEDDQRSMGYDDLD
VIKEVPSSEAAEDVM
KSLSKIASELVNETV
AAPTVIVSNHNLTDT
STSKPQESPKGKRKL
QEDYDVRSRTSVQTE
YPLRRSQSLPTTLLS
KLMQREMSMDESKQV
MKGNDISSGTVLSDY
NHTSRATSTATSGFA
FRVGHMSSVELDDEL
EPEVVGESDSEVEGD
YGRRPQYSNPPVQGE
TVYGGGCSEMLMAHA
VKSATLSSTESTASE
EVSSLEGSPPPCLGQ
RPDPEPVSDNEEDSY
SPRSDRRSVASSQPA
SSPVPYLSPETNPAS
PAPSTSYSPQADSLR
VTMPKVESEIKVPDV
VSLPKVESDLKGPEV
SYSNSYNSPGGGGGS
EPDSRGGSPQMDDIK
ALAPAKESPRKGAAP
VSPPAPGSAPETPED
LTHSDSESSLHMSDR
SRKQSVFSAPSLSAG
EAADKGHSPAQKPKT
RSKGIYQSLEGAVQA
NFDDEFTSEAPILTP
EFYKSLTSDWEDHLA
ALQDTDDSDDDPVLI
LGFQHALSPSTSTCK
TPASKIASEMAYEAV
DPKCRNQSLEFSTMK
GVCVSRTSPTPPESA
VASAYSYSDDEEETN
RIQEQESSGEEDSDL
LQKTTNSSLEEIMDK
HALLKGKSEEELEAS
LEEKFLESAEDLDKL
SKRRRATSPSSSVSG
PGLEVPSSPLRKAKR
HLDPARLSPESAPGP
TANKRSASTEKLEQG
CQTSFFRSLGTAKLG
IGNARSSSPVQVEEE
NPPRVQLSDEMFVFQ
RFAFSPLSEEEEEDE
EDKKEQESDEEEEEE
GDQKGKASPFEEDQN
ASGARNDSPTQIPVS
PRVKRQDSMEALQMD
LTSEPMGSPVSSKTE
RTLSHHASTVQMALE
AAIKAVNSKAEVARA
ETDQQPHSPDSSSSV
PELHKGDSDSEEDEP
SSLVKDASVPLIDVT
IPSRTSHSDSSIYLR
SPVNNHHSPGQTPTL
KLDTFCGSPPYAAPE
IPHPRRLSPVVIRRI
SFSDGVPSDSVEAAK
ENQETQGSTLSDSEE
RSHQRSSSESYTQSF
KKENADQSDPEDVGK
YMSRAAGSPSPLPAP
APLTKASSQGHLPTE
XXMADLDSPPKLSGV
SQQEIEQSIETLNML
AAQFFVESPDVVYGP
EEKKRISSKSPGHMV
KLDTFCGSPPYAAPE
EEDSDEESHHDEMSE
ESHHDEMSEQEEELE
LKGHRSLSPSSNSAF
ATPTPFKSTGDIAGT
PYQDTRGSYGSDAEE
CQMVRVGSKTEVATE
DTPTGVESCSQLVPE
GCEFKGRSLKQSSEG
MSTSAEWSSPVAPTP
PEYEQKVSPVSASSP
GHKIRSTSQGLLDAA
FSYPESYSPTLPVSR
ETVQTTQSPTPVEKE
SPEHKELSNSPLREN
NSPLRENSFGSPLEF
ERQSTKRSPQQTVPY
CTSTAIASPEKKKKK
SGLTRSTSMLISSGH
RKKAHLGSSDNVATM
EDPGSVLSTACGTPG
QAKPGHVSPLQLTNI
RLSSRRSSIRGPEGT
SQKKRTLSPEFNERF
KLVRPLHSVEVMETE
HTFYRLVSPEQPPKA
EDTGAEKSPTTSADL
SSCQTSDSTEKTITP
SFSRVSGSPSSGFRS
PVKAEAKSPEKAKSP
KSPEKAKSPVKEEAK
RLEEEGQSLKDEMAR
ISWDGLDSGKLYTLV
SSGEKSASYSSGHSQ
RTFGPPPSLSPGAFS
SRLLGSASPSSSVRL
DGKDYNASASTISPP
SVLPQNRSSPCIHYF
PVRNLHQSGFSLSGA
VDYIRPASPATETVP
SLRKTHSSPALSQGH
SPAARSLSLQEGDQL
EVQGDRASPGEKAES
GLRVRLPSVGFSETG
SDPADRLSPFLAARH
KRYTMSRSLDGEVGT
NLQIRETSLDTKSVS
ETSLDTKSVSEGHLK
PRDAHDVSPTSTDTE
AHDVSPTSTDTEAQL
GETTATESDQEEDAE
GVAFRAPSIHGGSGG
EEKRPRPSTPAEEDE
ACKRRRLSPSNSSNE
PKIKPSSSANAIYSL
AELKTAMSTPHVAEP
DSHDEEVSPTPPNPV
ADSPGASSPEQPKRK
RQPKSPGSTPTTPTS
ETQRRRLSPPSSSAA
QNMFRNFSFMNPGME
IEEAMDGSETPQLFT
KWQEHRRSLELSSLA
AVLRENLSPTTIETA
HRGLRRDSITPDIAT
PRRRHRPSPPATPPP
AEEQGAGSPGQPAHL
RKGTKHLSPYATLTV
AAEETAVSPRKSPRP
QEARSDKSPDLAPTP
ENGSLRFSTPPGDLL
ESEKQQDSQPEEVMD
EKAGRRSSLQSPASV
SGQATPTSPIKKFPT
DRGLLRRSSPAADVQ
KPKPRSESELIDELS
SSSSVTTSETQPCTP
NACHLSCSALLQDNI
EMHHEALSEALPGDN
EMHHEALSEALPGDN
EAEAEASSPKGKFSL
PIHRRSFSLEGLTGG
LQRPRYGSIVDDERL
MPDQGMTSADDFFQG
GTSSRRGSGDTSISI
RFRERSLSVPTDSGT
AEPRLPLSPIITLEE
RSKSSPTSPTSCTPP
AHMLRSRSLPAFPTS
QEALDYFSDKESGKQ
SWFDTGLSEMRLEKD
RKTRAAQSPPVDSAA
KSPEKAKSPLKEDAK
AKSPVPKSPVEEKGK
MRMDRGVSMPNMLEP
SRSQSSHSYDDSTLP
PTHCPQDSLSGVGGD
PSTVSTPSPSADLLG
NEITRGGSTSYGTGS
SGMAPRPSLAKKQRF
PIGSRGPSGPPGPDG
QSIGLKDSLLAHSSD
DARRLTVSSLQESGL
QIVSKKVSYSHIQSK
LCVNTRGSFKCQCPS
PVQSHRTSEISIPAD
LKSGGRRSGNGNKPP
EKMPRGGSLESDGCP
GLRPAPNSVDVDDFI
RFGLNVSSISRKSED
PPESRRRSQAELETL
PVTSETGSTFKKFFT
KVKSATLSSTESTAS
SKRNLRKSREDLSAQ
KAEAPLPSPKLEGEL
PEASISGSKGDLKSS
EKTDRRQSFASLALR
STLPRSFSLDPLMER
EPAVRWDSYENFNQH
LPAKLSISKSLKESE
EEGPRCGSSEDLHDS
KRPASVSSSAAVEHE
GGVVRDLSMSEEDQM
KGKPKPRSPQPPSRQ
NCLRRRPSDENTIAP
RNLQPDTSYTVTVVP
SGQARRSSPPGHYYQ
GIFLKVGSAKPGLQK
LIAAHGNSLRGIVKH
LIAAHGNSLRGIVKH
AGTWKMRSSENFDEL
RSPRRGPSPACSDSS
QLADRKLSDASDERG
SQGDDDGSSSSGGSS
SRGKSASSPKPDTKV
PSLSRHSSPHQSEDE
LRRRRSLSPTYIELM
MATVASSSSLEKSYE
SGRSRATSFSSAGEV
TRQAHDLSPAAESSS
LGITKVFSNGADLSG
MKGHRGFSGLDGAKG
RLWVHGLSKEQTSVS
PSQEQEHSQKANKIS
FRSGGSRSFSTASAI
LASQLQDSLKDLKAR
NKAPEGRSPLSAEEL
ILTERGYSFTTTAER
MATAASSSSLEKSYE
ALVCDNGSGLCKAGF
MATAASSSSLEKSYE
ILTERGYSFTTTAER
MATAASSSSLEKSYE
ALVCDNGSGLCKAGF
MATAASSSSLEKSYE
MATAASSSSLEKSYE
MATAASSSSLEKSYE
VEEKTTESQEETVVM
VKKLMHSSSLTNSSI
QPMNRAPSDSSLGTP
GQLVQKESMDTINHA
SLNGRRISDPQVFSK
KNRRDRNSWGGFSEK
SRRPSADSESPGTPS
QAISKATSETLAADP
VAYNPIHSPSYPLAA
NLHQSGFSLSGTQVD
HQSGFSLSGTQVDEG
RTSSKESSPIPSPTS
ESLVEELSPASEKKP
PSFIGMESAGIHETT
PSFIGMESAGIHETT
PSFIGMESAGIHETT
PSFIGMESAGIHETT
GGPPKPGSQLDSMLG
SRLKRASSEDTLNKP
GRLKRERSMSENAVR
TVSSPLTSPTSPSTL
LGTTRTPSSYGAGEL
KSPAEAKSPEKEEAK
KRAGGANSNVFSMFE
PSFLRAPSWFDTGLS
AGLKKSHSSPSLNPD
XXXMAELSEEALLSV
VEKQMNMSPPPGNAG
ENQEPLRSPEVGDEE
LVKAIGISNFNHLQV
LRARGQGSSPVAMQK
EVQEKRESPPAGQKT
GESKANCSPEDPCQE
KEIKGRSSLDLDKTP
TAPEEPGSPAKSAPA
KSPAEAKSPVKEEAK
TGKPIEASIRGELSG
SPKKKDLSLEEIQKK
IRSASACSTPTHTPQ
EQWKSHRSYSCQVTH
KEKFRSDSITNMLDT
DRGEDVPSEEEEEEE
PLTPRESSPLYSPTF
PKKEEVKSPVKEEEK
KDAASSSSEGNLNLG
CSDVSELSSSPPGPY
VIIWGNHSSTQYPDV
SIPKRKKSTPKEETV
ASSARRFSSGLFNKP
IIPNETKSPGVMDNP
APRRRSPSPTPTPGP
KDLTIQPSLKLPFNT
VPPRYARSEIVGVSR
SEAFRRASASSSQQQ
SMGSKALSHDSIFML
SFRGGMGSGGLATGI
GPEATVVSDEDEAAE
EVVSPSQSVTGSAGH
DGRREVRSPTKAPHL
KSPASTSSVNGTPGS
PSDVDKLSPTDNLPR
PTKEEAKSPEKAKSP
FYYEILNSPEKACSL
VIAEKSRSPSTESQL
VTEKEVPSKEEPSPV
FYYEILNSPEKACSL
AIQGPEDSPSRQSRR
XMPTTQQSPQDEQEK
RKLDEDASPNEEKGD
AAQPKSLSPPQSQSK
QQGKSLSSPTDNLEL
ESPTRSLSMDAPRGV
PPTETGESSQAEENI
GSGPVHISGQHLVAV
NAFKDASSPVPPPHV
IAPVRQTSTSGGIYS
PARAPACSPEAAAAQ
PVSGSPDSMNASRLS
DNFKFLESAAADFSD
ESAAADFSDEDEDDD
DAAGDFRSGDEEFKG
RGLLRRSSPAADVQE
AARPRSSSAGPEGPQ
KALRPPTSPGVFGAL
LLAKKRGSKGKLEAI
MVKQPCPSESDIITE
VKRAVVVSPKEENKA
PTWKEPVSPMELTGP
PKINRSASEPSLHRA
DDQRDLISNNEQLPM
HWLLFEMSRHSLEQK
PSPSPLLSSSFDLDY
AEKQGLDSPSEHTDT
YSLLRGGSDDSSKDP
PKIERSASEPSLHRT
KGPIAMQSGPKPLFR
VGLTETSSQPKNEED
GTYQDVGSLNIGDVQ
QEENRRDSWSYINSK
RKILNDLSSDAPGVP
MSRARIGSDPLAYEP
PEFRIEDSEPHIPLI
RRWKRTQSQQGLQEN
DKKKEKKSLTPAVPV
DRDSKRDSLEEGELR
HPKIKPSSSANAIYS
EEEREERSGLQLSLE
NNDNPLESNDEKEGQ
QTMPPSRSKTPPPPP
SQKQRRYSDHAGPAI
NSQVESGSLEDDWDF
RRAAPEASGTPSSDA
YADSPGASSPEQPKR
LGPTAQWSVEDEEEA
LEIKLFESSENIEDS
RLQERRGSNVALMLD
SKGDTLASPNSETGP
AAAGIQWSEEETEDE
WPFSGKTSPPCSPAN
EEDNEIESEEEVQPK
NAKFEEESKEPVADE
DKSPSEESAPTTSPE
ESEKTAESQTPTPSA
QEQECPPSPEPTRKE
KKKKIRTSPTFRRPK
RSVSEINSDDELSGK
RAQTLPTSVVTITSE
ESLSREGSPAPLEPE
AWGNNMNSGLNKSPP
DDSAKFDSNEEDSAS
VYDRPGASPKRNHDG
GPAERTPSEIQFHQV
QQPMKPISPVKDPVS
RSRLTPVSPESSSTE
KTRTDSTSDGRPAWM
QARAELGSTDNDLER
SSVRRPMSDPSWNRR
ITASRSESPPPLSDP
SSVGSSSSYPISPAV
SPGSAGRSQTPPGVA
TRRSARLSAKPAPPK
ESPNGRTSPLVSQNN
NLQRHSNSLGPIFDH
RARLGEASDSELADA
DGSTLRTSPADHGGS
GSVDRVISHDRDSPP
YHKEARNSWDSPAFS
AGPSARGSPSPAAPG
GEIKKAGSDGDIMDS
KRKTRHSSNPPLESH
MTMYRRRSPEEFNPK
PRSIHKSSQDGDTPA
QRFLENGSQEDLLHG
QKNRRRLSDCESTDV
RKLMRYHSVSTETPH
WQHDLFDSGFGGGAG
SKEKDRQSPLHGNHI
VGPEVGASPQSGRKS
HGHRKCHSLGYNFIH
RSVASNQSEMEFSSL
AVLTRSKSPNNEGDV
NHLAENHSADFDPIV
RGRKPKRSLTVSDDA
ERVLSSTSEEDEPGV
FEPQMVKSPSFGGAS
NKNGRRTSSTLDSEG
RYSHSYLSDSDTEAK
DLPKRRLSEGVEPWR
LYKGNFNSTVNNTVT
DISEGGESPVVQSDE
ELRKPSGSPDLWKLS
QGFARLSSESHHGGS
LFPEFDDSDYDEVPE
DKDAQRLSPIPEEVP
GFEKPLDSAMSAEED
RGLWSTDSAEEDKET
EEPSVASSPNGKESD
EKSSSNDSVDEETAE
KTEELIESPKLESSE
GVEDTEWSNTQTEEA
TVEEDNDSGGFDALD
FGLLKTGSSGALGPP
VEQLLTGSPTSPTVE
KVIPEDASESEEKLD
AAHVPENSDTEQDVL
SRDRESRSPFLKPDE
EGDNGMDSDMEEEAD
RVTQGAASPGHGIQE
SGANRKPSHTSAVSI
SDDLLEDSDSEEHSR
RKRGHTASESDEQQW
KVKKRGISSSNEGVE
LLGDAPVSPSSQKLK
TRTVSPGSVSPIHGQ
EEAELEDSDDEEKPV
SADTPEASLDSGEGP
QTPKYPESNRTPVKP
DPGEMPQSPTGLGQP
LKLMRSLSEEVESSE
HEMENVDSGEGPANE
GGRSRSSSPVTELAS
DRDSKRDSLEEGELR
VKDEEGESGAEEGPD
STSKATISDEEIERQ
SPTTEGPSLQPDLAP
RENSPAVSPTTNSTA
VNLYRSESLQQNLLH
SRMPRAQSYPDNHQE
QVNVRMDSFDEDLAR
PETPQPTSPETSPKE
PENFQVGSMPPAQQQ
VGTSVAGSPLPLTTG
PPYNRAVSLDSPVSV
TKLARVDSEGDFSEN
VDSEGDFSENDDAAG
SMKTRRLSSASTGKP
TRRLSSASTGKPPLS
QNPQNKTSPFSVSPT
KTSPFSVSPTGPSTK
KKRIIYDSDSESEET
RIIYDSDSESEETLQ
NRNQRKDSEGYSESP
RKDSEGYSESPDLEF
TASEKSSSSESLSDK
ASEKSSSSESLSDKG
DPPRNQASDSENEEL
PRNQASDSENEELPK
DRTQELRSAKDSDDE
SSGKSPLSPDTPSSE
AELEEEQSQGSTTNS
SKLFPAPSEKSHEET
FPAPSEKSHEETDST
DGNELDLSLSDLNEV
NELDLSLSDLNEVPV
KKDSNELSDSAGEED
DSNELSDSAGEEDSA
ESGPRCSSPVDTECS
PGPGIDMSAFAGLGP
AMDLGTLSGIGTLDG
RICKNPESNYCLKND
SCAAAGVSCTCASSC
FKAERRDSRDVDEEK
GSDAGAASTTARAEG
FEDRKDGSCGVAYVV
TGSGATDSKDDDDID
AGGDWFTSRTSACGL
ASGDWFTSRTSACGL
ILRCEMASTGEVACF
GIEMFHKSLERAEAG
EGPRCGSSEDLHDSV
AFNEDEDSEPEEMPP
FANEDTESQKFLTNG
XXXXXXMSSPPEGKL
XXXXXMSSPPEGKLE
PAATEAPSSTPKAQG
AAPEAGASPVEKEAP
EKISLSKSPTKTDPK
QGFQLTHSLGGGTGS
AEPGDGDSDTTKKKK
SKYNLDASEEEDSNK
EAMNYEGSPIKVTLA
YYRPRRRSLGDISDE
XMAPKRQSPLPPQKK
STISGRLSPIMTEQD
DPQEMPHSPLGSMPE
ENLKNSLSPATQRKM
TPLDRCRSPGMLEPL
QFPEQSSSAQQNGSV
RNTETSKSPEKDVPM
SPSQQRLSPQGQQPL
LKTEVSSSIYFHKPR
GSKSAATSPTGSSHG
DPIEDINSPEHIQRR
RAGSRPQSPSGDADA
GTMDSVRSGPFGQIF
GTMDSVRSGPFGQIF
TDAGLKESPLQTPTE
GRYYALKSMTEAEQQ
GKAGETPSEEKKGEG
SVTSGPMSPEGSPSK
CKSEEETSPLVTHQN
SSGKLKISPEQHWDF
SQGSTTNSDWMKNLI
MDEPVPDSESPIEKV
SIEFGQESPEQSLAM
ENSSTQSSPEMPTTK
PSPPEEPSPLPSPTA
QKYEDIKSKEEQELH
MEVEDNRSQVETDDL
GTMDSVRSGPFGQIF
EYASIQTSPQPASED
RTEAREESEPEVKED
QGLDYVPSAGTISPT
PDSSFSKSPESLPGP
VEAPAANSDQTVTVK
GDMDLQISPDRKTST
SEEDRSKSAPTSPCD
EAEEGATSDGEKKRE
GTMDSVRSGPFGQIF
NKGQLTKSPLAQMEE
VKTIEAHSRMVIPGG
SPKREQDSPPMKPSA
ASTASELSPKSKARP
PGAGGGHSTSTSTSP
SNMRMQFSFEGPEKV
TLRVEPPSPPEGPPN
AGVMITASHNRKEDN
AGVRGGLSDGEGPPG
GYYRGNESNPEEDAQ
SPLQSAESSPTAGKK
ANVKDTHSPDAPAAS
PVHKGSESPNSFLDQ
QGQVGSSSPKRSGMT
GTMDSVRSGPFGQIF
YLGPGSTSPLETSGN
APSQDDESGGIEDSP
FDLYDVDSKSPDLSK
SRTLSQSSESGTLSS
SEEESPVSPLGRPRP
HVNGHCTSPTSQSCS
PAQPGHVSPTPATTS
GHRELVLSSPEDLTQ
HRELVLSSPEDLTQD
VDGIKESSDSANTTI
GIKESSDSANTTIED
EEEGTFRSSIRRLST
NLDEEQDSEGETYED
PGPPGPPSAGFDFSF
PPGKDGTSGHPGPIG
DKHTLGDSDNESXXX
FADIPNDSPFQIVKN
TFSTNYRSLGSVQAP
RIGHHSTSDDSSAYR
ELQGPRGSPNARSQP
TKMPCESSPPESADT
WVQRTFQSTQAATAS
STPSEPGSGRGPPQE
YFPHFDLSHGSAQVK
FLKTDSDSDLQLYKE
LQEEGGGSDEEETGS
TQELDRDSEEEEEED
GTQQSHSSPGEITSS
ELRSNVVSPTKNEDN
SSKLKSPSQKQDGGT
REKLLRQSPPLPGRE
RRLRRSHSGPAGSFN
RRSCFESSPDPELKS
XXXXXXMSGEDEQQE
GLSLSRFSWGAEGQR
EGASLELSDDDTESK
DISEKTTSPPEVSGY
QAQTRQASTLIDRPA
GWRPRGDSLILEHQW
YLDRNNPSKPLHVIK
RVPTANVSVVDLTCR
LFRAAVPSGASTGIY
LFRAAVPSGASTGIY
MAASGKTSKSEPNHV
XXXXMPFSNSHNALK
KLAVEALSSLDGDLA
RRLAPITSDPTEATA
KRGSNTTSHLHQAVA
VGLLKDMSPLSETEM
GCDFLTISPKLLGEL
VLSAHRKSLNLVDSP
KTKENRQSIINPDWN
QQKQSRISPIQKPQG
NWKNLSDSEKELYIQ
KVVEAVNSDSDSEFG
PEDVDVSSPDEKSVI
VLAGETLSVNDPPDV
QGFQLTHSLGGGTGS
QGFQLTHSLGGGTGS
IGPPSSPSATDKEEN
KGRIAVGSDADLVIW
SSIERLFSFPAAKPK
PAEVTHFSPKSIPDY
FTKKRKQSEVEADLG
PTKTRPGSPQALGGP
RLLFKKISLEDIQAF
XXXXXXMSVELEEAL
RILIRNNSDQDELDT
SFLQKSPSKEPHFTD
GPPRNVLSPLNLEEV
QGFQLTHSLGGGTGS
QGFQLTHSLGGGTGS
GPSPAPASSPKREVL
VTGHRRQSTDLPTGW
EVKAEEKSPISINVK
NEPKRPMSGEYGPAS
PEKARSSSSPQHLNV
EKARSSSSPQHLNVQ
LARKRRNSRDGDPLP
LGRERLGSFGSITRQ
APRAVFPSIVGRPRH
APRAVFPSIVGRPRH
APRAVFPSIVGRPRH
APRAVFPSIVGRPRH
APRAVFPSIVGRPRH
APRAVFPSIVGRPRH
KKYPTDGSEIVLLTD
HTVALGPSAAQELEE
TTLTRSASMKLPDNT
PRRLASTSDIEEKEN
PLAPSSKSTSGGTAA
PLAPCSRSTSGGTAA
QQMVQPQSPVAVSQS
IFLRELISNASDALD
XXMGKSESQMDITDI
GVYATRSSAVRLRSS
EEAFVKESKEETPGT
LRRGWRPSSREDSLE
QSKYEPRSHMMDVQG
IFLRELISNASDALD
GPCVINGSPCQHGGT
GSPGPPGSPGPRGPP
EKIQKGDSKKDDEEN
PEIEDVGSDEEEEKK
IFLQELISNASDALD
GQAVRKSSTVATLQG
GSLKSSPSMSHMEAL
VEVLYRGSWGTVCDD
SASGRKISENSYSLD
PPIRKGWSMSEQSEE
ARGADRMSSFGDFVA
RGADRMSSFGDFVAL
HLNNSLSSPVQADVY
ISRVRRKSQVNGEAG
GECAPNVSVSVSTSH
KIERTTKSPSDSGYS
TKASTDNSPSSKAED
KLRSPRGSPDGSLQT
LGHKRTGSNISGASS
KTTPRQRSPLLNQPV
FSNGADLSGVTEEAP
RISIGGGSCAISGGY
RISIGGGSCAISGGY
GRGSGGGSSGGSIGG
RISIGGGSCAISGGY
SVSAMKLSPYYKVFE
SGSGQSPSPSRGRHE
QGSGSGQSPSRGRHG
QGSGSGHSPSRVRHG
LSSLRYSSPQAHVKV
DDDEEDDSEEEAMET
CMTRLSRSRTASLTS
DASQRRRSLEPAENV
KVDGETASDSESRAE
AGDLRRGSSPDVHAL
GDLRRGSSPDVHALL
GAGALRRSDSPEIPF
GSLLPVLSPTSLPSP
LPVLSPTSLPSPLPA
YRIQEQESSGEEDSD
DTNAPDLSLEGPEGK
YATTKGISQTNLITT
XXXXXXMSETAPLAP
PEGSPSKSPSKKKKK
GNLHRTSSVPEYVYN
SLRRRTHSEGSLLQE
LSRTPALSPQRPLTT
QAEPKDGSPEAPASP
YICENQDSISSKLKE
QEPTGEPSPKRPRGR
VSDAVAQSTRIIYGG
EEAHAEDSVMDHHFR
SQLSFRRSPTKSSLD
SASREKRSVVSFDKV
REKRSVVSFDKVKEP
GRRNPETSVTQSSSA
KKRARRGSSSDEEGG
NLSGHRGSQTGTSIG
GRAALGESGEQADGP
EREFDEDSDEKEEEE
RIPPKPKSRSPTPPS
SLVAPSPSPEARASP
SPSPSPTSPGSLRKQ
TNAQVPDSAGTATAY
SQTQGGGSVTKKRKL
GSPEAPASPEREEVA
HTFFRLVSPEPPPKG
SGLRRRGSDPASGEV
PLSQSSDSSPTRNSE
LSQSSDSSPTRNSEP
SLPLPNFSSLNLRET
LPLPNFSSLNLRETN
GPNGCGKSSLFRVLG
PNGCGKSSLFRVLGE
TAIKESTSSKSPPRK
AIKESTSSKSPPRKI
GSQKKHISPVQALSE
AREQKEKSPPDQPAV
AEDGATPSPSNETPK
HVSANAWSPVMRARK
DQSASRTSPGRVDLP
GRTLVHSSSDGHIDP
RTLVHSSSDGHIDPQ
NQSNKSGSEDEMKEA
KSPKRVKSPEPSHPK
RPLSDKGSGDSSQVT
NIQNFHISWKDGLGF
LLQTSVPSGLAELVA
SVPAGRRSPTSSPTP
LSDQATASPIVARTD
GAPGRDASIPQFKPE
KKKKRHSSTGDSADA
MQPLRVNSQPGPQKR
RAEGTASSNVFSMFD
LSSSSRRSLVISPPV
RRVSEKVSHVLAALQ
KLRPRNRSAEEGELA
GAGFEESSETGDYEE
HPLTQSRSGYIPSGH
EISTKRTSIISLTPW
LSPLKTTSSYQNLVW
SPLKTTSSYQNLVWS
EDDTERRSPTPERTR
MEVAEPSSPTEEEEE
QNDIRSHSPTHTPTP
QLLPRHLSQLTVGNK
PQRKNKASPQSEFMP
PARRRTPSPDYDFYY
AGHRRILSDVTHSAV
KAGGEGGSEEEGSDK
KTEVQAHSPSRKFIL
LKAKKLTSDEEGEPS
GPSRRSKSPASTSSV
QLDPLRKSPTMEQAV
AQEEVPESPQTSGPE
KGTFAQLSELHCDKL
KGTFAQLSELHCDKL
KDSPSKSSAEAQTPE
DKTLEVVSPSQSVTG
TFQQMWISKPEYDEA
PRASRVPSSDEEVVE
DSTVKMASPPPSGPP
SEQARRQSGLYDSQN
KRIAKRRSPPADAIP
GQNGEEKSPPNASHP
PNTPDPRSPPNPDNI
GGEHIPNSPFHVLAC
TLQTRGLSLSALQDL
APLSPDHSEEEEEEE
GKGEYQESLRSLEEE
EYQESLRSLEEEGQE
GSGRARTSSFAEPGG
SGRARTSSFAEPGGG
GQIARKYSSCSTIFL
QIARKYSSCSTIFLD
CQQPRTPSPLVLEGT
MNTAEFKSATFPNAG
VVRKEAESCDCLQGF
VVRKEAESCDCLQGF
VVRKEAESCDCLQGF
VVRKEAESCDCLQGF
VVRKEAESCDCLQGF
VRSPRPGSPQMQASP
DSQPQETSPELPRRR
IYSRPGSSIPGSPGH
ELVSRQHSPGSADSL
AKLTVENSPKQEAGI
LGLRKTGSHNMLSEV
EAQNKIKSASYNLSL
TPVSRSSSIIQHVGL
LGEMLAPSWEEHATC
AATCCQLSEDKLLAC
VTGITFLSGGQSEEE
GETKTEESPASDEAG
KDEPQRRSARLSAKP
DRSKKDQSPGKGTLE
GAEKLLSSLDIDHNQ
LMVDVERSNAAAAAL
KKMDADLSQLQTEVE
GTEKLLSSLDIDHNQ
LMVDVERSNAAAAAL
QRVKRGTSPRPPEGG
EEEEEEASTEYGHQA
FYDTVKGSDWLGDQD
LKNSPLVSRLTLYDI
LTSFERDSIFSNLTG
AKLFRFASENDLPEW
LEESKATSSSNPSSP
DAMEVIPSTLAENAG
HQLFRGFSFVAITSD
IAELDTLSEESYKDS
ATIKTKRSIQFVDWC
AAIKTKRSIQFVDWC
LTQADKFSPAEVEQM
VKVDGPRSPSYGRSR
DAKLSGPSLKMPSLE
SDFRDLMSWINGIRG
DNKYTEHSTVGLAQQ
KNIPRITSDRLLIKG
DTGLLSGSEERVQVA
IHQNRLSSVTEDEDQ
GGSVGSESGGSAVDS
NSSGRGGSPAPYVDT
VSRMEDTSFPSGGNA
PVNGRKTSLDVSNSA
WIRQRSASVNKEPVS
DKIELSPSMEAPKIF
ASSSSPGSPVASSPS
TLEERRSSLDAEIDS
YASERPKSLGDASPS
RGVHKEGSLGDELLP
VGVPGRRSLALTPPL
AQHVRSHSSPASLQL
SPLHKQSSGPSSSPA
PAGGRAGSLKDPDVA
MAISRQLSTEQAVLQ
QRVKRGTSPRPPEGG
EEEEEEGSIMNGSTA
EGSIMNGSTAEDEEQ
XXXMTTESGSDSESK
XMTTESGSDSESKPD
SRVNGLPSPTHSAHC
EKNQWQLSADDLKKL
RKAVTKRSPEAPQPV
AVEDRKPSGLNGEAS
RILEDHGSPAGEIDD
AELEEEQSQGSSSYS
RRFRRSQSDCGELGD
SKQEYDESGPSIVHR
TIPRRLASTSDIEEK
VGTRDQASQLLAGTE
ERLSRLESGGSNPTT
HIGLDSSSIGSGPGD
PKHAHSSSLQQAASR
DEEALEDSAEEKVEE
GARNLAVSQVVHKAV
NSTFRVVSVLTVVHQ
ITRGGSTSYGTGSET
AADESTGSIAKRLQS
RVIISAPSADAPMFV
DAATLHTSTAMAAQH
DAEADVASLNRRIQL
DAEADVASLNRRIQL
SKQEYDESGPSIVHR
SKQEYDESGPSIVHR
QIVNLLKSVHNGAPA
DRFASEASGYQDNIA
XXMSSSHSRAGQSAA
FRCQRDSSCGTGYEL
GGPGPSGSETPPPPR
VCTNTAGSFKCSCSP
KLQNEVESVTGMLNE
FHRSLSSSLQAPVVS
TLPPSRKSELVVEVK
LALNRDLSTPGLEKD
MGTNKFASQQGMTAY
PSPPKTTSPEPQESP
SSSKKMGSIFDREDQ
KKLMHSSSLTNSSIP
HFKAPKISMPDLDLH
VEHGGKRSRLTPVSP
QAWPPPDSPVRVDTV
AMKFRRGSGHPAYAE
LSRSLSKSDSDLLTC
KKKLDDQSEDEALEL
EIEGKPESEGEPGSE
DEWRLSSSADANGNA
SKQEYDESGPSIVHR
TQGPLDGSLYAKVKK
KKDSLHGSTGAVNAT
SQPPQQRSAPDISFT
VSPTTPTSPTEGEAS
TQPPVVSSTNEGSPS
VSSTNEGSPSPPEPT
NEEDEGHSNSSPRHS
EPLLPRYSPQSLTDP
VSDGVTKSPEKRSSL
PEELEDVSDLEEEHE
KSESHRKSLGSTEGE
MDENEAESETDKQAA
PSPEARASPGTPGTP
PCFLGMESCGIHETT
PCFLGMESCGIHETT
PCFLGMESCGIHETT
PCFLGMESCGIHETT
VNIGGAGSYIYEKPL
GHLNNSLSSPVQADV
KKKHPDASVNFSEFS
KKKLVINSGNGAVED
DVELNLKSPKVKGDL
PEPPGSGSPAPPRRR
AALQRRMSMYSQGTP
QLVKRLTSAEVPMAT
QKEGRRASHTLLPSH
TQYEAMASSNMHEAE
DEDEVVSSEHHHHIL
PEKEEAKSPAEVKSP
AVNQRGRSPRSPSGH
PAAQETKSDGAPASD
QPRRRHASAPSHVQP
PWLKKQKSYTLVVAK
GQQPWGRSLDEEPIC
SRLESGGSNPTTSDS
SMRSMQHSPNLRTYR
RRSVKHDSIPAADTF
EKATSRGSNSGMDSN
LLSLTQESQSEEIDC
VNRRPCFSALEVDET
LSAKSCESNSPFPVH
TTSTRTYSLGSALRP
KAGTRTDSREDEISP
LNAHIKLSNLYKSAA
PDYRKRVSVELTNSL
APQTQHVSPMRQVEP
AAIGGGVSPDVCPAL
CLESFRDSMVLGWKQ
RASNLENSTYDLYTI
LSSSKQSSSSRDDNM
TFQQMWISKQEYDEA
TFQQMWISKQEYDEA
NVVGMVGSIDNDFCG
KSLGKDGSLEDDEDE
SSTKRLKSVEDEMDS
RAGSRRGSFDATGSG
PTVQQMSSPKPAEER
LARKRRMSREPTLDS
SKASERSSVQLLASC
LPKPLPLSPSFSSEV
TPSRGPVSPSVSFQP
SEQPRAGSSTPGDAP
LGPERAMSPVTITTF
EDNLEYDSDGNPIAP
PRITRSNSIPTHEAA
TGVATTQSPTPRSHS
PHVRRPRSRSRDSGD
SPEPRVKSPEAVKSP
PVNVRELSLDDPEVE
AGLQRSASSSWLEGT
QGVVRTLSSSAQEDI
SVGDRAGSLPNYATI
ARHVDSLSQRSPKAS
DQEKKAYSFCGTVEY
KKLSSNCSGVEGDVT
AAAMNLASPRTAVAP
TQCALSTSQLVACTK
MELARAGSRASEGQG
ARAGSRASEGQGSGL
RASEGQGSGLGGQLS
PAPSRTASFSESRAD
QDDEKAISPTSATSS
NARGDHASLENEKPG
DAKVHSPSGALEECY
ADALPEHSPAKTSAV
GRINPYMSSPCHIEM
RINPYMSSPCHIEMI
SRLPKTRSYDNLTTA
STPFIVPSSPTEQEG
MELRRDSSESQLAST
ASRTQDPSSPGTTPP
SRTQDPSSPGTTPPQ
ILQAKPTSSPAKGPP
LQAKPTSSPAKGPPQ
ACKKVLRSNSLLEST
KKVLRSNSLLESTDY
MVSKRRLSKSEDKES
SKRRLSKSEDKESLT
SSPPRVKSSTPPRQS
PVKEEAKSPEKAKSP
LKETERASPIKMDLA
ISNGYDDSEDGGHTL
EVEMEVESDEEDDKQ
ISYTPPESPVPSYAS
GKSPVSKSPVEEKAK
MVTKSNTSPEELGPL
KRPESPPSILTPPVV
NRTEENVSDGSPNAG
EENVSDGSPNAGSVE
EVITVEKSSPATSLF
VITVEKSSPATSLFV
KSSPFKVSPLTFGRK
XMAKREDSPGPEVQP
APKRRGSSGSVDETL
VQSQRSVSPTFLNPS
AATEAPSSTPKAQGP
PELDRDKSDSDTEGL
SQRLTRYSQGDDDGS
KEKEEKESEDKPEIE
CRKYSDASDCHGEDS
GVRKRSYSAGNASQL
RSLSKSDSDLLTCSP
KHPKTELSPSFINPN
PAPTVPSSPDATPEP
ATPKLDSSPSVSSTL
AEQPSSSSPRRKTVK
IAELDTLSEESYKDS
ARAKRKYSEVDDSLP
SRKHEFMSDTNLSEH
RKKHLFSSTENLAAG
LGGLRPESPESLTSV
PEMYKTISQEFLTPG
LSMEDSKSPPPKATE
RPSEYTKSVIDLRPE
YPQREKRSDSVIHLQ
KLDPYDSSEDDKEYV
LVEPLTPSGEAPNQA
TTKLTQTSSTEQLNV
KTEESPASDEAGEKE
VRWKGYTSDDDTWEP
QGFQLTHSLGGGTGS
GPKGEPGSPGENGAP
HAVAEPASPEQELDQ
RRGPRRESKPEEPPP
ASPARSGSPAPETTN
KSDGRMPSSSRAESP
YDVEKNNSRIKLGLK
YDVEKNNSRIKLGLK
YDVEKNNSRIKLGLK
YDVEKNNSRIKLSLK
SKRKRKRSVQEGENP
KKSKTDGSQKTESST
ADGKKGNSPNSEPPT
PEAERSHSLSQHTAT
FTGHRKMSGADTVGD
YDVEKNNSRIKLGIK
DEAPRKGSFSALVGR
SDSTEPHSPSDLLPM
SGLTRTPSSEEISPT
PIPTRSPSDSSTAST
RAAVGQESPGGLEAG
KHDDGTQSDSENAGA
SKKDRKTSAVSSPLL
EARERRPSPGEMRDQ
SLRLFSLSNPSLSTT
CHRGDLDSCFSLPNI
KYVDEENSDGETSNH
QKIDDRDSDEEGASD
TAIKHANSVDTSFSK
KSSSRGGSREYDTGG
AGGKRPGSVSSTDQE
RSGQARRSSPPGHYY
TATKQPSSPYEDKDK
VRQSHSESPSLQSKS
GRFNGGHSPTHSPEK
SQGKGSISEDELITA
QLQDLDCSSSDDEGA
LQDLDCSSSDDEGAA
QDLDCSSSDDEGAAQ
PKTVTPASSAKTSPA
TMGSRSESLSNCSIG
DLVDGRHSPPMVRSV
EHGGLIRSPRHEKKK
RALHRTLSDESIYNS
GQRDRSSSAPNVHIN
LEEEEENSDEDELDS
PRMPQDGSDDEDEEW
SKQEYDESGPSIVHR
SKQEYDESGPSIVHR
DLQERHLSSEEMMRE
DLQERHLSSEEMMRE
SKQEYDESGPSIVHR
DLQERHLSSEEMMRE
DAESEWHSENEEEEK
PMLKSGMSPEQSRFQ
PVKEEVKSPEKAKSP
PELRALQSPEHHIDP
GFLVTRHSQTIDDPQ
GGEHVPNSPFQVTAL
SFSEDTKSPLSVPRS
LPRMKSSSSVTTSET
NKEEDCHSPTSKPPK
KSPAEVKSPEKAKSP
AASEFFRSGKYDLDF
DEGKKETSPESSLIQ
RDPGVSESPPPGRQP
MVYMNDKSPLTPEKE
PLSRAQSSPASATFP
EDSDPERSDYEEQQL
DAEYIYPSLESDDDD
KPKVEMYSGSDDDDD
KVEMYSGSDDDDDFN
TEPEPSGSIANPAAS
SQQKAEASSPVPYLS
QQKAEASSPVPYLSP
PSPGEGISPQSAQAP
GEGISPQSAQAPQAP
LDQSQRGSSPQNTTT
DQSQRGSSPQNTTTP
TFSERSSSSQTLTQF
FSERSSSSQTLTQFD
GHTGRQVSSPYSQGE
HTGRQVSSPYSQGES
KIKEEVLSESEAENQ
KEEVLSESEAENQQA
TEPVKNSSPAPPQPA
NKGLLSDSMTDVPVD
QQFDDGGSDEEDIWE
SRLLRSQSESSDEVT
DYMDLPFSSSPSRSA
LESSLSSSEGEEPVE
GQPGEKGSPGAQGPP
YFAKALESPERPFLA
QASSTPLSPTRITRL
PEKEEAKSPEKAKSP
HRNLTSSSLNDISDK
TSCRDLSSSPPGPYG
ENRDIEISTEEEKDT
DPLIRWDSYENLSAD
FRSKRSYSLSELSVL
PRRSRSVSPCSNVES
SLTQESQSEEIDCND
PNIPKAKSLDGVTND
MAPSRMDSLRGQTDL
PVGPAGKSGDRGESG
PQPLRSPSLDNPTPF
VRTAQVPSPPRGKIS
PAAREDKSPSEESAP
IKRKAEDSDSEPEPE
RKAEDSDSEPEPEDN
AASAASGSPGPGEGS
KSPPEAKSPEKEEAK
DDSYSHHSGLEYADP
QRAVCMLSNTTAIAE
GWRPRSDSLILDHQW
QRAVCMLSNTTAIAE
KGTFATLSELHCDKL
GDEKRKLSLSEGKVK
EEEDELESGDQEDED
KCSGPGLSPGMVRAN
GEEHRAASSPDGQLM
LDKIRYESLTDPSKL
LDKIRYESLTDPSKL
LDKIRYESLTDPSKL
LDKIRYESLTDPSKL
RRRAQSVSLEGSAPS
XXXXMAHSPVAVQVP
TPLATHQSEEDEEDE
ESEPQTRSPDCTHDN
EMEEVHPSDEEEEDA
EAEERCLSPDDSTVK
YVGDEAQSKRGILTL
YVGDEAQSKRGILTL
YVGDEAQSKRGILTL
YVGDEAQSKRGILTL
YVGDEAQSKRGILTL
YVGDEAQSKRGILTL
PFNNWMESAMEDLQD
RGAPKRGSGKDSHHP
VFPEPTESGDEGEEL
SPDSRASSLSESSPP
KEKKKKKSIDPDSIQ
PEKAGRRSSLQSPAS
PGMSRSNSVGIQDAF
SEKRDKKSPLIESTA
DPSLMEDSDDGPSLP
LKQNLSRSWHDVQVS
DLLPIPRSPQPLGGS
GRMVLAVSDGELSST
ANRGLRRSDSVSASE
ASSSSVTSPIKMKIP
DGKKRKRSRKESYSV
EEPVVAVSSPAVPPP
DRRAGAESPTMSVDG
RPQERRTSYEPFHPG
TKTSNRYSPESQAQS
RPEAQSLSPYTTSAN
KEPVRADSPVHMEQQ
LPWTSRTSPTVFSED
LTEERDGSLNQSSGY
EAEEWYKSKFADLSE
GLPYIDDSPSSSPHL
SYEDAVHSGALNDXX
QTLAALLSPKESSGG
KAARVLGSEGEEEDE
PKPPPAASPGVRAGH
CSGKGDMSDEDDENE
AKVERPPSPFSMAPQ
ERSGLQLSLEQGTGE
FSPKEKDSPHMQDPN
KYTPTSPSYSPSSPE
SPKYSPTSPTYSPTT
EQIIGENSPPDYSEY
AVEKRITSPLMEPSS
NMKGNDISSGTVLSD
LSPRRPVSPGKDITA
VCLGRAQSQEDGDYI
PPAAKPGSPQAKSLQ
SRDSYSSSRSDLYSS
KLLRTLSSPTEPVKR
QKNIIGSSPVADFSA
PLPPGKRSINKLDSP
HHCKRYRSPEPDPYL
TNKVQMTSPSSTGSP
REANNGSSPAGSLAD
VQQLHRNSIQFTDGY
YQSSQKKSCVEEPEP
DGRKRKRSRKESYSV
TGHKRSTSEGAWPQL
DGKKRKRSRKESYSV
DGKKRKRSRKESYSV
KKGIVDQSQQAYQEA
ALVIDNGSGMCKAGF
GTRRHLPSPPLTQEV
ADVSGGVSAPDISLG
SGEERVDSLVSLSEE
VSLSKSVSIQNITGV
SANTTLVSETEEEGS
KLQLRVPSVESLFRS
[truncated: 1,571 more rows]

## Sheet: TagGraph_S_seq_end
ESKGQPRSQEESEEG
YRAPRPQSEESWDEE
HSTHYRASEEEPEYG
DLKADEPSSEESDLE
DLKADEPSSEESDLE
DTEKEDRSPSAIFSA
VYAKCDSSPDSAEDV
KGHPQEESEESNVSM
SYPGKITSNMFCVGF
SYPLKITSNMFCVGF
VKVNGDASPAAAESG
LANKVDLSFSPSQSL
PKDEVEVSDDDEKEP
EEPAAAGSGAASPSA
EAEVAPVSPEVTQEV
ARTAHYGSLPQKSHG
KRVPGQGSSEDDLQE
RHADGSFSDEMNTIL
GGPGSAVSPYPTFNP
XXMDPNCSCAAAGVS
KQAQRGSSNVFSMFE
PHAFKTESGEETDLI
DGAKGGQSAESEEEE
PMDQRAESPEEVACR
SEKESEKSDGDPIVD
STFRAERSFHSSSSS
GILGLPGSRGERGLP
GAEIVYKSPVVSGDT
XMTTPRNSVNGTFPA
RVPGQGSSEDDLQEE
MEEAKSQSLEEDFEG
DILGVKPSASPEEIK
IEAVQAISMFNGQLL
PLGDDEASATVSKTE
CYTAEKKSPSEARQD
PPRGLKMSATFIGNS
PPRGLKMSATFIGNS
PPRGLKMSATFIGNS
ITSAARRSYVSSGEM
ARAAARLSLTDPLVA
SSKRVSRSLDGAPIG
EPRGFAPSPGEYTHR
VQEIRRFSTPAPQPT
YPPVGAASTPTKLQE
FSDEKLNSPTDSTPA
FSPKTAKSRTPVQDH
AEEAAGASPAKANGQ
AGKDGDKSPMSSLQI
RQEGRKDSLSVNEFK
IPESRPLSPTAFSLQ
KSPEKAKSPAKEEAK
PVKEEAKSPAEAKSP
FTSSSPSSPSRAKGG
PSRRRRLSIIPPVIQ
VLRLKCGSGPVHISG
GRPLFPGSTVEEQLH
GEPASPISQRLPPKV
HVSRTEVSSNHVLIY
PGLKAMVSPFHSPPS
PPVLRTASQEGCQEL
ESEESNVSMASLGEK
APEEEHESPRAETPS
SSDSGAESEEEEAQE
HPESSLSSEEETAGV
KLVEDERSDREETES
ELPKPRISDSESEDP
LKKKKRLSQSDEDVI
YVAPEVDSDDENVEY
EMPADLPSLAADFVE
PPGPPGVSGGGYDFG
LRIAKTPSPPEEPSP
EIISPPASPPEMVGQ
TQSPTPRSHSPSASQ
VTVRYAPSEAGLHEM
RDVEMGNSVIEENEM
GSRSRTPSLPTPPTR
THTTLEHSDCAFMVD
THTTLEHSDCAFMVD
DEPKHTGSGEDESGV
SGLQIQKSPEPEVLS
KTSQIGESFEEILEE
THTTLEHSDCAFMVD
THTTLEHSDCAFMVD
THTTLEHSDCAFMVD
THTTLEHSDCAFMVD
AHGYGEESEEERGLE
RRKLRPGSGGEKPPD
KSPEKAKSPEKEEAK
DRLGSRPSLQEQSPL
ERVSRKMSIQEYELI
KEEVEAVSGEHHHHV
TFFGRRKSRQGSLAM
RETEEQDSDSAEQGD
RRLNECISPVANEMN
PRHQASDSENEELPK
SALYSNLSGHRGSQT
GSLRLGKSEAPETPM
EPDKRKRSPTESVNT
PGTALVGSQKEPSEV
LNRRGSMSYLAAVEE
FKLGGRDSRSGSPMA
ALERMFLSFPTTKTY
ANPAASTSPSLSHRF
PVEEKGKSPVSKSPV
EEDKGFKSPPCEDFS
SYESASRSSLFAQIN
YESASRSSLFAQINQ
VEEQRKMSQDSVHHT
PPSGRTESPATAAET
RRPKHRPSEADEEEL
EGEETRFSTFAGSIT
AKTLDVKSPEAKTPA
SWSLCSDSEEEMKAL
FGNLSSASAIMGNPK
FGNLSSASAIMGNPK
TVTRSYRSVGGSGGG
SPIEKVLSPLRSPPL
AEVARRKSVPSETVV
ELILKPPSPISEAPR
AGGGRPSSPSPSVVS
ASFIRKASDVHEVRK
NVARLNFSHGTHEYH
RLFDHPESPTPNPTE
GASESQDSPRKLKYE
LSFRNADSQEDAEEL
KELSSPISPKSLQSD
EQEDRALSPVIPLIP
KERKASLSLHVLETN
DFERTPQSPTLPPAK
KPQGVIRSPQGLELA
KGKHSLDSDEEEDDD
EHLVSHHSPQRTESP
VGSHCDLSLKIPEIS
SPLQRQPSSPGPTPR
QQRQRADSSTQELAR
FKQMEQISQFLQAAE
IAFPSKTSASIGSLC
VEVRMHDSHLGSEEP
ASRRSSLSSHSHQSQ
DYRRQLQSLTCDLES
EKEEDPGSHEEDDES
ESSPLPTSPKFLRQN
DNIKTYCSEPEKVDK
EAQAEKYSQKEDRYE
APRAVFPSIVGRPRQ
SGNNMDKSDSELNSE
APRAVFPSIVGRPRQ
APQAVFPSIVGRPRH
LTFQRQASLEQANSF
PPRIHRASDPGLPAE
PAKEEARSPADKFPE
PERTRPRSPSPVSSE
RPGHYPASSPTAVHA
PQLNKSQSLTNAFNL
YIREKRESVASGDDR
LPTVKATSPLIEETP
EPEAAVISNGEHXXX
RRMPRSNSQENVEAS
DVATSPISPTENNTT
GHVTISESPEELGTP
KTVSRTTSPPLSIPT
SAHGRSSSNVNGGPE
IRRPRSLSSPTVTLS
AGAGEPQSPDELLPK
PTRKTPESFLGPNAA
HAYEKEDSDEVHLEE
ERGNFGGSFAGSFGG
SGDRSGYSSPGSPGT
MDPNCSCSPVGSCAC
DTPCKAKSTPEAPED
APASPVQSPAKEAET
WVHFSDTSPEHVTPE
QWLKRGISALLLNQG
SQPSRKRSVSHGSNH
GQARITHSPTVSQVT
PVDLSKWSGPLSLQE
XXXXMGDSEMAVFGA
PIPIMPASPQKGHAV
SVDPRLPSPFDIPQI
PTTKGSKSPAKVSDG
EHLAQTKSPGNSRRR
AFQSRSGSPDPEVPS
KSKLDWESFKEEEGI
SPATTVTSPNSTPAK
AMDFSRQSPDHPTVG
PPGPRGRSGETGPAG
MKEPEDNSPNTCQVI
GAGFGSRSLYGLGGS
GAGFGSRSLYGLGGS
LKNAYEESLEHLETF
LKNAYEESLEHLETF
SLRLQSSSASYGGGF
SGGSRSFSTASAITP
VGGYGSRSLYNLGGS
GAGFGSRSLYGLGGS
SESGPRCSSPVDTEC
SGEKNEGSESAPEGQ
RLLLAEDSEEEVDFL
TMSPRHLSESSGKPL
SIAKRLQSIGTENTE
FEEKFIKSAEDLDKL
FEEKFIKSAEDLDKL
KPAGPSVSELIVQAA
EIMRSKESPDLSISH
PQRSKFDSDEEEEDT
STMKVSESEGKLEGQ
RWRRKGASVSGLSGC
VEGTSNKSPIPRRPT
KSPEKAKSPVKAEAK
GLFRGGKSGELEQEE
RHVREAASYQEALAR
QDMFIVHSIEEIQSL
RAIGRLSSMAMISGL
GEPGAPGSKGDTGAK
MGYGDRTSTFCGTPE
GCDLFADSEKEEEDI
WRSSRRISQVSSGET
GCDLFADSEKEEEDI
ALGPRSASLLSLQTE
KRPVKLLSGGNTLHL
HTFMGVVSLGSPSGE
MGVVSLGSPSGEVSH
VVSLGSPSGEVSHPR
RITFTPSSGIASEVT
KELSRKQSQQLELLE
SRHAIMRSPQMVSAI
KCINTFGSFQCRCPT
AGDHKDPSLGAGEAA
GKLRRSQSTTFNPDD
LTGWRPGSGFTNTMR
EDAIPEESGDEDEDD
EKEMKTTSPLEEEER
HRHRGHGSEEDEDVS
EGAGFEESSETGDYE
KLKEASRSSPVEFEC
LKEASRSSPVEFECI
ASEAHESSSRGEAGA
SEAHESSSRGEAGAP
KSGQSADSKQDLLSH
AALKQNSSPPSSLNK
RHLEKVASEEEEVPL
MLSPSHGSNPIEDPL
LHEDLDESDDDMDEK
LRQRRASSPGYIDSP
GSNSGMDSNIDLTIV
TSEEAERSDGDPVQP
STRPRSLSLQPQLTQ
NTAAQKVSHLLGINV
DGNVQLVSHKDIQDS
GRMDRGNSLPCVLEQ
CPLPRATSLPSLDTP
MAGMKTASGDYIDSS
RHWSRSHSSSTFGTG
RAVSREDSVKPGAHL
LQVPGGDSDEDSKTP
REKPRHKSDVEIPAT
RARGPGGSPGGLQKR
CQLNARTSVLAAANP
DSVLENKSLQENEEE
SRLEKQNSTPESDYD
SRRSLSGSADENPSC
DLLIPDRSPEPTREQ
KKPALPVSPAARSKA
NAQFPRFSPVLGRAQ
RESSPLYSPTFSDST
KNRPDYVSEEEEDDE
TPAATPPSPKGGLAT
XXXMADHSFSDGVPS
EKGEAEQSEEEADEE
AKEERAPSPPVEVDE
RPSQRHGSKYLATAS
KVNTRRKSTDSVPIS
RSYRTDISMSDFENS
GGDPIPKSPFSVAVS
ADQHVPGSPFSVKVT
VDKNFINSPVAQADW
SVGPLPKSLEDLQLT
GGYAIPRSPFEVQVS
VQPDKPASPKFIVTL
MPKFKMPSFGVSAPG
GLHVGRASTPDWVSE
EKALDIDSDEESEPK
TPSSSPASPQETRQH
KTVTPASSAKTSPAK
EEVKRKHSAILASPN
RGASRSSSPGAGGGH
FKLKVIRSADVSPTT
DPTQVSSSLSPEGTL
GGGRVQNSPPVGRKT
TSQLDDQSAETHSHK
RKLIRADSVSELPAP
GPQKGPASDSETEDA
QARPGPQSPGSPLEE
QARPGPQSPGSPLEE
KKRGRSRSVPVSFYE
KDLDEEGSEKELHEN
DEDRTVPSTPTLVVP
QARPGPQSPGSPLEE
DGPPSPRSPVIGSEV
LDLKGSESPEMGPEV
YAGALRASGEMASAQ
DSCKLMLSTSEYSQS
TNANVDNSASPSVAQ
ECRRRAQSVSLEGSA
YQKLDVKSIDDEDVD
SLPEKVVSPPEPEKE
YQKLDVKSIDDEDVD
ARSFSTGSDLGHWVT
GESPVVQSDEEEVQV
TGAFRVPSPGMEEAG
KPNKSKRSKTPVQAA
TRRSRFHSPSTTWSP
EMDRKQPSPAPTPTA
EENTDQASPQEDYAG
DRAGDRNSEDDGVVM
HPLPNAASPGAEAPS
DKRPRTASPHFTVSK
DKHDRRRSQSIEQES
DVSSKQLSPESLGTL
AHESRRDSIVAELDR
PGEEVLESSQEALHV
ATQTGDASKCLATGP
KSGDRGESGPAGPAG
RQSAERNSNLVGAAH
EGTNAYRSYCYYFNE
GEESRLESGMQNMSI
AIVDTGTSLMVGPVD
RFWRKTRSTHTGSSC
TALQRSLSELESLKL
VFLVRDSSTSPGDYV
FAWERNPSTISSPGH
LATRLVHSGPGKGSP
QPVSAPPSPRDISME
RKRGRSGSAAQAEGL
SGCKVQISPDSGGLP
EPLAGQESPLPLATR
NLNENQASEEEDELG
KEVTRKLSEADNRKM
LDSDNDDSDCPYSEK
MTHRNLTSSSLNDIS
THRNLTSSSLNDISD
XXMDPNCSCAAGDSC
RNLAENISRVLYPND
RNLAENISRVLYPND
RNLAENISRVLYPND
GMIHRQGSLHVGDEI
IGFQHFESEEDINVA
KRKKSNISPNFNFMG
SASPPSRSPPHFELS
LIRNKFGSADNIAHL
EYKGETKSFYPEEVS
ARRPRARSVDALDDL
GGARSDGSLEDGDDV
LHGDDQDSEDEVLTI
KGGKRKDSVWGSGGG
TFLERRKSQVAELND
KPEETTRSPDEEDYD
ESEPQTRSPDFTNEN
VPSAGTISPTSSLEE
KSDGAPASDSKPGSS
IYTKESESDQEQEEE
TPDEIKQSPDEFCHS
NPEEDAQSDVTEGHD
HPWISHRSTVASCMH
YEKTDDVSEKTSLAD
DPLIRWDSYDNFSGH
SGLQRRNSSEASSGD
EEDTRSASPTIEAQG
YGSLPQKSHGRTQDE
YERRRSRSRSFDYNY
KTITLVKSPISVPGG
FGPLSSRSAPASPTH
NSLQRVPSYDSFDSE
QRVPSYDSFDSEDYP
DKGESGPSGPAGPTG
GFPSSAGSVSPRSTS
PGPQRSHSSSEAYEP
PVPSTCSSTFPEELS
IAKGERQSPVDIDTH
IVLKEPISVSSEQVL
NTFSVVPSPKVSDTV
NTFSVVPSPKVSDTV
NTFSVVPSPKVSDTV
NTFSVVPSPKVSDTV
SMWASLSSPDAEAVE
RLDHALNSPTSPCEE
EDLKNAVSVHHALAS
EMVPRHSSWGDVGVG
NGCKVDNSSLTGESE
LRQEKGGSRGEEVGE
KSPEKAKSPTKEEAK
FHYRAATSRYTLNFE
HGCKVDNSSLTGESE
QYEAMASSNMHEAEE
QGCKVDNSSLTGESE
HGCKVDNSSLTGESE
FPSKTSASIGSLCAD
RRIPRAPSQHIFFVQ
DRLPNLSSPSAEGPP
NRHAKASSPQGFDVD
LNAEKLESEEDVSQA
SFRTPRDSKLEAPAE
AILNQIPSHSSSIRT
NLTIRSSSFSDTLEE
NVVSGKTSACFEPSL
MAGVKRASEDSEEEP
KTEASPESMLSPSHG
DAAALELSSDEAVEV
STPRDVMSDETNNEE
TNNEETESPSQEFVN
AVSSEKVSPSKSPSL
KNRADHRSSPNVANQ
NVANQPPSPGGKSAY
TVGTPIASVPGSTNT
ALSERLRSFSMQDLT
EATEPEPSGSIANPA
GGQTAPASTRLFQVR
VVEEHCASPEDKTLE
GVRLLQDSVDFSLAD
DDGSELSSASKTEVS
DDGSELSSASKTEVS
SSKQSRKSPGDEDDK
LLQDGEFSMDLRTKS
VLLPKKTSATVGPKA
VLIRHGESAWNLENR
NDMKVRKSSTPEEVK
KTLVKSHSLAQPPEF
SGSRGRDSPYQSRGS
QTTTERDSDTDVEEE
IPRPRTPSPESHRSP
GILARQQSVESLAEE
SKALSHDSIFMLGPE
KKRKQGGSPDEPDSK
VSRRENNSPSNLPRP
AVERVTKSPGETSKP
LSTDREASIDILHSI
RNSATFKSFEDRVGT
PVKEGQPSPADEKGN
GLDEREKSLQMIRQL
GPQGPRGSEGPQGVR
GSPGRDGSPGAKGDR
TFVVGNSSLLDTSSV
SHMIHNRSKINLQDL
SELRRIASQVKYAGS
DHFVKLISWYDNEFG
TKKGSITSVQAIYVP
KVFDRYKSYSPYDML
LQDSVDFSLADAINT
LKDMSPLSETEMALG
PVGEGTGSPPKWQIG
GSRLYGPSSVSFADD
PSRTASFSESRADEV
MPQDSVPSPRSLQGK
EVERRIVSQLLTLMD
TTQANRMSVDAVEIE
RITAAQHSVTGSAVS
KIPGRRNSRTEEPTV
QLRYYRESADPLGAW
SPIPYTPSPSSSRPI
AIQKRRQSQEKIDDI
RPLERRSSWYVDASD
GFLRSPSSDLDTDAE
GSEQAEKSPGPIVSR
LSLPRASSLNENVDH
VLPSEQESTKKPYRI
PLTELEESIETVVTT
RKLGRQMSDGDGERL
RQREKVASDTEEADR
SSTPPGESYFGVSSL
LKGQSQTSPDHRSDT
APENSGISTLERGQK
ATLPKSPSQLRKGPP
VHHEPQLSDKVHNDA
EEKETSVSKEDTDHE
DPSHRHRSHEEDDND
REEDEEVSAELGHQA
EVIPMALSENSGMNP
WTQRFFDSFGNLSSA
FTPEVQASWQKMVTA
WTQRFFDSFGNLSSA
FTPEVQASWQKMVTG
GAHKRPASVSSSAAV
VVKQERLSPEVAPPA
GGGGGQRSLSPGGAA
SDLEREVSDSEAGGG
DRTQLWASEPGTPPL
SSSSNPSSPGRIKGR
LDGEEDGSSDQSQAS
DGEEDGSSDQSQASG
AGGGRRISDSHEDTG
ENEQEQQSDTEEGSN
EVTEAGDSEGEQSYF
PKLPQTLSRGWGDQL
FVWVGKDSQEEEKTE
GNKGEPGSAGPQGPP
ISNRLVSSPCCIVTS
RPSSREDSLEAGLPL
QEIPNICSHGQCIDT
RELEGHISDLQEDLD
PTTSRRPSGTGTGPE
MEKIWHHSFYNELRV
MEKIWHHSFYNELRV
KNGCRRGSSLGQISG
LDEAGQRSTMXXXXX
YPQSRKLSYEIPTEE
VKLPAKLSISKSLKE
PPPRRSSSPEDPERD
YSPRYSFSEDTKSPL
AQDSEPKSFSAPATQ
GVHTVPGSPQARHRT
AHQGNLASGLHSNAI
NAIASPGSPSLGRHL
FPAPPPYSAVTPPPD
AFSRGVSSPIAGPAQ
VPVGIPTSPKQESAS
PEKKTPKSPVGVQPI
RHSGSDRSSFSHYSG
TTKPSKQSNNKYAAS
TTKPSKQSNNKYAAS
HTFCAGMSKYQEDTC
GERGGLGSPGPKGDK
IRKGGETSEMYLIQP
TWLSLFSSEESNLGA
SLAKGDRSEDFGVNE
TADRWRVSLDVNHFA
KACVVHGSDLKDMTS
HLRVVQCSDLGLDKV
DGIFEVKSTAGDTHL
VGVRNIDSEEVGKIA
RARGQGSSPVAMQKA
DELSKTISPMVMDAK
ADQATPTSPIRVKVE
ASKIVGPSGAAVPCK
VEPAVDTSGVQCYGP
KARVANPSGNLTETY
CNHGFILSHNNDCID
SGEMDDNSLSPEACY
AEMEDLVSSKDDVGK
DGIFEVKSTAGDTHL
VTIQQRLSGSHSQGV
AGAPITRSPFPVHVS
KDGSCGVSYVVQEPG
PTSPKQESASSSYFV
SHSRAGQSAAGAAPG
VGQACNPSACRAVGR
ASKRASRSLDGAAAV
KRTSSPRSPPSSSEI
NGSVSDISPVQAAKK
GNVLKELSDPAGAII
RSSQHGGSSTSLAST
MGRVRLRSDGAAIPR
TKIPLIKSHNDFVAI
EQILEEFSKVTEGLT
SKLKKAASVEEGDEG
LEEPKQASVTYQKPD
MAMGDDKSFDDEESV
SEDGRRGSALGPDEA
KVTSKCGSLGNIHHK
RVQSKIGSLDNITHV
GTRSRLASVSADAEV
STPTTPGSTAITPGT
IQRGTQKSIIIHTSE
GEAAVASSPSKANGQ
GEAAEPGSPTAAEGE
SAASSTSSPKAEDGA
ETFGEYRSLESDNEE
SENADGQSDENKDDY
RRLLDDISNGYDDSE
EEEDGTGSPQLNNRX
LDVSRAESPQADCPS
IATEHIPSPAKKVPR
PTQGADLSPDEKVLS
DEAKGAGSEETAAAA
TMSGVTTSLRFPGQL
TGTPPDSSLVTYELH
AKFWEVISDEHGIDP
KKSHHANSPTAGAAK
KAYLDHFSRALQYEY
VHFVEPLSPTGVAGH
QPLPRSSSTSDILEP
LGSLKRASVDVDLLA
ESRHRSPSGAGEGAS
DNFTKAPSWEASAPP
TSIPRAPSSDEECFF
GIPLPAESPKKGPKK
ELRCRRLSPPGGSGS
TMSGVTTSLRFPGQL
AKFWEVISDEHGIDP
TMSGITTSLRFPGQL
LNSTGSLSPKHSLKQ
AEDVDVPSPDEKSVI
VPLQRTGSQHGPQNA
DDQHDYDSVASDEDT
APEFLASSPPDNKSP
AGIRKVPSFTFTPTV
PCAEDYLSVVLNQLC
EYLEGMMSEAPGPIN
GALLRLPSERLDFSM
VMALQEASEAYLVGL
SQAASSDSAQGSDVS
SQAASSDSAQGSDVS
SQAASSDSAQGSDVS
SQAASSDSAQGSDVS
SQAASSDSAQGSDVS
SQAASSDSAQGSDVS
STPRSAASREDLVGP
PARRLSESLHVVDEN
ASLRAKTSPEGARDL
RDFNQFSSGEKNIFL
LNSVRRGSGTPEAEG
RRPVRYCSRVEIPSG
SVRKRGRSTDEYSEA
ERRTRRESRQESDPE
KGRSKRASVLLASVE
GAKNYAESDHSEDED
NYAESDHSEDEDNDN
GDRSGYSSPGSPGTP
SSQFSSGSQSSRDVT
HLKQSPASPERDYSP
SLHLPKLSITGTYDL
RCVNTDGSYRCECFP
IKKPSLVSDLPWEGA
ALVTVSRSPPGSGAS
SHSSSSLSEEPELSG
DSRRVVKSTQDLSDV
TPLQSRTSIVQAAAG
SLVQRRFSEGVLQSP
SKYLATASTMDHARH
ELRTAKDSDDDDDVA
PPAATPPSPKGGPAT
PPAVTPPSPKGSPAA
SAQRAKASLNGADIY
KMFDAAKSPTSQXXX
ATVKVASSPVMVSNP
LKATVTPSPVKGKGK
LGDALDSSNSMQTIQ
TDEEATKSSYLNIVG
DEEATKSSYLNIVGL
PPLMKKHSQTDLVSR
QVPVRTTSRSPVLSR
XXXXXXMSDAAVDTS
ELLRYYTSASGDEMV
KVGDEGVSGEEVFAE
SYDPYDFSDTEEEMP
KELKTDSSPNQARAQ
KAPEKRASPSKPASA
YTDAERRSVMDATQI
XXXXXXMSDQQLDCA
GNDPLTSSPGRSSRR
ELEENKRSLAALDAL
DLQYITVSKEELSSG
ALVVDNGSGMCKAGF
RRRRHRHSPTGPPGF
YMLWLNASREKIKSD
GEKSFRRSVVGTPAY
RGRKRFVSEGDGGRL
RPQLLRASSMPATLL
FSRRLNHSPPQSSSR
SSGGSITSPPLSPAL
TRRRRSPSPAPPPRR
IKKAASPSPQSVRRV
KEDRSASSGAEGDVS
PRASPGHSPHYFAAS
KLDADAVSPTVSQLS
KRSRKSPSPGRRNPE
LLPKTPISPLKTGVS
RDRERASSPPDRIDI
RRLSQPESAEKHVTQ
QRRSCFESSPDPELK
PVGKSPPSTGSTYGS
RARSMDSSDLSDGAV
RKRSRKESYSVYVYK
RSRKESYSVYVYKVL
RKRSRKESYSVYVYK
RSRKESYSVYVYKVL
RKRSRKESYSVYVYK
RSRKESYSVYVYKVL
RKRSRKESYSVYVYK
RSRKESYSVYVYKVL
RKRSRKESYSVYVYK
RSRKESYSVYVYKVL
RKRSRKESYSVYVYK
RSRKESYSVYVYKVL
RKRSRKESYSVYVYK
RSRKESYSVYVYKVL
RKRSRKESYSVYVYK
RSRKESYSVYVYKVL
RKRSRKESYSVYVYK
RSRKESYSVYVYKVL
DMKNHRESNSNQCVY
SLSLSEESPSKETSL
GSLSRHPSSQLAGPG
STDNSPSSKAEDAPA
VTNGLDLSPADEKKG
SPEKEAKSPVKEEAK
PDDDLGSSNWEAADL
RDASTLQSQKAEGTG
NSKGRRGSQNSSEHR
SETRAFLSPPTLLEG
XXXXXXMSQKQEEEN
EVEEKETSVSKEDTD
SRFKGKHSLDSDEEE
ETASDSESRAESAPL
DNSLKIISNASCTTN
EGEESRISLPLPNFS
TFQPFQRSISADDDL
XXMAEASSDPGAEER
ENEKKLKSMEAEMIQ
GDDEDACSDTEATEA
TFTWVERSQNGGEPD
PPRFHDTSSPLLISG
NVGSSGRSPSKAVAA
DRDYYSRSYRGGGGG
CEIVSAKSSEMNVLI
QREGRGESENAGTNQ
DSSKGEDSAEETEAK
RRNSAPESILLVPPT
VSQGQRLSPGSYPTV
MPLQPNASLNEEEGT
XXMAETLSGLGDSGA
HKASRDPSPIQDGNE
KREDSRGSLIPEGAT
QEAAELLSEPEEESE
QEKVVGSSPGHPAVQ
LSERTNSSDSERSPD
SRNRRSLSPILPGRH
ARRKTVFSPTLPAAR
LEVKLEGSAPTDVLD
EHELEPSSPKSKKKS
QDQEKHLSQEDNDLN
LSRQALDSEEEEEDV
AALIQDQSEEEEEEE
RLSERALSLEENGVG
FVPGRRASLSDLTDL
LRRILSQSTDSLNMR
QKDIKEESDEEEEDD
SPEAAETSPPSNIID
STSDPRVSPRLSRAS
SGRSGTASGGSTPHL
EAKNKRRSGKNSQED
STDFDRSSPPLQPPP
DDGSLNTSGAGPKSW
NPEELCTSPTLMTSQ
AAKLSEGSQPAEEEE
FRRRRGDSESEEDEQ
RRRGDSESEEDEQDS
HEGPGSRSPTTSPIY
LRKKHADSVAELGEQ
LRKKHADSVAELGEQ
LRKKHADSVAELGEQ
LRKKHADSVAELGEQ
DFRACLISMGYDLGE
YNTEGRVSPSPSQES
KFKTRLQSLEQETGD
PSSRDSPSSPTFISI
LRKKHADSVAELGEQ
QKVVKPKSPEPEATL
SRKRKRDSDAGSSTP
NEKFRTKSPKPAESP
YQFPECDSDEDEDFK
AGVPIPRSPYTVTVG
NSEDIRLSPFMADIR
KVPENPPSMVFKQME
EAKDEPPSEGEAEEE
GGQLRNGSLHIIDDF
RLQAQSLSTVGPRLA
KTSARDASPTPSTDA
SRDHSSQSEEEVVEG
GLEDDQRSMGYDDLD
VIKEVPSSEAAEDVM
KSLSKIASELVNETV
AAPTVIVSNHNLTDT
STSKPQESPKGKRKL
QEDYDVRSRTSVQTE
YPLRRSQSLPTTLLS
KLMQREMSMDESKQV
MKGNDISSGTVLSDY
NHTSRATSTATSGFA
FRVGHMSSVELDDEL
EPEVVGESDSEVEGD
YGRRPQYSNPPVQGE
TVYGGGCSEMLMAHA
VKSATLSSTESTASE
EVSSLEGSPPPCLGQ
RPDPEPVSDNEEDSY
SPRSDRRSVASSQPA
SSPVPYLSPETNPAS
PAPSTSYSPQADSLR
VTMPKVESEIKVPDV
VSLPKVESDLKGPEV
SYSNSYNSPGGGGGS
EPDSRGGSPQMDDIK
ALAPAKESPRKGAAP
VSPPAPGSAPETPED
LTHSDSESSLHMSDR
SRKQSVFSAPSLSAG
EAADKGHSPAQKPKT
RSKGIYQSLEGAVQA
NFDDEFTSEAPILTP
EFYKSLTSDWEDHLA
ALQDTDDSDDDPVLI
LGFQHALSPSTSTCK
TPASKIASEMAYEAV
DPKCRNQSLEFSTMK
GVCVSRTSPTPPESA
VASAYSYSDDEEETN
RIQEQESSGEEDSDL
LQKTTNSSLEEIMDK
HALLKGKSEEELEAS
LEEKFLESAEDLDKL
SKRRRATSPSSSVSG
PGLEVPSSPLRKAKR
HLDPARLSPESAPGP
TANKRSASTEKLEQG
CQTSFFRSLGTAKLG
IGNARSSSPVQVEEE
NPPRVQLSDEMFVFQ
RFAFSPLSEEEEEDE
EDKKEQESDEEEEEE
GDQKGKASPFEEDQN
ASGARNDSPTQIPVS
PRVKRQDSMEALQMD
LTSEPMGSPVSSKTE
RTLSHHASTVQMALE
AAIKAVNSKAEVARA
ETDQQPHSPDSSSSV
PELHKGDSDSEEDEP
SSLVKDASVPLIDVT
IPSRTSHSDSSIYLR
SPVNNHHSPGQTPTL
KLDTFCGSPPYAAPE
IPHPRRLSPVVIRRI
SFSDGVPSDSVEAAK
ENQETQGSTLSDSEE
RSHQRSSSESYTQSF
KKENADQSDPEDVGK
YMSRAAGSPSPLPAP
APLTKASSQGHLPTE
XXMADLDSPPKLSGV
SQQEIEQSIETLNML
AAQFFVESPDVVYGP
EEKKRISSKSPGHMV
KLDTFCGSPPYAAPE
EEDSDEESHHDEMSE
ESHHDEMSEQEEELE
LKGHRSLSPSSNSAF
ATPTPFKSTGDIAGT
PYQDTRGSYGSDAEE
CQMVRVGSKTEVATE
DTPTGVESCSQLVPE
GCEFKGRSLKQSSEG
MSTSAEWSSPVAPTP
PEYEQKVSPVSASSP
GHKIRSTSQGLLDAA
FSYPESYSPTLPVSR
ETVQTTQSPTPVEKE
SPEHKELSNSPLREN
NSPLRENSFGSPLEF
ERQSTKRSPQQTVPY
CTSTAIASPEKKKKK
SGLTRSTSMLISSGH
RKKAHLGSSDNVATM
EDPGSVLSTACGTPG
QAKPGHVSPLQLTNI
RLSSRRSSIRGPEGT
SQKKRTLSPEFNERF
KLVRPLHSVEVMETE
HTFYRLVSPEQPPKA
EDTGAEKSPTTSADL
SSCQTSDSTEKTITP
SFSRVSGSPSSGFRS
PVKAEAKSPEKAKSP
KSPEKAKSPVKEEAK
RLEEEGQSLKDEMAR
ISWDGLDSGKLYTLV
SSGEKSASYSSGHSQ
RTFGPPPSLSPGAFS
SRLLGSASPSSSVRL
DGKDYNASASTISPP
SVLPQNRSSPCIHYF
PVRNLHQSGFSLSGA
VDYIRPASPATETVP
SLRKTHSSPALSQGH
SPAARSLSLQEGDQL
EVQGDRASPGEKAES
GLRVRLPSVGFSETG
SDPADRLSPFLAARH
KRYTMSRSLDGEVGT
NLQIRETSLDTKSVS
ETSLDTKSVSEGHLK
PRDAHDVSPTSTDTE
AHDVSPTSTDTEAQL
GETTATESDQEEDAE
GVAFRAPSIHGGSGG
EEKRPRPSTPAEEDE
ACKRRRLSPSNSSNE
PKIKPSSSANAIYSL
AELKTAMSTPHVAEP
DSHDEEVSPTPPNPV
ADSPGASSPEQPKRK
RQPKSPGSTPTTPTS
ETQRRRLSPPSSSAA
QNMFRNFSFMNPGME
IEEAMDGSETPQLFT
KWQEHRRSLELSSLA
AVLRENLSPTTIETA
HRGLRRDSITPDIAT
PRRRHRPSPPATPPP
AEEQGAGSPGQPAHL
RKGTKHLSPYATLTV
AAEETAVSPRKSPRP
QEARSDKSPDLAPTP
ENGSLRFSTPPGDLL
ESEKQQDSQPEEVMD
EKAGRRSSLQSPASV
SGQATPTSPIKKFPT
DRGLLRRSSPAADVQ
KPKPRSESELIDELS
SSSSVTTSETQPCTP
NACHLSCSALLQDNI
EMHHEALSEALPGDN
EMHHEALSEALPGDN
EAEAEASSPKGKFSL
PIHRRSFSLEGLTGG
LQRPRYGSIVDDERL
MPDQGMTSADDFFQG
GTSSRRGSGDTSISI
RFRERSLSVPTDSGT
AEPRLPLSPIITLEE
RSKSSPTSPTSCTPP
AHMLRSRSLPAFPTS
QEALDYFSDKESGKQ
SWFDTGLSEMRLEKD
RKTRAAQSPPVDSAA
KSPEKAKSPLKEDAK
AKSPVPKSPVEEKGK
MRMDRGVSMPNMLEP
SRSQSSHSYDDSTLP
PTHCPQDSLSGVGGD
PSTVSTPSPSADLLG
NEITRGGSTSYGTGS
SGMAPRPSLAKKQRF
PIGSRGPSGPPGPDG
QSIGLKDSLLAHSSD
DARRLTVSSLQESGL
QIVSKKVSYSHIQSK
LCVNTRGSFKCQCPS
PVQSHRTSEISIPAD
LKSGGRRSGNGNKPP
EKMPRGGSLESDGCP
GLRPAPNSVDVDDFI
RFGLNVSSISRKSED
PPESRRRSQAELETL
PVTSETGSTFKKFFT
KVKSATLSSTESTAS
SKRNLRKSREDLSAQ
KAEAPLPSPKLEGEL
PEASISGSKGDLKSS
EKTDRRQSFASLALR
STLPRSFSLDPLMER
EPAVRWDSYENFNQH
LPAKLSISKSLKESE
EEGPRCGSSEDLHDS
KRPASVSSSAAVEHE
GGVVRDLSMSEEDQM
KGKPKPRSPQPPSRQ
NCLRRRPSDENTIAP
RNLQPDTSYTVTVVP
SGQARRSSPPGHYYQ
GIFLKVGSAKPGLQK
LIAAHGNSLRGIVKH
LIAAHGNSLRGIVKH
AGTWKMRSSENFDEL
RSPRRGPSPACSDSS
QLADRKLSDASDERG
SQGDDDGSSSSGGSS
SRGKSASSPKPDTKV
PSLSRHSSPHQSEDE
LRRRRSLSPTYIELM
MATVASSSSLEKSYE
SGRSRATSFSSAGEV
TRQAHDLSPAAESSS
LGITKVFSNGADLSG
MKGHRGFSGLDGAKG
RLWVHGLSKEQTSVS
PSQEQEHSQKANKIS
FRSGGSRSFSTASAI
LASQLQDSLKDLKAR
NKAPEGRSPLSAEEL
ILTERGYSFTTTAER
MATAASSSSLEKSYE
ALVCDNGSGLCKAGF
MATAASSSSLEKSYE
ILTERGYSFTTTAER
MATAASSSSLEKSYE
ALVCDNGSGLCKAGF
MATAASSSSLEKSYE
MATAASSSSLEKSYE
MATAASSSSLEKSYE
VEEKTTESQEETVVM
VKKLMHSSSLTNSSI
QPMNRAPSDSSLGTP
GQLVQKESMDTINHA
SLNGRRISDPQVFSK
KNRRDRNSWGGFSEK
SRRPSADSESPGTPS
QAISKATSETLAADP
VAYNPIHSPSYPLAA
NLHQSGFSLSGTQVD
HQSGFSLSGTQVDEG
RTSSKESSPIPSPTS
ESLVEELSPASEKKP
PSFIGMESAGIHETT
PSFIGMESAGIHETT
PSFIGMESAGIHETT
PSFIGMESAGIHETT
GGPPKPGSQLDSMLG
SRLKRASSEDTLNKP
GRLKRERSMSENAVR
TVSSPLTSPTSPSTL
LGTTRTPSSYGAGEL
KSPAEAKSPEKEEAK
KRAGGANSNVFSMFE
PSFLRAPSWFDTGLS
AGLKKSHSSPSLNPD
XXXMAELSEEALLSV
VEKQMNMSPPPGNAG
ENQEPLRSPEVGDEE
LVKAIGISNFNHLQV
LRARGQGSSPVAMQK
EVQEKRESPPAGQKT
GESKANCSPEDPCQE
KEIKGRSSLDLDKTP
TAPEEPGSPAKSAPA
KSPAEAKSPVKEEAK
TGKPIEASIRGELSG
SPKKKDLSLEEIQKK
IRSASACSTPTHTPQ
EQWKSHRSYSCQVTH
KEKFRSDSITNMLDT
DRGEDVPSEEEEEEE
PLTPRESSPLYSPTF
PKKEEVKSPVKEEEK
KDAASSSSEGNLNLG
CSDVSELSSSPPGPY
VIIWGNHSSTQYPDV
SIPKRKKSTPKEETV
ASSARRFSSGLFNKP
IIPNETKSPGVMDNP
APRRRSPSPTPTPGP
KDLTIQPSLKLPFNT
VPPRYARSEIVGVSR
SEAFRRASASSSQQQ
SMGSKALSHDSIFML
SFRGGMGSGGLATGI
GPEATVVSDEDEAAE
EVVSPSQSVTGSAGH
DGRREVRSPTKAPHL
KSPASTSSVNGTPGS
PSDVDKLSPTDNLPR
PTKEEAKSPEKAKSP
FYYEILNSPEKACSL
VIAEKSRSPSTESQL
VTEKEVPSKEEPSPV
FYYEILNSPEKACSL
AIQGPEDSPSRQSRR
XMPTTQQSPQDEQEK
RKLDEDASPNEEKGD
AAQPKSLSPPQSQSK
QQGKSLSSPTDNLEL
ESPTRSLSMDAPRGV
PPTETGESSQAEENI
GSGPVHISGQHLVAV
NAFKDASSPVPPPHV
IAPVRQTSTSGGIYS
PARAPACSPEAAAAQ
PVSGSPDSMNASRLS
DNFKFLESAAADFSD
ESAAADFSDEDEDDD
DAAGDFRSGDEEFKG
RGLLRRSSPAADVQE
AARPRSSSAGPEGPQ
KALRPPTSPGVFGAL
LLAKKRGSKGKLEAI
MVKQPCPSESDIITE
VKRAVVVSPKEENKA
PTWKEPVSPMELTGP
PKINRSASEPSLHRA
DDQRDLISNNEQLPM
HWLLFEMSRHSLEQK
PSPSPLLSSSFDLDY
AEKQGLDSPSEHTDT
YSLLRGGSDDSSKDP
PKIERSASEPSLHRT
KGPIAMQSGPKPLFR
VGLTETSSQPKNEED
GTYQDVGSLNIGDVQ
QEENRRDSWSYINSK
RKILNDLSSDAPGVP
MSRARIGSDPLAYEP
PEFRIEDSEPHIPLI
RRWKRTQSQQGLQEN
DKKKEKKSLTPAVPV
DRDSKRDSLEEGELR
HPKIKPSSSANAIYS
EEEREERSGLQLSLE
NNDNPLESNDEKEGQ
QTMPPSRSKTPPPPP
SQKQRRYSDHAGPAI
NSQVESGSLEDDWDF
RRAAPEASGTPSSDA
YADSPGASSPEQPKR
LGPTAQWSVEDEEEA
LEIKLFESSENIEDS
RLQERRGSNVALMLD
SKGDTLASPNSETGP
AAAGIQWSEEETEDE
WPFSGKTSPPCSPAN
EEDNEIESEEEVQPK
NAKFEEESKEPVADE
DKSPSEESAPTTSPE
ESEKTAESQTPTPSA
QEQECPPSPEPTRKE
KKKKIRTSPTFRRPK
RSVSEINSDDELSGK
RAQTLPTSVVTITSE
ESLSREGSPAPLEPE
AWGNNMNSGLNKSPP
DDSAKFDSNEEDSAS
VYDRPGASPKRNHDG
GPAERTPSEIQFHQV
QQPMKPISPVKDPVS
RSRLTPVSPESSSTE
KTRTDSTSDGRPAWM
QARAELGSTDNDLER
SSVRRPMSDPSWNRR
ITASRSESPPPLSDP
SSVGSSSSYPISPAV
SPGSAGRSQTPPGVA
TRRSARLSAKPAPPK
ESPNGRTSPLVSQNN
NLQRHSNSLGPIFDH
RARLGEASDSELADA
DGSTLRTSPADHGGS
GSVDRVISHDRDSPP
YHKEARNSWDSPAFS
AGPSARGSPSPAAPG
GEIKKAGSDGDIMDS
KRKTRHSSNPPLESH
MTMYRRRSPEEFNPK
PRSIHKSSQDGDTPA
QRFLENGSQEDLLHG
QKNRRRLSDCESTDV
RKLMRYHSVSTETPH
WQHDLFDSGFGGGAG
SKEKDRQSPLHGNHI
VGPEVGASPQSGRKS
HGHRKCHSLGYNFIH
RSVASNQSEMEFSSL
AVLTRSKSPNNEGDV
NHLAENHSADFDPIV
RGRKPKRSLTVSDDA
ERVLSSTSEEDEPGV
FEPQMVKSPSFGGAS
NKNGRRTSSTLDSEG
RYSHSYLSDSDTEAK
DLPKRRLSEGVEPWR
LYKGNFNSTVNNTVT
DISEGGESPVVQSDE
ELRKPSGSPDLWKLS
QGFARLSSESHHGGS
LFPEFDDSDYDEVPE
DKDAQRLSPIPEEVP
GFEKPLDSAMSAEED
RGLWSTDSAEEDKET
EEPSVASSPNGKESD
EKSSSNDSVDEETAE
KTEELIESPKLESSE
GVEDTEWSNTQTEEA
TVEEDNDSGGFDALD
FGLLKTGSSGALGPP
VEQLLTGSPTSPTVE
KVIPEDASESEEKLD
AAHVPENSDTEQDVL
SRDRESRSPFLKPDE
EGDNGMDSDMEEEAD
RVTQGAASPGHGIQE
SGANRKPSHTSAVSI
SDDLLEDSDSEEHSR
RKRGHTASESDEQQW
KVKKRGISSSNEGVE
LLGDAPVSPSSQKLK
TRTVSPGSVSPIHGQ
EEAELEDSDDEEKPV
SADTPEASLDSGEGP
QTPKYPESNRTPVKP
DPGEMPQSPTGLGQP
LKLMRSLSEEVESSE
HEMENVDSGEGPANE
GGRSRSSSPVTELAS
DRDSKRDSLEEGELR
VKDEEGESGAEEGPD
STSKATISDEEIERQ
SPTTEGPSLQPDLAP
RENSPAVSPTTNSTA
VNLYRSESLQQNLLH
SRMPRAQSYPDNHQE
QVNVRMDSFDEDLAR
PETPQPTSPETSPKE
PENFQVGSMPPAQQQ
VGTSVAGSPLPLTTG
PPYNRAVSLDSPVSV
TKLARVDSEGDFSEN
VDSEGDFSENDDAAG
SMKTRRLSSASTGKP
TRRLSSASTGKPPLS
QNPQNKTSPFSVSPT
KTSPFSVSPTGPSTK
KKRIIYDSDSESEET
RIIYDSDSESEETLQ
NRNQRKDSEGYSESP
RKDSEGYSESPDLEF
TASEKSSSSESLSDK
ASEKSSSSESLSDKG
DPPRNQASDSENEEL
PRNQASDSENEELPK
DRTQELRSAKDSDDE
SSGKSPLSPDTPSSE
AELEEEQSQGSTTNS
SKLFPAPSEKSHEET
FPAPSEKSHEETDST
DGNELDLSLSDLNEV
NELDLSLSDLNEVPV
KKDSNELSDSAGEED
DSNELSDSAGEEDSA
ESGPRCSSPVDTECS
PGPGIDMSAFAGLGP
AMDLGTLSGIGTLDG
RICKNPESNYCLKND
SCAAAGVSCTCASSC
FKAERRDSRDVDEEK
GSDAGAASTTARAEG
FEDRKDGSCGVAYVV
TGSGATDSKDDDDID
AGGDWFTSRTSACGL
ASGDWFTSRTSACGL
ILRCEMASTGEVACF
GIEMFHKSLERAEAG
EGPRCGSSEDLHDSV
AFNEDEDSEPEEMPP
FANEDTESQKFLTNG
XXXXXXMSSPPEGKL
XXXXXMSSPPEGKLE
PAATEAPSSTPKAQG
AAPEAGASPVEKEAP
EKISLSKSPTKTDPK
QGFQLTHSLGGGTGS
AEPGDGDSDTTKKKK
SKYNLDASEEEDSNK
EAMNYEGSPIKVTLA
YYRPRRRSLGDISDE
XMAPKRQSPLPPQKK
STISGRLSPIMTEQD
DPQEMPHSPLGSMPE
ENLKNSLSPATQRKM
TPLDRCRSPGMLEPL
QFPEQSSSAQQNGSV
RNTETSKSPEKDVPM
SPSQQRLSPQGQQPL
LKTEVSSSIYFHKPR
GSKSAATSPTGSSHG
DPIEDINSPEHIQRR
RAGSRPQSPSGDADA
GTMDSVRSGPFGQIF
GTMDSVRSGPFGQIF
TDAGLKESPLQTPTE
GRYYALKSMTEAEQQ
GKAGETPSEEKKGEG
SVTSGPMSPEGSPSK
CKSEEETSPLVTHQN
SSGKLKISPEQHWDF
SQGSTTNSDWMKNLI
MDEPVPDSESPIEKV
SIEFGQESPEQSLAM
ENSSTQSSPEMPTTK
PSPPEEPSPLPSPTA
QKYEDIKSKEEQELH
MEVEDNRSQVETDDL
GTMDSVRSGPFGQIF
EYASIQTSPQPASED
RTEAREESEPEVKED
QGLDYVPSAGTISPT
PDSSFSKSPESLPGP
VEAPAANSDQTVTVK
GDMDLQISPDRKTST
SEEDRSKSAPTSPCD
EAEEGATSDGEKKRE
GTMDSVRSGPFGQIF
NKGQLTKSPLAQMEE
VKTIEAHSRMVIPGG
SPKREQDSPPMKPSA
ASTASELSPKSKARP
PGAGGGHSTSTSTSP
SNMRMQFSFEGPEKV
TLRVEPPSPPEGPPN
AGVMITASHNRKEDN
AGVRGGLSDGEGPPG
GYYRGNESNPEEDAQ
SPLQSAESSPTAGKK
ANVKDTHSPDAPAAS
PVHKGSESPNSFLDQ
QGQVGSSSPKRSGMT
GTMDSVRSGPFGQIF
YLGPGSTSPLETSGN
APSQDDESGGIEDSP
FDLYDVDSKSPDLSK
SRTLSQSSESGTLSS
SEEESPVSPLGRPRP
HVNGHCTSPTSQSCS
PAQPGHVSPTPATTS
GHRELVLSSPEDLTQ
HRELVLSSPEDLTQD
VDGIKESSDSANTTI
GIKESSDSANTTIED
EEEGTFRSSIRRLST
NLDEEQDSEGETYED
PGPPGPPSAGFDFSF
PPGKDGTSGHPGPIG
DKHTLGDSDNESXXX
FADIPNDSPFQIVKN
TFSTNYRSLGSVQAP
RIGHHSTSDDSSAYR
ELQGPRGSPNARSQP
TKMPCESSPPESADT
WVQRTFQSTQAATAS
STPSEPGSGRGPPQE
YFPHFDLSHGSAQVK
FLKTDSDSDLQLYKE
LQEEGGGSDEEETGS
TQELDRDSEEEEEED
GTQQSHSSPGEITSS
ELRSNVVSPTKNEDN
SSKLKSPSQKQDGGT
REKLLRQSPPLPGRE
RRLRRSHSGPAGSFN
RRSCFESSPDPELKS
XXXXXXMSGEDEQQE
GLSLSRFSWGAEGQR
EGASLELSDDDTESK
DISEKTTSPPEVSGY
QAQTRQASTLIDRPA
GWRPRGDSLILEHQW
YLDRNNPSKPLHVIK
RVPTANVSVVDLTCR
LFRAAVPSGASTGIY
LFRAAVPSGASTGIY
MAASGKTSKSEPNHV
XXXXMPFSNSHNALK
KLAVEALSSLDGDLA
RRLAPITSDPTEATA
KRGSNTTSHLHQAVA
VGLLKDMSPLSETEM
GCDFLTISPKLLGEL
VLSAHRKSLNLVDSP
KTKENRQSIINPDWN
QQKQSRISPIQKPQG
NWKNLSDSEKELYIQ
KVVEAVNSDSDSEFG
PEDVDVSSPDEKSVI
VLAGETLSVNDPPDV
QGFQLTHSLGGGTGS
QGFQLTHSLGGGTGS
IGPPSSPSATDKEEN
KGRIAVGSDADLVIW
SSIERLFSFPAAKPK
PAEVTHFSPKSIPDY
FTKKRKQSEVEADLG
PTKTRPGSPQALGGP
RLLFKKISLEDIQAF
XXXXXXMSVELEEAL
RILIRNNSDQDELDT
SFLQKSPSKEPHFTD
GPPRNVLSPLNLEEV
QGFQLTHSLGGGTGS
QGFQLTHSLGGGTGS
GPSPAPASSPKREVL
VTGHRRQSTDLPTGW
EVKAEEKSPISINVK
NEPKRPMSGEYGPAS
PEKARSSSSPQHLNV
EKARSSSSPQHLNVQ
LARKRRNSRDGDPLP
LGRERLGSFGSITRQ
APRAVFPSIVGRPRH
APRAVFPSIVGRPRH
APRAVFPSIVGRPRH
APRAVFPSIVGRPRH
APRAVFPSIVGRPRH
APRAVFPSIVGRPRH
KKYPTDGSEIVLLTD
HTVALGPSAAQELEE
TTLTRSASMKLPDNT
PRRLASTSDIEEKEN
PLAPSSKSTSGGTAA
PLAPCSRSTSGGTAA
QQMVQPQSPVAVSQS
IFLRELISNASDALD
XXMGKSESQMDITDI
GVYATRSSAVRLRSS
EEAFVKESKEETPGT
LRRGWRPSSREDSLE
QSKYEPRSHMMDVQG
IFLRELISNASDALD
GPCVINGSPCQHGGT
GSPGPPGSPGPRGPP
EKIQKGDSKKDDEEN
PEIEDVGSDEEEEKK
IFLQELISNASDALD
GQAVRKSSTVATLQG
GSLKSSPSMSHMEAL
VEVLYRGSWGTVCDD
SASGRKISENSYSLD
PPIRKGWSMSEQSEE
ARGADRMSSFGDFVA
RGADRMSSFGDFVAL
HLNNSLSSPVQADVY
ISRVRRKSQVNGEAG
GECAPNVSVSVSTSH
KIERTTKSPSDSGYS
TKASTDNSPSSKAED
KLRSPRGSPDGSLQT
LGHKRTGSNISGASS
KTTPRQRSPLLNQPV
FSNGADLSGVTEEAP
RISIGGGSCAISGGY
RISIGGGSCAISGGY
GRGSGGGSSGGSIGG
RISIGGGSCAISGGY
SVSAMKLSPYYKVFE
SGSGQSPSPSRGRHE
QGSGSGQSPSRGRHG
QGSGSGHSPSRVRHG
LSSLRYSSPQAHVKV
DDDEEDDSEEEAMET
CMTRLSRSRTASLTS
DASQRRRSLEPAENV
KVDGETASDSESRAE
AGDLRRGSSPDVHAL
GDLRRGSSPDVHALL
GAGALRRSDSPEIPF
GSLLPVLSPTSLPSP
LPVLSPTSLPSPLPA
YRIQEQESSGEEDSD
DTNAPDLSLEGPEGK
YATTKGISQTNLITT
XXXXXXMSETAPLAP
PEGSPSKSPSKKKKK
GNLHRTSSVPEYVYN
SLRRRTHSEGSLLQE
LSRTPALSPQRPLTT
QAEPKDGSPEAPASP
YICENQDSISSKLKE
QEPTGEPSPKRPRGR
VSDAVAQSTRIIYGG
EEAHAEDSVMDHHFR
SQLSFRRSPTKSSLD
SASREKRSVVSFDKV
REKRSVVSFDKVKEP
GRRNPETSVTQSSSA
KKRARRGSSSDEEGG
NLSGHRGSQTGTSIG
GRAALGESGEQADGP
EREFDEDSDEKEEEE
RIPPKPKSRSPTPPS
SLVAPSPSPEARASP
SPSPSPTSPGSLRKQ
TNAQVPDSAGTATAY
SQTQGGGSVTKKRKL
GSPEAPASPEREEVA
HTFFRLVSPEPPPKG
SGLRRRGSDPASGEV
PLSQSSDSSPTRNSE
LSQSSDSSPTRNSEP
SLPLPNFSSLNLRET
LPLPNFSSLNLRETN
GPNGCGKSSLFRVLG
PNGCGKSSLFRVLGE
TAIKESTSSKSPPRK
AIKESTSSKSPPRKI
GSQKKHISPVQALSE
AREQKEKSPPDQPAV
AEDGATPSPSNETPK
HVSANAWSPVMRARK
DQSASRTSPGRVDLP
GRTLVHSSSDGHIDP
RTLVHSSSDGHIDPQ
NQSNKSGSEDEMKEA
KSPKRVKSPEPSHPK
RPLSDKGSGDSSQVT
NIQNFHISWKDGLGF
LLQTSVPSGLAELVA
SVPAGRRSPTSSPTP
LSDQATASPIVARTD
GAPGRDASIPQFKPE
KKKKRHSSTGDSADA
MQPLRVNSQPGPQKR
RAEGTASSNVFSMFD
LSSSSRRSLVISPPV
RRVSEKVSHVLAALQ
KLRPRNRSAEEGELA
GAGFEESSETGDYEE
HPLTQSRSGYIPSGH
EISTKRTSIISLTPW
LSPLKTTSSYQNLVW
SPLKTTSSYQNLVWS
EDDTERRSPTPERTR
MEVAEPSSPTEEEEE
QNDIRSHSPTHTPTP
QLLPRHLSQLTVGNK
PQRKNKASPQSEFMP
PARRRTPSPDYDFYY
AGHRRILSDVTHSAV
KAGGEGGSEEEGSDK
KTEVQAHSPSRKFIL
LKAKKLTSDEEGEPS
GPSRRSKSPASTSSV
QLDPLRKSPTMEQAV
AQEEVPESPQTSGPE
KGTFAQLSELHCDKL
KGTFAQLSELHCDKL
KDSPSKSSAEAQTPE
DKTLEVVSPSQSVTG
TFQQMWISKPEYDEA
PRASRVPSSDEEVVE
DSTVKMASPPPSGPP
SEQARRQSGLYDSQN
KRIAKRRSPPADAIP
GQNGEEKSPPNASHP
PNTPDPRSPPNPDNI
GGEHIPNSPFHVLAC
TLQTRGLSLSALQDL
APLSPDHSEEEEEEE
GKGEYQESLRSLEEE
EYQESLRSLEEEGQE
GSGRARTSSFAEPGG
SGRARTSSFAEPGGG
GQIARKYSSCSTIFL
QIARKYSSCSTIFLD
CQQPRTPSPLVLEGT
MNTAEFKSATFPNAG
VVRKEAESCDCLQGF
VVRKEAESCDCLQGF
VVRKEAESCDCLQGF
VVRKEAESCDCLQGF
VVRKEAESCDCLQGF
VRSPRPGSPQMQASP
DSQPQETSPELPRRR
IYSRPGSSIPGSPGH
ELVSRQHSPGSADSL
AKLTVENSPKQEAGI
LGLRKTGSHNMLSEV
EAQNKIKSASYNLSL
TPVSRSSSIIQHVGL
LGEMLAPSWEEHATC
AATCCQLSEDKLLAC
VTGITFLSGGQSEEE
GETKTEESPASDEAG
KDEPQRRSARLSAKP
DRSKKDQSPGKGTLE
GAEKLLSSLDIDHNQ
LMVDVERSNAAAAAL
KKMDADLSQLQTEVE
GTEKLLSSLDIDHNQ
LMVDVERSNAAAAAL
QRVKRGTSPRPPEGG
EEEEEEASTEYGHQA
FYDTVKGSDWLGDQD
LKNSPLVSRLTLYDI
LTSFERDSIFSNLTG
AKLFRFASENDLPEW
LEESKATSSSNPSSP
DAMEVIPSTLAENAG
HQLFRGFSFVAITSD
IAELDTLSEESYKDS
ATIKTKRSIQFVDWC
AAIKTKRSIQFVDWC
LTQADKFSPAEVEQM
VKVDGPRSPSYGRSR
DAKLSGPSLKMPSLE
SDFRDLMSWINGIRG
DNKYTEHSTVGLAQQ
KNIPRITSDRLLIKG
DTGLLSGSEERVQVA
IHQNRLSSVTEDEDQ
GGSVGSESGGSAVDS
NSSGRGGSPAPYVDT
VSRMEDTSFPSGGNA
PVNGRKTSLDVSNSA
WIRQRSASVNKEPVS
DKIELSPSMEAPKIF
ASSSSPGSPVASSPS
TLEERRSSLDAEIDS
YASERPKSLGDASPS
RGVHKEGSLGDELLP
VGVPGRRSLALTPPL
AQHVRSHSSPASLQL
SPLHKQSSGPSSSPA
PAGGRAGSLKDPDVA
MAISRQLSTEQAVLQ
QRVKRGTSPRPPEGG
EEEEEEGSIMNGSTA
EGSIMNGSTAEDEEQ
XXXMTTESGSDSESK
XMTTESGSDSESKPD
SRVNGLPSPTHSAHC
EKNQWQLSADDLKKL
RKAVTKRSPEAPQPV
AVEDRKPSGLNGEAS
RILEDHGSPAGEIDD
AELEEEQSQGSSSYS
RRFRRSQSDCGELGD
SKQEYDESGPSIVHR
TIPRRLASTSDIEEK
VGTRDQASQLLAGTE
ERLSRLESGGSNPTT
HIGLDSSSIGSGPGD
PKHAHSSSLQQAASR
DEEALEDSAEEKVEE
GARNLAVSQVVHKAV
NSTFRVVSVLTVVHQ
ITRGGSTSYGTGSET
AADESTGSIAKRLQS
RVIISAPSADAPMFV
DAATLHTSTAMAAQH
DAEADVASLNRRIQL
DAEADVASLNRRIQL
SKQEYDESGPSIVHR
SKQEYDESGPSIVHR
QIVNLLKSVHNGAPA
DRFASEASGYQDNIA
XXMSSSHSRAGQSAA
FRCQRDSSCGTGYEL
GGPGPSGSETPPPPR
VCTNTAGSFKCSCSP
KLQNEVESVTGMLNE
FHRSLSSSLQAPVVS
TLPPSRKSELVVEVK
LALNRDLSTPGLEKD
MGTNKFASQQGMTAY
PSPPKTTSPEPQESP
SSSKKMGSIFDREDQ
KKLMHSSSLTNSSIP
HFKAPKISMPDLDLH
VEHGGKRSRLTPVSP
QAWPPPDSPVRVDTV
AMKFRRGSGHPAYAE
LSRSLSKSDSDLLTC
KKKLDDQSEDEALEL
EIEGKPESEGEPGSE
DEWRLSSSADANGNA
SKQEYDESGPSIVHR
TQGPLDGSLYAKVKK
KKDSLHGSTGAVNAT
SQPPQQRSAPDISFT
VSPTTPTSPTEGEAS
TQPPVVSSTNEGSPS
VSSTNEGSPSPPEPT
NEEDEGHSNSSPRHS
EPLLPRYSPQSLTDP
VSDGVTKSPEKRSSL
PEELEDVSDLEEEHE
KSESHRKSLGSTEGE
MDENEAESETDKQAA
PSPEARASPGTPGTP
PCFLGMESCGIHETT
PCFLGMESCGIHETT
PCFLGMESCGIHETT
PCFLGMESCGIHETT
VNIGGAGSYIYEKPL
GHLNNSLSSPVQADV
KKKHPDASVNFSEFS
KKKLVINSGNGAVED
DVELNLKSPKVKGDL
PEPPGSGSPAPPRRR
AALQRRMSMYSQGTP
QLVKRLTSAEVPMAT
QKEGRRASHTLLPSH
TQYEAMASSNMHEAE
DEDEVVSSEHHHHIL
PEKEEAKSPAEVKSP
AVNQRGRSPRSPSGH
PAAQETKSDGAPASD
QPRRRHASAPSHVQP
PWLKKQKSYTLVVAK
GQQPWGRSLDEEPIC
SRLESGGSNPTTSDS
SMRSMQHSPNLRTYR
RRSVKHDSIPAADTF
EKATSRGSNSGMDSN
LLSLTQESQSEEIDC
VNRRPCFSALEVDET
LSAKSCESNSPFPVH
TTSTRTYSLGSALRP
KAGTRTDSREDEISP
LNAHIKLSNLYKSAA
PDYRKRVSVELTNSL
APQTQHVSPMRQVEP
AAIGGGVSPDVCPAL
CLESFRDSMVLGWKQ
RASNLENSTYDLYTI
LSSSKQSSSSRDDNM
TFQQMWISKQEYDEA
TFQQMWISKQEYDEA
NVVGMVGSIDNDFCG
KSLGKDGSLEDDEDE
SSTKRLKSVEDEMDS
RAGSRRGSFDATGSG
PTVQQMSSPKPAEER
LARKRRMSREPTLDS
SKASERSSVQLLASC
LPKPLPLSPSFSSEV
TPSRGPVSPSVSFQP
SEQPRAGSSTPGDAP
LGPERAMSPVTITTF
EDNLEYDSDGNPIAP
PRITRSNSIPTHEAA
TGVATTQSPTPRSHS
PHVRRPRSRSRDSGD
SPEPRVKSPEAVKSP
PVNVRELSLDDPEVE
AGLQRSASSSWLEGT
QGVVRTLSSSAQEDI
SVGDRAGSLPNYATI
ARHVDSLSQRSPKAS
DQEKKAYSFCGTVEY
KKLSSNCSGVEGDVT
AAAMNLASPRTAVAP
TQCALSTSQLVACTK
MELARAGSRASEGQG
ARAGSRASEGQGSGL
RASEGQGSGLGGQLS
PAPSRTASFSESRAD
QDDEKAISPTSATSS
NARGDHASLENEKPG
DAKVHSPSGALEECY
ADALPEHSPAKTSAV
GRINPYMSSPCHIEM
RINPYMSSPCHIEMI
SRLPKTRSYDNLTTA
STPFIVPSSPTEQEG
MELRRDSSESQLAST
ASRTQDPSSPGTTPP
SRTQDPSSPGTTPPQ
ILQAKPTSSPAKGPP
LQAKPTSSPAKGPPQ
ACKKVLRSNSLLEST
KKVLRSNSLLESTDY
MVSKRRLSKSEDKES
SKRRLSKSEDKESLT
SSPPRVKSSTPPRQS
PVKEEAKSPEKAKSP
LKETERASPIKMDLA
ISNGYDDSEDGGHTL
EVEMEVESDEEDDKQ
ISYTPPESPVPSYAS
GKSPVSKSPVEEKAK
MVTKSNTSPEELGPL
KRPESPPSILTPPVV
NRTEENVSDGSPNAG
EENVSDGSPNAGSVE
EVITVEKSSPATSLF
VITVEKSSPATSLFV
KSSPFKVSPLTFGRK
XMAKREDSPGPEVQP
APKRRGSSGSVDETL
VQSQRSVSPTFLNPS
AATEAPSSTPKAQGP
PELDRDKSDSDTEGL
SQRLTRYSQGDDDGS
KEKEEKESEDKPEIE
CRKYSDASDCHGEDS
GVRKRSYSAGNASQL
RSLSKSDSDLLTCSP
KHPKTELSPSFINPN
PAPTVPSSPDATPEP
ATPKLDSSPSVSSTL
AEQPSSSSPRRKTVK
IAELDTLSEESYKDS
ARAKRKYSEVDDSLP
SRKHEFMSDTNLSEH
RKKHLFSSTENLAAG
LGGLRPESPESLTSV
PEMYKTISQEFLTPG
LSMEDSKSPPPKATE
RPSEYTKSVIDLRPE
YPQREKRSDSVIHLQ
KLDPYDSSEDDKEYV
LVEPLTPSGEAPNQA
TTKLTQTSSTEQLNV
KTEESPASDEAGEKE
VRWKGYTSDDDTWEP
QGFQLTHSLGGGTGS
GPKGEPGSPGENGAP
HAVAEPASPEQELDQ
RRGPRRESKPEEPPP
ASPARSGSPAPETTN
KSDGRMPSSSRAESP
YDVEKNNSRIKLGLK
YDVEKNNSRIKLGLK
YDVEKNNSRIKLGLK
YDVEKNNSRIKLSLK
SKRKRKRSVQEGENP
KKSKTDGSQKTESST
ADGKKGNSPNSEPPT
PEAERSHSLSQHTAT
FTGHRKMSGADTVGD
YDVEKNNSRIKLGIK
DEAPRKGSFSALVGR
SDSTEPHSPSDLLPM
SGLTRTPSSEEISPT
PIPTRSPSDSSTAST
RAAVGQESPGGLEAG
KHDDGTQSDSENAGA
SKKDRKTSAVSSPLL
EARERRPSPGEMRDQ
SLRLFSLSNPSLSTT
CHRGDLDSCFSLPNI
KYVDEENSDGETSNH
QKIDDRDSDEEGASD
TAIKHANSVDTSFSK
KSSSRGGSREYDTGG
AGGKRPGSVSSTDQE
RSGQARRSSPPGHYY
TATKQPSSPYEDKDK
VRQSHSESPSLQSKS
GRFNGGHSPTHSPEK
SQGKGSISEDELITA
QLQDLDCSSSDDEGA
LQDLDCSSSDDEGAA
QDLDCSSSDDEGAAQ
PKTVTPASSAKTSPA
TMGSRSESLSNCSIG
DLVDGRHSPPMVRSV
EHGGLIRSPRHEKKK
RALHRTLSDESIYNS
GQRDRSSSAPNVHIN
LEEEEENSDEDELDS
PRMPQDGSDDEDEEW
SKQEYDESGPSIVHR
SKQEYDESGPSIVHR
DLQERHLSSEEMMRE
DLQERHLSSEEMMRE
SKQEYDESGPSIVHR
DLQERHLSSEEMMRE
DAESEWHSENEEEEK
PMLKSGMSPEQSRFQ
PVKEEVKSPEKAKSP
PELRALQSPEHHIDP
GFLVTRHSQTIDDPQ
GGEHVPNSPFQVTAL
SFSEDTKSPLSVPRS
LPRMKSSSSVTTSET
NKEEDCHSPTSKPPK
KSPAEVKSPEKAKSP
AASEFFRSGKYDLDF
DEGKKETSPESSLIQ
RDPGVSESPPPGRQP
MVYMNDKSPLTPEKE
PLSRAQSSPASATFP
EDSDPERSDYEEQQL
DAEYIYPSLESDDDD
KPKVEMYSGSDDDDD
KVEMYSGSDDDDDFN
TEPEPSGSIANPAAS
SQQKAEASSPVPYLS
QQKAEASSPVPYLSP
PSPGEGISPQSAQAP
GEGISPQSAQAPQAP
LDQSQRGSSPQNTTT
DQSQRGSSPQNTTTP
TFSERSSSSQTLTQF
FSERSSSSQTLTQFD
GHTGRQVSSPYSQGE
HTGRQVSSPYSQGES
KIKEEVLSESEAENQ
KEEVLSESEAENQQA
TEPVKNSSPAPPQPA
NKGLLSDSMTDVPVD
QQFDDGGSDEEDIWE
SRLLRSQSESSDEVT
DYMDLPFSSSPSRSA
LESSLSSSEGEEPVE
GQPGEKGSPGAQGPP
YFAKALESPERPFLA
QASSTPLSPTRITRL
PEKEEAKSPEKAKSP
HRNLTSSSLNDISDK
TSCRDLSSSPPGPYG
ENRDIEISTEEEKDT
DPLIRWDSYENLSAD
FRSKRSYSLSELSVL
PRRSRSVSPCSNVES
SLTQESQSEEIDCND
PNIPKAKSLDGVTND
MAPSRMDSLRGQTDL
PVGPAGKSGDRGESG
PQPLRSPSLDNPTPF
VRTAQVPSPPRGKIS
PAAREDKSPSEESAP
IKRKAEDSDSEPEPE
RKAEDSDSEPEPEDN
AASAASGSPGPGEGS
KSPPEAKSPEKEEAK
DDSYSHHSGLEYADP
QRAVCMLSNTTAIAE
GWRPRSDSLILDHQW
QRAVCMLSNTTAIAE
KGTFATLSELHCDKL
GDEKRKLSLSEGKVK
EEEDELESGDQEDED
KCSGPGLSPGMVRAN
GEEHRAASSPDGQLM
LDKIRYESLTDPSKL
LDKIRYESLTDPSKL
LDKIRYESLTDPSKL
LDKIRYESLTDPSKL
RRRAQSVSLEGSAPS
XXXXMAHSPVAVQVP
TPLATHQSEEDEEDE
ESEPQTRSPDCTHDN
EMEEVHPSDEEEEDA
EAEERCLSPDDSTVK
YVGDEAQSKRGILTL
YVGDEAQSKRGILTL
YVGDEAQSKRGILTL
YVGDEAQSKRGILTL
YVGDEAQSKRGILTL
YVGDEAQSKRGILTL
PFNNWMESAMEDLQD
RGAPKRGSGKDSHHP
VFPEPTESGDEGEEL
SPDSRASSLSESSPP
KEKKKKKSIDPDSIQ
PEKAGRRSSLQSPAS
PGMSRSNSVGIQDAF
SEKRDKKSPLIESTA
DPSLMEDSDDGPSLP
LKQNLSRSWHDVQVS
DLLPIPRSPQPLGGS
GRMVLAVSDGELSST
ANRGLRRSDSVSASE
ASSSSVTSPIKMKIP
DGKKRKRSRKESYSV
EEPVVAVSSPAVPPP
DRRAGAESPTMSVDG
RPQERRTSYEPFHPG
TKTSNRYSPESQAQS
RPEAQSLSPYTTSAN
KEPVRADSPVHMEQQ
LPWTSRTSPTVFSED
LTEERDGSLNQSSGY
EAEEWYKSKFADLSE
GLPYIDDSPSSSPHL
SYEDAVHSGALNDXX
QTLAALLSPKESSGG
KAARVLGSEGEEEDE
PKPPPAASPGVRAGH
CSGKGDMSDEDDENE
AKVERPPSPFSMAPQ
ERSGLQLSLEQGTGE
FSPKEKDSPHMQDPN
KYTPTSPSYSPSSPE
SPKYSPTSPTYSPTT
EQIIGENSPPDYSEY
AVEKRITSPLMEPSS
NMKGNDISSGTVLSD
LSPRRPVSPGKDITA
VCLGRAQSQEDGDYI
PPAAKPGSPQAKSLQ
SRDSYSSSRSDLYSS
KLLRTLSSPTEPVKR
QKNIIGSSPVADFSA
PLPPGKRSINKLDSP
HHCKRYRSPEPDPYL
TNKVQMTSPSSTGSP
REANNGSSPAGSLAD
VQQLHRNSIQFTDGY
YQSSQKKSCVEEPEP
DGRKRKRSRKESYSV
TGHKRSTSEGAWPQL
DGKKRKRSRKESYSV
DGKKRKRSRKESYSV
KKGIVDQSQQAYQEA
ALVIDNGSGMCKAGF
GTRRHLPSPPLTQEV
ADVSGGVSAPDISLG
SGEERVDSLVSLSEE
VSLSKSVSIQNITGV
SANTTLVSETEEEGS
KLQLRVPSVESLFRS
[truncated: 1,572 more rows]

## Sheet: TagGraph_S_seq_begin
KDCAIQQSQYNVPYY
ESKGQPRSQEESEEG
YRAPRPQSEESWDEE
HSTHYRASEEEPEYG
DLKADEPSSEESDLE
DLKADEPSSEESDLE
DTEKEDRSPSAIFSA
VYAKCDSSPDSAEDV
KGHPQEESEESNVSM
SYPGKITSNMFCVGF
SYPLKITSNMFCVGF
VKVNGDASPAAAESG
LANKVDLSFSPSQSL
PKDEVEVSDDDEKEP
EEPAAAGSGAASPSA
EAEVAPVSPEVTQEV
ARTAHYGSLPQKSHG
KRVPGQGSSEDDLQE
RHADGSFSDEMNTIL
GGPGSAVSPYPTFNP
XXMDPNCSCAAAGVS
KQAQRGSSNVFSMFE
PHAFKTESGEETDLI
DGAKGGQSAESEEEE
PMDQRAESPEEVACR
SEKESEKSDGDPIVD
STFRAERSFHSSSSS
GILGLPGSRGERGLP
GAEIVYKSPVVSGDT
XMTTPRNSVNGTFPA
RVPGQGSSEDDLQEE
MEEAKSQSLEEDFEG
DILGVKPSASPEEIK
IEAVQAISMFNGQLL
PLGDDEASATVSKTE
CYTAEKKSPSEARQD
PPRGLKMSATFIGNS
PPRGLKMSATFIGNS
PPRGLKMSATFIGNS
ITSAARRSYVSSGEM
ARAAARLSLTDPLVA
SSKRVSRSLDGAPIG
EPRGFAPSPGEYTHR
VQEIRRFSTPAPQPT
YPPVGAASTPTKLQE
FSDEKLNSPTDSTPA
FSPKTAKSRTPVQDH
AEEAAGASPAKANGQ
AGKDGDKSPMSSLQI
RQEGRKDSLSVNEFK
IPESRPLSPTAFSLQ
KSPEKAKSPAKEEAK
PVKEEAKSPAEAKSP
FTSSSPSSPSRAKGG
PSRRRRLSIIPPVIQ
VLRLKCGSGPVHISG
GRPLFPGSTVEEQLH
GEPASPISQRLPPKV
HVSRTEVSSNHVLIY
PGLKAMVSPFHSPPS
PPVLRTASQEGCQEL
ESEESNVSMASLGEK
APEEEHESPRAETPS
SSDSGAESEEEEAQE
HPESSLSSEEETAGV
KLVEDERSDREETES
ELPKPRISDSESEDP
LKKKKRLSQSDEDVI
YVAPEVDSDDENVEY
EMPADLPSLAADFVE
PPGPPGVSGGGYDFG
LRIAKTPSPPEEPSP
EIISPPASPPEMVGQ
TQSPTPRSHSPSASQ
VTVRYAPSEAGLHEM
RDVEMGNSVIEENEM
GSRSRTPSLPTPPTR
THTTLEHSDCAFMVD
THTTLEHSDCAFMVD
DEPKHTGSGEDESGV
SGLQIQKSPEPEVLS
KTSQIGESFEEILEE
THTTLEHSDCAFMVD
THTTLEHSDCAFMVD
THTTLEHSDCAFMVD
THTTLEHSDCAFMVD
AHGYGEESEEERGLE
RRKLRPGSGGEKPPD
KSPEKAKSPEKEEAK
DRLGSRPSLQEQSPL
ERVSRKMSIQEYELI
KEEVEAVSGEHHHHV
TFFGRRKSRQGSLAM
RETEEQDSDSAEQGD
RRLNECISPVANEMN
PRHQASDSENEELPK
SALYSNLSGHRGSQT
GSLRLGKSEAPETPM
EPDKRKRSPTESVNT
PGTALVGSQKEPSEV
LNRRGSMSYLAAVEE
FKLGGRDSRSGSPMA
ALERMFLSFPTTKTY
ANPAASTSPSLSHRF
PVEEKGKSPVSKSPV
EEDKGFKSPPCEDFS
SYESASRSSLFAQIN
YESASRSSLFAQINQ
VEEQRKMSQDSVHHT
PPSGRTESPATAAET
RRPKHRPSEADEEEL
EGEETRFSTFAGSIT
AKTLDVKSPEAKTPA
SWSLCSDSEEEMKAL
FGNLSSASAIMGNPK
FGNLSSASAIMGNPK
TVTRSYRSVGGSGGG
SPIEKVLSPLRSPPL
AEVARRKSVPSETVV
ELILKPPSPISEAPR
AGGGRPSSPSPSVVS
ASFIRKASDVHEVRK
NVARLNFSHGTHEYH
RLFDHPESPTPNPTE
GASESQDSPRKLKYE
LSFRNADSQEDAEEL
KELSSPISPKSLQSD
EQEDRALSPVIPLIP
KERKASLSLHVLETN
DFERTPQSPTLPPAK
KPQGVIRSPQGLELA
KGKHSLDSDEEEDDD
EHLVSHHSPQRTESP
VGSHCDLSLKIPEIS
SPLQRQPSSPGPTPR
QQRQRADSSTQELAR
FKQMEQISQFLQAAE
IAFPSKTSASIGSLC
VEVRMHDSHLGSEEP
ASRRSSLSSHSHQSQ
DYRRQLQSLTCDLES
EKEEDPGSHEEDDES
ESSPLPTSPKFLRQN
DNIKTYCSEPEKVDK
EAQAEKYSQKEDRYE
APRAVFPSIVGRPRQ
SGNNMDKSDSELNSE
APRAVFPSIVGRPRQ
APQAVFPSIVGRPRH
LTFQRQASLEQANSF
PPRIHRASDPGLPAE
PAKEEARSPADKFPE
PERTRPRSPSPVSSE
RPGHYPASSPTAVHA
PQLNKSQSLTNAFNL
YIREKRESVASGDDR
LPTVKATSPLIEETP
EPEAAVISNGEHXXX
RRMPRSNSQENVEAS
DVATSPISPTENNTT
GHVTISESPEELGTP
KTVSRTTSPPLSIPT
SAHGRSSSNVNGGPE
IRRPRSLSSPTVTLS
AGAGEPQSPDELLPK
PTRKTPESFLGPNAA
HAYEKEDSDEVHLEE
ERGNFGGSFAGSFGG
SGDRSGYSSPGSPGT
MDPNCSCSPVGSCAC
DTPCKAKSTPEAPED
APASPVQSPAKEAET
WVHFSDTSPEHVTPE
QWLKRGISALLLNQG
SQPSRKRSVSHGSNH
GQARITHSPTVSQVT
PVDLSKWSGPLSLQE
XXXXMGDSEMAVFGA
PIPIMPASPQKGHAV
SVDPRLPSPFDIPQI
PTTKGSKSPAKVSDG
EHLAQTKSPGNSRRR
AFQSRSGSPDPEVPS
KSKLDWESFKEEEGI
SPATTVTSPNSTPAK
AMDFSRQSPDHPTVG
PPGPRGRSGETGPAG
MKEPEDNSPNTCQVI
GAGFGSRSLYGLGGS
GAGFGSRSLYGLGGS
LKNAYEESLEHLETF
LKNAYEESLEHLETF
SLRLQSSSASYGGGF
SGGSRSFSTASAITP
VGGYGSRSLYNLGGS
GAGFGSRSLYGLGGS
SESGPRCSSPVDTEC
SGEKNEGSESAPEGQ
RLLLAEDSEEEVDFL
TMSPRHLSESSGKPL
SIAKRLQSIGTENTE
FEEKFIKSAEDLDKL
FEEKFIKSAEDLDKL
KPAGPSVSELIVQAA
EIMRSKESPDLSISH
PQRSKFDSDEEEEDT
STMKVSESEGKLEGQ
RWRRKGASVSGLSGC
VEGTSNKSPIPRRPT
KSPEKAKSPVKAEAK
GLFRGGKSGELEQEE
RHVREAASYQEALAR
QDMFIVHSIEEIQSL
RAIGRLSSMAMISGL
GEPGAPGSKGDTGAK
MGYGDRTSTFCGTPE
GCDLFADSEKEEEDI
WRSSRRISQVSSGET
GCDLFADSEKEEEDI
ALGPRSASLLSLQTE
KRPVKLLSGGNTLHL
HTFMGVVSLGSPSGE
MGVVSLGSPSGEVSH
VVSLGSPSGEVSHPR
RITFTPSSGIASEVT
KELSRKQSQQLELLE
SRHAIMRSPQMVSAI
KCINTFGSFQCRCPT
AGDHKDPSLGAGEAA
GKLRRSQSTTFNPDD
LTGWRPGSGFTNTMR
EDAIPEESGDEDEDD
EKEMKTTSPLEEEER
HRHRGHGSEEDEDVS
EGAGFEESSETGDYE
KLKEASRSSPVEFEC
LKEASRSSPVEFECI
ASEAHESSSRGEAGA
SEAHESSSRGEAGAP
KSGQSADSKQDLLSH
AALKQNSSPPSSLNK
RHLEKVASEEEEVPL
MLSPSHGSNPIEDPL
LHEDLDESDDDMDEK
LRQRRASSPGYIDSP
GSNSGMDSNIDLTIV
TSEEAERSDGDPVQP
STRPRSLSLQPQLTQ
NTAAQKVSHLLGINV
DGNVQLVSHKDIQDS
GRMDRGNSLPCVLEQ
CPLPRATSLPSLDTP
MAGMKTASGDYIDSS
RHWSRSHSSSTFGTG
RAVSREDSVKPGAHL
LQVPGGDSDEDSKTP
REKPRHKSDVEIPAT
RARGPGGSPGGLQKR
CQLNARTSVLAAANP
DSVLENKSLQENEEE
SRLEKQNSTPESDYD
SRRSLSGSADENPSC
DLLIPDRSPEPTREQ
KKPALPVSPAARSKA
NAQFPRFSPVLGRAQ
RESSPLYSPTFSDST
KNRPDYVSEEEEDDE
TPAATPPSPKGGLAT
XXXMADHSFSDGVPS
EKGEAEQSEEEADEE
AKEERAPSPPVEVDE
RPSQRHGSKYLATAS
KVNTRRKSTDSVPIS
RSYRTDISMSDFENS
GGDPIPKSPFSVAVS
ADQHVPGSPFSVKVT
VDKNFINSPVAQADW
SVGPLPKSLEDLQLT
GGYAIPRSPFEVQVS
VQPDKPASPKFIVTL
MPKFKMPSFGVSAPG
GLHVGRASTPDWVSE
EKALDIDSDEESEPK
TPSSSPASPQETRQH
KTVTPASSAKTSPAK
EEVKRKHSAILASPN
RGASRSSSPGAGGGH
FKLKVIRSADVSPTT
DPTQVSSSLSPEGTL
GGGRVQNSPPVGRKT
TSQLDDQSAETHSHK
RKLIRADSVSELPAP
GPQKGPASDSETEDA
QARPGPQSPGSPLEE
QARPGPQSPGSPLEE
KKRGRSRSVPVSFYE
KDLDEEGSEKELHEN
DEDRTVPSTPTLVVP
QARPGPQSPGSPLEE
DGPPSPRSPVIGSEV
LDLKGSESPEMGPEV
YAGALRASGEMASAQ
DSCKLMLSTSEYSQS
TNANVDNSASPSVAQ
ECRRRAQSVSLEGSA
YQKLDVKSIDDEDVD
SLPEKVVSPPEPEKE
YQKLDVKSIDDEDVD
ARSFSTGSDLGHWVT
GESPVVQSDEEEVQV
TGAFRVPSPGMEEAG
KPNKSKRSKTPVQAA
TRRSRFHSPSTTWSP
EMDRKQPSPAPTPTA
EENTDQASPQEDYAG
DRAGDRNSEDDGVVM
HPLPNAASPGAEAPS
DKRPRTASPHFTVSK
DKHDRRRSQSIEQES
DVSSKQLSPESLGTL
AHESRRDSIVAELDR
PGEEVLESSQEALHV
ATQTGDASKCLATGP
KSGDRGESGPAGPAG
RQSAERNSNLVGAAH
EGTNAYRSYCYYFNE
GEESRLESGMQNMSI
AIVDTGTSLMVGPVD
RFWRKTRSTHTGSSC
TALQRSLSELESLKL
VFLVRDSSTSPGDYV
FAWERNPSTISSPGH
LATRLVHSGPGKGSP
QPVSAPPSPRDISME
RKRGRSGSAAQAEGL
SGCKVQISPDSGGLP
EPLAGQESPLPLATR
NLNENQASEEEDELG
KEVTRKLSEADNRKM
LDSDNDDSDCPYSEK
MTHRNLTSSSLNDIS
THRNLTSSSLNDISD
XXMDPNCSCAAGDSC
RNLAENISRVLYPND
RNLAENISRVLYPND
RNLAENISRVLYPND
GMIHRQGSLHVGDEI
IGFQHFESEEDINVA
KRKKSNISPNFNFMG
SASPPSRSPPHFELS
LIRNKFGSADNIAHL
EYKGETKSFYPEEVS
ARRPRARSVDALDDL
GGARSDGSLEDGDDV
LHGDDQDSEDEVLTI
KGGKRKDSVWGSGGG
TFLERRKSQVAELND
KPEETTRSPDEEDYD
ESEPQTRSPDFTNEN
VPSAGTISPTSSLEE
KSDGAPASDSKPGSS
IYTKESESDQEQEEE
TPDEIKQSPDEFCHS
NPEEDAQSDVTEGHD
HPWISHRSTVASCMH
YEKTDDVSEKTSLAD
DPLIRWDSYDNFSGH
SGLQRRNSSEASSGD
EEDTRSASPTIEAQG
YGSLPQKSHGRTQDE
YERRRSRSRSFDYNY
KTITLVKSPISVPGG
FGPLSSRSAPASPTH
NSLQRVPSYDSFDSE
QRVPSYDSFDSEDYP
DKGESGPSGPAGPTG
GFPSSAGSVSPRSTS
PGPQRSHSSSEAYEP
PVPSTCSSTFPEELS
IAKGERQSPVDIDTH
IVLKEPISVSSEQVL
NTFSVVPSPKVSDTV
NTFSVVPSPKVSDTV
NTFSVVPSPKVSDTV
NTFSVVPSPKVSDTV
SMWASLSSPDAEAVE
RLDHALNSPTSPCEE
EDLKNAVSVHHALAS
EMVPRHSSWGDVGVG
NGCKVDNSSLTGESE
LRQEKGGSRGEEVGE
KSPEKAKSPTKEEAK
FHYRAATSRYTLNFE
HGCKVDNSSLTGESE
QYEAMASSNMHEAEE
QGCKVDNSSLTGESE
HGCKVDNSSLTGESE
FPSKTSASIGSLCAD
RRIPRAPSQHIFFVQ
DRLPNLSSPSAEGPP
NRHAKASSPQGFDVD
LNAEKLESEEDVSQA
SFRTPRDSKLEAPAE
AILNQIPSHSSSIRT
NLTIRSSSFSDTLEE
NVVSGKTSACFEPSL
MAGVKRASEDSEEEP
KTEASPESMLSPSHG
DAAALELSSDEAVEV
STPRDVMSDETNNEE
TNNEETESPSQEFVN
AVSSEKVSPSKSPSL
KNRADHRSSPNVANQ
NVANQPPSPGGKSAY
TVGTPIASVPGSTNT
ALSERLRSFSMQDLT
EATEPEPSGSIANPA
GGQTAPASTRLFQVR
VVEEHCASPEDKTLE
GVRLLQDSVDFSLAD
DDGSELSSASKTEVS
DDGSELSSASKTEVS
SSKQSRKSPGDEDDK
LLQDGEFSMDLRTKS
VLLPKKTSATVGPKA
VLIRHGESAWNLENR
NDMKVRKSSTPEEVK
KTLVKSHSLAQPPEF
SGSRGRDSPYQSRGS
QTTTERDSDTDVEEE
IPRPRTPSPESHRSP
GILARQQSVESLAEE
SKALSHDSIFMLGPE
KKRKQGGSPDEPDSK
VSRRENNSPSNLPRP
AVERVTKSPGETSKP
LSTDREASIDILHSI
RNSATFKSFEDRVGT
PVKEGQPSPADEKGN
GLDEREKSLQMIRQL
GPQGPRGSEGPQGVR
GSPGRDGSPGAKGDR
TFVVGNSSLLDTSSV
SHMIHNRSKINLQDL
SELRRIASQVKYAGS
DHFVKLISWYDNEFG
TKKGSITSVQAIYVP
KVFDRYKSYSPYDML
LQDSVDFSLADAINT
LKDMSPLSETEMALG
PVGEGTGSPPKWQIG
GSRLYGPSSVSFADD
PSRTASFSESRADEV
MPQDSVPSPRSLQGK
EVERRIVSQLLTLMD
TTQANRMSVDAVEIE
RITAAQHSVTGSAVS
KIPGRRNSRTEEPTV
QLRYYRESADPLGAW
SPIPYTPSPSSSRPI
AIQKRRQSQEKIDDI
RPLERRSSWYVDASD
GFLRSPSSDLDTDAE
GSEQAEKSPGPIVSR
LSLPRASSLNENVDH
VLPSEQESTKKPYRI
PLTELEESIETVVTT
RKLGRQMSDGDGERL
RQREKVASDTEEADR
SSTPPGESYFGVSSL
LKGQSQTSPDHRSDT
APENSGISTLERGQK
ATLPKSPSQLRKGPP
VHHEPQLSDKVHNDA
EEKETSVSKEDTDHE
DPSHRHRSHEEDDND
REEDEEVSAELGHQA
EVIPMALSENSGMNP
WTQRFFDSFGNLSSA
FTPEVQASWQKMVTA
WTQRFFDSFGNLSSA
FTPEVQASWQKMVTG
GAHKRPASVSSSAAV
VVKQERLSPEVAPPA
GGGGGQRSLSPGGAA
SDLEREVSDSEAGGG
DRTQLWASEPGTPPL
SSSSNPSSPGRIKGR
LDGEEDGSSDQSQAS
DGEEDGSSDQSQASG
AGGGRRISDSHEDTG
ENEQEQQSDTEEGSN
EVTEAGDSEGEQSYF
PKLPQTLSRGWGDQL
FVWVGKDSQEEEKTE
GNKGEPGSAGPQGPP
ISNRLVSSPCCIVTS
RPSSREDSLEAGLPL
QEIPNICSHGQCIDT
RELEGHISDLQEDLD
PTTSRRPSGTGTGPE
MEKIWHHSFYNELRV
MEKIWHHSFYNELRV
KNGCRRGSSLGQISG
LDEAGQRSTMXXXXX
YPQSRKLSYEIPTEE
VKLPAKLSISKSLKE
PPPRRSSSPEDPERD
YSPRYSFSEDTKSPL
AQDSEPKSFSAPATQ
GVHTVPGSPQARHRT
AHQGNLASGLHSNAI
NAIASPGSPSLGRHL
FPAPPPYSAVTPPPD
AFSRGVSSPIAGPAQ
VPVGIPTSPKQESAS
PEKKTPKSPVGVQPI
RHSGSDRSSFSHYSG
TTKPSKQSNNKYAAS
TTKPSKQSNNKYAAS
HTFCAGMSKYQEDTC
GERGGLGSPGPKGDK
IRKGGETSEMYLIQP
TWLSLFSSEESNLGA
SLAKGDRSEDFGVNE
TADRWRVSLDVNHFA
KACVVHGSDLKDMTS
HLRVVQCSDLGLDKV
DGIFEVKSTAGDTHL
VGVRNIDSEEVGKIA
RARGQGSSPVAMQKA
DELSKTISPMVMDAK
ADQATPTSPIRVKVE
ASKIVGPSGAAVPCK
VEPAVDTSGVQCYGP
KARVANPSGNLTETY
CNHGFILSHNNDCID
SGEMDDNSLSPEACY
AEMEDLVSSKDDVGK
DGIFEVKSTAGDTHL
VTIQQRLSGSHSQGV
AGAPITRSPFPVHVS
KDGSCGVSYVVQEPG
PTSPKQESASSSYFV
SHSRAGQSAAGAAPG
VGQACNPSACRAVGR
ASKRASRSLDGAAAV
KRTSSPRSPPSSSEI
NGSVSDISPVQAAKK
GNVLKELSDPAGAII
RSSQHGGSSTSLAST
MGRVRLRSDGAAIPR
TKIPLIKSHNDFVAI
EQILEEFSKVTEGLT
SKLKKAASVEEGDEG
LEEPKQASVTYQKPD
MAMGDDKSFDDEESV
SEDGRRGSALGPDEA
KVTSKCGSLGNIHHK
RVQSKIGSLDNITHV
GTRSRLASVSADAEV
STPTTPGSTAITPGT
IQRGTQKSIIIHTSE
GEAAVASSPSKANGQ
GEAAEPGSPTAAEGE
SAASSTSSPKAEDGA
ETFGEYRSLESDNEE
SENADGQSDENKDDY
RRLLDDISNGYDDSE
EEEDGTGSPQLNNRX
LDVSRAESPQADCPS
IATEHIPSPAKKVPR
PTQGADLSPDEKVLS
DEAKGAGSEETAAAA
TMSGVTTSLRFPGQL
TGTPPDSSLVTYELH
AKFWEVISDEHGIDP
KKSHHANSPTAGAAK
KAYLDHFSRALQYEY
VHFVEPLSPTGVAGH
QPLPRSSSTSDILEP
LGSLKRASVDVDLLA
ESRHRSPSGAGEGAS
DNFTKAPSWEASAPP
TSIPRAPSSDEECFF
GIPLPAESPKKGPKK
ELRCRRLSPPGGSGS
TMSGVTTSLRFPGQL
AKFWEVISDEHGIDP
TMSGITTSLRFPGQL
LNSTGSLSPKHSLKQ
AEDVDVPSPDEKSVI
VPLQRTGSQHGPQNA
DDQHDYDSVASDEDT
APEFLASSPPDNKSP
AGIRKVPSFTFTPTV
PCAEDYLSVVLNQLC
EYLEGMMSEAPGPIN
GALLRLPSERLDFSM
VMALQEASEAYLVGL
SQAASSDSAQGSDVS
SQAASSDSAQGSDVS
SQAASSDSAQGSDVS
SQAASSDSAQGSDVS
SQAASSDSAQGSDVS
SQAASSDSAQGSDVS
STPRSAASREDLVGP
PARRLSESLHVVDEN
ASLRAKTSPEGARDL
RDFNQFSSGEKNIFL
LNSVRRGSGTPEAEG
RRPVRYCSRVEIPSG
SVRKRGRSTDEYSEA
ERRTRRESRQESDPE
KGRSKRASVLLASVE
GAKNYAESDHSEDED
NYAESDHSEDEDNDN
GDRSGYSSPGSPGTP
SSQFSSGSQSSRDVT
HLKQSPASPERDYSP
SLHLPKLSITGTYDL
RCVNTDGSYRCECFP
IKKPSLVSDLPWEGA
ALVTVSRSPPGSGAS
SHSSSSLSEEPELSG
DSRRVVKSTQDLSDV
TPLQSRTSIVQAAAG
SLVQRRFSEGVLQSP
SKYLATASTMDHARH
ELRTAKDSDDDDDVA
PPAATPPSPKGGPAT
PPAVTPPSPKGSPAA
SAQRAKASLNGADIY
KMFDAAKSPTSQXXX
ATVKVASSPVMVSNP
LKATVTPSPVKGKGK
LGDALDSSNSMQTIQ
TDEEATKSSYLNIVG
DEEATKSSYLNIVGL
PPLMKKHSQTDLVSR
QVPVRTTSRSPVLSR
XXXXXXMSDAAVDTS
ELLRYYTSASGDEMV
KVGDEGVSGEEVFAE
SYDPYDFSDTEEEMP
KELKTDSSPNQARAQ
KAPEKRASPSKPASA
YTDAERRSVMDATQI
XXXXXXMSDQQLDCA
GNDPLTSSPGRSSRR
ELEENKRSLAALDAL
DLQYITVSKEELSSG
ALVVDNGSGMCKAGF
RRRRHRHSPTGPPGF
YMLWLNASREKIKSD
GEKSFRRSVVGTPAY
RGRKRFVSEGDGGRL
RPQLLRASSMPATLL
FSRRLNHSPPQSSSR
SSGGSITSPPLSPAL
TRRRRSPSPAPPPRR
IKKAASPSPQSVRRV
KEDRSASSGAEGDVS
PRASPGHSPHYFAAS
KLDADAVSPTVSQLS
KRSRKSPSPGRRNPE
LLPKTPISPLKTGVS
RDRERASSPPDRIDI
RRLSQPESAEKHVTQ
QRRSCFESSPDPELK
PVGKSPPSTGSTYGS
RARSMDSSDLSDGAV
RKRSRKESYSVYVYK
RSRKESYSVYVYKVL
RKRSRKESYSVYVYK
RSRKESYSVYVYKVL
RKRSRKESYSVYVYK
RSRKESYSVYVYKVL
RKRSRKESYSVYVYK
RSRKESYSVYVYKVL
RKRSRKESYSVYVYK
RSRKESYSVYVYKVL
RKRSRKESYSVYVYK
RSRKESYSVYVYKVL
RKRSRKESYSVYVYK
RSRKESYSVYVYKVL
RKRSRKESYSVYVYK
RSRKESYSVYVYKVL
RKRSRKESYSVYVYK
RSRKESYSVYVYKVL
DMKNHRESNSNQCVY
SLSLSEESPSKETSL
GSLSRHPSSQLAGPG
STDNSPSSKAEDAPA
VTNGLDLSPADEKKG
SPEKEAKSPVKEEAK
PDDDLGSSNWEAADL
RDASTLQSQKAEGTG
NSKGRRGSQNSSEHR
SETRAFLSPPTLLEG
XXXXXXMSQKQEEEN
EVEEKETSVSKEDTD
SRFKGKHSLDSDEEE
ETASDSESRAESAPL
DNSLKIISNASCTTN
EGEESRISLPLPNFS
TFQPFQRSISADDDL
XXMAEASSDPGAEER
ENEKKLKSMEAEMIQ
GDDEDACSDTEATEA
TFTWVERSQNGGEPD
PPRFHDTSSPLLISG
NVGSSGRSPSKAVAA
DRDYYSRSYRGGGGG
CEIVSAKSSEMNVLI
QREGRGESENAGTNQ
DSSKGEDSAEETEAK
RRNSAPESILLVPPT
VSQGQRLSPGSYPTV
MPLQPNASLNEEEGT
XXMAETLSGLGDSGA
HKASRDPSPIQDGNE
KREDSRGSLIPEGAT
QEAAELLSEPEEESE
QEKVVGSSPGHPAVQ
LSERTNSSDSERSPD
SRNRRSLSPILPGRH
ARRKTVFSPTLPAAR
LEVKLEGSAPTDVLD
EHELEPSSPKSKKKS
QDQEKHLSQEDNDLN
LSRQALDSEEEEEDV
AALIQDQSEEEEEEE
RLSERALSLEENGVG
FVPGRRASLSDLTDL
LRRILSQSTDSLNMR
QKDIKEESDEEEEDD
SPEAAETSPPSNIID
STSDPRVSPRLSRAS
SGRSGTASGGSTPHL
EAKNKRRSGKNSQED
STDFDRSSPPLQPPP
DDGSLNTSGAGPKSW
NPEELCTSPTLMTSQ
AAKLSEGSQPAEEEE
FRRRRGDSESEEDEQ
RRRGDSESEEDEQDS
HEGPGSRSPTTSPIY
LRKKHADSVAELGEQ
LRKKHADSVAELGEQ
LRKKHADSVAELGEQ
LRKKHADSVAELGEQ
DFRACLISMGYDLGE
YNTEGRVSPSPSQES
KFKTRLQSLEQETGD
PSSRDSPSSPTFISI
LRKKHADSVAELGEQ
QKVVKPKSPEPEATL
SRKRKRDSDAGSSTP
NEKFRTKSPKPAESP
YQFPECDSDEDEDFK
AGVPIPRSPYTVTVG
NSEDIRLSPFMADIR
KVPENPPSMVFKQME
EAKDEPPSEGEAEEE
GGQLRNGSLHIIDDF
RLQAQSLSTVGPRLA
KTSARDASPTPSTDA
SRDHSSQSEEEVVEG
GLEDDQRSMGYDDLD
VIKEVPSSEAAEDVM
KSLSKIASELVNETV
AAPTVIVSNHNLTDT
STSKPQESPKGKRKL
QEDYDVRSRTSVQTE
YPLRRSQSLPTTLLS
KLMQREMSMDESKQV
MKGNDISSGTVLSDY
NHTSRATSTATSGFA
FRVGHMSSVELDDEL
EPEVVGESDSEVEGD
YGRRPQYSNPPVQGE
TVYGGGCSEMLMAHA
VKSATLSSTESTASE
EVSSLEGSPPPCLGQ
RPDPEPVSDNEEDSY
SPRSDRRSVASSQPA
SSPVPYLSPETNPAS
PAPSTSYSPQADSLR
VTMPKVESEIKVPDV
VSLPKVESDLKGPEV
SYSNSYNSPGGGGGS
EPDSRGGSPQMDDIK
ALAPAKESPRKGAAP
VSPPAPGSAPETPED
LTHSDSESSLHMSDR
SRKQSVFSAPSLSAG
EAADKGHSPAQKPKT
RSKGIYQSLEGAVQA
NFDDEFTSEAPILTP
EFYKSLTSDWEDHLA
ALQDTDDSDDDPVLI
LGFQHALSPSTSTCK
TPASKIASEMAYEAV
DPKCRNQSLEFSTMK
GVCVSRTSPTPPESA
VASAYSYSDDEEETN
RIQEQESSGEEDSDL
LQKTTNSSLEEIMDK
HALLKGKSEEELEAS
LEEKFLESAEDLDKL
SKRRRATSPSSSVSG
PGLEVPSSPLRKAKR
HLDPARLSPESAPGP
TANKRSASTEKLEQG
CQTSFFRSLGTAKLG
IGNARSSSPVQVEEE
NPPRVQLSDEMFVFQ
RFAFSPLSEEEEEDE
EDKKEQESDEEEEEE
GDQKGKASPFEEDQN
ASGARNDSPTQIPVS
PRVKRQDSMEALQMD
LTSEPMGSPVSSKTE
RTLSHHASTVQMALE
AAIKAVNSKAEVARA
ETDQQPHSPDSSSSV
PELHKGDSDSEEDEP
SSLVKDASVPLIDVT
IPSRTSHSDSSIYLR
SPVNNHHSPGQTPTL
KLDTFCGSPPYAAPE
IPHPRRLSPVVIRRI
SFSDGVPSDSVEAAK
ENQETQGSTLSDSEE
RSHQRSSSESYTQSF
KKENADQSDPEDVGK
YMSRAAGSPSPLPAP
APLTKASSQGHLPTE
XXMADLDSPPKLSGV
SQQEIEQSIETLNML
AAQFFVESPDVVYGP
EEKKRISSKSPGHMV
KLDTFCGSPPYAAPE
EEDSDEESHHDEMSE
ESHHDEMSEQEEELE
LKGHRSLSPSSNSAF
ATPTPFKSTGDIAGT
PYQDTRGSYGSDAEE
CQMVRVGSKTEVATE
DTPTGVESCSQLVPE
GCEFKGRSLKQSSEG
MSTSAEWSSPVAPTP
PEYEQKVSPVSASSP
GHKIRSTSQGLLDAA
FSYPESYSPTLPVSR
ETVQTTQSPTPVEKE
SPEHKELSNSPLREN
NSPLRENSFGSPLEF
ERQSTKRSPQQTVPY
CTSTAIASPEKKKKK
SGLTRSTSMLISSGH
RKKAHLGSSDNVATM
EDPGSVLSTACGTPG
QAKPGHVSPLQLTNI
RLSSRRSSIRGPEGT
SQKKRTLSPEFNERF
KLVRPLHSVEVMETE
HTFYRLVSPEQPPKA
EDTGAEKSPTTSADL
SSCQTSDSTEKTITP
SFSRVSGSPSSGFRS
PVKAEAKSPEKAKSP
KSPEKAKSPVKEEAK
RLEEEGQSLKDEMAR
ISWDGLDSGKLYTLV
SSGEKSASYSSGHSQ
RTFGPPPSLSPGAFS
SRLLGSASPSSSVRL
DGKDYNASASTISPP
SVLPQNRSSPCIHYF
PVRNLHQSGFSLSGA
VDYIRPASPATETVP
SLRKTHSSPALSQGH
SPAARSLSLQEGDQL
EVQGDRASPGEKAES
GLRVRLPSVGFSETG
SDPADRLSPFLAARH
KRYTMSRSLDGEVGT
NLQIRETSLDTKSVS
ETSLDTKSVSEGHLK
PRDAHDVSPTSTDTE
AHDVSPTSTDTEAQL
GETTATESDQEEDAE
GVAFRAPSIHGGSGG
EEKRPRPSTPAEEDE
ACKRRRLSPSNSSNE
PKIKPSSSANAIYSL
AELKTAMSTPHVAEP
DSHDEEVSPTPPNPV
ADSPGASSPEQPKRK
RQPKSPGSTPTTPTS
ETQRRRLSPPSSSAA
QNMFRNFSFMNPGME
IEEAMDGSETPQLFT
KWQEHRRSLELSSLA
AVLRENLSPTTIETA
HRGLRRDSITPDIAT
PRRRHRPSPPATPPP
AEEQGAGSPGQPAHL
RKGTKHLSPYATLTV
AAEETAVSPRKSPRP
QEARSDKSPDLAPTP
ENGSLRFSTPPGDLL
ESEKQQDSQPEEVMD
EKAGRRSSLQSPASV
SGQATPTSPIKKFPT
DRGLLRRSSPAADVQ
KPKPRSESELIDELS
SSSSVTTSETQPCTP
NACHLSCSALLQDNI
EMHHEALSEALPGDN
EMHHEALSEALPGDN
EAEAEASSPKGKFSL
PIHRRSFSLEGLTGG
LQRPRYGSIVDDERL
MPDQGMTSADDFFQG
GTSSRRGSGDTSISI
RFRERSLSVPTDSGT
AEPRLPLSPIITLEE
RSKSSPTSPTSCTPP
AHMLRSRSLPAFPTS
QEALDYFSDKESGKQ
SWFDTGLSEMRLEKD
RKTRAAQSPPVDSAA
KSPEKAKSPLKEDAK
AKSPVPKSPVEEKGK
MRMDRGVSMPNMLEP
SRSQSSHSYDDSTLP
PTHCPQDSLSGVGGD
PSTVSTPSPSADLLG
NEITRGGSTSYGTGS
SGMAPRPSLAKKQRF
PIGSRGPSGPPGPDG
QSIGLKDSLLAHSSD
DARRLTVSSLQESGL
QIVSKKVSYSHIQSK
LCVNTRGSFKCQCPS
PVQSHRTSEISIPAD
LKSGGRRSGNGNKPP
EKMPRGGSLESDGCP
GLRPAPNSVDVDDFI
RFGLNVSSISRKSED
PPESRRRSQAELETL
PVTSETGSTFKKFFT
KVKSATLSSTESTAS
SKRNLRKSREDLSAQ
KAEAPLPSPKLEGEL
PEASISGSKGDLKSS
EKTDRRQSFASLALR
STLPRSFSLDPLMER
EPAVRWDSYENFNQH
LPAKLSISKSLKESE
EEGPRCGSSEDLHDS
KRPASVSSSAAVEHE
GGVVRDLSMSEEDQM
KGKPKPRSPQPPSRQ
NCLRRRPSDENTIAP
RNLQPDTSYTVTVVP
SGQARRSSPPGHYYQ
GIFLKVGSAKPGLQK
LIAAHGNSLRGIVKH
LIAAHGNSLRGIVKH
AGTWKMRSSENFDEL
RSPRRGPSPACSDSS
QLADRKLSDASDERG
SQGDDDGSSSSGGSS
SRGKSASSPKPDTKV
PSLSRHSSPHQSEDE
LRRRRSLSPTYIELM
MATVASSSSLEKSYE
SGRSRATSFSSAGEV
TRQAHDLSPAAESSS
LGITKVFSNGADLSG
MKGHRGFSGLDGAKG
RLWVHGLSKEQTSVS
PSQEQEHSQKANKIS
FRSGGSRSFSTASAI
LASQLQDSLKDLKAR
NKAPEGRSPLSAEEL
ILTERGYSFTTTAER
MATAASSSSLEKSYE
ALVCDNGSGLCKAGF
MATAASSSSLEKSYE
ILTERGYSFTTTAER
MATAASSSSLEKSYE
ALVCDNGSGLCKAGF
MATAASSSSLEKSYE
MATAASSSSLEKSYE
MATAASSSSLEKSYE
VEEKTTESQEETVVM
VKKLMHSSSLTNSSI
QPMNRAPSDSSLGTP
GQLVQKESMDTINHA
SLNGRRISDPQVFSK
KNRRDRNSWGGFSEK
SRRPSADSESPGTPS
QAISKATSETLAADP
VAYNPIHSPSYPLAA
NLHQSGFSLSGTQVD
HQSGFSLSGTQVDEG
RTSSKESSPIPSPTS
ESLVEELSPASEKKP
PSFIGMESAGIHETT
PSFIGMESAGIHETT
PSFIGMESAGIHETT
PSFIGMESAGIHETT
GGPPKPGSQLDSMLG
SRLKRASSEDTLNKP
GRLKRERSMSENAVR
TVSSPLTSPTSPSTL
LGTTRTPSSYGAGEL
KSPAEAKSPEKEEAK
KRAGGANSNVFSMFE
PSFLRAPSWFDTGLS
AGLKKSHSSPSLNPD
XXXMAELSEEALLSV
VEKQMNMSPPPGNAG
ENQEPLRSPEVGDEE
LVKAIGISNFNHLQV
LRARGQGSSPVAMQK
EVQEKRESPPAGQKT
GESKANCSPEDPCQE
KEIKGRSSLDLDKTP
TAPEEPGSPAKSAPA
KSPAEAKSPVKEEAK
TGKPIEASIRGELSG
SPKKKDLSLEEIQKK
IRSASACSTPTHTPQ
EQWKSHRSYSCQVTH
KEKFRSDSITNMLDT
DRGEDVPSEEEEEEE
PLTPRESSPLYSPTF
PKKEEVKSPVKEEEK
KDAASSSSEGNLNLG
CSDVSELSSSPPGPY
VIIWGNHSSTQYPDV
SIPKRKKSTPKEETV
ASSARRFSSGLFNKP
IIPNETKSPGVMDNP
APRRRSPSPTPTPGP
KDLTIQPSLKLPFNT
VPPRYARSEIVGVSR
SEAFRRASASSSQQQ
SMGSKALSHDSIFML
SFRGGMGSGGLATGI
GPEATVVSDEDEAAE
EVVSPSQSVTGSAGH
DGRREVRSPTKAPHL
KSPASTSSVNGTPGS
PSDVDKLSPTDNLPR
PTKEEAKSPEKAKSP
FYYEILNSPEKACSL
VIAEKSRSPSTESQL
VTEKEVPSKEEPSPV
FYYEILNSPEKACSL
AIQGPEDSPSRQSRR
XMPTTQQSPQDEQEK
RKLDEDASPNEEKGD
AAQPKSLSPPQSQSK
QQGKSLSSPTDNLEL
ESPTRSLSMDAPRGV
PPTETGESSQAEENI
GSGPVHISGQHLVAV
NAFKDASSPVPPPHV
IAPVRQTSTSGGIYS
PARAPACSPEAAAAQ
PVSGSPDSMNASRLS
DNFKFLESAAADFSD
ESAAADFSDEDEDDD
DAAGDFRSGDEEFKG
RGLLRRSSPAADVQE
AARPRSSSAGPEGPQ
KALRPPTSPGVFGAL
LLAKKRGSKGKLEAI
MVKQPCPSESDIITE
VKRAVVVSPKEENKA
PTWKEPVSPMELTGP
PKINRSASEPSLHRA
DDQRDLISNNEQLPM
HWLLFEMSRHSLEQK
PSPSPLLSSSFDLDY
AEKQGLDSPSEHTDT
YSLLRGGSDDSSKDP
PKIERSASEPSLHRT
KGPIAMQSGPKPLFR
VGLTETSSQPKNEED
GTYQDVGSLNIGDVQ
QEENRRDSWSYINSK
RKILNDLSSDAPGVP
MSRARIGSDPLAYEP
PEFRIEDSEPHIPLI
RRWKRTQSQQGLQEN
DKKKEKKSLTPAVPV
DRDSKRDSLEEGELR
HPKIKPSSSANAIYS
EEEREERSGLQLSLE
NNDNPLESNDEKEGQ
QTMPPSRSKTPPPPP
SQKQRRYSDHAGPAI
NSQVESGSLEDDWDF
RRAAPEASGTPSSDA
YADSPGASSPEQPKR
LGPTAQWSVEDEEEA
LEIKLFESSENIEDS
RLQERRGSNVALMLD
SKGDTLASPNSETGP
AAAGIQWSEEETEDE
WPFSGKTSPPCSPAN
EEDNEIESEEEVQPK
NAKFEEESKEPVADE
DKSPSEESAPTTSPE
ESEKTAESQTPTPSA
QEQECPPSPEPTRKE
KKKKIRTSPTFRRPK
RSVSEINSDDELSGK
RAQTLPTSVVTITSE
ESLSREGSPAPLEPE
AWGNNMNSGLNKSPP
DDSAKFDSNEEDSAS
VYDRPGASPKRNHDG
GPAERTPSEIQFHQV
QQPMKPISPVKDPVS
RSRLTPVSPESSSTE
KTRTDSTSDGRPAWM
QARAELGSTDNDLER
SSVRRPMSDPSWNRR
ITASRSESPPPLSDP
SSVGSSSSYPISPAV
SPGSAGRSQTPPGVA
TRRSARLSAKPAPPK
ESPNGRTSPLVSQNN
NLQRHSNSLGPIFDH
RARLGEASDSELADA
DGSTLRTSPADHGGS
GSVDRVISHDRDSPP
YHKEARNSWDSPAFS
AGPSARGSPSPAAPG
GEIKKAGSDGDIMDS
KRKTRHSSNPPLESH
MTMYRRRSPEEFNPK
PRSIHKSSQDGDTPA
QRFLENGSQEDLLHG
QKNRRRLSDCESTDV
RKLMRYHSVSTETPH
WQHDLFDSGFGGGAG
SKEKDRQSPLHGNHI
VGPEVGASPQSGRKS
HGHRKCHSLGYNFIH
RSVASNQSEMEFSSL
AVLTRSKSPNNEGDV
NHLAENHSADFDPIV
RGRKPKRSLTVSDDA
ERVLSSTSEEDEPGV
FEPQMVKSPSFGGAS
NKNGRRTSSTLDSEG
RYSHSYLSDSDTEAK
DLPKRRLSEGVEPWR
LYKGNFNSTVNNTVT
DISEGGESPVVQSDE
ELRKPSGSPDLWKLS
QGFARLSSESHHGGS
LFPEFDDSDYDEVPE
DKDAQRLSPIPEEVP
GFEKPLDSAMSAEED
RGLWSTDSAEEDKET
EEPSVASSPNGKESD
EKSSSNDSVDEETAE
KTEELIESPKLESSE
GVEDTEWSNTQTEEA
TVEEDNDSGGFDALD
FGLLKTGSSGALGPP
VEQLLTGSPTSPTVE
KVIPEDASESEEKLD
AAHVPENSDTEQDVL
SRDRESRSPFLKPDE
EGDNGMDSDMEEEAD
RVTQGAASPGHGIQE
SGANRKPSHTSAVSI
SDDLLEDSDSEEHSR
RKRGHTASESDEQQW
KVKKRGISSSNEGVE
LLGDAPVSPSSQKLK
TRTVSPGSVSPIHGQ
EEAELEDSDDEEKPV
SADTPEASLDSGEGP
QTPKYPESNRTPVKP
DPGEMPQSPTGLGQP
LKLMRSLSEEVESSE
HEMENVDSGEGPANE
GGRSRSSSPVTELAS
DRDSKRDSLEEGELR
VKDEEGESGAEEGPD
STSKATISDEEIERQ
SPTTEGPSLQPDLAP
RENSPAVSPTTNSTA
VNLYRSESLQQNLLH
SRMPRAQSYPDNHQE
QVNVRMDSFDEDLAR
PETPQPTSPETSPKE
PENFQVGSMPPAQQQ
VGTSVAGSPLPLTTG
PPYNRAVSLDSPVSV
TKLARVDSEGDFSEN
VDSEGDFSENDDAAG
SMKTRRLSSASTGKP
TRRLSSASTGKPPLS
QNPQNKTSPFSVSPT
KTSPFSVSPTGPSTK
KKRIIYDSDSESEET
RIIYDSDSESEETLQ
NRNQRKDSEGYSESP
RKDSEGYSESPDLEF
TASEKSSSSESLSDK
ASEKSSSSESLSDKG
DPPRNQASDSENEEL
PRNQASDSENEELPK
DRTQELRSAKDSDDE
SSGKSPLSPDTPSSE
AELEEEQSQGSTTNS
SKLFPAPSEKSHEET
FPAPSEKSHEETDST
DGNELDLSLSDLNEV
NELDLSLSDLNEVPV
KKDSNELSDSAGEED
DSNELSDSAGEEDSA
ESGPRCSSPVDTECS
PGPGIDMSAFAGLGP
AMDLGTLSGIGTLDG
RICKNPESNYCLKND
SCAAAGVSCTCASSC
FKAERRDSRDVDEEK
GSDAGAASTTARAEG
FEDRKDGSCGVAYVV
TGSGATDSKDDDDID
AGGDWFTSRTSACGL
ASGDWFTSRTSACGL
ILRCEMASTGEVACF
GIEMFHKSLERAEAG
EGPRCGSSEDLHDSV
AFNEDEDSEPEEMPP
FANEDTESQKFLTNG
XXXXXXMSSPPEGKL
XXXXXMSSPPEGKLE
PAATEAPSSTPKAQG
AAPEAGASPVEKEAP
EKISLSKSPTKTDPK
QGFQLTHSLGGGTGS
AEPGDGDSDTTKKKK
SKYNLDASEEEDSNK
EAMNYEGSPIKVTLA
YYRPRRRSLGDISDE
XMAPKRQSPLPPQKK
STISGRLSPIMTEQD
DPQEMPHSPLGSMPE
ENLKNSLSPATQRKM
TPLDRCRSPGMLEPL
QFPEQSSSAQQNGSV
RNTETSKSPEKDVPM
SPSQQRLSPQGQQPL
LKTEVSSSIYFHKPR
GSKSAATSPTGSSHG
DPIEDINSPEHIQRR
RAGSRPQSPSGDADA
GTMDSVRSGPFGQIF
GTMDSVRSGPFGQIF
TDAGLKESPLQTPTE
GRYYALKSMTEAEQQ
GKAGETPSEEKKGEG
SVTSGPMSPEGSPSK
CKSEEETSPLVTHQN
SSGKLKISPEQHWDF
SQGSTTNSDWMKNLI
MDEPVPDSESPIEKV
SIEFGQESPEQSLAM
ENSSTQSSPEMPTTK
PSPPEEPSPLPSPTA
QKYEDIKSKEEQELH
MEVEDNRSQVETDDL
GTMDSVRSGPFGQIF
EYASIQTSPQPASED
RTEAREESEPEVKED
QGLDYVPSAGTISPT
PDSSFSKSPESLPGP
VEAPAANSDQTVTVK
GDMDLQISPDRKTST
SEEDRSKSAPTSPCD
EAEEGATSDGEKKRE
GTMDSVRSGPFGQIF
NKGQLTKSPLAQMEE
VKTIEAHSRMVIPGG
SPKREQDSPPMKPSA
ASTASELSPKSKARP
PGAGGGHSTSTSTSP
SNMRMQFSFEGPEKV
TLRVEPPSPPEGPPN
AGVMITASHNRKEDN
AGVRGGLSDGEGPPG
GYYRGNESNPEEDAQ
SPLQSAESSPTAGKK
ANVKDTHSPDAPAAS
PVHKGSESPNSFLDQ
QGQVGSSSPKRSGMT
GTMDSVRSGPFGQIF
YLGPGSTSPLETSGN
APSQDDESGGIEDSP
FDLYDVDSKSPDLSK
SRTLSQSSESGTLSS
SEEESPVSPLGRPRP
HVNGHCTSPTSQSCS
PAQPGHVSPTPATTS
GHRELVLSSPEDLTQ
HRELVLSSPEDLTQD
VDGIKESSDSANTTI
GIKESSDSANTTIED
EEEGTFRSSIRRLST
NLDEEQDSEGETYED
PGPPGPPSAGFDFSF
PPGKDGTSGHPGPIG
DKHTLGDSDNESXXX
FADIPNDSPFQIVKN
TFSTNYRSLGSVQAP
RIGHHSTSDDSSAYR
ELQGPRGSPNARSQP
TKMPCESSPPESADT
WVQRTFQSTQAATAS
STPSEPGSGRGPPQE
YFPHFDLSHGSAQVK
FLKTDSDSDLQLYKE
LQEEGGGSDEEETGS
TQELDRDSEEEEEED
GTQQSHSSPGEITSS
ELRSNVVSPTKNEDN
SSKLKSPSQKQDGGT
REKLLRQSPPLPGRE
RRLRRSHSGPAGSFN
RRSCFESSPDPELKS
XXXXXXMSGEDEQQE
GLSLSRFSWGAEGQR
EGASLELSDDDTESK
DISEKTTSPPEVSGY
QAQTRQASTLIDRPA
GWRPRGDSLILEHQW
YLDRNNPSKPLHVIK
RVPTANVSVVDLTCR
LFRAAVPSGASTGIY
LFRAAVPSGASTGIY
MAASGKTSKSEPNHV
XXXXMPFSNSHNALK
KLAVEALSSLDGDLA
RRLAPITSDPTEATA
KRGSNTTSHLHQAVA
VGLLKDMSPLSETEM
GCDFLTISPKLLGEL
VLSAHRKSLNLVDSP
KTKENRQSIINPDWN
QQKQSRISPIQKPQG
NWKNLSDSEKELYIQ
KVVEAVNSDSDSEFG
PEDVDVSSPDEKSVI
VLAGETLSVNDPPDV
QGFQLTHSLGGGTGS
QGFQLTHSLGGGTGS
IGPPSSPSATDKEEN
KGRIAVGSDADLVIW
SSIERLFSFPAAKPK
PAEVTHFSPKSIPDY
FTKKRKQSEVEADLG
PTKTRPGSPQALGGP
RLLFKKISLEDIQAF
XXXXXXMSVELEEAL
RILIRNNSDQDELDT
SFLQKSPSKEPHFTD
GPPRNVLSPLNLEEV
QGFQLTHSLGGGTGS
QGFQLTHSLGGGTGS
GPSPAPASSPKREVL
VTGHRRQSTDLPTGW
EVKAEEKSPISINVK
NEPKRPMSGEYGPAS
PEKARSSSSPQHLNV
EKARSSSSPQHLNVQ
LARKRRNSRDGDPLP
LGRERLGSFGSITRQ
APRAVFPSIVGRPRH
APRAVFPSIVGRPRH
APRAVFPSIVGRPRH
APRAVFPSIVGRPRH
APRAVFPSIVGRPRH
APRAVFPSIVGRPRH
KKYPTDGSEIVLLTD
HTVALGPSAAQELEE
TTLTRSASMKLPDNT
PRRLASTSDIEEKEN
PLAPSSKSTSGGTAA
PLAPCSRSTSGGTAA
QQMVQPQSPVAVSQS
IFLRELISNASDALD
XXMGKSESQMDITDI
GVYATRSSAVRLRSS
EEAFVKESKEETPGT
LRRGWRPSSREDSLE
QSKYEPRSHMMDVQG
IFLRELISNASDALD
GPCVINGSPCQHGGT
GSPGPPGSPGPRGPP
EKIQKGDSKKDDEEN
PEIEDVGSDEEEEKK
IFLQELISNASDALD
GQAVRKSSTVATLQG
GSLKSSPSMSHMEAL
VEVLYRGSWGTVCDD
SASGRKISENSYSLD
PPIRKGWSMSEQSEE
ARGADRMSSFGDFVA
RGADRMSSFGDFVAL
HLNNSLSSPVQADVY
ISRVRRKSQVNGEAG
GECAPNVSVSVSTSH
KIERTTKSPSDSGYS
TKASTDNSPSSKAED
KLRSPRGSPDGSLQT
LGHKRTGSNISGASS
KTTPRQRSPLLNQPV
FSNGADLSGVTEEAP
RISIGGGSCAISGGY
RISIGGGSCAISGGY
GRGSGGGSSGGSIGG
RISIGGGSCAISGGY
SVSAMKLSPYYKVFE
SGSGQSPSPSRGRHE
QGSGSGQSPSRGRHG
QGSGSGHSPSRVRHG
LSSLRYSSPQAHVKV
DDDEEDDSEEEAMET
CMTRLSRSRTASLTS
DASQRRRSLEPAENV
KVDGETASDSESRAE
AGDLRRGSSPDVHAL
GDLRRGSSPDVHALL
GAGALRRSDSPEIPF
GSLLPVLSPTSLPSP
LPVLSPTSLPSPLPA
YRIQEQESSGEEDSD
DTNAPDLSLEGPEGK
YATTKGISQTNLITT
XXXXXXMSETAPLAP
PEGSPSKSPSKKKKK
GNLHRTSSVPEYVYN
SLRRRTHSEGSLLQE
LSRTPALSPQRPLTT
QAEPKDGSPEAPASP
YICENQDSISSKLKE
QEPTGEPSPKRPRGR
VSDAVAQSTRIIYGG
EEAHAEDSVMDHHFR
SQLSFRRSPTKSSLD
SASREKRSVVSFDKV
REKRSVVSFDKVKEP
GRRNPETSVTQSSSA
KKRARRGSSSDEEGG
NLSGHRGSQTGTSIG
GRAALGESGEQADGP
EREFDEDSDEKEEEE
RIPPKPKSRSPTPPS
SLVAPSPSPEARASP
SPSPSPTSPGSLRKQ
TNAQVPDSAGTATAY
SQTQGGGSVTKKRKL
GSPEAPASPEREEVA
HTFFRLVSPEPPPKG
SGLRRRGSDPASGEV
PLSQSSDSSPTRNSE
LSQSSDSSPTRNSEP
SLPLPNFSSLNLRET
LPLPNFSSLNLRETN
GPNGCGKSSLFRVLG
PNGCGKSSLFRVLGE
TAIKESTSSKSPPRK
AIKESTSSKSPPRKI
GSQKKHISPVQALSE
AREQKEKSPPDQPAV
AEDGATPSPSNETPK
HVSANAWSPVMRARK
DQSASRTSPGRVDLP
GRTLVHSSSDGHIDP
RTLVHSSSDGHIDPQ
NQSNKSGSEDEMKEA
KSPKRVKSPEPSHPK
RPLSDKGSGDSSQVT
NIQNFHISWKDGLGF
LLQTSVPSGLAELVA
SVPAGRRSPTSSPTP
LSDQATASPIVARTD
GAPGRDASIPQFKPE
KKKKRHSSTGDSADA
MQPLRVNSQPGPQKR
RAEGTASSNVFSMFD
LSSSSRRSLVISPPV
RRVSEKVSHVLAALQ
KLRPRNRSAEEGELA
GAGFEESSETGDYEE
HPLTQSRSGYIPSGH
EISTKRTSIISLTPW
LSPLKTTSSYQNLVW
SPLKTTSSYQNLVWS
EDDTERRSPTPERTR
MEVAEPSSPTEEEEE
QNDIRSHSPTHTPTP
QLLPRHLSQLTVGNK
PQRKNKASPQSEFMP
PARRRTPSPDYDFYY
AGHRRILSDVTHSAV
KAGGEGGSEEEGSDK
KTEVQAHSPSRKFIL
LKAKKLTSDEEGEPS
GPSRRSKSPASTSSV
QLDPLRKSPTMEQAV
AQEEVPESPQTSGPE
KGTFAQLSELHCDKL
KGTFAQLSELHCDKL
KDSPSKSSAEAQTPE
DKTLEVVSPSQSVTG
TFQQMWISKPEYDEA
PRASRVPSSDEEVVE
DSTVKMASPPPSGPP
SEQARRQSGLYDSQN
KRIAKRRSPPADAIP
GQNGEEKSPPNASHP
PNTPDPRSPPNPDNI
GGEHIPNSPFHVLAC
TLQTRGLSLSALQDL
APLSPDHSEEEEEEE
GKGEYQESLRSLEEE
EYQESLRSLEEEGQE
GSGRARTSSFAEPGG
SGRARTSSFAEPGGG
GQIARKYSSCSTIFL
QIARKYSSCSTIFLD
CQQPRTPSPLVLEGT
MNTAEFKSATFPNAG
VVRKEAESCDCLQGF
VVRKEAESCDCLQGF
VVRKEAESCDCLQGF
VVRKEAESCDCLQGF
VVRKEAESCDCLQGF
VRSPRPGSPQMQASP
DSQPQETSPELPRRR
IYSRPGSSIPGSPGH
ELVSRQHSPGSADSL
AKLTVENSPKQEAGI
LGLRKTGSHNMLSEV
EAQNKIKSASYNLSL
TPVSRSSSIIQHVGL
LGEMLAPSWEEHATC
AATCCQLSEDKLLAC
VTGITFLSGGQSEEE
GETKTEESPASDEAG
KDEPQRRSARLSAKP
DRSKKDQSPGKGTLE
GAEKLLSSLDIDHNQ
LMVDVERSNAAAAAL
KKMDADLSQLQTEVE
GTEKLLSSLDIDHNQ
LMVDVERSNAAAAAL
QRVKRGTSPRPPEGG
EEEEEEASTEYGHQA
FYDTVKGSDWLGDQD
LKNSPLVSRLTLYDI
LTSFERDSIFSNLTG
AKLFRFASENDLPEW
LEESKATSSSNPSSP
DAMEVIPSTLAENAG
HQLFRGFSFVAITSD
IAELDTLSEESYKDS
ATIKTKRSIQFVDWC
AAIKTKRSIQFVDWC
LTQADKFSPAEVEQM
VKVDGPRSPSYGRSR
DAKLSGPSLKMPSLE
SDFRDLMSWINGIRG
DNKYTEHSTVGLAQQ
KNIPRITSDRLLIKG
DTGLLSGSEERVQVA
IHQNRLSSVTEDEDQ
GGSVGSESGGSAVDS
NSSGRGGSPAPYVDT
VSRMEDTSFPSGGNA
PVNGRKTSLDVSNSA
WIRQRSASVNKEPVS
DKIELSPSMEAPKIF
ASSSSPGSPVASSPS
TLEERRSSLDAEIDS
YASERPKSLGDASPS
RGVHKEGSLGDELLP
VGVPGRRSLALTPPL
AQHVRSHSSPASLQL
SPLHKQSSGPSSSPA
PAGGRAGSLKDPDVA
MAISRQLSTEQAVLQ
QRVKRGTSPRPPEGG
EEEEEEGSIMNGSTA
EGSIMNGSTAEDEEQ
XXXMTTESGSDSESK
XMTTESGSDSESKPD
SRVNGLPSPTHSAHC
EKNQWQLSADDLKKL
RKAVTKRSPEAPQPV
AVEDRKPSGLNGEAS
RILEDHGSPAGEIDD
AELEEEQSQGSSSYS
RRFRRSQSDCGELGD
SKQEYDESGPSIVHR
TIPRRLASTSDIEEK
VGTRDQASQLLAGTE
ERLSRLESGGSNPTT
HIGLDSSSIGSGPGD
PKHAHSSSLQQAASR
DEEALEDSAEEKVEE
GARNLAVSQVVHKAV
NSTFRVVSVLTVVHQ
ITRGGSTSYGTGSET
AADESTGSIAKRLQS
RVIISAPSADAPMFV
DAATLHTSTAMAAQH
DAEADVASLNRRIQL
DAEADVASLNRRIQL
SKQEYDESGPSIVHR
SKQEYDESGPSIVHR
QIVNLLKSVHNGAPA
DRFASEASGYQDNIA
XXMSSSHSRAGQSAA
FRCQRDSSCGTGYEL
GGPGPSGSETPPPPR
VCTNTAGSFKCSCSP
KLQNEVESVTGMLNE
FHRSLSSSLQAPVVS
TLPPSRKSELVVEVK
LALNRDLSTPGLEKD
MGTNKFASQQGMTAY
PSPPKTTSPEPQESP
SSSKKMGSIFDREDQ
KKLMHSSSLTNSSIP
HFKAPKISMPDLDLH
VEHGGKRSRLTPVSP
QAWPPPDSPVRVDTV
AMKFRRGSGHPAYAE
LSRSLSKSDSDLLTC
KKKLDDQSEDEALEL
EIEGKPESEGEPGSE
DEWRLSSSADANGNA
SKQEYDESGPSIVHR
TQGPLDGSLYAKVKK
KKDSLHGSTGAVNAT
SQPPQQRSAPDISFT
VSPTTPTSPTEGEAS
TQPPVVSSTNEGSPS
VSSTNEGSPSPPEPT
NEEDEGHSNSSPRHS
EPLLPRYSPQSLTDP
VSDGVTKSPEKRSSL
PEELEDVSDLEEEHE
KSESHRKSLGSTEGE
MDENEAESETDKQAA
PSPEARASPGTPGTP
PCFLGMESCGIHETT
PCFLGMESCGIHETT
PCFLGMESCGIHETT
PCFLGMESCGIHETT
VNIGGAGSYIYEKPL
GHLNNSLSSPVQADV
KKKHPDASVNFSEFS
KKKLVINSGNGAVED
DVELNLKSPKVKGDL
PEPPGSGSPAPPRRR
AALQRRMSMYSQGTP
QLVKRLTSAEVPMAT
QKEGRRASHTLLPSH
TQYEAMASSNMHEAE
DEDEVVSSEHHHHIL
PEKEEAKSPAEVKSP
AVNQRGRSPRSPSGH
PAAQETKSDGAPASD
QPRRRHASAPSHVQP
PWLKKQKSYTLVVAK
GQQPWGRSLDEEPIC
SRLESGGSNPTTSDS
SMRSMQHSPNLRTYR
RRSVKHDSIPAADTF
EKATSRGSNSGMDSN
LLSLTQESQSEEIDC
VNRRPCFSALEVDET
LSAKSCESNSPFPVH
TTSTRTYSLGSALRP
KAGTRTDSREDEISP
LNAHIKLSNLYKSAA
PDYRKRVSVELTNSL
APQTQHVSPMRQVEP
AAIGGGVSPDVCPAL
CLESFRDSMVLGWKQ
RASNLENSTYDLYTI
LSSSKQSSSSRDDNM
TFQQMWISKQEYDEA
TFQQMWISKQEYDEA
NVVGMVGSIDNDFCG
KSLGKDGSLEDDEDE
SSTKRLKSVEDEMDS
RAGSRRGSFDATGSG
PTVQQMSSPKPAEER
LARKRRMSREPTLDS
SKASERSSVQLLASC
LPKPLPLSPSFSSEV
TPSRGPVSPSVSFQP
SEQPRAGSSTPGDAP
LGPERAMSPVTITTF
EDNLEYDSDGNPIAP
PRITRSNSIPTHEAA
TGVATTQSPTPRSHS
PHVRRPRSRSRDSGD
SPEPRVKSPEAVKSP
PVNVRELSLDDPEVE
AGLQRSASSSWLEGT
QGVVRTLSSSAQEDI
SVGDRAGSLPNYATI
ARHVDSLSQRSPKAS
DQEKKAYSFCGTVEY
KKLSSNCSGVEGDVT
AAAMNLASPRTAVAP
TQCALSTSQLVACTK
MELARAGSRASEGQG
ARAGSRASEGQGSGL
RASEGQGSGLGGQLS
PAPSRTASFSESRAD
QDDEKAISPTSATSS
NARGDHASLENEKPG
DAKVHSPSGALEECY
ADALPEHSPAKTSAV
GRINPYMSSPCHIEM
RINPYMSSPCHIEMI
SRLPKTRSYDNLTTA
STPFIVPSSPTEQEG
MELRRDSSESQLAST
ASRTQDPSSPGTTPP
SRTQDPSSPGTTPPQ
ILQAKPTSSPAKGPP
LQAKPTSSPAKGPPQ
ACKKVLRSNSLLEST
KKVLRSNSLLESTDY
MVSKRRLSKSEDKES
SKRRLSKSEDKESLT
SSPPRVKSSTPPRQS
PVKEEAKSPEKAKSP
LKETERASPIKMDLA
ISNGYDDSEDGGHTL
EVEMEVESDEEDDKQ
ISYTPPESPVPSYAS
GKSPVSKSPVEEKAK
MVTKSNTSPEELGPL
KRPESPPSILTPPVV
NRTEENVSDGSPNAG
EENVSDGSPNAGSVE
EVITVEKSSPATSLF
VITVEKSSPATSLFV
KSSPFKVSPLTFGRK
XMAKREDSPGPEVQP
APKRRGSSGSVDETL
VQSQRSVSPTFLNPS
AATEAPSSTPKAQGP
PELDRDKSDSDTEGL
SQRLTRYSQGDDDGS
KEKEEKESEDKPEIE
CRKYSDASDCHGEDS
GVRKRSYSAGNASQL
RSLSKSDSDLLTCSP
KHPKTELSPSFINPN
PAPTVPSSPDATPEP
ATPKLDSSPSVSSTL
AEQPSSSSPRRKTVK
IAELDTLSEESYKDS
ARAKRKYSEVDDSLP
SRKHEFMSDTNLSEH
RKKHLFSSTENLAAG
LGGLRPESPESLTSV
PEMYKTISQEFLTPG
LSMEDSKSPPPKATE
RPSEYTKSVIDLRPE
YPQREKRSDSVIHLQ
KLDPYDSSEDDKEYV
LVEPLTPSGEAPNQA
TTKLTQTSSTEQLNV
KTEESPASDEAGEKE
VRWKGYTSDDDTWEP
QGFQLTHSLGGGTGS
GPKGEPGSPGENGAP
HAVAEPASPEQELDQ
RRGPRRESKPEEPPP
ASPARSGSPAPETTN
KSDGRMPSSSRAESP
YDVEKNNSRIKLGLK
YDVEKNNSRIKLGLK
YDVEKNNSRIKLGLK
YDVEKNNSRIKLSLK
SKRKRKRSVQEGENP
KKSKTDGSQKTESST
ADGKKGNSPNSEPPT
PEAERSHSLSQHTAT
FTGHRKMSGADTVGD
YDVEKNNSRIKLGIK
DEAPRKGSFSALVGR
SDSTEPHSPSDLLPM
SGLTRTPSSEEISPT
PIPTRSPSDSSTAST
RAAVGQESPGGLEAG
KHDDGTQSDSENAGA
SKKDRKTSAVSSPLL
EARERRPSPGEMRDQ
SLRLFSLSNPSLSTT
CHRGDLDSCFSLPNI
KYVDEENSDGETSNH
QKIDDRDSDEEGASD
TAIKHANSVDTSFSK
KSSSRGGSREYDTGG
AGGKRPGSVSSTDQE
RSGQARRSSPPGHYY
TATKQPSSPYEDKDK
VRQSHSESPSLQSKS
GRFNGGHSPTHSPEK
SQGKGSISEDELITA
QLQDLDCSSSDDEGA
LQDLDCSSSDDEGAA
QDLDCSSSDDEGAAQ
PKTVTPASSAKTSPA
TMGSRSESLSNCSIG
DLVDGRHSPPMVRSV
EHGGLIRSPRHEKKK
RALHRTLSDESIYNS
GQRDRSSSAPNVHIN
LEEEEENSDEDELDS
PRMPQDGSDDEDEEW
SKQEYDESGPSIVHR
SKQEYDESGPSIVHR
DLQERHLSSEEMMRE
DLQERHLSSEEMMRE
SKQEYDESGPSIVHR
DLQERHLSSEEMMRE
DAESEWHSENEEEEK
PMLKSGMSPEQSRFQ
PVKEEVKSPEKAKSP
PELRALQSPEHHIDP
GFLVTRHSQTIDDPQ
GGEHVPNSPFQVTAL
SFSEDTKSPLSVPRS
LPRMKSSSSVTTSET
NKEEDCHSPTSKPPK
KSPAEVKSPEKAKSP
AASEFFRSGKYDLDF
DEGKKETSPESSLIQ
RDPGVSESPPPGRQP
MVYMNDKSPLTPEKE
PLSRAQSSPASATFP
EDSDPERSDYEEQQL
DAEYIYPSLESDDDD
KPKVEMYSGSDDDDD
KVEMYSGSDDDDDFN
TEPEPSGSIANPAAS
SQQKAEASSPVPYLS
QQKAEASSPVPYLSP
PSPGEGISPQSAQAP
GEGISPQSAQAPQAP
LDQSQRGSSPQNTTT
DQSQRGSSPQNTTTP
TFSERSSSSQTLTQF
FSERSSSSQTLTQFD
GHTGRQVSSPYSQGE
HTGRQVSSPYSQGES
KIKEEVLSESEAENQ
KEEVLSESEAENQQA
TEPVKNSSPAPPQPA
NKGLLSDSMTDVPVD
QQFDDGGSDEEDIWE
SRLLRSQSESSDEVT
DYMDLPFSSSPSRSA
LESSLSSSEGEEPVE
GQPGEKGSPGAQGPP
YFAKALESPERPFLA
QASSTPLSPTRITRL
PEKEEAKSPEKAKSP
HRNLTSSSLNDISDK
TSCRDLSSSPPGPYG
ENRDIEISTEEEKDT
DPLIRWDSYENLSAD
FRSKRSYSLSELSVL
PRRSRSVSPCSNVES
SLTQESQSEEIDCND
PNIPKAKSLDGVTND
MAPSRMDSLRGQTDL
PVGPAGKSGDRGESG
PQPLRSPSLDNPTPF
VRTAQVPSPPRGKIS
PAAREDKSPSEESAP
IKRKAEDSDSEPEPE
RKAEDSDSEPEPEDN
AASAASGSPGPGEGS
KSPPEAKSPEKEEAK
DDSYSHHSGLEYADP
QRAVCMLSNTTAIAE
GWRPRSDSLILDHQW
QRAVCMLSNTTAIAE
KGTFATLSELHCDKL
GDEKRKLSLSEGKVK
EEEDELESGDQEDED
KCSGPGLSPGMVRAN
GEEHRAASSPDGQLM
LDKIRYESLTDPSKL
LDKIRYESLTDPSKL
LDKIRYESLTDPSKL
LDKIRYESLTDPSKL
RRRAQSVSLEGSAPS
XXXXMAHSPVAVQVP
TPLATHQSEEDEEDE
ESEPQTRSPDCTHDN
EMEEVHPSDEEEEDA
EAEERCLSPDDSTVK
YVGDEAQSKRGILTL
YVGDEAQSKRGILTL
YVGDEAQSKRGILTL
YVGDEAQSKRGILTL
YVGDEAQSKRGILTL
YVGDEAQSKRGILTL
PFNNWMESAMEDLQD
RGAPKRGSGKDSHHP
VFPEPTESGDEGEEL
SPDSRASSLSESSPP
KEKKKKKSIDPDSIQ
PEKAGRRSSLQSPAS
PGMSRSNSVGIQDAF
SEKRDKKSPLIESTA
DPSLMEDSDDGPSLP
LKQNLSRSWHDVQVS
DLLPIPRSPQPLGGS
GRMVLAVSDGELSST
ANRGLRRSDSVSASE
ASSSSVTSPIKMKIP
DGKKRKRSRKESYSV
EEPVVAVSSPAVPPP
DRRAGAESPTMSVDG
RPQERRTSYEPFHPG
TKTSNRYSPESQAQS
RPEAQSLSPYTTSAN
KEPVRADSPVHMEQQ
LPWTSRTSPTVFSED
LTEERDGSLNQSSGY
EAEEWYKSKFADLSE
GLPYIDDSPSSSPHL
SYEDAVHSGALNDXX
QTLAALLSPKESSGG
KAARVLGSEGEEEDE
PKPPPAASPGVRAGH
CSGKGDMSDEDDENE
AKVERPPSPFSMAPQ
ERSGLQLSLEQGTGE
FSPKEKDSPHMQDPN
KYTPTSPSYSPSSPE
SPKYSPTSPTYSPTT
EQIIGENSPPDYSEY
AVEKRITSPLMEPSS
NMKGNDISSGTVLSD
LSPRRPVSPGKDITA
VCLGRAQSQEDGDYI
PPAAKPGSPQAKSLQ
SRDSYSSSRSDLYSS
KLLRTLSSPTEPVKR
QKNIIGSSPVADFSA
PLPPGKRSINKLDSP
HHCKRYRSPEPDPYL
TNKVQMTSPSSTGSP
REANNGSSPAGSLAD
VQQLHRNSIQFTDGY
YQSSQKKSCVEEPEP
DGRKRKRSRKESYSV
TGHKRSTSEGAWPQL
DGKKRKRSRKESYSV
DGKKRKRSRKESYSV
KKGIVDQSQQAYQEA
ALVIDNGSGMCKAGF
GTRRHLPSPPLTQEV
ADVSGGVSAPDISLG
SGEERVDSLVSLSEE
VSLSKSVSIQNITGV
SANTTLVSETEEEGS
[truncated: 1,572 more rows]
