# Supplementary material for: Robust unsupervised deconvolution of linear motifs characterizes 68 protein modifications at proteome scale
Source: Sci Rep. 2021 Nov 18;11:22490. doi: 10.1038/s41598-021-01971-3 (PMC8602328; doi:10.1038/s41598-021-01971-3)
Supplement: Supplementary file 1 — Supplementary Information 1. [file 41598_2021_1971_MOESM1_ESM.zip › Smith et al Supplementary Data and Tables/Smith et al Supplementary Tables/Supplementary Table S4.xlsx]

## Sheet: Description
Supplementary Table S4. Olsen et al data analysis results from RoLiM
input_sequence_notfiltered - phosphosite sequences reported in Olsen et al, Supplementary Table S6
input_sequence_filtered - phosphosite sequences reported in Olsen et al, Supplementary Table S6 that lacked motifs matched to a curated kinase
rolim_patterns_notfiltred - enriched RoLiM motifs for unfiltered data
rolim_pattern_filtered - enriched RoLiM motifs for filtered data

## Sheet: input_sequence_notfiltered
AAGAAALSSASSETG
VPAPFPGTPGPASPP
PGTPGPASPPAFPAK
_____MASPPESDGF
_MASGEHSPGSGAAR
NSWNASSSPGEARED
MATSPQKSPSVPKSP
_____MGSPLRFDGR
_MEDLDQSPLVSSSD
______MSVLGEYER
_____MSSPPEGKLE
GPTAATGSNRRLQQT
HPLQRQLSADAAVTR
EALCRQLSESESSLE
QRADSKESLKATTKT
PRMRRQRSAPDLKES
GSHSRQSSTDSSGGH
DRLPNLSSPSAEGPP
RAAGGAPSPPPPVRR
LAQYADVTDEEDEAD
EASSPPASPLQHLLP
GVLKKAASEELLEKS
EGLRKAASLTEDRDR
KVSPRAASPAKPSSL
PVLSKAASVECISPV
DGQYENQSPEATSPR
PEATSPRSPGVRSPV
SSVSPAVSKASSRRS
DPLLSSVSPAVSKAS
SPRAASSSSPGSPVA
ASSSSPGSPVASSPS
DSRAAVVTSPPPTTA
SRAAVVTSPPPTTAP
MPQELPQSPRTRQPE
QGIGEPQSPSRRVFN
HDVLRADSHEGEVAE
TQPPLSLSPAPETKR
DPEFPRASPRALGLT
KAEAPLPSPKLEGEL
PPLEREDSGTFSLGK
AVPEASASPKQRRSI
PTPGPAASPEQLSFR
DAPAQPPTPGPAASP
GIDIKPGTPPIAGRS
PRAFSSRSYTSGPGS
KPRAGAASPLNSPLS
GAASPLNSPLSSAVP
AGDLLEDSPKRPKEA
GGATPVSSPSRSLRS
PKAGGGATPVSSPSR
FTVGSPPSGSTPPQG
PVVFTVGSPPSGSTP
SVRAGLQSLEASGRL
PKAGLRVSAPEVSVG
RAGSPRGSPLAEGPQ
DFLGRAGSPRGSPLA
GQAAAGGSGNLLTER
PPTARAHSPASLSFA
KLSRKAISSANLLVR
RAISAPTSPTRLSHS
HLDRAKNSPPQAPST
ADPAAAASPCRAAAG
STIASYVTLRKTKKM
LENDFFNSPPRKTVR
KALGERVSIL_____
HSFITPPTTPQLRRH
SFITPPTTPQLRRHT
RALHSFITPPTTPQL
RALQAPHSPSKTDGK
QTRALRASESGI___
KPLRRALSGRASPVP
RALSGRASPVPAPSS
LEQDRVQSLKDKNEA
SSGGSITSPPLSPAL
SITSPPLSPALPKYK
DNFQLNDSEIERQHF
TQVQKANSPEKPPEA
EKLCRANSRDGEAGR
NEFFRANSTSDSVFT
NEFFRANSTSDSVFT
SVFTETPSPVLKNAI
LEETSVSSPKGSSEP
AVSEDGKSDDELLSS
TQLSDVSSPRSITST
SPRSITSTPLSGKES
AASSRAPSPPPTASN
INADKAPSQSESEPE
MEGYRAPSRQDVYGP
VHFVEPLSPTGVAGH
PGLDLSLSPRPDSPQ
SLSPRPDSPQPRHGS
TKAPVPGTPDSLSSG
FSVAGVHTVPGSPQA
GVHTVPGSPQARHRT
EAPKAQLSPGIYDDT
QQQEEQGSVNDVKEE
RPLSRAQSSPAAPAS
DGLRRAQSTDSLGTS
PLSRAQSSPAAPASL
VTITSESSPGKREKD
DGPWGVGTPRMERKR
MSRARIGSDPLAYEP
PNPAINGSAPRDLFD
PPRIHRASDPGLPAE
SSIDRRASDSVFQPK
_____MASGVQVADE
SSKASLGSLEGEAEA
DLKSSKASLGSLEGE
AMTVEKASPVGDGNF
VLPQARASWESLDEE
ARPDGEGSPGKARPG
ASAVSELSPRERSPA
MRASDPASPHIGRSN
SKASEAASPLPDSPG
QAFELILSPRSKESV
ASGRGAESPFEEKSG
ASQSRPNSSALETLG
REDSGLFSPIRSSAF
KRRGRASSESQIFEL
PAVTKASSFSGISVL
PAPPRASSLGEIDES
LRQRRASSPGYIDSP
RDRERASSPPDRIDI
ASSLSESSPPKAMKK
ASVSGPNSPSETRRE
VSGPNSPSETRRERA
RFQKASVSGPNSPSE
ASVSGPNSPSETRRE
EQPASPASPLSSRQS
QARASWESLDEEWRA
EELDENTSPLLGDAR
RATHGSNSLPSSARL
SQRRATRSGAQASST
KIFERATSFEESERK
SGRSRATSFSSAGEV
VKAVEARSPGLQKEA
PVTCHRDSFSRMSLR
VRAVPIGTPPKQMAV
EALRAVPSPTTGEEG
PHLDGPPSPRSPVIG
SSSSPPGTPSPADAK
LSTSSSSSPPGTPSP
LKKDAPTSPASVASS
VQEVTQNSPAARTGV
EAQSLSHSPKRVPTT
STLFRGWSQEGPVKS
DVPSFGESPPLSPID
WGLVAPISPGPLTPM
PISPGPLTPMREKDV
KDGFPSGTPALNAKG
NQTTIPVSPPSTTKP
PGRDHAPSIPTSPFG
SRDHSSQSEEEVVEG
KDIIRQPSEEEIIKL
FEVPERGSRPASPAA
ERGSRPASPAAKLPA
LDRPESQSPKRPPED
NFLEDNPSLKDIMLA
DLQYITVSKEELSSG
SPPSRDLSPTLIDNS
LGLDDSRTNTPQGVL
LDDSRTNTPQGVLPS
LDDSRTNTPQGVLPS
ALNRDLSTPGLEKDS
KDNLTSATLPRNYKV
RDNPFFRSKRSYSLS
NPFSLGESFGSRWDT
TRRDRLGSYSGPTSV
KLKDRLPSIVVEPTE
RDRSPPKSPEKLPQS
ASPTRDRSPPKSPEK
RFRDRSFSEGGERLL
GSSTRKDSIPQVLLP
HHLHRKDSLTQAQEQ
TSRTPKDSPGIPPSA
DSPGIPPSAGAHQLF
DSPGIPPSANAHQLF
TAKTPKDSPGIPPSA
TSRTPKDSPGIPPSA
TAKTPKDSPGIPPSA
SRDSAAPSPIPGADN
ITHYRPVSASRSSLD
RDSENLASPSEYPEN
RDSGRGDSVSDSGSD
SKTKDSGSISLQETR
HSVSSRDSAAPSPIP
QEKDSLITPHVSRSS
SLITPHVSRSSTPRE
KDSNPYATLPRASSV
LAKDSPPTPTMYKYR
SPRTAPQTPVLQKTS
SCKDSPRTAPQTPVL
RDSPSYGSLSRGLGM
QDASAEQSDHDDEVA
LKTSRDTSPSSGSAV
EAALPPVSPLKAALS
ADREAASSPAGEPLR
LREHSNPSPSQDTDG
GEAAEPGSPTAAEGE
EAASAASSTSSPKAE
DTLKECLSLDPEERK
SSSSVHASPLASSPV
HASPLASSPVRKNLF
GQLEDEGSQEKQGRS
DKEDGRESPSYDTPS
SCPIKEDSFLQRYSS
EGEDKEDSQPPTPVS
SSLDSLSSPSPVTTA
EEDEEPESPPEKKTS
EDEPEERSGDETPGS
LEEDRAQTPHEDGGP
KKEEITGTLRKDKTL
SKEEPVSSGPEEAVG
KSTFREESPLRIKMI
EGLYLSDTLPRKKTT
VLLDSPSSPRVRLPC
AARPAGATLERPKTL
ESLSREGSPAPLEPE
GSPARSSTPLHSPSP
ECLSREGSPIPHDPE
EGVTPWASFKKMVTP
REIQISPSPKPHASL
ESVKEKFSFEPKIRS
ELENWAGSM______
LSDQATASPIVARTD
STPVPLISPKRQIRS
ELSSEPQTPPAQKGT
VQDQPSLSPTSLQNS
GRELTPASPTCTNSV
RELVEPLTPSGEAPN
DQRTPVASTHSISSA
PAITSQNSPEAREES
SGGPQNLSGPGGRER
KEPLIPASPKAEPIW
KEPSEVPTPKRPRGR
EQALQTLSPRAIPRN
SKEQHNVSPRDSAEG
HNVSPRDSAEGNDSY
PEMEDANSEKSINEE
ERAELAHSPLPAKYI
GQSSPQPSPRTFSQE
KERDGQSSPQPSPRT
KERDGQSSPQPSPRT
SSANNSVSPSESLRA
AMLRERGTPPVDPKL
ERHPSWRSEETQERE
RPRERHPSWRSEETQ
RPRERHPSWRSEETQ
LGRERLGSFGSITRQ
PERERLPSVDLKEET
VPRERSDSGGSSSEP
RSRERSPSPLRGNVV
LRGNVVPSPLPTRRT
EPRERVPSVAEAPQL
KPDGVKESTESSNTT
VRGSEEDSPKKESKK
SKESMCSTPAFPVSP
PLTPRESSPLYSPTF
KESSPIPSPTSDRKA
STESSNTTIEDEDVK
ETESAPGSPRAVTPV
LRETNLDSLPLVDTH
ETQSTPQSAPQVRRP
PESEGPSSLDPSQEG
KEVESRLSPGESAYQ
AEKEVPWSPSAEKAS
ADRRREVSPAPAVAG
REVSSRPSTPGLSVV
TYTREYFTFPASKSQ
HISPAQGSPKPPPAA
NKFAAHISPAQGSPK
PKPPPAASPGVRAGH
HGKLKFGTFGGLGSK
GTFGGLGSKSKGHYE
PQSPFPSTPTSRRAL
HALSSPQSPFPSTPT
RFIGSPRTPVSPVKF
GSPRTPVSPVKFSPG
MPFLSISSPKVSMPD
VQKFLSRSVEDVRPH
KFMEQSRSPSVSPSK
KFPSPHPSPAKLKAT
TSAEKFPSPHPSPAK
AQKRKFPSPPHSSNG
AGQERFQSLGVAFYR
YSEKLKFSDDEEEEE
SLVQRRFSEGVLQSP
PVSPVKFSPGDFWGR
FSEGVLQSPSQDQEK
GRFSSVSSPQPRSRH
RGRKRFVSEGDGGRL
GGAQPPDSPAGVRTA
FRRGAPSSPATGVLP
PATGVLPSPQGKSTS
RGAPVNISSSDLTGR
RAAKGARSVEEE___
AVAAEGASDTEREEP
PDTSYVLTPHTEEKY
KEHRGCDSPDPDTSY
KEHRGCDSPDPDTSY
NARGDHASLENEKPG
HNRTLDRSGDLGDME
ERGDHNRTLDRSGDL
PELHKGDSDSEEDEP
LHKGDSDSEEDEPTK
AAGSPVPTPPRSPAQ
AAPEAGASPVEKEAP
RGEPNVSYICSRYYR
GLPAEQGSPRMAETV
GIMRRGESLDNLDSP
ESLDNLDSPRSNSWR
GFSVVADTPELQRIK
GAEGPPGTPRRTGKG
SDGTPRGSPSPASVS
SRGGSDGTPRGSPSP
PAGSARGSPTRPNPP
TTTPKGGTPAGSARG
KGGTPAGSARGSPTR
TTTPKGGTPAGSARG
PAGSARGSPTRPNPP
PEASISGSKGDLKSS
GKGGVTGSPEASISG
PEASISGSKGDLKSS
RGIPHSASPVSPDGV
PHSASPVSPDGVQIP
RGISQDRSPLVKVRS
LQEKGKLSAEENPDD
LDIESYDSLERPLRK
SPNKGLLSDSMTDVP
NKGLLSDSMTDVPVD
NRGLNNDSPERRRRP
SDQSPLQSPSNLRDN
NMSSAPGSRSGSRSG
PSPYNMSSAPGSRSG
PVCEVSVTPKTVTPA
PVFDLTTTPKGGTPA
RGNSRPGTPSAEGGS
LRGNVVPSPLPTRRT
GPGEGVLTLRAKPPP
PRGPPASSPAPAPKF
FSLLRGPSWDPFRDW
EGFSFKYSPGKLRGN
SIDNIDGTPVRDERS
SGSRGRDSPYQSRGS
LERGRKVSIVSKPVL
RMRGRLGSVDSFERS
NNSSRPSTPTINVLE
SRGRLSTTPAHSPVL
LSTTPAHSPVLKHPA
AVDEGSISPRTLSAI
GRPSSPRTPLYLQPD
SPKGRPSSPRTPLYL
QSKGRPVSPQSRAGI
RDRSRGRSIDQDYER
SSRGRTSSTNEDEDL
TTKGRVASFSIPGSS
SNKGRWESQQDVSQT
APRLRKGSDALRPPV
DEAPRKGSFSALVGR
PKPSPQPSPKPSPKN
AGAVAKGSPKPSPQP
AKGSPKPSPQPSPKP
PQPSPKPSPKNSPKK
ISLDNPDYQQDFFPK
GSLASLDSLRKGGPP
SRGSPATSPHLGRRR
AKGSPKPSPQPSPKP
PAAESQSSLRRQKRE
APRERGSSLSGTDDG
AIGLKGSSPTPPCSP
SSSSRGSSYSSIPKF
SSPTPPCSPVQPSKQ
GLKGSSPTPPCSPVQ
STAENAEYLRVAPQS
NKGTPSQSPVVGRSQ
TLHLNKGTPSQSPVV
TEAPAVVTEEEDDDE
LTSNVADSPRNKKEK
LQKGTEPSPGGTPQP
PGGTPQPSRPVSPAG
PQPSRPVSPAGPPEG
NKGTPSQSPVVGRSQ
RGVISYQTLPRNMPS
VSMSLPSSPLLPRQS
LAKGVSMSLPSSPLL
YRPKPSSSPVIFAGG
YNGRGWGSPGRPKKK
GLRPRGYTISDSAPS
SLDRGYTSDSEVYTD
QSTKGYYSPYSVSGS
QSTKGYYSPYSVSGS
YSVSGSGSTAGSRTG
GSGSTAGSRTGSRTG
GSGSTAGSRTGSRTG
LLKHAEATLGSGNLR
QPRRRHASAPSHVQP
TKVSRHASSSPESPK
HASSSPESPKPAPAP
LLDQNSQTPPPSPFS
EVSASTQSTPASSRA
VSASTQSTPASSRAQ
VSASTQSTPASSRAQ
QSRHGARTSDSDQQA
SRHGARTSDSDQQAY
SCVVPPLSPPPKEED
KYSSRHKSHDNVYSL
SSQNPGRSSPPPGYV
EPRSRHLSVSSQNPG
LRHNGSLSPGLEARD
GSPERDPSPVPKPSP
PSPVPKPSPKITRKT
HQQQLLASPGSSTVD
RRPKHRPSEADEEEL
KPRHRSNSFSDEREF
SKKPRHRSNSFSDER
KPRHRSNSFSDEREF
TRHSQPATPTPLQSR
GGRRRHSSETFSSTT
SNPSGPPSPNSPHRS
PSNSSNPSGPPSPNS
TAATPPPSPTSGESG
KHSVTAATPPPSPTS
TDDEMTGYVATRWYR
ARHVDSLSQRSPKAS
GGSDNYGSLSRVTRI
HDHTGFLTEYVATRW
HTGFLTEYVATRWYR
SRTARIASDEEIQGT
EKIEEVLSPEGSPSK
SSPSIPGTPTLKMWG
TGQSVPSSPSIPGTP
QPKPKIESPKLERTP
ESDVQEPTEPEDDLD
IETDEEESCDNAHGD
KRLHRIETDEEESCD
EKIGEGTYGVVYKGR
RIHQDSESGDELSSS
RIKTEPSSPLSDPSD
VTEVRIKTEPSSPLS
EQQNSSRTLEKNKKK
DLSRILKSPEIQRAL
AGHRRILSDVTHSAV
STASAPNSPRTPLTP
SETESTASAPNSPRT
PSPEEPPSPSAPSIA
GADKIQMTWTRDKYM
LSVNSDISKKSKVNA
DVDLSLGSPKLKGDI
SQDADLKTPTKPKQH
RISSLPVSRPISPSP
IPRDRISSLPVSRPI
FAPGGRLSWGKGSSG
PPAAKPGSPQAKSLQ
KASSEGGTAAGAGLD
GDIDNVKSPEETEKD
HLCSRKHSLEVTQEE
KLEYDSGSLKMEPGT
KLPPPPGSPLGHSPT
PGSPLGHSPTASPPP
SPLGHSPTASPPPTA
MKKKKLPSDSGDLEA
LQLERPVSPETQADL
VPKQRKLSASYEKEK
AKMSRKLSLPTDLKP
SLSARKLSLQERPAG
RRLSRKLSLRPTVAE
PCVQRKLSSGDLRVP
LSSERPSSDGEGVVE
CASTPPLTPIKNSPS
VNGVCASTPPLTPIK
PDPFARSSPRTSMKI
TVKKPRPSEGDEDCL
PPVARKPSVGVPPPA
VGVPPPASPSYPRAE
RKVERKPSVSEEVQA
WEGAAPQSPSFSGSE
VSPTTPTSPTEGEAS
QEPTGEPSPKRPRGR
YNVIRKQSEADLAET
MVLSRKQSVFSAPSL
QTASAPATPLVNKHR
KKRDQTASAPATPLV
EKKREGVTPWASFKK
EGVTPWASFKKMVTP
PSLPSSPSPGLPKAS
ATPSRKRSVAVSDEE
RKRSVAVSDEEEVEE
KKSPVGKSPPSTGST
SLSPSKKSPVGKSPP
SRDRGKKSRSPVDLR
DRGKKSRSPVDLRGK
PVKSPPLSPVGTTPV
SPSGPVKSPPLSPVG
KTPEGRASPAPGSGH
KRNSERKTPEGRASP
EESSPRKTSLVIVES
PHKRRKTSDANETED
EKKVVIKSEAASPAL
VIKSEAASPALPVIT
SAKKVVVSPTKKVAV
KLADCEQSPTSSRTS
PKLADILSPRLIRRG
RSLRLAESREQSPRR
LAESREQSPRRKEVE
VSRLAQGSPAVARIA
EARLARSSPEQPRPS
SPEQPRPSTSKAVSP
LGLLKLASPELERLI
TIPRRLASTSDIEEK
GTRSRLASVSADAEV
SRLATNTSAPDLKNV
AKRARLCSSSSSDTS
QPVSAPPSPRDISME
EKLDQPVSAPPSPRD
QPVSAPPSPRDISME
RSINKLDSPDPFKLN
LGVWRLDSPPPSPIT
DTGPQSLSGKSTPQP
KLEDAESSNPNLQSL
MATNKTKSWKDKVAH
NAHSRLESYRPDTDL
EPSTIARSLPTTVPE
LPTTVPESPNYRNTR
SSIVKVPSGIFDVNS
KERQRLFSQGQDVSN
PHLIRLFSRDAPGRE
PDAPAAASLPGSPAP
AAASLPGSPAPSQRC
AAASLPGSPAPSQRC
VDVQNCISR______
LAEKLGGSAVISLEG
GLGTLSSSLSRAKSE
ARRLGRGSVSDCSDG
PRRTRLGSLSARSDS
LGSLSARSDSEATIS
CRRRRLGSVMRPTED
LGSLSARSDSEATIS
PSALKLGTPLLVRRS
PAETEATTD______
PVRRRLKSEDELRPE
KIKPRLKSEDGVEGD
LAADPGGSPAQRRRT
DEDTPPNSPNVDLGK
TNREDEDTPPNSPNV
GGGPDVGTGAPRPGC
RELDRLLSGFGLERE
LTDPRLLSPQQPALQ
SSGSSEDSFVEIRMA
LPRPRLNTSDFQKLK
SRLPEDTTSVLKEEH
NSRLPEDTTSVLKEE
LPIFSRLSISDD___
DTSPCPNSPVFRTGS
SSESSPPSPQPTKVS
KTVIRLPSGSGAASP
KTVIRLPSGSGAASP
PTEERLPSSPVYEDA
RLPSTSGSEGVPFRT
RVSIRLPSTSGSEGV
VIRLPSGSGAASPTG
PVYEDAASFKAELSY
LKTTRLQSAGSAMPT
QERLRVQSPEPPAPE
GEKLSPKSDISPLTP
SLEGEKLSPKSDISP
IAKRRRLSSLRASTS
LSDSYSNTLPVRKSV
AECPNPSTPSKAAKF
SQLSFRRSPTKSSLD
SFKLSGFSFKKNKKE
HSTPPSAYGSVKAYT
RKLSLGQYDNDAGGQ
PLSPPPLTPKATRTL
PPQSTPLSPPPLTPK
SQSSQDSSPVRNLQS
SDSVSGQTVVDPKGY
LRASTSKSESSQK__
AKRRRLSSLRASTSK
VKYSRLSSTDDGYID
RLSSLRASTSKSESS
RLSSLRASTSKSESS
VKLSSQISAGEEKWN
TPVSLSNSPIKGADC
YVKLTPVSLSNSPIK
TKLTRIPSAKKYKDI
TRDGKLVSESSDVLP
QQPPSPPSPDELPAN
DESNAGSSKEEAGET
NFFRMGSSPLEVPKP
WRAARMKSLEQDALR
ISPKQSPSSSPTRER
HFRAPKMSLPDVDLD
PSRRRMYSFDDVLEE
RNRNASASFQELEDK
KRRNRNASASFQELE
KRRNRNASASFQELE
LNKNAWGSIERNRSS
EDLRNCESDTEEDIA
LKNEERKSQENLGNP
KENPRNFSDNQLQEG
VVHTPETSV______
MAMPRNGSRLDIVHE
SSKNISSSPSVESLP
KPGPNIESGNEDDDA
CARRNLGSINTELQD
RIERNLQSPTQFQTP
VQMNRNLSNEELTKS
EISLKNLSSDEATNP
ASLGGTSSRRGSGDT
PSDSAVHSPFTKRQA
GTLRKNQSSEDILRD
KNQTYSFSPSKSYSR
HGKNRRQSMLF____
KLRPRNRSAEEGELA
PVRMRRNSFTPLSSS
SDRNQKNSLSDPNID
FLLDRRNSPMAQTPP
RNSPMAQTPPCHLPN
TTPLSGNSSRRGSGD
NVKPRNSTPPSLARN
IPDTPPSTPLVPSRA
DRNVIPDTPPSTPLV
ERNVPTKSPSAPINW
IRRPRNYSVGSRPLK
SRPLKPLSPLRAQDM
IRRPRNYSVGSRPLK
AETPVATSPTATDST
KPFRGSQSPKRYKLR
PGLVAPESPVRKSPS
PEMKPLESPGGTMAP
CFPKPLLSPEERDIE
EETECQSSPKHSSRE
QSNVQGQSPVRVQSP
SSTGSTASPPVSTPV
WTKPSSFSDSER___
LTQDRPGSPSGSEDK
LPNGKPVSVVLLANK
SLRQASGTPQPALRE
EIESETTSEEQIQEE
EPGGSHGSETEDTGR
SMMHRQETVDCLKKF
PPQTSGLSPSRLSKS
GPASGHGTPASSPSS
PVPGLSSSPSGSPLH
SKQGGRCSPVPGLSS
EQLVRQGSFRGFPAL
RQGSGRESPSLASRE
LLTPQGPSPRTQHCD
RPLNELLTPQGPSPR
QRLERQISQDVKLEP
ISGQYSGSPQLLKNL
YDVFRQLSLEGSGLG
RALSRQLSSGVSEIR
RQTSRQMSLCGTPEK
VEMPRQNSDPTSENP
ANITRQNSSSSDSGG
SEQKQQFSPSMTERK
NSFLKQQSPQEPKSL
KRRRQRGSETGSETH
VPQPSSASLDEYTLM
NKQSFTQSLKRRISL
AEQGGDLSPAANRSQ
QVLQSTQSPRTKNAP
AEVLGHKTPEPAPRR
RALSPLPTRTTPDPK
SLSRRALSPLPTRTT
FREGRRASDTSLTQG
QAFELILSPRSKESV
KELEKRASGQAFELI
RVRVRRASISEPSDT
QETLRRASMQPIQIA
TRRRRRASQEANLLT
NRFTRRASVCAEAYN
KRHFRRDSFDDRGPS
PVLSRRDSPLQGSGQ
LMELRRDSSESQLAS
LRRDSSESQLASTES
REEPEALYAAVNKKP
EQLVRRESCGSSVLT
YIREKRESVASGDDR
FEAVKRFSLDERSLA
PVPTPPRSPAQEEPT
GIMRRGESLDNLDSP
ESLDNLDSPRSNSWR
RKRGHTASESDEQQW
RCLQKRGSATSSSNT
ETMRKRGSVRGTSAA
IPVSPAPSPTRGIGK
TYRKRIDSFVKRQIE
HSEEAEFTPPLKCSP
KKKKRKHSEEAEFTP
GKVKRKPSVPDSASP
PPPRKRKSELEFETL
AAEERRKSHEAEVLK
AEVARRKSVPSETVV
RMKRLDSSACLHAVG
GDIRRRLSEQLAHTP
QEFSRRLSMSEVKDD
SVQARRLSQPESAEK
TKLVRRLSQRPTTEE
IAKRRRLSSLRASTS
AVVKRMQSLQLDCVA
SEGPPRMSPKAQRHP
APSARRNSTTFPSRH
CADVRRNSVERPAEP
GAHKRPASVSSSAAV
KKRVRRPSESDKEDE
PTFHSSRTSLAGDTS
QPPVSPLTLSPGPEA
RRRQPPVSPLTLSPG
AIEIRRQSSSYDDPW
ARKRRLSSTSLASGH
GARKRRLSSTSLASG
GTEPGQVSSRSSSPS
NGQPRRRSIQDLTVT
NGQPRRRSIQDLTVT
PPPRRRRTPTPPPRR
PRRRRTPTPPPRRRT
GRGRRRVSEVEEEKE
RPKRSRPTSFADELA
ENTRPKRSRPTSFAD
SARKRSASADNLTLP
RRLRRSHSGPAGSFN
VSDDAESSEPERKRQ
TILRRSQSYIPTSGC
GGKRSRLTPVSPESS
KASSRRSSFSMEEES
LRQEKRSSGFISELP
GTGQRRSSLNSISSS
TGKRKRSSSEDAESL
MGLSRRSSTSSEPTP
YNIRRSSTSGDTEEE
STSPIIGSPPVRAVP
ALPRRSTSPIIGSPP
ALPRRSTSPIIGSPP
RKRSVAVSDEEEVEE
REKRSVVSFDKVKEP
TRLRRTESVPSDINN
LGHKRTGSNISGASS
KRTGSNISGASSDIS
RTHSAGTSPTITHQK
GSRKRTISQSSSLKS
RTLSDPPSPLPHGPP
PGHKRTLSDPPSPLP
PGHKRTLSDPPSPLP
VVSTPAPSPDASQLA
PTEERRTSFSTSDVS
SSTCSNESLSVGGTS
KRTSSTCSNESLSVG
AKRRRVNSNGKESPG
VNSNGKESPGSSEFF
VELRRVQSLPSVPLS
TPPRRVQTPLLRATV
AELQRRVSADSQPFQ
SRFNRRVSVCAETYN
EPHQGPGTPESKKAT
YPSSISSSPQKDLTQ
QTRRYPSSISSSPQK
PGSIRRYSLGQVSKE
YRSGRRKSAGNIPLS
SAGNIPLSPLARTPS
YRSGRRKSAGNIPLS
FGPLSSRSAPASPTH
QKRRRPKSAPSFRPK
PGAGLQRSASSSWLE
LFREMEKSFDEQNVP
KLLGTRKSFDHLISD
NSSTAAKSFEDLTDH
PVSRETKSFENVSVE
SQPRRTKSFLNYYAD
QDRRWKKSFQGDDSD
SPGPQARSFTGGLGQ
TPVRDERSGTPTQDE
EDANSEKSINEENGE
QVTLGRRSITSPPST
RRRESEKSLENETLN
PSLEPQKSLGDEGLN
RSFIRTKSLIAQDHR
AFEDFSRSLPELDRD
PTQQYAKSLPVSVPV
ASSNSRKSLSPGVSR
SNSRKSLSPGVSRDS
LTKPRAKSLSAMDVE
SRLSLRRSLSGSSPC
ASPRKTKSLSLESTD
INRERQKSLTLTPTR
EQLKIRKSNQIPTEV
KTPDGNKSPAPKPSD
NQEPTPKSPCGLTEQ
DASLVHKSPDPFGAV
PLPPEPKSPGEYINI
EGERQPKSPGSTPTT
EDVLLSKSPSSLSAN
GSTGVIKSPSWQRPN
VVPPRTKSPTDDEVT
PPHPSPKSPVQLEEA
SPSRLSKSQGGEEEG
RRKRRRKSQLDSLKR
ISRVRRKSQVNGEAG
PMLQRTKSRIEQGIV
PSPFRGRSRSAPPNL
LEKPESRSSIHNFMT
GSASSTKSTELLLGV
EFNLESKSTIGVEFA
QLPLRPKSVDFDSLT
LDTISQKSVDIHDSI
LLTSFPKSVEHVSPD
RWKSRRRSVSQDLIK
___MSTRSVSSSSYR
KWKDRRKSYTSDLQK
SAGNIPLSPLARTPS
PGDRSAITPGGLRLG
LTQNGTGSLPRNLAA
SSRSAPASPTHPGLM
AHSSGAQTPESLSRE
PTHPGLMSPRSGGLQ
LMVKKSASDASISSG
AENARSASFSQGTRA
PARNRSASITNLSLD
AGVTRSASSPRLSSS
PAFQRSASTAGDIAC
RQALKSASTDLGTAD
PHGPRSASVSSISLT
KEDRSASSGAEGDVS
TILAGVHSNDHSVV_
PDSSAPSSPKLQHGS
TAEFKSATFPNAGPR
ATTTPSGSPRTSQQN
PGAGSLGSPASQRKD
KPVLRSCSIDRSPGA
GILEKSCSMNQLSSG
AERSCTPSPDQISHR
ASAERSCTPSPDQIS
DQISHRASLEDAPVD
ASAERSCTPSPDQIS
ATNYASHSPPVNRAL
PRVSPAHSPPENGLD
LSPKSDISPLTPRES
KSDISPLTPRESSPL
SPLTPRESSPLYSPT
QEARSDKSPDLAPTP
QLLDMSSTFNKTTQN
THMTKSDSLPSFRVS
TSLQRSDSSQPMLLR
CQPARSDSYSQSLKS
GHLPQAGSLERNRVG
PASLEGGSLKSPPPF
LEGGSLKSPPPFFYR
RSEDPPTTPIRGNLL
WVVKSEESPVYSNSS
IIRSEPFSPSLRPEP
TPFGRSESAPTLHPY
QRLMKSESMPVQLNK
__MSKSESPKEPEQL
APTLHPYSPLSPKGR
LHPYSPLSPKGRPSS
LIDASEDSQLEAAIR
NKSESVVYADIRKN_
DTQSLVGSPSTRIAP
TYRSEVSSPIQRGDV
FDPLSSGSRSSSLKS
KFRDRSFSENGDRSQ
RQMIRSFSEPFGRDL
RPMRKSFSQPGLRSL
QASSTPLSPTRITRL
QKSGASGSWDCGLSR
PRSGGLQTPECLSRE
LQTPECLSREGSPIP
ECLSREGSPIPHDPE
LQTPECLSREGSPIP
LLSTFGGSTGRMMLK
RKRGRSGSAAQAEGL
GPLLRSGSDAGEARP
FRRVRSGSGISVISS
SLLGRSGSYSYLEER
LDSELSVSPKRNSIS
SDRSGSSSPDSEITE
AGKSGTSTPTTPGST
STAITPGTPPSYSSR
STPPDLNSPTESKDI
LDSSRSHSPSSPDPD
SGTSPDNTAPPPPPP
SHTPSPTSPKSYPSQ
DGKDAVHSFKLSRNH
ISLKSIGSPESTPKN
FFRNRSISLSQSAEN
RGITRSISNEGLTLN
SITSTPLSGKESVFF
SPRSITSTPLSGKES
KSKPLAASPKPAGLK
ITTERSKSCDDGLNT
FPLMRSKSLQLTGKE
VKTRKSKSMDLGIAD
EFRPRSKSQSSGSSA
EFRPRSKSQSSSNCS
AEFSRPASVSENHDA
SLDGAEFSRPASVSE
ERGDHNRTLDRSGDL
PSAAKPPSPEKTAPV
GESSGGTTPVGSFHT
GGESSGGTTPVGSFH
LQAKPTSSPAKGPPQ
TSARSLGSPLLHERG
YGITPTSSPKTKKRP
YGITPTSSPKTKKRP
TAQRSLLSPLHRSGS
LPTTVPESPNYRNTR
RRMKKSLSAPLHPEF
KVRTRSLSDFTGPPQ
STRPRSLSLQPQLTQ
LNRSRSLSNSNPDIS
PTMSRSLSVPDSGRL
QGVVRSLSYEEPRRH
YEEPRRHSPPIEKQL
QGVVRSLSYEEPRRH
LRDSRSLSYSPVERR
RRSLSGSSPCPKQKS
RSRSLSNSNPDISGT
VPARSLSSSPQAQPP
VSKSLSSSLDDTEVK
VMKSLSVSSDFLGKD
TKSLTNPTPIQQQLR
SSDLVAPSPDAFRST
ENGSKSMSDVSAEDV
PVPSPTGTISVPNSC
VPNSCPASPRGAGSS
VARSNPKSPQKPIVR
GGLPRSNSGLGGEVS
PPLPRSNSLPHSAVS
SNSLRRDSPPPPARA
MSVTRSNSLRRDSPP
ALRTKSNSLSEQLAI
STASRSNSLVSTFTM
PRGSRSNSSSEAVLG
NNLRRSNSTTQVSQP
MSPSRSNTISTVDLN
TPESIAETPPARDGG
FCSHRSNTPESIAET
EIRSPAGSPELRKPS
PAPEQFQSREDFRTA
NSPSPQDSPRLSSFT
SDGASPRSPVPTTLP
RQPKSPGSTPTTPTS
RQPKSPGSTPTTPTS
SPGSTPTTPTSSQAP
SPGSTPTTPTSSQAP
GSSLSVRSPTGSPSR
PSGSAFGSQENLRWR
SPPERSPSGSAFGSQ
SPPERSPSGSAFGSQ
VSPSKSPSLSPSPPS
SPSGPVKSPPLSPVG
PSGSAFGSQENLRWR
PSKSPSLSPSPPSPL
PTLSQVHSPLVTSPS
EGDDDTLSSVDEKDL
KSQDVAVSPQQQQCS
ADRSQEPSPVGSRRG
VKSQRPFSPREALRS
EKLFRSQSADAPGPT
SRLLRSQSESSDEVT
APVPRSQSLQDQPTR
QSLSRSQSMDIDGVS
REMHRSQSWEERGDR
LLRSQSESSDEVTEL
LRSQSESSDEVTELD
SHSYDDSTLPLIDRN
SVIVRSQTFSPGERN
LRKSRPVSMDARIQV
RAGSRSRSAEPRPEL
GSLQRSRSDIDVNAA
GSLQRSRSDIDVNAA
SHGGRSRSWEDSPER
GFRSRSSSVGSSSSY
LMRSRTASGSSVTSL
VRRSRTDSLAATPPA
RTDSLAATPPAAKCS
QIRSRTPSASNDDQQ
KRSRSRTSPAPWKRS
FDVRSRTSVQTEDDQ
NGFSVKSSPNPFVGS
SPNPFVGSPPKGLSI
NGFSVKSSPNPFVGS
PVAEVKSSPVGGGPR
QNRASRSSWHQSSFH
DAWTDFRSRTNSNAS
PRSSGLSTPVPPSAG
ALLRSSGSLGHRPSQ
VADERVDYVVVDQQK
HSQRSSLSGDEEDEL
LHIRSSMSGLHLVKQ
SPNPFVGSPPKGLSI
NVANQPPSPGGKSAY
RSHQRSSSESYTQSF
NRNQRSSSFGSVSTS
SQGSRSSSLDALGPT
FPSDRSSSLEGFHNH
LQQGKSSSTGNLLDK
SSSSYPISPAVSRTQ
PYNTPQLSPATTPAN
SCTSMPSSPATPASG
SSSGVPYSPAIPNKR
SSSSYPISPAVSRTQ
RSSTPLHSPSPIRVH
TKRPRSSTVTEAPIA
GRKSSTGSPTSPLNA
SSTGSPTSPLNAEKL
RSSTPLHSPSPIRVH
TIIISGISKTSLSQD
PSPSPGRSPQRLKET
PGSRSTPSPTPVESS
GTLQRSTSFRQGPEE
SFRARSTSLNERPKS
TKGNRSTSPVTDPSI
EKVRRSTSRDRLDDI
LSVNKSTSTPTSPGP
KSTSTPTSPGPRTHS
ANLNRSTSVPENPKS
TSQGSINSPVYSRHS
GRYKSTTSVSEEDVS
SLFQMEPSPRNQRKA
SVNGGPGSPDLARHY
LSLAKSVSTTNIAGH
SLPSRSVSVDESRPE
VKRDRSVSVDSGEQR
KPIVRSVSVVTGSEQ
SSPTSSNTPTPTKHL
AGHFNDESPLGLRRI
KSVSTTGSLQRSRSD
PPPPRGQTPPPRGTT
PPQVRSVTPPPPPRG
SYLLGNSSPRTQSPQ
YNLPRSYSHDVLPKV
TVFQRSYSVVASEYD
SREHRPRTASISSSP
EAKRRRKTLDAEVVE
GAGKRRKTSQSEEEE
SQAGGSQTLKRDKEK
LPAQSAATLPARTQE
AKTAPPASPEARKRA
ARAERTASEINFDKL
PAPSRTASFSESRAD
EHRPRTASISSSPSE
FPRYRTASQGPQTDS
LTKTASESISNLSEA
SVTSLDGTRSRSHTS
DIPDSPSSPKVALLP
SVTQGGHSRTSSPTP
GFAEAIHSPQVAGVP
TDLQGSASPSKVEGV
SRTDSCSSAQAQYDT
TLLSRTDSCSSAQAQ
TLLSRTDSCSSAQAQ
HLASPPATPKADKEP
LSAPHLASPPATPKA
EEGEIDYSAEEGENR
GRITKTESLVIPSTR
SQQTPVGTPKDKRVS
VVMNSQQTPVGTPKD
QLVGRTFSDGLATRT
WGRPRTFSLDAVPPD
KLRRRTFSLTEVRGQ
NESGSNLSDSGSVKR
RTGPPPISPSKRKFS
QAGSLSGSPKPFSPQ
TALYRTGSVGIGNLQ
GSPFAGNSPAREGEQ
KKTGSPGSPGAGGVQ
KGLQRTLSDESLCSG
QGVVRTLSSSAQEDI
RCRTLSGSPRPKNFK
EIPERTMSVSDFNYS
SKRVRTNSMGSATGP
RKRRRTNSSSSSPVV
RTNSAEVTPPVLSVM
LSVMGEATPVSIEPR
AAAMNLASPRTAVAP
WAYKPESSPGSRQIQ
AIPRTPLSPSPMKTP
LQPDAYGSLDRATSP
PAARTPQSPAPCVLL
APVVRTPSIQPSLLP
EDAMKTPSPAAEDAR
PTSSPASSPLVAKKP
VLKTPTSSPASSPLV
KTPTVPDSPGYMGPT
TPVASTHSISSAATP
KTKTQEISRPNSPSE
QFEDLVPSPTSEKAF
RSLKTQLSQGRSSPQ
TQLSQGRSSPQLDPL
QLSQGRSSPQLDPLR
SCSDPQPSPEMKPHS
SRSPRTQSPGGCSAE
QARAKTQTPPVSPAP
VSPAPQPTEERLPSS
KTQTPPVSPAPQPTE
ARQKTRESEPLSKSK
PIVSRTRSWDSSSPV
KTRVEANSPLPKNSG
TVFTPKTSPENVQDR
GNAAARTSPTVATQT
RKTSAVSSPLLDQQR
SKTSLPLSPVKTAPL
LPAHRTSSLDGAAVA
RKTSSVSSISQVSPE
TLKRKTSSVSSISQV
NPQDSVGSPCSRVGE
TGVATTQSPTPRSHS
ITAQLKTTPTQPSEQ
_MTTESGSDSESKPD
___MTTESGSDSESK
RTPLGQRSRSGSSQE
DQKTVARTPLGQRSR
ARRKTVFSPTLPAAR
PRTKTVLSLFDEEED
MTVSGPGTPEPRPAT
TPEPRPATPGASSVE
PTSPRPGSAATVSAS
SVTPKTVTPASSAKT
TTSTRTYSLGSALRP
SAPHTPVTPGAASLC
EGLSAPHTPVTPGAA
HDHTGFLTEYVATRW
HTGFLTEYVATRWYR
GPKVDIDTPDIDIHG
GPKVDINTPDVDVHG
MPKVDLKSPQVDIKG
ESGAKVDSPLPSDKA
DVEVPDVSLEGPEGK
TVSQPSESPKDTIDK
PVPCPPPSPGPSAVP
GPSAVPSSPKSVATE
VGEEEHVYSFPNKQK
RTPRVGGSAHLLERG
PQVRVGGSSVDLHRF
QVRVGGSSVDLHRFH
PQVRVGGSSVDLHRF
RKVGRQESVDDLDRD
GRHSRVGSDPVLMRK
RPNARVGSEHSLLDP
EIESRVGSGSLDNLG
QTTARVGSPLTLTDA
VHASRPASLDSGRTS
TGSRVHASRPASLDS
RETSKVIYDFIEKTG
DTSSLTQSAPASPTN
LTQSAPASPTNKGVH
LTQSAPASPTNKGVH
KVLISVGSYKSSVES
TGAEGRDSSKGEDSA
ATKQKVLSPPHIKAD
TANSNPSSPSAAKRR
PVPCPPPSPGPSAVP
GLQTTPASRATSPLC
TNKVQMTSPSSTGSP
SKTRKVQSTADIFGD
PSPAPRRSPAGNKQA
GEPGSHPSPAPRRSP
RVSGAGFSPSSKMEG
RLPSTSGSEGVPFRT
KVSNLQVSPKSEDIS
SKLSRVSSGFGLSKL
GTVNRVSSPLPSPSA
SSPLSPLSPGIKSPT
QTRISASSATRELDE
TQQQTRISASSATRE
RVTVSRASSSRSVRT
TVSRASSSRSVRTTR
LPVDQGGSLVGRNGV
RRVVQRSSLSRERGE
VVQRSSLSRERGEKA
RRVVQRSSLSRERGE
IRPARVVSSTSEEEE
REDSARVYENVGLMQ
QQRKWCFSEPGKLDR
SRWFSNPSRSGSRSS
YPASGRSSPVESLKK
WLDDLLASPPPSGGG
VLTKWRHSTIVLDTN
GERWRPHSPDGPRSA
GERWRPHSPDGPRSA
HSPDGPRSAGWREHM
SANASKWSPPQNYKK
SFASDPKYATPQVIQ
SKYESQLSTNEEKVD
NRYGMGTSVERAAAS
TGSGATDSKDDDDID
YLCEGTESPYQTGQL
SRYMSQMSVPEQAEL

## Sheet: input_sequence_filtered
AAGAAALSSASSETG
VPAPFPGTPGPASPP
PGTPGPASPPAFPAK
_____MASPPESDGF
_MASGEHSPGSGAAR
NSWNASSSPGEARED
MATSPQKSPSVPKSP
_____MGSPLRFDGR
_MEDLDQSPLVSSSD
______MSVLGEYER
_____MSSPPEGKLE
GPTAATGSNRRLQQT
HPLQRQLSADAAVTR
EALCRQLSESESSLE
QRADSKESLKATTKT
PRMRRQRSAPDLKES
GSHSRQSSTDSSGGH
DRLPNLSSPSAEGPP
RAAGGAPSPPPPVRR
LAQYADVTDEEDEAD
EASSPPASPLQHLLP
GVLKKAASEELLEKS
EGLRKAASLTEDRDR
KVSPRAASPAKPSSL
PVLSKAASVECISPV
DGQYENQSPEATSPR
PEATSPRSPGVRSPV
SSVSPAVSKASSRRS
DPLLSSVSPAVSKAS
SPRAASSSSPGSPVA
ASSSSPGSPVASSPS
DSRAAVVTSPPPTTA
MPQELPQSPRTRQPE
HDVLRADSHEGEVAE
TQPPLSLSPAPETKR
DPEFPRASPRALGLT
KAEAPLPSPKLEGEL
PPLEREDSGTFSLGK
PTPGPAASPEQLSFR
DAPAQPPTPGPAASP
GIDIKPGTPPIAGRS
PRAFSSRSYTSGPGS
KPRAGAASPLNSPLS
GAASPLNSPLSSAVP
AGDLLEDSPKRPKEA
GGATPVSSPSRSLRS
PKAGGGATPVSSPSR
FTVGSPPSGSTPPQG
SVRAGLQSLEASGRL
PKAGLRVSAPEVSVG
RAGSPRGSPLAEGPQ
DFLGRAGSPRGSPLA
GQAAAGGSGNLLTER
PPTARAHSPASLSFA
RAISAPTSPTRLSHS
HLDRAKNSPPQAPST
ADPAAAASPCRAAAG
STIASYVTLRKTKKM
HSFITPPTTPQLRRH
SFITPPTTPQLRRHT
RALHSFITPPTTPQL
RALQAPHSPSKTDGK
QTRALRASESGI___
KPLRRALSGRASPVP
RALSGRASPVPAPSS
LEQDRVQSLKDKNEA
SSGGSITSPPLSPAL
DNFQLNDSEIERQHF
TQVQKANSPEKPPEA
EKLCRANSRDGEAGR
NEFFRANSTSDSVFT
NEFFRANSTSDSVFT
SVFTETPSPVLKNAI
LEETSVSSPKGSSEP
AVSEDGKSDDELLSS
TQLSDVSSPRSITST
SPRSITSTPLSGKES
AASSRAPSPPPTASN
INADKAPSQSESEPE
MEGYRAPSRQDVYGP
TKAPVPGTPDSLSSG
FSVAGVHTVPGSPQA
GVHTVPGSPQARHRT
EAPKAQLSPGIYDDT
QQQEEQGSVNDVKEE
PLSRAQSSPAAPASL
VTITSESSPGKREKD
DGPWGVGTPRMERKR
PNPAINGSAPRDLFD
SSIDRRASDSVFQPK
SSKASLGSLEGEAEA
DLKSSKASLGSLEGE
AMTVEKASPVGDGNF
VLPQARASWESLDEE
ARPDGEGSPGKARPG
ASAVSELSPRERSPA
MRASDPASPHIGRSN
SKASEAASPLPDSPG
ASGRGAESPFEEKSG
ASQSRPNSSALETLG
REDSGLFSPIRSSAF
KRRGRASSESQIFEL
PAVTKASSFSGISVL
PAPPRASSLGEIDES
LRQRRASSPGYIDSP
RDRERASSPPDRIDI
ASSLSESSPPKAMKK
ASVSGPNSPSETRRE
VSGPNSPSETRRERA
RFQKASVSGPNSPSE
ASVSGPNSPSETRRE
EQPASPASPLSSRQS
QARASWESLDEEWRA
EELDENTSPLLGDAR
RATHGSNSLPSSARL
SQRRATRSGAQASST
KIFERATSFEESERK
SGRSRATSFSSAGEV
VKAVEARSPGLQKEA
PVTCHRDSFSRMSLR
VRAVPIGTPPKQMAV
EALRAVPSPTTGEEG
PHLDGPPSPRSPVIG
LSTSSSSSPPGTPSP
LKKDAPTSPASVASS
VQEVTQNSPAARTGV
EAQSLSHSPKRVPTT
STLFRGWSQEGPVKS
DVPSFGESPPLSPID
WGLVAPISPGPLTPM
PISPGPLTPMREKDV
KDGFPSGTPALNAKG
NQTTIPVSPPSTTKP
PGRDHAPSIPTSPFG
SRDHSSQSEEEVVEG
FEVPERGSRPASPAA
ERGSRPASPAAKLPA
LDRPESQSPKRPPED
NFLEDNPSLKDIMLA
DLQYITVSKEELSSG
SPPSRDLSPTLIDNS
LGLDDSRTNTPQGVL
LDDSRTNTPQGVLPS
LDDSRTNTPQGVLPS
ALNRDLSTPGLEKDS
KDNLTSATLPRNYKV
RDNPFFRSKRSYSLS
NPFSLGESFGSRWDT
TRRDRLGSYSGPTSV
KLKDRLPSIVVEPTE
RDRSPPKSPEKLPQS
ASPTRDRSPPKSPEK
HHLHRKDSLTQAQEQ
TSRTPKDSPGIPPSA
DSPGIPPSAGAHQLF
DSPGIPPSANAHQLF
TAKTPKDSPGIPPSA
TSRTPKDSPGIPPSA
TAKTPKDSPGIPPSA
SRDSAAPSPIPGADN
ITHYRPVSASRSSLD
RDSENLASPSEYPEN
SKTKDSGSISLQETR
HSVSSRDSAAPSPIP
QEKDSLITPHVSRSS
SLITPHVSRSSTPRE
KDSNPYATLPRASSV
LAKDSPPTPTMYKYR
SPRTAPQTPVLQKTS
SCKDSPRTAPQTPVL
RDSPSYGSLSRGLGM
QDASAEQSDHDDEVA
LKTSRDTSPSSGSAV
LREHSNPSPSQDTDG
DTLKECLSLDPEERK
GQLEDEGSQEKQGRS
DKEDGRESPSYDTPS
SCPIKEDSFLQRYSS
EGEDKEDSQPPTPVS
SSLDSLSSPSPVTTA
EEDEEPESPPEKKTS
EDEPEERSGDETPGS
LEEDRAQTPHEDGGP
KKEEITGTLRKDKTL
SKEEPVSSGPEEAVG
EGLYLSDTLPRKKTT
VLLDSPSSPRVRLPC
AARPAGATLERPKTL
ESLSREGSPAPLEPE
ECLSREGSPIPHDPE
EGVTPWASFKKMVTP
REIQISPSPKPHASL
ESVKEKFSFEPKIRS
ELENWAGSM______
LSDQATASPIVARTD
STPVPLISPKRQIRS
ELSSEPQTPPAQKGT
VQDQPSLSPTSLQNS
GRELTPASPTCTNSV
DQRTPVASTHSISSA
PAITSQNSPEAREES
SGGPQNLSGPGGRER
KEPLIPASPKAEPIW
EQALQTLSPRAIPRN
SKEQHNVSPRDSAEG
HNVSPRDSAEGNDSY
PEMEDANSEKSINEE
ERAELAHSPLPAKYI
GQSSPQPSPRTFSQE
KERDGQSSPQPSPRT
KERDGQSSPQPSPRT
SSANNSVSPSESLRA
AMLRERGTPPVDPKL
ERHPSWRSEETQERE
RPRERHPSWRSEETQ
RPRERHPSWRSEETQ
PERERLPSVDLKEET
VPRERSDSGGSSSEP
EPRERVPSVAEAPQL
KPDGVKESTESSNTT
VRGSEEDSPKKESKK
SKESMCSTPAFPVSP
PLTPRESSPLYSPTF
KESSPIPSPTSDRKA
STESSNTTIEDEDVK
ETESAPGSPRAVTPV
ETQSTPQSAPQVRRP
PESEGPSSLDPSQEG
KEVESRLSPGESAYQ
AEKEVPWSPSAEKAS
ADRRREVSPAPAVAG
REVSSRPSTPGLSVV
TYTREYFTFPASKSQ
HISPAQGSPKPPPAA
NKFAAHISPAQGSPK
PKPPPAASPGVRAGH
HGKLKFGTFGGLGSK
GTFGGLGSKSKGHYE
PQSPFPSTPTSRRAL
HALSSPQSPFPSTPT
MPFLSISSPKVSMPD
VQKFLSRSVEDVRPH
KFMEQSRSPSVSPSK
KFPSPHPSPAKLKAT
TSAEKFPSPHPSPAK
AQKRKFPSPPHSSNG
AGQERFQSLGVAFYR
YSEKLKFSDDEEEEE
SLVQRRFSEGVLQSP
PVSPVKFSPGDFWGR
GRFSSVSSPQPRSRH
GGAQPPDSPAGVRTA
FRRGAPSSPATGVLP
PATGVLPSPQGKSTS
RGAPVNISSSDLTGR
RAAKGARSVEEE___
AVAAEGASDTEREEP
NARGDHASLENEKPG
HNRTLDRSGDLGDME
ERGDHNRTLDRSGDL
PELHKGDSDSEEDEP
LHKGDSDSEEDEPTK
AAGSPVPTPPRSPAQ
AAPEAGASPVEKEAP
GLPAEQGSPRMAETV
ESLDNLDSPRSNSWR
GFSVVADTPELQRIK
GAEGPPGTPRRTGKG
SDGTPRGSPSPASVS
SRGGSDGTPRGSPSP
PEASISGSKGDLKSS
GKGGVTGSPEASISG
PEASISGSKGDLKSS
RGIPHSASPVSPDGV
PHSASPVSPDGVQIP
RGISQDRSPLVKVRS
LQEKGKLSAEENPDD
LDIESYDSLERPLRK
SPNKGLLSDSMTDVP
NKGLLSDSMTDVPVD
NRGLNNDSPERRRRP
SDQSPLQSPSNLRDN
NMSSAPGSRSGSRSG
PSPYNMSSAPGSRSG
GPGEGVLTLRAKPPP
PRGPPASSPAPAPKF
EGFSFKYSPGKLRGN
SIDNIDGTPVRDERS
SGSRGRDSPYQSRGS
SRGRLSTTPAHSPVL
LSTTPAHSPVLKHPA
AVDEGSISPRTLSAI
GRPSSPRTPLYLQPD
SPKGRPSSPRTPLYL
QSKGRPVSPQSRAGI
RDRSRGRSIDQDYER
SSRGRTSSTNEDEDL
APRLRKGSDALRPPV
DEAPRKGSFSALVGR
PKPSPQPSPKPSPKN
AGAVAKGSPKPSPQP
AKGSPKPSPQPSPKP
PQPSPKPSPKNSPKK
GSLASLDSLRKGGPP
SRGSPATSPHLGRRR
AKGSPKPSPQPSPKP
PAAESQSSLRRQKRE
APRERGSSLSGTDDG
AIGLKGSSPTPPCSP
SSSSRGSSYSSIPKF
SSPTPPCSPVQPSKQ
GLKGSSPTPPCSPVQ
NKGTPSQSPVVGRSQ
TLHLNKGTPSQSPVV
TEAPAVVTEEEDDDE
LTSNVADSPRNKKEK
LQKGTEPSPGGTPQP
PGGTPQPSRPVSPAG
PQPSRPVSPAGPPEG
NKGTPSQSPVVGRSQ
RGVISYQTLPRNMPS
VSMSLPSSPLLPRQS
LAKGVSMSLPSSPLL
YRPKPSSSPVIFAGG
YNGRGWGSPGRPKKK
SLDRGYTSDSEVYTD
QSTKGYYSPYSVSGS
QSTKGYYSPYSVSGS
YSVSGSGSTAGSRTG
GSGSTAGSRTGSRTG
GSGSTAGSRTGSRTG
QPRRRHASAPSHVQP
TKVSRHASSSPESPK
HASSSPESPKPAPAP
LLDQNSQTPPPSPFS
EVSASTQSTPASSRA
VSASTQSTPASSRAQ
VSASTQSTPASSRAQ
QSRHGARTSDSDQQA
SRHGARTSDSDQQAY
SCVVPPLSPPPKEED
KYSSRHKSHDNVYSL
SSQNPGRSSPPPGYV
EPRSRHLSVSSQNPG
LRHNGSLSPGLEARD
GSPERDPSPVPKPSP
PSPVPKPSPKITRKT
HQQQLLASPGSSTVD
RRPKHRPSEADEEEL
KPRHRSNSFSDEREF
SKKPRHRSNSFSDER
KPRHRSNSFSDEREF
TRHSQPATPTPLQSR
SNPSGPPSPNSPHRS
PSNSSNPSGPPSPNS
TAATPPPSPTSGESG
KHSVTAATPPPSPTS
ARHVDSLSQRSPKAS
GGSDNYGSLSRVTRI
SRTARIASDEEIQGT
EKIEEVLSPEGSPSK
SSPSIPGTPTLKMWG
TGQSVPSSPSIPGTP
QPKPKIESPKLERTP
ESDVQEPTEPEDDLD
IETDEEESCDNAHGD
KRLHRIETDEEESCD
RIHQDSESGDELSSS
RIKTEPSSPLSDPSD
VTEVRIKTEPSSPLS
EQQNSSRTLEKNKKK
DLSRILKSPEIQRAL
AGHRRILSDVTHSAV
STASAPNSPRTPLTP
SETESTASAPNSPRT
PSPEEPPSPSAPSIA
LSVNSDISKKSKVNA
DVDLSLGSPKLKGDI
SQDADLKTPTKPKQH
RISSLPVSRPISPSP
IPRDRISSLPVSRPI
FAPGGRLSWGKGSSG
PPAAKPGSPQAKSLQ
KASSEGGTAAGAGLD
GDIDNVKSPEETEKD
HLCSRKHSLEVTQEE
KLEYDSGSLKMEPGT
KLPPPPGSPLGHSPT
PGSPLGHSPTASPPP
SPLGHSPTASPPPTA
MKKKKLPSDSGDLEA
LQLERPVSPETQADL
VPKQRKLSASYEKEK
AKMSRKLSLPTDLKP
RRLSRKLSLRPTVAE
PCVQRKLSSGDLRVP
LSSERPSSDGEGVVE
CASTPPLTPIKNSPS
VNGVCASTPPLTPIK
PDPFARSSPRTSMKI
TVKKPRPSEGDEDCL
PPVARKPSVGVPPPA
VGVPPPASPSYPRAE
RKVERKPSVSEEVQA
WEGAAPQSPSFSGSE
VSPTTPTSPTEGEAS
QEPTGEPSPKRPRGR
YNVIRKQSEADLAET
QTASAPATPLVNKHR
KKRDQTASAPATPLV
EKKREGVTPWASFKK
EGVTPWASFKKMVTP
PSLPSSPSPGLPKAS
RKRSVAVSDEEEVEE
KKSPVGKSPPSTGST
SLSPSKKSPVGKSPP
SRDRGKKSRSPVDLR
DRGKKSRSPVDLRGK
SPSGPVKSPPLSPVG
KTPEGRASPAPGSGH
KRNSERKTPEGRASP
EESSPRKTSLVIVES
EKKVVIKSEAASPAL
VIKSEAASPALPVIT
KLADCEQSPTSSRTS
PKLADILSPRLIRRG
RSLRLAESREQSPRR
LAESREQSPRRKEVE
VSRLAQGSPAVARIA
EARLARSSPEQPRPS
SPEQPRPSTSKAVSP
TIPRRLASTSDIEEK
GTRSRLASVSADAEV
SRLATNTSAPDLKNV
AKRARLCSSSSSDTS
LGVWRLDSPPPSPIT
DTGPQSLSGKSTPQP
KLEDAESSNPNLQSL
MATNKTKSWKDKVAH
NAHSRLESYRPDTDL
SSIVKVPSGIFDVNS
KERQRLFSQGQDVSN
PHLIRLFSRDAPGRE
PDAPAAASLPGSPAP
AAASLPGSPAPSQRC
AAASLPGSPAPSQRC
VDVQNCISR______
LAEKLGGSAVISLEG
GLGTLSSSLSRAKSE
ARRLGRGSVSDCSDG
PRRTRLGSLSARSDS
LGSLSARSDSEATIS
CRRRRLGSVMRPTED
LGSLSARSDSEATIS
PSALKLGTPLLVRRS
PAETEATTD______
PVRRRLKSEDELRPE
KIKPRLKSEDGVEGD
LAADPGGSPAQRRRT
DEDTPPNSPNVDLGK
TNREDEDTPPNSPNV
GGGPDVGTGAPRPGC
RELDRLLSGFGLERE
LTDPRLLSPQQPALQ
SRLPEDTTSVLKEEH
NSRLPEDTTSVLKEE
LPIFSRLSISDD___
DTSPCPNSPVFRTGS
SSESSPPSPQPTKVS
KTVIRLPSGSGAASP
KTVIRLPSGSGAASP
PTEERLPSSPVYEDA
RLPSTSGSEGVPFRT
VIRLPSGSGAASPTG
PVYEDAASFKAELSY
LKTTRLQSAGSAMPT
QERLRVQSPEPPAPE
GEKLSPKSDISPLTP
SLEGEKLSPKSDISP
LSDSYSNTLPVRKSV
AECPNPSTPSKAAKF
HSTPPSAYGSVKAYT
RKLSLGQYDNDAGGQ
PLSPPPLTPKATRTL
PPQSTPLSPPPLTPK
SDSVSGQTVVDPKGY
VKYSRLSSTDDGYID
VKLSSQISAGEEKWN
TPVSLSNSPIKGADC
YVKLTPVSLSNSPIK
TKLTRIPSAKKYKDI
TRDGKLVSESSDVLP
QQPPSPPSPDELPAN
DESNAGSSKEEAGET
NFFRMGSSPLEVPKP
ISPKQSPSSSPTRER
HFRAPKMSLPDVDLD
PSRRRMYSFDDVLEE
RNRNASASFQELEDK
KRRNRNASASFQELE
KRRNRNASASFQELE
LNKNAWGSIERNRSS
EDLRNCESDTEEDIA
LKNEERKSQENLGNP
VVHTPETSV______
MAMPRNGSRLDIVHE
SSKNISSSPSVESLP
KPGPNIESGNEDDDA
CARRNLGSINTELQD
RIERNLQSPTQFQTP
VQMNRNLSNEELTKS
EISLKNLSSDEATNP
ASLGGTSSRRGSGDT
PSDSAVHSPFTKRQA
GTLRKNQSSEDILRD
KNQTYSFSPSKSYSR
HGKNRRQSMLF____
KLRPRNRSAEEGELA
SDRNQKNSLSDPNID
FLLDRRNSPMAQTPP
RNSPMAQTPPCHLPN
TTPLSGNSSRRGSGD
NVKPRNSTPPSLARN
IPDTPPSTPLVPSRA
DRNVIPDTPPSTPLV
ERNVPTKSPSAPINW
SRPLKPLSPLRAQDM
AETPVATSPTATDST
KPFRGSQSPKRYKLR
PGLVAPESPVRKSPS
PEMKPLESPGGTMAP
CFPKPLLSPEERDIE
EETECQSSPKHSSRE
QSNVQGQSPVRVQSP
SSTGSTASPPVSTPV
WTKPSSFSDSER___
LTQDRPGSPSGSEDK
LPNGKPVSVVLLANK
SLRQASGTPQPALRE
EIESETTSEEQIQEE
EPGGSHGSETEDTGR
SMMHRQETVDCLKKF
GPASGHGTPASSPSS
PVPGLSSSPSGSPLH
SKQGGRCSPVPGLSS
EQLVRQGSFRGFPAL
RQGSGRESPSLASRE
LLTPQGPSPRTQHCD
RPLNELLTPQGPSPR
QRLERQISQDVKLEP
ISGQYSGSPQLLKNL
YDVFRQLSLEGSGLG
RQTSRQMSLCGTPEK
VEMPRQNSDPTSENP
ANITRQNSSSSDSGG
SEQKQQFSPSMTERK
NSFLKQQSPQEPKSL
KRRRQRGSETGSETH
VPQPSSASLDEYTLM
NKQSFTQSLKRRISL
AEQGGDLSPAANRSQ
QVLQSTQSPRTKNAP
AEVLGHKTPEPAPRR
RALSPLPTRTTPDPK
SLSRRALSPLPTRTT
FREGRRASDTSLTQG
RVRVRRASISEPSDT
TRRRRRASQEANLLT
KRHFRRDSFDDRGPS
PVLSRRDSPLQGSGQ
LMELRRDSSESQLAS
LRRDSSESQLASTES
REEPEALYAAVNKKP
EQLVRRESCGSSVLT
YIREKRESVASGDDR
FEAVKRFSLDERSLA
PVPTPPRSPAQEEPT
ESLDNLDSPRSNSWR
RKRGHTASESDEQQW
RCLQKRGSATSSSNT
ETMRKRGSVRGTSAA
IPVSPAPSPTRGIGK
TYRKRIDSFVKRQIE
HSEEAEFTPPLKCSP
KKKKRKHSEEAEFTP
GKVKRKPSVPDSASP
PPPRKRKSELEFETL
AEVARRKSVPSETVV
RMKRLDSSACLHAVG
GDIRRRLSEQLAHTP
QEFSRRLSMSEVKDD
SVQARRLSQPESAEK
TKLVRRLSQRPTTEE
AVVKRMQSLQLDCVA
SEGPPRMSPKAQRHP
APSARRNSTTFPSRH
CADVRRNSVERPAEP
GAHKRPASVSSSAAV
PTFHSSRTSLAGDTS
QPPVSPLTLSPGPEA
RRRQPPVSPLTLSPG
AIEIRRQSSSYDDPW
ARKRRLSSTSLASGH
GARKRRLSSTSLASG
GTEPGQVSSRSSSPS
NGQPRRRSIQDLTVT
NGQPRRRSIQDLTVT
GRGRRRVSEVEEEKE
RPKRSRPTSFADELA
ENTRPKRSRPTSFAD
SARKRSASADNLTLP
VSDDAESSEPERKRQ
TILRRSQSYIPTSGC
KASSRRSSFSMEEES
LRQEKRSSGFISELP
GTGQRRSSLNSISSS
TGKRKRSSSEDAESL
MGLSRRSSTSSEPTP
YNIRRSSTSGDTEEE
RKRSVAVSDEEEVEE
REKRSVVSFDKVKEP
LGHKRTGSNISGASS
KRTGSNISGASSDIS
RTHSAGTSPTITHQK
GSRKRTISQSSSLKS
RTLSDPPSPLPHGPP
PGHKRTLSDPPSPLP
PGHKRTLSDPPSPLP
VVSTPAPSPDASQLA
PTEERRTSFSTSDVS
SSTCSNESLSVGGTS
KRTSSTCSNESLSVG
AKRRRVNSNGKESPG
VNSNGKESPGSSEFF
VELRRVQSLPSVPLS
TPPRRVQTPLLRATV
AELQRRVSADSQPFQ
SRFNRRVSVCAETYN
EPHQGPGTPESKKAT
YPSSISSSPQKDLTQ
QTRRYPSSISSSPQK
PGSIRRYSLGQVSKE
YRSGRRKSAGNIPLS
SAGNIPLSPLARTPS
YRSGRRKSAGNIPLS
FGPLSSRSAPASPTH
QKRRRPKSAPSFRPK
PGAGLQRSASSSWLE
LFREMEKSFDEQNVP
KLLGTRKSFDHLISD
NSSTAAKSFEDLTDH
PVSRETKSFENVSVE
SQPRRTKSFLNYYAD
QDRRWKKSFQGDDSD
SPGPQARSFTGGLGQ
TPVRDERSGTPTQDE
EDANSEKSINEENGE
QVTLGRRSITSPPST
RRRESEKSLENETLN
RSFIRTKSLIAQDHR
AFEDFSRSLPELDRD
ASSNSRKSLSPGVSR
SNSRKSLSPGVSRDS
LTKPRAKSLSAMDVE
SRLSLRRSLSGSSPC
ASPRKTKSLSLESTD
EQLKIRKSNQIPTEV
NQEPTPKSPCGLTEQ
DASLVHKSPDPFGAV
PLPPEPKSPGEYINI
EGERQPKSPGSTPTT
EDVLLSKSPSSLSAN
GSTGVIKSPSWQRPN
VVPPRTKSPTDDEVT
PPHPSPKSPVQLEEA
RRKRRRKSQLDSLKR
ISRVRRKSQVNGEAG
PMLQRTKSRIEQGIV
PSPFRGRSRSAPPNL
LEKPESRSSIHNFMT
GSASSTKSTELLLGV
EFNLESKSTIGVEFA
QLPLRPKSVDFDSLT
LDTISQKSVDIHDSI
LLTSFPKSVEHVSPD
RWKSRRRSVSQDLIK
SAGNIPLSPLARTPS
PGDRSAITPGGLRLG
LTQNGTGSLPRNLAA
SSRSAPASPTHPGLM
AHSSGAQTPESLSRE
PTHPGLMSPRSGGLQ
LMVKKSASDASISSG
AENARSASFSQGTRA
PAFQRSASTAGDIAC
RQALKSASTDLGTAD
KEDRSASSGAEGDVS
TILAGVHSNDHSVV_
PDSSAPSSPKLQHGS
TAEFKSATFPNAGPR
ATTTPSGSPRTSQQN
KPVLRSCSIDRSPGA
GILEKSCSMNQLSSG
AERSCTPSPDQISHR
ASAERSCTPSPDQIS
DQISHRASLEDAPVD
ASAERSCTPSPDQIS
ATNYASHSPPVNRAL
PRVSPAHSPPENGLD
LSPKSDISPLTPRES
KSDISPLTPRESSPL
SPLTPRESSPLYSPT
QEARSDKSPDLAPTP
QLLDMSSTFNKTTQN
THMTKSDSLPSFRVS
TSLQRSDSSQPMLLR
CQPARSDSYSQSLKS
GHLPQAGSLERNRVG
PASLEGGSLKSPPPF
LEGGSLKSPPPFFYR
RSEDPPTTPIRGNLL
WVVKSEESPVYSNSS
IIRSEPFSPSLRPEP
TPFGRSESAPTLHPY
QRLMKSESMPVQLNK
__MSKSESPKEPEQL
APTLHPYSPLSPKGR
LHPYSPLSPKGRPSS
LIDASEDSQLEAAIR
DTQSLVGSPSTRIAP
TYRSEVSSPIQRGDV
FDPLSSGSRSSSLKS
KFRDRSFSENGDRSQ
RQMIRSFSEPFGRDL
QKSGASGSWDCGLSR
PRSGGLQTPECLSRE
LQTPECLSREGSPIP
ECLSREGSPIPHDPE
LQTPECLSREGSPIP
LLSTFGGSTGRMMLK
RKRGRSGSAAQAEGL
GPLLRSGSDAGEARP
FRRVRSGSGISVISS
LDSELSVSPKRNSIS
SDRSGSSSPDSEITE
AGKSGTSTPTTPGST
STAITPGTPPSYSSR
STPPDLNSPTESKDI
LDSSRSHSPSSPDPD
SGTSPDNTAPPPPPP
SHTPSPTSPKSYPSQ
DGKDAVHSFKLSRNH
ISLKSIGSPESTPKN
FFRNRSISLSQSAEN
SITSTPLSGKESVFF
SPRSITSTPLSGKES
KSKPLAASPKPAGLK
ITTERSKSCDDGLNT
FPLMRSKSLQLTGKE
VKTRKSKSMDLGIAD
EFRPRSKSQSSGSSA
AEFSRPASVSENHDA
SLDGAEFSRPASVSE
ERGDHNRTLDRSGDL
PSAAKPPSPEKTAPV
GESSGGTTPVGSFHT
GGESSGGTTPVGSFH
TSARSLGSPLLHERG
TAQRSLLSPLHRSGS
RRMKKSLSAPLHPEF
KVRTRSLSDFTGPPQ
LNRSRSLSNSNPDIS
PTMSRSLSVPDSGRL
QGVVRSLSYEEPRRH
YEEPRRHSPPIEKQL
QGVVRSLSYEEPRRH
LRDSRSLSYSPVERR
RRSLSGSSPCPKQKS
RSRSLSNSNPDISGT
VPARSLSSSPQAQPP
VSKSLSSSLDDTEVK
VMKSLSVSSDFLGKD
TKSLTNPTPIQQQLR
SSDLVAPSPDAFRST
ENGSKSMSDVSAEDV
PVPSPTGTISVPNSC
VPNSCPASPRGAGSS
VARSNPKSPQKPIVR
GGLPRSNSGLGGEVS
PPLPRSNSLPHSAVS
SNSLRRDSPPPPARA
ALRTKSNSLSEQLAI
STASRSNSLVSTFTM
PRGSRSNSSSEAVLG
MSPSRSNTISTVDLN
TPESIAETPPARDGG
FCSHRSNTPESIAET
EIRSPAGSPELRKPS
PAPEQFQSREDFRTA
NSPSPQDSPRLSSFT
SDGASPRSPVPTTLP
RQPKSPGSTPTTPTS
RQPKSPGSTPTTPTS
SPGSTPTTPTSSQAP
SPGSTPTTPTSSQAP
GSSLSVRSPTGSPSR
PSGSAFGSQENLRWR
SPPERSPSGSAFGSQ
SPPERSPSGSAFGSQ
VSPSKSPSLSPSPPS
SPSGPVKSPPLSPVG
PSGSAFGSQENLRWR
PSKSPSLSPSPPSPL
PTLSQVHSPLVTSPS
EGDDDTLSSVDEKDL
KSQDVAVSPQQQQCS
ADRSQEPSPVGSRRG
VKSQRPFSPREALRS
EKLFRSQSADAPGPT
SRLLRSQSESSDEVT
APVPRSQSLQDQPTR
QSLSRSQSMDIDGVS
REMHRSQSWEERGDR
LLRSQSESSDEVTEL
LRSQSESSDEVTELD
SHSYDDSTLPLIDRN
SVIVRSQTFSPGERN
LRKSRPVSMDARIQV
RAGSRSRSAEPRPEL
GSLQRSRSDIDVNAA
GSLQRSRSDIDVNAA
SHGGRSRSWEDSPER
GFRSRSSSVGSSSSY
VRRSRTDSLAATPPA
RTDSLAATPPAAKCS
KRSRSRTSPAPWKRS
FDVRSRTSVQTEDDQ
NGFSVKSSPNPFVGS
SPNPFVGSPPKGLSI
NGFSVKSSPNPFVGS
PVAEVKSSPVGGGPR
QNRASRSSWHQSSFH
DAWTDFRSRTNSNAS
PRSSGLSTPVPPSAG
ALLRSSGSLGHRPSQ
HSQRSSLSGDEEDEL
SPNPFVGSPPKGLSI
NVANQPPSPGGKSAY
RSHQRSSSESYTQSF
NRNQRSSSFGSVSTS
SQGSRSSSLDALGPT
FPSDRSSSLEGFHNH
LQQGKSSSTGNLLDK
SSSSYPISPAVSRTQ
PYNTPQLSPATTPAN
SCTSMPSSPATPASG
SSSSYPISPAVSRTQ
TKRPRSSTVTEAPIA
TIIISGISKTSLSQD
PSPSPGRSPQRLKET
PGSRSTPSPTPVESS
GTLQRSTSFRQGPEE
TKGNRSTSPVTDPSI
EKVRRSTSRDRLDDI
LSVNKSTSTPTSPGP
KSTSTPTSPGPRTHS
TSQGSINSPVYSRHS
SLFQMEPSPRNQRKA
SVNGGPGSPDLARHY
LSLAKSVSTTNIAGH
SLPSRSVSVDESRPE
VKRDRSVSVDSGEQR
SSPTSSNTPTPTKHL
AGHFNDESPLGLRRI
KSVSTTGSLQRSRSD
PPPPRGQTPPPRGTT
PPQVRSVTPPPPPRG
SYLLGNSSPRTQSPQ
YNLPRSYSHDVLPKV
SREHRPRTASISSSP
EAKRRRKTLDAEVVE
GAGKRRKTSQSEEEE
SQAGGSQTLKRDKEK
LPAQSAATLPARTQE
AKTAPPASPEARKRA
ARAERTASEINFDKL
PAPSRTASFSESRAD
EHRPRTASISSSPSE
FPRYRTASQGPQTDS
SVTSLDGTRSRSHTS
DIPDSPSSPKVALLP
SVTQGGHSRTSSPTP
GFAEAIHSPQVAGVP
TDLQGSASPSKVEGV
SRTDSCSSAQAQYDT
TLLSRTDSCSSAQAQ
TLLSRTDSCSSAQAQ
HLASPPATPKADKEP
LSAPHLASPPATPKA
EEGEIDYSAEEGENR
GRITKTESLVIPSTR
SQQTPVGTPKDKRVS
VVMNSQQTPVGTPKD
QLVGRTFSDGLATRT
WGRPRTFSLDAVPPD
KLRRRTFSLTEVRGQ
NESGSNLSDSGSVKR
RTGPPPISPSKRKFS
QAGSLSGSPKPFSPQ
TALYRTGSVGIGNLQ
GSPFAGNSPAREGEQ
KKTGSPGSPGAGGVQ
KGLQRTLSDESLCSG
QGVVRTLSSSAQEDI
EIPERTMSVSDFNYS
SKRVRTNSMGSATGP
RTNSAEVTPPVLSVM
LSVMGEATPVSIEPR
AAAMNLASPRTAVAP
WAYKPESSPGSRQIQ
AIPRTPLSPSPMKTP
LQPDAYGSLDRATSP
PAARTPQSPAPCVLL
APVVRTPSIQPSLLP
EDAMKTPSPAAEDAR
PTSSPASSPLVAKKP
VLKTPTSSPASSPLV
KTPTVPDSPGYMGPT
TPVASTHSISSAATP
KTKTQEISRPNSPSE
QFEDLVPSPTSEKAF
RSLKTQLSQGRSSPQ
TQLSQGRSSPQLDPL
QLSQGRSSPQLDPLR
SCSDPQPSPEMKPHS
SRSPRTQSPGGCSAE
QARAKTQTPPVSPAP
VSPAPQPTEERLPSS
ARQKTRESEPLSKSK
PIVSRTRSWDSSSPV
KTRVEANSPLPKNSG
TVFTPKTSPENVQDR
GNAAARTSPTVATQT
RKTSAVSSPLLDQQR
SKTSLPLSPVKTAPL
LPAHRTSSLDGAAVA
RKTSSVSSISQVSPE
TLKRKTSSVSSISQV
NPQDSVGSPCSRVGE
TGVATTQSPTPRSHS
ITAQLKTTPTQPSEQ
_MTTESGSDSESKPD
___MTTESGSDSESK
RTPLGQRSRSGSSQE
DQKTVARTPLGQRSR
ARRKTVFSPTLPAAR
PRTKTVLSLFDEEED
MTVSGPGTPEPRPAT
TPEPRPATPGASSVE
PTSPRPGSAATVSAS
SAPHTPVTPGAASLC
EGLSAPHTPVTPGAA
GPKVDIDTPDIDIHG
GPKVDINTPDVDVHG
MPKVDLKSPQVDIKG
ESGAKVDSPLPSDKA
DVEVPDVSLEGPEGK
TVSQPSESPKDTIDK
PVPCPPPSPGPSAVP
GPSAVPSSPKSVATE
RTPRVGGSAHLLERG
QVRVGGSSVDLHRFH
RKVGRQESVDDLDRD
GRHSRVGSDPVLMRK
RPNARVGSEHSLLDP
EIESRVGSGSLDNLG
QTTARVGSPLTLTDA
VHASRPASLDSGRTS
TGSRVHASRPASLDS
KVLISVGSYKSSVES
TGAEGRDSSKGEDSA
ATKQKVLSPPHIKAD
TANSNPSSPSAAKRR
PVPCPPPSPGPSAVP
GLQTTPASRATSPLC
SKTRKVQSTADIFGD
PSPAPRRSPAGNKQA
GEPGSHPSPAPRRSP
RVSGAGFSPSSKMEG
RLPSTSGSEGVPFRT
SKLSRVSSGFGLSKL
GTVNRVSSPLPSPSA
QTRISASSATRELDE
RVTVSRASSSRSVRT
TVSRASSSRSVRTTR
LPVDQGGSLVGRNGV
RRVVQRSSLSRERGE
RRVVQRSSLSRERGE
IRPARVVSSTSEEEE
QQRKWCFSEPGKLDR
SRWFSNPSRSGSRSS
YPASGRSSPVESLKK
VLTKWRHSTIVLDTN
GERWRPHSPDGPRSA
GERWRPHSPDGPRSA
HSPDGPRSAGWREHM
SANASKWSPPQNYKK
SFASDPKYATPQVIQ
SKYESQLSTNEEKVD
TGSGATDSKDDDDID
YLCEGTESPYQTGQL
SRYMSQMSVPEQAEL

## Sheet: rolim_patterns_notfiltred
	Pattern	Sample Frequency	Foreground Frequency	Foreground Size	Enrichment (Sample Frequency / Background Frequency)
0	...[S].[P].[S][P]......	39	39	116
1	..[P]..[P].[S][P]......	20	18	77
2	.....[P].[S][P]..[R]...	17	14	59
3	...[3][P]..[S][P]......	58	42	58
4	.......[S][P].[P]....	76	51	252
5	.......[S][P]..[S][P]..	24	11	38
6	.......[S][P]......	426	163	1001
7	..[R].[R]..[S]..[S]....	24	24	71
8	..[R].[R]..[S].[S]...[5].	10	9	14
9	..[1].[R][S].[S].......	36	35	48
10	....[R][R].[S].......	45	35	147
11	....[R]..[S].[S].....	71	28	112
12	....[R]..[S].[D].....	38	18	84
13	....[R]..[S].......	310	66	575
14	.......[S].[P].[S][P]..	23	15	27
15	.......[S].[S].[S]...	41	14	45
16	.......[S].[5][5]....	47	28	78
17	....[S]..[S].......	119	35	159
18	....[K][S].[S].......	17	11	27
19	......[G][S].......	115	23	97
20	.....[R].[S].......	111	18	74
21	...[3].[P].[T][P]......	25	25	36
22	.......[T][P][P].[S][P]..	6	6	12
23	...[S]...[T][P]......	32	17	55
24	.......[T][P]......	110	38	172
25	.......[T].[P].....	40	17	62
26	.......[Y].......	16	16	1189

## Sheet: rolim_pattern_filtered
	Pattern	Sample Frequency	Foreground Frequency	Foreground Size	Enrichment (Sample Frequency / Background Frequency)
0	...[S].[P].[S][P]......	32	32	97
1	..[P]..[P].[S][P]......	18	16	65
2	.....[P].[S][P]......	97	49	367
3	...[3][P][K].[S][P]..[3][P]..	7	7	11
4	....[R]..[S][P].[P]....	11	11	41
5	.......[S][P]..[S][P]..	24	11	36
6	.......[S][P]......	367	140	857
7	..[R].[R]..[S].[S].....	18	18	51
8	..[R].[R]..[S].......	56	33	210
9	...[S][R]..[S].[S].....	19	13	40
10	..[1].[R][S].[S].......	27	24	30
11	....[R][R].[S].......	37	22	89
12	....[R]..[S].[D].....	33	14	67
13	....[R]..[S].......	249	53	490
14	.......[S].[5][5]....	46	28	77
15	.......[S][D][3][5]....	9	9	33
16	.......[S].[P].[S][P]..	21	13	24
17	.......[S][R][3].[S]...	15	10	11
18	......[G][S].......	100	29	142
19	....[K][S].[S].......	16	10	23
20	....[S]..[S].......	108	27	90
21	.....[R].[S].......	94	15	63
22	...[3].[P].[T][P]......	22	22	31
23	.......[T][P][P].[S][P]..	6	6	10
24	.......[T][P]......	94	45	150
25	.......[T].[P].....	39	17	56
