# Supplementary material for: Robust unsupervised deconvolution of linear motifs characterizes 68 protein modifications at proteome scale
Source: Sci Rep. 2021 Nov 18;11:22490. doi: 10.1038/s41598-021-01971-3 (PMC8602328; doi:10.1038/s41598-021-01971-3)
Supplement: Supplementary file 1 — Supplementary Information 1. [file 41598_2021_1971_MOESM1_ESM.zip › Smith et al Supplementary Data and Tables/Smith et al Supplementary Tables/Supplementary Table S2.xlsx]

## Sheet: Description
Supplementary Table S2. Result files for data composition analysis
TagGraph_S_momo_original - momo result for analysis of original TagGraph phosho-serine-centered sequences
TagGraph_S_momo_seq_end - momo result for analysis of original TagGraph phosho-serine-centered sequences with one additional random sequence at the end
TagGraph_S_momo_seq_begin - momo result for analysis of original TagGraph phosho-serine-centered sequences with one additional random sequence at the beginning
TagGraph_S_rolim_original - rolim result for analysis of original TagGraph phosho-serine-centered sequences
TagGraph_S_rolim_seq_end - rolim result for analysis of original TagGraph phosho-serine-centered sequences with one additional random sequence at the end
TagGraph_S_rolim_seq_begin - rolim result for analysis of original TagGraph phosho-serine-centered sequences with one additional random sequence at the beginning

## Sheet: TagGraph_S_momo_original
MEME version 5.3.3
Alphabet= ACDEFGHIKLMNPQRSTVWY
Background letter frequencies
A 0.069023 C 0.006840 D 0.062314 E 0.095579 F 0.018591 G 0.071328 H 0.020184 I 0.024476 K 0.056223 L 0.060327 M 0.015049 N 0.025282 P 0.091231 Q 0.037613 R 0.062070 S 0.166214 T 0.052812 V 0.046028 W 0.003786 Y 0.015030
MOTIF xxxxRxx_S_PxPxxxx ....R..SP.P....
letter-probability matrix: alength= 20 w= 15 nsites= 48 E= 4.6e-010
0.1875	0	0	0.083333	0	0.041667	0.041667	0.041667	0.0625	0.020833	0.020833	0.104167	0.104167	0.020833	0.083333	0.104167	0.0625	0.020833	0	0
0.083333	0.020833	0	0.125	0.020833	0.0625	0.041667	0	0.0625	0.020833	0	0	0.1875	0.020833	0.0625	0.104167	0.083333	0.041667	0	0.0625
0.125	0.020833	0.020833	0.0625	0.020833	0.0625	0.020833	0	0.104167	0.083333	0	0	0.041667	0.020833	0.25	0.0625	0.0625	0.020833	0	0.020833
0.083333	0	0	0.020833	0.083333	0.083333	0	0.041667	0.1875	0.020833	0	0.020833	0.020833	0.041667	0.166667	0.1875	0.020833	0	0	0.020833
0	0	0	0	0	0	0	0	0	0	0	0	0	0	1	0	0	0	0	0
0.0625	0	0.0625	0.0625	0	0.083333	0	0	0.104167	0.020833	0	0.041667	0.104167	0.0625	0.0625	0.208333	0.0625	0.041667	0	0.020833
0.083333	0	0.020833	0.0625	0	0.1875	0.0625	0	0.083333	0.020833	0	0.020833	0.1875	0.041667	0.145833	0.020833	0.020833	0.020833	0.020833	0
0	0	0	0	0	0	0	0	0	0	0	0	0	0	0	1	0	0	0	0
0	0	0	0	0	0	0	0	0	0	0	0	1	0	0	0	0	0	0	0
0.145833	0	0.020833	0.1875	0	0.020833	0	0.020833	0.020833	0.041667	0	0	0.104167	0.0625	0.020833	0.1875	0.145833	0.020833	0	0
0	0	0	0	0	0	0	0	0	0	0	0	1	0	0	0	0	0	0	0
0.1875	0	0.020833	0.104167	0	0.020833	0.020833	0	0	0.041667	0	0.020833	0.229167	0.020833	0	0.208333	0.0625	0.041667	0	0.020833
0.0625	0	0.0625	0.083333	0	0.104167	0.020833	0	0	0.041667	0	0.020833	0.3125	0	0	0.083333	0.0625	0.145833	0	0
0.041667	0	0.0625	0.145833	0.020833	0.0625	0	0	0.083333	0	0	0	0.291667	0.020833	0.041667	0.145833	0.041667	0.020833	0	0.020833
0.104167	0	0.041667	0.208333	0	0.104167	0	0	0.020833	0.041667	0	0.041667	0.208333	0	0.0625	0.041667	0.083333	0.041667	0	0
MOTIF xxxxxAK_S_Pxxxxxx .....AKSP......
letter-probability matrix: alength= 20 w= 15 nsites= 22 E= 6.5e-004
0	0	0	0.045455	0	0	0	0	0.454545	0	0	0.045455	0.318182	0	0.045455	0.090909	0	0	0	0
0	0	0	0.090909	0.045455	0	0	0	0.045455	0.045455	0	0	0.090909	0	0.045455	0.409091	0.090909	0.136364	0	0
0	0	0	0.045455	0	0.045455	0	0	0.272727	0	0	0	0.5	0.045455	0	0.045455	0	0.045455	0	0
0.136364	0	0	0.545455	0	0.045455	0	0.045455	0.045455	0	0	0	0.045455	0	0	0.136364	0	0	0	0
0	0	0.045455	0.454545	0	0	0.045455	0	0.363636	0	0	0	0.045455	0	0	0	0	0.045455	0	0
1	0	0	0	0	0	0	0	0	0	0	0	0	0	0	0	0	0	0	0
0	0	0	0	0	0	0	0	1	0	0	0	0	0	0	0	0	0	0	0
0	0	0	0	0	0	0	0	0	0	0	0	0	0	0	1	0	0	0	0
0	0	0	0	0	0	0	0	0	0	0	0	1	0	0	0	0	0	0	0
0.136364	0	0	0.363636	0	0	0	0.045455	0	0.045455	0	0	0.090909	0	0	0	0.045455	0.272727	0	0
0.045455	0	0	0.090909	0	0	0	0	0.681818	0.045455	0	0	0.045455	0	0	0.090909	0	0	0	0
0.272727	0	0	0.454545	0	0	0	0	0.045455	0	0	0	0.090909	0.045455	0	0.045455	0	0.045455	0	0
0	0	0.045455	0.5	0	0.045455	0	0	0.272727	0	0	0	0	0	0	0.045455	0.045455	0.045455	0	0
0.454545	0	0	0.045455	0	0	0.045455	0	0.045455	0	0	0	0.045455	0	0	0.318182	0	0.045455	0	0
0	0	0	0	0	0.090909	0	0	0.5	0.045455	0	0	0.272727	0	0.045455	0.045455	0	0	0	0
MOTIF xxxxRxx_S_PxSxxxx ....R..SP.S....
letter-probability matrix: alength= 20 w= 15 nsites= 22 E= 1.2e-003
0.090909	0	0	0.136364	0	0.045455	0	0.045455	0.090909	0.181818	0	0	0.045455	0.045455	0.090909	0.227273	0	0	0	0
0.090909	0	0.090909	0	0.045455	0.045455	0.045455	0	0.181818	0.090909	0	0	0.136364	0.045455	0.090909	0.045455	0.045455	0.045455	0	0
0	0	0.045455	0	0.045455	0.136364	0	0	0.045455	0	0	0.045455	0.045455	0.090909	0.181818	0.136364	0.090909	0.136364	0	0
0.045455	0	0	0.045455	0	0.045455	0.045455	0	0.090909	0.045455	0	0.045455	0.090909	0.136364	0.136364	0.181818	0.090909	0	0	0
0	0	0	0	0	0	0	0	0	0	0	0	0	0	1	0	0	0	0	0
0.181818	0	0.045455	0	0	0.045455	0	0	0.045455	0.045455	0	0	0.181818	0.045455	0.045455	0.181818	0.136364	0	0	0.045455
0.045455	0	0	0.136364	0	0.045455	0.090909	0	0.045455	0.090909	0	0	0.181818	0	0.090909	0	0.136364	0.136364	0	0
0	0	0	0	0	0	0	0	0	0	0	0	0	0	0	1	0	0	0	0
0	0	0	0	0	0	0	0	0	0	0	0	1	0	0	0	0	0	0	0
0.090909	0.045455	0	0.136364	0.090909	0.090909	0	0	0	0	0	0.045455	0.090909	0.045455	0.045455	0.227273	0.045455	0	0	0.045455
0	0	0	0	0	0	0	0	0	0	0	0	0	0	0	1	0	0	0	0
0.045455	0	0	0	0	0.090909	0.045455	0.045455	0	0.090909	0.045455	0.136364	0.227273	0	0	0.136364	0.090909	0.045455	0	0
0.090909	0	0.136364	0.090909	0.045455	0	0	0	0.045455	0.045455	0	0	0.090909	0	0.045455	0.272727	0.045455	0.090909	0	0
0.136364	0	0	0.045455	0.045455	0.045455	0.045455	0.045455	0.045455	0	0	0	0.227273	0.045455	0	0.272727	0.045455	0	0	0
0.045455	0	0.045455	0.045455	0.090909	0.045455	0.045455	0.045455	0	0.090909	0.045455	0	0.136364	0.090909	0	0.136364	0	0.136364	0	0
MOTIF xxxxxxx_S_PTxPxxx .......SPT.P...
letter-probability matrix: alength= 20 w= 15 nsites= 20 E= 2.4e-003
0.05	0	0.1	0.1	0.05	0.1	0	0	0.2	0	0	0	0.2	0	0.1	0	0.05	0.05	0	0
0.05	0	0	0.15	0.05	0.05	0	0	0.05	0.1	0	0	0.05	0	0.15	0.1	0.1	0.1	0	0.05
0.05	0.05	0.1	0.1	0	0.05	0.05	0	0.05	0.05	0	0	0	0.15	0.1	0.2	0	0	0	0.05
0	0	0.1	0	0	0	0.1	0	0.1	0.1	0	0	0.15	0	0.2	0.2	0	0.05	0	0
0.1	0	0.05	0.15	0.05	0.05	0.05	0	0	0.05	0	0	0.1	0	0.05	0.2	0.15	0	0	0
0.15	0	0	0.05	0.05	0.05	0	0	0	0.15	0	0	0.1	0	0.15	0.15	0.1	0.05	0	0
0.1	0	0	0.05	0.05	0.2	0.05	0	0.05	0	0	0.05	0.05	0.05	0.05	0.05	0.1	0.1	0	0.05
0	0	0	0	0	0	0	0	0	0	0	0	0	0	0	1	0	0	0	0
0	0	0	0	0	0	0	0	0	0	0	0	1	0	0	0	0	0	0	0
0	0	0	0	0	0	0	0	0	0	0	0	0	0	0	0	1	0	0	0
0	0	0.05	0.05	0	0.15	0.05	0.05	0	0.2	0	0	0.1	0	0.05	0.3	0	0	0	0
0	0	0	0	0	0	0	0	0	0	0	0	1	0	0	0	0	0	0	0
0.1	0.05	0	0.05	0	0	0	0	0	0.05	0	0.15	0.1	0	0.05	0.25	0.05	0.15	0	0
0.2	0	0	0.05	0	0.05	0	0	0.05	0.05	0	0.1	0.1	0.05	0.05	0.1	0.15	0.05	0	0
0.1	0	0.05	0.1	0.1	0	0	0.05	0.1	0.05	0	0	0.05	0	0.15	0.15	0	0.05	0	0.05
MOTIF xxxxxxx_S_PVxxxxx .......SPV.....
letter-probability matrix: alength= 20 w= 15 nsites= 65 E= 6.5e-010
0.123077	0	0.030769	0.061538	0.015385	0.061538	0.046154	0.061538	0.046154	0.061538	0.015385	0.061538	0.123077	0.092308	0.046154	0.046154	0.076923	0.030769	0	0
0.138462	0	0.046154	0.092308	0.015385	0.123077	0	0.015385	0.153846	0.030769	0.015385	0.015385	0.046154	0.076923	0.046154	0.061538	0.030769	0.076923	0	0.015385
0.030769	0.015385	0.030769	0.076923	0.046154	0.030769	0.015385	0	0.138462	0.030769	0.015385	0.046154	0.107692	0.061538	0.046154	0.184615	0.015385	0.046154	0.015385	0.046154
0.123077	0	0.015385	0.107692	0.015385	0.061538	0	0.030769	0.123077	0	0.030769	0.092308	0.153846	0.015385	0.061538	0.046154	0.030769	0.092308	0	0
0.061538	0.015385	0.046154	0.092308	0.015385	0.076923	0.015385	0.015385	0.107692	0.015385	0	0.015385	0.061538	0.061538	0.153846	0.153846	0.015385	0.076923	0	0
0.153846	0.030769	0.030769	0.046154	0	0.092308	0.015385	0.015385	0.046154	0.046154	0.015385	0.015385	0.215385	0.030769	0.092308	0.107692	0.015385	0.015385	0	0.015385
0.046154	0.015385	0.030769	0.076923	0.015385	0.076923	0	0.061538	0.153846	0.046154	0.015385	0.030769	0.076923	0.030769	0.046154	0.215385	0.030769	0.015385	0.015385	0
0	0	0	0	0	0	0	0	0	0	0	0	0	0	0	1	0	0	0	0
0	0	0	0	0	0	0	0	0	0	0	0	1	0	0	0	0	0	0	0
0	0	0	0	0	0	0	0	0	0	0	0	0	0	0	0	0	1	0	0
0.123077	0	0.030769	0.061538	0	0.076923	0.030769	0.030769	0.092308	0.092308	0.030769	0	0.092308	0.092308	0.030769	0.076923	0.046154	0.061538	0	0.030769
0.123077	0	0.046154	0.169231	0.015385	0.076923	0.015385	0.046154	0.046154	0	0.030769	0.030769	0.061538	0.061538	0.030769	0.092308	0.046154	0.092308	0	0.015385
0.046154	0.015385	0.061538	0.169231	0.015385	0.046154	0.015385	0.015385	0.076923	0.092308	0	0	0.092308	0.061538	0.061538	0.169231	0.030769	0.015385	0	0.015385
0.153846	0.030769	0.076923	0.076923	0	0.061538	0.015385	0.030769	0.076923	0.015385	0.015385	0.015385	0.107692	0.030769	0.046154	0.123077	0.076923	0.046154	0	0
0.092308	0.015385	0.015385	0.123077	0.015385	0.015385	0.030769	0.076923	0.107692	0.015385	0.015385	0.015385	0.153846	0.046154	0.015385	0.107692	0.015385	0.092308	0.015385	0.015385
MOTIF xxxxxxx_S_PxxTxxx .......SP..T...
letter-probability matrix: alength= 20 w= 15 nsites= 60 E= 6.5e-008
0.1	0.016667	0.066667	0.2	0	0.05	0	0	0.05	0.016667	0.016667	0.016667	0.15	0.033333	0.05	0.083333	0.116667	0.016667	0	0.016667
0.05	0.016667	0.05	0.1	0	0.1	0.033333	0	0.1	0.1	0.033333	0.033333	0.1	0.016667	0.116667	0.066667	0.05	0.033333	0	0
0.083333	0	0.066667	0.1	0.016667	0.1	0.016667	0.05	0.033333	0.05	0	0	0.183333	0.05	0.1	0.083333	0.05	0.016667	0	0
0.066667	0	0.033333	0.116667	0	0.033333	0	0.033333	0.066667	0.05	0	0.016667	0.15	0.083333	0.116667	0.133333	0.05	0.05	0	0
0.066667	0.016667	0.05	0.066667	0	0.05	0.05	0.016667	0.05	0.083333	0	0.016667	0.066667	0.116667	0.116667	0.083333	0.05	0.1	0	0
0.1	0	0.05	0.033333	0.016667	0.033333	0.05	0.016667	0.033333	0.05	0.016667	0	0.216667	0.016667	0.083333	0.1	0.1	0.05	0	0.033333
0.05	0	0.033333	0.033333	0.016667	0.016667	0.116667	0.033333	0.05	0.116667	0	0.016667	0.083333	0	0.1	0.116667	0.133333	0.083333	0	0
0	0	0	0	0	0	0	0	0	0	0	0	0	0	0	1	0	0	0	0
0	0	0	0	0	0	0	0	0	0	0	0	1	0	0	0	0	0	0	0
0.066667	0	0.083333	0.066667	0	0.1	0.016667	0.033333	0.016667	0.083333	0	0.016667	0.116667	0.066667	0.016667	0.116667	0.133333	0	0	0.066667
0.083333	0.016667	0	0.1	0.033333	0	0.05	0.066667	0.066667	0.05	0.033333	0.016667	0.1	0.083333	0.033333	0.1	0.083333	0.083333	0	0
0	0	0	0	0	0	0	0	0	0	0	0	0	0	0	0	1	0	0	0
0.1	0	0.05	0.033333	0.016667	0.05	0.033333	0.033333	0.016667	0.05	0	0.016667	0.25	0.05	0.066667	0.15	0.033333	0.033333	0.016667	0
0.116667	0	0.016667	0.133333	0	0.066667	0	0	0.033333	0	0	0.033333	0.15	0.083333	0.016667	0.15	0.15	0.033333	0	0.016667
0.083333	0.016667	0.016667	0.116667	0	0	0.033333	0.033333	0.05	0.05	0	0.1	0.233333	0.033333	0.033333	0.05	0.066667	0.066667	0	0.016667
MOTIF xxxxxxx_S_Pxxxxxx .......SP......
letter-probability matrix: alength= 20 w= 15 nsites= 749 E= 7.7e-097
0.104139	0.006676	0.042724	0.100134	0.012016	0.074766	0.021362	0.017356	0.070761	0.052069	0.013351	0.020027	0.11482	0.052069	0.053405	0.129506	0.038718	0.06008	0.004005	0.012016
0.088117	0.00534	0.044059	0.086782	0.009346	0.078772	0.016021	0.022697	0.081442	0.06008	0.018692	0.026702	0.102804	0.033378	0.064085	0.113485	0.06275	0.073431	0	0.012016
0.081442	0.004005	0.061415	0.078772	0.021362	0.061415	0.013351	0.029372	0.073431	0.06008	0.012016	0.028037	0.11482	0.05474	0.074766	0.11482	0.05474	0.046729	0.004005	0.010681
0.098798	0.006676	0.033378	0.101469	0.018692	0.084112	0.017356	0.016021	0.090788	0.040053	0.010681	0.020027	0.102804	0.056075	0.081442	0.105474	0.065421	0.041389	0.001335	0.008011
0.086782	0.00534	0.041389	0.073431	0.016021	0.109479	0.016021	0.034713	0.086782	0.042724	0.012016	0.028037	0.084112	0.034713	0.128171	0.105474	0.044059	0.044059	0.001335	0.00534
0.076101	0.012016	0.058745	0.053405	0.00267	0.045394	0.014686	0.022697	0.05741	0.041389	0.009346	0.025367	0.181575	0.045394	0.090788	0.130841	0.073431	0.050734	0	0.008011
0.078772	0.00267	0.029372	0.05741	0.006676	0.086782	0.029372	0.030708	0.068091	0.086782	0.009346	0.036048	0.084112	0.028037	0.074766	0.146862	0.080107	0.049399	0.001335	0.013351
0	0	0	0	0	0	0	0	0	0	0	0	0	0	0	1	0	0	0	0
0	0	0	0	0	0	0	0	0	0	0	0	1	0	0	0	0	0	0	0
0.081442	0.006676	0.061415	0.110814	0.020027	0.109479	0.009346	0.033378	0.065421	0.050734	0.009346	0.024032	0.113485	0.044059	0.033378	0.12283	0.092123	0	0	0.012016
0.094793	0.006676	0.05474	0.084112	0.016021	0.068091	0.042724	0.016021	0.082777	0.061415	0.022697	0.018692	0.109479	0.048064	0.049399	0.109479	0.05474	0.042724	0	0.017356
0.084112	0.00534	0.05474	0.108144	0.021362	0.078772	0.016021	0.037383	0.074766	0.068091	0.013351	0.028037	0.088117	0.046729	0.036048	0.164219	0	0.06275	0.00534	0.006676
0.086782	0.00534	0.049399	0.077437	0.017356	0.093458	0.016021	0.022697	0.05741	0.05474	0.008011	0.028037	0.124166	0.042724	0.069426	0.11749	0.070761	0.045394	0.00267	0.010681
0.096128	0.00534	0.049399	0.082777	0.008011	0.076101	0.032043	0.018692	0.06275	0.048064	0.012016	0.022697	0.11482	0.033378	0.053405	0.128171	0.081442	0.061415	0	0.013351
0.078772	0.008011	0.041389	0.093458	0.013351	0.056075	0.022697	0.024032	0.05741	0.068091	0.013351	0.022697	0.133511	0.045394	0.052069	0.132176	0.064085	0.05474	0.004005	0.014686
MOTIF KxxxRxx_S_xxxxxxx K...R..S.......
letter-probability matrix: alength= 20 w= 15 nsites= 52 E= 3.3e-012
0	0	0	0	0	0	0	0	1	0	0	0	0	0	0	0	0	0	0	0
0.019231	0	0	0.076923	0.019231	0.057692	0	0.038462	0.115385	0.076923	0.019231	0.038462	0.057692	0.076923	0.076923	0.153846	0.076923	0.096154	0	0
0.057692	0	0.038462	0	0.057692	0.076923	0.038462	0.038462	0.192308	0.096154	0.019231	0.038462	0.096154	0.019231	0.115385	0.019231	0	0.057692	0.038462	0
0.019231	0.019231	0.057692	0.038462	0.038462	0.096154	0.019231	0.019231	0.096154	0.096154	0	0	0.096154	0.115385	0.019231	0.076923	0.115385	0.057692	0	0.019231
0	0	0	0	0	0	0	0	0	0	0	0	0	0	1	0	0	0	0	0
0.076923	0	0.019231	0.057692	0.019231	0.076923	0.038462	0.038462	0.115385	0.057692	0.019231	0.019231	0	0.038462	0.173077	0.153846	0.057692	0.019231	0	0.019231
0.038462	0	0.115385	0.057692	0	0.096154	0	0.057692	0.076923	0.076923	0.038462	0.076923	0.096154	0.096154	0.057692	0.076923	0.038462	0	0	0
0	0	0	0	0	0	0	0	0	0	0	0	0	0	0	1	0	0	0	0
0.076923	0	0.057692	0.115385	0.057692	0.038462	0	0.019231	0	0.076923	0.038462	0.057692	0	0.057692	0.076923	0.115385	0.076923	0.115385	0	0.019231
0.057692	0	0.115385	0.153846	0.019231	0.057692	0	0	0	0.076923	0.019231	0	0.057692	0.038462	0.019231	0.192308	0.096154	0.076923	0.019231	0
0.038462	0	0.192308	0.134615	0.057692	0.076923	0.019231	0.038462	0.019231	0.057692	0	0.038462	0.076923	0.038462	0.019231	0.096154	0.038462	0.038462	0	0.019231
0.076923	0	0.057692	0.173077	0.038462	0.096154	0	0.019231	0.019231	0.115385	0.038462	0.019231	0.019231	0.057692	0.019231	0.134615	0.038462	0.038462	0.019231	0.019231
0.076923	0	0.076923	0.153846	0.038462	0.057692	0	0.096154	0.057692	0.076923	0.038462	0	0.076923	0.019231	0.038462	0.019231	0.153846	0.019231	0	0
0.076923	0	0.096154	0.038462	0.057692	0.153846	0	0.038462	0.057692	0.096154	0.019231	0	0.096154	0.019231	0.038462	0.134615	0.019231	0.038462	0	0.019231
0.076923	0	0.057692	0.153846	0.019231	0.173077	0.019231	0.019231	0	0.019231	0.019231	0.019231	0.115385	0.057692	0	0.115385	0.038462	0.038462	0	0.057692
MOTIF xxxxRKx_S_xxxxxxx ....RK.S.......
letter-probability matrix: alength= 20 w= 15 nsites= 57 E= 2.3e-012
0.087719	0.017544	0.052632	0.070175	0.035088	0.175439	0	0.017544	0	0.017544	0.017544	0.017544	0.035088	0.035088	0.140351	0.175439	0.035088	0.052632	0	0.017544
0.105263	0	0.035088	0.122807	0	0.087719	0.017544	0.035088	0.157895	0.070175	0.017544	0	0.017544	0.087719	0.052632	0.070175	0.070175	0.052632	0	0
0.140351	0	0	0.070175	0.017544	0.070175	0	0.017544	0.105263	0.035088	0.017544	0.052632	0.035088	0.017544	0.157895	0.087719	0.035088	0.122807	0	0.017544
0.052632	0	0.052632	0.052632	0.017544	0.105263	0.017544	0.035088	0.263158	0.017544	0	0.017544	0.070175	0.035088	0.017544	0.122807	0.070175	0.052632	0	0
0	0	0	0	0	0	0	0	0	0	0	0	0	0	1	0	0	0	0	0
0	0	0	0	0	0	0	0	1	0	0	0	0	0	0	0	0	0	0	0
0.105263	0	0.070175	0.052632	0.017544	0.035088	0.017544	0.017544	0.017544	0.140351	0.070175	0.017544	0.070175	0.052632	0.122807	0.070175	0.070175	0.017544	0	0.035088
0	0	0	0	0	0	0	0	0	0	0	0	0	0	0	1	0	0	0	0
0.035088	0	0.052632	0.122807	0.052632	0.140351	0.017544	0.052632	0.052632	0.140351	0	0	0	0.035088	0.035088	0.070175	0.052632	0.105263	0	0.035088
0.052632	0.017544	0.070175	0.052632	0.017544	0.070175	0	0.035088	0.035088	0.035088	0.017544	0.035088	0.140351	0.070175	0	0.175439	0.035088	0.140351	0	0
0.052632	0.017544	0.087719	0.245614	0.017544	0	0.035088	0.035088	0.017544	0.017544	0	0.052632	0.070175	0.052632	0	0.175439	0.017544	0.087719	0	0.017544
0.087719	0	0.105263	0.122807	0	0.070175	0	0.017544	0	0.017544	0	0.035088	0.087719	0.017544	0	0.157895	0.087719	0.122807	0	0.070175
0.070175	0.017544	0.035088	0.210526	0	0	0.017544	0.017544	0.017544	0.070175	0.017544	0.017544	0.087719	0.017544	0	0.157895	0.087719	0.122807	0	0.035088
0.070175	0	0.017544	0.157895	0.035088	0.035088	0.017544	0.035088	0.017544	0.140351	0.017544	0.035088	0.017544	0.052632	0.035088	0.192982	0.052632	0.035088	0.017544	0.017544
0.087719	0	0.070175	0.052632	0	0.087719	0.017544	0.035088	0.105263	0.105263	0	0.017544	0.157895	0.052632	0.052632	0.052632	0.035088	0.070175	0	0
MOTIF xxxxRRx_S_xxxxxxx ....RR.S.......
letter-probability matrix: alength= 20 w= 15 nsites= 109 E= 1.6e-018
0.119266	0.009174	0.045872	0.091743	0.027523	0.073394	0.027523	0.009174	0	0.06422	0.027523	0.055046	0.06422	0.045872	0.100917	0.137615	0.036697	0.036697	0.009174	0.018349
0.100917	0.018349	0.027523	0.100917	0.036697	0.082569	0.009174	0.009174	0.06422	0.082569	0.027523	0.036697	0.055046	0.055046	0.100917	0.073394	0.055046	0.036697	0	0.027523
0.055046	0	0.027523	0.091743	0.027523	0.091743	0.027523	0.027523	0.073394	0.091743	0.009174	0.036697	0.055046	0.073394	0.119266	0.110092	0.027523	0.036697	0.009174	0.009174
0.082569	0	0.018349	0.091743	0.027523	0.119266	0.009174	0.018349	0.110092	0.045872	0	0.027523	0.055046	0.091743	0.082569	0.110092	0.036697	0.055046	0.009174	0.009174
0	0	0	0	0	0	0	0	0	0	0	0	0	0	1	0	0	0	0	0
0	0	0	0	0	0	0	0	0	0	0	0	0	0	1	0	0	0	0	0
0.073394	0	0.110092	0.027523	0.036697	0.146789	0	0.036697	0.045872	0.110092	0.027523	0.045872	0.036697	0.036697	0.073394	0.091743	0.027523	0.045872	0	0.027523
0	0	0	0	0	0	0	0	0	0	0	0	0	0	0	1	0	0	0	0
0.045872	0.009174	0.110092	0.06422	0.036697	0.082569	0.009174	0.045872	0.018349	0.12844	0.018349	0.018349	0	0.119266	0.055046	0.091743	0.055046	0.055046	0.027523	0.009174
0.036697	0.045872	0.091743	0.119266	0.009174	0.100917	0.018349	0.027523	0.009174	0.06422	0	0.018349	0.100917	0.055046	0.018349	0.110092	0.100917	0.055046	0	0.018349
0.155963	0	0.055046	0.100917	0	0.119266	0.009174	0.009174	0.009174	0.073394	0	0.027523	0.110092	0.027523	0.009174	0.174312	0.036697	0.055046	0	0.027523
0.045872	0	0.100917	0.165138	0.018349	0.045872	0	0.045872	0.009174	0.082569	0.009174	0.018349	0.100917	0.055046	0.009174	0.155963	0.082569	0.055046	0	0
0.119266	0.018349	0.082569	0.100917	0.009174	0.119266	0.018349	0.045872	0.009174	0.082569	0.018349	0.018349	0.073394	0.055046	0	0.100917	0.06422	0.055046	0	0.009174
0.091743	0	0.110092	0.110092	0.009174	0.06422	0.009174	0.036697	0.036697	0.082569	0	0.018349	0.082569	0.06422	0.018349	0.12844	0.036697	0.045872	0.009174	0.045872
0.027523	0.009174	0.06422	0.082569	0.009174	0.082569	0.018349	0.045872	0.082569	0.06422	0.018349	0.036697	0.110092	0.06422	0.045872	0.082569	0.073394	0.06422	0.018349	0
MOTIF xxLxRSx_S_xxxxxxx ..L.RS.S.......
letter-probability matrix: alength= 20 w= 15 nsites= 20 E= 9.6e-004
0.1	0	0	0	0	0.15	0.05	0	0	0.05	0	0	0.1	0.05	0.05	0.25	0.1	0.05	0	0.05
0.1	0	0.05	0	0	0.15	0	0	0.15	0.05	0	0.05	0.2	0	0.1	0.05	0.1	0	0	0
0	0	0	0	0	0	0	0	0	1	0	0	0	0	0	0	0	0	0	0
0	0	0	0	0	0.1	0	0	0.05	0.05	0.05	0	0.15	0.2	0.2	0	0.1	0.05	0	0.05
0	0	0	0	0	0	0	0	0	0	0	0	0	0	1	0	0	0	0	0
0	0	0	0	0	0	0	0	0	0	0	0	0	0	0	1	0	0	0	0
0.15	0	0	0.05	0.05	0.05	0.05	0	0	0.1	0	0.1	0	0.2	0.05	0.1	0.05	0	0	0.05
0	0	0	0	0	0	0	0	0	0	0	0	0	0	0	1	0	0	0	0
0.05	0	0.05	0.15	0	0.05	0	0	0	0.25	0.1	0	0	0	0	0.2	0.1	0	0	0.05
0	0	0.1	0.05	0	0	0	0.05	0.05	0.15	0	0	0.3	0.05	0	0.2	0.05	0	0	0
0.05	0	0.15	0.05	0.05	0	0.1	0.05	0	0.15	0	0	0.05	0.05	0	0.05	0.1	0.05	0.05	0.05
0.05	0	0.05	0.05	0	0.05	0	0.15	0	0.15	0	0.1	0.05	0	0	0.25	0.05	0.05	0	0
0.1	0	0.05	0.2	0	0	0.05	0	0	0.2	0.05	0.05	0.05	0	0	0.2	0.05	0	0	0
0.05	0	0.05	0.2	0.05	0.15	0	0	0.05	0.1	0	0.05	0.05	0.05	0	0.05	0.05	0.1	0	0
0.1	0	0.05	0.05	0	0.05	0.1	0	0	0.15	0	0.05	0.05	0	0.1	0.1	0.15	0.05	0	0
MOTIF RxxxRxx_S_xxxxxxx R...R..S.......
letter-probability matrix: alength= 20 w= 15 nsites= 43 E= 1.3e-011
0	0	0	0	0	0	0	0	0	0	0	0	0	0	1	0	0	0	0	0
0.093023	0	0.023256	0.046512	0.023256	0.116279	0.023256	0.023256	0.139535	0.046512	0.046512	0	0.093023	0	0.186047	0.093023	0.046512	0	0	0
0.023256	0	0	0.069767	0.046512	0	0.023256	0.069767	0.069767	0.209302	0.046512	0	0.046512	0	0.232558	0.093023	0	0.023256	0.046512	0
0.046512	0.023256	0.046512	0.046512	0	0.139535	0.069767	0.046512	0.046512	0.023256	0.023256	0	0.069767	0.093023	0.046512	0.232558	0.023256	0.023256	0	0
0	0	0	0	0	0	0	0	0	0	0	0	0	0	1	0	0	0	0	0
0.139535	0	0	0.069767	0.023256	0.023256	0.046512	0	0	0.046512	0.023256	0.046512	0.069767	0.116279	0	0.255814	0.093023	0	0	0.046512
0.023256	0.023256	0.069767	0.046512	0	0.186047	0.046512	0	0.023256	0.139535	0.023256	0.046512	0.046512	0.069767	0.023256	0.139535	0.023256	0.069767	0	0
0	0	0	0	0	0	0	0	0	0	0	0	0	0	0	1	0	0	0	0
0.046512	0	0.139535	0.116279	0.069767	0.046512	0.023256	0.023256	0.023256	0.093023	0.046512	0	0	0.116279	0.023256	0.116279	0.023256	0.093023	0	0
0.069767	0.023256	0.069767	0.093023	0.023256	0.186047	0.046512	0	0.023256	0	0	0	0.093023	0.069767	0	0.209302	0.023256	0.046512	0	0.023256
0.069767	0	0.116279	0.209302	0	0.069767	0	0.023256	0	0.046512	0.046512	0.069767	0.046512	0.046512	0	0.139535	0.069767	0.023256	0	0.023256
0.069767	0	0.093023	0.116279	0.069767	0.093023	0	0.116279	0.023256	0.116279	0	0.023256	0	0.093023	0.023256	0.069767	0.046512	0.046512	0	0
0.046512	0	0.023256	0.139535	0.023256	0.139535	0.023256	0.023256	0.023256	0.093023	0	0.023256	0.116279	0.046512	0	0.093023	0.116279	0.023256	0	0.046512
0.162791	0	0.139535	0.069767	0.023256	0.139535	0.023256	0.023256	0	0.023256	0	0.023256	0.139535	0.023256	0.046512	0.069767	0.046512	0.046512	0	0
0.023256	0	0.069767	0.023256	0.023256	0.116279	0.046512	0	0.023256	0.209302	0	0.023256	0.069767	0.023256	0.046512	0.139535	0.093023	0.069767	0	0
MOTIF xxxxxxx_S_DxExExx .......SD.E.E..
letter-probability matrix: alength= 20 w= 15 nsites= 52 E= 5.0e-008
0.038462	0.019231	0.076923	0.153846	0.038462	0.019231	0	0.057692	0.192308	0.019231	0.019231	0	0.115385	0.019231	0.057692	0.076923	0.057692	0.038462	0	0
0.038462	0	0.096154	0.173077	0	0.057692	0	0	0.173077	0.038462	0.019231	0.019231	0.076923	0.019231	0.115385	0.019231	0.057692	0.038462	0.019231	0.038462
0.057692	0	0.096154	0.115385	0	0.076923	0	0.057692	0.096154	0.019231	0.038462	0.019231	0.057692	0.096154	0.153846	0.057692	0.019231	0.019231	0	0.019231
0.038462	0	0.076923	0.076923	0	0.057692	0.019231	0.057692	0.173077	0.096154	0	0.019231	0.057692	0.019231	0.115385	0.096154	0.038462	0.038462	0.019231	0
0.076923	0	0.076923	0.134615	0	0.134615	0	0.038462	0.134615	0.115385	0	0.057692	0.057692	0.038462	0	0	0.019231	0.076923	0	0.038462
0.019231	0	0.134615	0.192308	0.076923	0.019231	0.057692	0.038462	0.019231	0.019231	0.019231	0.019231	0.038462	0.076923	0.038462	0.076923	0.076923	0.038462	0	0.038462
0.076923	0	0.230769	0.134615	0.019231	0.115385	0	0.076923	0	0.057692	0	0.038462	0.019231	0	0	0.076923	0.057692	0.076923	0	0.019231
0	0	0	0	0	0	0	0	0	0	0	0	0	0	0	1	0	0	0	0
0	0	1	0	0	0	0	0	0	0	0	0	0	0	0	0	0	0	0	0
0.019231	0	0.230769	0.269231	0.038462	0.019231	0	0.019231	0.038462	0.038462	0.019231	0.038462	0.019231	0.019231	0	0.173077	0.019231	0.038462	0	0
0	0	0	1	0	0	0	0	0	0	0	0	0	0	0	0	0	0	0	0
0.076923	0	0.153846	0.346154	0.019231	0.038462	0	0.038462	0	0	0.038462	0.038462	0.019231	0.057692	0.019231	0.076923	0.038462	0.038462	0	0
0	0	0	1	0	0	0	0	0	0	0	0	0	0	0	0	0	0	0	0
0.019231	0	0.173077	0.307692	0	0.038462	0.019231	0.019231	0.038462	0.038462	0.038462	0.019231	0.076923	0	0.019231	0.057692	0.057692	0.057692	0.019231	0
0.038462	0	0.153846	0.173077	0.019231	0.019231	0.038462	0	0.134615	0.038462	0.019231	0.038462	0.076923	0.038462	0.038462	0.038462	0.057692	0.038462	0.019231	0.019231
MOTIF xxLxRxx_S_xxxxxxx ..L.R..S.......
letter-probability matrix: alength= 20 w= 15 nsites= 52 E= 4.4e-014
0.057692	0.038462	0.096154	0.019231	0.019231	0.115385	0.019231	0	0	0.096154	0.038462	0.019231	0.076923	0.076923	0	0.173077	0.076923	0.057692	0	0.019231
0.057692	0.019231	0.019231	0.076923	0.019231	0.057692	0	0.019231	0.096154	0.076923	0	0.076923	0.153846	0.019231	0.076923	0.153846	0.038462	0.019231	0.019231	0
0	0	0	0	0	0	0	0	0	1	0	0	0	0	0	0	0	0	0	0
0.115385	0	0.038462	0.076923	0.038462	0.019231	0.057692	0.038462	0.076923	0.076923	0	0.057692	0.076923	0.076923	0.096154	0.115385	0.019231	0.019231	0	0
0	0	0	0	0	0	0	0	0	0	0	0	0	0	1	0	0	0	0	0
0.153846	0	0.076923	0.057692	0.019231	0.115385	0.096154	0.038462	0	0.096154	0.019231	0	0	0.096154	0	0	0.134615	0.057692	0.038462	0
0.076923	0	0.115385	0.019231	0.038462	0.134615	0	0.076923	0.038462	0.076923	0	0	0.115385	0.057692	0.038462	0.153846	0.019231	0.019231	0	0.019231
0	0	0	0	0	0	0	0	0	0	0	0	0	0	0	1	0	0	0	0
0.057692	0	0.096154	0.096154	0.038462	0.096154	0	0.019231	0	0.076923	0.019231	0	0	0.134615	0.038462	0.076923	0.115385	0.057692	0.019231	0.057692
0.057692	0	0.134615	0.115385	0	0.057692	0.019231	0.019231	0.019231	0.057692	0	0.038462	0.096154	0.038462	0.019231	0.192308	0.096154	0.038462	0	0
0.076923	0.019231	0.115385	0.134615	0.019231	0.096154	0.019231	0	0.019231	0.076923	0	0.057692	0.076923	0.019231	0	0.173077	0.057692	0.038462	0	0
0.038462	0	0.057692	0.038462	0.096154	0.076923	0	0.076923	0.019231	0.25	0	0.057692	0.096154	0	0	0.076923	0.019231	0.057692	0	0.038462
0.076923	0	0.096154	0.057692	0.038462	0.115385	0.019231	0	0.019231	0.038462	0	0.076923	0.057692	0.038462	0.019231	0.173077	0.096154	0.076923	0	0
0.076923	0	0.057692	0.076923	0	0.096154	0.019231	0.038462	0.038462	0.076923	0.019231	0.038462	0.096154	0.038462	0	0.134615	0.096154	0.019231	0	0.076923
0.038462	0	0.057692	0.057692	0.019231	0.076923	0.038462	0.057692	0.057692	0.019231	0.038462	0.057692	0.134615	0.019231	0.038462	0.134615	0.076923	0.038462	0.038462	0
MOTIF xxxxxxx_S_DxExxxx .......SD.E....
letter-probability matrix: alength= 20 w= 15 nsites= 81 E= 8.7e-014
0.049383	0	0.024691	0.135802	0	0.135802	0	0	0.17284	0.049383	0.012346	0.012346	0.061728	0.08642	0.123457	0.098765	0	0.024691	0	0.012346
0.08642	0	0.08642	0.098765	0.012346	0.111111	0.037037	0.012346	0.098765	0.049383	0	0.049383	0.037037	0.049383	0.08642	0.074074	0.012346	0.061728	0.012346	0.024691
0.061728	0	0.111111	0.17284	0.012346	0.061728	0.012346	0.037037	0.111111	0.049383	0.012346	0.037037	0.037037	0.024691	0.08642	0.061728	0.024691	0.061728	0	0.024691
0.098765	0	0.17284	0.17284	0	0.049383	0.037037	0	0.037037	0.061728	0.012346	0.037037	0.061728	0.024691	0.123457	0.024691	0.037037	0.037037	0	0.012346
0.061728	0.012346	0.111111	0.148148	0	0.160494	0.012346	0	0.111111	0.074074	0.037037	0	0.061728	0.012346	0.024691	0.049383	0.037037	0.061728	0.024691	0
0.098765	0	0.123457	0.185185	0.012346	0.098765	0.012346	0.024691	0	0.061728	0.012346	0.012346	0.037037	0.049383	0.037037	0.049383	0.074074	0.074074	0	0.037037
0.074074	0.012346	0.135802	0.08642	0.012346	0.123457	0.024691	0.024691	0.024691	0.061728	0	0.049383	0	0.08642	0.037037	0.098765	0.074074	0.024691	0.024691	0.024691
0	0	0	0	0	0	0	0	0	0	0	0	0	0	0	1	0	0	0	0
0	0	1	0	0	0	0	0	0	0	0	0	0	0	0	0	0	0	0	0
0.012346	0	0.209877	0.259259	0	0.08642	0	0.024691	0.012346	0.012346	0	0.024691	0.024691	0.024691	0.012346	0.17284	0.08642	0.012346	0.012346	0.012346
0	0	0	1	0	0	0	0	0	0	0	0	0	0	0	0	0	0	0	0
0.037037	0	0.098765	0.283951	0.012346	0.08642	0.024691	0.012346	0.024691	0.074074	0.012346	0.049383	0	0.024691	0.024691	0.123457	0.037037	0.061728	0	0.012346
0.074074	0	0.246914	0	0.012346	0.08642	0.049383	0.012346	0.08642	0.037037	0	0.024691	0.049383	0.049383	0.012346	0.08642	0.074074	0.08642	0	0.012346
0.061728	0	0.08642	0.148148	0.012346	0.135802	0.012346	0	0.049383	0.098765	0	0.012346	0.061728	0.037037	0.024691	0.17284	0.037037	0.037037	0.012346	0
0.061728	0	0.061728	0.135802	0.037037	0.061728	0.049383	0.024691	0.061728	0.061728	0	0.037037	0.074074	0.049383	0.037037	0.123457	0.037037	0.037037	0	0.049383
MOTIF xxxxRxx_S_Lxxxxxx ....R..SL......
letter-probability matrix: alength= 20 w= 15 nsites= 46 E= 1.5e-011
0.108696	0	0.021739	0.065217	0.021739	0.195652	0	0	0	0.086957	0.021739	0.021739	0.152174	0.043478	0	0.152174	0.065217	0.021739	0	0.021739
0.086957	0	0.021739	0.021739	0.043478	0.065217	0.021739	0.043478	0.021739	0.108696	0.043478	0.021739	0.108696	0.021739	0.086957	0.086957	0.086957	0.065217	0.043478	0
0.043478	0	0.065217	0.043478	0.043478	0.108696	0.086957	0.021739	0.043478	0	0.108696	0.043478	0.065217	0.086957	0.130435	0.065217	0	0.021739	0	0.021739
0.021739	0.021739	0.065217	0.173913	0.021739	0.065217	0.021739	0.065217	0.065217	0.065217	0	0.021739	0.152174	0.021739	0.043478	0.108696	0.043478	0.021739	0	0
0	0	0	0	0	0	0	0	0	0	0	0	0	0	1	0	0	0	0	0
0.130435	0.021739	0.021739	0.065217	0.021739	0.173913	0	0	0	0	0.021739	0.043478	0.021739	0.043478	0	0.304348	0.065217	0.021739	0.021739	0.021739
0.086957	0	0.086957	0.065217	0.021739	0.152174	0.021739	0.021739	0.043478	0.108696	0	0.021739	0.065217	0.086957	0.043478	0.086957	0.021739	0.021739	0	0.043478
0	0	0	0	0	0	0	0	0	0	0	0	0	0	0	1	0	0	0	0
0	0	0	0	0	0	0	0	0	1	0	0	0	0	0	0	0	0	0	0
0	0	0.108696	0.108696	0	0.152174	0.043478	0.043478	0.021739	0.021739	0	0.065217	0.130435	0.086957	0.021739	0.130435	0.043478	0.021739	0	0
0.043478	0.021739	0.130435	0.108696	0.021739	0.086957	0	0.021739	0	0.043478	0.021739	0.108696	0.043478	0.108696	0	0.130435	0.043478	0.043478	0	0.021739
0.130435	0.021739	0.043478	0.021739	0.021739	0.065217	0.021739	0.065217	0.043478	0.195652	0	0	0.152174	0.043478	0	0.086957	0.021739	0.043478	0	0.021739
0.086957	0	0.173913	0.043478	0.021739	0.021739	0.043478	0	0	0.130435	0	0.043478	0.043478	0.043478	0.021739	0.195652	0.108696	0.021739	0	0
0.021739	0.021739	0.130435	0.108696	0	0.065217	0	0.043478	0.021739	0	0.021739	0	0.086957	0.108696	0.043478	0.108696	0.108696	0.086957	0	0.021739
0.021739	0	0	0.108696	0.065217	0.065217	0	0.043478	0.021739	0.152174	0	0	0.130435	0.043478	0.043478	0.130435	0.021739	0.043478	0.043478	0.065217
MOTIF xxxxxxx_S_xEExxxx .......S.EE....
letter-probability matrix: alength= 20 w= 15 nsites= 88 E= 8.2e-009
0.079545	0	0.113636	0.136364	0.022727	0.045455	0.045455	0	0.102273	0.045455	0.022727	0.034091	0.011364	0.034091	0.090909	0.136364	0.011364	0.056818	0.011364	0
0.068182	0	0.034091	0.090909	0.011364	0.090909	0.034091	0.045455	0.068182	0.079545	0.011364	0.045455	0.079545	0.056818	0.068182	0.079545	0.056818	0.034091	0.034091	0.011364
0.068182	0	0.079545	0.170455	0.011364	0.090909	0	0.011364	0.125	0.102273	0.045455	0.011364	0.022727	0.045455	0.056818	0.068182	0.045455	0	0.011364	0.034091
0.090909	0.011364	0.034091	0.170455	0.045455	0.056818	0.045455	0.011364	0.136364	0.045455	0.011364	0.045455	0.056818	0.045455	0.045455	0.079545	0.011364	0.022727	0.011364	0.022727
0.079545	0.011364	0.090909	0.147727	0	0.090909	0.011364	0.056818	0.125	0.034091	0	0.034091	0.034091	0.045455	0.068182	0.113636	0.034091	0.011364	0	0.011364
0.068182	0	0.125	0.147727	0.011364	0.056818	0.022727	0.022727	0.102273	0.034091	0	0.034091	0.056818	0.079545	0.056818	0.056818	0.056818	0.045455	0	0.022727
0.056818	0	0.181818	0.147727	0.011364	0.056818	0.045455	0.011364	0.068182	0.068182	0.011364	0.011364	0.056818	0.056818	0.056818	0.068182	0	0.079545	0.011364	0
0	0	0	0	0	0	0	0	0	0	0	0	0	0	0	1	0	0	0	0
0.056818	0	0	0.431818	0.022727	0.068182	0.045455	0.011364	0.056818	0.079545	0	0.034091	0	0.045455	0	0.090909	0.011364	0.034091	0.011364	0
0	0	0	1	0	0	0	0	0	0	0	0	0	0	0	0	0	0	0	0
0	0	0	1	0	0	0	0	0	0	0	0	0	0	0	0	0	0	0	0
0.056818	0	0.102273	0.284091	0	0.090909	0.011364	0.056818	0.034091	0.045455	0.022727	0.011364	0.034091	0.022727	0.022727	0.022727	0.102273	0.079545	0	0
0.045455	0.011364	0.193182	0.306818	0.022727	0.022727	0.022727	0	0.068182	0.022727	0.034091	0	0.034091	0.045455	0	0.102273	0.022727	0.045455	0	0
0.090909	0	0.113636	0.284091	0.011364	0.056818	0.011364	0.011364	0.022727	0.113636	0	0.022727	0.034091	0.022727	0.045455	0.079545	0.045455	0.022727	0	0.011364
0	0.011364	0.068182	0.261364	0	0.090909	0.011364	0.034091	0.113636	0.068182	0.011364	0	0.034091	0.022727	0.034091	0.090909	0.079545	0.045455	0.011364	0.011364
MOTIF xxRxRxx_S_xxxxxxx ..R.R..S.......
letter-probability matrix: alength= 20 w= 15 nsites= 46 E= 1.7e-019
0.086957	0	0.065217	0.086957	0.021739	0.130435	0	0.021739	0	0.086957	0.065217	0	0.043478	0.065217	0	0.195652	0.043478	0.043478	0.021739	0.021739
0.065217	0.021739	0	0.021739	0.021739	0.086957	0	0.065217	0.043478	0.108696	0.021739	0	0.065217	0.108696	0.217391	0.065217	0.043478	0.043478	0	0
0	0	0	0	0	0	0	0	0	0	0	0	0	0	1	0	0	0	0	0
0.065217	0	0.043478	0.021739	0	0	0.021739	0	0.108696	0.043478	0	0	0.152174	0.108696	0.173913	0.152174	0.021739	0.086957	0	0
0	0	0	0	0	0	0	0	0	0	0	0	0	0	1	0	0	0	0	0
0.152174	0.021739	0	0	0	0.065217	0.043478	0.043478	0	0.130435	0	0	0.021739	0	0	0.347826	0.130435	0.021739	0	0.021739
0.173913	0	0.043478	0	0.021739	0.130435	0.065217	0	0.021739	0.043478	0	0.021739	0.065217	0.021739	0.152174	0.130435	0.086957	0	0	0.021739
0	0	0	0	0	0	0	0	0	0	0	0	0	0	0	1	0	0	0	0
0.152174	0	0.065217	0.130435	0.108696	0.043478	0	0.021739	0	0	0.021739	0.021739	0	0.021739	0.043478	0.086957	0.086957	0.152174	0	0.043478
0.086957	0	0.130435	0.086957	0	0.217391	0	0.021739	0	0	0	0.021739	0.130435	0	0	0.23913	0.043478	0.021739	0	0
0.086957	0	0.065217	0.152174	0.065217	0.065217	0	0	0.021739	0.043478	0.021739	0.108696	0.021739	0.043478	0	0.23913	0.065217	0	0	0
0.108696	0	0.130435	0.23913	0.021739	0.043478	0.021739	0.021739	0	0.065217	0.043478	0.021739	0.043478	0	0	0.065217	0.021739	0.108696	0	0.043478
0.043478	0	0.065217	0.065217	0	0.173913	0.065217	0.065217	0	0.065217	0	0.021739	0.043478	0.021739	0	0.152174	0.130435	0.043478	0	0.043478
0.043478	0	0.043478	0.195652	0	0.108696	0.021739	0.021739	0	0.086957	0.021739	0.043478	0.065217	0.065217	0.043478	0.173913	0.021739	0.043478	0	0
0.086957	0	0.021739	0.043478	0	0.086957	0.043478	0.021739	0.021739	0.086957	0	0.065217	0.065217	0.108696	0.043478	0.130435	0	0.108696	0	0.065217
MOTIF xxxxxxx_S_xxDLxxx .......S..DL...
letter-probability matrix: alength= 20 w= 15 nsites= 41 E= 8.9e-003
0.04878	0	0.04878	0.04878	0.02439	0.04878	0.02439	0.02439	0.073171	0.170732	0	0	0.097561	0.04878	0.097561	0.195122	0	0	0.04878	0
0.097561	0	0.04878	0.097561	0.02439	0.073171	0.02439	0	0.04878	0.04878	0	0	0.097561	0.02439	0.073171	0.121951	0.097561	0.097561	0	0.02439
0.073171	0	0.02439	0.04878	0.02439	0.073171	0.04878	0	0.04878	0.073171	0	0.073171	0.073171	0.073171	0.195122	0.097561	0.02439	0.04878	0	0
0.073171	0	0	0.121951	0	0.073171	0	0.02439	0.073171	0.02439	0.02439	0.04878	0.04878	0.073171	0.195122	0.097561	0.02439	0.097561	0	0
0.097561	0	0.04878	0.04878	0.097561	0.073171	0	0.02439	0.04878	0.195122	0.02439	0.02439	0.02439	0.02439	0.04878	0.097561	0	0.04878	0.02439	0.04878
0.04878	0.02439	0.02439	0.04878	0.04878	0.097561	0	0.02439	0.073171	0.073171	0.02439	0.04878	0.04878	0.073171	0.04878	0.170732	0.02439	0.097561	0	0
0.04878	0	0.121951	0.121951	0	0.195122	0.02439	0.02439	0.146341	0.073171	0	0.02439	0.02439	0.02439	0	0.146341	0	0.02439	0	0
0	0	0	0	0	0	0	0	0	0	0	0	0	0	0	1	0	0	0	0
0.073171	0	0.097561	0.097561	0.04878	0	0.02439	0	0.04878	0.170732	0.02439	0.04878	0	0.04878	0.073171	0.073171	0.073171	0.073171	0	0.02439
0.02439	0.02439	0.121951	0.219512	0	0.097561	0.02439	0.04878	0.02439	0.02439	0	0	0.121951	0.04878	0	0.073171	0.073171	0.04878	0	0.02439
0	0	1	0	0	0	0	0	0	0	0	0	0	0	0	0	0	0	0	0
0	0	0	0	0	0	0	0	0	1	0	0	0	0	0	0	0	0	0	0
0.02439	0	0.121951	0.04878	0	0.04878	0.04878	0	0.097561	0.097561	0.02439	0.02439	0.04878	0.073171	0.02439	0.146341	0.04878	0.073171	0	0.04878
0.097561	0.02439	0.073171	0.097561	0	0.073171	0.04878	0.073171	0.097561	0.097561	0	0	0.04878	0	0.02439	0.170732	0.073171	0	0	0
0.04878	0.02439	0.02439	0.073171	0.02439	0.04878	0.04878	0.02439	0.04878	0.146341	0	0	0.121951	0.02439	0.097561	0.097561	0.04878	0.073171	0.02439	0
MOTIF xxxxKxx_S_Lxxxxxx ....K..SL......
letter-probability matrix: alength= 20 w= 15 nsites= 24 E= 1.4e-002
0.041667	0.041667	0	0.041667	0	0.041667	0.041667	0	0.291667	0	0	0	0.083333	0	0.25	0.083333	0.083333	0	0	0
0.041667	0.041667	0.083333	0.125	0.041667	0.166667	0.041667	0	0.041667	0.041667	0	0.083333	0	0.083333	0	0.083333	0.041667	0.083333	0	0
0	0	0.125	0.041667	0	0.083333	0.041667	0.041667	0	0.25	0	0	0	0.125	0	0.041667	0.166667	0.083333	0	0
0.125	0	0	0.125	0.083333	0.083333	0.083333	0	0.083333	0	0	0.041667	0.083333	0	0.125	0.083333	0.041667	0.041667	0	0
0	0	0	0	0	0	0	0	1	0	0	0	0	0	0	0	0	0	0	0
0.041667	0.083333	0.083333	0.041667	0	0.125	0	0.041667	0.125	0	0	0	0	0.083333	0.208333	0.125	0	0.041667	0	0
0.041667	0.041667	0	0.041667	0.041667	0.208333	0.083333	0.041667	0.083333	0	0	0.166667	0.083333	0.041667	0.041667	0.041667	0	0.041667	0	0
0	0	0	0	0	0	0	0	0	0	0	0	0	0	0	1	0	0	0	0
0	0	0	0	0	0	0	0	0	1	0	0	0	0	0	0	0	0	0	0
0.041667	0	0.166667	0.208333	0	0.166667	0	0	0.125	0	0	0	0.125	0	0	0.083333	0.041667	0.041667	0	0
0.125	0	0.166667	0.041667	0	0.041667	0	0.041667	0.041667	0.041667	0	0.208333	0.041667	0.125	0	0.041667	0	0	0	0.083333
0.041667	0	0.041667	0.125	0	0.041667	0.083333	0.166667	0	0.083333	0.041667	0.041667	0.083333	0	0	0.125	0	0.125	0	0
0	0	0.041667	0.208333	0.083333	0.083333	0.041667	0	0	0.041667	0	0	0.166667	0.166667	0	0.041667	0.083333	0	0.041667	0
0.083333	0	0.083333	0.166667	0	0.041667	0.125	0.041667	0	0.083333	0.041667	0.083333	0.041667	0.083333	0.041667	0.083333	0	0	0	0
0.083333	0	0.083333	0.041667	0.083333	0.083333	0.041667	0	0.041667	0.125	0	0.041667	0.125	0.041667	0	0.125	0	0.083333	0	0
MOTIF xxxxxxx_S_DxDxxxx .......SD.D....
letter-probability matrix: alength= 20 w= 15 nsites= 41 E= 3.7e-001
0.073171	0.02439	0	0.073171	0.02439	0.097561	0.073171	0.02439	0.073171	0.097561	0	0	0.02439	0.073171	0.02439	0.121951	0.02439	0.04878	0.02439	0.097561
0.02439	0	0.073171	0.121951	0.04878	0.02439	0.04878	0.02439	0.097561	0.04878	0.02439	0	0.097561	0.073171	0.073171	0.073171	0.04878	0.04878	0	0.04878
0.073171	0	0.121951	0.146341	0.04878	0.02439	0.02439	0.02439	0.073171	0.04878	0	0	0.02439	0.04878	0.073171	0.04878	0.02439	0.073171	0.02439	0.097561
0.073171	0	0.097561	0.195122	0.02439	0.04878	0.02439	0	0.073171	0	0.02439	0	0.195122	0.04878	0.097561	0.02439	0.04878	0	0.02439	0
0.121951	0	0.121951	0.195122	0.02439	0.073171	0	0	0.073171	0.073171	0	0.02439	0	0.02439	0	0.146341	0.04878	0.02439	0	0.04878
0.073171	0.04878	0.170732	0.219512	0	0.04878	0	0	0.04878	0.02439	0.02439	0.02439	0.073171	0.02439	0.04878	0.02439	0	0.073171	0	0.073171
0.04878	0	0.439024	0.073171	0.02439	0.073171	0	0	0.02439	0.04878	0.02439	0.04878	0	0	0.02439	0.04878	0.04878	0.073171	0	0
0	0	0	0	0	0	0	0	0	0	0	0	0	0	0	1	0	0	0	0
0	0	1	0	0	0	0	0	0	0	0	0	0	0	0	0	0	0	0	0
0	0	0.365854	0.341463	0	0.073171	0	0	0	0.02439	0	0	0	0	0	0.121951	0.02439	0.02439	0	0.02439
0	0	1	0	0	0	0	0	0	0	0	0	0	0	0	0	0	0	0	0
0	0	0.097561	0.341463	0	0.02439	0	0.04878	0.02439	0	0.073171	0	0.073171	0.04878	0	0.04878	0.121951	0.073171	0	0.02439
0.02439	0	0.292683	0.219512	0.02439	0.02439	0.02439	0.02439	0.073171	0.02439	0.02439	0	0.073171	0.02439	0	0.02439	0.02439	0.073171	0.02439	0
0.121951	0	0.097561	0.195122	0.121951	0.04878	0	0	0.04878	0.04878	0	0.04878	0.097561	0.04878	0	0.02439	0.02439	0.04878	0	0.02439
0.04878	0	0.073171	0.219512	0.02439	0.097561	0.02439	0.04878	0.146341	0.02439	0	0.04878	0.121951	0	0	0.073171	0	0	0.02439	0.02439
MOTIF xxxxRxx_S_xxxGxxx ....R..S...G...
letter-probability matrix: alength= 20 w= 15 nsites= 20 E= 4.5e-005
0.05	0	0	0.1	0.05	0.1	0	0.1	0	0.05	0.05	0.15	0.1	0.05	0	0.15	0.05	0	0	0
0.1	0	0	0.25	0	0.1	0	0.05	0.1	0	0.05	0	0.05	0	0.1	0.05	0.05	0.1	0	0
0.1	0.05	0.05	0.1	0	0.25	0.1	0.05	0.05	0	0	0	0.15	0.05	0	0.05	0	0	0	0
0	0	0	0	0.1	0.1	0.2	0	0.15	0	0	0	0.15	0.05	0.05	0.05	0.05	0.1	0	0
0	0	0	0	0	0	0	0	0	0	0	0	0	0	1	0	0	0	0	0
0.15	0	0.05	0	0	0.35	0.05	0.05	0	0.05	0	0	0.05	0.05	0	0.1	0.05	0.05	0	0
0.05	0	0	0.1	0.1	0.15	0	0	0	0.05	0.05	0	0.1	0	0.15	0.2	0.05	0	0	0
0	0	0	0	0	0	0	0	0	0	0	0	0	0	0	1	0	0	0	0
0.05	0.05	0	0.15	0	0.25	0	0.05	0.05	0	0	0.1	0	0	0	0.2	0.1	0	0	0
0	0	0	0.15	0	0.1	0.05	0.05	0	0.1	0	0.05	0.1	0	0	0.25	0.05	0.1	0	0
0.05	0	0.1	0	0	0.15	0	0	0	0	0	0.05	0.2	0.05	0	0.15	0.1	0.05	0	0.1
0	0	0	0	0	1	0	0	0	0	0	0	0	0	0	0	0	0	0	0
0.1	0	0.1	0	0	0.1	0.05	0.05	0.05	0	0	0	0.2	0.05	0	0.1	0.1	0.05	0	0.05
0.15	0	0.05	0.1	0	0.1	0	0	0.05	0.05	0.05	0.05	0.15	0	0.05	0.15	0	0	0	0.05
0	0	0	0.1	0	0.3	0	0	0	0.15	0.05	0	0.05	0.05	0	0.25	0	0.05	0	0
MOTIF xxxxKxx_S_xxxxxxx ....K..S.......
letter-probability matrix: alength= 20 w= 15 nsites= 132 E= 7.0e-003
0.05303	0	0.060606	0.083333	0.037879	0.037879	0.015152	0.022727	0.068182	0.136364	0.045455	0.007576	0.05303	0.045455	0.083333	0.121212	0.030303	0.060606	0	0.037879
0.098485	0	0.060606	0.075758	0.030303	0.121212	0.022727	0.083333	0.022727	0.037879	0.007576	0.037879	0.090909	0.030303	0.060606	0.106061	0.037879	0.037879	0.015152	0.022727
0.045455	0	0.015152	0.068182	0.037879	0.083333	0	0.05303	0.113636	0.174242	0.015152	0.015152	0.068182	0.045455	0.068182	0.083333	0.037879	0.045455	0.007576	0.022727
0.030303	0.007576	0	0.128788	0.015152	0.045455	0.030303	0.030303	0.098485	0.075758	0.022727	0.037879	0.113636	0.030303	0.121212	0.083333	0.045455	0.068182	0.007576	0.007576
0	0	0	0	0	0	0	0	1	0	0	0	0	0	0	0	0	0	0	0
0.075758	0.007576	0.022727	0.060606	0.015152	0.05303	0.015152	0.045455	0.075758	0.05303	0.022727	0.030303	0.045455	0.045455	0.151515	0.143939	0.068182	0.05303	0	0.015152
0.106061	0	0.05303	0.068182	0.007576	0.128788	0.015152	0.05303	0.068182	0.083333	0.007576	0.037879	0.045455	0.015152	0.045455	0.121212	0.075758	0.037879	0.007576	0.022727
0	0	0	0	0	0	0	0	0	0	0	0	0	0	0	1	0	0	0	0
0.045455	0.015152	0.05303	0.083333	0.05303	0.068182	0.030303	0.060606	0.05303	0	0.015152	0.037879	0	0.068182	0.037879	0.174242	0.037879	0.113636	0.015152	0.037879
0.045455	0.022727	0.106061	0.136364	0.007576	0.090909	0.007576	0.037879	0.037879	0.05303	0.022727	0.015152	0.128788	0.030303	0.007576	0.128788	0.075758	0.030303	0	0.015152
0.128788	0	0.075758	0.068182	0.030303	0.05303	0.030303	0.007576	0.068182	0.075758	0.007576	0.090909	0.083333	0.022727	0.015152	0.121212	0.045455	0.05303	0	0.022727
0.083333	0.022727	0.068182	0.075758	0.022727	0.075758	0.030303	0.068182	0.015152	0.143939	0.015152	0.060606	0.068182	0.015152	0.007576	0.083333	0.083333	0.045455	0	0.015152
0.090909	0.007576	0.113636	0.090909	0.022727	0.068182	0.022727	0.045455	0.022727	0.075758	0.015152	0.022727	0.05303	0.030303	0.015152	0.143939	0.068182	0.068182	0.007576	0.015152
0.045455	0	0.068182	0.166667	0.015152	0.068182	0.030303	0.030303	0.022727	0.075758	0.007576	0.007576	0.113636	0.037879	0	0.128788	0.098485	0.060606	0	0.022727
0.05303	0.015152	0.098485	0.128788	0.037879	0.060606	0.007576	0.045455	0.075758	0.083333	0.007576	0.030303	0.083333	0.037879	0.015152	0.045455	0.045455	0.083333	0.015152	0.030303
MOTIF xxxxxRx_S_xxxxxxx .....R.S.......
letter-probability matrix: alength= 20 w= 15 nsites= 135 E= 1.1e-008
0.111111	0.014815	0.066667	0.051852	0.014815	0.081481	0.007407	0.022222	0.066667	0.059259	0.007407	0.02963	0.074074	0.059259	0.074074	0.111111	0.066667	0.037037	0	0.044444
0.074074	0.014815	0.044444	0.074074	0.02963	0.066667	0.014815	0.014815	0.051852	0.103704	0.014815	0.037037	0.051852	0.037037	0.118519	0.074074	0.103704	0.051852	0.014815	0.007407
0.103704	0	0.02963	0.066667	0.022222	0.088889	0.007407	0.022222	0.111111	0.074074	0.022222	0.007407	0.02963	0.074074	0.096296	0.118519	0.037037	0.059259	0	0.02963
0.125926	0	0.02963	0.081481	0.007407	0.111111	0.007407	0.014815	0.037037	0.081481	0.007407	0.037037	0.059259	0.044444	0.118519	0.133333	0.044444	0.037037	0.007407	0.014815
0.118519	0.007407	0.044444	0.059259	0.014815	0.088889	0.096296	0.014815	0	0.081481	0.007407	0.022222	0.088889	0.037037	0	0.185185	0.074074	0.02963	0.014815	0.014815
0	0	0	0	0	0	0	0	0	0	0	0	0	0	1	0	0	0	0	0
0.066667	0.007407	0.02963	0.02963	0.022222	0.096296	0.007407	0.044444	0.088889	0.066667	0.037037	0.044444	0.059259	0.02963	0.155556	0.096296	0.081481	0.022222	0	0.014815
0	0	0	0	0	0	0	0	0	0	0	0	0	0	0	1	0	0	0	0
0.081481	0.007407	0.037037	0.059259	0.02963	0.051852	0.007407	0.037037	0.014815	0.133333	0.037037	0.022222	0	0.044444	0.014815	0.185185	0.088889	0.074074	0.037037	0.037037
0.066667	0	0.096296	0.044444	0.066667	0.081481	0.007407	0.022222	0.051852	0.044444	0.014815	0.022222	0.140741	0.059259	0.02963	0.103704	0.066667	0.081481	0	0
0.103704	0.037037	0.074074	0.081481	0.014815	0.133333	0.014815	0.014815	0.014815	0.088889	0.007407	0.02963	0.111111	0.044444	0.007407	0.088889	0.074074	0.051852	0	0.007407
0.103704	0	0.081481	0.118519	0.007407	0.103704	0	0.02963	0.014815	0.066667	0.007407	0.02963	0.066667	0.074074	0	0.118519	0.066667	0.096296	0.007407	0.007407
0.111111	0.02963	0.118519	0.074074	0.014815	0.088889	0.037037	0.022222	0.02963	0.02963	0	0.014815	0.148148	0.044444	0.014815	0.125926	0.074074	0.014815	0.007407	0
0.096296	0	0.081481	0.066667	0.037037	0.081481	0.007407	0.02963	0.044444	0.096296	0.007407	0.037037	0.111111	0.014815	0.022222	0.096296	0.044444	0.103704	0.007407	0.014815
0.066667	0.014815	0.051852	0.103704	0.014815	0.059259	0.014815	0.022222	0.044444	0.081481	0.022222	0.02963	0.103704	0.081481	0.014815	0.088889	0.074074	0.074074	0.007407	0.02963
MOTIF xxRxxSx_S_xxxxxxx ..R..S.S.......
letter-probability matrix: alength= 20 w= 15 nsites= 34 E= 4.3e-013
0.088235	0	0	0.029412	0.058824	0.029412	0	0.029412	0.088235	0.117647	0	0	0.058824	0	0.264706	0.147059	0.029412	0.058824	0	0
0.058824	0	0	0.029412	0.029412	0.029412	0.058824	0.029412	0.029412	0.088235	0	0.058824	0.029412	0.029412	0.235294	0.176471	0.088235	0.029412	0	0
0	0	0	0	0	0	0	0	0	0	0	0	0	0	1	0	0	0	0	0
0.058824	0	0	0	0	0.088235	0.029412	0.029412	0.117647	0.147059	0	0	0	0.058824	0.176471	0.176471	0.117647	0	0	0
0.117647	0	0.058824	0.058824	0.058824	0.058824	0.029412	0	0	0.235294	0	0.029412	0.088235	0.058824	0	0.176471	0	0.029412	0	0
0	0	0	0	0	0	0	0	0	0	0	0	0	0	0	1	0	0	0	0
0.088235	0	0.029412	0.088235	0.058824	0.088235	0.029412	0	0.029412	0.088235	0.029412	0.029412	0.058824	0.058824	0	0.147059	0.117647	0.029412	0	0.029412
0	0	0	0	0	0	0	0	0	0	0	0	0	0	0	1	0	0	0	0
0.088235	0	0.088235	0.147059	0	0.058824	0.088235	0	0	0.117647	0	0.058824	0	0	0	0.176471	0.058824	0.058824	0	0.058824
0.058824	0	0.147059	0.176471	0	0.088235	0.117647	0	0	0.088235	0	0	0.058824	0.088235	0	0.147059	0	0	0	0.029412
0.117647	0	0.058824	0.088235	0	0.088235	0.029412	0	0.058824	0.058824	0	0	0.058824	0.029412	0.088235	0.117647	0.088235	0.088235	0	0.029412
0.088235	0	0.058824	0.117647	0	0.147059	0.029412	0.029412	0	0.117647	0.029412	0.029412	0.088235	0.058824	0	0.088235	0.058824	0.029412	0	0.029412
0.058824	0	0.058824	0.029412	0.029412	0.058824	0	0.029412	0.029412	0.088235	0	0.058824	0.147059	0.117647	0	0.205882	0	0.058824	0	0.029412
0.029412	0	0.058824	0.147059	0.029412	0.117647	0.029412	0	0.029412	0.058824	0.029412	0	0.088235	0	0	0.147059	0.088235	0.088235	0.058824	0
0.029412	0.029412	0	0.088235	0.029412	0.117647	0	0.029412	0.029412	0.029412	0.058824	0.058824	0.029412	0.029412	0.029412	0.176471	0.147059	0.088235	0	0
MOTIF xxxxRxx_S_xxxxxxx ....R..S.......
letter-probability matrix: alength= 20 w= 15 nsites= 115 E= 2.8e-068
0.13913	0.008696	0.017391	0.043478	0.026087	0.095652	0.008696	0.026087	0	0.026087	0.052174	0.069565	0.156522	0.095652	0	0.13913	0.078261	0.008696	0	0.008696
0.069565	0	0.008696	0.06087	0.008696	0.13913	0.043478	0.034783	0.052174	0.086957	0.008696	0.008696	0.113043	0.052174	0.113043	0.121739	0.034783	0.043478	0	0
0.069565	0	0.008696	0.06087	0.043478	0.052174	0.052174	0.086957	0.078261	0	0.069565	0.017391	0.095652	0.043478	0	0.069565	0.121739	0.113043	0.017391	0
0.043478	0	0.043478	0.086957	0.034783	0.034783	0	0.026087	0.121739	0.069565	0	0.069565	0.069565	0.069565	0.086957	0.113043	0.052174	0.069565	0.008696	0
0	0	0	0	0	0	0	0	0	0	0	0	0	0	1	0	0	0	0	0
0.130435	0.008696	0.034783	0.017391	0	0.052174	0.017391	0.017391	0	0.113043	0.008696	0.026087	0.086957	0.06087	0	0.252174	0.095652	0.069565	0.008696	0
0.104348	0	0.034783	0.017391	0.026087	0.034783	0.026087	0.017391	0.026087	0.078261	0.008696	0.052174	0.104348	0.052174	0.104348	0.165217	0.078261	0.06087	0	0.008696
0	0	0	0	0	0	0	0	0	0	0	0	0	0	0	1	0	0	0	0
0.026087	0	0.052174	0.069565	0.121739	0.043478	0.017391	0.069565	0.034783	0	0.052174	0.017391	0	0.06087	0.034783	0.147826	0.104348	0.104348	0.026087	0.017391
0.06087	0	0.095652	0.13913	0.017391	0.069565	0.017391	0.034783	0	0.026087	0.017391	0.008696	0.147826	0.043478	0	0.208696	0.069565	0.017391	0	0.026087
0.086957	0	0.069565	0.121739	0	0.06087	0.008696	0.043478	0.017391	0.043478	0.008696	0.034783	0.052174	0.069565	0.026087	0.147826	0.121739	0.06087	0.017391	0.008696
0.086957	0.008696	0.104348	0.121739	0.034783	0	0.043478	0.026087	0	0.104348	0.017391	0.026087	0.104348	0.026087	0	0.121739	0.086957	0.052174	0.026087	0.008696
0.052174	0.008696	0.095652	0.130435	0	0.104348	0.052174	0.017391	0.026087	0.086957	0.043478	0.052174	0.043478	0.052174	0.052174	0.069565	0.034783	0.069565	0	0.008696
0.095652	0.008696	0.069565	0.113043	0.034783	0.078261	0.017391	0.017391	0.008696	0.06087	0.043478	0.026087	0.069565	0.130435	0.026087	0.078261	0.06087	0.052174	0	0.008696
0.069565	0	0.078261	0.121739	0.06087	0.026087	0.043478	0.043478	0.017391	0.078261	0.008696	0.008696	0.069565	0.043478	0.06087	0.095652	0.069565	0.06087	0.008696	0.034783
MOTIF Kxxxxxx_S_xxExxxx K......S..E....
letter-probability matrix: alength= 20 w= 15 nsites= 22 E= 6.4e-008
0	0	0	0	0	0	0	0	1	0	0	0	0	0	0	0	0	0	0	0
0.181818	0	0.090909	0.181818	0	0	0	0.045455	0.181818	0	0	0	0.090909	0	0	0.136364	0	0.090909	0	0
0.136364	0	0.090909	0.045455	0	0.090909	0	0.090909	0.181818	0.136364	0	0	0	0.045455	0.090909	0	0	0.045455	0	0.045455
0	0	0.136364	0.090909	0	0	0.045455	0	0.045455	0.090909	0	0.045455	0.136364	0.045455	0.136364	0.136364	0	0.090909	0	0
0.090909	0	0.136364	0.227273	0	0	0	0	0	0.136364	0	0.045455	0.045455	0	0	0.181818	0	0.136364	0	0
0.090909	0	0.181818	0.136364	0	0	0	0.045455	0.090909	0.045455	0	0.045455	0	0.045455	0	0.181818	0.045455	0.045455	0.045455	0
0.045455	0.045455	0.045455	0.272727	0	0.181818	0	0	0	0.181818	0	0	0.045455	0.045455	0.045455	0.090909	0	0	0	0
0	0	0	0	0	0	0	0	0	0	0	0	0	0	0	1	0	0	0	0
0.045455	0	0	0.545455	0.045455	0.136364	0	0	0	0	0	0	0	0	0	0.181818	0	0.045455	0	0
0.136364	0	0.181818	0	0	0.136364	0	0	0.090909	0	0	0.045455	0.090909	0	0	0.136364	0.090909	0.090909	0	0
0	0	0	1	0	0	0	0	0	0	0	0	0	0	0	0	0	0	0	0
0.090909	0	0.136364	0.409091	0	0.090909	0	0.045455	0	0.090909	0	0.045455	0	0.045455	0	0.045455	0	0	0	0
0	0	0.318182	0.227273	0	0.045455	0.045455	0	0.090909	0.045455	0	0	0.045455	0.045455	0	0	0.090909	0.045455	0	0
0.090909	0	0.227273	0.181818	0	0.045455	0	0	0.090909	0.045455	0	0.090909	0	0.045455	0.045455	0	0.045455	0.090909	0	0
0.181818	0	0.090909	0.136364	0	0.045455	0.045455	0.045455	0	0.090909	0	0.045455	0.045455	0.045455	0	0.136364	0.045455	0	0	0.045455

## Sheet: TagGraph_S_momo_seq_end
MEME version 5.3.3
Alphabet= ACDEFGHIKLMNPQRSTVWY
Background letter frequencies
A 0.069022 C 0.006857 D 0.062315 E 0.095552 F 0.018586 G 0.071308 H 0.020178 I 0.024488 K 0.056226 L 0.060310 M 0.015045 N 0.025293 P 0.091224 Q 0.037659 R 0.062053 S 0.166186 T 0.052797 V 0.046034 W 0.003785 Y 0.015082
MOTIF xxxxRxx_S_PxPxxxx ....R..SP.P....
letter-probability matrix: alength= 20 w= 15 nsites= 48 E= 4.6e-010
0.1875	0	0	0.083333	0	0.041667	0.041667	0.041667	0.0625	0.020833	0.020833	0.104167	0.104167	0.020833	0.083333	0.104167	0.0625	0.020833	0	0
0.083333	0.020833	0	0.125	0.020833	0.0625	0.041667	0	0.0625	0.020833	0	0	0.1875	0.020833	0.0625	0.104167	0.083333	0.041667	0	0.0625
0.125	0.020833	0.020833	0.0625	0.020833	0.0625	0.020833	0	0.104167	0.083333	0	0	0.041667	0.020833	0.25	0.0625	0.0625	0.020833	0	0.020833
0.083333	0	0	0.020833	0.083333	0.083333	0	0.041667	0.1875	0.020833	0	0.020833	0.020833	0.041667	0.166667	0.1875	0.020833	0	0	0.020833
0	0	0	0	0	0	0	0	0	0	0	0	0	0	1	0	0	0	0	0
0.0625	0	0.0625	0.0625	0	0.083333	0	0	0.104167	0.020833	0	0.041667	0.104167	0.0625	0.0625	0.208333	0.0625	0.041667	0	0.020833
0.083333	0	0.020833	0.0625	0	0.1875	0.0625	0	0.083333	0.020833	0	0.020833	0.1875	0.041667	0.145833	0.020833	0.020833	0.020833	0.020833	0
0	0	0	0	0	0	0	0	0	0	0	0	0	0	0	1	0	0	0	0
0	0	0	0	0	0	0	0	0	0	0	0	1	0	0	0	0	0	0	0
0.145833	0	0.020833	0.1875	0	0.020833	0	0.020833	0.020833	0.041667	0	0	0.104167	0.0625	0.020833	0.1875	0.145833	0.020833	0	0
0	0	0	0	0	0	0	0	0	0	0	0	1	0	0	0	0	0	0	0
0.1875	0	0.020833	0.104167	0	0.020833	0.020833	0	0	0.041667	0	0.020833	0.229167	0.020833	0	0.208333	0.0625	0.041667	0	0.020833
0.0625	0	0.0625	0.083333	0	0.104167	0.020833	0	0	0.041667	0	0.020833	0.3125	0	0	0.083333	0.0625	0.145833	0	0
0.041667	0	0.0625	0.145833	0.020833	0.0625	0	0	0.083333	0	0	0	0.291667	0.020833	0.041667	0.145833	0.041667	0.020833	0	0.020833
0.104167	0	0.041667	0.208333	0	0.104167	0	0	0.020833	0.041667	0	0.041667	0.208333	0	0.0625	0.041667	0.083333	0.041667	0	0
MOTIF xxxxxAK_S_Pxxxxxx .....AKSP......
letter-probability matrix: alength= 20 w= 15 nsites= 22 E= 6.5e-004
0	0	0	0.045455	0	0	0	0	0.454545	0	0	0.045455	0.318182	0	0.045455	0.090909	0	0	0	0
0	0	0	0.090909	0.045455	0	0	0	0.045455	0.045455	0	0	0.090909	0	0.045455	0.409091	0.090909	0.136364	0	0
0	0	0	0.045455	0	0.045455	0	0	0.272727	0	0	0	0.5	0.045455	0	0.045455	0	0.045455	0	0
0.136364	0	0	0.545455	0	0.045455	0	0.045455	0.045455	0	0	0	0.045455	0	0	0.136364	0	0	0	0
0	0	0.045455	0.454545	0	0	0.045455	0	0.363636	0	0	0	0.045455	0	0	0	0	0.045455	0	0
1	0	0	0	0	0	0	0	0	0	0	0	0	0	0	0	0	0	0	0
0	0	0	0	0	0	0	0	1	0	0	0	0	0	0	0	0	0	0	0
0	0	0	0	0	0	0	0	0	0	0	0	0	0	0	1	0	0	0	0
0	0	0	0	0	0	0	0	0	0	0	0	1	0	0	0	0	0	0	0
0.136364	0	0	0.363636	0	0	0	0.045455	0	0.045455	0	0	0.090909	0	0	0	0.045455	0.272727	0	0
0.045455	0	0	0.090909	0	0	0	0	0.681818	0.045455	0	0	0.045455	0	0	0.090909	0	0	0	0
0.272727	0	0	0.454545	0	0	0	0	0.045455	0	0	0	0.090909	0.045455	0	0.045455	0	0.045455	0	0
0	0	0.045455	0.5	0	0.045455	0	0	0.272727	0	0	0	0	0	0	0.045455	0.045455	0.045455	0	0
0.454545	0	0	0.045455	0	0	0.045455	0	0.045455	0	0	0	0.045455	0	0	0.318182	0	0.045455	0	0
0	0	0	0	0	0.090909	0	0	0.5	0.045455	0	0	0.272727	0	0.045455	0.045455	0	0	0	0
MOTIF xxxxRxx_S_PxSxxxx ....R..SP.S....
letter-probability matrix: alength= 20 w= 15 nsites= 22 E= 1.2e-003
0.090909	0	0	0.136364	0	0.045455	0	0.045455	0.090909	0.181818	0	0	0.045455	0.045455	0.090909	0.227273	0	0	0	0
0.090909	0	0.090909	0	0.045455	0.045455	0.045455	0	0.181818	0.090909	0	0	0.136364	0.045455	0.090909	0.045455	0.045455	0.045455	0	0
0	0	0.045455	0	0.045455	0.136364	0	0	0.045455	0	0	0.045455	0.045455	0.090909	0.181818	0.136364	0.090909	0.136364	0	0
0.045455	0	0	0.045455	0	0.045455	0.045455	0	0.090909	0.045455	0	0.045455	0.090909	0.136364	0.136364	0.181818	0.090909	0	0	0
0	0	0	0	0	0	0	0	0	0	0	0	0	0	1	0	0	0	0	0
0.181818	0	0.045455	0	0	0.045455	0	0	0.045455	0.045455	0	0	0.181818	0.045455	0.045455	0.181818	0.136364	0	0	0.045455
0.045455	0	0	0.136364	0	0.045455	0.090909	0	0.045455	0.090909	0	0	0.181818	0	0.090909	0	0.136364	0.136364	0	0
0	0	0	0	0	0	0	0	0	0	0	0	0	0	0	1	0	0	0	0
0	0	0	0	0	0	0	0	0	0	0	0	1	0	0	0	0	0	0	0
0.090909	0.045455	0	0.136364	0.090909	0.090909	0	0	0	0	0	0.045455	0.090909	0.045455	0.045455	0.227273	0.045455	0	0	0.045455
0	0	0	0	0	0	0	0	0	0	0	0	0	0	0	1	0	0	0	0
0.045455	0	0	0	0	0.090909	0.045455	0.045455	0	0.090909	0.045455	0.136364	0.227273	0	0	0.136364	0.090909	0.045455	0	0
0.090909	0	0.136364	0.090909	0.045455	0	0	0	0.045455	0.045455	0	0	0.090909	0	0.045455	0.272727	0.045455	0.090909	0	0
0.136364	0	0	0.045455	0.045455	0.045455	0.045455	0.045455	0.045455	0	0	0	0.227273	0.045455	0	0.272727	0.045455	0	0	0
0.045455	0	0.045455	0.045455	0.090909	0.045455	0.045455	0.045455	0	0.090909	0.045455	0	0.136364	0.090909	0	0.136364	0	0.136364	0	0
MOTIF xxxxxxx_S_PTxPxxx .......SPT.P...
letter-probability matrix: alength= 20 w= 15 nsites= 20 E= 2.4e-003
0.05	0	0.1	0.1	0.05	0.1	0	0	0.2	0	0	0	0.2	0	0.1	0	0.05	0.05	0	0
0.05	0	0	0.15	0.05	0.05	0	0	0.05	0.1	0	0	0.05	0	0.15	0.1	0.1	0.1	0	0.05
0.05	0.05	0.1	0.1	0	0.05	0.05	0	0.05	0.05	0	0	0	0.15	0.1	0.2	0	0	0	0.05
0	0	0.1	0	0	0	0.1	0	0.1	0.1	0	0	0.15	0	0.2	0.2	0	0.05	0	0
0.1	0	0.05	0.15	0.05	0.05	0.05	0	0	0.05	0	0	0.1	0	0.05	0.2	0.15	0	0	0
0.15	0	0	0.05	0.05	0.05	0	0	0	0.15	0	0	0.1	0	0.15	0.15	0.1	0.05	0	0
0.1	0	0	0.05	0.05	0.2	0.05	0	0.05	0	0	0.05	0.05	0.05	0.05	0.05	0.1	0.1	0	0.05
0	0	0	0	0	0	0	0	0	0	0	0	0	0	0	1	0	0	0	0
0	0	0	0	0	0	0	0	0	0	0	0	1	0	0	0	0	0	0	0
0	0	0	0	0	0	0	0	0	0	0	0	0	0	0	0	1	0	0	0
0	0	0.05	0.05	0	0.15	0.05	0.05	0	0.2	0	0	0.1	0	0.05	0.3	0	0	0	0
0	0	0	0	0	0	0	0	0	0	0	0	1	0	0	0	0	0	0	0
0.1	0.05	0	0.05	0	0	0	0	0	0.05	0	0.15	0.1	0	0.05	0.25	0.05	0.15	0	0
0.2	0	0	0.05	0	0.05	0	0	0.05	0.05	0	0.1	0.1	0.05	0.05	0.1	0.15	0.05	0	0
0.1	0	0.05	0.1	0.1	0	0	0.05	0.1	0.05	0	0	0.05	0	0.15	0.15	0	0.05	0	0.05
MOTIF xxxxxxx_S_PVxxxxx .......SPV.....
letter-probability matrix: alength= 20 w= 15 nsites= 65 E= 6.5e-010
0.123077	0	0.030769	0.061538	0.015385	0.061538	0.046154	0.061538	0.046154	0.061538	0.015385	0.061538	0.123077	0.092308	0.046154	0.046154	0.076923	0.030769	0	0
0.138462	0	0.046154	0.092308	0.015385	0.123077	0	0.015385	0.153846	0.030769	0.015385	0.015385	0.046154	0.076923	0.046154	0.061538	0.030769	0.076923	0	0.015385
0.030769	0.015385	0.030769	0.076923	0.046154	0.030769	0.015385	0	0.138462	0.030769	0.015385	0.046154	0.107692	0.061538	0.046154	0.184615	0.015385	0.046154	0.015385	0.046154
0.123077	0	0.015385	0.107692	0.015385	0.061538	0	0.030769	0.123077	0	0.030769	0.092308	0.153846	0.015385	0.061538	0.046154	0.030769	0.092308	0	0
0.061538	0.015385	0.046154	0.092308	0.015385	0.076923	0.015385	0.015385	0.107692	0.015385	0	0.015385	0.061538	0.061538	0.153846	0.153846	0.015385	0.076923	0	0
0.153846	0.030769	0.030769	0.046154	0	0.092308	0.015385	0.015385	0.046154	0.046154	0.015385	0.015385	0.215385	0.030769	0.092308	0.107692	0.015385	0.015385	0	0.015385
0.046154	0.015385	0.030769	0.076923	0.015385	0.076923	0	0.061538	0.153846	0.046154	0.015385	0.030769	0.076923	0.030769	0.046154	0.215385	0.030769	0.015385	0.015385	0
0	0	0	0	0	0	0	0	0	0	0	0	0	0	0	1	0	0	0	0
0	0	0	0	0	0	0	0	0	0	0	0	1	0	0	0	0	0	0	0
0	0	0	0	0	0	0	0	0	0	0	0	0	0	0	0	0	1	0	0
0.123077	0	0.030769	0.061538	0	0.076923	0.030769	0.030769	0.092308	0.092308	0.030769	0	0.092308	0.092308	0.030769	0.076923	0.046154	0.061538	0	0.030769
0.123077	0	0.046154	0.169231	0.015385	0.076923	0.015385	0.046154	0.046154	0	0.030769	0.030769	0.061538	0.061538	0.030769	0.092308	0.046154	0.092308	0	0.015385
0.046154	0.015385	0.061538	0.169231	0.015385	0.046154	0.015385	0.015385	0.076923	0.092308	0	0	0.092308	0.061538	0.061538	0.169231	0.030769	0.015385	0	0.015385
0.153846	0.030769	0.076923	0.076923	0	0.061538	0.015385	0.030769	0.076923	0.015385	0.015385	0.015385	0.107692	0.030769	0.046154	0.123077	0.076923	0.046154	0	0
0.092308	0.015385	0.015385	0.123077	0.015385	0.015385	0.030769	0.076923	0.107692	0.015385	0.015385	0.015385	0.153846	0.046154	0.015385	0.107692	0.015385	0.092308	0.015385	0.015385
MOTIF xxxxxxx_S_PxxTxxx .......SP..T...
letter-probability matrix: alength= 20 w= 15 nsites= 60 E= 6.5e-008
0.1	0.016667	0.066667	0.2	0	0.05	0	0	0.05	0.016667	0.016667	0.016667	0.15	0.033333	0.05	0.083333	0.116667	0.016667	0	0.016667
0.05	0.016667	0.05	0.1	0	0.1	0.033333	0	0.1	0.1	0.033333	0.033333	0.1	0.016667	0.116667	0.066667	0.05	0.033333	0	0
0.083333	0	0.066667	0.1	0.016667	0.1	0.016667	0.05	0.033333	0.05	0	0	0.183333	0.05	0.1	0.083333	0.05	0.016667	0	0
0.066667	0	0.033333	0.116667	0	0.033333	0	0.033333	0.066667	0.05	0	0.016667	0.15	0.083333	0.116667	0.133333	0.05	0.05	0	0
0.066667	0.016667	0.05	0.066667	0	0.05	0.05	0.016667	0.05	0.083333	0	0.016667	0.066667	0.116667	0.116667	0.083333	0.05	0.1	0	0
0.1	0	0.05	0.033333	0.016667	0.033333	0.05	0.016667	0.033333	0.05	0.016667	0	0.216667	0.016667	0.083333	0.1	0.1	0.05	0	0.033333
0.05	0	0.033333	0.033333	0.016667	0.016667	0.116667	0.033333	0.05	0.116667	0	0.016667	0.083333	0	0.1	0.116667	0.133333	0.083333	0	0
0	0	0	0	0	0	0	0	0	0	0	0	0	0	0	1	0	0	0	0
0	0	0	0	0	0	0	0	0	0	0	0	1	0	0	0	0	0	0	0
0.066667	0	0.083333	0.066667	0	0.1	0.016667	0.033333	0.016667	0.083333	0	0.016667	0.116667	0.066667	0.016667	0.116667	0.133333	0	0	0.066667
0.083333	0.016667	0	0.1	0.033333	0	0.05	0.066667	0.066667	0.05	0.033333	0.016667	0.1	0.083333	0.033333	0.1	0.083333	0.083333	0	0
0	0	0	0	0	0	0	0	0	0	0	0	0	0	0	0	1	0	0	0
0.1	0	0.05	0.033333	0.016667	0.05	0.033333	0.033333	0.016667	0.05	0	0.016667	0.25	0.05	0.066667	0.15	0.033333	0.033333	0.016667	0
0.116667	0	0.016667	0.133333	0	0.066667	0	0	0.033333	0	0	0.033333	0.15	0.083333	0.016667	0.15	0.15	0.033333	0	0.016667
0.083333	0.016667	0.016667	0.116667	0	0	0.033333	0.033333	0.05	0.05	0	0.1	0.233333	0.033333	0.033333	0.05	0.066667	0.066667	0	0.016667
MOTIF xxxxxxx_S_Pxxxxxx .......SP......
letter-probability matrix: alength= 20 w= 15 nsites= 749 E= 7.8e-097
0.104139	0.006676	0.042724	0.100134	0.012016	0.074766	0.021362	0.017356	0.070761	0.052069	0.013351	0.020027	0.11482	0.052069	0.053405	0.129506	0.038718	0.06008	0.004005	0.012016
0.088117	0.00534	0.044059	0.086782	0.009346	0.078772	0.016021	0.022697	0.081442	0.06008	0.018692	0.026702	0.102804	0.033378	0.064085	0.113485	0.06275	0.073431	0	0.012016
0.081442	0.004005	0.061415	0.078772	0.021362	0.061415	0.013351	0.029372	0.073431	0.06008	0.012016	0.028037	0.11482	0.05474	0.074766	0.11482	0.05474	0.046729	0.004005	0.010681
0.098798	0.006676	0.033378	0.101469	0.018692	0.084112	0.017356	0.016021	0.090788	0.040053	0.010681	0.020027	0.102804	0.056075	0.081442	0.105474	0.065421	0.041389	0.001335	0.008011
0.086782	0.00534	0.041389	0.073431	0.016021	0.109479	0.016021	0.034713	0.086782	0.042724	0.012016	0.028037	0.084112	0.034713	0.128171	0.105474	0.044059	0.044059	0.001335	0.00534
0.076101	0.012016	0.058745	0.053405	0.00267	0.045394	0.014686	0.022697	0.05741	0.041389	0.009346	0.025367	0.181575	0.045394	0.090788	0.130841	0.073431	0.050734	0	0.008011
0.078772	0.00267	0.029372	0.05741	0.006676	0.086782	0.029372	0.030708	0.068091	0.086782	0.009346	0.036048	0.084112	0.028037	0.074766	0.146862	0.080107	0.049399	0.001335	0.013351
0	0	0	0	0	0	0	0	0	0	0	0	0	0	0	1	0	0	0	0
0	0	0	0	0	0	0	0	0	0	0	0	1	0	0	0	0	0	0	0
0.081442	0.006676	0.061415	0.110814	0.020027	0.109479	0.009346	0.033378	0.065421	0.050734	0.009346	0.024032	0.113485	0.044059	0.033378	0.12283	0.092123	0	0	0.012016
0.094793	0.006676	0.05474	0.084112	0.016021	0.068091	0.042724	0.016021	0.082777	0.061415	0.022697	0.018692	0.109479	0.048064	0.049399	0.109479	0.05474	0.042724	0	0.017356
0.084112	0.00534	0.05474	0.108144	0.021362	0.078772	0.016021	0.037383	0.074766	0.068091	0.013351	0.028037	0.088117	0.046729	0.036048	0.164219	0	0.06275	0.00534	0.006676
0.086782	0.00534	0.049399	0.077437	0.017356	0.093458	0.016021	0.022697	0.05741	0.05474	0.008011	0.028037	0.124166	0.042724	0.069426	0.11749	0.070761	0.045394	0.00267	0.010681
0.096128	0.00534	0.049399	0.082777	0.008011	0.076101	0.032043	0.018692	0.06275	0.048064	0.012016	0.022697	0.11482	0.033378	0.053405	0.128171	0.081442	0.061415	0	0.013351
0.078772	0.008011	0.041389	0.093458	0.013351	0.056075	0.022697	0.024032	0.05741	0.068091	0.013351	0.022697	0.133511	0.045394	0.052069	0.132176	0.064085	0.05474	0.004005	0.014686
MOTIF KxxxRxx_S_xxxxxxx K...R..S.......
letter-probability matrix: alength= 20 w= 15 nsites= 52 E= 3.3e-012
0	0	0	0	0	0	0	0	1	0	0	0	0	0	0	0	0	0	0	0
0.019231	0	0	0.076923	0.019231	0.057692	0	0.038462	0.115385	0.076923	0.019231	0.038462	0.057692	0.076923	0.076923	0.153846	0.076923	0.096154	0	0
0.057692	0	0.038462	0	0.057692	0.076923	0.038462	0.038462	0.192308	0.096154	0.019231	0.038462	0.096154	0.019231	0.115385	0.019231	0	0.057692	0.038462	0
0.019231	0.019231	0.057692	0.038462	0.038462	0.096154	0.019231	0.019231	0.096154	0.096154	0	0	0.096154	0.115385	0.019231	0.076923	0.115385	0.057692	0	0.019231
0	0	0	0	0	0	0	0	0	0	0	0	0	0	1	0	0	0	0	0
0.076923	0	0.019231	0.057692	0.019231	0.076923	0.038462	0.038462	0.115385	0.057692	0.019231	0.019231	0	0.038462	0.173077	0.153846	0.057692	0.019231	0	0.019231
0.038462	0	0.115385	0.057692	0	0.096154	0	0.057692	0.076923	0.076923	0.038462	0.076923	0.096154	0.096154	0.057692	0.076923	0.038462	0	0	0
0	0	0	0	0	0	0	0	0	0	0	0	0	0	0	1	0	0	0	0
0.076923	0	0.057692	0.115385	0.057692	0.038462	0	0.019231	0	0.076923	0.038462	0.057692	0	0.057692	0.076923	0.115385	0.076923	0.115385	0	0.019231
0.057692	0	0.115385	0.153846	0.019231	0.057692	0	0	0	0.076923	0.019231	0	0.057692	0.038462	0.019231	0.192308	0.096154	0.076923	0.019231	0
0.038462	0	0.192308	0.134615	0.057692	0.076923	0.019231	0.038462	0.019231	0.057692	0	0.038462	0.076923	0.038462	0.019231	0.096154	0.038462	0.038462	0	0.019231
0.076923	0	0.057692	0.173077	0.038462	0.096154	0	0.019231	0.019231	0.115385	0.038462	0.019231	0.019231	0.057692	0.019231	0.134615	0.038462	0.038462	0.019231	0.019231
0.076923	0	0.076923	0.153846	0.038462	0.057692	0	0.096154	0.057692	0.076923	0.038462	0	0.076923	0.019231	0.038462	0.019231	0.153846	0.019231	0	0
0.076923	0	0.096154	0.038462	0.057692	0.153846	0	0.038462	0.057692	0.096154	0.019231	0	0.096154	0.019231	0.038462	0.134615	0.019231	0.038462	0	0.019231
0.076923	0	0.057692	0.153846	0.019231	0.173077	0.019231	0.019231	0	0.019231	0.019231	0.019231	0.115385	0.057692	0	0.115385	0.038462	0.038462	0	0.057692
MOTIF xxxxRKx_S_xxxxxxx ....RK.S.......
letter-probability matrix: alength= 20 w= 15 nsites= 57 E= 2.3e-012
0.087719	0.017544	0.052632	0.070175	0.035088	0.175439	0	0.017544	0	0.017544	0.017544	0.017544	0.035088	0.035088	0.140351	0.175439	0.035088	0.052632	0	0.017544
0.105263	0	0.035088	0.122807	0	0.087719	0.017544	0.035088	0.157895	0.070175	0.017544	0	0.017544	0.087719	0.052632	0.070175	0.070175	0.052632	0	0
0.140351	0	0	0.070175	0.017544	0.070175	0	0.017544	0.105263	0.035088	0.017544	0.052632	0.035088	0.017544	0.157895	0.087719	0.035088	0.122807	0	0.017544
0.052632	0	0.052632	0.052632	0.017544	0.105263	0.017544	0.035088	0.263158	0.017544	0	0.017544	0.070175	0.035088	0.017544	0.122807	0.070175	0.052632	0	0
0	0	0	0	0	0	0	0	0	0	0	0	0	0	1	0	0	0	0	0
0	0	0	0	0	0	0	0	1	0	0	0	0	0	0	0	0	0	0	0
0.105263	0	0.070175	0.052632	0.017544	0.035088	0.017544	0.017544	0.017544	0.140351	0.070175	0.017544	0.070175	0.052632	0.122807	0.070175	0.070175	0.017544	0	0.035088
0	0	0	0	0	0	0	0	0	0	0	0	0	0	0	1	0	0	0	0
0.035088	0	0.052632	0.122807	0.052632	0.140351	0.017544	0.052632	0.052632	0.140351	0	0	0	0.035088	0.035088	0.070175	0.052632	0.105263	0	0.035088
0.052632	0.017544	0.070175	0.052632	0.017544	0.070175	0	0.035088	0.035088	0.035088	0.017544	0.035088	0.140351	0.070175	0	0.175439	0.035088	0.140351	0	0
0.052632	0.017544	0.087719	0.245614	0.017544	0	0.035088	0.035088	0.017544	0.017544	0	0.052632	0.070175	0.052632	0	0.175439	0.017544	0.087719	0	0.017544
0.087719	0	0.105263	0.122807	0	0.070175	0	0.017544	0	0.017544	0	0.035088	0.087719	0.017544	0	0.157895	0.087719	0.122807	0	0.070175
0.070175	0.017544	0.035088	0.210526	0	0	0.017544	0.017544	0.017544	0.070175	0.017544	0.017544	0.087719	0.017544	0	0.157895	0.087719	0.122807	0	0.035088
0.070175	0	0.017544	0.157895	0.035088	0.035088	0.017544	0.035088	0.017544	0.140351	0.017544	0.035088	0.017544	0.052632	0.035088	0.192982	0.052632	0.035088	0.017544	0.017544
0.087719	0	0.070175	0.052632	0	0.087719	0.017544	0.035088	0.105263	0.105263	0	0.017544	0.157895	0.052632	0.052632	0.052632	0.035088	0.070175	0	0
MOTIF xxxxRRx_S_xxxxxxx ....RR.S.......
letter-probability matrix: alength= 20 w= 15 nsites= 109 E= 1.6e-018
0.119266	0.009174	0.045872	0.091743	0.027523	0.073394	0.027523	0.009174	0	0.06422	0.027523	0.055046	0.06422	0.045872	0.100917	0.137615	0.036697	0.036697	0.009174	0.018349
0.100917	0.018349	0.027523	0.100917	0.036697	0.082569	0.009174	0.009174	0.06422	0.082569	0.027523	0.036697	0.055046	0.055046	0.100917	0.073394	0.055046	0.036697	0	0.027523
0.055046	0	0.027523	0.091743	0.027523	0.091743	0.027523	0.027523	0.073394	0.091743	0.009174	0.036697	0.055046	0.073394	0.119266	0.110092	0.027523	0.036697	0.009174	0.009174
0.082569	0	0.018349	0.091743	0.027523	0.119266	0.009174	0.018349	0.110092	0.045872	0	0.027523	0.055046	0.091743	0.082569	0.110092	0.036697	0.055046	0.009174	0.009174
0	0	0	0	0	0	0	0	0	0	0	0	0	0	1	0	0	0	0	0
0	0	0	0	0	0	0	0	0	0	0	0	0	0	1	0	0	0	0	0
0.073394	0	0.110092	0.027523	0.036697	0.146789	0	0.036697	0.045872	0.110092	0.027523	0.045872	0.036697	0.036697	0.073394	0.091743	0.027523	0.045872	0	0.027523
0	0	0	0	0	0	0	0	0	0	0	0	0	0	0	1	0	0	0	0
0.045872	0.009174	0.110092	0.06422	0.036697	0.082569	0.009174	0.045872	0.018349	0.12844	0.018349	0.018349	0	0.119266	0.055046	0.091743	0.055046	0.055046	0.027523	0.009174
0.036697	0.045872	0.091743	0.119266	0.009174	0.100917	0.018349	0.027523	0.009174	0.06422	0	0.018349	0.100917	0.055046	0.018349	0.110092	0.100917	0.055046	0	0.018349
0.155963	0	0.055046	0.100917	0	0.119266	0.009174	0.009174	0.009174	0.073394	0	0.027523	0.110092	0.027523	0.009174	0.174312	0.036697	0.055046	0	0.027523
0.045872	0	0.100917	0.165138	0.018349	0.045872	0	0.045872	0.009174	0.082569	0.009174	0.018349	0.100917	0.055046	0.009174	0.155963	0.082569	0.055046	0	0
0.119266	0.018349	0.082569	0.100917	0.009174	0.119266	0.018349	0.045872	0.009174	0.082569	0.018349	0.018349	0.073394	0.055046	0	0.100917	0.06422	0.055046	0	0.009174
0.091743	0	0.110092	0.110092	0.009174	0.06422	0.009174	0.036697	0.036697	0.082569	0	0.018349	0.082569	0.06422	0.018349	0.12844	0.036697	0.045872	0.009174	0.045872
0.027523	0.009174	0.06422	0.082569	0.009174	0.082569	0.018349	0.045872	0.082569	0.06422	0.018349	0.036697	0.110092	0.06422	0.045872	0.082569	0.073394	0.06422	0.018349	0
MOTIF xxLxRSx_S_xxxxxxx ..L.RS.S.......
letter-probability matrix: alength= 20 w= 15 nsites= 20 E= 9.6e-004
0.1	0	0	0	0	0.15	0.05	0	0	0.05	0	0	0.1	0.05	0.05	0.25	0.1	0.05	0	0.05
0.1	0	0.05	0	0	0.15	0	0	0.15	0.05	0	0.05	0.2	0	0.1	0.05	0.1	0	0	0
0	0	0	0	0	0	0	0	0	1	0	0	0	0	0	0	0	0	0	0
0	0	0	0	0	0.1	0	0	0.05	0.05	0.05	0	0.15	0.2	0.2	0	0.1	0.05	0	0.05
0	0	0	0	0	0	0	0	0	0	0	0	0	0	1	0	0	0	0	0
0	0	0	0	0	0	0	0	0	0	0	0	0	0	0	1	0	0	0	0
0.15	0	0	0.05	0.05	0.05	0.05	0	0	0.1	0	0.1	0	0.2	0.05	0.1	0.05	0	0	0.05
0	0	0	0	0	0	0	0	0	0	0	0	0	0	0	1	0	0	0	0
0.05	0	0.05	0.15	0	0.05	0	0	0	0.25	0.1	0	0	0	0	0.2	0.1	0	0	0.05
0	0	0.1	0.05	0	0	0	0.05	0.05	0.15	0	0	0.3	0.05	0	0.2	0.05	0	0	0
0.05	0	0.15	0.05	0.05	0	0.1	0.05	0	0.15	0	0	0.05	0.05	0	0.05	0.1	0.05	0.05	0.05
0.05	0	0.05	0.05	0	0.05	0	0.15	0	0.15	0	0.1	0.05	0	0	0.25	0.05	0.05	0	0
0.1	0	0.05	0.2	0	0	0.05	0	0	0.2	0.05	0.05	0.05	0	0	0.2	0.05	0	0	0
0.05	0	0.05	0.2	0.05	0.15	0	0	0.05	0.1	0	0.05	0.05	0.05	0	0.05	0.05	0.1	0	0
0.1	0	0.05	0.05	0	0.05	0.1	0	0	0.15	0	0.05	0.05	0	0.1	0.1	0.15	0.05	0	0
MOTIF RxxxRxx_S_xxxxxxx R...R..S.......
letter-probability matrix: alength= 20 w= 15 nsites= 43 E= 1.3e-011
0	0	0	0	0	0	0	0	0	0	0	0	0	0	1	0	0	0	0	0
0.093023	0	0.023256	0.046512	0.023256	0.116279	0.023256	0.023256	0.139535	0.046512	0.046512	0	0.093023	0	0.186047	0.093023	0.046512	0	0	0
0.023256	0	0	0.069767	0.046512	0	0.023256	0.069767	0.069767	0.209302	0.046512	0	0.046512	0	0.232558	0.093023	0	0.023256	0.046512	0
0.046512	0.023256	0.046512	0.046512	0	0.139535	0.069767	0.046512	0.046512	0.023256	0.023256	0	0.069767	0.093023	0.046512	0.232558	0.023256	0.023256	0	0
0	0	0	0	0	0	0	0	0	0	0	0	0	0	1	0	0	0	0	0
0.139535	0	0	0.069767	0.023256	0.023256	0.046512	0	0	0.046512	0.023256	0.046512	0.069767	0.116279	0	0.255814	0.093023	0	0	0.046512
0.023256	0.023256	0.069767	0.046512	0	0.186047	0.046512	0	0.023256	0.139535	0.023256	0.046512	0.046512	0.069767	0.023256	0.139535	0.023256	0.069767	0	0
0	0	0	0	0	0	0	0	0	0	0	0	0	0	0	1	0	0	0	0
0.046512	0	0.139535	0.116279	0.069767	0.046512	0.023256	0.023256	0.023256	0.093023	0.046512	0	0	0.116279	0.023256	0.116279	0.023256	0.093023	0	0
0.069767	0.023256	0.069767	0.093023	0.023256	0.186047	0.046512	0	0.023256	0	0	0	0.093023	0.069767	0	0.209302	0.023256	0.046512	0	0.023256
0.069767	0	0.116279	0.209302	0	0.069767	0	0.023256	0	0.046512	0.046512	0.069767	0.046512	0.046512	0	0.139535	0.069767	0.023256	0	0.023256
0.069767	0	0.093023	0.116279	0.069767	0.093023	0	0.116279	0.023256	0.116279	0	0.023256	0	0.093023	0.023256	0.069767	0.046512	0.046512	0	0
0.046512	0	0.023256	0.139535	0.023256	0.139535	0.023256	0.023256	0.023256	0.093023	0	0.023256	0.116279	0.046512	0	0.093023	0.116279	0.023256	0	0.046512
0.162791	0	0.139535	0.069767	0.023256	0.139535	0.023256	0.023256	0	0.023256	0	0.023256	0.139535	0.023256	0.046512	0.069767	0.046512	0.046512	0	0
0.023256	0	0.069767	0.023256	0.023256	0.116279	0.046512	0	0.023256	0.209302	0	0.023256	0.069767	0.023256	0.046512	0.139535	0.093023	0.069767	0	0
MOTIF xxxxxxx_S_DxExExx .......SD.E.E..
letter-probability matrix: alength= 20 w= 15 nsites= 52 E= 5.0e-008
0.038462	0.019231	0.076923	0.153846	0.038462	0.019231	0	0.057692	0.192308	0.019231	0.019231	0	0.115385	0.019231	0.057692	0.076923	0.057692	0.038462	0	0
0.038462	0	0.096154	0.173077	0	0.057692	0	0	0.173077	0.038462	0.019231	0.019231	0.076923	0.019231	0.115385	0.019231	0.057692	0.038462	0.019231	0.038462
0.057692	0	0.096154	0.115385	0	0.076923	0	0.057692	0.096154	0.019231	0.038462	0.019231	0.057692	0.096154	0.153846	0.057692	0.019231	0.019231	0	0.019231
0.038462	0	0.076923	0.076923	0	0.057692	0.019231	0.057692	0.173077	0.096154	0	0.019231	0.057692	0.019231	0.115385	0.096154	0.038462	0.038462	0.019231	0
0.076923	0	0.076923	0.134615	0	0.134615	0	0.038462	0.134615	0.115385	0	0.057692	0.057692	0.038462	0	0	0.019231	0.076923	0	0.038462
0.019231	0	0.134615	0.192308	0.076923	0.019231	0.057692	0.038462	0.019231	0.019231	0.019231	0.019231	0.038462	0.076923	0.038462	0.076923	0.076923	0.038462	0	0.038462
0.076923	0	0.230769	0.134615	0.019231	0.115385	0	0.076923	0	0.057692	0	0.038462	0.019231	0	0	0.076923	0.057692	0.076923	0	0.019231
0	0	0	0	0	0	0	0	0	0	0	0	0	0	0	1	0	0	0	0
0	0	1	0	0	0	0	0	0	0	0	0	0	0	0	0	0	0	0	0
0.019231	0	0.230769	0.269231	0.038462	0.019231	0	0.019231	0.038462	0.038462	0.019231	0.038462	0.019231	0.019231	0	0.173077	0.019231	0.038462	0	0
0	0	0	1	0	0	0	0	0	0	0	0	0	0	0	0	0	0	0	0
0.076923	0	0.153846	0.346154	0.019231	0.038462	0	0.038462	0	0	0.038462	0.038462	0.019231	0.057692	0.019231	0.076923	0.038462	0.038462	0	0
0	0	0	1	0	0	0	0	0	0	0	0	0	0	0	0	0	0	0	0
0.019231	0	0.173077	0.307692	0	0.038462	0.019231	0.019231	0.038462	0.038462	0.038462	0.019231	0.076923	0	0.019231	0.057692	0.057692	0.057692	0.019231	0
0.038462	0	0.153846	0.173077	0.019231	0.019231	0.038462	0	0.134615	0.038462	0.019231	0.038462	0.076923	0.038462	0.038462	0.038462	0.057692	0.038462	0.019231	0.019231
MOTIF xxLxRxx_S_xxxxxxx ..L.R..S.......
letter-probability matrix: alength= 20 w= 15 nsites= 52 E= 4.4e-014
0.057692	0.038462	0.096154	0.019231	0.019231	0.115385	0.019231	0	0	0.096154	0.038462	0.019231	0.076923	0.076923	0	0.173077	0.076923	0.057692	0	0.019231
0.057692	0.019231	0.019231	0.076923	0.019231	0.057692	0	0.019231	0.096154	0.076923	0	0.076923	0.153846	0.019231	0.076923	0.153846	0.038462	0.019231	0.019231	0
0	0	0	0	0	0	0	0	0	1	0	0	0	0	0	0	0	0	0	0
0.115385	0	0.038462	0.076923	0.038462	0.019231	0.057692	0.038462	0.076923	0.076923	0	0.057692	0.076923	0.076923	0.096154	0.115385	0.019231	0.019231	0	0
0	0	0	0	0	0	0	0	0	0	0	0	0	0	1	0	0	0	0	0
0.153846	0	0.076923	0.057692	0.019231	0.115385	0.096154	0.038462	0	0.096154	0.019231	0	0	0.096154	0	0	0.134615	0.057692	0.038462	0
0.076923	0	0.115385	0.019231	0.038462	0.134615	0	0.076923	0.038462	0.076923	0	0	0.115385	0.057692	0.038462	0.153846	0.019231	0.019231	0	0.019231
0	0	0	0	0	0	0	0	0	0	0	0	0	0	0	1	0	0	0	0
0.057692	0	0.096154	0.096154	0.038462	0.096154	0	0.019231	0	0.076923	0.019231	0	0	0.134615	0.038462	0.076923	0.115385	0.057692	0.019231	0.057692
0.057692	0	0.134615	0.115385	0	0.057692	0.019231	0.019231	0.019231	0.057692	0	0.038462	0.096154	0.038462	0.019231	0.192308	0.096154	0.038462	0	0
0.076923	0.019231	0.115385	0.134615	0.019231	0.096154	0.019231	0	0.019231	0.076923	0	0.057692	0.076923	0.019231	0	0.173077	0.057692	0.038462	0	0
0.038462	0	0.057692	0.038462	0.096154	0.076923	0	0.076923	0.019231	0.25	0	0.057692	0.096154	0	0	0.076923	0.019231	0.057692	0	0.038462
0.076923	0	0.096154	0.057692	0.038462	0.115385	0.019231	0	0.019231	0.038462	0	0.076923	0.057692	0.038462	0.019231	0.173077	0.096154	0.076923	0	0
0.076923	0	0.057692	0.076923	0	0.096154	0.019231	0.038462	0.038462	0.076923	0.019231	0.038462	0.096154	0.038462	0	0.134615	0.096154	0.019231	0	0.076923
0.038462	0	0.057692	0.057692	0.019231	0.076923	0.038462	0.057692	0.057692	0.019231	0.038462	0.057692	0.134615	0.019231	0.038462	0.134615	0.076923	0.038462	0.038462	0
MOTIF xxxxxxx_S_DxExxxx .......SD.E....
letter-probability matrix: alength= 20 w= 15 nsites= 81 E= 8.7e-014
0.049383	0	0.024691	0.135802	0	0.135802	0	0	0.17284	0.049383	0.012346	0.012346	0.061728	0.08642	0.123457	0.098765	0	0.024691	0	0.012346
0.08642	0	0.08642	0.098765	0.012346	0.111111	0.037037	0.012346	0.098765	0.049383	0	0.049383	0.037037	0.049383	0.08642	0.074074	0.012346	0.061728	0.012346	0.024691
0.061728	0	0.111111	0.17284	0.012346	0.061728	0.012346	0.037037	0.111111	0.049383	0.012346	0.037037	0.037037	0.024691	0.08642	0.061728	0.024691	0.061728	0	0.024691
0.098765	0	0.17284	0.17284	0	0.049383	0.037037	0	0.037037	0.061728	0.012346	0.037037	0.061728	0.024691	0.123457	0.024691	0.037037	0.037037	0	0.012346
0.061728	0.012346	0.111111	0.148148	0	0.160494	0.012346	0	0.111111	0.074074	0.037037	0	0.061728	0.012346	0.024691	0.049383	0.037037	0.061728	0.024691	0
0.098765	0	0.123457	0.185185	0.012346	0.098765	0.012346	0.024691	0	0.061728	0.012346	0.012346	0.037037	0.049383	0.037037	0.049383	0.074074	0.074074	0	0.037037
0.074074	0.012346	0.135802	0.08642	0.012346	0.123457	0.024691	0.024691	0.024691	0.061728	0	0.049383	0	0.08642	0.037037	0.098765	0.074074	0.024691	0.024691	0.024691
0	0	0	0	0	0	0	0	0	0	0	0	0	0	0	1	0	0	0	0
0	0	1	0	0	0	0	0	0	0	0	0	0	0	0	0	0	0	0	0
0.012346	0	0.209877	0.259259	0	0.08642	0	0.024691	0.012346	0.012346	0	0.024691	0.024691	0.024691	0.012346	0.17284	0.08642	0.012346	0.012346	0.012346
0	0	0	1	0	0	0	0	0	0	0	0	0	0	0	0	0	0	0	0
0.037037	0	0.098765	0.283951	0.012346	0.08642	0.024691	0.012346	0.024691	0.074074	0.012346	0.049383	0	0.024691	0.024691	0.123457	0.037037	0.061728	0	0.012346
0.074074	0	0.246914	0	0.012346	0.08642	0.049383	0.012346	0.08642	0.037037	0	0.024691	0.049383	0.049383	0.012346	0.08642	0.074074	0.08642	0	0.012346
0.061728	0	0.08642	0.148148	0.012346	0.135802	0.012346	0	0.049383	0.098765	0	0.012346	0.061728	0.037037	0.024691	0.17284	0.037037	0.037037	0.012346	0
0.061728	0	0.061728	0.135802	0.037037	0.061728	0.049383	0.024691	0.061728	0.061728	0	0.037037	0.074074	0.049383	0.037037	0.123457	0.037037	0.037037	0	0.049383
MOTIF xxxxRxx_S_Lxxxxxx ....R..SL......
letter-probability matrix: alength= 20 w= 15 nsites= 46 E= 1.5e-011
0.108696	0	0.021739	0.065217	0.021739	0.195652	0	0	0	0.086957	0.021739	0.021739	0.152174	0.043478	0	0.152174	0.065217	0.021739	0	0.021739
0.086957	0	0.021739	0.021739	0.043478	0.065217	0.021739	0.043478	0.021739	0.108696	0.043478	0.021739	0.108696	0.021739	0.086957	0.086957	0.086957	0.065217	0.043478	0
0.043478	0	0.065217	0.043478	0.043478	0.108696	0.086957	0.021739	0.043478	0	0.108696	0.043478	0.065217	0.086957	0.130435	0.065217	0	0.021739	0	0.021739
0.021739	0.021739	0.065217	0.173913	0.021739	0.065217	0.021739	0.065217	0.065217	0.065217	0	0.021739	0.152174	0.021739	0.043478	0.108696	0.043478	0.021739	0	0
0	0	0	0	0	0	0	0	0	0	0	0	0	0	1	0	0	0	0	0
0.130435	0.021739	0.021739	0.065217	0.021739	0.173913	0	0	0	0	0.021739	0.043478	0.021739	0.043478	0	0.304348	0.065217	0.021739	0.021739	0.021739
0.086957	0	0.086957	0.065217	0.021739	0.152174	0.021739	0.021739	0.043478	0.108696	0	0.021739	0.065217	0.086957	0.043478	0.086957	0.021739	0.021739	0	0.043478
0	0	0	0	0	0	0	0	0	0	0	0	0	0	0	1	0	0	0	0
0	0	0	0	0	0	0	0	0	1	0	0	0	0	0	0	0	0	0	0
0	0	0.108696	0.108696	0	0.152174	0.043478	0.043478	0.021739	0.021739	0	0.065217	0.130435	0.086957	0.021739	0.130435	0.043478	0.021739	0	0
0.043478	0.021739	0.130435	0.108696	0.021739	0.086957	0	0.021739	0	0.043478	0.021739	0.108696	0.043478	0.108696	0	0.130435	0.043478	0.043478	0	0.021739
0.130435	0.021739	0.043478	0.021739	0.021739	0.065217	0.021739	0.065217	0.043478	0.195652	0	0	0.152174	0.043478	0	0.086957	0.021739	0.043478	0	0.021739
0.086957	0	0.173913	0.043478	0.021739	0.021739	0.043478	0	0	0.130435	0	0.043478	0.043478	0.043478	0.021739	0.195652	0.108696	0.021739	0	0
0.021739	0.021739	0.130435	0.108696	0	0.065217	0	0.043478	0.021739	0	0.021739	0	0.086957	0.108696	0.043478	0.108696	0.108696	0.086957	0	0.021739
0.021739	0	0	0.108696	0.065217	0.065217	0	0.043478	0.021739	0.152174	0	0	0.130435	0.043478	0.043478	0.130435	0.021739	0.043478	0.043478	0.065217
MOTIF xxxxxxx_S_xEExxxx .......S.EE....
letter-probability matrix: alength= 20 w= 15 nsites= 88 E= 8.2e-009
0.079545	0	0.113636	0.136364	0.022727	0.045455	0.045455	0	0.102273	0.045455	0.022727	0.034091	0.011364	0.034091	0.090909	0.136364	0.011364	0.056818	0.011364	0
0.068182	0	0.034091	0.090909	0.011364	0.090909	0.034091	0.045455	0.068182	0.079545	0.011364	0.045455	0.079545	0.056818	0.068182	0.079545	0.056818	0.034091	0.034091	0.011364
0.068182	0	0.079545	0.170455	0.011364	0.090909	0	0.011364	0.125	0.102273	0.045455	0.011364	0.022727	0.045455	0.056818	0.068182	0.045455	0	0.011364	0.034091
0.090909	0.011364	0.034091	0.170455	0.045455	0.056818	0.045455	0.011364	0.136364	0.045455	0.011364	0.045455	0.056818	0.045455	0.045455	0.079545	0.011364	0.022727	0.011364	0.022727
0.079545	0.011364	0.090909	0.147727	0	0.090909	0.011364	0.056818	0.125	0.034091	0	0.034091	0.034091	0.045455	0.068182	0.113636	0.034091	0.011364	0	0.011364
0.068182	0	0.125	0.147727	0.011364	0.056818	0.022727	0.022727	0.102273	0.034091	0	0.034091	0.056818	0.079545	0.056818	0.056818	0.056818	0.045455	0	0.022727
0.056818	0	0.181818	0.147727	0.011364	0.056818	0.045455	0.011364	0.068182	0.068182	0.011364	0.011364	0.056818	0.056818	0.056818	0.068182	0	0.079545	0.011364	0
0	0	0	0	0	0	0	0	0	0	0	0	0	0	0	1	0	0	0	0
0.056818	0	0	0.431818	0.022727	0.068182	0.045455	0.011364	0.056818	0.079545	0	0.034091	0	0.045455	0	0.090909	0.011364	0.034091	0.011364	0
0	0	0	1	0	0	0	0	0	0	0	0	0	0	0	0	0	0	0	0
0	0	0	1	0	0	0	0	0	0	0	0	0	0	0	0	0	0	0	0
0.056818	0	0.102273	0.284091	0	0.090909	0.011364	0.056818	0.034091	0.045455	0.022727	0.011364	0.034091	0.022727	0.022727	0.022727	0.102273	0.079545	0	0
0.045455	0.011364	0.193182	0.306818	0.022727	0.022727	0.022727	0	0.068182	0.022727	0.034091	0	0.034091	0.045455	0	0.102273	0.022727	0.045455	0	0
0.090909	0	0.113636	0.284091	0.011364	0.056818	0.011364	0.011364	0.022727	0.113636	0	0.022727	0.034091	0.022727	0.045455	0.079545	0.045455	0.022727	0	0.011364
0	0.011364	0.068182	0.261364	0	0.090909	0.011364	0.034091	0.113636	0.068182	0.011364	0	0.034091	0.022727	0.034091	0.090909	0.079545	0.045455	0.011364	0.011364
MOTIF xxRxRxx_S_xxxxxxx ..R.R..S.......
letter-probability matrix: alength= 20 w= 15 nsites= 46 E= 1.7e-019
0.086957	0	0.065217	0.086957	0.021739	0.130435	0	0.021739	0	0.086957	0.065217	0	0.043478	0.065217	0	0.195652	0.043478	0.043478	0.021739	0.021739
0.065217	0.021739	0	0.021739	0.021739	0.086957	0	0.065217	0.043478	0.108696	0.021739	0	0.065217	0.108696	0.217391	0.065217	0.043478	0.043478	0	0
0	0	0	0	0	0	0	0	0	0	0	0	0	0	1	0	0	0	0	0
0.065217	0	0.043478	0.021739	0	0	0.021739	0	0.108696	0.043478	0	0	0.152174	0.108696	0.173913	0.152174	0.021739	0.086957	0	0
0	0	0	0	0	0	0	0	0	0	0	0	0	0	1	0	0	0	0	0
0.152174	0.021739	0	0	0	0.065217	0.043478	0.043478	0	0.130435	0	0	0.021739	0	0	0.347826	0.130435	0.021739	0	0.021739
0.173913	0	0.043478	0	0.021739	0.130435	0.065217	0	0.021739	0.043478	0	0.021739	0.065217	0.021739	0.152174	0.130435	0.086957	0	0	0.021739
0	0	0	0	0	0	0	0	0	0	0	0	0	0	0	1	0	0	0	0
0.152174	0	0.065217	0.130435	0.108696	0.043478	0	0.021739	0	0	0.021739	0.021739	0	0.021739	0.043478	0.086957	0.086957	0.152174	0	0.043478
0.086957	0	0.130435	0.086957	0	0.217391	0	0.021739	0	0	0	0.021739	0.130435	0	0	0.23913	0.043478	0.021739	0	0
0.086957	0	0.065217	0.152174	0.065217	0.065217	0	0	0.021739	0.043478	0.021739	0.108696	0.021739	0.043478	0	0.23913	0.065217	0	0	0
0.108696	0	0.130435	0.23913	0.021739	0.043478	0.021739	0.021739	0	0.065217	0.043478	0.021739	0.043478	0	0	0.065217	0.021739	0.108696	0	0.043478
0.043478	0	0.065217	0.065217	0	0.173913	0.065217	0.065217	0	0.065217	0	0.021739	0.043478	0.021739	0	0.152174	0.130435	0.043478	0	0.043478
0.043478	0	0.043478	0.195652	0	0.108696	0.021739	0.021739	0	0.086957	0.021739	0.043478	0.065217	0.065217	0.043478	0.173913	0.021739	0.043478	0	0
0.086957	0	0.021739	0.043478	0	0.086957	0.043478	0.021739	0.021739	0.086957	0	0.065217	0.065217	0.108696	0.043478	0.130435	0	0.108696	0	0.065217
MOTIF xxxxxxx_S_xxDLxxx .......S..DL...
letter-probability matrix: alength= 20 w= 15 nsites= 41 E= 8.9e-003
0.04878	0	0.04878	0.04878	0.02439	0.04878	0.02439	0.02439	0.073171	0.170732	0	0	0.097561	0.04878	0.097561	0.195122	0	0	0.04878	0
0.097561	0	0.04878	0.097561	0.02439	0.073171	0.02439	0	0.04878	0.04878	0	0	0.097561	0.02439	0.073171	0.121951	0.097561	0.097561	0	0.02439
0.073171	0	0.02439	0.04878	0.02439	0.073171	0.04878	0	0.04878	0.073171	0	0.073171	0.073171	0.073171	0.195122	0.097561	0.02439	0.04878	0	0
0.073171	0	0	0.121951	0	0.073171	0	0.02439	0.073171	0.02439	0.02439	0.04878	0.04878	0.073171	0.195122	0.097561	0.02439	0.097561	0	0
0.097561	0	0.04878	0.04878	0.097561	0.073171	0	0.02439	0.04878	0.195122	0.02439	0.02439	0.02439	0.02439	0.04878	0.097561	0	0.04878	0.02439	0.04878
0.04878	0.02439	0.02439	0.04878	0.04878	0.097561	0	0.02439	0.073171	0.073171	0.02439	0.04878	0.04878	0.073171	0.04878	0.170732	0.02439	0.097561	0	0
0.04878	0	0.121951	0.121951	0	0.195122	0.02439	0.02439	0.146341	0.073171	0	0.02439	0.02439	0.02439	0	0.146341	0	0.02439	0	0
0	0	0	0	0	0	0	0	0	0	0	0	0	0	0	1	0	0	0	0
0.073171	0	0.097561	0.097561	0.04878	0	0.02439	0	0.04878	0.170732	0.02439	0.04878	0	0.04878	0.073171	0.073171	0.073171	0.073171	0	0.02439
0.02439	0.02439	0.121951	0.219512	0	0.097561	0.02439	0.04878	0.02439	0.02439	0	0	0.121951	0.04878	0	0.073171	0.073171	0.04878	0	0.02439
0	0	1	0	0	0	0	0	0	0	0	0	0	0	0	0	0	0	0	0
0	0	0	0	0	0	0	0	0	1	0	0	0	0	0	0	0	0	0	0
0.02439	0	0.121951	0.04878	0	0.04878	0.04878	0	0.097561	0.097561	0.02439	0.02439	0.04878	0.073171	0.02439	0.146341	0.04878	0.073171	0	0.04878
0.097561	0.02439	0.073171	0.097561	0	0.073171	0.04878	0.073171	0.097561	0.097561	0	0	0.04878	0	0.02439	0.170732	0.073171	0	0	0
0.04878	0.02439	0.02439	0.073171	0.02439	0.04878	0.04878	0.02439	0.04878	0.146341	0	0	0.121951	0.02439	0.097561	0.097561	0.04878	0.073171	0.02439	0
MOTIF xxxxKxx_S_Lxxxxxx ....K..SL......
letter-probability matrix: alength= 20 w= 15 nsites= 24 E= 1.4e-002
0.041667	0.041667	0	0.041667	0	0.041667	0.041667	0	0.291667	0	0	0	0.083333	0	0.25	0.083333	0.083333	0	0	0
0.041667	0.041667	0.083333	0.125	0.041667	0.166667	0.041667	0	0.041667	0.041667	0	0.083333	0	0.083333	0	0.083333	0.041667	0.083333	0	0
0	0	0.125	0.041667	0	0.083333	0.041667	0.041667	0	0.25	0	0	0	0.125	0	0.041667	0.166667	0.083333	0	0
0.125	0	0	0.125	0.083333	0.083333	0.083333	0	0.083333	0	0	0.041667	0.083333	0	0.125	0.083333	0.041667	0.041667	0	0
0	0	0	0	0	0	0	0	1	0	0	0	0	0	0	0	0	0	0	0
0.041667	0.083333	0.083333	0.041667	0	0.125	0	0.041667	0.125	0	0	0	0	0.083333	0.208333	0.125	0	0.041667	0	0
0.041667	0.041667	0	0.041667	0.041667	0.208333	0.083333	0.041667	0.083333	0	0	0.166667	0.083333	0.041667	0.041667	0.041667	0	0.041667	0	0
0	0	0	0	0	0	0	0	0	0	0	0	0	0	0	1	0	0	0	0
0	0	0	0	0	0	0	0	0	1	0	0	0	0	0	0	0	0	0	0
0.041667	0	0.166667	0.208333	0	0.166667	0	0	0.125	0	0	0	0.125	0	0	0.083333	0.041667	0.041667	0	0
0.125	0	0.166667	0.041667	0	0.041667	0	0.041667	0.041667	0.041667	0	0.208333	0.041667	0.125	0	0.041667	0	0	0	0.083333
0.041667	0	0.041667	0.125	0	0.041667	0.083333	0.166667	0	0.083333	0.041667	0.041667	0.083333	0	0	0.125	0	0.125	0	0
0	0	0.041667	0.208333	0.083333	0.083333	0.041667	0	0	0.041667	0	0	0.166667	0.166667	0	0.041667	0.083333	0	0.041667	0
0.083333	0	0.083333	0.166667	0	0.041667	0.125	0.041667	0	0.083333	0.041667	0.083333	0.041667	0.083333	0.041667	0.083333	0	0	0	0
0.083333	0	0.083333	0.041667	0.083333	0.083333	0.041667	0	0.041667	0.125	0	0.041667	0.125	0.041667	0	0.125	0	0.083333	0	0
MOTIF xxxxxxx_S_DxDxxxx .......SD.D....
letter-probability matrix: alength= 20 w= 15 nsites= 41 E= 3.7e-001
0.073171	0.02439	0	0.073171	0.02439	0.097561	0.073171	0.02439	0.073171	0.097561	0	0	0.02439	0.073171	0.02439	0.121951	0.02439	0.04878	0.02439	0.097561
0.02439	0	0.073171	0.121951	0.04878	0.02439	0.04878	0.02439	0.097561	0.04878	0.02439	0	0.097561	0.073171	0.073171	0.073171	0.04878	0.04878	0	0.04878
0.073171	0	0.121951	0.146341	0.04878	0.02439	0.02439	0.02439	0.073171	0.04878	0	0	0.02439	0.04878	0.073171	0.04878	0.02439	0.073171	0.02439	0.097561
0.073171	0	0.097561	0.195122	0.02439	0.04878	0.02439	0	0.073171	0	0.02439	0	0.195122	0.04878	0.097561	0.02439	0.04878	0	0.02439	0
0.121951	0	0.121951	0.195122	0.02439	0.073171	0	0	0.073171	0.073171	0	0.02439	0	0.02439	0	0.146341	0.04878	0.02439	0	0.04878
0.073171	0.04878	0.170732	0.219512	0	0.04878	0	0	0.04878	0.02439	0.02439	0.02439	0.073171	0.02439	0.04878	0.02439	0	0.073171	0	0.073171
0.04878	0	0.439024	0.073171	0.02439	0.073171	0	0	0.02439	0.04878	0.02439	0.04878	0	0	0.02439	0.04878	0.04878	0.073171	0	0
0	0	0	0	0	0	0	0	0	0	0	0	0	0	0	1	0	0	0	0
0	0	1	0	0	0	0	0	0	0	0	0	0	0	0	0	0	0	0	0
0	0	0.365854	0.341463	0	0.073171	0	0	0	0.02439	0	0	0	0	0	0.121951	0.02439	0.02439	0	0.02439
0	0	1	0	0	0	0	0	0	0	0	0	0	0	0	0	0	0	0	0
0	0	0.097561	0.341463	0	0.02439	0	0.04878	0.02439	0	0.073171	0	0.073171	0.04878	0	0.04878	0.121951	0.073171	0	0.02439
0.02439	0	0.292683	0.219512	0.02439	0.02439	0.02439	0.02439	0.073171	0.02439	0.02439	0	0.073171	0.02439	0	0.02439	0.02439	0.073171	0.02439	0
0.121951	0	0.097561	0.195122	0.121951	0.04878	0	0	0.04878	0.04878	0	0.04878	0.097561	0.04878	0	0.02439	0.02439	0.04878	0	0.02439
0.04878	0	0.073171	0.219512	0.02439	0.097561	0.02439	0.04878	0.146341	0.02439	0	0.04878	0.121951	0	0	0.073171	0	0	0.02439	0.02439
MOTIF xxxxRxx_S_xxxGxxx ....R..S...G...
letter-probability matrix: alength= 20 w= 15 nsites= 20 E= 4.5e-005
0.05	0	0	0.1	0.05	0.1	0	0.1	0	0.05	0.05	0.15	0.1	0.05	0	0.15	0.05	0	0	0
0.1	0	0	0.25	0	0.1	0	0.05	0.1	0	0.05	0	0.05	0	0.1	0.05	0.05	0.1	0	0
0.1	0.05	0.05	0.1	0	0.25	0.1	0.05	0.05	0	0	0	0.15	0.05	0	0.05	0	0	0	0
0	0	0	0	0.1	0.1	0.2	0	0.15	0	0	0	0.15	0.05	0.05	0.05	0.05	0.1	0	0
0	0	0	0	0	0	0	0	0	0	0	0	0	0	1	0	0	0	0	0
0.15	0	0.05	0	0	0.35	0.05	0.05	0	0.05	0	0	0.05	0.05	0	0.1	0.05	0.05	0	0
0.05	0	0	0.1	0.1	0.15	0	0	0	0.05	0.05	0	0.1	0	0.15	0.2	0.05	0	0	0
0	0	0	0	0	0	0	0	0	0	0	0	0	0	0	1	0	0	0	0
0.05	0.05	0	0.15	0	0.25	0	0.05	0.05	0	0	0.1	0	0	0	0.2	0.1	0	0	0
0	0	0	0.15	0	0.1	0.05	0.05	0	0.1	0	0.05	0.1	0	0	0.25	0.05	0.1	0	0
0.05	0	0.1	0	0	0.15	0	0	0	0	0	0.05	0.2	0.05	0	0.15	0.1	0.05	0	0.1
0	0	0	0	0	1	0	0	0	0	0	0	0	0	0	0	0	0	0	0
0.1	0	0.1	0	0	0.1	0.05	0.05	0.05	0	0	0	0.2	0.05	0	0.1	0.1	0.05	0	0.05
0.15	0	0.05	0.1	0	0.1	0	0	0.05	0.05	0.05	0.05	0.15	0	0.05	0.15	0	0	0	0.05
0	0	0	0.1	0	0.3	0	0	0	0.15	0.05	0	0.05	0.05	0	0.25	0	0.05	0	0
MOTIF xxxxKxx_S_xxxxxxx ....K..S.......
letter-probability matrix: alength= 20 w= 15 nsites= 132 E= 7.0e-003
0.05303	0	0.060606	0.083333	0.037879	0.037879	0.015152	0.022727	0.068182	0.136364	0.045455	0.007576	0.05303	0.045455	0.083333	0.121212	0.030303	0.060606	0	0.037879
0.098485	0	0.060606	0.075758	0.030303	0.121212	0.022727	0.083333	0.022727	0.037879	0.007576	0.037879	0.090909	0.030303	0.060606	0.106061	0.037879	0.037879	0.015152	0.022727
0.045455	0	0.015152	0.068182	0.037879	0.083333	0	0.05303	0.113636	0.174242	0.015152	0.015152	0.068182	0.045455	0.068182	0.083333	0.037879	0.045455	0.007576	0.022727
0.030303	0.007576	0	0.128788	0.015152	0.045455	0.030303	0.030303	0.098485	0.075758	0.022727	0.037879	0.113636	0.030303	0.121212	0.083333	0.045455	0.068182	0.007576	0.007576
0	0	0	0	0	0	0	0	1	0	0	0	0	0	0	0	0	0	0	0
0.075758	0.007576	0.022727	0.060606	0.015152	0.05303	0.015152	0.045455	0.075758	0.05303	0.022727	0.030303	0.045455	0.045455	0.151515	0.143939	0.068182	0.05303	0	0.015152
0.106061	0	0.05303	0.068182	0.007576	0.128788	0.015152	0.05303	0.068182	0.083333	0.007576	0.037879	0.045455	0.015152	0.045455	0.121212	0.075758	0.037879	0.007576	0.022727
0	0	0	0	0	0	0	0	0	0	0	0	0	0	0	1	0	0	0	0
0.045455	0.015152	0.05303	0.083333	0.05303	0.068182	0.030303	0.060606	0.05303	0	0.015152	0.037879	0	0.068182	0.037879	0.174242	0.037879	0.113636	0.015152	0.037879
0.045455	0.022727	0.106061	0.136364	0.007576	0.090909	0.007576	0.037879	0.037879	0.05303	0.022727	0.015152	0.128788	0.030303	0.007576	0.128788	0.075758	0.030303	0	0.015152
0.128788	0	0.075758	0.068182	0.030303	0.05303	0.030303	0.007576	0.068182	0.075758	0.007576	0.090909	0.083333	0.022727	0.015152	0.121212	0.045455	0.05303	0	0.022727
0.083333	0.022727	0.068182	0.075758	0.022727	0.075758	0.030303	0.068182	0.015152	0.143939	0.015152	0.060606	0.068182	0.015152	0.007576	0.083333	0.083333	0.045455	0	0.015152
0.090909	0.007576	0.113636	0.090909	0.022727	0.068182	0.022727	0.045455	0.022727	0.075758	0.015152	0.022727	0.05303	0.030303	0.015152	0.143939	0.068182	0.068182	0.007576	0.015152
0.045455	0	0.068182	0.166667	0.015152	0.068182	0.030303	0.030303	0.022727	0.075758	0.007576	0.007576	0.113636	0.037879	0	0.128788	0.098485	0.060606	0	0.022727
0.05303	0.015152	0.098485	0.128788	0.037879	0.060606	0.007576	0.045455	0.075758	0.083333	0.007576	0.030303	0.083333	0.037879	0.015152	0.045455	0.045455	0.083333	0.015152	0.030303
MOTIF xxxxxRx_S_xxxxxxx .....R.S.......
letter-probability matrix: alength= 20 w= 15 nsites= 135 E= 1.1e-008
0.111111	0.014815	0.066667	0.051852	0.014815	0.081481	0.007407	0.022222	0.066667	0.059259	0.007407	0.02963	0.074074	0.059259	0.074074	0.111111	0.066667	0.037037	0	0.044444
0.074074	0.014815	0.044444	0.074074	0.02963	0.066667	0.014815	0.014815	0.051852	0.103704	0.014815	0.037037	0.051852	0.037037	0.118519	0.074074	0.103704	0.051852	0.014815	0.007407
0.103704	0	0.02963	0.066667	0.022222	0.088889	0.007407	0.022222	0.111111	0.074074	0.022222	0.007407	0.02963	0.074074	0.096296	0.118519	0.037037	0.059259	0	0.02963
0.125926	0	0.02963	0.081481	0.007407	0.111111	0.007407	0.014815	0.037037	0.081481	0.007407	0.037037	0.059259	0.044444	0.118519	0.133333	0.044444	0.037037	0.007407	0.014815
0.118519	0.007407	0.044444	0.059259	0.014815	0.088889	0.096296	0.014815	0	0.081481	0.007407	0.022222	0.088889	0.037037	0	0.185185	0.074074	0.02963	0.014815	0.014815
0	0	0	0	0	0	0	0	0	0	0	0	0	0	1	0	0	0	0	0
0.066667	0.007407	0.02963	0.02963	0.022222	0.096296	0.007407	0.044444	0.088889	0.066667	0.037037	0.044444	0.059259	0.02963	0.155556	0.096296	0.081481	0.022222	0	0.014815
0	0	0	0	0	0	0	0	0	0	0	0	0	0	0	1	0	0	0	0
0.081481	0.007407	0.037037	0.059259	0.02963	0.051852	0.007407	0.037037	0.014815	0.133333	0.037037	0.022222	0	0.044444	0.014815	0.185185	0.088889	0.074074	0.037037	0.037037
0.066667	0	0.096296	0.044444	0.066667	0.081481	0.007407	0.022222	0.051852	0.044444	0.014815	0.022222	0.140741	0.059259	0.02963	0.103704	0.066667	0.081481	0	0
0.103704	0.037037	0.074074	0.081481	0.014815	0.133333	0.014815	0.014815	0.014815	0.088889	0.007407	0.02963	0.111111	0.044444	0.007407	0.088889	0.074074	0.051852	0	0.007407
0.103704	0	0.081481	0.118519	0.007407	0.103704	0	0.02963	0.014815	0.066667	0.007407	0.02963	0.066667	0.074074	0	0.118519	0.066667	0.096296	0.007407	0.007407
0.111111	0.02963	0.118519	0.074074	0.014815	0.088889	0.037037	0.022222	0.02963	0.02963	0	0.014815	0.148148	0.044444	0.014815	0.125926	0.074074	0.014815	0.007407	0
0.096296	0	0.081481	0.066667	0.037037	0.081481	0.007407	0.02963	0.044444	0.096296	0.007407	0.037037	0.111111	0.014815	0.022222	0.096296	0.044444	0.103704	0.007407	0.014815
0.066667	0.014815	0.051852	0.103704	0.014815	0.059259	0.014815	0.022222	0.044444	0.081481	0.022222	0.02963	0.103704	0.081481	0.014815	0.088889	0.074074	0.074074	0.007407	0.02963
MOTIF xxRxxSx_S_xxxxxxx ..R..S.S.......
letter-probability matrix: alength= 20 w= 15 nsites= 34 E= 4.3e-013
0.088235	0	0	0.029412	0.058824	0.029412	0	0.029412	0.088235	0.117647	0	0	0.058824	0	0.264706	0.147059	0.029412	0.058824	0	0
0.058824	0	0	0.029412	0.029412	0.029412	0.058824	0.029412	0.029412	0.088235	0	0.058824	0.029412	0.029412	0.235294	0.176471	0.088235	0.029412	0	0
0	0	0	0	0	0	0	0	0	0	0	0	0	0	1	0	0	0	0	0
0.058824	0	0	0	0	0.088235	0.029412	0.029412	0.117647	0.147059	0	0	0	0.058824	0.176471	0.176471	0.117647	0	0	0
0.117647	0	0.058824	0.058824	0.058824	0.058824	0.029412	0	0	0.235294	0	0.029412	0.088235	0.058824	0	0.176471	0	0.029412	0	0
0	0	0	0	0	0	0	0	0	0	0	0	0	0	0	1	0	0	0	0
0.088235	0	0.029412	0.088235	0.058824	0.088235	0.029412	0	0.029412	0.088235	0.029412	0.029412	0.058824	0.058824	0	0.147059	0.117647	0.029412	0	0.029412
0	0	0	0	0	0	0	0	0	0	0	0	0	0	0	1	0	0	0	0
0.088235	0	0.088235	0.147059	0	0.058824	0.088235	0	0	0.117647	0	0.058824	0	0	0	0.176471	0.058824	0.058824	0	0.058824
0.058824	0	0.147059	0.176471	0	0.088235	0.117647	0	0	0.088235	0	0	0.058824	0.088235	0	0.147059	0	0	0	0.029412
0.117647	0	0.058824	0.088235	0	0.088235	0.029412	0	0.058824	0.058824	0	0	0.058824	0.029412	0.088235	0.117647	0.088235	0.088235	0	0.029412
0.088235	0	0.058824	0.117647	0	0.147059	0.029412	0.029412	0	0.117647	0.029412	0.029412	0.088235	0.058824	0	0.088235	0.058824	0.029412	0	0.029412
0.058824	0	0.058824	0.029412	0.029412	0.058824	0	0.029412	0.029412	0.088235	0	0.058824	0.147059	0.117647	0	0.205882	0	0.058824	0	0.029412
0.029412	0	0.058824	0.147059	0.029412	0.117647	0.029412	0	0.029412	0.058824	0.029412	0	0.088235	0	0	0.147059	0.088235	0.088235	0.058824	0
0.029412	0.029412	0	0.088235	0.029412	0.117647	0	0.029412	0.029412	0.029412	0.058824	0.058824	0.029412	0.029412	0.029412	0.176471	0.147059	0.088235	0	0
MOTIF xxxxRxx_S_xxxxxxx ....R..S.......
letter-probability matrix: alength= 20 w= 15 nsites= 115 E= 2.8e-068
0.13913	0.008696	0.017391	0.043478	0.026087	0.095652	0.008696	0.026087	0	0.026087	0.052174	0.069565	0.156522	0.095652	0	0.13913	0.078261	0.008696	0	0.008696
0.069565	0	0.008696	0.06087	0.008696	0.13913	0.043478	0.034783	0.052174	0.086957	0.008696	0.008696	0.113043	0.052174	0.113043	0.121739	0.034783	0.043478	0	0
0.069565	0	0.008696	0.06087	0.043478	0.052174	0.052174	0.086957	0.078261	0	0.069565	0.017391	0.095652	0.043478	0	0.069565	0.121739	0.113043	0.017391	0
0.043478	0	0.043478	0.086957	0.034783	0.034783	0	0.026087	0.121739	0.069565	0	0.069565	0.069565	0.069565	0.086957	0.113043	0.052174	0.069565	0.008696	0
0	0	0	0	0	0	0	0	0	0	0	0	0	0	1	0	0	0	0	0
0.130435	0.008696	0.034783	0.017391	0	0.052174	0.017391	0.017391	0	0.113043	0.008696	0.026087	0.086957	0.06087	0	0.252174	0.095652	0.069565	0.008696	0
0.104348	0	0.034783	0.017391	0.026087	0.034783	0.026087	0.017391	0.026087	0.078261	0.008696	0.052174	0.104348	0.052174	0.104348	0.165217	0.078261	0.06087	0	0.008696
0	0	0	0	0	0	0	0	0	0	0	0	0	0	0	1	0	0	0	0
0.026087	0	0.052174	0.069565	0.121739	0.043478	0.017391	0.069565	0.034783	0	0.052174	0.017391	0	0.06087	0.034783	0.147826	0.104348	0.104348	0.026087	0.017391
0.06087	0	0.095652	0.13913	0.017391	0.069565	0.017391	0.034783	0	0.026087	0.017391	0.008696	0.147826	0.043478	0	0.208696	0.069565	0.017391	0	0.026087
0.086957	0	0.069565	0.121739	0	0.06087	0.008696	0.043478	0.017391	0.043478	0.008696	0.034783	0.052174	0.069565	0.026087	0.147826	0.121739	0.06087	0.017391	0.008696
0.086957	0.008696	0.104348	0.121739	0.034783	0	0.043478	0.026087	0	0.104348	0.017391	0.026087	0.104348	0.026087	0	0.121739	0.086957	0.052174	0.026087	0.008696
0.052174	0.008696	0.095652	0.130435	0	0.104348	0.052174	0.017391	0.026087	0.086957	0.043478	0.052174	0.043478	0.052174	0.052174	0.069565	0.034783	0.069565	0	0.008696
0.095652	0.008696	0.069565	0.113043	0.034783	0.078261	0.017391	0.017391	0.008696	0.06087	0.043478	0.026087	0.069565	0.130435	0.026087	0.078261	0.06087	0.052174	0	0.008696
0.069565	0	0.078261	0.121739	0.06087	0.026087	0.043478	0.043478	0.017391	0.078261	0.008696	0.008696	0.069565	0.043478	0.06087	0.095652	0.069565	0.06087	0.008696	0.034783
MOTIF Kxxxxxx_S_xxExxxx K......S..E....
letter-probability matrix: alength= 20 w= 15 nsites= 22 E= 6.4e-008
0	0	0	0	0	0	0	0	1	0	0	0	0	0	0	0	0	0	0	0
0.181818	0	0.090909	0.181818	0	0	0	0.045455	0.181818	0	0	0	0.090909	0	0	0.136364	0	0.090909	0	0
0.136364	0	0.090909	0.045455	0	0.090909	0	0.090909	0.181818	0.136364	0	0	0	0.045455	0.090909	0	0	0.045455	0	0.045455
0	0	0.136364	0.090909	0	0	0.045455	0	0.045455	0.090909	0	0.045455	0.136364	0.045455	0.136364	0.136364	0	0.090909	0	0
0.090909	0	0.136364	0.227273	0	0	0	0	0	0.136364	0	0.045455	0.045455	0	0	0.181818	0	0.136364	0	0
0.090909	0	0.181818	0.136364	0	0	0	0.045455	0.090909	0.045455	0	0.045455	0	0.045455	0	0.181818	0.045455	0.045455	0.045455	0
0.045455	0.045455	0.045455	0.272727	0	0.181818	0	0	0	0.181818	0	0	0.045455	0.045455	0.045455	0.090909	0	0	0	0
0	0	0	0	0	0	0	0	0	0	0	0	0	0	0	1	0	0	0	0
0.045455	0	0	0.545455	0.045455	0.136364	0	0	0	0	0	0	0	0	0	0.181818	0	0.045455	0	0
0.136364	0	0.181818	0	0	0.136364	0	0	0.090909	0	0	0.045455	0.090909	0	0	0.136364	0.090909	0.090909	0	0
0	0	0	1	0	0	0	0	0	0	0	0	0	0	0	0	0	0	0	0
0.090909	0	0.136364	0.409091	0	0.090909	0	0.045455	0	0.090909	0	0.045455	0	0.045455	0	0.045455	0	0	0	0
0	0	0.318182	0.227273	0	0.045455	0.045455	0	0.090909	0.045455	0	0	0.045455	0.045455	0	0	0.090909	0.045455	0	0
0.090909	0	0.227273	0.181818	0	0.045455	0	0	0.090909	0.045455	0	0.090909	0	0.045455	0.045455	0	0.045455	0.090909	0	0
0.181818	0	0.090909	0.136364	0	0.045455	0.045455	0.045455	0	0.090909	0	0.045455	0.045455	0.045455	0	0.136364	0.045455	0	0	0.045455

## Sheet: TagGraph_S_momo_seq_begin
MEME version 5.3.3
Alphabet= ACDEFGHIKLMNPQRSTVWY
Background letter frequencies
A 0.069022 C 0.006857 D 0.062315 E 0.095552 F 0.018586 G 0.071308 H 0.020178 I 0.024488 K 0.056226 L 0.060310 M 0.015045 N 0.025293 P 0.091224 Q 0.037659 R 0.062053 S 0.166186 T 0.052797 V 0.046034 W 0.003785 Y 0.015082
MOTIF xxxxRxx_S_PxPxxxx ....R..SP.P....
letter-probability matrix: alength= 20 w= 15 nsites= 48 E= 4.6e-010
0.1875	0	0	0.083333	0	0.041667	0.041667	0.041667	0.0625	0.020833	0.020833	0.104167	0.104167	0.020833	0.083333	0.104167	0.0625	0.020833	0	0
0.083333	0.020833	0	0.125	0.020833	0.0625	0.041667	0	0.0625	0.020833	0	0	0.1875	0.020833	0.0625	0.104167	0.083333	0.041667	0	0.0625
0.125	0.020833	0.020833	0.0625	0.020833	0.0625	0.020833	0	0.104167	0.083333	0	0	0.041667	0.020833	0.25	0.0625	0.0625	0.020833	0	0.020833
0.083333	0	0	0.020833	0.083333	0.083333	0	0.041667	0.1875	0.020833	0	0.020833	0.020833	0.041667	0.166667	0.1875	0.020833	0	0	0.020833
0	0	0	0	0	0	0	0	0	0	0	0	0	0	1	0	0	0	0	0
0.0625	0	0.0625	0.0625	0	0.083333	0	0	0.104167	0.020833	0	0.041667	0.104167	0.0625	0.0625	0.208333	0.0625	0.041667	0	0.020833
0.083333	0	0.020833	0.0625	0	0.1875	0.0625	0	0.083333	0.020833	0	0.020833	0.1875	0.041667	0.145833	0.020833	0.020833	0.020833	0.020833	0
0	0	0	0	0	0	0	0	0	0	0	0	0	0	0	1	0	0	0	0
0	0	0	0	0	0	0	0	0	0	0	0	1	0	0	0	0	0	0	0
0.145833	0	0.020833	0.1875	0	0.020833	0	0.020833	0.020833	0.041667	0	0	0.104167	0.0625	0.020833	0.1875	0.145833	0.020833	0	0
0	0	0	0	0	0	0	0	0	0	0	0	1	0	0	0	0	0	0	0
0.1875	0	0.020833	0.104167	0	0.020833	0.020833	0	0	0.041667	0	0.020833	0.229167	0.020833	0	0.208333	0.0625	0.041667	0	0.020833
0.0625	0	0.0625	0.083333	0	0.104167	0.020833	0	0	0.041667	0	0.020833	0.3125	0	0	0.083333	0.0625	0.145833	0	0
0.041667	0	0.0625	0.145833	0.020833	0.0625	0	0	0.083333	0	0	0	0.291667	0.020833	0.041667	0.145833	0.041667	0.020833	0	0.020833
0.104167	0	0.041667	0.208333	0	0.104167	0	0	0.020833	0.041667	0	0.041667	0.208333	0	0.0625	0.041667	0.083333	0.041667	0	0
MOTIF xxxxRxx_S_Pxxxxxx ....R..SP......
letter-probability matrix: alength= 20 w= 15 nsites= 136 E= 1.1e-033
0.080882	0.007353	0.022059	0.132353	0.007353	0.051471	0.044118	0.044118	0.073529	0.080882	0.007353	0.022059	0.110294	0.036765	0.066176	0.110294	0.051471	0.051471	0	0
0.073529	0.007353	0.044118	0.029412	0.007353	0.110294	0.007353	0	0.080882	0.058824	0.036765	0.007353	0.125	0.058824	0.073529	0.125	0.073529	0.080882	0	0
0.036765	0	0.058824	0.066176	0.014706	0.080882	0.007353	0.014706	0.058824	0.051471	0.022059	0.051471	0.147059	0.051471	0.117647	0.125	0.036765	0.044118	0	0.014706
0.044118	0.007353	0.036765	0.066176	0.022059	0.058824	0.022059	0.014706	0.066176	0.029412	0.014706	0.022059	0.176471	0.073529	0.117647	0.132353	0.066176	0.014706	0	0.014706
0	0	0	0	0	0	0	0	0	0	0	0	0	0	1	0	0	0	0	0
0.125	0.029412	0.044118	0.022059	0.007353	0.044118	0.007353	0.022059	0.044118	0.044118	0	0.007353	0.132353	0.029412	0.066176	0.227941	0.095588	0.036765	0	0.014706
0.073529	0	0.044118	0.058824	0.007353	0.073529	0.036765	0.007353	0.051471	0.117647	0.007353	0.014706	0.125	0.014706	0.095588	0.154412	0.051471	0.044118	0	0.022059
0	0	0	0	0	0	0	0	0	0	0	0	0	0	0	1	0	0	0	0
0	0	0	0	0	0	0	0	0	0	0	0	1	0	0	0	0	0	0	0
0.088235	0.007353	0.044118	0.088235	0.022059	0.132353	0.022059	0.022059	0.007353	0.044118	0.007353	0.029412	0.125	0.058824	0.014706	0.110294	0.088235	0.073529	0	0.014706
0.088235	0.007353	0.088235	0.073529	0.029412	0.066176	0.044118	0.044118	0.036765	0.073529	0.036765	0.029412	0	0.051471	0.007353	0.161765	0.066176	0.058824	0	0.036765
0.036765	0	0.088235	0.066176	0.029412	0.066176	0.036765	0.066176	0.036765	0.095588	0.022059	0.051471	0.132353	0.022059	0.014706	0.117647	0.073529	0.036765	0	0.007353
0.110294	0.007353	0.073529	0.117647	0.022059	0.088235	0.014706	0.022059	0.022059	0.051471	0	0.022059	0.102941	0.029412	0.058824	0.132353	0.051471	0.058824	0.007353	0.007353
0.073529	0.022059	0.058824	0.073529	0.007353	0.051471	0.014706	0.022059	0.029412	0.058824	0.007353	0.036765	0.125	0.051471	0.044118	0.198529	0.073529	0.036765	0	0.014706
0.080882	0.014706	0.044118	0.080882	0.044118	0.051471	0.036765	0.044118	0.044118	0.058824	0.014706	0	0.139706	0.051471	0.036765	0.125	0.036765	0.073529	0	0.022059
MOTIF xxxxKxx_S_Pxxxxxx ....K..SP......
letter-probability matrix: alength= 20 w= 15 nsites= 83 E= 2.1e-010
0.084337	0	0.084337	0.144578	0.012048	0.036145	0	0.012048	0.180723	0.048193	0.012048	0.012048	0.120482	0.060241	0.036145	0.084337	0.024096	0.048193	0	0
0.060241	0	0.060241	0.060241	0.012048	0.048193	0	0.036145	0.120482	0.048193	0.024096	0.012048	0.096386	0.036145	0.096386	0.168675	0.048193	0.072289	0	0
0.084337	0	0.084337	0.072289	0.024096	0.048193	0.024096	0.072289	0.084337	0.024096	0	0.012048	0.168675	0.084337	0	0.108434	0.048193	0.060241	0	0
0.072289	0.024096	0.024096	0.289157	0	0.036145	0	0	0.096386	0.024096	0.036145	0.036145	0.096386	0.048193	0.048193	0.084337	0.024096	0.060241	0	0
0	0	0	0	0	0	0	0	1	0	0	0	0	0	0	0	0	0	0	0
0.204819	0	0.048193	0.060241	0	0.036145	0.024096	0.012048	0.012048	0.012048	0.012048	0.012048	0.180723	0.036145	0.084337	0.096386	0.108434	0.060241	0	0
0.084337	0	0.012048	0.060241	0	0.048193	0.024096	0.048193	0.168675	0.072289	0.024096	0.036145	0.120482	0.012048	0.072289	0.108434	0.084337	0.024096	0	0
0	0	0	0	0	0	0	0	0	0	0	0	0	0	0	1	0	0	0	0
0	0	0	0	0	0	0	0	0	0	0	0	1	0	0	0	0	0	0	0
0.096386	0	0.024096	0.144578	0	0.060241	0	0.048193	0.060241	0.060241	0.012048	0.012048	0.156627	0.036145	0	0.072289	0.084337	0.120482	0	0.012048
0.120482	0	0.048193	0.096386	0.012048	0.036145	0	0.012048	0.204819	0.024096	0.012048	0	0.204819	0.048193	0.036145	0.108434	0.012048	0.024096	0	0
0.156627	0	0.048193	0.289157	0.012048	0.036145	0	0.012048	0.048193	0.012048	0.036145	0.012048	0.072289	0.048193	0.012048	0.120482	0.036145	0.048193	0	0
0.084337	0	0.072289	0.168675	0	0.060241	0	0.024096	0.036145	0.072289	0	0.024096	0.180723	0.036145	0.012048	0.120482	0.072289	0.024096	0	0.012048
0.120482	0	0	0.096386	0	0.024096	0.012048	0.060241	0.072289	0.024096	0	0.024096	0.168675	0.024096	0.036145	0.120482	0.13253	0.084337	0	0
0.108434	0	0.036145	0.120482	0	0.036145	0	0.012048	0.156627	0.084337	0.012048	0	0.108434	0.036145	0.060241	0.096386	0.048193	0.072289	0	0.012048
MOTIF xxxxxxx_S_PxxxxAx .......SP....A.
letter-probability matrix: alength= 20 w= 15 nsites= 86 E= 3.2e-013
0.151163	0	0.034884	0.034884	0.011628	0.093023	0.011628	0.011628	0.104651	0	0.011628	0.046512	0.151163	0.023256	0.05814	0.139535	0.046512	0.046512	0.011628	0.011628
0.174419	0.011628	0.034884	0.104651	0.023256	0.069767	0	0.023256	0.05814	0.05814	0.011628	0.011628	0.116279	0	0.081395	0.127907	0.046512	0.046512	0	0
0.209302	0.011628	0.046512	0.093023	0.023256	0.034884	0.011628	0.011628	0.05814	0.034884	0	0.011628	0.162791	0.023256	0.081395	0.081395	0.023256	0.05814	0	0.023256
0.139535	0	0.011628	0.05814	0.023256	0.104651	0.069767	0.011628	0.093023	0.023256	0.011628	0.046512	0.104651	0.034884	0.093023	0.05814	0.069767	0.046512	0	0
0.104651	0.011628	0.023256	0.116279	0	0.104651	0.011628	0.046512	0	0.034884	0.034884	0.023256	0.151163	0.023256	0	0.104651	0.116279	0.081395	0	0.011628
0.139535	0	0.023256	0.046512	0	0.104651	0	0.034884	0.046512	0.011628	0.011628	0.034884	0.232558	0.069767	0.046512	0.081395	0.023256	0.069767	0	0.023256
0.069767	0.023256	0.011628	0.069767	0.034884	0.046512	0.05814	0.023256	0.116279	0.05814	0.011628	0.05814	0.069767	0.023256	0.069767	0.116279	0.104651	0.034884	0	0
0	0	0	0	0	0	0	0	0	0	0	0	0	0	0	1	0	0	0	0
0	0	0	0	0	0	0	0	0	0	0	0	1	0	0	0	0	0	0	0
0.069767	0	0.046512	0.069767	0.023256	0.093023	0.034884	0.023256	0.046512	0	0	0.034884	0.104651	0.05814	0.081395	0.081395	0.104651	0.104651	0	0.023256
0.104651	0.011628	0	0.081395	0.011628	0.116279	0.046512	0.023256	0.139535	0.081395	0.034884	0	0.05814	0.046512	0.011628	0.081395	0.05814	0.05814	0	0.034884
0.069767	0.011628	0.046512	0.127907	0.023256	0.151163	0.011628	0	0.05814	0.046512	0	0.023256	0.081395	0.046512	0.011628	0.139535	0.081395	0.069767	0	0
0.127907	0.011628	0.023256	0.127907	0	0.093023	0.011628	0	0.023256	0.05814	0	0.011628	0.162791	0.046512	0.081395	0.104651	0.034884	0.05814	0	0.023256
1	0	0	0	0	0	0	0	0	0	0	0	0	0	0	0	0	0	0	0
0.081395	0.034884	0.011628	0.023256	0	0.05814	0.011628	0.046512	0.104651	0.046512	0.011628	0.046512	0.162791	0.046512	0.023256	0.151163	0.05814	0.05814	0	0.023256
MOTIF xxxxRRx_S_xxxxxxx ....RR.S.......
letter-probability matrix: alength= 20 w= 15 nsites= 118 E= 1.6e-021
0.110169	0.008475	0.042373	0.084746	0.025424	0.067797	0.025424	0.008475	0.076271	0.059322	0.025424	0.050847	0.059322	0.042373	0.09322	0.127119	0.033898	0.033898	0.008475	0.016949
0.09322	0.016949	0.025424	0.09322	0.033898	0.076271	0.008475	0.016949	0.076271	0.076271	0.025424	0.042373	0.050847	0.059322	0.101695	0.067797	0.059322	0.050847	0	0.025424
0.059322	0	0.025424	0.084746	0.025424	0.09322	0.033898	0.025424	0.067797	0.101695	0.008475	0.042373	0.059322	0.067797	0.127119	0.101695	0.025424	0.033898	0.008475	0.008475
0.084746	0.008475	0.025424	0.084746	0.033898	0.127119	0.008475	0.016949	0.101695	0.050847	0	0.025424	0.050847	0.084746	0.076271	0.101695	0.042373	0.059322	0.008475	0.008475
0	0	0	0	0	0	0	0	0	0	0	0	0	0	1	0	0	0	0	0
0	0	0	0	0	0	0	0	0	0	0	0	0	0	1	0	0	0	0	0
0.067797	0	0.118644	0.025424	0.033898	0.152542	0	0.033898	0.059322	0.101695	0.025424	0.050847	0.042373	0.042373	0.067797	0.084746	0.025424	0.042373	0	0.025424
0	0	0	0	0	0	0	0	0	0	0	0	0	0	0	1	0	0	0	0
0.042373	0.008475	0.101695	0.076271	0.042373	0.076271	0.008475	0.042373	0.016949	0.118644	0.025424	0.016949	0	0.110169	0.059322	0.110169	0.059322	0.050847	0.025424	0.008475
0.042373	0.042373	0.110169	0.110169	0.008475	0.09322	0.016949	0.025424	0.008475	0.076271	0	0.016949	0.09322	0.050847	0.016949	0.118644	0.101695	0.050847	0	0.016949
0.144068	0	0.084746	0.101695	0.008475	0.118644	0.008475	0.008475	0.008475	0.067797	0	0.025424	0.110169	0.025424	0.008475	0.169492	0.033898	0.050847	0	0.025424
0.042373	0	0.09322	0.169492	0.016949	0.042373	0	0.042373	0.016949	0.076271	0.008475	0.016949	0.09322	0.067797	0.016949	0.152542	0.076271	0.059322	0.008475	0
0.110169	0.016949	0.084746	0.118644	0.008475	0.118644	0.016949	0.059322	0.008475	0.076271	0.016949	0.016949	0.084746	0.050847	0	0.09322	0.059322	0.050847	0	0.008475
0.084746	0	0.110169	0.101695	0.008475	0.067797	0.008475	0.050847	0.033898	0.084746	0	0.016949	0.084746	0.059322	0.016949	0.127119	0.042373	0.050847	0.008475	0.042373
0.025424	0.008475	0.059322	0.084746	0.008475	0.09322	0.016949	0.042373	0.076271	0.059322	0.016949	0.042373	0.110169	0.059322	0.042373	0.09322	0.067797	0.067797	0.016949	0.008475
MOTIF xxxxxxx_S_PTxxxxx .......SPT.....
letter-probability matrix: alength= 20 w= 15 nsites= 71 E= 7.7e-012
0.042254	0.014085	0.084507	0.140845	0.014085	0.098592	0.028169	0	0.098592	0.028169	0.014085	0.028169	0.112676	0.042254	0.084507	0.070423	0.042254	0.042254	0	0.014085
0.042254	0	0.028169	0.126761	0	0.042254	0.014085	0	0.070423	0.098592	0	0.014085	0.15493	0.042254	0.098592	0.112676	0.028169	0.098592	0	0.028169
0.056338	0.014085	0.098592	0.056338	0.056338	0.084507	0.014085	0.014085	0.098592	0.056338	0	0.028169	0.028169	0.042254	0.084507	0.112676	0.056338	0.070423	0.014085	0.014085
0.140845	0	0.042254	0.056338	0	0.042254	0.014085	0.028169	0.084507	0.070423	0	0.028169	0.084507	0.014085	0.084507	0.183099	0.056338	0.042254	0	0.028169
0.056338	0	0.070423	0.126761	0.028169	0.15493	0.056338	0.042254	0	0.042254	0.014085	0.014085	0.084507	0.042254	0	0.169014	0.070423	0.028169	0	0
0.126761	0.042254	0.056338	0.028169	0.014085	0.014085	0.014085	0	0.028169	0.098592	0.014085	0.014085	0.183099	0	0.126761	0.098592	0.098592	0.042254	0	0
0.028169	0	0	0.056338	0	0.070423	0.098592	0.028169	0.042254	0.084507	0	0.014085	0.056338	0.042254	0.070423	0.098592	0.169014	0.112676	0	0.028169
0	0	0	0	0	0	0	0	0	0	0	0	0	0	0	1	0	0	0	0
0	0	0	0	0	0	0	0	0	0	0	0	1	0	0	0	0	0	0	0
0	0	0	0	0	0	0	0	0	0	0	0	0	0	0	0	1	0	0	0
0.042254	0	0.042254	0.070423	0.028169	0.084507	0.042254	0.028169	0.070423	0.042254	0.014085	0.014085	0.112676	0.014085	0.042254	0.197183	0.084507	0.042254	0	0.028169
0.056338	0.014085	0.028169	0.042254	0.028169	0	0	0.042254	0.014085	0.042254	0.014085	0.098592	0.211268	0.042254	0.028169	0.225352	0.084507	0.028169	0	0
0.070423	0.014085	0.084507	0.112676	0	0.028169	0	0	0.014085	0.056338	0	0.056338	0.169014	0.042254	0.042254	0.169014	0.084507	0.056338	0	0
0	0.014085	0.042254	0.126761	0	0.070423	0.056338	0.014085	0.028169	0.042254	0	0.014085	0.112676	0.042254	0.042254	0.126761	0.197183	0.070423	0	0
0.070423	0.014085	0.056338	0.126761	0.028169	0.028169	0.014085	0	0.070423	0.098592	0	0.028169	0.098592	0.014085	0.070423	0.140845	0.084507	0.028169	0	0.028169
MOTIF xxxxxxx_S_Pxxxxxx .......SP......
letter-probability matrix: alength= 20 w= 15 nsites= 562 E= 1.1e-084
0.108541	0.007117	0.037367	0.096085	0.012456	0.072954	0.017794	0.017794	0.060498	0.05516	0.014235	0.019573	0.122776	0.058719	0.049822	0.129893	0.046263	0.05516	0.003559	0.014235
0.085409	0.005338	0.044484	0.097865	0.012456	0.08363	0.023132	0.023132	0.092527	0.060498	0.016014	0.033808	0.081851	0.032028	0.05694	0.097865	0.065836	0.071174	0	0.016014
0.062278	0.005338	0.051601	0.081851	0.019573	0.062278	0.014235	0.02669	0.08363	0.062278	0.012456	0.024911	0.117438	0.062278	0.074733	0.124555	0.05694	0.039146	0.005338	0.012456
0.099644	0.003559	0.033808	0.108541	0.017794	0.085409	0.010676	0.021352	0.096085	0.040925	0.007117	0.019573	0.097865	0.058719	0.080071	0.103203	0.062278	0.048043	0.001779	0.003559
0.11032	0.008897	0.05694	0.104982	0.021352	0.126335	0.023132	0.037367	0	0.058719	0.008897	0.035587	0.097865	0.05694	0	0.137011	0.044484	0.064057	0.001779	0.005338
0.08363	0.007117	0.060498	0.05694	0.003559	0.044484	0.019573	0.021352	0.064057	0.046263	0.010676	0.024911	0.183274	0.044484	0.096085	0.115658	0.064057	0.042705	0	0.010676
0.076512	0.001779	0.032028	0.05516	0.007117	0.094306	0.023132	0.035587	0.096085	0.078292	0.007117	0.035587	0.072954	0.02847	0.067616	0.151246	0.071174	0.051601	0.003559	0.010676
0	0	0	0	0	0	0	0	0	0	0	0	0	0	0	1	0	0	0	0
0	0	0	0	0	0	0	0	0	0	0	0	1	0	0	0	0	0	0	0
0.078292	0.008897	0.069395	0.120996	0.021352	0.104982	0.003559	0.033808	0.071174	0.058719	0.008897	0.021352	0.101423	0.039146	0.032028	0.135231	0	0.074733	0	0.016014
0.090747	0.007117	0.044484	0.081851	0.010676	0.05516	0.044484	0.014235	0.085409	0.067616	0.019573	0.017794	0.119217	0.05516	0.060498	0.126335	0.049822	0.040925	0	0.008897
0.088968	0.003559	0.039146	0.097865	0.014235	0.072954	0.014235	0.033808	0.080071	0.05694	0.010676	0.016014	0.090747	0.046263	0.040925	0.140569	0.069395	0.067616	0.007117	0.008897
0.071174	0.005338	0.042705	0.064057	0.023132	0.088968	0.021352	0.02669	0.08363	0.053381	0.010676	0.02669	0.1121	0.044484	0.076512	0.126335	0.067616	0.042705	0.003559	0.008897
0	0.003559	0.05694	0.090747	0.010676	0.094306	0.035587	0.014235	0.080071	0.044484	0.016014	0.024911	0.126335	0.039146	0.058719	0.145907	0.078292	0.064057	0	0.016014
0.072954	0.003559	0.037367	0.099644	0.012456	0.051601	0.02669	0.02847	0.058719	0.058719	0.014235	0.032028	0.151246	0.046263	0.051601	0.120996	0.058719	0.05694	0.007117	0.010676
MOTIF xxRxRxx_S_xxxxxxx ..R.R..S.......
letter-probability matrix: alength= 20 w= 15 nsites= 76 E= 1.0e-018
0.065789	0	0.052632	0.065789	0.013158	0.118421	0	0.013158	0.052632	0.065789	0.039474	0	0.026316	0.039474	0.171053	0.171053	0.026316	0.052632	0.013158	0.013158
0.039474	0.013158	0.013158	0.039474	0.026316	0.118421	0	0.039474	0.078947	0.092105	0.039474	0	0.092105	0.065789	0.131579	0.092105	0.052632	0.039474	0.026316	0
0	0	0	0	0	0	0	0	0	0	0	0	0	0	1	0	0	0	0	0
0.078947	0	0.026316	0.039474	0	0.078947	0.026316	0	0.118421	0.026316	0	0	0.144737	0.065789	0.105263	0.171053	0.065789	0.052632	0	0
0	0	0	0	0	0	0	0	0	0	0	0	0	0	1	0	0	0	0	0
0.131579	0.013158	0	0	0.013158	0.078947	0.026316	0.026316	0.118421	0.078947	0	0.013158	0.039474	0	0	0.302632	0.131579	0.013158	0	0.013158
0.131579	0	0.052632	0.013158	0.013158	0.131579	0.052632	0	0.013158	0.092105	0	0.026316	0.065789	0.013158	0.184211	0.131579	0.052632	0.013158	0	0.013158
0	0	0	0	0	0	0	0	0	0	0	0	0	0	0	1	0	0	0	0
0.118421	0	0.052632	0.131579	0.131579	0.052632	0.026316	0.026316	0	0.078947	0.013158	0.013158	0	0.039474	0.039474	0.052632	0.052632	0.131579	0	0.039474
0.065789	0	0.118421	0.078947	0.013158	0.171053	0.013158	0.039474	0.013158	0	0	0.026316	0.118421	0.052632	0	0.210526	0.052632	0.026316	0	0
0.052632	0	0.065789	0.157895	0.052632	0.065789	0	0	0.013158	0.052632	0.013158	0.078947	0.039474	0.078947	0	0.210526	0.078947	0.039474	0	0
0.105263	0	0.118421	0.184211	0.013158	0.078947	0.013158	0.026316	0	0.052632	0.026316	0.026316	0.052632	0.052632	0.013158	0.092105	0.039474	0.065789	0	0.039474
0.052632	0	0.065789	0.105263	0.013158	0.131579	0.065789	0.039474	0	0.065789	0.013158	0.013158	0.052632	0.026316	0.013158	0.131579	0.118421	0.039474	0	0.052632
0.039474	0	0.078947	0.157895	0.013158	0.118421	0.013158	0.026316	0	0.078947	0.013158	0.039474	0.052632	0.078947	0.052632	0.131579	0.039474	0.039474	0	0.026316
0.092105	0	0.013158	0.052632	0.013158	0.092105	0.026316	0.013158	0.039474	0.092105	0	0.039474	0.078947	0.105263	0.078947	0.078947	0.026316	0.092105	0.026316	0.039474
MOTIF xxxxRKx_S_xxxxxxx ....RK.S.......
letter-probability matrix: alength= 20 w= 15 nsites= 54 E= 6.3e-010
0.092593	0.018519	0.037037	0.055556	0.037037	0.185185	0	0.018519	0.111111	0.018519	0.018519	0.018519	0.037037	0.037037	0.092593	0.148148	0.037037	0.018519	0	0.018519
0.111111	0	0.037037	0.166667	0	0.074074	0.018519	0.037037	0.12963	0.055556	0.018519	0	0.018519	0.092593	0.055556	0.074074	0.055556	0.055556	0	0
0.148148	0	0	0.074074	0.037037	0.092593	0	0.037037	0.111111	0.055556	0.018519	0.074074	0.037037	0.018519	0	0.092593	0.037037	0.148148	0	0.018519
0.037037	0	0.055556	0.055556	0.018519	0.092593	0.018519	0.037037	0.277778	0.018519	0	0.018519	0.074074	0.037037	0.018519	0.12963	0.055556	0.055556	0	0
0	0	0	0	0	0	0	0	0	0	0	0	0	0	1	0	0	0	0	0
0	0	0	0	0	0	0	0	1	0	0	0	0	0	0	0	0	0	0	0
0.092593	0	0.092593	0.037037	0.018519	0.037037	0.018519	0.037037	0.018519	0.148148	0.074074	0.018519	0.074074	0.092593	0.055556	0.055556	0.074074	0.018519	0	0.037037
0	0	0	0	0	0	0	0	0	0	0	0	0	0	0	1	0	0	0	0
0.037037	0	0.055556	0.148148	0.018519	0.111111	0.018519	0.055556	0.055556	0.166667	0	0	0	0.037037	0.018519	0.074074	0.055556	0.12963	0	0.018519
0.074074	0.018519	0.037037	0.055556	0.018519	0.074074	0	0.037037	0.018519	0.037037	0.037037	0.018519	0.148148	0.055556	0	0.166667	0.037037	0.148148	0.018519	0
0.055556	0.018519	0.111111	0.240741	0	0.018519	0.037037	0.037037	0.018519	0.037037	0	0.055556	0.055556	0.037037	0	0.185185	0.018519	0.055556	0	0.018519
0.111111	0	0.12963	0.12963	0	0.055556	0	0	0	0.037037	0	0.037037	0.074074	0.018519	0	0.12963	0.092593	0.12963	0	0.055556
0.055556	0.018519	0.018519	0.185185	0	0.018519	0.018519	0.037037	0.018519	0.111111	0	0.018519	0.092593	0	0.018519	0.166667	0.092593	0.111111	0	0.018519
0.055556	0	0	0.166667	0.037037	0.074074	0.018519	0.018519	0.055556	0.148148	0.018519	0.018519	0.018519	0.055556	0.037037	0.185185	0.055556	0.018519	0.018519	0
0.074074	0	0.074074	0.092593	0	0.12963	0.018519	0.037037	0.074074	0.111111	0.018519	0.018519	0.12963	0.037037	0.018519	0.055556	0.055556	0.055556	0	0
MOTIF xxLxRxx_S_xxxxxxx ..L.R..S.......
letter-probability matrix: alength= 20 w= 15 nsites= 83 E= 7.2e-011
0.060241	0.024096	0.060241	0.012048	0.012048	0.108434	0.024096	0	0.024096	0.072289	0.024096	0.012048	0.072289	0.060241	0.120482	0.168675	0.072289	0.048193	0	0.024096
0.084337	0.012048	0.024096	0.048193	0.012048	0.084337	0	0.024096	0.13253	0.060241	0	0.060241	0.156627	0.024096	0.072289	0.120482	0.060241	0.012048	0.012048	0
0	0	0	0	0	0	0	0	0	1	0	0	0	0	0	0	0	0	0	0
0.072289	0	0.024096	0.048193	0.024096	0.048193	0.048193	0.048193	0.060241	0.060241	0.024096	0.036145	0.084337	0.120482	0.120482	0.096386	0.036145	0.036145	0	0.012048
0	0	0	0	0	0	0	0	0	0	0	0	0	0	1	0	0	0	0	0
0.120482	0	0.048193	0.048193	0.012048	0.072289	0.060241	0.024096	0	0.072289	0.012048	0.012048	0	0.108434	0	0.240964	0.096386	0.036145	0.024096	0.012048
0.084337	0	0.084337	0.024096	0.036145	0.108434	0.024096	0.048193	0.024096	0.108434	0.012048	0.036145	0.072289	0.096386	0.036145	0.13253	0.024096	0.024096	0	0.024096
0	0	0	0	0	0	0	0	0	0	0	0	0	0	0	1	0	0	0	0
0.060241	0	0.108434	0.096386	0.036145	0.084337	0	0.012048	0	0.108434	0.036145	0	0	0.096386	0.024096	0.120482	0.096386	0.060241	0.012048	0.048193
0.036145	0	0.108434	0.096386	0.012048	0.060241	0.012048	0.024096	0.024096	0.072289	0	0.024096	0.144578	0.048193	0.012048	0.204819	0.084337	0.036145	0	0
0.072289	0.012048	0.144578	0.120482	0.024096	0.060241	0.036145	0.024096	0.012048	0.096386	0	0.036145	0.060241	0.024096	0	0.13253	0.072289	0.048193	0.012048	0.012048
0.048193	0	0.060241	0.072289	0.060241	0.072289	0	0.096386	0.012048	0.216867	0	0.060241	0.072289	0	0	0.120482	0.036145	0.048193	0	0.024096
0.072289	0	0.072289	0.108434	0.024096	0.072289	0.036145	0.012048	0.024096	0.084337	0.012048	0.060241	0.072289	0.036145	0.012048	0.156627	0.084337	0.048193	0	0.012048
0.084337	0	0.072289	0.096386	0.012048	0.096386	0.012048	0.036145	0.036145	0.072289	0.012048	0.048193	0.096386	0.036145	0.024096	0.096386	0.084337	0.036145	0	0.048193
0.048193	0	0.048193	0.048193	0.012048	0.060241	0.060241	0.036145	0.036145	0.072289	0.024096	0.048193	0.108434	0.024096	0.060241	0.156627	0.096386	0.036145	0.024096	0
MOTIF Kxxxxxx_S_DxExxxx K......SD.E....
letter-probability matrix: alength= 20 w= 15 nsites= 25 E= 1.4e-004
0	0	0	0	0	0	0	0	1	0	0	0	0	0	0	0	0	0	0	0
0	0	0	0.12	0	0.2	0.04	0	0.24	0.08	0	0	0	0	0.12	0.08	0.04	0.04	0	0.04
0.04	0	0.08	0.08	0	0.04	0	0	0.16	0.08	0.04	0.04	0.12	0.04	0.16	0	0	0.12	0	0
0.12	0	0.16	0.12	0	0.04	0.04	0.04	0.04	0.04	0	0.04	0.08	0	0.12	0.04	0	0.04	0	0.08
0.12	0	0.12	0.16	0	0.08	0	0.04	0.2	0	0	0	0.04	0.04	0.04	0.04	0.04	0.08	0	0
0	0	0.12	0.36	0.04	0.12	0	0.04	0	0.04	0	0	0.04	0.04	0	0.04	0.08	0.04	0	0.04
0.04	0	0.2	0.08	0	0.08	0	0.08	0.04	0.04	0	0.08	0	0.08	0.08	0.08	0.08	0.04	0	0
0	0	0	0	0	0	0	0	0	0	0	0	0	0	0	1	0	0	0	0
0	0	1	0	0	0	0	0	0	0	0	0	0	0	0	0	0	0	0	0
0.04	0	0.2	0.32	0	0.04	0	0.04	0	0	0	0	0.08	0	0.04	0.2	0.04	0	0	0
0	0	0	1	0	0	0	0	0	0	0	0	0	0	0	0	0	0	0	0
0.16	0	0.16	0.28	0	0.08	0.04	0	0	0	0	0.04	0	0	0.08	0.12	0.04	0	0	0
0.04	0	0.16	0.4	0	0.04	0	0	0.04	0	0	0	0	0.04	0.04	0.12	0.08	0.04	0	0
0.08	0	0.12	0.24	0.04	0.2	0	0	0	0.04	0.04	0.04	0.08	0.04	0	0.04	0	0.04	0	0
0.04	0	0.12	0.16	0	0.04	0.04	0.04	0.12	0.04	0.04	0	0.08	0	0	0.12	0.08	0.04	0	0.04
MOTIF xxxxxxx_S_DxExxxx .......SD.E....
letter-probability matrix: alength= 20 w= 15 nsites= 111 E= 2.6e-017
0.054054	0.009009	0.054054	0.171171	0.018018	0.108108	0	0.027027	0	0.045045	0.018018	0.009009	0.099099	0.072072	0.135135	0.108108	0.027027	0.036036	0	0.009009
0.081081	0	0.108108	0.135135	0.009009	0.063063	0.018018	0.009009	0.108108	0.036036	0.009009	0.045045	0.063063	0.045045	0.099099	0.045045	0.027027	0.054054	0.018018	0.027027
0.063063	0	0.108108	0.171171	0.009009	0.072072	0.009009	0.054054	0.099099	0.027027	0.018018	0.027027	0.036036	0.054054	0.099099	0.072072	0.027027	0.027027	0	0.027027
0.063063	0	0.126126	0.135135	0	0.054054	0.027027	0.018018	0.099099	0.081081	0.009009	0.027027	0.063063	0.027027	0.117117	0.063063	0.045045	0.036036	0.009009	0
0.054054	0.009009	0.09009	0.135135	0	0.162162	0.009009	0.009009	0.099099	0.108108	0.027027	0.027027	0.063063	0.018018	0.036036	0.027027	0.027027	0.063063	0.018018	0.018018
0.081081	0	0.126126	0.144144	0.036036	0.054054	0.045045	0.036036	0.009009	0.045045	0.018018	0.018018	0.036036	0.072072	0.045045	0.063063	0.072072	0.063063	0	0.036036
0.081081	0.009009	0.162162	0.126126	0.018018	0.126126	0.018018	0.036036	0.018018	0.063063	0	0.036036	0.009009	0.045045	0.009009	0.09009	0.063063	0.045045	0.018018	0.027027
0	0	0	0	0	0	0	0	0	0	0	0	0	0	0	1	0	0	0	0
0	0	1	0	0	0	0	0	0	0	0	0	0	0	0	0	0	0	0	0
0.009009	0	0.216216	0.252252	0.018018	0.063063	0	0.018018	0.027027	0.027027	0.009009	0.036036	0.018018	0.027027	0	0.162162	0.063063	0.036036	0.009009	0.009009
0	0	0	1	0	0	0	0	0	0	0	0	0	0	0	0	0	0	0	0
0.027027	0	0.117117	0.315315	0.018018	0.063063	0.009009	0.036036	0.018018	0.054054	0.027027	0.045045	0.009009	0.045045	0.009009	0.099099	0.036036	0.063063	0	0.009009
0.045045	0	0.162162	0.378378	0.009009	0.054054	0.036036	0.009009	0.054054	0.027027	0	0.018018	0.045045	0.027027	0	0.036036	0.036036	0.054054	0	0.009009
0.045045	0	0.126126	0.198198	0.009009	0.072072	0.018018	0.009009	0.054054	0.081081	0.009009	0.009009	0.063063	0.018018	0.027027	0.144144	0.054054	0.045045	0.018018	0
0.054054	0	0.09009	0.153153	0.036036	0.045045	0.045045	0.009009	0.081081	0.054054	0	0.045045	0.072072	0.054054	0.045045	0.081081	0.045045	0.045045	0.009009	0.036036
MOTIF xxxxRSx_S_xxxxxxx ....RS.S.......
letter-probability matrix: alength= 20 w= 15 nsites= 57 E= 9.6e-021
0.122807	0	0.017544	0.052632	0.035088	0.052632	0	0.017544	0.087719	0	0	0.052632	0.175439	0.035088	0.157895	0.105263	0.087719	0	0	0
0.052632	0	0	0.070175	0.017544	0.157895	0.052632	0.035088	0.122807	0.052632	0.035088	0	0.105263	0.052632	0.105263	0.122807	0	0.017544	0	0
0.070175	0	0.017544	0.052632	0.070175	0.087719	0.122807	0.105263	0.070175	0	0.087719	0.017544	0.087719	0	0	0.052632	0.035088	0.087719	0.035088	0
0.052632	0.017544	0.035088	0.087719	0.070175	0.087719	0.035088	0.052632	0.105263	0.052632	0	0.017544	0.052632	0.087719	0.052632	0.105263	0.070175	0.017544	0	0
0	0	0	0	0	0	0	0	0	0	0	0	0	0	1	0	0	0	0	0
0	0	0	0	0	0	0	0	0	0	0	0	0	0	0	1	0	0	0	0
0.105263	0	0.035088	0.035088	0.035088	0.035088	0.070175	0.017544	0.017544	0.087719	0	0.087719	0.052632	0.105263	0.052632	0.140351	0.087719	0.017544	0	0.017544
0	0	0	0	0	0	0	0	0	0	0	0	0	0	0	1	0	0	0	0
0.052632	0	0.035088	0.105263	0.070175	0.035088	0	0.052632	0	0.22807	0.035088	0.017544	0	0.070175	0.017544	0.157895	0.070175	0.052632	0	0
0.052632	0.017544	0.105263	0.105263	0	0.157895	0	0.017544	0	0.052632	0	0	0.157895	0.052632	0	0.210526	0.035088	0.017544	0	0.017544
0.105263	0	0.052632	0.087719	0	0.087719	0.017544	0.052632	0.035088	0.052632	0	0.140351	0.035088	0.087719	0	0.105263	0.087719	0.035088	0	0.017544
0.105263	0.017544	0.052632	0.087719	0.052632	0.052632	0.070175	0.017544	0.017544	0.175439	0.017544	0	0.087719	0.052632	0	0.087719	0.052632	0.035088	0.017544	0
0.052632	0	0.070175	0.105263	0	0.087719	0.035088	0.017544	0.017544	0.122807	0.017544	0.035088	0.052632	0.052632	0.017544	0.140351	0.087719	0.070175	0	0.017544
0.122807	0.017544	0.105263	0.035088	0.017544	0.087719	0.017544	0.035088	0	0.035088	0	0.017544	0.122807	0.122807	0.035088	0.140351	0.070175	0.017544	0	0
0.052632	0	0.035088	0.087719	0.070175	0.087719	0.017544	0.017544	0	0.140351	0	0.017544	0.052632	0.017544	0	0.157895	0.105263	0.070175	0.017544	0.052632
MOTIF xxxxxxx_S_xxDLxxx .......S..DL...
letter-probability matrix: alength= 20 w= 15 nsites= 42 E= 2.1e-003
0.047619	0	0.047619	0.047619	0.02381	0.047619	0.02381	0.02381	0.071429	0.166667	0	0	0.095238	0.071429	0.095238	0.190476	0	0	0.047619	0
0.095238	0	0.047619	0.095238	0.047619	0.071429	0.02381	0	0.047619	0.047619	0	0	0.095238	0.02381	0.071429	0.119048	0.095238	0.095238	0	0.02381
0.071429	0	0.02381	0.047619	0.02381	0.071429	0.071429	0	0.047619	0.071429	0	0.071429	0.071429	0.071429	0.190476	0.095238	0.02381	0.047619	0	0
0.071429	0	0	0.119048	0	0.071429	0	0.02381	0.071429	0.02381	0.02381	0.047619	0.071429	0.071429	0.190476	0.095238	0.02381	0.095238	0	0
0.095238	0	0.047619	0.047619	0.095238	0.071429	0	0.02381	0.047619	0.190476	0.02381	0.02381	0.02381	0.02381	0.071429	0.095238	0	0.047619	0.02381	0.047619
0.047619	0.047619	0.02381	0.047619	0.047619	0.095238	0	0.02381	0.071429	0.071429	0.02381	0.047619	0.047619	0.071429	0.047619	0.166667	0.02381	0.095238	0	0
0.047619	0	0.119048	0.119048	0	0.190476	0.02381	0.02381	0.142857	0.071429	0	0.02381	0.02381	0.02381	0	0.166667	0	0.02381	0	0
0	0	0	0	0	0	0	0	0	0	0	0	0	0	0	1	0	0	0	0
0.071429	0	0.095238	0.095238	0.047619	0	0.02381	0	0.047619	0.190476	0.02381	0.047619	0	0.047619	0.071429	0.071429	0.071429	0.071429	0	0.02381
0.02381	0.02381	0.119048	0.214286	0	0.119048	0.02381	0.047619	0.02381	0.02381	0	0	0.119048	0.047619	0	0.071429	0.071429	0.047619	0	0.02381
0	0	1	0	0	0	0	0	0	0	0	0	0	0	0	0	0	0	0	0
0	0	0	0	0	0	0	0	0	1	0	0	0	0	0	0	0	0	0	0
0.02381	0	0.119048	0.047619	0	0.047619	0.047619	0	0.095238	0.119048	0.02381	0.02381	0.047619	0.071429	0.02381	0.142857	0.047619	0.071429	0	0.047619
0.095238	0.02381	0.071429	0.095238	0	0.095238	0.047619	0.071429	0.095238	0.095238	0	0	0.047619	0	0.02381	0.166667	0.071429	0	0	0
0.047619	0.02381	0.02381	0.095238	0.02381	0.047619	0.047619	0.02381	0.047619	0.142857	0	0	0.119048	0.02381	0.095238	0.095238	0.047619	0.071429	0.02381	0
MOTIF xxxxRxx_S_xxxxxxx ....R..S.......
letter-probability matrix: alength= 20 w= 15 nsites= 174 E= 4.2e-072
0.08046	0.005747	0.022989	0.04023	0.017241	0.097701	0.005747	0.022989	0.143678	0.04023	0.051724	0.051724	0.097701	0.063218	0.074713	0.109195	0.045977	0.011494	0.005747	0.011494
0.086207	0	0.011494	0.057471	0.011494	0.086207	0.022989	0.034483	0.034483	0.103448	0.017241	0.017241	0.103448	0.034483	0.137931	0.109195	0.068966	0.063218	0	0
0.063218	0.005747	0.034483	0.057471	0.04023	0.08046	0.034483	0.063218	0.114943	0	0.068966	0.017241	0.097701	0.068966	0	0.086207	0.068966	0.068966	0.022989	0.005747
0.022989	0.005747	0.057471	0.097701	0.022989	0.04023	0.034483	0.022989	0.103448	0.074713	0	0.045977	0.103448	0.074713	0.068966	0.103448	0.045977	0.068966	0.005747	0
0	0	0	0	0	0	0	0	0	0	0	0	0	0	1	0	0	0	0	0
0.172414	0.005747	0.04023	0.068966	0.011494	0.132184	0.045977	0.022989	0	0.103448	0.022989	0.04023	0.074713	0.068966	0	0	0.097701	0.063218	0.011494	0.017241
0.074713	0.005747	0.057471	0.051724	0.022989	0.103448	0.005747	0.022989	0.034483	0.08046	0.022989	0.028736	0.103448	0.045977	0.091954	0.137931	0.051724	0.045977	0	0.011494
0	0	0	0	0	0	0	0	0	0	0	0	0	0	0	1	0	0	0	0
0.022989	0.005747	0.034483	0.057471	0.063218	0.063218	0.017241	0.04023	0.034483	0.189655	0.04023	0.034483	0	0.045977	0.04023	0.12069	0.08046	0.074713	0.017241	0.017241
0.04023	0	0.086207	0.183908	0.011494	0.074713	0.034483	0.022989	0.011494	0.028736	0.011494	0.028736	0.103448	0.04023	0.011494	0.189655	0.063218	0.04023	0	0.017241
0.063218	0.005747	0.097701	0.149425	0.017241	0.068966	0.005747	0.028736	0.005747	0.028736	0.022989	0.034483	0.08046	0.057471	0.022989	0.137931	0.08046	0.051724	0.011494	0.028736
0.074713	0.005747	0.074713	0.097701	0.04023	0.143678	0.011494	0.051724	0.011494	0.097701	0.022989	0.022989	0.08046	0.017241	0	0.109195	0.051724	0.057471	0.011494	0.017241
0.086207	0.005747	0.114943	0.103448	0.017241	0.086207	0.028736	0.022989	0.034483	0.063218	0.04023	0.04023	0.057471	0.045977	0.034483	0.08046	0.086207	0.045977	0	0.005747
0.091954	0.005747	0.074713	0.126437	0.028736	0.086207	0.011494	0.011494	0.022989	0.051724	0.045977	0.022989	0.086207	0.068966	0.04023	0.097701	0.04023	0.068966	0	0.017241
0.051724	0	0.086207	0.114943	0.04023	0.08046	0.034483	0.04023	0.022989	0.091954	0.011494	0.005747	0.114943	0.045977	0.045977	0.109195	0.022989	0.045977	0	0.034483
MOTIF xxxxxxD_S_ExExxxx ......DSE.E....
letter-probability matrix: alength= 20 w= 15 nsites= 22 E= 2.8e-003
0.045455	0	0.090909	0.045455	0.045455	0.090909	0	0	0.045455	0.136364	0	0.090909	0.090909	0	0.136364	0.045455	0.090909	0.045455	0	0
0.136364	0.045455	0.045455	0.045455	0.045455	0	0.045455	0.045455	0.045455	0.090909	0	0	0	0.045455	0.136364	0.090909	0	0.090909	0.090909	0
0.136364	0	0.181818	0.136364	0	0.045455	0.090909	0.045455	0.045455	0.045455	0	0.090909	0	0	0.045455	0.045455	0.090909	0	0	0
0.045455	0	0.090909	0.227273	0.045455	0	0	0	0	0.181818	0	0.045455	0	0.136364	0	0.136364	0	0.045455	0	0.045455
0.272727	0.045455	0.227273	0.181818	0.045455	0	0	0	0.045455	0.090909	0	0	0	0	0	0	0.045455	0.045455	0	0
0.045455	0	0.045455	0.181818	0	0.136364	0	0	0	0.045455	0	0	0	0.090909	0.045455	0.363636	0	0	0	0.045455
0	0	1	0	0	0	0	0	0	0	0	0	0	0	0	0	0	0	0	0
0	0	0	0	0	0	0	0	0	0	0	0	0	0	0	1	0	0	0	0
0	0	0	1	0	0	0	0	0	0	0	0	0	0	0	0	0	0	0	0
0	0	0.181818	0.272727	0	0.090909	0.045455	0	0.090909	0	0	0.090909	0.136364	0	0	0.090909	0	0	0	0
0	0	0	1	0	0	0	0	0	0	0	0	0	0	0	0	0	0	0	0
0.090909	0	0.045455	0.409091	0	0.045455	0	0	0.045455	0.045455	0.045455	0.045455	0.045455	0.045455	0	0	0.045455	0.090909	0	0
0	0	0.136364	0.227273	0	0.045455	0	0	0.090909	0.136364	0.090909	0	0	0	0	0.090909	0.045455	0.045455	0	0.090909
0.136364	0	0.227273	0.227273	0.045455	0.045455	0	0.045455	0	0.045455	0	0	0.136364	0	0	0	0.045455	0	0	0.045455
0	0	0.136364	0	0.045455	0.045455	0.045455	0.090909	0.090909	0.090909	0	0.045455	0.090909	0.181818	0	0.045455	0.045455	0.045455	0	0
MOTIF xxLxKxx_S_xxxxxxx ..L.K..S.......
letter-probability matrix: alength= 20 w= 15 nsites= 32 E= 4.4e-002
0.125	0	0	0	0.0625	0	0.03125	0.03125	0.15625	0.125	0	0	0.0625	0	0.09375	0.21875	0	0.09375	0	0
0.03125	0	0	0.03125	0.03125	0.125	0.03125	0.03125	0.0625	0.0625	0	0	0.09375	0.03125	0.0625	0.28125	0.0625	0.03125	0.03125	0
0	0	0	0	0	0	0	0	0	1	0	0	0	0	0	0	0	0	0	0
0.0625	0	0	0.125	0.03125	0.03125	0.09375	0	0.15625	0.0625	0	0.03125	0.125	0.03125	0.0625	0.09375	0.03125	0.0625	0	0
0	0	0	0	0	0	0	0	1	0	0	0	0	0	0	0	0	0	0	0
0.0625	0	0.0625	0	0	0.0625	0	0.03125	0.09375	0	0	0	0	0.125	0.03125	0.34375	0.125	0.0625	0	0
0.15625	0	0.03125	0.0625	0	0.125	0.09375	0.03125	0.125	0	0	0.0625	0.0625	0.0625	0.03125	0.0625	0.03125	0.0625	0	0
0	0	0	0	0	0	0	0	0	0	0	0	0	0	0	1	0	0	0	0
0.03125	0	0.0625	0.125	0	0.0625	0.03125	0.03125	0.0625	0.1875	0	0	0	0.0625	0	0.09375	0.0625	0.09375	0	0.09375
0.03125	0	0.0625	0.25	0	0.09375	0	0	0	0.125	0	0.03125	0.1875	0.0625	0	0.03125	0.125	0	0	0
0.125	0	0.0625	0.125	0	0.03125	0.0625	0	0.03125	0.125	0.03125	0.125	0.03125	0.03125	0.03125	0.09375	0	0.0625	0	0.03125
0.0625	0	0.03125	0.03125	0.0625	0.09375	0.0625	0.125	0.03125	0.25	0.03125	0.03125	0.0625	0	0	0.0625	0.03125	0.03125	0	0
0.09375	0.03125	0.125	0.125	0.0625	0.125	0.03125	0	0	0	0	0.03125	0.125	0.03125	0	0.0625	0.0625	0.0625	0.03125	0
0.09375	0	0.03125	0.1875	0	0.0625	0	0	0.03125	0.0625	0	0.03125	0.21875	0.0625	0	0.03125	0.125	0.03125	0	0.03125
0.09375	0	0.15625	0.09375	0.0625	0.0625	0.03125	0.0625	0.03125	0.0625	0	0.03125	0.09375	0	0	0.0625	0.03125	0.125	0	0
MOTIF xxxxxxx_S_xxDxxxx .......S..D....
letter-probability matrix: alength= 20 w= 15 nsites= 155 E= 4.4e-003
0.051613	0.006452	0.051613	0.070968	0.019355	0.103226	0.045161	0.025806	0.077419	0.090323	0.025806	0.032258	0.006452	0.051613	0.083871	0.103226	0.070968	0.032258	0.006452	0.045161
0.045161	0	0.058065	0.103226	0.032258	0.077419	0.025806	0.032258	0.103226	0.070968	0.012903	0.012903	0.058065	0.077419	0.116129	0.083871	0.03871	0.019355	0	0.032258
0.090323	0	0.077419	0.070968	0.032258	0.064516	0.019355	0.025806	0.116129	0.032258	0.019355	0.012903	0.064516	0.070968	0.090323	0.090323	0.019355	0.058065	0.006452	0.03871
0.070968	0	0.045161	0.116129	0.019355	0.109677	0.019355	0.012903	0.077419	0.045161	0.006452	0.019355	0.103226	0.051613	0.096774	0.096774	0.03871	0.058065	0.006452	0.006452
0.077419	0.006452	0.122581	0.122581	0.025806	0.090323	0.045161	0	0.096774	0.096774	0	0.012903	0.051613	0.025806	0	0.109677	0.064516	0.032258	0	0.019355
0.045161	0.025806	0.135484	0.083871	0.025806	0.064516	0.03871	0.006452	0.045161	0.051613	0.025806	0.025806	0.045161	0.045161	0.103226	0.129032	0.045161	0.03871	0	0.019355
0.051613	0.012903	0.174194	0.096774	0.019355	0.116129	0.025806	0.03871	0.058065	0.064516	0.012903	0.032258	0.025806	0.025806	0.051613	0.083871	0.03871	0.051613	0.006452	0.012903
0	0	0	0	0	0	0	0	0	0	0	0	0	0	0	1	0	0	0	0
0.045161	0	0.264516	0.16129	0.019355	0.045161	0.025806	0.019355	0.032258	0.103226	0.03871	0.006452	0	0.045161	0.019355	0.070968	0.03871	0.03871	0.019355	0.006452
0.012903	0	0.187097	0.264516	0.006452	0.083871	0.025806	0	0.051613	0.03871	0.025806	0.03871	0.090323	0	0	0.109677	0.032258	0.019355	0	0.012903
0	0	1	0	0	0	0	0	0	0	0	0	0	0	0	0	0	0	0	0
0.058065	0	0.109677	0.225806	0.025806	0.03871	0.019355	0.096774	0.03871	0	0.032258	0.019355	0.051613	0.03871	0.019355	0.090323	0.064516	0.058065	0.006452	0.006452
0.058065	0	0.212903	0.206452	0.012903	0.032258	0.019355	0.032258	0.032258	0.032258	0.025806	0.006452	0.058065	0.051613	0.006452	0.077419	0.032258	0.083871	0.012903	0.006452
0.083871	0	0.135484	0.122581	0.051613	0.083871	0.019355	0.025806	0.019355	0.103226	0.012903	0.032258	0.051613	0.045161	0.006452	0.064516	0.012903	0.103226	0.006452	0.019355
0.083871	0	0.077419	0.167742	0.019355	0.083871	0.032258	0.032258	0.083871	0.03871	0.006452	0.058065	0.070968	0.006452	0.019355	0.083871	0.045161	0.064516	0.012903	0.012903
MOTIF xxxxxxx_S_xxEEExx .......S..EEE..
letter-probability matrix: alength= 20 w= 15 nsites= 21 E= 8.6e-008
0.142857	0	0.095238	0.095238	0	0	0	0	0.190476	0	0.047619	0.047619	0	0.095238	0.142857	0.095238	0.047619	0	0	0
0.190476	0	0.047619	0.095238	0.047619	0.047619	0	0.047619	0	0.047619	0.047619	0.047619	0.095238	0	0.095238	0.142857	0	0.047619	0	0
0.190476	0	0.047619	0.142857	0	0.047619	0.047619	0	0.190476	0.142857	0	0.047619	0	0	0.047619	0	0.047619	0.047619	0	0
0.142857	0	0	0.142857	0.047619	0.047619	0.047619	0.047619	0.047619	0.047619	0	0	0	0.142857	0.095238	0.095238	0.047619	0.047619	0	0
0.047619	0	0.238095	0.238095	0	0.047619	0.047619	0	0	0	0	0	0.095238	0.095238	0	0.047619	0.047619	0.047619	0.047619	0
0.095238	0	0.190476	0.047619	0	0.047619	0.047619	0	0.142857	0.142857	0	0.047619	0.095238	0	0	0	0	0.047619	0.095238	0
0.047619	0	0	0.190476	0	0.047619	0.095238	0	0	0.142857	0.047619	0.047619	0.047619	0.095238	0.095238	0.047619	0	0.095238	0	0
0	0	0	0	0	0	0	0	0	0	0	0	0	0	0	1	0	0	0	0
0.047619	0	0	0.761905	0.047619	0	0	0	0	0.047619	0	0	0	0	0	0.095238	0	0	0	0
0	0	0.095238	0.47619	0	0.142857	0	0	0.047619	0	0	0.095238	0.047619	0.047619	0	0	0.047619	0	0	0
0	0	0	1	0	0	0	0	0	0	0	0	0	0	0	0	0	0	0	0
0	0	0	1	0	0	0	0	0	0	0	0	0	0	0	0	0	0	0	0
0	0	0	1	0	0	0	0	0	0	0	0	0	0	0	0	0	0	0	0
0	0	0.190476	0.47619	0	0.190476	0	0	0.047619	0.047619	0	0	0	0	0	0.047619	0	0	0	0
0	0	0.047619	0.52381	0	0.047619	0	0.095238	0.142857	0	0	0	0	0	0	0.047619	0.095238	0	0	0
MOTIF xxxxxxx_S_xEExxxx .......S.EE....
letter-probability matrix: alength= 20 w= 15 nsites= 63 E= 3.1e-005
0.079365	0	0.095238	0.174603	0.031746	0.031746	0.047619	0	0.126984	0.047619	0.015873	0.031746	0.015873	0.031746	0.047619	0.142857	0	0.079365	0	0
0.047619	0	0.031746	0.126984	0	0.111111	0.031746	0.047619	0.079365	0.079365	0	0.047619	0.047619	0.063492	0.047619	0.079365	0.079365	0.031746	0.031746	0.015873
0.079365	0	0.095238	0.206349	0.015873	0.095238	0	0	0.126984	0.047619	0.047619	0.015873	0.031746	0.047619	0.031746	0.063492	0.031746	0	0.015873	0.047619
0.079365	0.015873	0.047619	0.15873	0.047619	0.079365	0.047619	0	0.142857	0	0.015873	0.063492	0.063492	0.031746	0.047619	0.079365	0.015873	0.015873	0.015873	0.031746
0.063492	0	0.095238	0.142857	0	0.126984	0	0.079365	0.126984	0.047619	0	0.047619	0.031746	0.031746	0	0.142857	0.031746	0.015873	0	0.015873
0.047619	0	0.095238	0.15873	0.015873	0.063492	0	0.031746	0.111111	0.031746	0	0.031746	0.047619	0.111111	0.063492	0.047619	0.079365	0.031746	0	0.031746
0.047619	0	0.142857	0.174603	0.015873	0.079365	0.031746	0.015873	0.079365	0.047619	0.015873	0	0.063492	0.047619	0.047619	0.079365	0	0.095238	0.015873	0
0	0	0	0	0	0	0	0	0	0	0	0	0	0	0	1	0	0	0	0
0.079365	0	0	0.31746	0.031746	0.095238	0.031746	0.015873	0.079365	0.111111	0	0.047619	0	0.063492	0	0.063492	0.015873	0.031746	0.015873	0
0	0	0	1	0	0	0	0	0	0	0	0	0	0	0	0	0	0	0	0
0	0	0	1	0	0	0	0	0	0	0	0	0	0	0	0	0	0	0	0
0.047619	0	0.126984	0.15873	0	0.095238	0.015873	0.079365	0.047619	0.047619	0	0.015873	0.047619	0.031746	0.031746	0.031746	0.142857	0.079365	0	0
0.047619	0.015873	0.190476	0.206349	0.031746	0.031746	0.031746	0	0.079365	0.031746	0.015873	0	0.047619	0.063492	0	0.126984	0.031746	0.047619	0	0
0.095238	0	0.111111	0.190476	0	0.079365	0.015873	0.015873	0.015873	0.15873	0	0.015873	0.031746	0.031746	0.015873	0.111111	0.063492	0.031746	0	0.015873
0	0.015873	0.047619	0.222222	0	0.111111	0.015873	0.031746	0.126984	0.047619	0.015873	0	0.015873	0.015873	0.047619	0.111111	0.095238	0.047619	0.015873	0.015873
MOTIF xxxxxxx_S_xDxxxxx .......S.D.....
letter-probability matrix: alength= 20 w= 15 nsites= 127 E= 8.9e-004
0.055118	0	0.055118	0.070866	0.03937	0.11811	0	0.007874	0.086614	0.070866	0.031496	0.047244	0.055118	0.055118	0.07874	0.125984	0.055118	0.023622	0	0.023622
0.094488	0	0.047244	0.07874	0.015748	0.062992	0.023622	0.031496	0.102362	0.070866	0.023622	0.03937	0.031496	0.03937	0.086614	0.094488	0.062992	0.07874	0	0.015748
0.062992	0	0.03937	0.062992	0.007874	0.125984	0.015748	0.03937	0.125984	0.055118	0.007874	0.023622	0.062992	0.055118	0.110236	0.094488	0.047244	0.047244	0.007874	0.007874
0.086614	0.007874	0.03937	0.110236	0	0.062992	0.007874	0.047244	0.086614	0.070866	0.015748	0.047244	0.086614	0.055118	0.094488	0.094488	0.03937	0.03937	0	0.007874
0.070866	0.015748	0.047244	0.110236	0.015748	0.094488	0.03937	0	0.11811	0.07874	0.03937	0.031496	0.062992	0.03937	0	0.110236	0.023622	0.062992	0.015748	0.023622
0.062992	0.007874	0.094488	0.110236	0.015748	0.03937	0.023622	0.015748	0.055118	0.094488	0.007874	0.062992	0.031496	0.03937	0.102362	0.15748	0.015748	0.047244	0	0.015748
0.07874	0	0.07874	0.102362	0.023622	0.125984	0.023622	0.007874	0.047244	0.070866	0.015748	0.03937	0.055118	0.047244	0.094488	0.102362	0.055118	0.023622	0	0.007874
0	0	0	0	0	0	0	0	0	0	0	0	0	0	0	1	0	0	0	0
0.055118	0.007874	0.03937	0.173228	0.03937	0.133858	0.015748	0.03937	0.007874	0.173228	0.023622	0.015748	0	0.023622	0.007874	0.11811	0.031496	0.07874	0.007874	0.007874
0	0	1	0	0	0	0	0	0	0	0	0	0	0	0	0	0	0	0	0
0.055118	0.007874	0	0.220472	0.031496	0.110236	0	0.015748	0.07874	0.055118	0	0.062992	0.055118	0.031496	0.007874	0.141732	0.047244	0.055118	0	0.023622
0.047244	0.007874	0.188976	0.188976	0.007874	0.062992	0.023622	0.062992	0.015748	0.070866	0.007874	0.031496	0.055118	0.023622	0.007874	0.086614	0.023622	0.070866	0.007874	0.007874
0.070866	0	0.11811	0.11811	0.03937	0.07874	0.03937	0.023622	0.03937	0.07874	0.007874	0.03937	0.086614	0.03937	0.015748	0.086614	0.070866	0.047244	0	0
0.086614	0.023622	0.102362	0.11811	0.047244	0.062992	0.062992	0.055118	0.055118	0.03937	0.015748	0.03937	0.023622	0.055118	0	0.070866	0.062992	0.047244	0	0.031496
0.094488	0.023622	0.086614	0.086614	0.015748	0.047244	0.007874	0.007874	0.03937	0.086614	0.007874	0.023622	0.110236	0.03937	0.023622	0.125984	0.07874	0.062992	0.015748	0.015748
MOTIF xxxxxRx_S_xxxxxxx .....R.S.......
letter-probability matrix: alength= 20 w= 15 nsites= 132 E= 1.3e-007
0.106061	0.015152	0.05303	0.083333	0.022727	0.075758	0.007576	0.022727	0.075758	0.075758	0.007576	0.030303	0.068182	0.060606	0.083333	0.098485	0.037879	0.045455	0	0.030303
0.075758	0.015152	0.068182	0.090909	0.022727	0.083333	0.015152	0.030303	0.05303	0.075758	0.015152	0.037879	0.045455	0.030303	0.106061	0.068182	0.090909	0.045455	0.015152	0.015152
0.090909	0	0.022727	0.068182	0.022727	0.113636	0	0.007576	0.128788	0.068182	0.022727	0.007576	0.015152	0.068182	0.098485	0.121212	0.030303	0.068182	0	0.045455
0.113636	0	0.030303	0.090909	0.007576	0.098485	0.007576	0.015152	0.045455	0.068182	0	0.045455	0.060606	0.045455	0.128788	0.136364	0.045455	0.045455	0.007576	0.007576
0.106061	0.007576	0.037879	0.037879	0.015152	0.068182	0.083333	0.015152	0.128788	0.075758	0.007576	0.007576	0.090909	0.030303	0	0.181818	0.068182	0.022727	0.007576	0.007576
0	0	0	0	0	0	0	0	0	0	0	0	0	0	1	0	0	0	0	0
0.060606	0.007576	0.037879	0.037879	0.022727	0.113636	0.007576	0.05303	0.083333	0.05303	0.030303	0.045455	0.060606	0.022727	0.143939	0.090909	0.083333	0.037879	0	0.007576
0	0	0	0	0	0	0	0	0	0	0	0	0	0	0	1	0	0	0	0
0.075758	0.007576	0.05303	0.030303	0.030303	0.060606	0.007576	0.060606	0.022727	0.128788	0.037879	0.022727	0	0.030303	0.015152	0.174242	0.083333	0.090909	0.030303	0.037879
0.075758	0	0	0.060606	0.068182	0.098485	0.007576	0.030303	0.068182	0.060606	0.007576	0.022727	0.151515	0.060606	0.030303	0.113636	0.060606	0.083333	0	0
0.106061	0.037879	0	0.106061	0.015152	0.136364	0.015152	0.022727	0.022727	0.106061	0.007576	0.037879	0.106061	0.05303	0.007576	0.106061	0.068182	0.045455	0	0
0.090909	0	0.068182	0.106061	0.007576	0.106061	0.007576	0.037879	0.007576	0.083333	0.007576	0.030303	0.068182	0.068182	0	0.128788	0.083333	0.083333	0	0.015152
0.098485	0.030303	0.128788	0.068182	0.015152	0.083333	0.030303	0.022727	0.015152	0.015152	0	0.022727	0.143939	0.068182	0.015152	0.151515	0.075758	0	0.015152	0
0.098485	0	0.090909	0.075758	0.022727	0.083333	0.007576	0.022727	0.037879	0.106061	0.015152	0.037879	0.121212	0.007576	0.022727	0.098485	0.045455	0.090909	0.007576	0.007576
0.05303	0.015152	0.05303	0.106061	0.015152	0.060606	0.015152	0.022727	0.045455	0.098485	0.015152	0.030303	0.113636	0.075758	0.022727	0.068182	0.068182	0.083333	0.007576	0.030303
MOTIF xxxxxSx_S_xxxxxxx .....S.S.......
letter-probability matrix: alength= 20 w= 15 nsites= 172 E= 2.2e-004
0.069767	0.011628	0.081395	0.052326	0.05814	0.052326	0.023256	0.017442	0.069767	0.075581	0.017442	0.02907	0.087209	0.023256	0.104651	0.116279	0.05814	0.046512	0	0.005814
0.093023	0	0.02907	0.087209	0.017442	0.063953	0.02907	0.034884	0.063953	0.081395	0.017442	0.023256	0.069767	0.040698	0.081395	0.127907	0.093023	0.023256	0	0.023256
0.093023	0.017442	0.023256	0.081395	0	0.081395	0.02907	0.052326	0.040698	0.075581	0.023256	0.011628	0.052326	0.034884	0.168605	0.098837	0.063953	0.046512	0	0.005814
0.081395	0.005814	0.02907	0.087209	0.011628	0.075581	0.023256	0	0.081395	0.081395	0.017442	0.011628	0.05814	0.075581	0.087209	0.127907	0.081395	0.046512	0	0.017442
0.081395	0.005814	0.05814	0.075581	0.023256	0.098837	0.05814	0.005814	0.052326	0.098837	0.005814	0.023256	0.087209	0.046512	0	0.162791	0.046512	0.063953	0	0.005814
0	0	0	0	0	0	0	0	0	0	0	0	0	0	0	1	0	0	0	0
0.052326	0.005814	0.081395	0.075581	0.017442	0.063953	0.011628	0.011628	0.046512	0.081395	0.017442	0.017442	0.104651	0.02907	0.098837	0.203488	0.034884	0.02907	0	0.017442
0	0	0	0	0	0	0	0	0	0	0	0	0	0	0	1	0	0	0	0
0.087209	0	0.075581	0.127907	0.011628	0.05814	0.034884	0.034884	0.02907	0.098837	0.011628	0.011628	0	0.052326	0.017442	0.226744	0.040698	0.040698	0	0.040698
0.046512	0	0	0.139535	0	0.116279	0.02907	0.011628	0.02907	0.104651	0	0.017442	0.116279	0.052326	0.023256	0.168605	0.069767	0.040698	0	0.034884
0.081395	0	0	0.087209	0.011628	0.093023	0.034884	0.02907	0.063953	0.046512	0.023256	0.046512	0.133721	0.052326	0.040698	0.098837	0.081395	0.05814	0.005814	0.011628
0.075581	0	0.069767	0.098837	0.005814	0.098837	0.023256	0.02907	0.02907	0.116279	0.017442	0.034884	0.116279	0.023256	0.023256	0.127907	0.052326	0.046512	0	0.011628
0.046512	0.017442	0.110465	0.098837	0.017442	0.05814	0.034884	0.040698	0.040698	0.069767	0	0.040698	0.098837	0.05814	0.005814	0.151163	0.02907	0.02907	0	0.052326
0.116279	0.005814	0.05814	0.156977	0.005814	0.087209	0.017442	0.034884	0.034884	0.052326	0.005814	0.017442	0.110465	0.011628	0.005814	0.110465	0.081395	0.05814	0.011628	0.017442
0.087209	0.005814	0.052326	0.093023	0.011628	0.081395	0.02907	0.02907	0.046512	0.110465	0.017442	0.023256	0.063953	0.034884	0.040698	0.127907	0.063953	0.069767	0	0.011628

## Sheet: TagGraph_S_rolim_original
	Pattern	Sample Frequency	Foreground Frequency	Foreground Size	Enrichment (Sample Frequency / Background Frequency)
0	......[S][S][P]......	135	135	1013	2.9645
1	....[R][S].[S][P]......	41	35	111	10.8814
2	.....[S].[S][P]......	131	76	878	2.99239
3	....[4]..[S][P].[P]....	70	51	214	14.631
4	....[4][A].[S][P]......	40	33	163	10.3747
5	....[S]..[S][P]......	98	73	553	2.3575
6	...[S]...[S][P]......	115	44	480	2.44852
7	......[K][S][P]......	94	51	436	5.84604
8	.....[P].[S][P]......	177	88	385	3.91693
9	.[S].....[S][P]......	110	35	297	2.61693
10	[S]......[S][P]......	119	33	262	5.86126
11	....[R][S].[S].......	142	101	601	3.5805
12	....[R].[S][S].......	89	53	500	2.50169
13	....[R][R].[S].......	130	108	447	4.78268
14	.[4].[S][R]..[S].......	32	22	50	5.54159
15	...[S][R]..[S].......	100	28	339	2.66516
16	...[K][R]..[S]..[5]....	34	24	93	14.1096
17	....[R]..[S]..[5]....	175	69	289	5.03691
18	....[R][K].[S].......	92	34	196	4.37468
19	......[S][S].[5].....	91	61	229	1.43342
20	......[S][S]..[E]....	63	29	168	1.81879
21	......[S][S].[A].[1]..[3]	24	21	25	72.0771
22	......[S][S]....[5]..	85	28	114	1.81757
23	......[S][S].......	431	86	1957	0.661546
24	.......[S][D][5][5].[5]..	59	55	90	28.2908
25	.......[S][D].[5].[E]..	65	27	77	16.4843
26	.......[S][E][5][5]..[5].	34	30	64	16.3032
27	.......[S].[5][5].[5]..	149	41	100	9.60146
28	.......[S]..[5].[5][5].	121	36	75	8.28361
29	......[D][S]..[5]....	118	26	142	3.32997
30	..[R]..[S].[S].......	92	34	171	2.22866
31	.....[S][R][S].......	42	24	137	1.24174
32	.....[S].[S].......	514	113	1180	0.831697
33	....[S]..[S].[P].....	39	24	109	1.01223
34	....[S]..[S].......	321	85	1009	0.520373
35	.......[S].[5]..[5]..	250	53	184	3.64701
36	.......[S]..[G].[T]..	38	25	102	2.37104
37	.....[M].[S]..[3].[1].[E]	20	20	20	27.8347
38	.......[S]......[5]	639	107	614	1.54151
39	[S]......[S].......	401	57	487	0.710428
40	.[1].....[S]..[3][K][A][1].	20	20	21	22.5984
41	....[K]..[S].......	284	58	362	0.865647
42	.....[R].[S].......	394	40	304	1.24727
43	....[E]..[S].......	292	46	264	0.777627
44	.......[S].......	3571	218	3571	0.604766

## Sheet: TagGraph_S_rolim_seq_end
	Pattern	Sample Frequency	Foreground Frequency	Foreground Size	Enrichment (Sample Frequency / Background Frequency)
0	......[S][S][P]......	135	135	1013	2.96367
1	....[R][S].[S][P]......	41	35	111	10.8784
2	.....[S].[S][P]......	131	76	878	2.99156
3	....[4]..[S][P].[P]....	70	51	214	14.6269
4	....[4][A].[S][P]......	40	33	163	10.3718
5	....[S]..[S][P]......	98	73	553	2.35684
6	...[S]...[S][P]......	115	44	480	2.44783
7	......[K][S][P]......	94	51	436	5.8444
8	.....[P].[S][P]......	177	88	385	3.91583
9	.[S].....[S][P]......	110	35	297	2.6162
10	[S]......[S][P]......	119	33	262	5.85961
11	....[R][S].[S].......	142	101	601	3.5795
12	....[R].[S][S].......	89	53	500	2.50099
13	....[R][R].[S].......	130	108	447	4.78134
14	.[4].[S][R]..[S].......	32	22	50	5.54004
15	...[S][R]..[S].......	100	28	339	2.66441
16	...[K][R]..[S]..[5]....	34	24	93	14.1057
17	....[R]..[S]..[5]....	175	69	289	5.0355
18	....[R][K].[S].......	92	34	196	4.37346
19	......[S][S].[5].....	91	61	229	1.43302
20	......[S][S]..[E]....	63	29	168	1.81828
21	......[S][S].[A].[1]..[3]	24	21	25	72.0569
22	......[S][S]....[5]..	85	28	114	1.81706
23	......[S][S].......	431	86	1958	0.661361
24	.......[S][D][5][5].[5]..	59	55	90	28.2829
25	.......[S][D].[5].[E]..	65	27	77	16.4797
26	.......[S][E][5][5]..[5].	34	30	64	16.2986
27	.......[S].[5][5].[5]..	149	41	100	9.59878
28	.......[S]..[5].[5][5].	121	36	75	8.28129
29	......[D][S]..[5]....	118	26	142	3.32904
30	..[R]..[S].[S].......	92	34	171	2.22804
31	.....[S][R][S].......	42	24	137	1.2414
32	.....[S].[S].......	514	113	1181	0.831464
33	....[S]..[S].[P].....	39	24	109	1.01194
34	....[S]..[S].......	321	85	1010	0.520227
35	.......[S].[5]..[5]..	250	53	184	3.64598
36	.......[S]..[G].[T]..	38	25	102	2.37038
37	.....[M].[S]..[3].[1].[E]	20	20	20	27.8269
38	.......[S]......[5]	639	107	615	1.54107
39	[S]......[S].......	401	57	488	0.71023
40	.[1].....[S]..[3][K][A][1].	20	20	21	22.5921
41	....[K]..[S].......	284	58	363	0.865404
42	.....[R].[S].......	394	40	305	1.24692
43	....[E]..[S].......	292	46	265	0.777409
44	.......[S].......	3572	219	3572	0.604766

## Sheet: TagGraph_S_rolim_seq_begin
	Pattern	Sample Frequency	Foreground Frequency	Foreground Size	Enrichment (Sample Frequency / Background Frequency)
0	......[S][S][P]......	135	135	1013	2.96367
1	....[R][S].[S][P]......	41	35	111	10.8784
2	.....[S].[S][P]......	131	76	878	2.99156
3	....[4]..[S][P].[P]....	70	51	214	14.6269
4	....[4][A].[S][P]......	40	33	163	10.3718
5	....[S]..[S][P]......	98	73	553	2.35684
6	...[S]...[S][P]......	115	44	480	2.44783
7	......[K][S][P]......	94	51	436	5.8444
8	.....[P].[S][P]......	177	88	385	3.91583
9	.[S].....[S][P]......	110	35	297	2.6162
10	[S]......[S][P]......	119	33	262	5.85961
11	....[R][S].[S].......	142	101	601	3.5795
12	....[R].[S][S].......	89	53	500	2.50099
13	....[R][R].[S].......	130	108	447	4.78134
14	.[4].[S][R]..[S].......	32	22	50	5.54004
15	...[S][R]..[S].......	100	28	339	2.66441
16	...[K][R]..[S]..[5]....	34	24	93	14.1057
17	....[R]..[S]..[5]....	175	69	289	5.0355
18	....[R][K].[S].......	92	34	196	4.37346
19	......[S][S].[5].....	91	61	229	1.43302
20	......[S][S]..[E]....	63	29	168	1.81828
21	......[S][S].[A].[1]..[3]	24	21	25	72.0569
22	......[S][S]....[5]..	85	28	114	1.81706
23	......[S][S].......	431	86	1958	0.661361
24	.......[S][D][5][5].[5]..	59	55	90	28.2829
25	.......[S][D].[5].[E]..	65	27	77	16.4797
26	.......[S][E][5][5]..[5].	34	30	64	16.2986
27	.......[S].[5][5].[5]..	149	41	100	9.59878
28	.......[S]..[5].[5][5].	121	36	75	8.28129
29	......[D][S]..[5]....	118	26	142	3.32904
30	..[R]..[S].[S].......	92	34	171	2.22804
31	.....[S][R][S].......	42	24	137	1.2414
32	.....[S].[S].......	514	113	1181	0.831464
33	....[S]..[S].[P].....	39	24	109	1.01194
34	....[S]..[S].......	321	85	1010	0.520227
35	.......[S].[5]..[5]..	250	53	184	3.64598
36	.......[S]..[G].[T]..	38	25	102	2.37038
37	.....[M].[S]..[3].[1].[E]	20	20	20	27.8269
38	.......[S]......[5]	639	107	615	1.54107
39	[S]......[S].......	401	57	488	0.71023
40	.[1].....[S]..[3][K][A][1].	20	20	21	22.5921
41	....[K]..[S].......	284	58	363	0.865404
42	.....[R].[S].......	394	40	305	1.24692
43	....[E]..[S].......	292	46	265	0.777409
44	.......[S].......	3572	219	3572	0.604766
