# Supplementary material for: Robust unsupervised deconvolution of linear motifs characterizes 68 protein modifications at proteome scale
Source: Sci Rep. 2021 Nov 18;11:22490. doi: 10.1038/s41598-021-01971-3 (PMC8602328; doi:10.1038/s41598-021-01971-3)
Supplement: Supplementary file 1 — Supplementary Information 1. [file 41598_2021_1971_MOESM1_ESM.zip › Smith et al Supplementary Data and Tables/Smith et al Supplementary Tables/Supplementary Table S3.xlsx]

## Sheet: Description
Supplementary Table S3. Zadora et al data analysis results from RoLiM analysis
Zadora_no_cr_rolim - results from analysis of Zadora et al data in RoLiM with no compound residue option selected
Zadora_cr_rolim - results from analysis of Zadora et al data in RoLiM with compound residue option enabled

## Sheet: Zadora_no_cr_rolim
	Pattern	Sample Frequency	Foreground Frequency	Foreground Size	Enrichment (Sample Frequency / Background Frequency)
0	.....[P].[S][P]......	525	525	2958	82.4285
1	.......[S][P].[K]....	218	193	2433	87.9973
2	....[R]..[S][P]......	269	217	2240	80.462
3	.[K].....[S][P]......	204	154	2023	81.699
4	.......[S][P].[R]....	240	176	1869	78.3608
5	.[E].....[S][P]......	246	159	1693	72.3613
6	....[G]..[S][P]......	279	175	1534	70.7233
7	.......[S][P]...[R]..	254	120	1359	76.7827
8	.......[S][P].....[E]	227	109	1239	74.3744
9	.......[S][P]......	2958	1130	9066	54.0006
10	....[R][R].[S].......	268	252	1235	74.1262
11	....[R][S].[S].......	288	234	983	53.3628
12	....[R][K].[S].......	159	147	749	58.3644
13	....[R]..[S].[D].....	148	68	602	73.1674
14	..[R].[R]..[S].......	236	95	534	57.3396
15	....[R]..[S].[S].....	263	88	439	47.2697
16	....[R]..[S].[P].....	170	60	351	52.6923
17	....[R]..[S].[E].....	154	61	291	46.634
18	....[R]..[S].[G].....	126	44	230	42.3026
19	.......[S][D][D][E]....	48	47	253	155.312
20	.......[S][D][E][E]....	62	60	206	130.743
21	.......[S][D].[E].[E]..	61	38	146	122.308
22	.......[S][D].[E]....	266	108	883	71.519
23	.......[S][E][D][E]....	37	36	172	90.6894
24	.......[S][E][E][E]....	56	52	136	60.7743
25	......[D][S][E].[E]....	41	21	84	90.0294
26	.......[S].[D][E]....	159	56	458	54.9506
27	.......[S].[E][E]....	247	87	402	38.4499
28	.......[S][S].[E]....	117	74	315	20.9886
29	.....[R].[S]..[E]....	100	31	241	34.9652
30	.......[S].[S][E]....	154	46	210	28.0624
31	.......[S][D][D][D]....	32	31	110	147.138
32	......[D][S][D].[D]....	33	25	79	95.871
33	.......[S].[D][D]....	101	55	413	45.068
34	.......[S].[E][D]....	124	71	358	34.3593
35	.......[S].[P][D]....	76	49	287	33.7157
36	.......[S].[S][D]....	107	65	238	27.0057
37	....[K][R].[S][L]......	26	22	82	120
38	....[K][R].[S].......	108	60	484	45.4552
39	.....[R].[S].[D].....	94	45	402	52.1878
40	...[R].[R].[S].......	120	52	357	38.4415
41	.....[R][R][S].......	105	45	305	33.0818
42	.....[R].[S].......	1014	260	3467	25.1374
43	.......[S][S][P].....	263	197	408	40.3804
44	.......[S].[E]..[E]..	163	60	328	35.9017
45	.......[S].[E].....	1085	268	2575	21.4026
46	.......[S].[S][P]....	215	131	504	33.8738
47	......[R][S].[S].....	152	50	373	28.288
48	...[R]...[S].[S].....	125	43	323	27.6615
49	.......[S].[D]..[D]..	90	37	255	41.1966
50	.......[S].[D].....	800	218	1743	21.7056
51	.......[S]..[S][P]...	137	54	291	22.8318
52	.[R].....[S]..[S]....	95	32	237	21.6737
53	......[R][S]..[S]....	80	24	205	21.6475
54	...[R].[S].[S].......	113	27	211	24.7907
55	.....[S].[S].......	1305	184	1197	15.7258
56	.......[S]..[G]....	623	136	986	12.1814
57	.......[S]...[S][P]..	215	27	90	31.3125
58	......[S][S].......	1150	120	760	13.2734
59	......[D][S].......	651	69	640	17.078
60	......[G][S].......	813	81	571	15.0365
61	.......[S].......	9066	490	9066	11.8606

## Sheet: Zadora_cr_rolim
	Pattern	Sample Frequency	Foreground Frequency	Foreground Size	Enrichment (Sample Frequency / Background Frequency)
0	.....[P].[S][P]......	525	525	2958	82.4285
1	.......[S][P].[K]....	218	193	2433	87.9973
2	....[R]..[S][P]......	269	217	2240	80.462
3	.[K].....[S][P]......	204	154	2023	81.699
4	.......[S][P].[R]....	240	176	1869	78.3608
5	.[E].....[S][P]......	246	159	1693	72.3613
6	....[G]..[S][P]......	279	175	1534	70.7233
7	.......[S][P]...[R]..	254	120	1359	76.7827
8	.......[S][P].....[E]	227	109	1239	74.3744
9	.......[S][P]......	2958	1130	9066	54.0006
10	....[R][R].[S].......	268	252	1235	74.1262
11	....[R][S].[S].......	288	234	983	53.3628
12	....[R][K].[S].......	159	147	749	58.3644
13	....[R]..[S].[D].....	148	68	602	73.1674
14	..[R].[R]..[S].......	236	95	534	57.3396
15	....[R]..[S].[S].....	263	88	439	47.2697
16	....[R]..[S].[P].....	170	60	351	52.6923
17	....[R]..[S].[E].....	154	61	291	46.634
18	....[R]..[S].[G].....	126	44	230	42.3026
19	.......[S][D][D][5]....	80	78	363	151.936
20	.......[S][D][E][5]....	87	84	285	113.805
21	.......[S][D].[5].[E]..	87	53	201	110.039
22	.......[S][D].[5]....	385	148	1406	61.9588
23	.......[S][E][D][5]....	48	47	233	73.9395
24	.......[S][E][E][5]....	73	68	186	55.838
25	.......[S][E].[5][D]...	37	22	118	69.9444
26	.......[S].[D][5]....	260	100	810	50.6372
27	.......[S].[E][5]....	371	142	710	36.9785
28	.......[S].[S][5]....	261	123	568	27.6193
29	.......[S][S][P][5]....	38	34	92	50.5186
30	.[R].....[S]..[5]....	162	47	353	32.5619
31	....[K][R].[S][L]......	26	22	82	120
32	....[K][R].[S].......	108	60	484	45.4552
33	.....[R].[S].[D].....	94	45	402	52.1878
34	...[R].[R].[S].......	120	52	357	38.4415
35	.....[R][R][S].......	105	45	305	33.0818
36	.....[R].[S].......	1014	260	3467	25.1374
37	.......[S].[5]..[D]..	197	69	583	39.0577
38	.......[S].[5]..[E]..	247	83	514	34.4118
39	.......[S].[5].....	1885	431	2983	21.5301
40	.......[S][S][P].....	263	197	408	40.3804
41	.......[S].[S][P]....	215	131	504	33.8738
42	...[R]...[S].[S].....	125	49	373	27.6615
43	......[R][S].[S].....	152	44	324	28.288
44	.......[S].[S]..[5]..	239	57	280	24.7349
45	.......[S]..[S][P]...	137	54	291	22.8318
46	.[R].....[S]..[S]....	95	32	237	21.6737
47	......[R][S]..[S]....	80	24	205	21.6475
48	...[R].[S].[S].......	113	27	211	24.7907
49	.....[S].[S].......	1305	184	1197	15.7258
50	.......[S]..[G]....	623	136	986	12.1814
51	.......[S]...[S][P]..	215	27	90	31.3125
52	......[S][S].......	1150	120	760	13.2734
53	......[D][S].......	651	69	640	17.078
54	......[G][S].......	813	81	571	15.0365
55	.......[S].......	9066	490	9066	11.8606
