# Supplementary material for: Robust unsupervised deconvolution of linear motifs characterizes 68 protein modifications at proteome scale
Source: Sci Rep. 2021 Nov 18;11:22490. doi: 10.1038/s41598-021-01971-3 (PMC8602328; doi:10.1038/s41598-021-01971-3)
Supplement: Supplementary file 1 — Supplementary Information 1. [file 41598_2021_1971_MOESM1_ESM.zip › Smith et al Supplementary Data and Tables/Smith et al Supplementary Data S2/Supplementary Data S2 Fig1b_combined_results.xlsx]

## Sheet: Sheet1
Supplementary Data S2 Fig1b_combined_results - total and overlapping motifs detected for each dataset following analysis in momo and rolim respectively
dataset	method	total_motif	overlapped_motif
Stukalov	MoMo	7	1
Stukalov	RoLiM	31	31
Ochoa	MoMo	419	61
Ochoa	RoLiM	242	242
Pease	MoMo	31	6
Pease	RoLiM	28	28
-116.1_E	MoMo	2	2
-116.1_E	RoLiM	4	4
deamidated_R	MoMo	6	1
deamidated_R	RoLiM	15	15
dehydrated_T	MoMo	43	7
dehydrated_T	RoLiM	43	43
oxidation_P	MoMo	25	8
oxidation_P	RoLiM	68	68
phospho_S	MoMo	37	11
phospho_S	RoLiM	45	45
