# Supplementary material for: Robust unsupervised deconvolution of linear motifs characterizes 68 protein modifications at proteome scale
Source: Sci Rep. 2021 Nov 18;11:22490. doi: 10.1038/s41598-021-01971-3 (PMC8602328; doi:10.1038/s41598-021-01971-3)
Supplement: Supplementary file 1 — Supplementary Information 1. [file 41598_2021_1971_MOESM1_ESM.zip › Smith et al Supplementary Data and Tables/Smith et al Supplementary Data S1/Supplementary Data S1 Fig1a_combined_results.xlsx]

## Sheet: Sheet1
Supplementary Data S1 Fig1a_combined_results - total and overlapping motifs detected for each dataset following analysis in rmotifx, momo and rolim respectively
dataset	method	total_motif	overlapped_motif	disagreed_motif
Stukalov	R-motif-X	22	9	13
Stukalov	MoMo	11	11	0
Stukalov	RoLiM	22	22	0
Ochoa	R-motif-X	475	146	329
Ochoa	MoMo	189	189	0
Ochoa	RoLiM	242	242	0
Pease	R-motif-X	42	15	27
Pease	MoMo	22	22	0
Pease	RoLiM	28	28	0
-116.1_E	R-motif-X	3	1	2
-116.1_E	MoMo	2	2	0
-116.1_E	RoLiM	3	3	0
deamidated_R	R-motif-X	14	14	0
deamidated_R	MoMo	11	11	0
deamidated_R	RoLiM	15	15	0
dehydrated_T	R-motif-X	42	42	0
dehydrated_T	MoMo	28	28	0
dehydrated_T	RoLiM	43	43	0
oxidation_P	R-motif-X	36	28	8
oxidation_P	MoMo	22	22	0
oxidation_P	RoLiM	36	36	0
phospho_S	R-motif-X	62	37	25
phospho_S	MoMo	38	38	0
phospho_S	RoLiM	45	45	0
