# Supplementary material for: Robust unsupervised deconvolution of linear motifs characterizes 68 protein modifications at proteome scale
Source: Sci Rep. 2021 Nov 18;11:22490. doi: 10.1038/s41598-021-01971-3 (PMC8602328; doi:10.1038/s41598-021-01971-3)
Supplement: Supplementary file 1 — Supplementary Information 1. [file 41598_2021_1971_MOESM1_ESM.zip › Smith et al Supplementary Data and Tables/Smith et al Supplementary Data S2/Stukalov et al/Supplementary Data S2 Stukalov et al input_Fig1b.xlsx]

## Sheet: Description
Supplementary Data S2 Stukalov et al input_Fig1b: input sequences for analysis of Stukalov et al data in momo and rolim
stukalov_original - list of original serine-centered sequences from Stukalov et al data
stukalov_reordered - list of reordered serine-centered sequences from Stukalov et al data

## Sheet: stukalov_original
FLPLDHISGGGGAPP
FLPLDHISGGGGAPP
GGGGSSGSGLGSGGQ
TSGGGGSSGSGLGSG
GSGLGSTSGGGGSSG
APVGFVASHTVDSLI
GEPVDFGSILNSDEA
MVVGDDESNRDGARD
IDGSYSSSSSLQRQL
GPVPPQESEENDKKL
SGPRSYISESSTRTP
HGPSGPISSGPRSYI
RSTTPTYSHRSYVPS
VSGIIFRSHQNLELP
VSGIIFRSHQNLELP
PSQPPSDSFCGMVED
QFDPPLLSAVGEPHI
QEPLAVLSAKKRDET
QEPLAVLSAKKRDET
KRSNSSASRSRSRSR
LSKRSNSSASRSRSR
LRRAQVSSSSTSTRE
ESFSATRSPAPTSTS
KESEKETSYHSSEES
AFSYGTVSAPVEVDS
CTGSDGDSAFSYGTV
PKFTAADSDDGTTPE
APASKAPSGPEEPAT
GEPSMPGSTVSETKD
GEPSMPGSTVSETKD
GPGSESPSAGDKWEV
GPGSESPSAGDKWEV
VQQSGPGSESPSAGD
GKRSREISPIGESES
SPPPPCESDVPGSCG
TDCSSIPSNELTRHR
EQPRQLTSPKEPKMQ
LVQTKLYSANRQPPP
GPSDADQSKSRKEKA
LNEPAGSSGPSDADQ
GQSSPINSDVSSAPS
SGSASASSAGSSYNG
LNRAEEGSDQAELKE
WTQGPEPSRDGKRHL
LVVESSCSSFVERTW
PSAAGSGSPLRIVTK
PSAAGSGSPLRIVTK
LFPMKFKSGKVKGQV
DIDVKPGSVDIDAKP
GTPTSPGSFEREDSF
GTPTSPGSFEREDSF
TYEYVPSSGQPRPRI
VDVSAEISKGPASVG
LPCELPISKAEGGTL
SLLSKLCSVYTKPPP
PSVPEALSSQKVTNL
FLGSDERSAKVPRPS
TDPAAEASPGGGSPE
TPSEASKSPEKEQKE
IEEPEEPSSASSEGK
GAQEPSSSGQGPDHE
GAQEPSSSGQGPDHE
PSGAQEPSSSGQGPD
VGEGETPSGAQEPSS
ATGKEKQSPVFSLAD
STDHAQLSGKPQKMK
RPREKPQSPKNRMIV
CDEPLPTSCEAMDRF
PSPPEEPSPFFSPIR
VSLESDLSGSKAISP
LEEGPKLSMPSHILY
PPGNEEDSSRAETRK
PPGNEEDSSRAETRK
SSKKGQMSEQKVQEE
DRLEPVPSLLVVEDL
LSDHLKSSDRLEPVP
PLGVPSTSVRQSPPR
GGYRSVHSAEATQDP
GPGRPETSLQLSEQL
ASGCDLPSNRSVGGP
NDSCRKKSPSPKTCS
NIDDDDVSMEIERIV
NGTPSRGSRPNNIPC
SGSHRKPSQTGSSET
PTVAELASQNVRAAT
DSSRRETSTDACTWS
PSSLSDLSSTPTDEK
VPSPSSLSDLSSTPT
SLEDGSESDQHIRES
SSSLEDGSESDQHIR
ARIQETSSSSLEDGS
TARIQETSSSSLEDG
TARIQETSSSSLEDG
PTQPPTHSPQELGHE
HPPSPEESPTSEKGL
SFFLSKMSREIDREE
NFVEETTSCAEAAND
SPEIDEESDQLNSNC
LVLQQCPSPPGQKNP
GSSSSLDSKQTMSGL
GSSSSLDSKQTMSGL
LSLSGSSSSLDSKQT
LSLSGSSSSLDSKQT
SGHSLSLSGSSSSLD
PNELSRTSLSSTSSS
RPPLHELSCLGMDEQ
EDLIDDDSEQSTNLG
VQFPHPVSSSRNGGG
VDGAWDPSGPPADSG
VSKALSLSSRGRRSG
LADGAPLSRRRPDVP
HPPSLRSSGEEESGT
RHVTRSDSATPVQAP
PLGVPVSSSPHLSLG
PGPTESLSELRQQSQ
LASGPQPSSYQPMQP
IGFPFKSSEKIAESS
AKRGQSTSASCNRST
AEAGPATSAKRGQST
WDNYRAGSCDGADDV
PIRDPSASARALNDP
ARGESSNSVTETDES
TDGDVGSSVHFFKIS
NEGLSTTSSVHNVAA
ATKYGAPSSAVTAIV
SLRMNKGSMILEGFG
TEESEESSHALFDHL
STEESEESSHALFDH
EVYKTVISPKRKSRS
SWTGGSPSTRAVPPT
IGKNEAKSFSPSTEN
GSTCNSSSNEIFSDK
SGSTCNSSSNEIFSD
ISPSNPKSSGSTCNS
ISPSNPKSSGSTCNS
QPPGKGTSQGRASGI
SQGIAAASNSGGQLP
RSRGRFPSPEEGMGE
QSREPGHSAPPQAAA
PSHLPTSSRAPSGER
PSHLPTSSRAPSGER
PVASPGPSPPPCPVP
YPRQKFGSATQAPFA
RQLSPDESTGTSNNV
DPPPIVVSSNESLNV
HARSPSRSAESQEKW
PARSPVRSPTRSRSQ
HSPAQACSGAAEEAG
TVPSAKPSTVSATLP
PLPRSQISSTKDTPN
SSLGPVPSCRGGQKS
ASSDDSTSHHGIRYT
RYASSDDSTSHHGIR
RYASSDDSTSHHGIR
RTAFPGPSAPPALPG
SSRSLLSSRRMFIFL
PQPTGGPSPETGKQL
PQPTGGPSPETGKQL
PQPTGGPSPETGKQL
QGHSPTSSRPATANS
TQGHSPTSSRPATAN
GAERQEGSDVSVSRD
KLHGMGPSGMQNISI
KLHGMGPSGMQNISI
HVQSLTPSKLHGMGP
HVQSLTPSKLHGMGP
HVQSLTPSKLHGMGP
QPSKLNASPSTVLPS
PSKLRSPSGTPSRVS
LGPWIDGSTASSKNF
NKASHVTSLMPADSC
RSSGNGVSGSGSREP
RSSGNGVSGSGSREP
NQSPSYRSSGNGVSG
NQSPSYRSSGNGVSG
DNFKQKGSEKDSFYD
DNFKQKGSEKDSFYD
LALGKSFSSNQDDRE
LAVSPSTSIRAYHKH
DTSRESNSGPDSQAA
LVKEGLSSTSIAGYK
SKPSTQESGSTQISP
NSRSLSMSSGEYTTT
GISAAFESHSGPGIG
RRGRAEPSTRGGPST
PSKHPGQSPPFQLQF
VIGTDTKSDDKMKLT
VERKRKISPSLQTKS
TPAHLGQSSLQGMAT
GRAERLSSYSAIKDR
PYNRNQLSGSCSHMY
TPEGHVRSLHNMARD
EYTPPPKSKMPAPEK
QFQSMQPSHIMLPSP
PSLMSEPSAETKVNT
GHSPSLMSEPSAETK
GHSPSLMSEPSAETK
DEEGCLSSATDETSG
LAPLRRASGPPTHID
GLFSNKISNLRARWP
DHRARRPSPDPTDHR
EAPLPIGSDEYVKRK
PLKGELQSPAAEHLA
GVPSLPPSKVPGSPS
GVPSLPPSKVPGSPS
SRRKRRESREVSSGG
GPTGCATSLVSGPDE
GPTGCATSMVDGKGE
SSRRIGGSASSHAQP
GIFGDVYSMSSSRRI
SQNLKINSNLISMEQ
LFGEVSESRPTRKGS
PSLFGEVSESRPTRK
AEGVLCPSPKSPTEP
GGDEEADSKQKEELK
GGDEEADSKQKEELK
HPEPVSPSAAQPQQQ
LSHPEPVSPSAAQPQ
FQSQTYGSNPTNSFS
SRKEQRLSPFPPDEI
DPIDDPRSATRPKQP
QREGTVTSKTDPKEE
PLDECSSSQTRYSPV
PLDECSSSQTRYSPV
SPLDECSSSQTRYSP
TSPLDECSSSQTRYS
PSGCTFDSSLADIAD
PKEQRMDSGPHQFKE
SSPMPSPSSPKEQRM
SSSSKSKSPADPEKL
SSSSTSSSSSSSSKS
DDEEDSSSSSSTSSS
EEEDESSSSDATRKT
PIRIGRASDSRFEYT
MNEVKMLSSYSRLED
DNGDQNSSMNEVKML
IPRSSSPSPTYPIPS
GLGARQVSPPSGPER
YEPQRQPSELHLDQQ
YEPQRQPSELHLDQQ
FARSLSASRSAPAHS
LLGSPLPSARNQESL
QPPTLLGSPLPSARN
WEEEEHKSKKSVYDD
SDDLFITSCSSYKRA
KKTLQGPSVHNLHNS
SDDLFITSCSSYKKT
TSIRQVLSAVNGHRE
VSGSATESVNGLSPI
VDDDTPNSPYIDEPN
VSSLNLPSVRRTPTN
VSSLNLPSVRRTPTN
VEIHDWVSYDVMxxx
PPGSPNSSNSPTSHK
PPGSPNSSNSPTSHK
IANKIIPSIAPPAPS
RRKSHVSSSVLQKLI
GAKPENESESKNKAK
IRPSRRPSQVAPVEV
STPTAPVSHTKFLDE
DQGYSAGSPSDDQKS
LDYDQGYSAGSPSDD
VSQRRSTSGPSKKYS
SHRSRSSSRKKKSHS
ISSHRSRSSSRKKKS
SNKVPETSTGSTTEK
RRPGQPGSNKDSNNE
VDGGREYSSHRSYSP
YPRSEESSYLRALGF
RSDDLGLSLDKRPAK
ARNPSGFSKALGFDA
EARSESDSATEGDVK
EARSESDSATEGDVK
SLSGSSGSPVAQYGL
SSTSLSGSSGSPVAQ
SSSSTSLSGSSGSPV
SSSSTSLSGSSGSPV
EPHDDLQSRLGPKAK
RSAFSQDSEDIIFED
THINEDKSQGVDLQE
LESICESSGQTKDEG
GQRVLSKSSEKKDGG
ESRERIRSASTLALS
GPTTAATSVTTSPAT
ENLAATPSKPSAAVK
LLHRSEQSGRSDAER
MRKRQSSSAMNAKKF
RPSGTHNSLLGRRCH
RPSGTHNSLLGRRCH
TTSPSRPSGTHNSLL
HLYTTSPSRPSGTHN
HLYTTSPSRPSGTHN
IVSTPVSSPPTDTKL
QLEPSVVSGPKQPEL
APKSPEPSPLPTQLE
PVPALKQSECVPVSK
PVPALKQSECVPVSK
GPPGPKWSGPSVAPA
GGRSSKQSEPFDLSA
SSLEADSSEQNDKKL
SSLEADSSEQNDKKL
YRQSKSGSPSSEKMR
LVRKRKTSGEVLGPI
PNDSHRPSSLEIGHE
GSATTVPSSPYGPAR
SPPTPSRSRSRRRRG
NSGLGASSPPTPSRS
RQLSGTTSVSKTSVT
GPPLAAASSFPTTGS
PSGVSTNSSNKLHNH
SAKSSGASVRGAVTS
RQLSGPLSSAKSSGA
PSDRRAYSPPSIKRG
ATSTCLPSTARSAPT
ATSTCLPSTARSAPT
SSVMSATSTCLPSTA
SPSSSVMSATSTCLP
SPSSSVMSATSTCLP
LPPTATGSHLSLNQA
RTRKRRHSKGHSRRH
LYPDPEPSRYRKCHH
LYPDPEPSRYRKCHH
HRTSVLTSHHEDDYT
SLISSEPSPESIDST
NEGPPSLSHSEEDHR
SFHDSESSRHTHRRL
DGLKEERSESKEGIN
RNPSGLGSSSMSNTR
PGGSNNGSGPAVGGA
RASHNSSSIPIVPNS
LSPQDQVSLEKEILD
VLDISSMSSSRSYPK
ADTRAMLSTAPGVSR
LNKKRLGSIDWVRVT
ARGDASDSSDRSHAR
PTARGDASDSSDRSH
LPSKGMASLSAMNAS
ISRPPQVSPMRPGAV
PLNPASVSGMPPSPY
LASTHLASDSNTRNL
LPMTESMSPQRKRRS
RSSGAESSASAASSN
QIYNNSVSSADVPLG
PARYGEMSPRYREEI
DLDDYGMSRQDDELG
RLRRRPDSPTGTRRA
SHSSQSRSANNLNVQ
SHSSQSRSANNLNVQ
SDDYSHSSQSRSANN
SDDYSHSSQSRSANN
IESDPSSSGSRDSYT
IESDPSSSGSRDSYT
SVKGPTPSHSTDGRP
AATPSSSSSSSSSEE
PSSSSSSSSSEEAMK
LSKVSESSSMPSEPA
QGKGDSGSAEATAMS
VEQGKGDSGSAEATA
GVFPNPSSKVSFGNQ
IQLSSMPSKDGDKGA
PSDVRTSSDAVPALS
TVLGHSPSDVRTSSD
SLRALGNSLRQGIAG
PVDCSGASASAVREQ
RLKGPQPSSISTTSM
LQKQLFPSRLKGPQP
PPEEARSSLAKGNLK
DDTDQLASDRTSTEE
LHNVESSSYRVPTEE
SSPFNELSEDTIEDN
SAKRELDSSRTVTQQ
SAKRELDSSRTVTQQ
GDPFLQQSHRFKTRS
TVPSPITSIGENESV
LVPSTVPSPITSIGE
TGPVAISSFDIRPLN
STGPVAISSFDIRPL
IEGPSSHSQQTGPPQ
MLNPNNASSTTRYRS
KNGKSQSSTRSSYSD
DSELGADSRLKGPMx
EAEAKGPSRTEAGAE
PEGPAEESSGASPEG
HPEPSPQSHKAVIAS
HPEPSPQSHKAVIAS
SFLVNSISGTSSKRS
RHEPNWTSESMCTRS
GLSGHPSSRVLASLS
QLSDGSTSPKLFFSA
GSQLSDGSTSPKLFF
GTRRRRSSGRDGMxx
ITAQIQPSQFKPRSK
DPAPDPASSDHKSKL
TSVAADASCLPYKSP
TGKVEGHSLTSSASS
SCPGVRHSRVTYIPN
LRGQHQVSPHLGQPG
SDRSPSVSGPSTLPQ
SPSGPVSSDRSPSVS
SPSGPVSSDRSPSVS
LIKEPSSSYHEEPQW
QLNAISSSHPMPSVS
PLLDELESLKDPNIW
AGTEQEGSDGEQEEE
LPTSQPPSSGHFPSL
LPTSQPPSSGHFPSL
GRPTDDISMSRRKLD
NSRDLGKSGIISRVE
HSSMRNCSRDMAQTS
LKMSGPVSPSQYPLG
LPRPDQPSLKMSGPV
LPRPDQPSLKMSGPV
FTSKWKSSNVPEGAP
SVDGEAGSSASRDEK
SVDGEAGSSASRDEK
VTVLGPRSEKKKQSA
ATLEPPVSALDRGPP
MPPPVIPSEPTLGMS
MPPPVIPSEPTLGMS
LPGRRQPSGQCGEEP
GPSGTKKSLLSNFFS
GILLNEKSIETVKSD
ASSIVDPSRTRSPSA
QEASADQSDRQQLLH
AVEDDHDSQEASADQ
RESKTLNSYYKNVKS
PVSLREVSYGSGGLS
LLPTRSTSPSSFFGQ
KPEYFPNSEDLEEEE
TSLDKGASVTNENLV
TSLDKGASVTNENLV
PIPSPKPSTSLDKGA
PIPSPKPSTSLDKGA
PIPSPKPSTSLDKGA
PFKEASTSSSLASQL
NGMSLGESSNTTTLL
QEPNQKYSTIHSEFD
SAMISSVSDFDIKEV
ENELSKESERRRANR
QSRAPPNSSRKVWAN
LAAYKSASSFKSAPN
AEMPPEDSSPSTVGP
RGSAPYLSAHWKEPD
EVPSSRGSAPYLSAH
NGSNQGPSLIAQELG
PARQGLLSTTPELSG
ISAAPAPSSSNGRHV
QTRPPQASPPIMTIQ
DILSDRMSTAITSPQ
LIVRSDSSGTLVLQD
SREPSLRSLPREPSQ
SREPSLRSLPREPSQ
PDTVPSTSRNGKTKR
ARRRRRTSQIVGGRL
HTISQYASDRGYMPR
VPRYHTISQYASDRG
PSARIQPSQDNSHSE
PSARIQPSQDNSHSE
QIVSETSSVPAKTLT
PTNSQIVSETSSVPA
PTNSQIVSETSSVPA
PEVTQELSNELLTPS
EEESHDESPEVTQEL
GEESEEESHDESPEV
KVTAISGSPVPTSTP
APSAPRPSKVTAISG
APSAPRPSKVTAISG
KGSRFFESAAVDMGI
RSMTYRKSSSREFFP
RSMTYRKSSSREFFP
RSFDEFASGHYDGIV
FLLGETDSDSKDRDL
SCAGRDPSDEIGGSE
EAAPPPQSGKEEEPD
KLPKLQESKSFYVDE
PTAAPPPSGVAEALS
GNNQSPLSTVSEATK
KRASSPKSSAVTLPQ
EPTKRASSPKSSAVT
PSSDSSQSLPPQGPI
NRTPSSDSSQSLPPQ
GSILLPSSTDHFRPP
GIINKQLSARDSPPI
LSGTSNLSSVSGHSP
GLQSVPTSKGSPPKP
VPVPAPTSPPLPVPV
HKQSNRISQRSVPSV
HKQSNRISQRSVPSV
PLAEDRKSRFATKIA
VSNTCTPSAPTLERG
LPEPAGLSTEQALAS
GDSCDSVSGRGLRRA
GGPGPSGSMHSKIST
NSGGPGPSGSMHSKI
NSGGPGPSGSMHSKI
AIPLSIDSAISPTPE
AIPLSIDSAISPTPE
SIREQKISCQAPTES
SAYSPVPSEPPTYSI
TSPDEMQSEDEKKEA
ITRTFKSSEFSYSEE
YPVGSSSSSKHFHEK
PSTSPDGSSLRQAAP
QSLSPSTSPDGSSLR
PTRIRLKSVPEANEE
GRAGPAASRTPSTGR
STRRIISSPSSSPQR
NRFRSGTSKTIPIVP
ASDVHNPSGSQAPNI
ASDVHNPSGSQAPNI
LGHILPASNSRRLGG
VPSDTTTSVKAPSNC
APPPSEPSAEFPLGV
APPPSEPSAEFPLGV
APPPSEPSAEFPLGV
YEEMTEGSVFHIVRR
SPFQYDSSRQRNIVR
EKPFVNASSASHQSD
LSRCHRKSPPAPPVP
LNSIKHHSSSHRHHH
KQPWYELSPLPEAEI
GKREPYASTPSGKSE
GRREPYASTPSGKQE
EDATSEQSNQSKIEE
ALFEPAPSSSKEALD
HWQAEPISTSLWRAS
EENQGSGSSNGVASE
NTGSRPESGAMxxxx
TNSTVPPSFPRPIEN
PRVLLVGSNMSASSD
KPPSHVDSLDLAGEG
NFVSPTPSHDRERER
TLSLRTSSEQLPGDP
GDYTVDVSHLGEEYP
AVPVVFPSDPIHEEN
PEQSAKVSEGEQESP
ITRYIHQSYDEFPFD
VLHNIDSSHRRDGRG
VLHNIDSSHRRDGRG
DRGTKSSSRSTSEPS
DGLASDSSENRPIDW
EAHAPSGSSGRSSTD
ETGAPTESAPGAAEG
PSAPASRSSLPGFPT
PSAPASRSSLPGFPT
PSAPASRSSLPGFPT
MLGPHTPSAPASRSS
MLGPHTPSAPASRSS
MLGPHTPSAPASRSS
QLGGSRPSMLGPHTP
QLGGSRPSMLGPHTP
LVGAHNPSAPASRSS
QAGSSHASLVGAHNP
EPTQAGSSHASLVGA
EEEPGECSYSYVAVA
MIETKLCSPPTQPLQ
DLLSYPNSDPDKLVS
DVPPEPESTDLLSYP
EEDLEPESDGFVEDE
EEDLEPESDGFVEDE
GGEDSVESEDRDEML
IPSGGEDSVESEDRD
LGPTSPRSSVERVDT
VVSLGPTSPRSSVER
RVLREPYSHRQKFAE
SHPAAVLSTAGIAAA
LRGREPESRRASMDV
LRGREPESRRASMDV
SGPETATSYGPSGPQ
DVAEELDSCGSKGHE
VDLTRSESGEDARPA
ERKMGSISSTHQVDL
VGNEVPGSNEKMSEE
DVRSLNCSGKKDKGR
PLPSPSSSKEEQPPL
GPRASSSSTQPTEES
PTGPRASSSSTQPTE
DHQDDLDSQSRLSLE
DMSRARNSRTAGTSR
SPTFPVASASVGKRI
DAGSGHRSLKSTHRS
DAGSGHRSLKSTHRS
LAPLHIRSEAVNNQP
IHHPSPASPAFREAG
QEERRERSGSRSNSS
KKRRVFHSSPRPVSA
GPPKKHYSPPQTPIR
GPPKKHYSPPQTPIR
GAMQGPLSIKKGEEF
GAMQGPLSIKKGEEF
AAQHSQASYMDEARL
LSAKRAGSHGRMQTS
GPVGGKESSSDSGKE
ADPKTEISSKSSSDN
LVLEELGSRSKSNTL
SFSSISSSDGTQTRS
LSRAPVASSEKERLI
LSRAPVASSEKERLI
VQAPGESSTDGSEAE
IEEKHEWSEEPSMET
GGGPEAESIEEKHEW
NGRSSGGSPKRERKP
GPRSNGRSSGGSPKR
GPRSNGRSSGGSPKR
SNIKRPPSKSSTSEK
ATTNVNPSSNIKRPP
EGNESAWSARRKTGR
EPRDLDKSLKLLLLE
LKGKEQLSKKERTKR
SPEPAFMSAPVPSDM
PPSGRDPSVDVLRSD
GDVIVLFSKWPTNKD
PVPNPTPSTATAATA
APSSQARSLPRHGGF
VSSDQPPSQPNQRSR
LSAPAAPSSQARSLP
DAKSDSDSASPAKKK
SVSTEELSPGAPAKK
EEENEDDSSPGALTS
SSSGKRSSSGAAAST
SAVSCVSSSSGKRSS
EGVMFIKSPSEDDNV
PVAPPSRSQVQRYQL
CPQVSSSSIRRQYLP
IWRDRSSSRTQILEL
SVRREQQSQPPPDDA
LAYGEEDSEPQSLDS
QPSGPAGSTKAEELA
QQPEPELSRLTGDES
EERAQKRSVSAKGPA
EQESEKLSKTGKNGE
EQESEKLSKTGKNGE
QEQRWRGSAKDTEGS
QEQRWRGSAKDTEGS
DYDDGDESGEDGSLR
SSPQHHPSGHSLLPN
GSSRGGFSGGKMPGY
GYGGGYPSGSSRGGF
PSPHETVSGYMEAAS
PSPHETVSGYMEAAS
SSLLPSPSPHETVSG
MDDYDRRSPPMPRGG
SRNKRNRSKQPTKRS
FSNRDDESVFKEYEG
LQRSLARSYAPAAVA
SEKANNESAGEEFEG
EKNLDDESEKALGNE
DEDFERESGEEDLVK
DEDFERESGEEDLVK
DDFLKESSDEEEDFL
GSRSRGGSEEKAATL
GARPQESSGAASTDG
SGARPQESSGAASTD
SDEPPQASEGSGDSR
PQDVDMPSEERRVSA
QTDQASPSPQDVDMP
QTDQASPSPQDVDMP
VASVAPSSCSREENT
LPLQSVASVAPSSCS
PPQTQEESVKSGKPG
GQRPQGRSGFGGRRG
VEEDPIYSIKFSYNE
DQDDGHLSSLAKVSK
DQDDGHLSSLAKVSK
GASRDEESESANGPA
SFNQTDTSQSEYDVK
KWQEPTLSLYSSAAY
KWQEPTLSLYSSAAY
GEHTVRCSYSRHSKW
GEHTVRCSYSRHSKW
SIIGVLRSGMRGTDT
VQAIRLKSASRGTGV
VQAIRLKSASRGTGV
PSSPAIPSHRVSQSD
PSSPAIPSHRVSQSD
RGEPLVHSRKLQRAA
PLPLRGSSTARDYRD
PVGPTEASYPGGPAV
PPPPSVFSSTPTMPI
NSNRRTTSHVQNADK
APSVPSSSNRRASAT
IPNSCNSSSQSKSRP
GDVSAPRSMTGEGDS
GDDTHLTSSDPRHHG
ASSGSSQSKSRPRFE
ATRVRCSSCKAAPPT
VPTVTTTSSFTESSH
ELDERGGSSKAGASK
NRRQLGSSELDERGG
NRRQLGSSELDERGG
SNRRQLGSSELDERG
SNRRQLGSSELDERG
VPSGFIDSTKGGPPN
VPPTADRSRAEPVTQ
VPPTADRSRAEPVTQ
AVESGPPSSSSEAPV
VPTPQQQSRTVRRTS
PGAQPGASGPPEALG
PGAQPGASGPPEALG
PREETPSSSLTPMEI
PREETPSSSLTPMEI
GSRGSSRSMRAAPDD
ELKGRVESGTASKLR
STDQEGSSHKRRQKV
IPRSVPLSSIRDRPI
AEATSGGSPSGRGSG
GSQSSYGSSPSLTRE
QDKSIVPSEQLPTLT
PPPSQDKSIVPSEQL
PPPSPPPSQDKSIVP
APPPVGVSPKRAVPP
NDSEETGSEDEDSPL
SESSRVGSDSSDKKD
HNPSSESSRVGSDSS
SPRLIVQSTERIGEM
GTRCLSKSNKEPISQ
PSFTSSGSFYPARAT
PEPIKKESLSSQRSI
LLQQEKESVSEELQK
HSASLARSDALCNNR
KNLFNLSSARKMRPN
SSLTRSDSLGTGGPQ
AARKMNSSSPRPETG
SKDDNGMSSLIKERE
PPHLPTPSDPEGPGK
DERSRDTSLIPPTPP
SPTPTPPSTGEPGAR
PISEKNESNKAQATS
GKLESALSGPTQGPE
RPPLACCSEPPPPQP
EPFLVEYSNPIKMSL
TADDPFSSVNRRKLM
DEVFARFSEKLQKQE
RYNTSFTSRTTFSMx
GLSRYNTSFTSRTTF
GLSRYNTSFTSRTTF
PAQVSGLSRYNTSFT
SVPRAGYSPAQVSGL
SVPRAGYSPAQVSGL
GGAGAYVSAASSVPR
TASSQRYSYSTMxxx
GGGLGGFSSTASSQR
GLGGPRASSLRVQAG
SIRSGPGSTYSRSSF
FSSSSIRSGPGSTYS
EFMNDMNSRATKQQQ
TLGGYASSLGGAYGS
TLGGYASSLGGAYGS
VECSSLSSFGVVCSR
HITPAVTSTKDKDCL
SLVALRTSYQRARDM
YAYAAIRSVQQLDSF
LTDFQERSIMNVKKF
PLSRAITSPEPAGFL
EPVTTPLSRAITSPE
EPVTTPLSRAITSPE
PTGESPSSSISATRP
GVTPTGESPSSSISA
AAPKFAPSTFGNIFG
PPKPPTPSQTQSSTF
PPKPPTPSQTQSSTF
LGLEFSPSPPKPPTP
LGLEFSPSPPKPPTP
APVSPERSVVVPLTN
VACSAPVSPERSVVV
PSREYTASVACSAPV
PSREYTASVACSAPV
LLPSTGPSKEQTGME
PRSRKMKSISTNSTD
PNEDTFTSSEKLLPD
SFGLLVKSGAAPAAS
NQIKEDDSQDSKDER
LQQREDDSLQPREED
AVPREDDSNAKEEES
LSANNEPSTAPRPPS
ETPTEAKSTKLPKPP
AVEPESVSETPTEAK
AVEPESVSETPTEAK
PLVLAKLSQHHEELE
KPSKVSTSQFSAAVT
QRSRSGFSDLSDFSD
GRLVVDPSPTQRSRS
DSGRGDSSGRLVVDP
DSGRGDSSGRLVVDP
DSGRGDSSGRLVVDP
DSGRGDSSGRLVVDP
KPKVVKQSLVLEVKG
LTAEPEPSKPKVVKQ
SPWGSGVSLGISPSV
VRQSSATSWLGTPKE
VRQSSATSWLGTPKE
GDLGAPSSSPASSSL
DLLVSGLSGDSSWGL
SPSDLLVSGLSGDSS
STIPSKFSAAFEAVG
GRDGELTSQIEKLVR
GGGSGGVSRYSRTVT
FYKSTQLSPKSSLLN
DVGSSGVSQPSQNAS
DKTDPQQSGVSVNID
NERIENPSYQSGNSQ
TGKTSSSSSSSAGTV
VADAETDSLSGEEKN
TDGSGRRSSTGGLSA
LPTTASASNRSSPRT
GRRSSNGSLPTTASA
TDGSGRRSSNGSLPT
TDPDILSSTDGSGRR
ACARKSPSLSLPVDD
ACARKSPSLSLPVDD
PSACARKSPSLSLPV
PSACARKSPSLSLPV
GEVQASPSACARKSP
GEVQASPSACARKSP
GDSGAVPSGEVQASP
GDSGAVPSGEVQASP
MAREVRGSPPGPRSP
LDDLADVSRARPRRA
RPPMYARSRGGNSTP
DPKERGSSKIVRCRL
AIDLDDDSDPKERGS
SRQTYANSNTSEVNK
LSSQTRRSSPEPADG
DSLTGRSSALHVSGE
NTEIESDSLTGRSSA
LGSTQPPSLAELVHP
GIKSTTFSIHEDGIV
HTASPPGSPPPSAMK
EPSKSFSSDPTLIHE
EENNTEDSMVDRPTS
VKESSVASISDKIDL
VKESSVASISDKIDL
KSPSVKESSVASISD
KSPSVKESSVASISD
KSPSVKESSVASISD
LSPSKSPSVKESSVA
LSPSKSPSVKESSVA
PSLSPSKSPSVKESS
GTVSQSPSVVELTKD
GTVSQSPSVVELTKD
HGASGTVSQSPSVVE
VPSVQDPSGQKGSKE
STMESVPSVQDPSGQ
PHDPSQRSFDMALSQ
PHDPSQRSFDMALSQ
QVKESTLSAYLSMDR
SERPTLPSIDSKPSL
SERPTLPSIDSKPSL
FTPSYLPSSERPTLP
AADIPPSSSSHCTAT
AADIPPSSSSHCTAT
TRTTKEYSEYDYDEE
TKTSTEYSYGESEPF
AVLQSAPSGCAASPP
PQNLGITSCLWGAFD
DLDRPPTSSTQPQEF
GLIPNSQSRQLSTNS
PSSHRSLSRFQLEAA
KHKQLTSSASQTQRV
NLLTASSSSLRKSIV
LLRNVVSSEWPSLQL
KSPLWLRSRAPQRAK
LESATSASLRARPSA
PAPSPAPSAPAASEK
LKFSKKFSFRKKKKK
LKFSKKFSFRKKKKK
LKFPKKFSFKKKKKP
YRRQKQSSSVSRQVK
AEHSLSPSAPPGNYT
LKRFLLPSVGTVVDQ
EKGDPSYSRKRSKDK
PSEKGDPSYSRKRSK
YDDKNEDSQGDANES
LTQLAQESNEGPSEP
LTQLAQESNEGPSEP
SSFSTGTSVVSGTPG
RRSSRGPSSTLPDNG
LADTRRSSRGPSSTL
TLADTRRSSRGPSST
PTYSTSPSVRAQNAN
SPPSRPSSTRKGNYV
SSPPSRPSSTRKGNY
DDDVDTDSDEGPPQS
DRETTTQSRQLLVVR
VPQDTSTSPELKPAT
VPQDTSTSPQLEPAA
AEPVAPASGSGESTE
GIAPCDDSTSPLKSA
GGPPRSHSPSINPKS
GPVPKMPSALKDSGG
PPTLTVSSMAPDRTS
TPPTLTVSSMAPDRT
FAPHQELSPPTPFMR
PQALPLPSPVQTADL
PQALPLPSPVQTADL
LLRPDTLSSTVLSPT
AAPPASLSGSPGQLA
TPSVSRASVLRDLHP
LRPTSPQSGRRQTKM
PSSPLWKSSLHDAEP
DQLVNEISAARTGQQ
PKGSAEASWRPHPLP
GSGPDSPSPKGSAEA
ATGSGPDSPSPKGSA
AQSVPGPSHAMSKFA
STGPSAQSVPGPSHA
GLRDKTDSQSQVPLP
FLSSRKKSKGSSGES
IGYWPHLSKPTSEPH
ESPSNPGSVSAKQFR
ESPSNPGSVSAKQFR
HEAQSILSASREICQ
PARSSAASESEDLLR
GQLTAVTSSKRVAQG
NIPEPQLSQCPMKTI
DVPDSQPSDCPIKTT
TPTDVPDSQPSDCPI
DMSEPPPSKCAIKTT
GVPDPQPSRCAIKTT
DTLEPPPSKCPIKTN
VPPTSGTSGFKVVGS
NTTVPSPSESVKPES
PAPATPKSYKDEEPQ
TPQEEPHSHCGSAGT
SARGRRKSHHSAMVH
SARGRRKSHHSAMVH
PPQDKDKSGTEELGE
PPQDKDKSGTEELGE
VAVSRKRSPTAPSLK
DEEGASDSLENSDKK
DLSQHEPSPPKMLRV
PPTSRESSSKDHSNE
QPVMLSQSSNKKEGS
GSQPVMLSQSSNKKE
DEEASMASDLPKEFG
PSQAPSLSSGDPQDK
QSPSQAPSLSSGDPQ
QSPSQAPSLSSGDPQ
AAPPQSQSPSQAPSL
ELGPERLSSAAPPQS
ESKNIKDSHHGGSHD
EDVEIVESYNKTTVN
KSGKSHQSIVSSHSP
MLLDPSKSGKSHQSI
GIAYLGPSKPIGGPL
EIENDEESKDTVYTT
ELSDGFPSTPISPAH
PSHPAWRSPPRRNAP
PSHPAWRSPPRRNAP
QPQSATPSHPAWRSP
VDEKSSTSPLGKEPL
IQSSLKVSKENWGGG
SLWIKAGSLFKSLPT
SRTKPLRSLPPDDPS
YSDTRTRSRKNGKTN
TSLESHTSAISPTSG
DPAHDGGSTRHRQLR
PQSAADLSLGQMDRS
LSSAEYISDNRRLTS
MPQAPDRSEMxxxxx
GPAGNVQSPKQNKKQ
PLSTEPPSGEQDERK
LSRSHSDSRLKAADS
SGVETDGSNVRRRPI
PTSTESASEDRSRQS
SVRRSSASRPEGAWG
SVRRSSASRPEGAWG
SSSVRRSSASRPEGA
PLDLESSSSVRRSSA
SHSYRPRSTNDLPDH
TGEDAISSTRKRLGT
VRSDLALSTPRELQG
LGADPLSSADGPKKK
KENQLPGSNALDCDE
PVATRANSSLSHPPR
KPSFSRASGAKEGPS
QTNEQINSVAEGQVK
SALPQYRSGTSPKKA
SVAVHGASARPTCPQ
SDDEEDESMEEDESD
DDDEEEDSDEKKANK
NDLKPGPSSLTSLLS
IPEYPESSVHSREPS
GPQQPADSEPQLNQP
GRDLRSPSDEGIIRT
ERGRDLRSPSDEGII
EHPPGSSSRGDEKSC
PPFTRGPSGILSRVD
PGGPSLPSSSHRSSF
PGGPSLPSSSHRSSF
LHTPGGPSLPSSSHR
VPEVGEPSYSSGHYG
VPEVGEPSYSSGHYG
VPEVGEPSYSSGHYG
LGKDHTLSPSSVPSV
PNYPFPTSGASSPRD
QFATEEPSNLKKPEV
IDLHAGESTHSRSRT
RSRNGDVSAASTLSA
TVSRSFPSEGSGLSS
QNSTVSRSFPSEGSG
SSSSSSSSPSTVKRG
ESDSSSSSSSSSPST
ILSGDLQSEMDDELA
GRRSSHNSSSAPQSV
AQLSGRRSSHNSSSA
ADNQSGVSQGLQPPP
KRQPRRSSEQLDDDA
YTALGSNSRQQLCVG
TAALYGESGKPSSWP
PYFDGTPSPEMNEDI
SDQPSASSFLPKEPK
TDVDEEMSGSKHRKS
TYYDGGPSTDVDEEM
LPLSHAQSTTKVPSS
LHCPPPSSYNRRGIR
HERLDTGSESRTSSE
PVARLAESVNEAPEV
TGPHTAHSGAQAASS
CVPTPGQSDVTKEPT
CVPTPGQSDVTKEPT
CVPTPGQSDVTKEPT
TEEVKAPSSRDPTCI
DSEVPIASDRYINVN
DSEVPIASDRYINVN
NQQHDCDSAELKEQH
LGLLRAGSLDLDSIT
PRLGLFGSDADSKSS
MLEEKSFSKKKKPKS
MLEEKSFSKKKKPKS
GATEELDSSMLEEKS
GATEELDSSMLEEKS
STCPEEESLPEEKIH
EEESVDNSMTVIQHR
QGEADEASPKHSTQL
TLGPASSSSEVKPDS
STVPPSVSTLGPASS
GRRGEEESEDAGLRA
GIGKMEQSEFRLKAD
NAEEADPSNPEGARQ
NAEEADPSNPEGARQ
LEKIQPGSTESKAEK
PSALPNQSEIEYDKS
LEEPFTSSCTSPVPA
DLFVDGLSDLSSELP
DLFVDGLSDLSSELP
NLISFAMSQRRDAQK
VPKTMPASSFPDEPT
NSATSTTSPEETNSV
LSPKFYVSRNTAISV
PSQPAAKSQNVLEQL
PLVGTAPSSPAGRRF
SAAFYHPSHGPSARP
AAPTPALSAKSPPVF
TIGSPPSSEPIAEYS
RMEMVGVSPGSISRP
RMEMVGVSPGSISRP
SLACRDSSEMVSKDI
EGHVPRRSTLDELCR
LSAFPNESLGFGEKR
PVDQTGASVNKVWEE
GEEEVKRSGELPHPL
PGPTESPSEAPEDGA
PGPTESPSEAPEDGA
PGPTESPSEAPEDGA
EEDGSEDSEALMKVA
QEDLSIDSSAGSINS
DQRSGQKSSCSSTSR
SHLRVPGSFPKPVQL
ALCNVGESDSGLPEQ
HFNQGSTSPKKMKKG
TARDAGASFQSSTGP
EEDFEDDSWEWGGDE
DDGDGATSPSDEVLG
LTRNLDASWEEFQPW
QASQAPNSPVNLTSS
SQTKEYSSVNKAKTD
DGNADTSSFPNNSED
RGGKEKRSITRQTDL
VPLPEIVSRTYVSKT
PEAAPPLSEKMDAVK
LPRKDRSSEQPGGSG
KRRPVEKSVQACFGF
WRTPNKRSPEESSFN
EDLGEIGSYLSHSIR
LSCDASDSIAAKAWT
SSKKLGLSPGVDRSP
VSERGSRSSEETDEE
LNRKGVTSPATFSNN
PPPTAAVSASTEPPF
TTSKYRGSVTRPPEQ
ITHQGQISYADLPPG
GPSHSLLSAEERPSG
CPPSTKGSFPWRFSP
DGRGSDRSSNKRLRR
PSSPSLSSPVGVEPE
TRRHSKSSCGSMEAS
CTYNESLSTVPNVRP
VSKRATKSKEHQLLN
IVPSLKPSVSKRATK
IVPSLKPSVSKRATK
GSDKETDSEGDEELT
SVGPDSMSHGHYRYT
SVGPDSMSHGHYRYT
MTYDENESHDMESSD
MTYDENESHDMESSD
MTYDENESHDMESSD
ATHGRKRSRQSGKPK
EIASSEPSEARQQAR
QTSEIASSEPSEARQ
SQTSEIASSEPSEAR
STESLADSGRLSRKF
STESLADSGRLSRKF
GSLKALESYPGEGVS
IAGLPKISLTTPVRK
GDPSGRPSRLKLADA
VTAKRKDSSRLAPVN
VPSIDSSSHHNVAAP
TSENSVPSIDSSSHH
TVTSGEPSHGEKGPS
LEEESMSSNQLDTAN
LDADYWGSFRNELNW
RTRGLTSSDESFSDS
VHSPDSPSKIVSASV
VNGSSSDSTGKNKRK
EGESVNGSSSDSTGK
EGRLPSSSGSAPWDS
PASDWGDSDAASEGR
EELDAAESNHATKKH
ISGRSLRSTNSIVAE
GTPSSPTSSRASKSS
SSTGTPSSPTSSRAS
SSQRKVKSHKPPELE
LPPLERMSDLGRRGL
KHRSSYKSYPPKESL
APVSLTSSVYPNGES
PEERETDSAGEAAVA
CERGRPRSASRRKKK
STDVAPLSPTRSVPS
ASRNRAPSKGADEQV
EWSEGSSSLTQERSR
EWSEDSSSQDKETGS
DDLSRPFSRSSMPRP
SISGRRRSSHGSDED
GLNLKEVSIDGTTRA
VGEADPESCNPDQET
LTDYDARSGVGGREH
LTDYDARSGVGGREH
DALSLSLSRVSPARA
LRQLTRHSGYSNFGH
APRQSYPSAARAAPL
GVQGQSPSAVRTQAD
SSGVQGQSPSAVRTQ
IYIPSPKSSGPYLGK
PSGSSGNSVDESVAR
DGPSPSGSSGNSVDE
RFGGANGSLMDAFET
SGVSSSRSRFGGANG
SSSGVSSSRSRFGGA
SSSSGVSSSRSRFGG
SSSSGVSSSRSRFGG
VAPSIPYSSSSGVSS
PSYYGKTSQAAAELL
GATSGSGSVSYPSYY
GATSGSGSVSYPSYY
GRRSGARSGTRSGTR
GRRSGARSGTRSGTR
ADFSGRRSGARSGTR
SSSSFTMSFGSGTAD
FTSVLSNSRSATSHS
YTRRRRQSLRHLTSV
VNVIKNESSSLNIPR
LTALEPESVYSRLEV
EPGVLGLSPQAMDGS
LPELVPKSKPACHLS
HPPTLDSSELRAVHS
GELSLVSSSRSVLRP
EELGATPSPLPGKEM
YPGAPGSSCSRPDSA
GPSSSSSSASVGLPR
RQRDRFSSPRERRNQ
GPPTDPQSEPTRTEE
GPPTDPQSEPTRTEE
LAPIPTSSPTSAVPA
SSESHEGSLKLQEEL
SSESHEGSLKLQEEL
EPSSPSYSPSTPTYK
DDPSIAPSTLSYTPS
AGTLSSMSSSRSRKN
AGTLSSMSSSRSRKN
AYAGTLSSMSSSRSR
AGTLSSMSSSRSRKN
AGTLSSMSSSRSRKN
SSVSEVLSRAEEQTC
GDSSRKGSTSPTNEQ
QCDFIGNSYELAKSG
ERHPNLRSYVAEIVN
PPAPEPSSPKATSPE
TPTAQGSSVTPTTVA
TPTAQGSSVTPTTVA
VGQTSRRSQRAQRSR
KPSPHPPSSVGNLTR
KPSPHPPSSVGNLTR
PVNPKAPSEPEPIRS
PSLPRPLSEVTSGDA
SPPMPIRSVPQWSRP
LSGDHSPSPQRLGPQ
LSGDHSPSPQRLGPQ
LSGDHSPSPQRLGPQ
LDTRQTLSVRRVVKG
LRWKWAESLRSSRDG
VSSVESESTSSDSHN
PLELGPSSMDDFREE
LPDMPETSTEMEVPS
LSEASGQSVKELDSS
GGFIPRISSNATANS
SSLESVDSCKQSDVM
FVSPDDTSGVMIKHE
VEEDHSDSQSNSKQR
VEEDHSDSQSNSKQR
PSVEEDHSDSQSNSK
PSVEEDHSDSQSNSK
SASDSRRSARQTVQN
DPTGCFTSARSEGFI
LRRRRVGSCNNPIKF
GVVSRRFSKEGIIRA
ESTGLRVSHGSALST
ARHDESESEPGKPLV
HDVLPDTSSGTLWDF
IGQPRPLSDARRWDQ
KKRDKSKSKDEIKVK
PSWRNIPSADKSRER
PSRTRTSSQPSSPES
QLHKAFFSDPVPTLK
HRGDVLDSEADQAEG
DRGDEEDSFKLKETY
LEQVAARSEPTSRHP
LEQVAARSEPTSRHP
IETEREESSPKKKTS
RLNQIVSSLFQQSAS
YTGDECESYTKERHG
ARGAPVPSEPRPGGA
TSDEMYRSLGFDGLK
VLDPSSGSVYKHRHS
SSIYLHRSLDPTSNA
SLVYEVMSVGLGGSE
DQPNSVSSTKASSGY
GVSDQPNSVSSTKAS
LNSGLSTSMVTPSPE
LAGPLPPSSNAEDAP
VLPTPTTSSPKPLPP
GPDDEDSSFSSLHEL
YGPDDEDSSFSSLHE
LPTKQLNSKSLLTKI
VLPAPRYSPLTMSKL
SIPPRPESKSEPEAE
PDLILQLSPKNTQSA
PDLILQLSPKNTQSA
IDSLISGSEDITSLR
ENGQDVASGISRTKK
PSAEPPASTGQGAKT
TTPASEESPSKDERA
EPSTTPASEESPSKD
IIEPSDPSVPRALGE
VMHVNPTSTSRQRQS
EGSLHCPSGWGAKSD
PSSAAKPSPKGVRKG
PGLDTQTSHYSDFSL
SPTRTLGSGHEVRRH
LGPFKTPSIEESSPT
APAPVSTSPSPKDPN
ALPSAHVSSSSVSDD
ALPSAHVSSSSVSDD
ALPSAHVSSSSVSDD
VILVDDDSPSDEPKK
SVSPSSISKTISDPE
DEGGEPSSGGASRGA
DEGGEPSSGGASRGA
DEGGEPSSGGASRGA
GSSPVTQSLAKPQPA
SVDAPPPSSLVPAPE
VILGKETSSTVTKYV
LLSEHSRSEKLKPLG
TGFSEGISVLIRSRP
RKMEAKESDEHEPLS
LPTSPAFSRKKEFHQ
HATLSVPSKVKSEQN
IYISHQQSIRRPSGP
SVPTVCPSNEKIYRV
RTRRPSKSHSRKRFH
RSRTRRPSKSHSRKR
QRFDEEPSHRFDEEP
ESLRRYDSLEALRRD
RDLHRGGSEEPLRRK
PAPHVDSSEVGKAEK
NSAGLKLSLGIKPRH
PVKPKHWSIQLRRDK
VIPKVQASPTASCRS
NMRVKRQSSPTGQRW
DERMRARSGEESGFG
SYGDDRPSLYVDRRS
GGYGDRSSSYDDYRS
TLDHMSFSRLRETIA
GQNESDSSYSAAHRS
SGQNESDSSYSAAHR
APEQADASTRPQVTD
QQPSVVPSAPEQADA
QQPSVVPSAPEQADA
EGVSDGESMxxxxxx
FGALEAESESETEAL
ARRGPVFSDESDISQ
QALRSCPSERSLSQS
MEEKSFFSSDFTDAG
YTKQMGVSYTASKNH
LTRIRRNSTKSESSL
SSMSSIGSTTTDTNF
GPPVLSVSNSKSLSL
AYGFADRSSTYSFNC
PSFPRNESGDFKELT
KISVDEESTAKYDHS
IDSIGIKSSEGLSCN
PNAQSTESPSVPAQV
PNAQSTESPSVPAQV
TSPSALPSWVCRTQM
LPSSTETSVRVKFSR
RADASEESLSDEKIQ
RSTEPSGSNEHLQSS
HSHETRESECSRNEE
YDLSNPLSQSRGHRQ
DNSEPSVSREPKHLS
ESEDEDQSIQFYRLE
PRPKKVTSIIGFATK
PSTPTGPSPRSAPSV
SNPSYNFSKPIFPQA
LRDCNESSDLLARVS
SLRDCNESSDLLARV
AKKEHDISEKSLGFD
AKKEHDISEKSLGFD
IVPVSDDSGRSITDQ
APASQTLSSTDLVRQ
APASQTLSSTDLVRQ
PPATATASNPDKEHI
DALIEEISDGKGQAP
GSEEGTSSTAEAGPE
GSEEGTSSTAEAGPE
GRPGQPHSGSPGSQS
DSSSVLPSQDLDEMx
DSSSVLPSQDLDEMx
DSSSVLPSQDLDEMx
SVPSPDWSPQREPAV
VAAASLPSPAPVTSS
VAAASLPSPAPVTSS
WVPEAQPSVSAPPPP
MKQDAGESTSSEKPA
VVSRKERSASKRDQS
SEEKVPESKCTEGLI
PAEALEESSAEALES
DKPPEDESGDQAWLR
PSTATTPSLPQEGTG
PSTATTPSLPQEGTG
VGGIGSPSLLGMRGP
DEAYVALSSLVNKKG
DDDESQRSNEDEEEE
DDDESQRSNEDEEEE
PSIKDLFSGKGLSTS
CTRGHSLSGLGKKME
LVERKPSSAPAPSPG
VEPTKCSSDVTQSDP
VEPTKCSSDVTQSDP
VEPTKCSSDVTQSDP
NGPADCGSNDSIPSR
EEDVSDNSSSKEPAA
EATEEDVSDNSSSKE
TSPSHFRSRRTRPKK
HQSAESPSSETKAIN
IDGVLPSSTTGPVSR
PSMPAPASVTASEEA
VRSPPADSWTESLSG
PPQQGSPSCPSEAMK
QRSTPSPSAWPPQED
PSPTPAPSPAEALRE
PSPTPAPSPAEALRE
PSPTPAPSPAEALRE
ALRTEKDSKPKKHLR
DSHREGGSGETGHNG
RKLAPGSSDGLRRLR
VNSQDLDSYNYSIQK
VNSQDLDSYNYSIQK
DEAHAEESKSKHLVF
ASSKDTRSGRNPRGG
CPGHGSGSPVESGTD
HARSTNESSYGDGES
LRRRNKQSKPRIQRQ
AAGAPTHSPTPDWIK
AAGAPTHSPTPDWIK
ESASQGLSSRADTEM
ESASQGLSSRADTEM
DEETESASQGLSSRA
DEETESASQGLSSRA
VTDEETESASQGLSS
VTDEETESASQGLSS
DSGRSRTSDKERDGS
PVKIDNFSTESFGES
KLGTFFSSSTPADSK
QFQEPAPSKLGTFFS
SLSSSTLSQSPPRRG
PSDFIDPSSLSSSTL
VRPKRKTSAGSLLKL
VRPKRKTSAGSLLKL
PPPWQPLSVRKRTGE
VSGLVPMSKSESTAL
ESDASPVSPKATTAL
LPTESDASPVSPKAT
LDLPPEESMTPTTRP
PNPVGAGSQADISAH
SARALPASCPSASVT
AAGSSPISAGARVPS
SSSDEDPSISFRGME
YNFDSNSSYSSSDED
SYNFDSNSSYSSSDE
PYSYNFDSNSSYSSS
DLALEHESQVEDPFA
REAKRDASDDEQLFF
ERGDEKDSEKDKRRR
SNERSGGSGNGKIEG
LCRQIRQSSPSDSPA
RVLAPRPSELAAEAL
NLEESTDSSASRVLA
DQSNLEESTDSSASR
RKVGHPHSERAASMx
RKVGHPHSERAASMx
SGLDDDPSASRKVGH
VSDEGQSSGEEQSID
SSPPRDQSPKSPISE
PEHDGEQSGTDGVLE
PEHDGEQSGTDGVLE
PSEQPEPSTTKPPSP
PSEQPEPSTTKPPSP
HMVPAPPSPPGRPIK
KVAQQSDSRRLTGGV
PDVNLDVSVSRLKSR
TAKSGGQSVDSLEDK
AVDSNATSAPTTAKS
EYSDKGRSDWDSPAN
HFERSVKSLEQSDIV
SASDLEHSIRFKLHK
SASDLEHSIRFKLHK
PQTKFVVSDKPSSLK
YAPSLPGSISSTRQL
YAPSLPGSISSTRQL
TPSPIPSSEKSSTRQ
TPSPIPSSEKSSTRQ
ASVEHKDSSIASSIA
PLTQARSSAPTSQTS
GPSASTESVGPVLTS
DEMSGGRSYVPGELE
HLPSSPESTPAVVPS
GCAVPELSGSFLSTS
YRRQIPPSYRRPSPS
PSQSQVPSPPAPPKK
WNTSPSQSQVPSPPA
SSREPSPSPRTASKE
PPNVPEQSLPTTALP
PPNVPEQSLPTTALP
PPNVPEQSLPTTALP
PPSSESSSSQPLKEP
PPSSESSSSQPLKEP
PQPSPPSSESSSSQP
PSISGSHSQRPPTEP
RSRGGKPSTQSKSQL
RSRGGKPSTQSKSQL
ALETVPSSSRSRGGK
ALETVPSSSRSRGGK
NERLPSNSLEKHEPS
LESSSHGSSRTSQEK
LESSSHGSSRTSQEK
SGSLSHRSPTGSGDR
PKVDLEQSSGSRSRQ
PKVDLEQSSGSRSRQ
PGRGKSSSGSRSRRP
RSRSRKRSTPPTRSR
MSPRSFCSMRSSNLA
MSPRSFCSMRSSNLA
LSRSDRLSDIPKRPS
LSRSDRLSDIPKRPS
RSRRREYSRSRSRRY
KSRSRSKSERKSVPP
KPPSKSRSRSKSERK
NSRSQSRSRSKSKID
FYHPSGRSQYPSDRG
SAGSGPPSRSVTVLA
GAESEPPSYFQGDSL
MPLDITNSCTTPTVC
LYGLTTGSIVKHRSA
ASSNSTPSISFFSSS
DSDVLHLSILPKDME
DPLKEVLSGPHVGEI
GGPPASPSLEMLSHA
SPSHSRSSDLHPSGG
DPDPSSPSHSRSSDL
PTDPDPSSPSHSRSS
SPVISRRSRCLSSSR
ARRVRVRSKVKHLLP
EGLDLTYSPPSAARM
APLHEPSSPSAPRKP
APTRTRSSSSPTIGP
RPVETFSSDRGSFSF
RSAAQQLSSSHAHKP
RSAAQQLSSSHAHKP
VFESVGPSTSIEEED
PLARSMASELDRSLD
RMNEQSQSRAPIPPM
FTRVNTQSSVAKGYS
QTFQKLISTVINEAV
QAFGTPSSVEVTASV
APLSPTPSQARAAHA
FSDDLSGSKSADQFD
APLEQFDSFSDDLSG
PPELPSVSDATKFDT
INESSGFSTEKKQLI
TMTINESSGFSTEKK
KDLSDRRSTSDSDAT
EQMKSTSSFPNFNPD
SQQPLKPSEQMKSTS
PDQSPPDSLPSRKPS
AAPTPDQSPPDSLPS
ESMRVPSSKVPSEQS
SDQVHVPSLMPPIKQ
SAPPPVPSPHSTPGG
MSVGKALSVRYTDEA
QIVPLGQSPRAETQL
PAGGAARSGRSKLGP
DNRAGSASLTPLANS
PSDNRAGSASLTPLA
AHRRRPQSKQSGEHV
APSAPQESGEQPAPS
PQGSTGWSTTGGRED
DHTAAGPSANGRYSE
LREPRVYSYITDSPP
TNASPEASKRPSKGS
APLTGVASDVGSSPQ
IALAEQFSQEIDPSW
RGLCGPRSLEQAALT
PHPSSSASPPSSASS
PRVYFSMSSGDDRVF
RKNQPEGSDAAEPDE
VSSLLPDSAARLPSL
VSSLLPDSAARLPSL
PSGENTSSVVPPQTP
ETKFAHPSLKGKDAL
HNIYLKASSEKLEIL
GAGSPLTSGMQSTSS
GAGSPLTSGMQSTSS
GAGSPLTSGMQSTSS
KGVPSKKSPSLSGSG
TSGTSPPSKGVPSKK
VPEPDPRSVPIQVKK
VPKPEPLSPTQKENR
KRLNRKSSRLGRFRW
SAEAKQQSAPKFGPS
NDRLQDSSAARRMQA
NDRLQDSSAARRMQA
PSVSNNASSERERHD
TPADKKLSRAKDLGN
VSDELMTSEEDGELG
PSDPQAQSGRVGQVL
GFKNRILSAIERPKS
DKEGESSSTNGLEQS
PSTPSPSSPSPSTSL
THHAGLQSREAVRGK
EYSPLSISLRPNQEE
LSEYSPLSISLRPNQ
AEVDARTSTPTTEDL
NIESVSRSDLSQVSF
SFDPPGKSNTGAPLP
SFDPPGKSNTGAPLP
SFDPPGKSNTGAPLP
PEREEDSSFDPPGKS
PEREEDSSFDPPGKS
PEREEDSSFDPPGKS
DKNEEENSDDKEEEA
DKNEEENSDDKEEEA
GLRPGLASGNGPSNK
APGGNESSPAPSSPI
APGGNESSPAPSSPI
APGGNESSPAPSSPI
AEAPLGPSAPGGNES
SPSFLGGSGREGPRG
SPSFLGGSGREGPRG
SPSFGAGSVRDNGII
QNEYQGDSAARRRLP
HLVEGDASLNEYSDW
HLVEGDASLNEYSDW
SLPPEPPSFPPHRLA
SLPPEPPSFPPHRLA
PRGSGLLSVMPKPSS
ITSGSHPSSFGSSSP
AQSGPVESTARDAIE
KKSTVAKSVIKEFNS
EDKDLGDSPVFEDEG
DGENESGSAKRKKAG
PPETPFDSPFIDVDS
PQLPPQESHQQQLRT
SAEDEESSHSDRLGR
QSLDTQSSAEDEESS
FNVKQQVSTAEYRPY
PSQNGLESKLISDNQ
RSPLEAPSDFTFFKP
RSPLEAPSDFTFFKP
STPSPTTSLRDEPSQ
STPSPTTSLRDEPSQ
SPVIFPTSRFADPSP
APSPVAQSGSDCTLD
APSPVAQSGSDCTLD
IPKMPQQSQRITHDG
IPKMPQQSQRITHDG
VMAEGQPSSPGQIVM
ETDDGPASVPKEGSG
ETDDGPASVPKEGSG
TILKRKGSLVGMSAR
LTQDQGVSPISPSLL
GPKGQSNSYINEPHQ
MAALEEESLIAGKRK
TSPRKPTSALSVDDL
NGEGSNQSDAARHNG
LQLGRGVSQRRTMQI
NLSPLARSPNCSTQH
AASAAAASAAAASAA
DAGDLSLSGDEEKLD
SLPSNLPSAAGARPK
SLPSNLPSAAGARPK
PVASSLPSNLPSAAG
PARNMPQSFDEFEVD
PARNMPQSFDEFEVD
PTGLSSDSPARNMPQ
PTGLSSDSPARNMPQ
LDLSDDRSHQLSPSG
LDLSDDRSHQLSPSG
EITNVADSDLRRRKK
EQDEPHNSEPAEAMS
VRKLTNESTNNNSLI
QSRGFVASIAGTATR
SSKSLPQSPQFSLDV
QLEPSSSSKSLPQSP
AARSTGASEGTEPEP
LPPTRAGSGGAEAEV
LAPSSPRSDLPPVQG
EPERRRRSRAPTPGQ
ALYKARMSSTYSPPP
EQTCYAPSVLNRNET
ADMHADSSGSSHVDS
DCLSERASENRYNHK
PSDGQLISYLKWRYY
FNKLEEESVESVLEI
LVKQKTASSSVRTPT
PPPPAATSTAVAPSK
PPPPAATSTAVAPSK
GPSMQPASTSKSPLP
GPSMQPASTSKSPLP
QNDSSGPSMQPASTS
QNDSSGPSMQPASTS
PYRRTQTSRQEYLPG
EKQINYDSLTRGDEL
SGGSTSPSDDVRQAE
GDPTEEPSASEAESK
NSPSSSLSSVGESSQ
APDPTSPSSATAAAP
APTTSPASAPDPTSP
APSAPTTSPASAPDP
GGSESGVSGGHDAPS
KPKEPIDSKKANQIL
PPEQSPSSPVPGPEP
PAYPIRKSSVKKGIT
TQTAQTVSRQKKLDY
GSRRIASSRPTQFQT
HLRCGLGSTRPSHEP
PTKPFDFSPVAKTPS
GQVAPEPSPAHRKRA
KFEDGLYSDQSLEPQ
PRPSENESIYKPIIK
NCTRPTVSPPMDGMF
NPKTVYRSLRYMLVN
QASAMEGSARLAGAY
RQFTKGTSTENSVNS
DAASRGESIDMAAEA
ESISDAASRGESIDM
EGESHYGSAQPEDGK
PPTSPPASSPAMEPP
SYSRKLKSPERDREA
GAPEADQSLESRKRL
GSDKTEQSGAPEADQ
DDLSSSLSKSVIPTE
KMRPLTTSNKEWPRR
ESTTVSSSSKMRPLT
TTDSFVDSVEQTMAE
PPATTLGSGDAQPED
TVYSRSSSPRSATGP
GLSYTRTSTTVYSRS
AYLSRSTSPRLASGL
SRLRVASSRTAYVGG
PSVSPSRSQEMFKFE
PSVSPSRSQEMFKFE
HLASHNHSNEQPSYS
SIRPSVYSRPSSADS
EPRKGFQSNWTDNTE
EPRKGFQSNWTDNTE
HHAFDEDSEEEEKEE
VLPLNHISGEQGDEE
LRKKKKLSSGLEPTA
AMDMGQLSSSRERSA
FEETDSESAMxxxxx
RSIRARSSATAEMYS
DGLSISRSIRARSSA
RSGDAGSSFPMGVTI
PLPPTSSSLSLNRQP
APLARSTSGNRSVPP
APPILPGSITKNPLR
LQHPSHPSGSGDDVD
LQHPSHPSGSGDDVD
LQHPSHPSGSGDDVD
LQHPSHPSGSGDDVD
PTPPADYSERSETEG
GLQLSAPSSHSRVHQ
LLPSASTSFPSERYL
LLDGSEGSTPSPPPT
LLDGSEGSTPSPPPT
NPSISPSSNNQMRME
TNPSISPSSNNQMRM
FSTNPSISPSSNNQM
FSTNPSISPSSNNQM
PSGDSTFSTNPSISP
PSGDSTFSTNPSISP
QPVIKCSSAIPQFAS
SPSEPVQSTAPVTVE
GGHHSESSLRAFGQF
LLNREENSLEAGQET
VPVQSDMSLSRRLLS
PSPVNESSEVKMVSR
SLRRTKMSMQSSSPG
LTRQYSPSPTRKRRP
HNDEEEQSPGRAASE
HNDEEEQSPGRAASE
SAEDRLDSTRDEEGE
VGLKKKPSKSRRWPD
HLSGEPKSTPLARAL
NGAFPSGSGTKPTQK
NGAFPSGSGTKPTQK
GQFFRDRSKSRARYA
ASALFEQSGQFFRDR
CSREASASASALFEQ
CSREASASASALFEQ
PTCSREASASASALF
PTCSREASASASALF
QSETIELSGKSKTRR
QSETIELSGKSKTRR
DGRSLKASSSHPMAA
RFSEPELSPESRYSP
SLPDFHFSKGFTPSR
GQASKLSSSRSGSSL
GSATGMPSMRGSNQQ
ALPGLPVSTIPTKLV
DIKLEELSTIPPNSF
PSLLTRPSLEMTKSV
WKSANASSGRTLVEH
QDPPSPASPKRSEEA
GRRATAISTTEEEEI
PSPPANPSQPQGQPL
PSPPANPSQPQGQPL
SGGPKTQSSNIGDGL
VRREVELSDDTHISS
IRRGTGGSLVPKSML
LVDQETDSNEPVHAA
GTSKKAASLVYSHER
EQTPSGTSKKAASLV
ERRVLQESGSPSSQR
VELNHTTSGDPPPTV
KIGKSSSSSHGRNLI
IRLSKELSDSCLGPS
RRRKEQTSTSDALMS
HLLLEPASIKVPTDQ
KQHINLRSKKLFAKG
LPSELEKSSEKKKKD
HTISPPSSEVSDAPE
VRDEEEDSNLFDAIS
LRVGEAVSHLGGGSK
FKPAPAPSSAPPGRP

## Sheet: stukalov_reordered
VIDSQELSKVSREFH
STQSTPASSRAQTLP
KSVKALSSLHGDDQD
VEPKKLNSPEETAFQ
NVNIYRDSAIPVESD
EMKKGLGSLSHGRTC
KLTPVPDSFFAKHLQ
VSKTMELSPRTLLSP
SLSALVRSSPHGSLG
KHSTPSNSSNPSGPP
PSPPKTTSPEPQESP
AVTTPTVSSGQATPT
LMEDRDESEVSDEGG
LPGGIPKSPGLYAIG
PEKLPQSSSSESSPP
GAIGQRLSNGLARLS
SEDGTLRSLEPEPQQ
EKKNSSQSLMVPQSG
RPMYGRDSAYQSITH
VGLPFEASPESPPPA
RTATGAISAVFGRSQ
QLPQTPPSCLKTEIM
AASAAAASAAAASAA
RQSSATSSFGGLGGG
SSRSAPASPTHPGLM
PLSRAQSSPAAPASL
DSSEMDHSENEDYTM
GEGALDLSDVHSPPK
KLSPATPSRKRSVAV
ASVPRPSSHFVRRKK
LGSMTQKSDLSSSSG
EMDKPLISLHLVDSD
QPGGTGLSDSRTLSS
AISSAISSDKHEVSA
PGVTSPSSDEPPMEA
QDWRRADSLPRPQGI
SSRKGSSSSVCSVAS
KTEASPESMLSPSHG
RQKSNSQSDSHDEEV
EESMKENSGPVENGV
RRLRKNSSRDSGRGD
DALSFVPSQKEKGTA
RSRQNPQSPPQDSSV
EAESGDTSSEGPAQV
IPRRRVNSGDTEVGS
TAMGQLSSQGLHAPT
VAGPRMPSVQPPRSI
LLTTTNSSEGLSMGN
QQDLHLESPQRQPEY
QPQAASPSVPEPHSL
PLPSKSTSAPQMSPG
SHSTASRSNSLVSTF
HHHRHSSSHHKISNL
TPPPSPTSGESGDLL
ELQTPLPSPEPSKPA
READSRGSQESRHLL
HRPKIGLSLKLGASN
QAVPSGSSGSLSTSS
VAPGGPYSAETPGVP
IYSRPGSSIPGSPGH
RLSTIDESGSILSDI
SKGPPDFSSDEEREP
IPPSDRASLQKNIIG
RSPTFGKSFHFDPLS
KTVIRLPSGSGAASP
SSDSGVRSSESSPNH
HFRKRSHSKSPRRTR
TPLSKFLSGAKIWLS
DRYDRATSSGRLPLP
PPAGGGGSIHDLPLF
TDTGRMGSRLVGIIS
DDSPSGASYGQDYDL
KNSPGNGSALGPRLG
PSFRWPFSGKTSPPC
TPFGPLSSRSAPASP
EDGGWEWSDDEFDEE
PEKLPQSSSSESSPP
REHSYVLSAAKKSTG
ASSRRVSSSSELDLP
ERTSTSSSSVQARRL
KGESSASSPEEPEEI
SNATAPRSSTPSHGQ
SNVSNETSTGKTFQR
AGSSKASSLPGSLQR
RAQQRAESPESSAIE
GRELTPASPTCTNSV
KKETSFGSSENITMT
KQISYNYSDLDQSNV
GLPYQSPSVPGSMKL
DRDESEVSDEGGSPI
STSLFSGSLEPVACG
LDSSRSHSPSSPDPD
AEASGKPSPSDPGSG
ELEPPKHSKVKRQSS
QQQKTARSNMDNMFE
PPSAACGSPASQLVA
MPPIPARSQSQENMR
ERLAEAPSPAPTPSP
SDGEGTMSRPASVDG
PSYSRHSSYERGGDV
PSSSGFSSPHSGSTI
RFQKASVSGPNSPSE
LGDGINSSQTKPGGS
DLAEKSSSPAPEFLA
NPIYTVRSHRVGPCS
HRRVEHGSGLTRTPS
NPPGGKTSDIFGSPV
AHAARAQSPTPSLPA
SGTTPFSSAAALPPG
QSRSRTPSRVPSRAP
SKRHKSGSMEEDVDT
TATCHSSSSPPIDAA
ELVGDTGSQEGDHEP
GFEKPLDSAMSAEED
QENTPSTSGKRSSDG
PAAATASSPSTPDPA
SYEAIPESSPPSGIT
REGSPARSSTPLHSP
NKEEGSLSDTEADAV
VGLPFEASPESPPPA
KEDTPTSSLDSLSSP
PPPKTYVSCLKSLLS
YAGALRASGEMASAQ
RIPTQPPSYHKKPPG
SPPRPATSPENNASL
WDIPRNESSDSALGD
ASRERSSSLQGMDMA
QPGLRQPSPSHDGSL
HHCKRYRSPEPDPYL
FEEGKKISLPGQMAG
TTKIACKSPPPESMD
IHEKDPNSATATAPP
KPKGSQRSRKRGHTA
GLEDDQRSMGYDDLD
PLQGGSNSAAAIGQS
TPPAAKCSSCRVRTA
HASLYPASGRSSPVE
EEEEDENSRQSEDDD
KETTSGTSTEPVKNS
LVQGVRGSQAQPDSP
TPTRVSSSATKQKVL
GAQVRLSSARPGGLG
HERGGVGSRADYDTL
GAKKRKASGSENEGD
PGTASRPSSSRSYVT
DSYSSRTSSQSKGNK
LSSGSRSSSLKSAQG
EAMTQEVSDVFSDTT
ELRYFQISQDEDESE
LKSKHDSSAPDPAPD
DTSSRGSSGSPAHAE
AGVLSAHSSGAQTPE
TLTKAPVSSTESVIQ
SDWPASGSSSPLRGE
NTLPVVVSREPSVPA
VKQRRKHSSGEQDTS
VQAPVSPSETSQANP
PLELNQHSRFIIGSV
APQPKALSQTVPSSG
DFQDASKSGSLDDSF
TKAGQGTSAPPEASP
PDSQTVDSSCKTPEV
QPSTIATSMRDSLID
LGYQAVPSGSSGSLS
PFFERSSSKRYTMSR
TRSRSHTSEGAHLDI
AEESRKPSAPSPPDQ
LQRQLSSSSSYSGDI
TEDRKKASLVALPEQ
FKKVNMISREQFDTL
QRHGRSQSLPNSLDY
FKIPNNCSGVRRRRL
KDSFIENSSSNCTSG
SPGLCSDSLEKSLRI
SHSKKKRSSSRSRHS
LDVQHTSSISGMKRE
VLKTPITSVPLGPLA
SRYRTTSSANNPNLM
HGFNSYGSHRTLQRL
IPCDSPQSDPVDTPT
DLIEKELSVQDQPSL
PDVVLRGSSDGRGSD
GPPLDAYSIQGQHTI
WEHKEEISEAEPGGG
KSNSQSDSHDEEVSP
EPSGGGPSAEAAPDT
QGSPDQVSPVSEMTS
GLAEPPGSAGPQAGP
PEPGPVPSSPSQEPP
SQESPVKSSPVRMSE
RDMSLYASLTSEKVQ
SRDMQGLSLDAASQP
LQRTSSISGPLSPAY
RHQIVTMSNDVSEEE
ELSLRSQSDLDDQHD
ILREKESSAVPARSL
KKKRRSASRPRGREC
EIADRATSEVPGSQA
VGGTLRRSDSQQAVK
AVAAEGASDTEREEP
TPFGPLSSRSAPASP
RKTREKKSLQEKGKL
QDAEPAGSQETKDSG
LQYRQVQSRSPPAVP
TISDLDLSGARLLGL
VEWKDGASPSESGPG
SRSYVTTSTRTYSLG
IPSSPAPSSENGGPA
DTVQPRTSADAQEPA
RSKLRSVSVDLNVDP
RASMGVLSGKRKLIT
GVCLQQRSNSGLATY
LQKGTEPSPGGTPQP
DDPAARMSRSSGRSG
KLNGKALSSRAEEPP
RQPSSSPSSIIRRTS
SLPEHEDSEKAEMKR
VYKTVTSSTEKGLIV
SQRQRSTSTPNVHMV
AAAQPPASHGPERSQ
DRAGDRNSEDDGVVM
LIELKESSAKLYINH
AGGFRSRSSSVGSSS
PEHSPRTSGLGCRLH
VYNGKRTSSPRSPPS
GHHRPDSSTLHTDDG
EETPVRYSSSEVNHL
GGSPHLDSSRSHSPS
KSGGGLHSVAEGVRL
SPVEMETSTEPMDPL
PLPAGTNSKGPPDFS
PPEMAPSSAPPSTPP
PERSGSGSVGNGSSR
RPVSSAASVYAGAGG
VELRSYVSEPELATL
ARAPSVRSLSLSLAD
PDVVLRGSSDGRGSD
NATDLQNSSMSEEEL
QPMNRAPSDSSLGTP
ASSRGTLSDSEIETN
RQKSNSQSDSHDEEV
SVSPSRDSSVPGSPS
PPTPPILSTDRSRED
LQSKSQTSPKGGRSR
xxxxxMASESDTEEF
TEFADMLSGNAGGFR
LQRTSSISGPLSPAY
MSTTSISSPQPGKLR
RPPSQRVSTSPVGLP
PFFERSSSKRYTMSR
IIGEDSPSRLDRGRE
RHDEESHSLSPPGEN
EDVSNGSSGSPSPGD
RERSKDASPINRWSP
LGSALRPSTSRSLYA
GRGDRRHSSDINHLV
DSQHSASSANVFPKE
NNASRSQSSHSYDDS
TVASSKPSSARKTPE
GETESRESYDAPPTP
ESAARGPSQEEEDNH
ERHGNVASLVQRIST
PQRNLSLSSSTPPLP
LPQGQPQSPNAPPSP
QSSEGVSSLSSSPSN
MDISEGRSAADSISE
DSFDSLDSFGSRSRQ
SAAEMYGSVTEHPSP
PRGDTSHSPTPGKVS
LFDEEEDSSEKLFDD
SENGGPASPGLPAEA
NQESKVKSPVSLTAH
SDSFSEDSSTLGRTR
VPLSLSPSKRACASP
SPVRAGASIPSSGAA
DFAGWLCSTIGLNQP
RAPGYPSSPVTTASG
DPWRRSKSPKKKLGV
DTSAAGSSEQPRAGS
ERLAEAPSPAPTPSP
DKTESVTSGPMSPEG
VDDAGDCSGARYNDW
PKHAHSSSLQQAASR
TSQGRKASTAPGAEA
SPLVTSPSANLKSPQ
YGSSAKTSSVSNPQD
CNSNLQDSEEDIEPS
SGREKPDSDDDLDIA
EDCDLANSGPLQNEK
EKPTGLWSTASSQRV
NLLQHEKSKTARKSV
EPSPTVMSTSLGSNL
KDQPDGSSLSPAQSP
DQLVLTGSSDSRVIL
EETRTPESQPDTPPG
PSRWAPHSPTASQPQ
NHSDSSTSESEVSSV
GSIATVKSPRPASPA
SRTQTGDSSSISSFS
LPRIDFSSIAVPGTS
NTKGNKRSRTRTDSY
VPSYRTQSSSCEDLP
ASQTNKPSLQLILDP
SPIPYTPSPSSSRPI
VPSGSSGSLSTSSSS
SRKSSTGSISNVLFS
PSHSSVISQHSKGSK
PLELNQHSRFIIGSV
GYHGSSYSPEGVEPV
MEEDVDTSPGGDYYT
QSPERPLSRLSPERS
KKTRSIGSAVDQGNE
SRSKRKPSIVTKYVE
SSASSTLSHGEVKGT
RPLGVSASSSSSSPG
LSPAQSPSQSQPPAA
GSGEKPVSAPGDDTE
QPELSQDSYLGDEFK
SSQLHENSGSPETSR
xxxxxMESRDPAQPM
AEAAMDISEGRSAAD
SSAPGLTSVSPPVTS
DSSEMDHSENEDYTM
IEDPPFPSLRQEKRS
LKEPDAPSKSKSSSS
NVTTKNYSEVIEVDE
TKKYSSCSTIFLDDS
SSTSQMGSTLPSGAG
SQRSRDESASETSTP
TYRYHGHSMSDPGVS
DAIDALSSDFTCGSP
SSPVKTTSQAHSLPL
SPKRSPLSDPPSQDP
SGTEKDQSSSDESWE
TPEDPFSSAPMTKPV
ALVRSASSDTSEELN
PRVNPVTSLSENYTC
EPGQTPGSLASELKG
KHSTPSNSSNPSGPP
RTGSRAGSRRGSFDA
AGDEPAESPSETPGP
LQELVNQSKAAPQSP
EMRMQNNSSPSISPN
QCIERSASLISQAEH
LPAARAASPYSQRPA
SKEELMSSDLEETAG
TFSTNYRSLGSVQAP
ISQHSKGSKSPDLLM
DVEFEDFSQPMNRAP
NLLSSKPSLQTSKYF
QDTISRGSDDSVPVI
QPLTVASSKPSSARK
EEWVKNVSAGTQDVP
ANSTPDLSRHLYISS
WQPEEHYSSSPEKIL
LKLLSGASTKRKPRV
xMEDLDQSPLVSSSD
PTPPKPPSPSFELGL
PNKQGPPSPCQQLVL
TTYVTDKSEEDNEIE
DLTCDSGSQAVPSPA
EGNKGTKSLKESEQE
ASRHKVISGTTLGYL
VEWKDGASPSESGPG
ARTTGDISVEKLNLG
DFGLSKESIDHEKKA
DDSVSSSSVHASPLA
AGDEPAESPSETPGP
TNVKTEASPESMLSP
VPAESSSSPPGSEVA
KHNYRNESARESLCD
CSDAPMLSTVHSAKN
TSDISEPSPESSILS
VGTGRSASKLRIAQV
KYTPTSPSYSPSSPE
EDPEAADSGEPQNKR
SMAEAPESNHPEDQE
FSDEREFSGPSTPTG
AKKPSTGSRYQPLAS
AGEPRSASSRRVSSS
RSFKVRVSTETSSPL
PTHPGLMSPRSGGLQ
GKRVGKPSPKAASSP
SKQGGRCSPVPGLSS
AQPFIPKSFNYSPNS
QPGLRQPSPSHDGSL
IIGNDRVSGAGFSPS
LYRESPFSTSASPLL
RCLEDLTSRRPVHGE
RDRFFQGSQEFLASA
GSVTEHPSPSPLLSS
RSRTPPTSRKRSRSR
LKKDNQESSDAELSS
RSTGATRSNRARSMD
QEPPRTVSGRYKSTT
SPSGPVKSPPLSPVG
EEDGQEGSIHNLPLV
VIGDYHGSAFEDFSR
VGLPFEASPESPPPA
VSNTEEPSTTSTASN
ILSNNNTSENTLKRV
MEGIRETSQVILRPS
KVAASPKSPTAALNE
LIQNAKKSDIPEKPK
FLASASASAERSCTP
STSKMQESPKLPQQS
QRQIRPKSQKNRRRL
RDKIASYSSLREARG
CSKEDGRSSSGPPHE
RSSSLCRSRRSIVPS
KEDRSASSGAEGDVS
EEEQEGDSGEQETGA
GDTSAAGSSEQPRAG
LQESPVISKDQSPPP
STQMRGHSGARKASL
NHTGSPRSPSTTYLH
QGPTPARSRRRREPE
DPNFNPFSSTSKMQE
SGYAGGLSSAYGGLT
PLTASVTSPKASPVT
RGTKRRASWASENGE
KMAESPCSPSGQQPP
TGLRKRTSSIADEGT
QRVLDTSSLTQSAPA
KPYSRSSSMSSIDLV
VPASCAVSATYERSP
ELLLLKLSKDLDRPE
LEQTVEPSEDHSEEE
KKKPGDASSLPDAGL
KVQGEAVSNIQENTQ
FGGHRPLSRAQSSPA
SHVARLESSDLTPPH
GRRRRSRSRSPTPPS
INPAQSGSPNHVDSA
KTARKSVSPKLSPVI
SDVHSSGSSDAHMDA
PYEEGLHSVDVTYDG
GSGLGSGSSGGGGST
DSISAVSSEKVSPSK
RFQKASVSGPNSPSE
TRDPAMSSVTLTPPT
FPPETSASVAATPPP
KLGDFGLSRYMEDST
KKRRRLDSDAVNTIE
QPLTSPGSVSPSRDS
DERGGTTSWGTSGQP
GREDLESSGLQRRNS
TTKIACRSPQPDPVG
HHSSSDISPVSNEST
PGMGHLKSPTLSQVH
LQLSPWESSVVNRLL
RVINRQRSSDYQFPS
SSPEQAGSPTEGEGV
GSLDDSFSDFQELPA
KAKNKSESENEPKAG
PSIAKSGSLDSELSV
DLKEEDGSLSLDGAD
GPSPAPASSPKREVL
KAPRKDLSLGLDDSR
KSVKALSSLHGDDQD
ISRQSSLSEKKIPEP
PLTPRESSPLYSPTF
SYRTQSSSCEDLPST
KKPRTRRSRFHSPST
DKKDSSDSGVRSSES
AGGVAPGSGNNSGGP
SSRSAPASPTHPGLM
SENADGQSDENKDDY
LRGGVIQSTRRRRRA
NVIEAVYSRLNPHRE
HASIDAQSGAGVPNP
EGLEETGSKDKDQPP
PLESSLDSLGDVFLD
VQGKVKGSKFKMPFL
SYKKSPGSTSRRQSV
SNCTSGSSKPNSPSI
HRRSHGKSHRRKRTR
GNHGTEGSGGERHSD
LEEQLKLSGEHSESS
QTRVASPSQGQVGSS
SETPAQCSIKQERIS
HGVKRSASPDDDLGS
AQMRRAASSDQLRDN
KREDQEGSPPETSLP
QVNLNNASRSQSSHS
DESNNPFSSTDANGD
KIWDPTPSHTPAGAA
ARSSLGQSASETEED
ITKMPCQSLQPEPIN
HCRRGLLSNHTGSPR
LRAEDMYSAQSHQAA
VSPVSRQSIRNSQKH
VNLSENSSVVIPPPD
GNAGGFRSRSSSVGS
GDELSSSSTEQIRAT
AHSPGPVSQASPGTS
PKKKKKFSFKKPFKL
LTNSKSRSGLEELVL
PQSSSSESSPPSPQP
SPGFKPASQQKAEAS
LKKDNEESEQPPVPG
PPVSRNGSTSRALPA
LQSALSSSTSAEKFP
PRGPPASSPAPAPKF
PHRSTPESRAAVQEL
SPSPRRYSPPIQRRY
PLYQRRISSSSVQPC
WRQGTPSSQRKVRMN
SEDTETVSNSSEGRA
TPASRATSPLCTSTA
SSPKPMVSLLGSGRP
ADALKLRSPRGSPDG
NNSFTAPSTVGKRNL
CTQEEARSLVESVSS
QNRRERPSSFRDRQR
GKVELVLSQKVVKPK
RHDTPDPSPRRARHD
GGRPNRGSRTDKSSA
TVAASFQSTSVKSPK
RKPSGGSSRGNSRPG
TPPPSPTSGESGDLL
SKKKRSSSRSRHSSI
DAQTRVASPSQGQVG
SYSPQENSHNHSALH
SERIHQDSESGDELS
GRDSPYQSRGSPHYF
KTEASPESMLSPSHG
SRSPTPPSSAGLGSN
DEDSGHSSRRRGSIS
PPAGGGGSIHDLPLF
KDANQVHSTTRRNSN
SPERSHVSSEPYEPI
STKKKPSSEERETEI
AFPAQTASGFKQRPY
GNHRAADSQNSGEGN
DIKSKSRSRSQSRSN
GPSSSQMSMKTRRLS
PEPETGESAGTSRAA
SRTCMSESTWNPEHR
SSTVPAPSPLSAAAV
RRTKSKGSLEITESQ
IPGQPPLSQSSDSSP
AEEEKDDSNEEENKD
DIHTPPGSARRLPAL
LSDGQFYSPPESEAG
KRESKSRSRSKSPPK
KYGAISTSSLGEKVL
GGSSVERSERRKRRS
DEDSSSYSSNSDFNY
LADKGKLSPHAFKTE
RAESPESSAIESTQS
ENNSDKNSGPQGPRR
QSLAMDFSRQSPDHP
SALAQETSLGAPEPL
YNGKRTSSPRSPPSS
AVTTPTVSSGQATPT
LDDVSLASTPKRPST
LSTSPSPSSPSPTSP
FTSSQTQSPTPPKPP
EGLEETGSKDKDQPP
KSVPVCESQKLAPVP
SPDDPPLSRLPKTRS
QSLAMDFSRQSPDHP
SGETDKASGRWRQEQ
RSREQTLSSSGESWE
SMGLTPESPIVPPPM
PQPGKLRSPFLQKQL
ASPSRTRSPDVISSA
KRKGAILSEEELAAM
ALRHPPFSPPEPPLS
PPPQLGQSVGSQNDA
LDIKDSISAVSSEKV
APGKASVSRKQAREE
EHGLEQPSHTPPQTP
FVPPSKASLAPTPAA
SLHCAPKSKPVLEPL
EFRPRSKSQSSGSSA
EAQRVDDSPSTSGGS
QQQPQAASPSVPEPH
GSKALEYSNGIFDCQ
PKHAHSSSLQQAASR
ERTLSPSSGYSSQSG
PEEGCQGSPQRRGPL
IHPEGVASLLPPDFQ
CNFSYTSSRDAFGYA
DKSPSEESAPTTSPE
HSSETFSSTTTVTPV
LTGGEAKSIPLECPL
ISINQMGSPGMGHLK
DEERPQLSDDERQQL
AVSSEKVSPSKSPSL
SLALTSASRIRERSE
LQTEARPSQGLPVIQ
ETPIVSKSLSSSLDD
GFINGFTSPAFKPAA
AHSLMELSPSAPPGG
ERDDQNSSFSKGLAL
PLPAGTNSKGPPDFS
PPLPKPSSTTPTPLV
LEPQKPGSVVSPELQ
DVDDGSGSPHSPHQL
PRASPGHSPHYFAAS
NGLDKARSLKKDAPT
SSEKVSPSKSPSLSP
VQEDAGKSPARNRSA
LPPQEEKSSSPSPLP
DKKKKESSKELESPL
AGKDLSTSPKPSPIP
TSAAAGSSSRKGSSS
SPVVAPTSEPSSPLH
SRCSATPSAQVKPIV
EEKPDTKSTVTGERQ
YRRSRSRSYERRRSR
HEVLTRGSSANASKW
TDVREVSSRPSTPGL
EPADSVESSPPSITH
VIGDEHISFTTSKIG
LPEKGLPSTSSKEDV
IEERYRPSMEGYRAP
PDVVLRGSSDGRGSD
DSSTRVDSPSHGLVT
SVGEGPYSELAKLSG
EKSSSNDSVDEETAE
LQKGTEPSPGGTPQP
KQTPKTGSGSPFAGN
FEEGKKISLPGQMAG
SPTYSLTSPAISPDD
PSKRACASPSAQVEG
MQNNSSPSISPNTSF
RIGRRNYSSPPPCHL
GSPREEASLLSHSPG
PPRKINSSPNVNTTA
HHCKRYRSPEPDPYL
SDVEVPASVTGYSFA
NKRSRSSSMSSLTGA
SEPKVSESPSPVTTN
PSPPKTTSPEPQESP
RKPSGGSSRGNSRPG
FTSSQTQSPTPPKPP
FSDLQQVSRIAAYAY
DLSSSSGSLSLSHGS
KNVESTNSNAYTQRS
DSQSVRHSPIAPSSP
SPVYSRHSYTPTTSR
ARRTGTPSDPRRRLR
RLLDESESAASSRAP
NIAKTESSPSEASQH
EQKGSPTSAYPERRG
GTEPRPSSSNMKRAA
INPAQSGSPNHVDSA
DAKLRFESQEMKGIG
FQLQFPPSQGPHKSP
GVAEFAASFKSPITS
KQADRRQSMAFSILN
SDVDIFPSDFPTEPP
QHVRSHSSPASLQLG
AVAVYSYSCEGPEEE
EVVSPSQSVTGSAGH
FQGFARLSSESHHGG
NTPTRRVSPLNLSSV
GGSDKLASPMKPVPG
WNLENRFSGWYDADL
LKSMTLPSYRPAPLV
GHREKTYSECEDGTY
QQTVTRSSDLERKAS
SYTSGPGSRISSSSF
ARLGADESEEEGRRG
IPSSPAPSSENGGPA
STPRDVMSDETNNEE
PRTTPTMSEEPPLDL
PDGPLQESSTRLSLT
FMGDMPPSVTPRTCN
PLRRRAASDGQYENQ
LLSPSIPSVGQDQTL
LTSSSLSSPDIFDSP
SNTSLQRSQSNPILG
GGRPMPPSRRDYDDM
AVAAPAYSRALSRQL
RSVMKVESSENVPSP
GGLRRSNSAPLIHGL
EGMGEEPSPFRGRSR
FDWLTGSSTDPLVDH
GTGEQPLSPTTATSP
PTRTSSESIYSRPGS
STQAMDRSCNRMSSH
QSPEDRLSTTPSPTS
ESKGSPTSAYPERKG
PRSKSQSSSNCSNPI
FSVQSLDSRSVSEIN
KKKAPSASDSDSKAD
PRSISGPSVGVMEMR
SQPPGEDSDTDVDDD
EPTPSIASDISLPIA
PWRARLNSIKNSFLG
PTPPKPPSPSFELGL
TLEEDGESDTEKDSG
DLTCDSGSQAVPSPA
PESPGENSEQALQTL
TGASGCHSHPEEQPT
GADTFDSSFFSKEEM
RRGSGDTSSLIDPDT
RGKDKKGSCNLSRVD
AEDSNLISGFDVPEG
DDVPLSLSPSKRACA
LRKRSELSQDAEPAG
AEEEKDDSNEEENKD
SYMEATASSRARISR
NPTDKTSSIQSRPLP
SSRSHSPSSPDPDTP
ASQKKKESRPGLVTV
PSQPLSKSSSSPELQ
IFGESRASTFCGTPD
RMFPTPPSLEQHPAF
PADEANSSPPLPGAL
YPSPPMGSVSAPNLP
SPRKPIDSLRDSRSL
ALPTLSASGARNDSP
VRYIKENSPCVTPVS
PLLHKVKSRVRVRRA
TWAKAAISDSADCSL
AAPEKSSSNDSVDEE
ARRLGRGSVSDCSDG
TIGKKVSSKRIPYAP
EEIKSQNSQESTADE
SPSGPVKSPPLSPVG
ASQTNKPSLQLILDP
GDELSSSSTEQIRAT
SNPVIPISSSNHSAR
IEAEPLPSLEYWPQK
DVRSLIGSPGRTFPP
TSSPGRSSRRTDALT
GRPGERGSGGLFSPS
ENSHDKSSSERSTPP
KKDSNELSDSAGEED
LGKESTPSEEPSPPH
TKSVYTRSVIEPLPV
SGEKKNSSQSLMVPQ
GSGRGSPSGGSTAEA
ESAARGPSQEEEDNH
GREDLESSGLQRRNS
SKGPPDFSSDEEREP
FGFCAQVSKEVPRRK
TSPSSSSSSSSSDSE
SIADFLNSDEEEDRV
QEPLGSDSEGVNCLA
RSASSDTSEELNSQD
SVSPMPHSSSIANLQ
EEEELDESNPFYEPK
ALNSSRMSCFSRPSM
SANMASLSAMGKSPL
STSAPQMSPGSSDNQ
RIPSFFPSPEEPPSP
VGTGRSASKLRIAQV
EDLFKTHSVPATPTS
RGTSPTRSAAPGARG
SEGSSGKSKKRSSLF
APESPMSSSESVKSL
VEKIDFDSVSSIMAS
KKPEDSPSDDDVLIV
LEHLSSFSSDEDDPG
STAQAKNSENKESIP
RLSGDEGSEDGDDYD
TEDRKKASLVALPEQ
GSVGNGSSRYSPSQN
KMKQPKGSLQAHDTS
SQELGNTSSSEGEKD
KAETPTESVSEPEVA
PLATTPLSQEPVNPP
MLKRRNVSSFPDDAT
PSRPGPPSGRVERAM
SWTCADTSTERRSSD
NCSLGESSKIGISDI
GPQGLHPSVQHQGRL
SVRALLDSSENCDRL
TASARRNSSSPVSPA
FSSRHSSSPLSPGGP
FGGRSSGSPYGGGYG
IEMPTLSSSPTEERP
PEEDFRHSPEEDFRQ
FFLQEDDSADRKAER
ADDPPPQSQQERRVS
LGSVQAPSYGARPVS
TGSEEEGSSRLSPPH
PSPDAFRSTPFIVPS
GEYEKFVSEDDRNSF
PRSISGPSVGVMEMR
QEFLASASASAERSC
VAPERQPSWDPSPVS
SVSPSRDSSVPGSPS
PDSQTVDSSCKTPEV
VSIATNRSVYFKPSL
TVSASPCSAPLARAS
DSISAVSSEKVSPSK
HNKSATYSVGMQKTY
TAKPSVPSADSETPL
SPVSRTPSLPAVDTS
PPVARKPSVGVPPPA
RTGSRTGSRAGSRRG
DLKRRSMSIDDTPRG
WTREVFSSCSSEVVL
AARQLKRSHVLPEGR
PAQVPTASDSRTVHR
IPRDRISSLPVSRPI
ALRHPPFSPPEPPLS
NVNIYRDSAIPVESD
DSSEMDHSENEDYTM
RSDGSGESAQPPEDS
RLKSATGSEVRGKLE
PSYRTQSSSCEDLPS
SNCTSGSSKPNSPSI
VPGSMKLSPQDPRPL
ADAQEPASPVVSPQQ
KARQPARSRLWLPSK
CNSPAKVSTTTDSPV
DRPSSAGSTPFPYNP
IQMTRRQSVGRGLQL
TPEKTVDSQGPTPVC
PSTPDPASAPSTTPA
PTQPPVVSSTNEGSP
VISKRLSSSSATLLN
AEESATVSAPAPMSP
DGASPSESGPGSQQV
DSSASMNSGVLLVRP
ALHEAAPSQLEGKLP
GSGEKPVSAPGDDTE
DSKAGWGSPCHLSGE
HLLQQRDSQDASAEQ
DVDDGSGSPHSPHQL
EAFKQRHSYPERLVR
PHLDRLVSARSVSPT
PGITPSSSSRTRTPA
PRPMSSRSFPRSLDD
RMKESSPSGSKSQRY
ILREKESSAVPARSL
AGDEPAESPSETPGP
EHGIELSSPRHSDNP
GLNTSQESDDDILDE
SELAEASSEELAEAP
APSDSPSSQRIQRCL
GEDEFVPSDGLDKDE
SSSYSSNSDFNYSYP
EKQEKEPSKSAESPT
EAEPESKSEPRPPIS
LDIKDSISAVSSEKV
SSEEDEASSQTDLSQ
SKVNKYYSNLTKSER
LTSSPGRSSRRTDAL
EDEVFGDSEPELDEE
VEPSEDHSEEESEEG
RLQRHRTSGGDHAPD
DEPQADGSGLTTAPP
xMSAARESHPHGVKR
IEEEETTSIATARRG
AGKDLSTSPKPSPIP
ISYTPPESPVPSYAS
GSTEDTASSLCGEED
KNAKKEDSDEEEDDD
PAAVNHHSSSDISPV
ELVGDTGSQEGDHEP
PTSNGGRSRAYMPPR
GLEGDEESTMLEDSV
PAAQRLSSGDPSTSP
STLVPGVSETSASPG
IPSSPAPSSENGGPA
IGMDVAASEFFRSGK
SPAPQEGSEQPASPA
RVVLLQRSQTTTERD
PETPSKPSPCLVGEA
QRSRSGSSQELDVKP
KGPGEPDSPTPLHPP
RHRTLENSPISSCDT
KIIPKYISENESPRP
GSGSLSPSKKSPVGK
RSVPGTTSSPLVGDI
TPTSSLDSLSSPSPV
KVLDEEGSEREFDED
SSLGSGESPFSRSVT
EPSTIARSLPTTVPE
RTGSRTGSRAGSRRG
REVSSRPSTPGLSVV
SSRSAPASPNHAGVL
LMKVENMSSNQDGND
ILNRGHSSSSSKGIK
EESSSSSSSSSPTAA
GYHGSSYSPEGVEPV
ADGSTVESLPRPLSP
ITVGMPFSSGADGSR
VSPSIGLSVGSGWPS
GCSGPVDSECPPPPS
GRGDRRHSSDINHLV
RGLRDSHSSEEDEAS
GSLSETWSDAPPSRV
DVEFEDFSQPMNRAP
DTKAKNVSSYEKTQS
QPGLRQPSPSHDGSL
ASLGGTSSRRGSGDT
RKTKGNRSTSPVTDP
VEPAENVSEALRAVP
APKESSTSEGADQKM
QPGSPGYSTATEPGS
RSTSSCSSKQGSRQD
SRSRQTPSPDVVLRG
LSPKSDISPLTPRES
QPCTPRASAGHVAVS
EPSTAKPSSPEPAPP
SAAEMYGSVTEHPSP
VPSYRTQSSSCEDLP
SPTLLENSLEQTVEP
PVPELRDSSKLHDSL
EDVYFSKSEQLKPLK
HPESTPKSLHPWYGI
DKTLEVVSPSQSVTG
DVDDGSGSPHSPHQL
YPRYEATSVQQKVNF
KEAKGVESSDVHPAP
PPGRDLASVPPELTA
QSIPEKNSKSLCRTG
EKGSDSSSEKGGVPG
APAVSPGSWKPGPPG
NIGEKSESREEKLGD
GDHTIRQSQQPMKPI
ASISSSPSEGTPTVG
PGGVSRNSPLDCGSA
SLAEAVGSPPPAATP
AGRSAGGSSPEGGED
ARKYSSCSTIFLDDS
EGEEDRTSDLRDEAS
VDMSARRSEPERGRL
TSIKSHMSGSPGPGG
LARALPTSKPEGSLH
QPDGSSLSPAQSPSQ
KDELSDVSQGGSKAT
RIPTQPPSYHKKPPG
SASQQFLSSVIQNLR
VRALLDSSENCDRLS
MQTRCVWSPLASPST
STRDPAMSSVTLTPP
GYHGSSYSPEGVEPV
FSSRSYTSGPGSRIS
TLEKFDGSENRPFSP
SNATANSSIRPIFGG
WINPDKLSELEDLLP
VLNENTVSAGKDLST
VPGSMKLSPQDPRPL
GSLEPTTSLLGQRAP
GSTPSIASTHSELST
ADDDLQESSRRPQRK
PTSTPVPSGSIATVK
DKTESVTSGPMSPEG
NATAPRSSTPSHGQT
KLEEKQKSDAEEDGG
LSPFHGSSPPQSTPL
SKPKKKKSFSKEELM
FKRSLRGSDALSETS
SDASSPRSYVSPRIS
REGSPARSSTPLHSP
STLAGPSSDDENEEE
APGNASESEEDRSAG
LCDKDKTSTVAPTIH
GFGSEEGSRARMRED
PGTSSQFSAGADRAT
VPASCAVSATYERSP
MKTQRRGSQPSTPRL
PSYRSEPSLEPESFR
SMLADSTSTQEKRRR
PDNLARASASPDRIP
ASATTPLSGNSSRRG
NKRSRSSSMSSLTGA
PQNNVAESRIHLPAL
NDEITDESLENFPSS
SPAPPAISPIIKNAI
PDSQTVDSSCKTPEV
LSFDSYHSTQTDLGP
KTAFGIISTVKKPRP
PDQTAEASHVSRYGG
KQTPKTGSGSPFAGN
DKTLEVVSPSQSVTG
ADAQEPASPVVSPQQ
FVLHKSKSEEAHAED
GLSLHPSSSVPVGLP
AGKDLSTSPKPSPIP
VIMRNKPSQPKERPR
AVSSEKVSPSKSPSL
TADSDSTSRRDSLDK
GKKMKKPSTSGQNFH
GAASPLNSPLSSAVP
IKSHMSGSPGPGGSN
MRQEKPSSPSPMPSS
GSGGPQESSRDKRPL
SKATTPASTANSDVA
LSEKPPYSKYSSRHK
GLVEDSPSTAGDGDD
VTPPPDGSTTHNLEV
PDPASAPSTTPASPA
STLRRNDSIYEASSL
VVVSREPSVPASCAV
ALNSSRMSCFSRPSM
SSAAQAGSHATHPGT
WPQFEEWSADLNRTL
SPGKEGHSPEGSTVT
xxxMVDYSVWDHIEV
KKKKKRFSFKKSFKL
SNISGASSDISLDEQ
TSLASGHSVRLGTSE
RTNSMSSSGLGSPNR
QTVPEARSRDATPPV
KVLDEEGSEREFDED
AIKTAFRSKRDEALP
MVDSQKCSDVSELSS
GWAGEPRSASSRRVS
SKSSSSSSSSTSSSS
RIHQDSESGDELSSS
HVMASHHSKRRGRAS
QQGTRAASIENVLQD
SRRDVYLSPRDDGYS
IPGLVEGSTKRKRVL
KEQSTRSSGHSSSEL
TENRNLVSPAYCTQE
VTGASSSSSSSTKGT
SSLGQSASETEEDTV
RPPHSLSSNARTAVP
SSTVPAPSPLSAAAV
KKAPAGPSLEETSVS
FSSRHSSSPLSPGGP
PGMGHLKSPTLSQVH
TTKIPCDSPQSDPVD
SAEMSGCSSKSHRRT
LEEQLKLSGEHSESS
VIREIEMSVDDDDIN
NLPRIDFSSIAVPGT
ICTPDRSSPAKVEET
KHLKFRISHELDSAS
TYRIGHHSTSDDSSA
NPASKFSSASKYAAL
TSRNCSASTSQGRKA
HERGGVGSRADYDTL
ALQGPSGSLSAPPAA
GSDAPPGSPDWAGDV
xMSAARESHPHGVKR
KRVPTTLSIKPLGAI
YMHSCSGSLQNRNYP
PKFFTFDSPAELPSR
SSEAIKESSKFPFGI
KAKPGLRSQLDDHPE
PRSRILVSIGESFGT
LAETESESEAELAGF
TTTYEGSSMSLSRSN
xMEDLDQSPLVSSSD
LQTSHKPSAEDAEGQ
SGETDKASGRWRQEQ
GGGWNEKSVKLSSQI
IDKSVMESSDRCALS
ELEGPVYSRGGSMED
TYDDEHHSTLVSTRH
APVSSTESVIQSNTP
AGKDGDKSPMSSLQI
ALEDDMESQLDGSLI
KMASPPPSGPPSATH
SEGFSETSFNDIKVP
KSDAPTSSSFFTGLK
KAETPTESVSEPEVA
SLLSTLSSPGPKLDN
KSNSQSDSHDEEVSP
PLPHPRWSAEASGKP
RSVGPATSLMARTDA
SRHTSKLSRHGSGAD
DDVPLSLSPSKRACA
PQMPQYSSPQPGSAL
GAERFAPSAPSPHHI
NHTGSPRSPSTTYLH
LTAAKEESGGRSRSG
RTLNGVSSPPHPSPK
WSPDIEQSFQEALAI
ASSSNHSSRRGSLQA
ASSRARISRSISLGD
NSSAASASSEAGSSR
VSENEGISTIPSPVT
SAIVAKHSQPSPEPH
KTAESVTSLPSQNNG
DATGSGFSMTFSSSS
EKPTGLWSTASSQRV
KKVQIPVSRPDPEPV
TAPEEPGSPAKSAPA
DHSGGHHSDKINKSE
ESIPSKPSQDRPPSS
HVMASHHSKRRGRAS
xMSFTTRSTFSTNYR
QPPGTQQSHSSPGEI
VLSAAKKSTGSPTQE
SKDYEIESQNPLASP
AGRSAGGSSPEGGED
GEIKGNGSGGSRENS
GQLERPTSLALDSRV
SEGNPYVSSTLSVPA
PQNLQPESDAPQQPG
GRRPPSQSLTSSSLS
IPSLGNVSETASGSV
RQSSPSGSEQLVRRE
QNDSILKSELGNQSP
ASGKPSPSDPGSGTA
NKRSRSSSMSSLTGA
VSTLHRLSQRRRRTY
SQSLSRESPCSRLAQ
PQAHSSASGGIRRSS
AKEKRSKSQDADSPG
QITMIPPSAQPPRTQ
SCTKPSPSKKRCSDN
VPVPLPPSTPAPVPV
PETPPRQSHSGSISP
TRLQQQHSEQPPLQP
DISQEEGSSQGEDSV
DTSNTSISKMKRSRP
TRIIGEDSPSRLDRG
KIWDPTPSHTPAGAA
PVDPRRRSLPAGDAL
GPKGSKVSEEQTQPP
LRRHTHRSSESDHFS
PAQGKGDSIEEILAD
SPRPVKASREDSGLF
SGKSPRKSAEPSANT
GTGEQPLSPTTATSP
ARIIGEKSFRRSVVG
SFFTGLKSPAPEQFQ
SLHKPERSVSPESND
QMKPEKPSTLQRPQE
WDSYENLSADGEVLH
TPEKTVDSQGPTPVC
AGGPRPESPVPAGRA
QHPENIYSNSQGKPG
TYSDRSGSSSPDSEI
QQNSGRMSPMGTASG
KRRLPEESGGRHLDR
HQEKLEASDCDHQQN
QRVLDTSSLTQSAPA
QSNGSQYSPNEIREN
KRTEARSSDEENGPP
EGKGDVMSTACGTPG
DRSVSVDSGEQREAG
EKSATRPSPSPERSS
IEGVHPGSLVEKLPD
RSRSRSRSASSNSRK
ESGGLGVSMVEYVLS
EHGKSGCSDLEEAVD
EETSTRDSALQDTDD
SPESTSRSSSKTGRD
RSRSRSASSNSRKSL
SEPSSPQSSTRTRSP
PDVVLRGSSDGRGSD
VLPKGPESESEDHRA
GSVGNGSSRYSPSQN
AAVNHVSSTTSLGEN
RLPNKTISGPLIPPA
PQKPRTASRPDDIPD
IKSHMSGSPGPGGSN
LQVPKPFSGPVRLHS
QGFFSSPSTSRTPLL
LDRDKSDSDTEGLLF
PKPPSGKSTPVSQLG
DPEEEKGSQPPPAAE
VQAPVSPSETSQANP
KPRAGAASPLNSPLS
EPDSITKSISSPSVS
SEGDGYSSENTSRAH
APRADEGSESRTLDV
GNYSSGASSASASGS
RAGPEGTSPPTPTPS
ILQKKETSFGSSENI
ELEEHHQSLKALVLP
QKKNQKPSQVNGAPG
GSGESPFSRSVTSNQ
ILSDVTHSAVFGVPA
TVTRSYRSVGGSGGG
GGGNRSSSVPHPFQV
SSTLNVPSNPAQSAQ
EPEVGVPSSLSPSSP
TLTPLQESPVISKDQ
ARSSLGQSASETEED
DFGLSKESIDHEKKA
SFFNSLLSKKTGSPG
ENGLAKESEDDLNKE
LKTDTPPSSVPTSVI
EQKQLKESFRAFVED
SKPREIASLIRNKFG
xxxMTSYSYRQSSAT
EREKILSSMGNDDKS
DSKVTEISKENLLIG
QPSSGVDSAVGTLPA
ETNDTWNSQFGKRPE
SPASSVDSNIPSSQG
AITERLRSFSMHDLT
FNKSSATSGDIWPGL
GSIATVKSPRPASPA
xMEDLDQSPLVSSSD
LFIFMRRSSLLSRSS
LAEAALESPRPALVR
LEDGRTLSDYNIQKE
LATTAKPSVPSADSE
PSEQEGESVKASQEP
SGDREKDSTRSRGSD
QSPEDRLSTTPSPTS
SKPKKKKSFSKEELM
EFKFMEQSRSPSVSP
MRMQNNSSPSISPNT
DDSVSSSSVHASPLA
PSHGSVSSLNSTGSL
LLSNHTGSPRSPSTT
MQNNSSPSISPNTSF
TYRYHGHSMSDPGVS
WDSYENLSADGEVLH
RIGHHSTSDDSSAYR
ATPELGSSLKKKKRL
TEQDPNCSEPDAEGV
AAAIGATSLVAAPHS
AAQSDPGSNSERSTD
GLEQAILSPGQNSGN
QKVVKPKSPEPEATL
SAIVAKHSQPSPEPH
HSRDSSDSADGRATP
QSQQRLESLSETPGP
TRPSSRNSASATTPL
GIGPGSHSEFAASIG
xMPGKLRSDAGLESD
ESGGIEDSPDRGACS
ATAEASGSDGKGQEV
ETPQTSSSSARPGTP
QRAGEPNSPDAEEAN
VRQTQSASSTLQKHK
TQKSDLSSSSGSLSL
FSDEREFSGPSTPTG
PYSLLDTSEPEPPVD
GPLAPPASPGPFATR
DPEKWHASLYPASGR
RTLNGVSSPPHPSPK
KEPAPMKSKPPPTYE
ALEEAKTSGAPGSPQ
QNGFSVKSSPNPFVG
SIKFFHVSSGVDGDT
AREDKSPSEESAPTT
DPLLKESSTFTDENP
KQISYNYSDLDQSNV
SPEHKELSNSPLREN
IDENMEPSPTGDFYP
YDLKKQRSVTQATQT
DEFIIDESDQSFASR
SGKRTPRSESVEGFL
KGRVAERSQLGAHHT
PLATTPLSQEPVNPP
DRAMNHLSRVHGEPT
SSASSPPSASSSPHP
EENAEPVSKLRIRTP
GVSAPGKSIEASVDV
RGESAADSDGWDSAP
NPLLSHGSPHHQPSS
TPPVARTSPSGGTWS
FKKANMASSSQRKRM
VLNENTVSAGKDLST
KSPAVATSTAAPPPP
LRCRVIKSSGREKPD
QDVVTGVSPLLFRKL
AERDREPSKLKRSYS
GPTGSVVSTGTSFSS
PRRSRSGSSSKGRGP
PGLKSRGSRAAGGAP
PVISKDQSPPPSPPP
VRLMKPPSPEHQSLD
DEVMGCFSDSPPQSP
FRRGAPSSPATGVLP
EDSSSYSSNSDFNYS
SLGGSGYSVERLSVP
LHRKGDRSPEPGQTW
SKTQLSPSIKRKREV
LGSVQAPSYGARPVS
TQFQTPRSSAIRRSG
GDAPEPSSRRTQSSL
RRTKSKGSLEITESQ
SAKTSSVSNPQDSVG
LGSMTQKSDLSSSSG
LSSESKTSNRRIRTL
LKKDNQESSDAELSS
SARWLSTSIPEAQWH
KESAAPASPAPSPAP
GGPTSHPSPVPPPAS
SHRHKYVSGSSPDLV
PLCTSTASMVSSSPS
FSFSGRDSSFTEVPR
AAELQFRSLSRHSSP
EERFDDMSSPGLELP
SNALPTLSASGARND
TATCHSSSSPPIDAA
KDRRLQISWHKPKVP
RNEKQTPSLPEPKPV
EHDPGQGSSSPEQAG
LNTVKQSSLAEPVSP
PSPLMIHSPQMSQFQ
QSPERPLSRLSPERS
KVADMKESLPPAAEP
DLSRDLESAMSRALP
NKRSRSSSMSSLTGA
SPADHGGSVGSESGG
RNARRRESEKSLENE
ENYSFKISYIPDEEV
HCRRGLLSNHTGSPR
PPPPASVSPQAEPVW
GDHTIRQSQQPMKPI
GSPSLQHSRDDSLDL
PERSGSGSVGNGSSR
PRSWQPVSRIPMPPS
VHRGNSSSPAPAASI
ESHSNDQSPQIRASP
EGSVHLASSRGTLSD
TLPRMKSSSSVTTSE
ESYRGNASPGAATHD
TESSGTQSPKRHSGS
KVDYESQSTDTQNFS
LHDFLAHSSEESEET
ESAVGNSSGSGQNEE
SSSFFSISPTSNSSA
EHDPGQGSSSPEQAG
TPFGPLSSRSAPASP
KVDGETASDSESRAE
SRTKFRHSQQLFPDG
KGGRSRSSSPVTELA
PGSPRRISQQHSIYI
SSIHTDDSLEVERRV
QRTSSKESSPIPSPT
NDSSSKSSIETKPDA
EQLDVGQSKDENIHT
SFSNTPNSGYTQSQF
LQSKSQTSPKGGRSR
TNEERSCSSPAVSAV
GWAGEPRSASSRRVS
SLAPVADSSTRVDSP
EHKIMVGSTDDPSVF
DELRSYSSLMKVENM
VNDDESPSKIFMVGE
HNHLKNSSNTSVGSP
VTGYSFASDGDSGTC
IGSARGQSTGKGPPQ
RSRSSSMSSLTGAYA
MEKGPLPSPTAGLEE
ETNDTWNSQFGKRPE
KKKKKRFSFKKSFKL
GQVPPLDSRPSSPAL
SSRSAPASPTHPGLM
KESTSSKSPPRKINS
RISHSLYSGIEGLDE
EEEEDENSRQSEDDD
RPINLSSSENKIVNV
LDTQRTISRKEKGGR
GSPSLQHSRDDSLDL
VDMSARRSEPERGRL
LKLLSGASTKRKPRV
QTVPEARSRDATPPV
LSPLRAASDPLLSSV
RKEGFGLSENPFASL
SMATAEASGSDGKGQ
GEAQDAESDLVDGRH
APPSPVQSQSPSTNW
KRKVYEDSGIPLPAE
GAEEAAGSCAQAPSH
LDETTPTSTRADVEA
RLRRLGDSSGPALKR
MVIQGPSSPQGEAMV
TLAAQELSRPGCLGR
IRPRPQGSSPVYEYT
PMDVDQPSPSAQDTQ
RAHSRDSSDSADGRA
EHILTPDSSFSKSPE
EPSTIARSLPTTVPE
SRIPEPESPAKPNVP
LSPFHGSSPPQSTPL
SSTSQMGSTLPSGAG
PLPAGTNSKGPPDFS
YLIHSPMSLKPGEEL
FKRSLRGSDALSETS
SSLGQSASETEEDTV
QERVASASAGSCDVP
SPTKAVPSFDFPKTP
LNRTNSDSALHTSAL
QRSRSGSSQELDVKP
ASDPRSCSSGPAGPY
QRTSSKESSPIPSPT
PANRRPPSRWAPHSP
FEQPQTSSTPPRDLD
WKSHRSYSCRVTHEG
PSISPNTSFTSDGSP
LMSKPVLSGGTGRRI
RSPISDNSGCDAPGN
PRTASISSSPSEGTP
SHAPASRSASLSRAF
PAGEPVNSSKWKSTF
FRDMAECSTPLPEDC
GRRGGFGSRGQPRQG
PLATTPLSQEPVNPP
AVKMLAESDESGDEE
LDEVVLLSPVPELRD
FPESEGYSYETSTKT
LDATQVPSPLPLAQP
PKRPASPSSPEHLPA
KEHFHKSSSSSGVPY
RNNCLADSRALSASH
QPDGSSLSPAQSPSQ
NAPSDWDSRGKDSYE
DSEDEEMSEDEEDDS
RRPWEKNSTTLPRMK
EVRSIIGSKGLDRSN
TPASRATSPLCTSTA
PPKPLKTSKAETPTE
TPSLVTSSLTDPRLL
GKVVRRVSLTQRTDL
SGYAGGLSSAYGGLT
GRKVTSPSSSSSSSS
DSFIENSSSNCTSGS
VSPVSRQSIRNSQKH
RAVSEDVSNGSSGSP
SNHLNHVSPGQLTKK
KSRKRSYSPDGKESP
xxxxxxMSEGDSVGE
AFPDEVQSEHELALD
AAMPHSSSAKLSRGD
VIATVASSPAGYKTA
IRRSSSMSYVDGFIG
SHDYKATSEEDVSIK
EGTRKRVSLPQWPPP
PTHPGLMSPRSGGLQ
PGMGHLKSPTLSQVH
SEESSHYSTEKESEK
ETSEGSGSAPAVPEA
HKKTAHNSEAADLEE
AQNLSLHSGTATPPL
EKLEAQDSGEEARNL
ERLAEAPSPAPTPSP
IELVSEVSEEELKNF
LPQGQPQSPNAPPSP
PWSSPKGSEGYLAAT
EFKFMEQSRSPSVSP
LPHPLEGSRKVEEEG
NTPTRRVSPLNLSSV
STSAPQMSPGSSDNQ
QRAGEPNSPDAEEAN
VHEGSQKSQPRRRHA
GGFRSRSSSVGSSSS
FTTRSTFSTNYRSLG
ATSPLCTSTASMVSS
PLESSLDSLGDVFLD
LATSESKSMPVLGSV
EEQVKQESMQGKKSS
TEQGAELSNEERNLL
QEFLASASASAERSC
EKFQHPGSDMRQEKP
RVLKEIQSTLEGDRG
KTARKSVSPKLSPVI
GRPGERGSGGLFSPS
xxMGDRGSSRRRRTG
VSPVSSPSLTHDKGL
EENRSCESERTEHSH
SPGEKAGSARSFSPK
MDSPVPASMFAPEPS
AAHVPENSDTEQDVL
VEAEAGGSGARTPPL
xxxxMAGSEPRSGTN
QSIDSEDSFVPGRRA
EPTTGDDSDAATFKP
SQDRKSASREKRSVV
TPEKTVDSQGPTPVC
PQPPPPESCCALPPR
PPSDTIYSYVRPERL
TARAPYFSGSSTFSP
SSNSRSGSRERREEQ
NVPALRSSDKRKATV
QPPLSQSSDSSPTRN
NTKIPCKSPPPELTD
NVLMYRLSRYVTKPN
TSPGGRTSPEARGRR
LLEAAAQSTKGYYSP
SANQSPQSVGSSGVD
YAASSYLSLTPEQWK
DKNTPWKSFLVIVDG
DFPFEDYSQHIYRTI
DVDDGSGSPHSPHQL
YYSPYSVSGSGSTAG
EDEVFGDSEPELDEE
PPVSKRESKSRSRSK
LGRRGLDSMRELPPL
SQSGPSGSHPQGPRG
ESSTRSESGTDLREH
EEKEEEESDEDFAHH
QNPRLSISLPSYESL
PPRFHDTSSPLLISG
GLPVDASSVSNNYIQ
SSDGSLGSVLLDSPS
HDPLDNTSRPRYSHS
FFLKPSTSGDSLQSG
IPMTPTSSFVSPPPP
SDPKVESSSSAPGLT
GGFRSRSSSVGSSSS
ASFFLKPSTSGDSLQ
ATAATATSPTPNPVP
DEQPPWASPSPTSRQ
SVLKDPDSNPYSLLD
EPGAEATSSTGEESG
DHRERESSANNSVSP
SRRKRQPSMSETMPL
SKGPPDFSSDEEREP
GSRRGRSSLSLAKSV
DTGSEVPSGSGHGPC
RRRKDKESDKEDGRE
GGREDLESSGLQRRN
NPRMKRASSLNFLNK
GLAEPPGSAGPQAGP
QVNLNNASRSQSSHS
PPPQRNASYLKTQVL
KGDEPQASGYHSEGE
GGREDLESSGLQRRN
TLKMKDDSKTDTGIV
PMDVDQPSPSAQDTQ
DINVSVGSQQPDTKD
PRLVSRSSSVLSLEG
KLEEKQKSDAEEDGG
KSAGAKSSGGREDLE
FLASASASAERSCTP
VSQPASSSNHSSRRG
EETRTPESQPDTPPG
PPPSYTSSMRAKYLA
QEDMGLCSLEHLPPR
GEAAGPASETPAGTE
PNHAGVLSAHSSGAQ
NPEDIYPSNPTDDDV
APVPSTCSSTFPEEL
GQAVRKSSTVATLQG
YYRWKLYSILQGDSP
SRKTPQKSRNRKNRS
EGISTIPSPVTSPVL
KPEKPLFSSASPQDS
LSPLRAASDPLLSSV
GGVYATRSSAVRLRS
EMGTQEKSPGTSPLL
LPSDEDESGTEESDN
VPLSLSPSKRACASP
EMGRFSISPDEDSSS
SRHAASYSSDSENQG
PKADIDVSGPKVDID
EGLARPVSPDSPEII
TEMSPEESWEHKEEI
LGWSSDGSLGSVLLD
DYFSDKESGKQKFND
KKSPVGKSPPSTGST
PVIPITKSTGSRFRN
EHLSSFSSDEDDPGY
PSKRACASPSAQVEG
DSQSVRHSPIAPSSP
ILGETCKSEPVKEES
SSKSARSSTPSSPTG
LQESLQLSTEPRGPG
QDASAEQSDHDDEVA
YYSPYSVSGSGSTAG
GSSGGGGSTSGLGSG
GLPKLKESRSHESLL
SCSSPAVSAVSQLPL
RHAASYSSDSENQGS
SLLRRSLSMDSQVPV
ILKQLVSSSVHSKRR
KTVIRLPSGSGAASP
VEVPAVQSPRRSPRI
REPGSPPSVQRAGLG
SARSSTPSSPTGTSS
KVDGETASDSESRAE
LSPKSDISPLTPRES
EAVISNTSRLSRGSI
SDAAKLRSDSHSRSL
HQTSCNPSRALPSLN
SGDMAQPSLGLVGPE
LSMKIPNSYEVLFPE
NEEHIPDSPFVVPVA
SSVGSSSSYPISPAV
PSAQVEGSPVAGSDG
PANRRPPSRWAPHSP
LSLSKSNSVSLVPPG
KSPAVATSTAAPPPP
HKHYARISTSPSVAL
SSSTSSSSSSDEEDD
FGLARLYSSEESRPY
KEAKSETSGPQIKEL
MDRARQYSTRLAVLS
QRAESPESSAIESTQ
PVPCPPPSPGPSAVP
KGTSDSSSGNVSEGE
NAWVKRSSNPPARSQ
RSRQARQSRRSTQGV
TVSTKSVSTTGSLQR
TAPKLEPSTSTDQPV
WKSHRSYSCRVTHEG
EGNKGTKSLKESEQE
SMGLTPESPIVPPPM
KDKSRKRSYSPDGKE
GRDSAYQSITHYRPV
QHFEKKRSFAPSTPL
SQPPAASSLREPGLE
FNTDTTTSGISSMSS
STSTPAPSRTASFSE
LQKGTEPSPGGTPQP
RLHKKPKSDKETRLA
TAPSTTVSTAATTPG
RLSSGDPSTSPSLSQ
PHVLEALSPPQTSGL
GGDKKESSKSLVRQG
TYNGPPASPSLSHEA
DSISAVSSEKVSPSK
TYEFRSDSARGIRIP
SRYDDYSSSRDGYGG
KVQRSVSSSQKQRRY
ALVTVSRSPPGSGAS
VSASVIKSPSDPSHV
PSKYPLCSADAAVST
DFESHITSYKQNPEQ
PKRERKPSGGSSRGN
EDPGSVLSTACGTPG
TVRVWDISGLRKKNL
DYFSDKESGKQKFND
SSDLEKVSQGSAESL
SAFQPIASSCKIVPQ
EPGAEATSSTGEESG
SKPNISPSHSRPPGG
METDARSSLGQSASE
KQLEESVSEKEQQLL
EEDTEESSRSGRESV
SGDELSSSSTEQIRA
WRFRGLRSSKRNLRK
RKRSHSKSPRRTRSR
PLPSKSTSAPQMSPG
TPSSEEISPTKFPGL
QIKEDSLSEESADAR
GEDKTQGSSECISEL
TPLSGNSSRRGSGDT
LSEQNRASPLPSGLL
EAGAETRSPGKAEAE
AQMRRAASSDQLRDN
PESPGENSEQALQTL
STSLGKGSFLDKISP
RERERDHSPTPSVFN
TAARVNQSALEAVTP
SDLSQPESDEEGYAL
PKFFTFDSPAELPSR
GEFEEGASENNAKES
HIKEEPLSEEEPCTS
IRKGVSASAVPFTPS
APVSSTESVIQSNTP
KSVPVCESQKLAPVP
CPINNPRSGRSPTGN
KRTPRSESVEGFLSP
LFGAPEPSTIARSLP
KMAEESSSSSSSSSP
PSAQVEGSPVAGSDG
KKPPAPPSPVQSQSP
SRHTSKLSRHGSGAD
AEDTYRVSLAKGVSM
KSEAESASPEETPDG
PLPVQSQSDTKDRLG
LELIQTRSSSRDRWI
KEDRSASSGAEGDVS
SKQDDSPSGASYGQD
PEADHLSSKWLPSSP
VSPASRPSPGTPTSP
AEKKEDESQMEDPST
TQKSDLSSSSGSLSL
GKAFLKKSRLNIHQK
YTEKLKFSDEEDGRD
NFSSEEPSRKNPTRW
ASLTSAASVDGNRSR
STVAGRVSAGSSKAS
PRRKRTPSPSYQRTL
RDGSGTPSRHSLSGS
KHLKFRISHELDSAS
QKIPPMLSPVHVQDS
ISINQMGSPGMGHLK
NETSPSFSKAENKGI
ASPRARLSASTASEL
KVKIEDKSKSKDRKK
GDRSSRLSEAWKWRL
SVRSPTGSPSRLKSP
GKKNVLSSLAVYAED
PGRMGLLSPSGIGGV
SSKSDADSGFLGLRP
EEQNPRLSISLPSYE
PSIQTSGSEQTSPKS
EPAPVLSSPPPADVS
KEQSTRSSGHSSSEL
DDYVSKKSKHEEEEW
GNDPLTSSPGRSSRR
AAPELQPSTSTDQPV
IKTLLSKSNLQKTPL
PLCTSTASMVSSSPS
QQDLHLESPQRQPEY
NNASRSQSSHSYDDS
WKEQSEASRSPSRAH
EERDIERSMKSLFFS
SYGKAVSSQTNVRTF
GRKISPPSYARRDSP
FTTRSTFSTNYRSLG
EVTVPATSQVPESPS
SSSTSSLSTRSLENP
KRKNKGTSDSSSGNV
APVASTPSSTPIPAL
ARKRHAPSPEPAVQG
AFKSMAHSPGPVSQA
HAPSIPTSPFGDSLE
SESEGIPSIERSRKG
NEIPRPFSPPVTSNT
PSRDVGPSLGLKKSS
SKEELMSSDLEETAG
ASKLPSTSDDCPAIG
LSSSAPSSSPAGLDG
VPSGSSGSLSTSSSS
NRASPLPSGLLTPPQ
QGGSGLGSGSSGGGG
QQTVTRSSDLERKAS
GPLYEQRSTQTRRYP
PVPPAPPSKRHCRSL
QDTPVKISAPELLLH
KSRPKFQSPQIQATI
RIGHHSTSDDSSAYR
YAASSYLSLTPEQWK
KLSSPKDSVVFKTQP
SNFEKIVSKAVTSKK
VAENIVTSILKQFTQ
REDKSDQSDDEKIQN
DPGQGSSSPEQAGSP
DRRLAELSDYRRLSE
DSRLVDVSPDRGSPP
KGLYPGSSKPSPIYI
DEEEISTSPGVSEFV
SEETPQTSSSSARPG
RRVIHFVSGETMEEY
SEEEKANSDDERPVA
HDFLAHSSEESEETS
YGPMKGGSFGGRSSG
METDARSSLGQSASE
EKSGKQGSPDQVSPV
AYRARSKSRDRFFQG
SSTSQMGSTLPSGAG
GFGELIMSGKNMRLS
QDADSPGSSGAPENL
KGGRSRSSSPVTELA
DNAAEACSTTEEVFN
EEDYDYESYEKTTRT
NQVTQRASRRSDSAS
RHSSSPLSPGGPTHL
VDLSFQPSQPLSKSS
TYSDRSGSSSPDSEI
NANQARVSPSTSYTP
QPEEDKYSKPTAPAP
STRRVTRSQQQPTPV
RLWAQDGSEDEPPKD
KIPRGPPSPPAPVMH
IEMPTLSSSPTEERP
KRTEARSSDEENGPP
QPMNRAPSDSSLGTP
NPDKPSPSTSVPAPA
PSISPNTSFTSDGSP
AGRSAGGSSPEGGED
KPRAGAASPLNSPLS
ESHSNDQSPQIRASP
FVRDDGSSMSFYVRP
TKRTADSSSSEDEEE
TDFKTADSVSPLEPP
ASVRREESPMDVDQP
SAAPAAGSKVLLGFS
SGVVKFGSTGSTPPV
QEMSILNSNIKLNQS
FSNPPITSLEELKID
DDSVSSSSVHASPLA
SPLSDPPSQDPTPAA
ARRPRARSVDALDDL
ASLDFPESQKSSRGG
EESYSFESSKFTRTI
PHRSTPESRAAVQEL
VNNSTGTSEDPSLQR
ADFGLAKSFGSPNRA
EPTPSIASDISLPIA
MRAASPPSYTLDLGE
GEPSAGSSEEAPGEP
LDATQVPSPLPLAQP
RSCVVGFSSLSSCEV
VSATVEVSSPTGFAQ
CVTPTTCSNTIDLPM
SPRKPIDSLRDSRSL
