# Supplementary material for: Robust unsupervised deconvolution of linear motifs characterizes 68 protein modifications at proteome scale
Source: Sci Rep. 2021 Nov 18;11:22490. doi: 10.1038/s41598-021-01971-3 (PMC8602328; doi:10.1038/s41598-021-01971-3)
Supplement: Supplementary file 1 — Supplementary Information 1. [file 41598_2021_1971_MOESM1_ESM.zip › Smith et al Supplementary Data and Tables/Smith et al Supplementary Data S2/Stukalov et al/Supplementary Data S2 Stukalov et al results_Fig1b.xlsx]

## Sheet: Description
Supplementary Data S2 Stukalov et al results_Fig1b: result output for analysis of Stukalov et al data in momo and rolim respectively
original_momo - momo results from analysis of original serine-centered sequences from Stukalov et al data
reordered_momo - momo results from analysis of reordered serine-centered sequences from Stukalov et al data
original_rolim - rolim results from analysis of original serine-centered sequences from Stukalov et al data
reordered_rolim - rolim results from analysis of reordered serine-centered sequences from Stukalov et al data

## Sheet: original_momo
MEME version 5.3.3
Alphabet= ACDEFGHIKLMNPQRSTVWY
Background letter frequencies
A 0.065109 C 0.006690 D 0.052401 E 0.071164 F 0.017081 G 0.070155 H 0.020482 I 0.022314 K 0.046683 L 0.059167 M 0.012446 N 0.025528 P 0.108765 Q 0.038871 R 0.064661 S 0.203326 T 0.055242 V 0.042534 W 0.003700 Y 0.013680
MOTIF xxxxxxx_S_PxxSxxx .......SP..S...
letter-probability matrix: alength= 20 w= 15 nsites= 51 E= 5.4e-004
0.14	0	0.04	0.1	0	0.04	0	0.02	0.08	0.06	0.04	0.02	0.14	0.02	0.06	0.1	0.08	0.06	0	0
0.098039	0	0.039216	0.098039	0	0.078431	0.058824	0	0.039216	0.098039	0.039216	0.019608	0.137255	0.019608	0.019608	0.137255	0.039216	0.058824	0	0.019608
0.117647	0	0.078431	0.058824	0	0.058824	0	0.058824	0.039216	0	0.039216	0.039216	0.098039	0.058824	0.078431	0.078431	0.117647	0.039216	0.019608	0.019608
0.098039	0.019608	0.058824	0.078431	0.019608	0.098039	0	0.039216	0.039216	0.058824	0	0	0.117647	0.098039	0.058824	0.078431	0.098039	0	0.019608	0.019608
0.098039	0.019608	0.019608	0.117647	0	0.039216	0.039216	0.019608	0.058824	0.098039	0.019608	0.039216	0.137255	0.039216	0.078431	0.098039	0.019608	0.039216	0	0.019608
0.058824	0	0.098039	0.078431	0.019608	0.058824	0	0.039216	0.019608	0.117647	0	0.019608	0.156863	0.039216	0.039216	0.117647	0.039216	0.098039	0	0
0.117647	0	0.019608	0.058824	0	0.019608	0.078431	0	0.078431	0.019608	0.019608	0.039216	0.117647	0.078431	0.039216	0.117647	0.078431	0.078431	0.019608	0.019608
0	0	0	0	0	0	0	0	0	0	0	0	0	0	0	1	0	0	0	0
0	0	0	0	0	0	0	0	0	0	0	0	1	0	0	0	0	0	0	0
0.078431	0	0	0.078431	0	0.098039	0	0.019608	0.058824	0.117647	0.019608	0	0.117647	0.019608	0.058824	0.156863	0.078431	0.098039	0	0
0.058824	0	0	0.039216	0	0.078431	0.019608	0.058824	0.039216	0.078431	0.019608	0.019608	0.176471	0.078431	0.039216	0.137255	0.078431	0.058824	0	0.019608
0	0	0	0	0	0	0	0	0	0	0	0	0	0	0	1	0	0	0	0
0.078431	0.019608	0.039216	0.058824	0	0.078431	0.019608	0.019608	0.039216	0.039216	0	0	0.352941	0.078431	0.019608	0.039216	0.039216	0.039216	0	0.039216
0.078431	0	0.078431	0.019608	0.058824	0.019608	0	0.039216	0	0.078431	0	0.058824	0.156863	0.039216	0.039216	0.098039	0.058824	0.176471	0	0
0.098039	0	0.039216	0.019608	0.019608	0.098039	0.019608	0.078431	0	0.098039	0	0.019608	0.156863	0.117647	0.019608	0.098039	0.098039	0.019608	0	0
MOTIF xxxxxxx_S_xxRxRxx .......S..R.R..
letter-probability matrix: alength= 20 w= 15 nsites= 32 E= 2.8e-003
0.032258	0	0	0.064516	0.032258	0.064516	0.064516	0.032258	0.032258	0.129032	0	0	0.096774	0.032258	0.096774	0.16129	0.032258	0.096774	0	0.032258
0	0	0	0.129032	0.032258	0.064516	0.096774	0	0.129032	0.064516	0	0.032258	0.129032	0.032258	0.129032	0.096774	0.032258	0.032258	0	0
0.0625	0	0.03125	0.0625	0	0.09375	0	0.03125	0.03125	0.0625	0.09375	0.03125	0.0625	0	0.1875	0.125	0.09375	0.03125	0	0
0.125	0	0.03125	0.0625	0	0.125	0.03125	0.03125	0.03125	0.09375	0	0	0.0625	0.03125	0.0625	0.21875	0.09375	0	0	0
0.0625	0	0.03125	0.125	0	0.0625	0.09375	0	0.125	0.03125	0	0.03125	0.09375	0.03125	0.0625	0.125	0.03125	0.09375	0	0
0	0	0.03125	0.15625	0	0.0625	0.03125	0.09375	0.09375	0	0	0.03125	0.09375	0.03125	0.125	0.15625	0.0625	0.03125	0	0
0.0625	0.0625	0	0.0625	0	0.09375	0.03125	0	0.15625	0.0625	0	0	0.1875	0.0625	0.125	0	0.0625	0.03125	0	0
0	0	0	0	0	0	0	0	0	0	0	0	0	0	0	1	0	0	0	0
0	0	0.03125	0.03125	0	0.0625	0.03125	0.0625	0.09375	0	0	0.03125	0.125	0.0625	0.15625	0.1875	0.09375	0	0	0.03125
0.0625	0.03125	0.03125	0.0625	0.0625	0.03125	0	0.03125	0.09375	0.03125	0	0	0.09375	0	0.28125	0.09375	0.03125	0.0625	0	0
0	0	0	0	0	0	0	0	0	0	0	0	0	0	1	0	0	0	0	0
0.03125	0	0.0625	0.03125	0	0.09375	0	0.0625	0.125	0	0.03125	0.03125	0	0	0.21875	0.1875	0.0625	0.0625	0	0
0	0	0	0	0	0	0	0	0	0	0	0	0	0	1	0	0	0	0	0
0.03125	0	0	0.125	0	0	0.09375	0	0.03125	0.03125	0	0	0	0.03125	0.125	0.28125	0.1875	0.03125	0.03125	0
0.15625	0.03125	0.09375	0.03125	0	0.09375	0	0.03125	0.03125	0.09375	0	0	0.0625	0	0.21875	0.09375	0	0.03125	0	0.03125
MOTIF xxxxxxY_S_xxxxxxx ......YS.......
letter-probability matrix: alength= 20 w= 15 nsites= 40 E= 1.4e-001
0.052632	0	0.052632	0.052632	0.052632	0.105263	0.026316	0	0.052632	0.052632	0.026316	0.052632	0.026316	0.105263	0.078947	0.157895	0	0.026316	0.052632	0.026316
0.026316	0	0.052632	0.078947	0.026316	0.026316	0.052632	0.052632	0.052632	0.052632	0	0.026316	0.157895	0.052632	0.052632	0.105263	0	0.131579	0	0.052632
0.078947	0	0.026316	0.131579	0	0.105263	0.052632	0.052632	0.078947	0.026316	0	0.026316	0.131579	0	0.105263	0.105263	0.052632	0.026316	0	0
0.125	0	0.025	0.175	0.025	0.125	0.05	0.025	0.05	0.025	0.05	0.025	0.05	0	0.025	0.15	0.025	0.025	0.025	0
0.1	0	0.075	0.075	0	0.05	0	0	0.1	0.025	0	0.025	0.1	0	0.15	0.15	0.05	0.05	0	0.05
0.05	0	0.05	0.025	0	0.075	0.05	0.05	0.025	0.075	0.025	0.075	0.075	0.05	0.05	0.2	0.05	0.05	0	0.025
0	0	0	0	0	0	0	0	0	0	0	0	0	0	0	0	0	0	0	1
0	0	0	0	0	0	0	0	0	0	0	0	0	0	0	1	0	0	0	0
0.05	0.05	0.025	0.075	0	0.025	0	0.05	0.05	0	0	0.075	0.1	0.025	0.075	0.175	0.075	0.075	0	0.075
0.05	0.025	0.05	0.175	0	0.075	0.025	0.025	0	0.15	0	0.05	0.075	0.05	0.075	0.075	0	0.05	0.025	0.025
0.025	0	0.05	0.125	0	0.125	0	0.1	0.025	0.05	0.025	0.025	0.05	0.075	0.075	0.1	0.125	0.025	0	0
0.05	0	0.05	0.15	0.025	0.075	0.05	0.025	0.075	0.025	0	0	0.125	0.1	0	0.15	0.025	0.05	0	0.025
0.025	0.025	0.05	0.1	0.025	0.05	0.075	0.025	0.075	0.05	0.025	0.05	0.05	0.025	0.15	0.125	0.025	0.05	0	0
0.075	0.025	0.05	0.175	0	0.025	0.075	0.025	0.025	0.025	0	0.05	0.075	0.05	0.1	0.075	0.1	0.05	0	0
0.025	0	0.025	0.1	0	0.125	0	0.05	0.05	0.125	0	0.025	0.125	0.025	0.025	0.05	0.05	0.075	0	0.125
MOTIF xxxxxxx_S_xxxSxxx .......S...S...
letter-probability matrix: alength= 20 w= 15 nsites= 215 E= 1.1e-004
0.070423	0.00939	0.046948	0.046948	0.028169	0.051643	0.014085	0.023474	0.084507	0.075117	0.00939	0.00939	0.103286	0.056338	0.089202	0.169014	0.046948	0.056338	0.004695	0.004695
0.051643	0	0.037559	0.070423	0.014085	0.079812	0.032864	0.018779	0.070423	0.065728	0.014085	0.037559	0.107981	0.037559	0.070423	0.159624	0.046948	0.037559	0.004695	0.042254
0.079812	0.014085	0.032864	0.056338	0.018779	0.070423	0.018779	0.032864	0.075117	0.061033	0.014085	0.042254	0.098592	0.032864	0.065728	0.140845	0.084507	0.061033	0	0
0.056338	0.004695	0.056338	0.075117	0.018779	0.056338	0.018779	0.014085	0.070423	0.037559	0.014085	0.014085	0.084507	0.056338	0.046948	0.220657	0.084507	0.037559	0.004695	0.028169
0.074766	0.004673	0.042056	0.065421	0.009346	0.088785	0.009346	0.018692	0.060748	0.042056	0.023364	0.018692	0.11215	0.023364	0.070093	0.21028	0.065421	0.046729	0.004673	0.009346
0.046729	0.004673	0.028037	0.060748	0.009346	0.088785	0.014019	0.009346	0.037383	0.037383	0.014019	0.023364	0.102804	0.03271	0.121495	0.21028	0.070093	0.060748	0	0.028037
0.060465	0	0.051163	0.046512	0.023256	0.060465	0.018605	0.046512	0.051163	0.04186	0.013953	0.013953	0.102326	0.04186	0.069767	0.209302	0.065116	0.074419	0.009302	0
0	0	0	0	0	0	0	0	0	0	0	0	0	0	0	1	0	0	0	0
0.07907	0.009302	0.055814	0.065116	0.032558	0.116279	0.009302	0.027907	0.032558	0.07907	0.023256	0.023256	0	0.032558	0.130233	0.144186	0.074419	0.046512	0.009302	0.009302
0.051163	0	0.04186	0.065116	0.004651	0.07907	0.023256	0.027907	0.055814	0.04186	0	0.051163	0.148837	0.018605	0.055814	0.209302	0.055814	0.055814	0	0.013953
0.046512	0.009302	0.04186	0.051163	0.013953	0.106977	0.051163	0.013953	0.032558	0.07907	0.004651	0.04186	0.139535	0.037209	0.060465	0.172093	0.051163	0.032558	0	0.013953
0	0	0	0	0	0	0	0	0	0	0	0	0	0	0	1	0	0	0	0
0.060465	0.013953	0.013953	0.055814	0.027907	0.102326	0.009302	0.027907	0.032558	0.102326	0.013953	0.009302	0.15814	0.037209	0.111628	0.111628	0.04186	0.065116	0	0.004651
0.111628	0.004651	0.065116	0.051163	0.004651	0.07907	0.009302	0.027907	0.032558	0.060465	0	0.032558	0.111628	0.060465	0.051163	0.186047	0.055814	0.037209	0	0.018605
0.055814	0.009302	0.069767	0.065116	0.023256	0.106977	0.069767	0.037209	0.023256	0.060465	0	0.04186	0.12093	0.023256	0.027907	0.148837	0.051163	0.046512	0.004651	0.013953
MOTIF xxxxxxx_S_xxxxxxL .......S......L
letter-probability matrix: alength= 20 w= 15 nsites= 123 E= 1.0e-001
0.081301	0	0.056911	0.03252	0.01626	0.073171	0.03252	0.02439	0.04065	0.056911	0.00813	0.02439	0.154472	0.065041	0.04065	0.113821	0.089431	0.056911	0.02439	0.00813
0.04878	0.00813	0.065041	0.081301	0	0.04065	0.04065	0.01626	0.089431	0.056911	0	0.04878	0.154472	0.073171	0.065041	0.081301	0.065041	0.04878	0.00813	0.00813
0.056911	0.00813	0.04878	0.03252	0.01626	0.056911	0.04065	0.02439	0.065041	0.081301	0.02439	0.03252	0.105691	0.04878	0.121951	0.113821	0.056911	0.065041	0	0
0.04878	0.00813	0.056911	0.089431	0.02439	0.081301	0.01626	0.00813	0.081301	0.04878	0.01626	0.01626	0.121951	0.02439	0.113821	0.146341	0.03252	0.065041	0	0
0.113821	0.00813	0	0.073171	0.00813	0.056911	0.00813	0.00813	0.081301	0.081301	0.01626	0.02439	0.081301	0.03252	0.121951	0.170732	0.065041	0.04065	0.00813	0
0.073171	0	0.02439	0.089431	0.01626	0.056911	0.00813	0.00813	0.04878	0.04065	0.01626	0.04065	0.146341	0.073171	0.089431	0.130081	0.04878	0.04878	0.00813	0.03252
0.04878	0.00813	0.04878	0.04878	0.01626	0.097561	0.02439	0.04878	0.04878	0.089431	0.02439	0.04065	0.113821	0.00813	0.073171	0.146341	0.056911	0.04878	0.00813	0
0	0	0	0	0	0	0	0	0	0	0	0	0	0	0	1	0	0	0	0
0.097561	0.00813	0.03252	0.065041	0.01626	0.097561	0.01626	0.01626	0.03252	0.081301	0.01626	0.01626	0.154472	0.04065	0.056911	0.138211	0.03252	0.065041	0	0.01626
0.065041	0.00813	0.04878	0.121951	0.01626	0.056911	0.01626	0.00813	0.04878	0.065041	0.01626	0.03252	0.113821	0.056911	0.065041	0.113821	0.081301	0.04065	0.00813	0.01626
0.081301	0.00813	0.04065	0.121951	0.02439	0.03252	0.065041	0.01626	0.081301	0.073171	0	0.02439	0.081301	0.073171	0.073171	0.121951	0.03252	0.02439	0.00813	0.01626
0.056911	0.01626	0.065041	0.089431	0.03252	0.073171	0.00813	0.04065	0.081301	0.081301	0.01626	0.02439	0.097561	0.089431	0.081301	0	0.097561	0.01626	0.00813	0.02439
0.073171	0.01626	0.081301	0.073171	0.00813	0.081301	0.03252	0	0.073171	0.065041	0.00813	0.00813	0.121951	0.056911	0.113821	0.097561	0.04065	0.02439	0.00813	0.01626
0.089431	0.00813	0.04065	0.056911	0.01626	0.073171	0.00813	0.00813	0.02439	0.065041	0	0.04878	0.138211	0.03252	0.081301	0.154472	0.065041	0.073171	0	0.01626
0	0	0	0	0	0	0	0	0	1	0	0	0	0	0	0	0	0	0	0
MOTIF xxxxxxx_S_Pxxxxxx .......SP......
letter-probability matrix: alength= 20 w= 15 nsites= 162 E= 2.8e-004
0.061728	0	0.067901	0.061728	0.024691	0.067901	0.018519	0.030864	0.061728	0.08642	0.030864	0.049383	0.111111	0.04321	0.037037	0.123457	0.061728	0.055556	0	0.006173
0.049383	0.006173	0.030864	0.092593	0.018519	0.080247	0.037037	0.024691	0.049383	0.037037	0.024691	0.024691	0.08642	0.04321	0.098765	0.197531	0.074074	0.024691	0	0
0.111111	0	0.030864	0.074074	0.012346	0.08642	0.018519	0.049383	0.067901	0.055556	0	0.018519	0.111111	0.04321	0.092593	0.141975	0.030864	0.037037	0.006173	0.012346
0.104938	0	0.037037	0.04321	0.012346	0.098765	0.018519	0.037037	0.074074	0.049383	0.012346	0.030864	0.123457	0.030864	0.074074	0.148148	0.067901	0.037037	0	0
0.067901	0	0.018519	0.049383	0.030864	0.12963	0.024691	0.030864	0.067901	0.012346	0.037037	0.030864	0.08642	0.061728	0.08642	0.117284	0.074074	0.067901	0	0.006173
0.092593	0.037037	0.04321	0.080247	0.030864	0.024691	0.030864	0.024691	0.024691	0.080247	0.012346	0.012346	0.17284	0.030864	0.074074	0.111111	0.055556	0.04321	0.012346	0.006173
0.098765	0.012346	0.04321	0.067901	0.012346	0.098765	0.037037	0.030864	0.067901	0.061728	0.012346	0.024691	0.117284	0.037037	0.030864	0.141975	0.061728	0.04321	0	0
0	0	0	0	0	0	0	0	0	0	0	0	0	0	0	1	0	0	0	0
0	0	0	0	0	0	0	0	0	0	0	0	1	0	0	0	0	0	0	0
0.08642	0.024691	0.067901	0.080247	0.018519	0.092593	0.024691	0.024691	0.030864	0.04321	0.018519	0.018519	0.080247	0.049383	0.04321	0.148148	0.074074	0.061728	0	0.012346
0.092593	0.012346	0.037037	0.074074	0.006173	0.074074	0.049383	0.024691	0.037037	0.024691	0.006173	0.012346	0.209877	0.037037	0.049383	0.12963	0.055556	0.049383	0.006173	0.012346
0.104938	0.012346	0.061728	0.061728	0.024691	0.117284	0.006173	0.012346	0.030864	0.074074	0.012346	0.030864	0.179012	0.061728	0.037037	0	0.098765	0.061728	0	0.012346
0.098765	0	0.049383	0.055556	0.024691	0.092593	0.012346	0.006173	0.037037	0.098765	0.006173	0.018519	0.148148	0.04321	0.024691	0.17284	0.061728	0.030864	0.006173	0.012346
0.055556	0.012346	0.030864	0.049383	0.012346	0.061728	0.012346	0.012346	0.012346	0.074074	0.018519	0.018519	0.098765	0.049383	0.04321	0.234568	0.08642	0.08642	0.006173	0.024691
0.123457	0	0.04321	0.04321	0.006173	0.098765	0.030864	0.037037	0.018519	0	0.012346	0.030864	0.191358	0.04321	0.037037	0.148148	0.049383	0.067901	0.012346	0.006173
MOTIF xxxxxxx_S_xxxxxPx .......S.....P.
letter-probability matrix: alength= 20 w= 15 nsites= 147 E= 1.1e+000
0.054795	0.020548	0.047945	0.10274	0.013699	0.068493	0.020548	0.068493	0.041096	0.054795	0.013699	0.034247	0.130137	0.041096	0.041096	0.136986	0.082192	0.027397	0	0
0.061644	0.013699	0.041096	0.068493	0.020548	0.09589	0.027397	0.027397	0.075342	0.075342	0.006849	0.027397	0.136986	0.027397	0.089041	0.09589	0.054795	0.054795	0	0
0.061644	0.013699	0.054795	0.068493	0.027397	0.047945	0.020548	0.027397	0.047945	0.075342	0.027397	0.020548	0.136986	0.020548	0.047945	0.136986	0.075342	0.075342	0	0.013699
0.054795	0.006849	0.075342	0.082192	0.006849	0.075342	0	0.006849	0.061644	0.034247	0.034247	0.054795	0.109589	0.034247	0.082192	0.130137	0.075342	0.068493	0.006849	0
0.082192	0	0.047945	0.047945	0	0.054795	0.034247	0.041096	0.068493	0.061644	0	0.027397	0.123288	0.061644	0.09589	0.123288	0.075342	0.041096	0	0.013699
0.088435	0.013605	0.020408	0.054422	0.047619	0.027211	0.027211	0.013605	0.095238	0.07483	0.013605	0.027211	0.108844	0.047619	0.088435	0.108844	0.081633	0.047619	0.006803	0.006803
0.061224	0.020408	0.061224	0.061224	0.013605	0.081633	0.034014	0.013605	0.020408	0.081633	0.013605	0.040816	0.142857	0.034014	0.081633	0.095238	0.061224	0.081633	0	0
0	0	0	0	0	0	0	0	0	0	0	0	0	0	0	1	0	0	0	0
0.095238	0.006803	0.054422	0.047619	0.006803	0.068027	0.006803	0.006803	0.027211	0.061224	0.013605	0.020408	0	0.108844	0.07483	0.197279	0.122449	0.061224	0.006803	0.013605
0.081633	0.027211	0.068027	0.068027	0.054422	0.081633	0.013605	0.027211	0.034014	0.040816	0	0.006803	0.163265	0.027211	0.047619	0.115646	0.054422	0.081633	0	0.006803
0.095238	0.020408	0.054422	0.061224	0.027211	0.040816	0.020408	0.027211	0.047619	0.081633	0.006803	0.013605	0.14966	0.040816	0.027211	0.129252	0.088435	0.054422	0	0.013605
0.054422	0	0.095238	0.061224	0.027211	0.122449	0.040816	0.047619	0.047619	0.047619	0.034014	0.006803	0.129252	0.047619	0.027211	0	0.129252	0.054422	0.006803	0.020408
0.061224	0	0.006803	0.088435	0.013605	0.040816	0.006803	0.006803	0.047619	0.054422	0	0.006803	0.163265	0.054422	0.047619	0.210884	0.102041	0.081633	0.006803	0
0	0	0	0	0	0	0	0	0	0	0	0	1	0	0	0	0	0	0	0
0.108844	0.013605	0.047619	0.07483	0	0.136054	0.013605	0.020408	0.034014	0	0.013605	0.013605	0.108844	0.040816	0.040816	0.129252	0.068027	0.115646	0	0.020408

## Sheet: reordered_momo
MEME version 5.3.3
Alphabet= ACDEFGHIKLMNPQRSTVWY
Background letter frequencies
A 0.065109 C 0.006690 D 0.052401 E 0.071164 F 0.017081 G 0.070155 H 0.020482 I 0.022314 K 0.046683 L 0.059167 M 0.012446 N 0.025528 P 0.108765 Q 0.038871 R 0.064661 S 0.203326 T 0.055242 V 0.042534 W 0.003700 Y 0.013680
MOTIF xxxxxxx_S_Pxxxxxx .......SP......
letter-probability matrix: alength= 20 w= 15 nsites= 240 E= 1.1e-002
0.07113	0	0.058577	0.066946	0.016736	0.058577	0.016736	0.025105	0.062762	0.07113	0.029289	0.037657	0.142259	0.050209	0.050209	0.117155	0.062762	0.058577	0	0.004184
0.058333	0.004167	0.033333	0.0875	0.0125	0.075	0.054167	0.016667	0.05	0.05	0.025	0.025	0.108333	0.045833	0.075	0.175	0.0625	0.033333	0	0.008333
0.1	0.004167	0.05	0.070833	0.008333	0.079167	0.016667	0.045833	0.058333	0.0375	0.016667	0.025	0.108333	0.041667	0.095833	0.129167	0.045833	0.045833	0.008333	0.0125
0.091667	0.004167	0.045833	0.05	0.0125	0.108333	0.0125	0.033333	0.070833	0.054167	0.008333	0.020833	0.120833	0.045833	0.070833	0.1375	0.070833	0.033333	0.004167	0.004167
0.083333	0.008333	0.016667	0.070833	0.020833	0.104167	0.029167	0.025	0.070833	0.029167	0.033333	0.029167	0.095833	0.054167	0.095833	0.1125	0.058333	0.054167	0	0.008333
0.083333	0.025	0.054167	0.079167	0.025	0.0375	0.020833	0.025	0.025	0.083333	0.008333	0.016667	0.170833	0.045833	0.0625	0.116667	0.05	0.05	0.008333	0.0125
0.095833	0.008333	0.033333	0.058333	0.008333	0.079167	0.041667	0.025	0.075	0.058333	0.0125	0.025	0.129167	0.041667	0.0375	0.133333	0.0625	0.05	0.004167	0.020833
0	0	0	0	0	0	0	0	0	0	0	0	0	0	0	1	0	0	0	0
0	0	0	0	0	0	0	0	0	0	0	0	1	0	0	0	0	0	0	0
0.083333	0.020833	0.05	0.0875	0.020833	0.0875	0.020833	0.020833	0.033333	0.058333	0.016667	0.020833	0.091667	0.05	0.05	0.145833	0.070833	0.0625	0	0.008333
0.079167	0.008333	0.029167	0.0625	0.008333	0.079167	0.045833	0.033333	0.0375	0.045833	0.008333	0.016667	0.191667	0.05	0.0625	0.120833	0.054167	0.045833	0.004167	0.016667
0.079167	0.008333	0.05	0.05	0.025	0.0875	0.004167	0.0125	0.025	0.05	0.008333	0.029167	0.141667	0.058333	0.029167	0.2125	0.075	0.045833	0	0.008333
0.095833	0.004167	0.041667	0.058333	0.016667	0.095833	0.016667	0.008333	0.0375	0.083333	0.004167	0.0125	0.183333	0.045833	0.058333	0.133333	0.054167	0.029167	0.004167	0.016667
0.0625	0.008333	0.0375	0.041667	0.020833	0.058333	0.016667	0.016667	0.0125	0.066667	0.0125	0.025	0.1125	0.05	0.041667	0.208333	0.079167	0.104167	0.004167	0.020833
0.108333	0	0.041667	0.033333	0.008333	0.0875	0.025	0.041667	0.0125	0.1	0.008333	0.029167	0.166667	0.054167	0.0375	0.120833	0.054167	0.054167	0.008333	0.008333

## Sheet: original_rolim
	Pattern	Sample Frequency	Foreground Frequency	Foreground Size	Enrichment (Sample Frequency / Background Frequency)
0	.......[S][P]..[S][P]..	26	26	67	7.92451
1	.......[S][P]....[S][P]	24	23	59	11.1973
2	.......[S].....[P].	252	214	1481	1.88611
3	.......[S]....[R]..	181	151	1267	1.54921
4	.......[S].....[S][P]	82	55	157	5.6222
5	.......[S]....[P]..	242	119	959	1.61053
6	.....[R].[S]...[S]...	36	24	150	2.77175
7	.......[S]..[E].[D]..	23	21	82	2.73523
8	.......[S].[S].....	278	106	608	0.820348
9	.......[S].....[S].	315	88	502	1.49769
10	.......[S]...[P]...	199	54	414	1.23721
11	.......[S][D].[5]....	42	20	83	1.91824
12	....[R]..[S].......	169	36	277	1.00303
13	.......[S].......	1786	241	1786	0.573398

## Sheet: reordered_rolim
	Pattern	Sample Frequency	Foreground Frequency	Foreground Size	Enrichment (Sample Frequency / Background Frequency)
0	.......[S][P]..[S][P]..	26	26	67	7.92451
1	.......[S][P]....[S][P]	24	23	59	11.1973
2	.......[S].....[P].	252	214	1481	1.88611
3	.......[S]....[R]..	181	151	1267	1.54921
4	.......[S].....[S][P]	82	55	157	5.6222
5	.......[S]....[P]..	242	119	959	1.61053
6	.....[R].[S]...[S]...	36	24	150	2.77175
7	.......[S]..[E].[D]..	23	21	82	2.73523
8	.......[S].[S].....	278	106	608	0.820348
9	.......[S].....[S].	315	88	502	1.49769
10	.......[S]...[P]...	199	54	414	1.23721
11	.......[S][D].[5]....	42	20	83	1.91824
12	....[R]..[S].......	169	36	277	1.00303
13	.......[S].......	1786	241	1786	0.573398
