# Supplementary material for: Robust unsupervised deconvolution of linear motifs characterizes 68 protein modifications at proteome scale
Source: Sci Rep. 2021 Nov 18;11:22490. doi: 10.1038/s41598-021-01971-3 (PMC8602328; doi:10.1038/s41598-021-01971-3)
Supplement: Supplementary file 1 — Supplementary Information 1. [file 41598_2021_1971_MOESM1_ESM.zip › Smith et al Supplementary Data and Tables/Smith et al Supplementary Data S2/TagGraph analysis/Supplementary Data S2 TagGraph_R results_Fig1b.xlsx]

## Sheet: Description
Supplementary Data S2 TagGraph_R results_Fig1b: result output for analysis of TagGraph et al deamidated_R-centered data in momo and rolim respectively
original_momo - momo results from analysis of original deamidated_R-centered sequences from TagGraph et al data
reordered_momo - momo results from analysis of reordered deamidated_R-centered sequences from TagGraph et al data
original_rolim - rolim results from analysis of original deamidated_R-centered sequences from TagGraph et al data
reordered_rolim - rolim results from analysis of reordered deamidated_R-centered sequences from TagGraph et al data

## Sheet: original_momo
MEME version 5.3.3
Alphabet= ACDEFGHIKLMNPQRSTVWY
Background letter frequencies
A 0.078525 C 0.010397 D 0.054243 E 0.076678 F 0.027156 G 0.080543 H 0.020042 I 0.037587 K 0.054072 L 0.072335 M 0.018742 N 0.023770 P 0.059339 Q 0.046513 R 0.115873 S 0.083313 T 0.053285 V 0.055713 W 0.006088 Y 0.025787
MOTIF xxxxxxS_R_Gxxxxxx ......SRG......
letter-probability matrix: alength= 20 w= 15 nsites= 26 E= 2.7e-002
0.038462	0.076923	0	0.038462	0.115385	0.192308	0.038462	0	0.038462	0.038462	0	0.038462	0.038462	0.038462	0.115385	0.153846	0	0.038462	0	0
0	0	0	0	0.153846	0.115385	0.038462	0.076923	0	0	0	0.038462	0.076923	0.153846	0.076923	0.153846	0	0.076923	0	0.038462
0.076923	0	0.038462	0.038462	0.038462	0.307692	0	0.115385	0.076923	0	0	0	0.038462	0	0.038462	0.230769	0	0	0	0
0	0	0	0.115385	0.038462	0.230769	0	0	0.038462	0.076923	0	0	0.192308	0.076923	0	0.076923	0.038462	0.076923	0	0.038462
0.115385	0.038462	0.038462	0.038462	0.038462	0.230769	0	0	0	0.038462	0	0	0.076923	0.038462	0.076923	0.192308	0.038462	0.038462	0	0
0.115385	0	0.038462	0.076923	0.038462	0.384615	0.038462	0	0.038462	0	0	0.038462	0.076923	0	0.076923	0.038462	0.038462	0	0	0
0	0	0	0	0	0	0	0	0	0	0	0	0	0	0	1	0	0	0	0
0	0	0	0	0	0	0	0	0	0	0	0	0	0	1	0	0	0	0	0
0	0	0	0	0	1	0	0	0	0	0	0	0	0	0	0	0	0	0	0
0.076923	0	0.038462	0.115385	0.038462	0.192308	0	0.038462	0.038462	0	0	0	0	0.076923	0.076923	0.269231	0.038462	0	0	0
0.076923	0.038462	0	0.076923	0	0.230769	0.038462	0.076923	0	0.038462	0	0	0.115385	0.038462	0	0.192308	0	0.038462	0	0.038462
0	0	0.038462	0.038462	0	0.423077	0	0	0.076923	0	0	0	0.038462	0.192308	0.038462	0.115385	0	0.038462	0	0
0.115385	0.038462	0	0.038462	0.038462	0.230769	0.038462	0	0	0.115385	0	0.038462	0.076923	0.038462	0.038462	0.076923	0	0.076923	0	0.038462
0.038462	0.038462	0.038462	0.076923	0.038462	0.230769	0.076923	0.038462	0.076923	0	0	0.076923	0.038462	0.076923	0.076923	0	0	0	0	0.076923
0.076923	0.038462	0.038462	0	0.038462	0.423077	0.038462	0	0	0.076923	0	0.038462	0.038462	0	0	0.115385	0.038462	0	0	0.038462
MOTIF xxxxxxS_R_xxxxxxx ......SR.......
letter-probability matrix: alength= 20 w= 15 nsites= 192 E= 2.2e-003
0.072917	0.010417	0.0625	0.078125	0.03125	0.088542	0.015625	0.046875	0.098958	0.083333	0.010417	0.010417	0.067708	0.057292	0.057292	0.088542	0.057292	0.041667	0	0.020833
0.072917	0.005208	0.057292	0.098958	0.010417	0.083333	0.010417	0.041667	0.0625	0.09375	0.005208	0.015625	0.104167	0.0625	0.078125	0.098958	0.036458	0.036458	0	0.026042
0.067708	0	0.03125	0.104167	0.015625	0.135417	0.015625	0.010417	0.072917	0.067708	0.005208	0.041667	0.072917	0.0625	0.067708	0.119792	0.046875	0.03125	0	0.03125
0.0625	0	0.036458	0.072917	0.03125	0.104167	0.026042	0.020833	0.0625	0.0625	0.005208	0.036458	0.052083	0.03125	0.083333	0.109375	0.088542	0.0625	0.005208	0.046875
0.130208	0.005208	0.041667	0.052083	0.041667	0.098958	0.005208	0.041667	0.026042	0.057292	0.015625	0.010417	0.067708	0.03125	0.052083	0.140625	0.072917	0.072917	0.005208	0.03125
0.078125	0.005208	0.0625	0.078125	0.005208	0.09375	0.020833	0.036458	0.052083	0.098958	0.015625	0.010417	0.104167	0.020833	0.010417	0.130208	0.057292	0.083333	0	0.036458
0	0	0	0	0	0	0	0	0	0	0	0	0	0	0	1	0	0	0	0
0	0	0	0	0	0	0	0	0	0	0	0	0	0	1	0	0	0	0	0
0.182292	0.005208	0.072917	0.104167	0.020833	0	0.015625	0.057292	0.015625	0.09375	0.020833	0.010417	0.052083	0.041667	0.020833	0.151042	0.026042	0.083333	0.005208	0.020833
0.036458	0.010417	0.078125	0.088542	0.020833	0.130208	0.015625	0.026042	0.036458	0.104167	0.010417	0.026042	0.036458	0.057292	0.041667	0.140625	0.0625	0.057292	0.005208	0.015625
0.072917	0.005208	0.036458	0.057292	0.020833	0.088542	0.026042	0.03125	0.046875	0.078125	0.010417	0.015625	0.067708	0.036458	0.041667	0.171875	0.067708	0.09375	0.005208	0.026042
0.072917	0	0.026042	0.052083	0.010417	0.109375	0.03125	0.036458	0.052083	0.0625	0.010417	0.015625	0.104167	0.052083	0.0625	0.140625	0.0625	0.041667	0	0.057292
0.067708	0.015625	0.052083	0.078125	0.020833	0.109375	0.03125	0.026042	0.072917	0.0625	0.041667	0.026042	0.052083	0.041667	0.0625	0.109375	0.072917	0.03125	0.010417	0.015625
0.046875	0.015625	0.03125	0.057292	0.026042	0.109375	0.015625	0.036458	0.072917	0.0625	0.015625	0.041667	0.125	0.03125	0.057292	0.109375	0.0625	0.0625	0	0.020833
0.078125	0.005208	0.036458	0.072917	0.03125	0.078125	0.036458	0.036458	0.078125	0.03125	0.005208	0.03125	0.098958	0.041667	0.104167	0.088542	0.0625	0.057292	0.005208	0.020833
MOTIF xxxExxx_R_xxxxxxx ...E...R.......
letter-probability matrix: alength= 20 w= 15 nsites= 167 E= 4.1e-001
0.065868	0.011976	0.047904	0.173653	0.023952	0.077844	0.023952	0.023952	0.071856	0.071856	0.017964	0.023952	0.017964	0.077844	0.047904	0.041916	0.05988	0.107784	0	0.011976
0.065868	0.005988	0.101796	0.137725	0.017964	0.041916	0.005988	0.05988	0.071856	0.125749	0.017964	0.035928	0.035928	0.041916	0.041916	0.077844	0.047904	0.02994	0.005988	0.02994
0.11976	0.005988	0.08982	0.143713	0.017964	0.053892	0.011976	0.017964	0.065868	0.065868	0.023952	0.023952	0.065868	0.071856	0.05988	0.071856	0.02994	0.02994	0.005988	0.023952
0	0	0	1	0	0	0	0	0	0	0	0	0	0	0	0	0	0	0	0
0.155689	0.011976	0.035928	0.173653	0.005988	0.047904	0.017964	0.041916	0.047904	0.041916	0.023952	0.023952	0.053892	0.05988	0.05988	0.02994	0.047904	0.095808	0.005988	0.017964
0.077844	0.005988	0.035928	0.08982	0.041916	0.047904	0.011976	0.023952	0.065868	0.185629	0.023952	0.02994	0.023952	0.08982	0.02994	0.047904	0.053892	0.041916	0.02994	0.041916
0.071856	0.011976	0.05988	0.131737	0.023952	0.071856	0.023952	0.02994	0.077844	0.083832	0.023952	0.017964	0.02994	0.083832	0.095808	0	0.071856	0.065868	0	0.023952
0	0	0	0	0	0	0	0	0	0	0	0	0	0	1	0	0	0	0	0
0.107784	0.011976	0.083832	0.02994	0.017964	0.071856	0.011976	0.02994	0.053892	0.125749	0.035928	0.023952	0.035928	0.071856	0.035928	0.101796	0.041916	0.071856	0.02994	0.005988
0.083832	0.005988	0.077844	0.065868	0.017964	0.05988	0.02994	0.02994	0.053892	0.113772	0.023952	0.023952	0.101796	0.071856	0.041916	0.065868	0.041916	0.053892	0	0.035928
0.113772	0	0.071856	0.137725	0.011976	0.035928	0.02994	0.023952	0.041916	0.071856	0.011976	0.035928	0.053892	0.077844	0.053892	0.071856	0.047904	0.077844	0	0.02994
0.08982	0.023952	0.053892	0.191617	0.035928	0.071856	0.017964	0.047904	0.035928	0.083832	0.023952	0.02994	0.023952	0.041916	0.023952	0.065868	0.041916	0.05988	0	0.035928
0.077844	0.005988	0.041916	0.083832	0.047904	0.071856	0.023952	0.011976	0.05988	0.08982	0.035928	0.035928	0.047904	0.077844	0.017964	0.05988	0.083832	0.095808	0.005988	0.023952
0.113772	0.005988	0.05988	0.101796	0.023952	0.035928	0.017964	0.035928	0.077844	0.11976	0.017964	0.017964	0.047904	0.02994	0.065868	0.065868	0.077844	0.05988	0.005988	0.017964
0.083832	0.005988	0.05988	0.131737	0.023952	0.077844	0.005988	0.011976	0.083832	0.077844	0.023952	0.053892	0.05988	0.053892	0.035928	0.083832	0.05988	0.02994	0.005988	0.02994
MOTIF Wxxxxxx_R_xxxxxxx W......R.......
letter-probability matrix: alength= 20 w= 15 nsites= 24 E= 1.6e+000
0	0	0	0	0	0	0	0	0	0	0	0	0	0	0	0	0	0	1	0
0.041667	0	0.791667	0.041667	0	0	0	0	0	0.083333	0	0	0	0.041667	0	0	0	0	0	0
0.083333	0	0	0.041667	0	0	0	0	0.041667	0	0.041667	0	0.041667	0	0.041667	0	0.708333	0	0	0
0.708333	0	0	0	0	0	0	0	0.083333	0.083333	0.041667	0	0.041667	0	0	0	0	0.041667	0	0
0	0	0	0.083333	0	0.666667	0	0	0.125	0	0.041667	0	0	0	0.041667	0	0	0.041667	0	0
0.041667	0	0.041667	0	0	0.083333	0.041667	0	0	0.041667	0	0	0	0.75	0	0	0	0	0	0
0	0.041667	0.125	0.666667	0.041667	0	0	0	0	0.041667	0	0	0	0.041667	0.041667	0	0	0	0	0
0	0	0	0	0	0	0	0	0	0	0	0	0	0	1	0	0	0	0	0
0.125	0	0.083333	0.041667	0.625	0	0	0.041667	0	0	0	0.041667	0	0	0	0	0	0	0	0.041667
0	0	0.041667	0.041667	0	0.166667	0.083333	0	0	0.041667	0	0	0	0	0.583333	0	0	0	0	0.041667
0.083333	0	0.041667	0	0	0.041667	0	0	0.083333	0	0	0	0	0.041667	0	0.375	0.208333	0.125	0	0
0	0	0.041667	0	0	0.041667	0	0.375	0	0.25	0	0	0	0	0	0.083333	0	0.208333	0	0
0.25	0	0	0	0	0	0	0.041667	0	0.041667	0.041667	0	0	0	0	0.041667	0.541667	0	0	0.041667
0	0	0	0	0	0.166667	0.041667	0	0.041667	0.125	0	0	0.083333	0.083333	0.166667	0.125	0.125	0.041667	0	0
0.166667	0	0	0	0	0	0.166667	0	0.041667	0.041667	0.041667	0.041667	0	0.041667	0.041667	0.375	0.041667	0	0	0

## Sheet: reordered_momo
MEME version 5.3.3
Alphabet= ACDEFGHIKLMNPQRSTVWY
Background letter frequencies
A 0.078525 C 0.010397 D 0.054243 E 0.076678 F 0.027156 G 0.080543 H 0.020042 I 0.037587 K 0.054072 L 0.072335 M 0.018742 N 0.023770 P 0.059339 Q 0.046513 R 0.115873 S 0.083313 T 0.053285 V 0.055713 W 0.006088 Y 0.025787
MOTIF xxxEExx_R_xxxxxxx ...EE..R.......
letter-probability matrix: alength= 20 w= 15 nsites= 30 E= 8.8e-003
0.133333	0.033333	0	0.133333	0	0.033333	0.033333	0	0.066667	0.1	0	0.033333	0	0.166667	0.133333	0	0.033333	0.1	0	0
0.1	0	0.1	0.233333	0.033333	0.033333	0	0.033333	0.033333	0.133333	0	0.033333	0	0.066667	0.033333	0.066667	0.066667	0	0	0.033333
0.166667	0	0.066667	0.066667	0.033333	0.066667	0	0	0.1	0.066667	0.066667	0	0.1	0.1	0	0.066667	0.033333	0.066667	0	0
0	0	0	1	0	0	0	0	0	0	0	0	0	0	0	0	0	0	0	0
0	0	0	1	0	0	0	0	0	0	0	0	0	0	0	0	0	0	0	0
0.066667	0	0.033333	0.133333	0.033333	0.033333	0	0	0.066667	0.266667	0	0	0	0.066667	0.033333	0.033333	0.066667	0.066667	0.033333	0.066667
0.066667	0.033333	0.066667	0.133333	0.033333	0.1	0	0	0.1	0.033333	0.033333	0	0.033333	0.066667	0.133333	0.033333	0.066667	0.033333	0	0.033333
0	0	0	0	0	0	0	0	0	0	0	0	0	0	1	0	0	0	0	0
0.166667	0	0.033333	0.066667	0	0	0	0	0.066667	0.2	0	0.066667	0	0.166667	0.1	0.033333	0.033333	0.066667	0	0
0.166667	0	0.033333	0.033333	0	0	0.033333	0.033333	0.066667	0.166667	0.033333	0.066667	0.1	0.1	0.033333	0	0.033333	0.033333	0	0.066667
0.1	0	0	0.133333	0.033333	0.066667	0	0	0.066667	0.1	0	0.033333	0.066667	0.066667	0.066667	0.066667	0.033333	0.133333	0	0.033333
0.2	0	0.066667	0.2	0	0.1	0	0.1	0.033333	0.033333	0.033333	0.033333	0	0.066667	0	0.033333	0.066667	0.033333	0	0
0	0	0.066667	0.166667	0.066667	0.033333	0.033333	0	0.1	0.133333	0	0	0.066667	0.166667	0.033333	0.033333	0.033333	0.066667	0	0
0.1	0	0.133333	0.133333	0	0	0	0.033333	0.066667	0.066667	0.033333	0	0	0.033333	0.1	0.066667	0.133333	0.033333	0.033333	0.033333
0.133333	0	0.066667	0.1	0	0.066667	0	0	0.133333	0.1	0.033333	0.033333	0.066667	0.033333	0.033333	0	0.133333	0	0	0.066667
MOTIF Wxxxxxx_R_xxxxxxx W......R.......
letter-probability matrix: alength= 20 w= 15 nsites= 24 E= 4.1e-001
0	0	0	0	0	0	0	0	0	0	0	0	0	0	0	0	0	0	1	0
0.041667	0	0.791667	0.041667	0	0	0	0	0	0.083333	0	0	0	0.041667	0	0	0	0	0	0
0.083333	0	0	0.041667	0	0	0	0	0.041667	0	0.041667	0	0.041667	0	0.041667	0	0.708333	0	0	0
0.708333	0	0	0	0	0	0	0	0.083333	0.083333	0.041667	0	0.041667	0	0	0	0	0.041667	0	0
0	0	0	0.083333	0	0.666667	0	0	0.125	0	0.041667	0	0	0	0.041667	0	0	0.041667	0	0
0.041667	0	0.041667	0	0	0.083333	0.041667	0	0	0.041667	0	0	0	0.75	0	0	0	0	0	0
0	0.041667	0.125	0.666667	0.041667	0	0	0	0	0.041667	0	0	0	0.041667	0.041667	0	0	0	0	0
0	0	0	0	0	0	0	0	0	0	0	0	0	0	1	0	0	0	0	0
0.125	0	0.083333	0.041667	0.625	0	0	0.041667	0	0	0	0.041667	0	0	0	0	0	0	0	0.041667
0	0	0.041667	0.041667	0	0.166667	0.083333	0	0	0.041667	0	0	0	0	0.583333	0	0	0	0	0.041667
0.083333	0	0.041667	0	0	0.041667	0	0	0.083333	0	0	0	0	0.041667	0	0.375	0.208333	0.125	0	0
0	0	0.041667	0	0	0.041667	0	0.375	0	0.25	0	0	0	0	0	0.083333	0	0.208333	0	0
0.25	0	0	0	0	0	0	0.041667	0	0.041667	0.041667	0	0	0	0	0.041667	0.541667	0	0	0.041667
0	0	0	0	0	0.166667	0.041667	0	0.041667	0.125	0	0	0.083333	0.083333	0.166667	0.125	0.125	0.041667	0	0
0.166667	0	0	0	0	0	0.166667	0	0.041667	0.041667	0.041667	0.041667	0	0.041667	0.041667	0.375	0.041667	0	0	0
MOTIF xxxxxxx_R_xxxxxxR .......R......R
letter-probability matrix: alength= 20 w= 15 nsites= 106 E= 1.7e-001
0.037736	0	0.04717	0.084906	0.04717	0.075472	0.018868	0.04717	0.084906	0.066038	0.009434	0.028302	0.075472	0.056604	0.09434	0.066038	0.066038	0.066038	0	0.028302
0.084906	0	0.113208	0.066038	0.009434	0.09434	0.018868	0.066038	0.028302	0.084906	0.028302	0.028302	0.084906	0.037736	0.04717	0.066038	0.037736	0.084906	0.009434	0.009434
0.075472	0	0.09434	0.103774	0.018868	0.113208	0.028302	0.037736	0.084906	0.084906	0	0	0.056604	0.028302	0.04717	0.066038	0.056604	0.056604	0	0.04717
0.103774	0	0.056604	0.056604	0.037736	0.084906	0.018868	0.018868	0.056604	0.113208	0.018868	0.018868	0.066038	0.056604	0.037736	0.09434	0.075472	0.066038	0	0.018868
0.075472	0	0.04717	0.09434	0.037736	0.066038	0.028302	0.028302	0.037736	0.028302	0.009434	0.028302	0.04717	0.056604	0.075472	0.169811	0.066038	0.037736	0.009434	0.056604
0.066038	0.009434	0.075472	0.066038	0.028302	0.037736	0.009434	0.04717	0.037736	0.09434	0.037736	0.018868	0.056604	0.084906	0.04717	0.141509	0.056604	0.037736	0	0.04717
0.037736	0.009434	0.122642	0.056604	0.056604	0.09434	0.009434	0.018868	0.028302	0.084906	0.009434	0.037736	0.056604	0.066038	0.04717	0.188679	0.037736	0.018868	0	0.018868
0	0	0	0	0	0	0	0	0	0	0	0	0	0	1	0	0	0	0	0
0.09434	0	0.09434	0.056604	0.009434	0.075472	0.009434	0.009434	0.037736	0.113208	0.066038	0	0.037736	0.075472	0.04717	0.141509	0.056604	0.075472	0	0
0.09434	0	0.028302	0.075472	0.018868	0.169811	0.04717	0.04717	0.056604	0.04717	0.009434	0.009434	0.075472	0.075472	0.037736	0.066038	0.04717	0.056604	0.009434	0.028302
0.066038	0	0.037736	0.084906	0.018868	0.09434	0.028302	0.075472	0.028302	0.056604	0.018868	0.018868	0.075472	0.037736	0.084906	0.075472	0.04717	0.103774	0	0.04717
0.084906	0	0.09434	0.084906	0.009434	0.09434	0	0.037736	0.037736	0.066038	0.018868	0	0.075472	0.103774	0.075472	0.084906	0.018868	0.084906	0	0.028302
0.09434	0.009434	0.056604	0.103774	0.009434	0.150943	0.018868	0.037736	0.075472	0.018868	0.018868	0.028302	0.066038	0.037736	0.04717	0.09434	0.018868	0.066038	0	0.04717
0.075472	0	0.037736	0.113208	0.028302	0.084906	0.018868	0.028302	0.066038	0.09434	0.028302	0.018868	0.084906	0.018868	0.066038	0.084906	0.04717	0.056604	0	0.04717
0	0	0	0	0	0	0	0	0	0	0	0	0	0	1	0	0	0	0	0

## Sheet: original_rolim
	Pattern	Sample Frequency	Foreground Frequency	Foreground Size	Enrichment (Sample Frequency / Background Frequency)
0	......[R][R].......	93	93	1961	0.423475
1	.....[R].[R].......	97	89	1868	0.444135
2	....[R]..[R].[G].[3]...	21	21	26	6.62552
3	....[R]..[R].......	98	66	1779	0.468965
4	[R]....[A].[R][L]......	29	29	37	61.6145
5	[R]......[R].......	137	84	1687	0.702008
6	..[R]....[R].......	88	75	1566	0.44958
7	.[R]....[S][R].......	30	24	79	1.76681
8	.[R].....[R][1]......	57	35	55	0.927598
9	..[G]....[R][A]......	37	30	161	2.72502
10	.......[R][G]......	206	145	1251	1.15308
11	.......[R][S][G].....	35	27	145	2.95653
12	[W][D][T][A][G][Q][E][R][2][4].....	23	23	30	107.235
13	...[R]...[R].......	95	36	865	0.474213
14	.......[R].......	1961	829	1961	0.68174

## Sheet: reordered_rolim
	Pattern	Sample Frequency	Foreground Frequency	Foreground Size	Enrichment (Sample Frequency / Background Frequency)
0	......[R][R].......	93	93	1961	0.423475
1	.....[R].[R].......	97	89	1868	0.444135
2	....[R]..[R].[G].[3]...	21	21	26	6.62552
3	....[R]..[R].......	98	66	1779	0.468965
4	[R]....[A].[R][L]......	29	29	37	61.6145
5	[R]......[R].......	137	84	1687	0.702008
6	..[R]....[R].......	88	75	1566	0.44958
7	.[R]....[S][R].......	30	24	79	1.76681
8	.[R].....[R][1]......	57	35	55	0.927598
9	..[G]....[R][A]......	37	30	161	2.72502
10	.......[R][G]......	206	145	1251	1.15308
11	.......[R][S][G].....	35	27	145	2.95653
12	[W][D][T][A][G][Q][E][R][2][4].....	23	23	30	107.235
13	...[R]...[R].......	95	36	865	0.474213
14	.......[R].......	1961	829	1961	0.68174
