# Supplementary material for: Robust unsupervised deconvolution of linear motifs characterizes 68 protein modifications at proteome scale
Source: Sci Rep. 2021 Nov 18;11:22490. doi: 10.1038/s41598-021-01971-3 (PMC8602328; doi:10.1038/s41598-021-01971-3)
Supplement: Supplementary file 1 — Supplementary Information 1. [file 41598_2021_1971_MOESM1_ESM.zip › Smith et al Supplementary Data and Tables/Smith et al Supplementary Data S2/TagGraph analysis/Supplementary Data S2 TagGraph_E results_Fig1b.xlsx]

## Sheet: Description
Supplementary Data S2 TagGraph_E results_Fig1b: result output for analysis of TagGraph et al -116.1_E-centered data in momo, and rolim respectively
original_momo - momo results from analysis of original -116.1_E-centered sequences from TagGraph et al data
reordered_momo - momo results from analysis of reordered -116.1_E-centered sequences from TagGraph et al data
original_rolim - rolim results from analysis of original -116.1_E-centered sequences from TagGraph et al data
reordered_rolim - rolim results from analysis of reordered -116.1_E-centered sequences from TagGraph et al data

## Sheet: original_momo
MEME version 5.3.3
Alphabet= ACDEFGHIKLMNPQRSTVWY
Background letter frequencies
A 0.072671 C 0.129193 D 0.057143 E 0.130435 F 0.022981 G 0.076398 H 0.021739 I 0.026708 K 0.048447 L 0.048447 M 0.021739 N 0.032298 P 0.050932 Q 0.042236 R 0.047205 S 0.044720 T 0.047205 V 0.054658 W 0.005590 Y 0.019255
MOTIF xxxxxxC_E_xxxxxxx ......CE.......
letter-probability matrix: alength= 20 w= 15 nsites= 33 E= 3.1e-005
0.060606	0.121212	0.030303	0	0	0.181818	0.060606	0	0	0	0	0.090909	0.030303	0.151515	0.121212	0	0.030303	0.060606	0.030303	0.030303
0.060606	0.030303	0.121212	0.151515	0.030303	0.060606	0.030303	0.090909	0.060606	0.030303	0	0.060606	0.090909	0	0	0.060606	0.090909	0	0	0.030303
0.121212	0	0.060606	0	0.030303	0.121212	0	0.060606	0.212121	0	0.060606	0.030303	0.060606	0	0.030303	0.060606	0.090909	0	0.060606	0
0.030303	0.060606	0	0.030303	0	0.242424	0.030303	0.090909	0.060606	0.181818	0	0.030303	0.090909	0.060606	0	0	0.090909	0	0	0
0.030303	0	0.030303	0	0.090909	0.090909	0.090909	0.030303	0.090909	0.090909	0	0.060606	0.181818	0.030303	0.060606	0	0	0.030303	0	0.090909
0	0.030303	0.060606	0.121212	0.030303	0	0.030303	0	0.090909	0.030303	0	0.030303	0.030303	0.060606	0.212121	0.030303	0.060606	0.121212	0	0.060606
0	1	0	0	0	0	0	0	0	0	0	0	0	0	0	0	0	0	0	0
0	0	0	1	0	0	0	0	0	0	0	0	0	0	0	0	0	0	0	0
0.121212	0.030303	0.030303	0.090909	0	0.030303	0	0.090909	0.121212	0.151515	0.060606	0.060606	0.030303	0.060606	0	0.090909	0	0.030303	0	0
0.060606	0.454545	0.060606	0.030303	0.030303	0.151515	0.030303	0.060606	0	0.030303	0	0	0	0.030303	0	0	0.030303	0.030303	0	0
0.060606	0.121212	0.181818	0.030303	0	0	0.030303	0	0.060606	0	0.030303	0.060606	0.151515	0.060606	0	0.121212	0	0.060606	0	0.030303
0.090909	0.151515	0.060606	0.060606	0.030303	0.151515	0.030303	0.030303	0.030303	0.060606	0	0	0.060606	0.030303	0	0.030303	0.090909	0.060606	0	0.030303
0.060606	0.121212	0.030303	0.060606	0.090909	0.090909	0.030303	0.060606	0.090909	0	0	0.121212	0	0.090909	0	0.060606	0.030303	0.060606	0	0
0.030303	0.151515	0	0.030303	0.090909	0.090909	0	0.121212	0	0.030303	0	0.030303	0.121212	0.060606	0.030303	0.030303	0.060606	0.060606	0	0.060606
0.121212	0	0.030303	0	0.060606	0.121212	0.030303	0.030303	0.090909	0.030303	0.030303	0.030303	0.121212	0	0	0.060606	0.090909	0.090909	0	0.060606
MOTIF xxxxxxx_E_Cxxxxxx .......EC......
letter-probability matrix: alength= 20 w= 15 nsites= 22 E= 1.1e-002
0.045455	0.045455	0.045455	0.045455	0.045455	0.090909	0	0	0.090909	0	0	0.090909	0.136364	0	0.045455	0.045455	0.227273	0.045455	0	0
0.045455	0	0	0	0	0.090909	0	0	0.045455	0.045455	0.045455	0.090909	0.045455	0.136364	0.181818	0.090909	0	0.181818	0	0
0.090909	0.363636	0.045455	0.090909	0.090909	0.090909	0.045455	0	0	0	0	0.045455	0	0	0.045455	0	0	0.090909	0	0
0.045455	0.090909	0.090909	0.090909	0	0	0.090909	0	0	0.090909	0	0.045455	0.045455	0.090909	0.045455	0.045455	0.045455	0.136364	0	0.045455
0.045455	0.045455	0.318182	0.090909	0	0.090909	0	0	0.045455	0.045455	0	0	0.045455	0	0.045455	0.136364	0	0.045455	0.045455	0
0	0.227273	0	0.045455	0	0.045455	0	0.181818	0	0.090909	0	0	0	0.045455	0	0.090909	0.045455	0.181818	0	0.045455
0.090909	0	0.272727	0.090909	0.045455	0	0	0.045455	0.045455	0	0	0.227273	0.045455	0	0	0.045455	0	0	0	0.090909
0	0	0	1	0	0	0	0	0	0	0	0	0	0	0	0	0	0	0	0
0	1	0	0	0	0	0	0	0	0	0	0	0	0	0	0	0	0	0	0
0.090909	0.090909	0	0.181818	0	0.090909	0.045455	0	0	0.045455	0	0.045455	0.045455	0.045455	0.136364	0.090909	0.045455	0.045455	0	0
0.181818	0.136364	0.045455	0.090909	0	0.045455	0	0	0	0	0	0.045455	0.136364	0.045455	0.090909	0	0.090909	0.090909	0	0
0.090909	0	0.090909	0	0.090909	0.136364	0	0	0.136364	0.045455	0	0.090909	0.136364	0.045455	0.045455	0	0	0.045455	0	0.045455
0.090909	0.045455	0.045455	0.090909	0	0.090909	0.045455	0.045455	0.090909	0	0	0	0.181818	0.045455	0.045455	0.045455	0.045455	0.090909	0	0
0	0.045455	0	0.045455	0.090909	0.318182	0.090909	0	0.045455	0.045455	0	0.045455	0	0	0.045455	0	0.181818	0	0	0.045455
0	0.136364	0	0	0	0.045455	0.045455	0	0	0.045455	0.045455	0.045455	0.136364	0.045455	0.090909	0.045455	0	0.181818	0	0.136364

## Sheet: reordered_momo
MEME version 5.3.3
Alphabet= ACDEFGHIKLMNPQRSTVWY
Background letter frequencies
A 0.072671 C 0.129193 D 0.057143 E 0.130435 F 0.022981 G 0.076398 H 0.021739 I 0.026708 K 0.048447 L 0.048447 M 0.021739 N 0.032298 P 0.050932 Q 0.042236 R 0.047205 S 0.044720 T 0.047205 V 0.054658 W 0.005590 Y 0.019255
MOTIF xxxxxxC_E_xxxxxxx ......CE.......
letter-probability matrix: alength= 20 w= 15 nsites= 33 E= 1.2e-003
0.060606	0.121212	0.030303	0	0	0.181818	0.060606	0	0	0	0	0.090909	0.030303	0.151515	0.121212	0	0.030303	0.060606	0.030303	0.030303
0.060606	0.030303	0.121212	0.151515	0.030303	0.060606	0.030303	0.090909	0.060606	0.030303	0	0.060606	0.090909	0	0	0.060606	0.090909	0	0	0.030303
0.121212	0	0.060606	0	0.030303	0.121212	0	0.060606	0.212121	0	0.060606	0.030303	0.060606	0	0.030303	0.060606	0.090909	0	0.060606	0
0.030303	0.060606	0	0.030303	0	0.242424	0.030303	0.090909	0.060606	0.181818	0	0.030303	0.090909	0.060606	0	0	0.090909	0	0	0
0.030303	0	0.030303	0	0.090909	0.090909	0.090909	0.030303	0.090909	0.090909	0	0.060606	0.181818	0.030303	0.060606	0	0	0.030303	0	0.090909
0	0.030303	0.060606	0.121212	0.030303	0	0.030303	0	0.090909	0.030303	0	0.030303	0.030303	0.060606	0.212121	0.030303	0.060606	0.121212	0	0.060606
0	1	0	0	0	0	0	0	0	0	0	0	0	0	0	0	0	0	0	0
0	0	0	1	0	0	0	0	0	0	0	0	0	0	0	0	0	0	0	0
0.121212	0.030303	0.030303	0.090909	0	0.030303	0	0.090909	0.121212	0.151515	0.060606	0.060606	0.030303	0.060606	0	0.090909	0	0.030303	0	0
0.060606	0.454545	0.060606	0.030303	0.030303	0.151515	0.030303	0.060606	0	0.030303	0	0	0	0.030303	0	0	0.030303	0.030303	0	0
0.060606	0.121212	0.181818	0.030303	0	0	0.030303	0	0.060606	0	0.030303	0.060606	0.151515	0.060606	0	0.121212	0	0.060606	0	0.030303
0.090909	0.151515	0.060606	0.060606	0.030303	0.151515	0.030303	0.030303	0.030303	0.060606	0	0	0.060606	0.030303	0	0.030303	0.090909	0.060606	0	0.030303
0.060606	0.121212	0.030303	0.060606	0.090909	0.090909	0.030303	0.060606	0.090909	0	0	0.121212	0	0.090909	0	0.060606	0.030303	0.060606	0	0
0.030303	0.151515	0	0.030303	0.090909	0.090909	0	0.121212	0	0.030303	0	0.030303	0.121212	0.060606	0.030303	0.030303	0.060606	0.060606	0	0.060606
0.121212	0	0.030303	0	0.060606	0.121212	0.030303	0.030303	0.090909	0.030303	0.030303	0.030303	0.121212	0	0	0.060606	0.090909	0.090909	0	0.060606
MOTIF xxxxxxx_E_Cxxxxxx .......EC......
letter-probability matrix: alength= 20 w= 15 nsites= 22 E= 1.1e-002
0.045455	0.045455	0.045455	0.045455	0.045455	0.090909	0	0	0.090909	0	0	0.090909	0.136364	0	0.045455	0.045455	0.227273	0.045455	0	0
0.045455	0	0	0	0	0.090909	0	0	0.045455	0.045455	0.045455	0.090909	0.045455	0.136364	0.181818	0.090909	0	0.181818	0	0
0.090909	0.363636	0.045455	0.090909	0.090909	0.090909	0.045455	0	0	0	0	0.045455	0	0	0.045455	0	0	0.090909	0	0
0.045455	0.090909	0.090909	0.090909	0	0	0.090909	0	0	0.090909	0	0.045455	0.045455	0.090909	0.045455	0.045455	0.045455	0.136364	0	0.045455
0.045455	0.045455	0.318182	0.090909	0	0.090909	0	0	0.045455	0.045455	0	0	0.045455	0	0.045455	0.136364	0	0.045455	0.045455	0
0	0.227273	0	0.045455	0	0.045455	0	0.181818	0	0.090909	0	0	0	0.045455	0	0.090909	0.045455	0.181818	0	0.045455
0.090909	0	0.272727	0.090909	0.045455	0	0	0.045455	0.045455	0	0	0.227273	0.045455	0	0	0.045455	0	0	0	0.090909
0	0	0	1	0	0	0	0	0	0	0	0	0	0	0	0	0	0	0	0
0	1	0	0	0	0	0	0	0	0	0	0	0	0	0	0	0	0	0	0
0.090909	0.090909	0	0.181818	0	0.090909	0.045455	0	0	0.045455	0	0.045455	0.045455	0.045455	0.136364	0.090909	0.045455	0.045455	0	0
0.181818	0.136364	0.045455	0.090909	0	0.045455	0	0	0	0	0	0.045455	0.136364	0.045455	0.090909	0	0.090909	0.090909	0	0
0.090909	0	0.090909	0	0.090909	0.136364	0	0	0.136364	0.045455	0	0.090909	0.136364	0.045455	0.045455	0	0	0.045455	0	0.045455
0.090909	0.045455	0.045455	0.090909	0	0.090909	0.045455	0.045455	0.090909	0	0	0	0.181818	0.045455	0.045455	0.045455	0.045455	0.090909	0	0
0	0.045455	0	0.045455	0.090909	0.318182	0.090909	0	0.045455	0.045455	0	0.045455	0	0	0.045455	0	0.181818	0	0	0.045455
0	0.136364	0	0	0	0.045455	0.045455	0	0	0.045455	0.045455	0.045455	0.136364	0.045455	0.090909	0.045455	0	0.181818	0	0.136364

## Sheet: original_rolim
	Pattern	Sample Frequency	Foreground Frequency	Foreground Size	Enrichment (Sample Frequency / Background Frequency)
0	......[C][E].......	33	33	107	9.76185
1	.......[E][C]......	23	22	74	6.79612
2	.......[E].......	107	52	107	0.626113

## Sheet: reordered_rolim
	Pattern	Sample Frequency	Foreground Frequency	Foreground Size	Enrichment (Sample Frequency / Background Frequency)
0	......[C][E].......	34	34	108	9.96454
1	.......[E][C]......	23	22	74	6.7332
2	.......[E].......	108	52	108	0.626113
