# Supplementary material for: Robust unsupervised deconvolution of linear motifs characterizes 68 protein modifications at proteome scale
Source: Sci Rep. 2021 Nov 18;11:22490. doi: 10.1038/s41598-021-01971-3 (PMC8602328; doi:10.1038/s41598-021-01971-3)
Supplement: Supplementary file 1 — Supplementary Information 1. [file 41598_2021_1971_MOESM1_ESM.zip › Smith et al Supplementary Data and Tables/Smith et al Supplementary Data S2/TagGraph analysis/Supplementary Data S2 TagGraph_T results_Fig1b.xlsx]

## Sheet: Description
Supplementary Data S2 TagGraph_T results_Fig1b: result output for analysis of TagGraph et al dehydrated_T-centered data in momo and rolim respectively
original_momo - momo results from analysis of original dehydrated_T-centered sequences from TagGraph et al data
reordered_momo - momo results from analysis of reordered dehydrated_T-centered sequences from TagGraph et al data
original_rolim - rolim results from analysis of original dehydrated_T-centered sequences from TagGraph et al data
reordered_rolim - rolim results from analysis of reordered dehydrated_T-centered sequences from TagGraph et al data

## Sheet: original_momo
MEME version 5.3.3
Alphabet= ACDEFGHIKLMNPQRSTVWY
Background letter frequencies
A 0.077212 C 0.014170 D 0.052398 E 0.076860 F 0.031949 G 0.072747 H 0.025251 I 0.046102 K 0.063697 L 0.080990 M 0.019845 N 0.035660 P 0.044037 Q 0.041586 R 0.049443 S 0.060373 T 0.115088 V 0.060037 W 0.007589 Y 0.024965
MOTIF xxxxGKx_T_xxxxxxx ....GK.T.......
letter-probability matrix: alength= 20 w= 15 nsites= 43 E= 1.3e-004
0.023256	0	0.046512	0.093023	0	0.069767	0.069767	0.023256	0.023256	0.186047	0.023256	0.046512	0.093023	0.069767	0.046512	0.069767	0.046512	0.046512	0	0.023256
0.023256	0	0.046512	0.116279	0.023256	0.023256	0.023256	0.046512	0.116279	0.046512	0	0.023256	0.023256	0.023256	0.046512	0.162791	0.093023	0.139535	0	0.023256
0.069767	0	0.093023	0.116279	0	0.162791	0	0.023256	0.069767	0.093023	0.023256	0.046512	0	0.116279	0.023256	0.046512	0.023256	0.046512	0	0.046512
0.116279	0.023256	0.023256	0.069767	0.046512	0.023256	0.046512	0.069767	0.116279	0.162791	0.023256	0.069767	0.046512	0	0.046512	0.046512	0	0.046512	0.023256	0
0	0	0	0	0	1	0	0	0	0	0	0	0	0	0	0	0	0	0	0
0	0	0	0	0	0	0	0	1	0	0	0	0	0	0	0	0	0	0	0
0.069767	0.023256	0.046512	0.069767	0	0.069767	0	0.046512	0.046512	0.093023	0	0.046512	0.023256	0.023256	0	0.255814	0.046512	0.046512	0	0.093023
0	0	0	0	0	0	0	0	0	0	0	0	0	0	0	0	1	0	0	0
0.023256	0	0.093023	0.023256	0.046512	0.069767	0.046512	0.046512	0	0.232558	0.069767	0.023256	0.023256	0	0	0.046512	0.093023	0.093023	0.023256	0.046512
0.023256	0.046512	0.069767	0.093023	0.069767	0.046512	0	0.069767	0.023256	0.069767	0.093023	0.023256	0.046512	0.046512	0	0.023256	0.116279	0.116279	0.023256	0
0.093023	0	0.139535	0.093023	0	0.023256	0.093023	0.046512	0	0.069767	0.023256	0.093023	0.023256	0.069767	0	0.023256	0.116279	0.093023	0	0
0.069767	0.023256	0.069767	0.046512	0.093023	0.046512	0.069767	0.023256	0	0.046512	0.023256	0.023256	0.023256	0.093023	0	0.116279	0.162791	0.069767	0	0
0.023256	0.046512	0.069767	0.046512	0.046512	0.093023	0.023256	0.069767	0.023256	0.209302	0.023256	0.023256	0	0.023256	0.069767	0.069767	0.046512	0.046512	0.023256	0.023256
0.093023	0	0.046512	0.046512	0.139535	0.093023	0.023256	0.093023	0.093023	0.069767	0	0.023256	0.023256	0	0.023256	0	0.093023	0.139535	0	0
0.069767	0.023256	0.093023	0.093023	0	0.046512	0	0.023256	0.209302	0.046512	0	0.046512	0.093023	0.069767	0.046512	0.046512	0.023256	0.046512	0	0.023256
MOTIF xxxTxKx_T_xxxxxxx ...T.K.T.......
letter-probability matrix: alength= 20 w= 15 nsites= 22 E= 2.9e-002
0.136364	0.045455	0.045455	0.090909	0	0.045455	0.045455	0.090909	0.045455	0	0	0.090909	0	0	0.045455	0.090909	0.136364	0.045455	0	0.045455
0.090909	0	0.045455	0.136364	0	0.227273	0	0.090909	0	0	0	0.045455	0.090909	0	0.045455	0.090909	0.090909	0.045455	0	0
0.136364	0.045455	0	0.045455	0.136364	0.090909	0	0	0.045455	0	0	0.045455	0.045455	0	0.090909	0.181818	0.045455	0.045455	0	0.045455
0	0	0	0	0	0	0	0	0	0	0	0	0	0	0	0	1	0	0	0
0.181818	0	0	0.045455	0	0	0.090909	0.090909	0.045455	0.227273	0.045455	0	0.045455	0	0	0.090909	0.045455	0.045455	0.045455	0
0	0	0	0	0	0	0	0	1	0	0	0	0	0	0	0	0	0	0	0
0.181818	0.090909	0.090909	0.090909	0.045455	0.090909	0.045455	0.136364	0	0	0	0	0	0	0	0	0.045455	0.045455	0	0.136364
0	0	0	0	0	0	0	0	0	0	0	0	0	0	0	0	1	0	0	0
0.090909	0.045455	0	0	0	0	0	0	0	0.045455	0	0	0.136364	0.090909	0	0.136364	0.090909	0.272727	0.045455	0.045455
0.136364	0	0.090909	0.045455	0.136364	0	0	0.045455	0	0.227273	0	0	0	0	0	0.090909	0.090909	0.090909	0.045455	0
0.181818	0	0	0.045455	0.045455	0.090909	0.045455	0	0	0.045455	0	0.181818	0.045455	0.136364	0	0.181818	0	0	0	0
0.181818	0.045455	0.045455	0.090909	0.090909	0.045455	0.045455	0	0	0.090909	0	0	0	0.045455	0	0.090909	0.045455	0.045455	0.045455	0.090909
0.181818	0	0	0	0.045455	0.136364	0	0.090909	0.045455	0.136364	0	0	0	0	0	0.090909	0.045455	0.136364	0.045455	0.045455
0.181818	0	0	0.045455	0.045455	0	0	0.045455	0.045455	0.090909	0.090909	0.045455	0.181818	0.045455	0	0.090909	0.045455	0	0	0.045455
0.090909	0	0.090909	0.045455	0	0.090909	0.045455	0.045455	0.136364	0.045455	0	0	0.045455	0	0.090909	0.181818	0	0.090909	0	0
MOTIF xxxxKxF_T_xxxxxxx ....K.FT.......
letter-probability matrix: alength= 20 w= 15 nsites= 34 E= 1.2e-004
0.088235	0.058824	0.088235	0.058824	0.058824	0.029412	0.058824	0.147059	0.029412	0.088235	0	0.029412	0	0.088235	0.088235	0.058824	0	0	0.029412	0
0.117647	0.029412	0	0.088235	0	0.117647	0.088235	0.029412	0.029412	0.088235	0.029412	0.117647	0	0.058824	0	0.088235	0.088235	0.029412	0	0
0.058824	0.029412	0.029412	0.058824	0.176471	0.029412	0.088235	0	0.058824	0.088235	0.058824	0.029412	0.058824	0.029412	0.029412	0	0.088235	0	0	0.088235
0	0	0	0.088235	0.058824	0.235294	0	0.029412	0.147059	0.117647	0	0	0.029412	0.029412	0.117647	0.058824	0.058824	0	0.029412	0
0	0	0	0	0	0	0	0	1	0	0	0	0	0	0	0	0	0	0	0
0.029412	0	0.117647	0.264706	0	0.205882	0	0.029412	0.058824	0.058824	0	0	0	0.058824	0	0.088235	0.088235	0	0	0
0	0	0	0	1	0	0	0	0	0	0	0	0	0	0	0	0	0	0	0
0	0	0	0	0	0	0	0	0	0	0	0	0	0	0	0	1	0	0	0
0.117647	0.058824	0.029412	0.058824	0	0.029412	0	0.029412	0.029412	0.117647	0.029412	0	0.323529	0	0	0.029412	0.088235	0.029412	0	0.029412
0.058824	0.029412	0.058824	0.117647	0.029412	0.058824	0	0.058824	0.029412	0.117647	0.029412	0.029412	0.029412	0.088235	0	0.088235	0.088235	0.029412	0.029412	0.029412
0.058824	0.029412	0.117647	0.117647	0.117647	0	0.147059	0	0.029412	0	0.029412	0.029412	0.088235	0.058824	0	0.029412	0.029412	0.088235	0	0.029412
0.088235	0	0.029412	0.117647	0	0.029412	0	0	0	0.176471	0	0.029412	0.029412	0.117647	0	0.176471	0.029412	0.176471	0	0
0.264706	0	0.058824	0	0	0.058824	0	0.117647	0.029412	0.058824	0	0.029412	0.029412	0	0.088235	0.058824	0.029412	0.117647	0	0.058824
0.176471	0.058824	0.058824	0.029412	0.029412	0.029412	0.029412	0	0.176471	0.117647	0	0.029412	0.029412	0	0.029412	0.058824	0.058824	0.029412	0	0.058824
0.058824	0.029412	0.088235	0.088235	0.029412	0.029412	0	0.029412	0.176471	0.117647	0	0.029412	0.029412	0.029412	0.088235	0	0.058824	0.029412	0.029412	0.058824
MOTIF xxxxRxx_T_xxxxxRx ....R..T.....R.
letter-probability matrix: alength= 20 w= 15 nsites= 33 E= 7.5e-004
0.060606	0.060606	0.030303	0.151515	0.151515	0	0	0.030303	0.030303	0	0.030303	0	0.121212	0	0.060606	0.090909	0	0.090909	0.030303	0.060606
0.060606	0	0.121212	0.060606	0.060606	0.060606	0.030303	0.030303	0.060606	0.060606	0.030303	0	0.030303	0.060606	0.090909	0.060606	0.090909	0.060606	0	0.030303
0.030303	0.030303	0.060606	0.030303	0.030303	0.060606	0.121212	0	0.060606	0.060606	0	0	0.030303	0.060606	0.030303	0.151515	0.030303	0.121212	0.030303	0.060606
0.060606	0	0.030303	0.030303	0	0.121212	0	0.121212	0	0.181818	0	0.030303	0	0	0.090909	0.121212	0.090909	0.090909	0	0.030303
0	0	0	0	0	0	0	0	0	0	0	0	0	0	1	0	0	0	0	0
0.030303	0	0.090909	0.090909	0	0.090909	0.030303	0	0	0.181818	0	0	0	0	0.060606	0.181818	0.030303	0.060606	0	0.151515
0.030303	0	0.121212	0.090909	0.121212	0.151515	0	0.030303	0	0.181818	0.030303	0	0	0.060606	0	0	0.030303	0.030303	0.030303	0.090909
0	0	0	0	0	0	0	0	0	0	0	0	0	0	0	0	1	0	0	0
0	0.030303	0.181818	0	0	0.121212	0.030303	0.090909	0	0.060606	0	0	0.090909	0.030303	0	0.151515	0.030303	0.181818	0	0
0.212121	0	0.030303	0.060606	0.030303	0.242424	0	0.030303	0.030303	0.060606	0.030303	0.030303	0.060606	0.030303	0.030303	0	0.060606	0.030303	0	0.030303
0.060606	0	0	0.090909	0.060606	0.030303	0.060606	0.090909	0	0.121212	0.121212	0	0.090909	0.090909	0	0.060606	0.030303	0.030303	0	0.060606
0.090909	0.030303	0.060606	0.030303	0.121212	0.060606	0.030303	0.030303	0	0.212121	0.060606	0.060606	0.030303	0.030303	0	0.060606	0.030303	0.060606	0	0
0.030303	0	0.030303	0.121212	0.121212	0.090909	0.030303	0.060606	0.030303	0.090909	0	0	0.121212	0.121212	0.030303	0.090909	0	0.030303	0	0
0	0	0	0	0	0	0	0	0	0	0	0	0	0	1	0	0	0	0	0
0.030303	0	0.060606	0.060606	0.030303	0.212121	0	0.060606	0.060606	0.212121	0	0	0.030303	0.030303	0.060606	0.030303	0.030303	0.090909	0	0
MOTIF xxxxxKx_T_xxPxxxx .....K.T..P....
letter-probability matrix: alength= 20 w= 15 nsites= 21 E= 1.7e-001
0.095238	0.047619	0.095238	0.142857	0.047619	0.095238	0	0	0	0	0	0.047619	0.095238	0.047619	0	0.142857	0.047619	0.095238	0	0
0.095238	0	0.142857	0.190476	0.047619	0.095238	0	0	0.095238	0.095238	0	0	0.047619	0	0.047619	0	0.047619	0.047619	0.047619	0
0.238095	0	0	0.142857	0.047619	0.047619	0	0	0.095238	0.095238	0.095238	0	0.047619	0	0	0.142857	0	0.047619	0	0
0.095238	0.047619	0.047619	0.190476	0	0.142857	0.047619	0	0.047619	0.095238	0	0	0.095238	0	0.095238	0	0	0.047619	0	0.047619
0.047619	0	0	0.047619	0.047619	0	0	0	0.047619	0.190476	0	0.047619	0.142857	0.095238	0.047619	0.047619	0.095238	0.047619	0	0.095238
0	0	0	0	0	0	0	0	1	0	0	0	0	0	0	0	0	0	0	0
0.333333	0.047619	0.095238	0	0	0.190476	0	0	0.095238	0.095238	0	0	0	0	0	0.047619	0.047619	0.047619	0	0
0	0	0	0	0	0	0	0	0	0	0	0	0	0	0	0	1	0	0	0
0.047619	0.047619	0.047619	0.142857	0	0.190476	0	0.095238	0	0	0	0	0.047619	0	0	0.047619	0.047619	0.190476	0	0.095238
0.142857	0	0	0.190476	0	0.047619	0	0	0.095238	0.095238	0	0.047619	0.047619	0.047619	0.095238	0	0.047619	0.047619	0	0.095238
0	0	0	0	0	0	0	0	0	0	0	0	1	0	0	0	0	0	0	0
0.142857	0	0.047619	0	0	0.142857	0	0.047619	0	0.095238	0	0	0.095238	0.190476	0	0.095238	0	0.142857	0	0
0.095238	0	0.047619	0.047619	0.047619	0.095238	0.095238	0	0.047619	0.095238	0.047619	0.047619	0.190476	0	0	0.047619	0.095238	0	0	0
0.047619	0.047619	0.142857	0.190476	0.095238	0.095238	0.047619	0	0.047619	0.047619	0	0	0.047619	0	0	0.047619	0.047619	0.095238	0	0
0.142857	0.047619	0	0	0.047619	0	0	0.047619	0.095238	0.047619	0	0.047619	0.047619	0.047619	0.047619	0.095238	0.142857	0.095238	0.047619	0
MOTIF xxxxKxx_T_xxxxxKx ....K..T.....K.
letter-probability matrix: alength= 20 w= 15 nsites= 52 E= 6.7e-006
0.115385	0.038462	0.038462	0.019231	0	0.076923	0.019231	0.076923	0.115385	0.076923	0.019231	0.019231	0.115385	0.019231	0.038462	0.057692	0.038462	0.076923	0	0.038462
0.076923	0.038462	0.057692	0.115385	0.019231	0.076923	0	0.076923	0.057692	0.019231	0.019231	0.076923	0.019231	0.019231	0.096154	0.076923	0.057692	0.057692	0.019231	0.019231
0.096154	0.019231	0.019231	0.076923	0.038462	0.096154	0.019231	0.038462	0.076923	0.057692	0.019231	0.057692	0.096154	0.019231	0.019231	0.076923	0.057692	0.057692	0	0.057692
0.076923	0.019231	0.019231	0.096154	0.019231	0.096154	0.019231	0.076923	0.038462	0.038462	0.057692	0	0.115385	0.096154	0.038462	0.057692	0.038462	0.096154	0	0
0	0	0	0	0	0	0	0	1	0	0	0	0	0	0	0	0	0	0	0
0.038462	0.019231	0.019231	0.038462	0.038462	0.173077	0.038462	0.038462	0.057692	0.038462	0.019231	0.076923	0.038462	0.115385	0.096154	0.057692	0.057692	0.019231	0	0.019231
0.230769	0	0.038462	0.057692	0	0.076923	0	0.076923	0	0.115385	0	0.019231	0.019231	0.057692	0	0.076923	0.057692	0.076923	0	0.096154
0	0	0	0	0	0	0	0	0	0	0	0	0	0	0	0	1	0	0	0
0.115385	0.019231	0.134615	0.038462	0.019231	0.038462	0.019231	0.096154	0	0.057692	0	0	0.153846	0.038462	0	0.076923	0.038462	0.096154	0.019231	0.038462
0.173077	0.019231	0.019231	0.096154	0.019231	0.076923	0.019231	0.057692	0	0.134615	0.019231	0.057692	0.019231	0.057692	0	0.038462	0.076923	0.076923	0	0.038462
0.038462	0	0.153846	0.173077	0.019231	0.038462	0	0.019231	0	0.038462	0.019231	0	0.173077	0.115385	0	0.076923	0.038462	0.076923	0	0.019231
0.115385	0	0.076923	0.076923	0.038462	0.057692	0	0.038462	0	0.096154	0	0.057692	0.076923	0.038462	0.019231	0.076923	0.076923	0.076923	0.019231	0.057692
0.076923	0.057692	0.019231	0.115385	0.019231	0.076923	0.019231	0.038462	0.057692	0.096154	0.019231	0.038462	0.057692	0.019231	0.019231	0.057692	0.038462	0.076923	0	0.096154
0	0	0	0	0	0	0	0	1	0	0	0	0	0	0	0	0	0	0	0
0.057692	0.019231	0.038462	0.019231	0.019231	0	0.019231	0.096154	0.115385	0.134615	0.019231	0.076923	0.096154	0.019231	0.115385	0.057692	0.038462	0.038462	0	0.019231
MOTIF xxxxRxx_T_xxxxxxR ....R..T......R
letter-probability matrix: alength= 20 w= 15 nsites= 31 E= 7.1e-004
0.129032	0	0.032258	0	0.032258	0.16129	0	0	0.032258	0.032258	0.032258	0.032258	0.16129	0	0.032258	0.064516	0.096774	0.129032	0.032258	0
0.129032	0	0.129032	0.032258	0	0.16129	0.032258	0.064516	0.032258	0.064516	0	0	0	0.096774	0	0.032258	0.096774	0.064516	0.032258	0.032258
0.032258	0.032258	0.096774	0.032258	0	0.064516	0	0	0.032258	0.16129	0	0.064516	0	0.064516	0.064516	0.096774	0.064516	0.129032	0.032258	0.032258
0.064516	0	0.032258	0.064516	0	0.096774	0	0.064516	0.032258	0.096774	0	0.064516	0.032258	0.064516	0.129032	0.032258	0.032258	0.096774	0	0.096774
0	0	0	0	0	0	0	0	0	0	0	0	0	0	1	0	0	0	0	0
0.16129	0.032258	0.16129	0.193548	0.032258	0.129032	0	0	0	0.064516	0	0	0.032258	0.032258	0.032258	0.032258	0.032258	0.064516	0	0
0.064516	0	0.193548	0.16129	0.032258	0.129032	0	0.032258	0	0.16129	0	0.064516	0.032258	0	0	0	0.064516	0	0	0.064516
0	0	0	0	0	0	0	0	0	0	0	0	0	0	0	0	1	0	0	0
0.129032	0	0.064516	0.064516	0	0.193548	0	0.032258	0	0.032258	0	0.032258	0.096774	0.096774	0.064516	0.032258	0	0.064516	0.064516	0.032258
0.096774	0	0.096774	0.129032	0.096774	0.096774	0	0	0	0.129032	0	0	0.16129	0.032258	0	0.032258	0.064516	0.032258	0	0.032258
0.129032	0	0.032258	0.129032	0.129032	0.064516	0.096774	0.032258	0	0.064516	0	0.032258	0.032258	0.096774	0	0.064516	0	0.032258	0	0.064516
0.096774	0.032258	0.032258	0.064516	0.064516	0.096774	0	0.096774	0	0.193548	0.064516	0	0	0.032258	0.032258	0	0.096774	0.096774	0	0
0.16129	0	0.032258	0.064516	0.096774	0.096774	0	0.032258	0.032258	0.16129	0	0	0.064516	0.032258	0	0.064516	0.096774	0.064516	0	0
0.16129	0.032258	0	0.032258	0.064516	0.064516	0.032258	0.032258	0.032258	0.064516	0.032258	0.129032	0.032258	0.096774	0	0	0.064516	0.064516	0	0.064516
0	0	0	0	0	0	0	0	0	0	0	0	0	0	1	0	0	0	0	0
MOTIF xxxxxKx_T_xxxxxxx .....K.T.......
letter-probability matrix: alength= 20 w= 15 nsites= 312 E= 2.1e-018
0.070513	0.016026	0.041667	0.076923	0.035256	0.067308	0.035256	0.060897	0.064103	0.11859	0.035256	0.041667	0.044872	0.022436	0.057692	0.044872	0.051282	0.064103	0.012821	0.038462
0.086538	0.012821	0.057692	0.073718	0.025641	0.076923	0.022436	0.054487	0.080128	0.073718	0.016026	0.035256	0.064103	0.044872	0.044872	0.051282	0.070513	0.083333	0.009615	0.016026
0.076923	0.012821	0.080128	0.073718	0.048077	0.092949	0.022436	0.032051	0.060897	0.083333	0.025641	0.041667	0.051282	0.038462	0.041667	0.054487	0.070513	0.044872	0.009615	0.038462
0.051282	0.016026	0.076923	0.102564	0.057692	0.105769	0.025641	0.044872	0.096154	0.076923	0.016026	0.067308	0.044872	0.028846	0.035256	0.051282	0	0.073718	0.009615	0.019231
0.048077	0.025641	0.054487	0.105769	0.044872	0	0.022436	0.048077	0.064103	0.11859	0.038462	0.073718	0.064103	0.012821	0.022436	0.057692	0.057692	0.083333	0.003205	0.054487
0	0	0	0	0	0	0	0	1	0	0	0	0	0	0	0	0	0	0	0
0.102564	0.044872	0.038462	0.121795	0.00641	0.099359	0.041667	0.070513	0.016026	0.086538	0.035256	0.038462	0.009615	0.096154	0.009615	0.064103	0.028846	0.070513	0.012821	0.00641
0	0	0	0	0	0	0	0	0	0	0	0	0	0	0	0	1	0	0	0
0.089744	0.003205	0.044872	0.128205	0.044872	0.076923	0.028846	0.073718	0.022436	0.102564	0.035256	0.022436	0.060897	0.051282	0	0.054487	0.064103	0.070513	0.00641	0.019231
0.102564	0.019231	0.080128	0.099359	0.057692	0.099359	0.025641	0.044872	0.009615	0.060897	0.012821	0.035256	0.054487	0.051282	0	0.089744	0.041667	0.080128	0.00641	0.028846
0.083333	0.009615	0.086538	0.112179	0.048077	0.073718	0.028846	0.035256	0.028846	0.064103	0.019231	0.086538	0	0.073718	0	0.083333	0.070513	0.070513	0.012821	0.012821
0.070513	0.016026	0.080128	0.112179	0.032051	0.067308	0.028846	0.067308	0.022436	0.11859	0.035256	0.019231	0.044872	0.044872	0.009615	0.064103	0.060897	0.076923	0.003205	0.025641
0.073718	0.016026	0.089744	0.102564	0.032051	0.060897	0.038462	0.041667	0.044872	0.092949	0.022436	0.044872	0.044872	0.038462	0.016026	0.073718	0.070513	0.067308	0.016026	0.012821
0.060897	0.003205	0.076923	0.099359	0.038462	0.099359	0.051282	0.044872	0.041667	0.108974	0.00641	0.041667	0.051282	0.035256	0.044872	0.051282	0.025641	0.073718	0.009615	0.035256
0.073718	0.012821	0.041667	0.054487	0.057692	0.054487	0.048077	0.035256	0.121795	0.080128	0.019231	0.028846	0.054487	0.048077	0.086538	0.032051	0.051282	0.070513	0.00641	0.022436
MOTIF xxxxxRx_T_Vxxxxxx .....R.TV......
letter-probability matrix: alength= 20 w= 15 nsites= 33 E= 1.4e-003
0.090909	0	0.060606	0.030303	0	0.121212	0.060606	0.060606	0.060606	0.060606	0.030303	0.030303	0.121212	0.060606	0.030303	0.030303	0.121212	0	0	0.030303
0.060606	0.030303	0	0.090909	0	0.121212	0	0	0.060606	0.030303	0	0.090909	0.151515	0	0	0.060606	0.060606	0.090909	0.121212	0.030303
0.060606	0	0.030303	0	0.060606	0.060606	0.090909	0.060606	0.030303	0.030303	0	0	0.060606	0.151515	0.060606	0.121212	0.060606	0.090909	0	0.030303
0.121212	0.060606	0.121212	0.060606	0.030303	0.030303	0.030303	0.060606	0.090909	0	0	0.030303	0.060606	0.060606	0.090909	0.060606	0	0.060606	0	0.030303
0.060606	0	0	0	0	0.090909	0.030303	0.030303	0.090909	0.121212	0.030303	0.060606	0.060606	0.060606	0.090909	0.090909	0.121212	0.030303	0	0.030303
0	0	0	0	0	0	0	0	0	0	0	0	0	0	1	0	0	0	0	0
0.060606	0.090909	0.030303	0.121212	0.030303	0.090909	0.060606	0	0.030303	0.060606	0.060606	0.030303	0	0.090909	0	0.121212	0.030303	0.090909	0	0
0	0	0	0	0	0	0	0	0	0	0	0	0	0	0	0	1	0	0	0
0	0	0	0	0	0	0	0	0	0	0	0	0	0	0	0	0	1	0	0
0.181818	0	0.090909	0.090909	0	0.060606	0	0.060606	0	0.121212	0	0	0	0.030303	0	0.121212	0.151515	0.090909	0	0
0.121212	0	0.060606	0.151515	0	0.121212	0.060606	0.030303	0	0.090909	0	0	0	0.030303	0	0.121212	0.090909	0.090909	0.030303	0
0.090909	0.030303	0.060606	0.121212	0.030303	0.090909	0.090909	0.060606	0	0.030303	0.121212	0	0	0	0	0.121212	0.060606	0.060606	0	0.030303
0.030303	0	0.060606	0	0	0.090909	0.030303	0	0	0.030303	0.121212	0.030303	0.090909	0.030303	0.060606	0.121212	0.090909	0.181818	0.030303	0
0.060606	0	0.030303	0.060606	0.030303	0.090909	0.181818	0.030303	0.060606	0.030303	0	0.060606	0.030303	0.121212	0.030303	0.060606	0.030303	0.090909	0	0
0.090909	0	0.090909	0.121212	0.060606	0.060606	0	0	0.060606	0.060606	0	0	0.030303	0.060606	0.212121	0	0.030303	0.121212	0	0
MOTIF xxxxRxx_T_xxExxxx ....R..T..E....
letter-probability matrix: alength= 20 w= 15 nsites= 32 E= 1.4e-002
0.03125	0.03125	0.0625	0.03125	0	0.03125	0.09375	0.09375	0.09375	0.15625	0	0.03125	0.03125	0.03125	0.03125	0.09375	0.09375	0.03125	0	0.03125
0.1875	0	0.03125	0	0.0625	0.03125	0.03125	0.0625	0.125	0.03125	0.03125	0	0.125	0.0625	0.0625	0	0	0.15625	0	0
0.03125	0.03125	0	0.03125	0.0625	0.0625	0.0625	0.0625	0.0625	0.09375	0.0625	0.0625	0	0.03125	0.125	0.03125	0.125	0.0625	0	0
0.03125	0.03125	0	0.03125	0.09375	0.0625	0.0625	0.09375	0	0.09375	0.03125	0.03125	0.03125	0.0625	0.09375	0	0.03125	0.125	0	0.09375
0	0	0	0	0	0	0	0	0	0	0	0	0	0	1	0	0	0	0	0
0.03125	0.0625	0.03125	0.25	0.0625	0.125	0.0625	0.03125	0	0.0625	0.03125	0	0	0.125	0.03125	0	0.03125	0.03125	0.03125	0
0.09375	0.03125	0.03125	0.03125	0.09375	0.0625	0	0.09375	0.03125	0.1875	0.0625	0.03125	0	0.0625	0	0.0625	0.03125	0.0625	0	0.03125
0	0	0	0	0	0	0	0	0	0	0	0	0	0	0	0	1	0	0	0
0.03125	0.03125	0.125	0.28125	0.03125	0.03125	0.03125	0.03125	0	0.0625	0.0625	0.03125	0.09375	0	0.03125	0.0625	0.03125	0.03125	0	0
0.15625	0	0.0625	0.09375	0.03125	0.15625	0	0	0.0625	0.09375	0	0	0.15625	0	0	0.0625	0	0.0625	0	0.0625
0	0	0	1	0	0	0	0	0	0	0	0	0	0	0	0	0	0	0	0
0.125	0	0.0625	0.1875	0	0.03125	0.03125	0.09375	0	0.09375	0.03125	0	0.03125	0.0625	0	0.03125	0.03125	0.09375	0	0.09375
0.09375	0	0.09375	0.15625	0.0625	0.03125	0	0.0625	0.0625	0.09375	0.03125	0	0.03125	0.03125	0.03125	0.15625	0.03125	0	0.03125	0
0.03125	0	0.0625	0.125	0.0625	0.0625	0.125	0.09375	0.09375	0.03125	0.03125	0	0.0625	0.0625	0	0.09375	0.0625	0	0	0
0.09375	0	0.03125	0.0625	0.09375	0.03125	0.15625	0.03125	0.1875	0.0625	0	0	0.03125	0.03125	0	0.0625	0.03125	0.0625	0.03125	0
MOTIF xxxxKxx_T_xxxxxxK ....K..T......K
letter-probability matrix: alength= 20 w= 15 nsites= 45 E= 3.6e-006
0.044444	0	0.088889	0.088889	0.044444	0.022222	0.066667	0.088889	0.022222	0.022222	0.044444	0.088889	0.066667	0	0.066667	0.133333	0.022222	0.022222	0.066667	0
0.111111	0.022222	0.111111	0.044444	0.066667	0.066667	0.066667	0.066667	0.088889	0	0	0	0.088889	0.022222	0.066667	0.066667	0.066667	0	0	0.044444
0.088889	0.022222	0.044444	0.044444	0.044444	0.111111	0.022222	0.022222	0.133333	0.066667	0	0	0.044444	0.044444	0.066667	0.088889	0	0.066667	0.044444	0.044444
0.044444	0.044444	0.022222	0.133333	0.022222	0.133333	0.022222	0.088889	0.088889	0.022222	0.022222	0.066667	0.088889	0	0.022222	0.022222	0.111111	0.044444	0	0
0	0	0	0	0	0	0	0	1	0	0	0	0	0	0	0	0	0	0	0
0.155556	0	0.066667	0.088889	0.088889	0.066667	0	0.022222	0	0.044444	0.022222	0	0.022222	0.044444	0.044444	0.088889	0.111111	0.111111	0	0.022222
0.177778	0.022222	0.022222	0.044444	0	0.088889	0	0.022222	0	0.177778	0.044444	0.022222	0.022222	0.044444	0.022222	0.066667	0.111111	0.022222	0	0.088889
0	0	0	0	0	0	0	0	0	0	0	0	0	0	0	0	1	0	0	0
0.155556	0	0.088889	0.044444	0.022222	0.066667	0.044444	0.088889	0.022222	0.088889	0	0.044444	0.044444	0.044444	0	0.111111	0.066667	0.022222	0.022222	0.022222
0.044444	0	0.022222	0.2	0.022222	0.088889	0	0.066667	0	0.111111	0	0.044444	0.133333	0.066667	0	0.022222	0.066667	0.088889	0	0.022222
0.088889	0	0.066667	0.044444	0	0.111111	0.044444	0.111111	0.044444	0.022222	0.044444	0.044444	0.066667	0.066667	0	0.111111	0.022222	0.111111	0	0
0.088889	0	0.088889	0.133333	0.022222	0.066667	0	0.066667	0	0.066667	0.066667	0.066667	0.044444	0.066667	0	0.022222	0.044444	0.133333	0	0.022222
0.177778	0	0.044444	0.088889	0.066667	0.111111	0.044444	0.066667	0	0.088889	0.022222	0.022222	0	0.066667	0	0.066667	0.088889	0.044444	0	0
0.044444	0	0.022222	0.044444	0.044444	0.066667	0	0.088889	0	0.088889	0.022222	0.022222	0.155556	0.044444	0.022222	0.177778	0.022222	0.088889	0	0.044444
0	0	0	0	0	0	0	0	1	0	0	0	0	0	0	0	0	0	0	0
MOTIF xxxxxRQ_T_xxxxxxx .....RQT.......
letter-probability matrix: alength= 20 w= 15 nsites= 28 E= 6.2e-003
0.107143	0	0	0	0	0.142857	0	0	0	0.25	0	0	0.107143	0.071429	0.071429	0	0.071429	0.142857	0	0.035714
0	0	0	0.107143	0.035714	0.071429	0.071429	0.107143	0.035714	0.142857	0.035714	0	0.071429	0.107143	0.035714	0.071429	0.035714	0.071429	0	0
0.214286	0	0.107143	0	0.035714	0.107143	0.071429	0.035714	0.035714	0.035714	0	0	0.071429	0.071429	0.035714	0.107143	0.035714	0	0	0.035714
0.107143	0	0	0.071429	0	0.071429	0	0.071429	0.035714	0.107143	0	0.071429	0.071429	0.071429	0.071429	0.142857	0	0.035714	0	0.071429
0.107143	0	0.035714	0.035714	0	0.142857	0.071429	0.071429	0	0.178571	0.035714	0.035714	0.035714	0	0	0.035714	0.071429	0.107143	0	0.035714
0	0	0	0	0	0	0	0	0	0	0	0	0	0	1	0	0	0	0	0
0	0	0	0	0	0	0	0	0	0	0	0	0	1	0	0	0	0	0	0
0	0	0	0	0	0	0	0	0	0	0	0	0	0	0	0	1	0	0	0
0.178571	0	0.035714	0.071429	0.035714	0.142857	0	0.035714	0	0.107143	0.035714	0	0.071429	0.035714	0	0.107143	0.107143	0	0.035714	0
0	0	0	0.035714	0	0	0.035714	0.035714	0	0.107143	0	0	0.107143	0.178571	0	0.214286	0.142857	0.107143	0	0.035714
0.035714	0	0	0.071429	0	0.107143	0	0.107143	0	0.142857	0.035714	0.071429	0	0.107143	0.035714	0.107143	0.035714	0.071429	0	0.071429
0.035714	0	0.035714	0.107143	0.071429	0.071429	0	0.107143	0	0.142857	0.071429	0	0.035714	0.071429	0	0.071429	0.071429	0.035714	0	0.071429
0.178571	0.035714	0.071429	0.035714	0	0.107143	0.035714	0	0	0.107143	0.035714	0.107143	0.071429	0.071429	0	0.035714	0.071429	0.035714	0	0
0.107143	0	0.035714	0.035714	0.035714	0.035714	0.035714	0.035714	0.071429	0.071429	0.035714	0	0.107143	0.071429	0.035714	0.035714	0.107143	0.071429	0	0.071429
0.107143	0	0	0.107143	0	0	0.035714	0	0.142857	0.357143	0.035714	0	0.107143	0	0.035714	0	0	0.035714	0	0.035714
MOTIF xxxxxDG_T_xxxxxxx .....DGT.......
letter-probability matrix: alength= 20 w= 15 nsites= 39 E= 1.0e-002
0.051282	0.025641	0.179487	0.051282	0	0.051282	0.025641	0.128205	0.025641	0.076923	0.025641	0.051282	0.051282	0.025641	0.051282	0	0.051282	0.102564	0	0.025641
0.051282	0	0.025641	0.128205	0.025641	0.025641	0	0.051282	0.076923	0	0.051282	0.025641	0.025641	0.076923	0.051282	0.102564	0.153846	0.102564	0	0.025641
0.102564	0	0.282051	0.102564	0.025641	0.025641	0	0.102564	0.025641	0.051282	0	0.025641	0.025641	0.025641	0.025641	0.025641	0.025641	0.102564	0.025641	0
0.128205	0	0.025641	0.128205	0.025641	0.051282	0.025641	0.025641	0.076923	0.051282	0	0.205128	0.076923	0	0	0	0.025641	0.128205	0	0.025641
0.051282	0	0.025641	0.076923	0	0.205128	0.025641	0	0.205128	0.051282	0.051282	0.025641	0.076923	0.025641	0	0.051282	0.025641	0.076923	0.025641	0
0	0	1	0	0	0	0	0	0	0	0	0	0	0	0	0	0	0	0	0
0	0	0	0	0	1	0	0	0	0	0	0	0	0	0	0	0	0	0	0
0	0	0	0	0	0	0	0	0	0	0	0	0	0	0	0	1	0	0	0
0	0.076923	0	0.153846	0.051282	0	0.076923	0.025641	0	0.076923	0	0	0.025641	0.051282	0.025641	0.025641	0.205128	0.153846	0	0.051282
0.025641	0	0.051282	0.051282	0.025641	0.051282	0.025641	0	0.025641	0.051282	0	0.076923	0.076923	0	0.076923	0.179487	0.230769	0.025641	0	0.025641
0.128205	0	0	0.051282	0	0.025641	0.025641	0.076923	0.128205	0.076923	0	0.025641	0	0	0	0.025641	0	0.410256	0.025641	0
0.025641	0.025641	0.102564	0.025641	0	0.051282	0.051282	0.025641	0.025641	0.025641	0	0.025641	0.051282	0.025641	0.128205	0.102564	0.205128	0.102564	0	0
0.051282	0	0.025641	0.051282	0	0.051282	0.025641	0.128205	0.128205	0.076923	0	0.051282	0	0.025641	0.051282	0.051282	0	0.051282	0	0.230769
0.102564	0.025641	0.025641	0.051282	0.051282	0.128205	0.025641	0.128205	0	0.179487	0	0.025641	0.025641	0	0	0.076923	0.076923	0.076923	0	0
0.179487	0	0.025641	0.025641	0	0.076923	0	0.076923	0.051282	0.051282	0	0	0.205128	0.076923	0	0.102564	0.025641	0.051282	0.025641	0.025641
MOTIF xxxxRxx_T_xDxxxxx ....R..T.D.....
letter-probability matrix: alength= 20 w= 15 nsites= 25 E= 2.1e-003
0.12	0	0.04	0.04	0.08	0.16	0	0	0.04	0.04	0.04	0.08	0.08	0	0	0.16	0.04	0	0.04	0.04
0.04	0.08	0.12	0.08	0	0.16	0	0.16	0.04	0	0.08	0	0.04	0	0.08	0	0.04	0	0.08	0
0.12	0	0.04	0.08	0	0.12	0	0.04	0	0.04	0.16	0.08	0.04	0.04	0.04	0.12	0.08	0	0	0
0.08	0.04	0.08	0.08	0	0.08	0.08	0	0.12	0.04	0	0.04	0.12	0.04	0	0.04	0	0.12	0.04	0
0	0	0	0	0	0	0	0	0	0	0	0	0	0	1	0	0	0	0	0
0	0	0.04	0.04	0.12	0.04	0.04	0	0	0.12	0.04	0	0.04	0.24	0.04	0.04	0.04	0.12	0	0.04
0.2	0	0.04	0.12	0.16	0.04	0	0	0	0.08	0	0	0.04	0	0	0.08	0.08	0.08	0	0.08
0	0	0	0	0	0	0	0	0	0	0	0	0	0	0	0	1	0	0	0
0.12	0	0.04	0.04	0	0.12	0.04	0.08	0.04	0.08	0.08	0.04	0.08	0	0	0	0.08	0.12	0.04	0
0	0	1	0	0	0	0	0	0	0	0	0	0	0	0	0	0	0	0	0
0.16	0.08	0.12	0	0.04	0.12	0	0	0	0.04	0	0.04	0.12	0.08	0	0.04	0.04	0.04	0	0.08
0.12	0	0.04	0.12	0	0.12	0	0.12	0	0.16	0.08	0	0.04	0.04	0	0.04	0.08	0.04	0	0
0.08	0	0	0.12	0	0.08	0.04	0.04	0.08	0.12	0.04	0.04	0	0.08	0.12	0.04	0.08	0.04	0	0
0.04	0	0.08	0.08	0.12	0.04	0	0.12	0.2	0.12	0	0	0.04	0.04	0	0	0.04	0.04	0	0.04
0.2	0	0.04	0.08	0.16	0.04	0	0	0.16	0	0.08	0.04	0.04	0.08	0	0.04	0	0.04	0	0
MOTIF xxxxKxx_T_xxxxLxx ....K..T....L..
letter-probability matrix: alength= 20 w= 15 nsites= 33 E= 4.2e-003
0.060606	0	0.030303	0.181818	0	0	0	0.030303	0.030303	0.060606	0	0.030303	0.060606	0	0.060606	0.151515	0.151515	0.090909	0	0.060606
0	0	0.121212	0.151515	0	0.181818	0	0.090909	0.060606	0.181818	0.030303	0.030303	0	0.060606	0	0	0.090909	0	0	0
0.090909	0	0	0.151515	0	0.090909	0.060606	0.090909	0	0.060606	0	0.030303	0.030303	0	0.151515	0.151515	0	0.090909	0	0
0.151515	0	0	0	0	0.090909	0.030303	0.121212	0.060606	0.030303	0	0.030303	0.060606	0.121212	0.030303	0.030303	0.121212	0.030303	0.030303	0.060606
0	0	0	0	0	0	0	0	1	0	0	0	0	0	0	0	0	0	0	0
0.090909	0.030303	0.090909	0.121212	0	0.060606	0	0.030303	0	0.121212	0	0.030303	0	0.090909	0	0.151515	0.030303	0.090909	0	0.060606
0.121212	0.030303	0.090909	0.030303	0	0.060606	0	0.060606	0	0.151515	0.090909	0.030303	0	0.090909	0	0.121212	0	0.090909	0	0.030303
0	0	0	0	0	0	0	0	0	0	0	0	0	0	0	0	1	0	0	0
0.060606	0	0.060606	0.212121	0.030303	0.181818	0	0.030303	0	0.151515	0	0	0.090909	0.030303	0.030303	0.121212	0	0	0	0
0.030303	0	0.060606	0.181818	0.030303	0.090909	0.060606	0.121212	0	0.030303	0	0.151515	0.060606	0	0	0.060606	0.030303	0.090909	0	0
0.121212	0	0.030303	0.090909	0.030303	0.090909	0.030303	0.121212	0.030303	0.060606	0.121212	0	0.030303	0	0	0.090909	0.060606	0.060606	0	0.030303
0.060606	0	0.060606	0.090909	0	0.060606	0.060606	0.121212	0.030303	0.090909	0	0.030303	0.090909	0.090909	0	0.030303	0.060606	0.121212	0	0
0	0	0	0	0	0	0	0	0	1	0	0	0	0	0	0	0	0	0	0
0.121212	0	0.030303	0.060606	0	0.121212	0	0.060606	0	0.121212	0	0.060606	0	0.121212	0.151515	0.060606	0.060606	0.030303	0	0
0.030303	0	0.151515	0.151515	0	0	0	0	0	0.090909	0	0	0.030303	0.121212	0.242424	0.060606	0.090909	0	0	0.030303
MOTIF xxxxxRx_T_Pxxxxxx .....R.TP......
letter-probability matrix: alength= 20 w= 15 nsites= 20 E= 7.6e-002
0	0.1	0.05	0.05	0	0	0	0.05	0.1	0	0.1	0.25	0.05	0	0.05	0.1	0	0.1	0	0
0.05	0	0.1	0.1	0.05	0.1	0	0.05	0.05	0.1	0.05	0	0.05	0.1	0.05	0	0.05	0.05	0	0.05
0.1	0.15	0.05	0.1	0.1	0.05	0	0	0.1	0.1	0	0	0.05	0.15	0	0	0	0	0	0.05
0.05	0.05	0.05	0.05	0.05	0.2	0	0	0.15	0.05	0	0.05	0.1	0	0	0.05	0.1	0.05	0	0
0.1	0	0.15	0.05	0.1	0.05	0	0.15	0	0.05	0.05	0.1	0.05	0.1	0.05	0	0	0	0	0
0	0	0	0	0	0	0	0	0	0	0	0	0	0	1	0	0	0	0	0
0.2	0.05	0.05	0.1	0.05	0.1	0	0.05	0	0	0	0.1	0	0	0	0.15	0.1	0	0.05	0
0	0	0	0	0	0	0	0	0	0	0	0	0	0	0	0	1	0	0	0
0	0	0	0	0	0	0	0	0	0	0	0	1	0	0	0	0	0	0	0
0.15	0	0	0.2	0.05	0.05	0	0	0	0	0	0	0.15	0.1	0	0.25	0	0	0	0.05
0.1	0.05	0	0.05	0	0	0.1	0.15	0	0.1	0	0	0	0.15	0.05	0	0	0.05	0	0.2
0	0	0	0.2	0.1	0.05	0.1	0.1	0	0	0	0	0.1	0	0	0	0.1	0.2	0	0.05
0.25	0.1	0.15	0.05	0	0.05	0	0.1	0	0.1	0	0	0.05	0.05	0	0.05	0	0.05	0	0
0.1	0	0	0.15	0.2	0.05	0.05	0.05	0.05	0.05	0	0.05	0.05	0.05	0	0.1	0	0	0	0.05
0.1	0.15	0	0.05	0.05	0.1	0.05	0	0.05	0.05	0.05	0	0.05	0.05	0.05	0.05	0.15	0	0	0
MOTIF xxxxRxx_T_xxxxxxx ....R..T.......
letter-probability matrix: alength= 20 w= 15 nsites= 199 E= 5.4e-013
0.060302	0.005025	0.070352	0.100503	0.035176	0.085427	0.015075	0.065327	0.095477	0.065327	0.01005	0.040201	0.045226	0.035176	0.045226	0.065327	0.075377	0.060302	0	0.025126
0.080402	0.01005	0.080402	0.065327	0.040201	0.085427	0.025126	0.040201	0.060302	0.100503	0.035176	0.015075	0.035176	0.035176	0.030151	0.100503	0.050251	0.080402	0.005025	0.025126
0.060302	0.030151	0.050251	0.070352	0.040201	0.070352	0.035176	0.080402	0.055276	0.115578	0.025126	0.035176	0.040201	0.030151	0.045226	0.070352	0.030151	0.075377	0.020101	0.020101
0.100503	0.015075	0.035176	0.060302	0.035176	0.085427	0.015075	0.040201	0.055276	0.120603	0.020101	0.050251	0.040201	0.040201	0.045226	0.105528	0.025126	0.060302	0.01005	0.040201
0	0	0	0	0	0	0	0	0	0	0	0	0	0	1	0	0	0	0	0
0.065327	0.030151	0.090452	0.080402	0.040201	0.105528	0.005025	0.050251	0	0.105528	0.045226	0.005025	0.025126	0.085427	0.035176	0.040201	0.080402	0.070352	0.01005	0.030151
0.155779	0.01005	0.035176	0.030151	0.080402	0.080402	0.030151	0.055276	0.005025	0.160804	0.005025	0.050251	0.035176	0.050251	0.005025	0.040201	0.035176	0.050251	0.030151	0.055276
0	0	0	0	0	0	0	0	0	0	0	0	0	0	0	0	1	0	0	0
0.125628	0.015075	0.055276	0.060302	0.025126	0.065327	0.020101	0.035176	0.01005	0.060302	0.015075	0.065327	0.105528	0.050251	0	0.090452	0.070352	0.075377	0.01005	0.045226
0.075377	0.015075	0	0.070352	0.050251	0.050251	0.020101	0.060302	0.015075	0.085427	0.01005	0.060302	0.080402	0.025126	0.020101	0.105528	0.075377	0.125628	0.015075	0.040201
0.085427	0.01005	0.080402	0	0.050251	0.095477	0.030151	0.055276	0.01005	0.100503	0.005025	0.040201	0.095477	0.055276	0	0.085427	0.065327	0.075377	0	0.060302
0.085427	0	0.050251	0.080402	0.035176	0.120603	0.025126	0.070352	0.020101	0.095477	0.050251	0.01005	0.040201	0.060302	0.015075	0.085427	0.070352	0.055276	0.005025	0.025126
0.110553	0.01005	0.075377	0.040201	0.050251	0.055276	0.050251	0.030151	0.055276	0.060302	0.020101	0.040201	0.100503	0.040201	0.035176	0.055276	0.075377	0.070352	0.005025	0.020101
0.075377	0.005025	0.075377	0.090452	0.020101	0.050251	0.065327	0.065327	0.100503	0.070352	0.025126	0.040201	0.040201	0.030151	0	0.045226	0.060302	0.095477	0.01005	0.035176
0.065327	0	0.060302	0.055276	0.020101	0.170854	0.030151	0.025126	0.115578	0.100503	0.01005	0.055276	0.040201	0.050251	0	0.065327	0.040201	0.075377	0	0.020101
MOTIF xxxxxxG_T_xxxxxxx ......GT.......
letter-probability matrix: alength= 20 w= 15 nsites= 282 E= 1.7e-006
0.106383	0.010638	0.031915	0.049645	0.039007	0.113475	0.024823	0.053191	0.102837	0.08156	0.01773	0.031915	0.028369	0.046099	0.039007	0.056738	0.053191	0.092199	0.003546	0.01773
0.109929	0.014184	0.067376	0.056738	0.021277	0.060284	0.070922	0.053191	0.053191	0.088652	0.007092	0.035461	0.078014	0.031915	0.060284	0.06383	0.035461	0.070922	0.003546	0.01773
0.085106	0.01773	0.06383	0.088652	0.021277	0.078014	0.046099	0.060284	0.067376	0.08156	0.039007	0.031915	0.046099	0.039007	0.039007	0.056738	0.053191	0.067376	0.007092	0.010638
0.070922	0.014184	0.039007	0.078014	0.024823	0.088652	0.01773	0.074468	0.124113	0.092199	0.028369	0.028369	0.028369	0.053191	0.053191	0.070922	0.042553	0.056738	0	0.014184
0.095745	0.003546	0.092199	0.095745	0.035461	0.131206	0.007092	0.060284	0.088652	0.102837	0.014184	0.010638	0.031915	0.028369	0	0.106383	0.031915	0.049645	0.003546	0.010638
0.120567	0.007092	0	0.067376	0.039007	0.085106	0.021277	0.042553	0	0.113475	0.031915	0.070922	0.046099	0.056738	0.053191	0.078014	0.067376	0.074468	0.014184	0.010638
0	0	0	0	0	1	0	0	0	0	0	0	0	0	0	0	0	0	0	0
0	0	0	0	0	0	0	0	0	0	0	0	0	0	0	0	1	0	0	0
0.106383	0.003546	0.078014	0.060284	0.028369	0.074468	0.014184	0.060284	0.024823	0.078014	0.028369	0.039007	0.088652	0.049645	0.010638	0.046099	0.078014	0.067376	0.021277	0.042553
0.078014	0.003546	0.08156	0.113475	0.039007	0.102837	0.024823	0.042553	0.053191	0.074468	0.035461	0.049645	0.049645	0.031915	0.031915	0.056738	0.074468	0.035461	0.003546	0.01773
0.056738	0.028369	0.067376	0.078014	0.021277	0.088652	0.024823	0.042553	0.042553	0.074468	0.028369	0.021277	0.074468	0.035461	0.049645	0.109929	0.060284	0.06383	0.010638	0.021277
0.095745	0.021277	0.053191	0.092199	0.039007	0.060284	0.024823	0.028369	0.056738	0.078014	0.010638	0.024823	0.056738	0.049645	0.056738	0.095745	0.053191	0.067376	0.01773	0.01773
0.099291	0.021277	0.039007	0.085106	0.049645	0.099291	0.007092	0.074468	0.046099	0.08156	0.014184	0.053191	0.028369	0.021277	0.053191	0.06383	0.046099	0.085106	0.007092	0.024823
0.067376	0.010638	0.028369	0.070922	0.01773	0.074468	0.035461	0.113475	0.08156	0.088652	0.024823	0.035461	0.031915	0.049645	0.06383	0.042553	0.049645	0.088652	0.010638	0.014184
0.088652	0.01773	0.049645	0.053191	0.021277	0.06383	0.01773	0.039007	0.070922	0.092199	0.035461	0.021277	0.046099	0.046099	0.088652	0.06383	0.056738	0.08156	0.01773	0.028369
MOTIF xxxxxRx_T_xxxxxxx .....R.T.......
letter-probability matrix: alength= 20 w= 15 nsites= 183 E= 3.1e-008
0.04918	0.016393	0.060109	0.092896	0.038251	0.04918	0.016393	0.04918	0.087432	0.10929	0.021858	0.043716	0.027322	0.060109	0.065574	0.076503	0.071038	0.027322	0.021858	0.016393
0.054645	0.010929	0.04918	0.092896	0.027322	0.10929	0.021858	0.038251	0.076503	0.054645	0.065574	0.021858	0.065574	0.038251	0.027322	0.098361	0.065574	0.04918	0	0.032787
0.098361	0.016393	0.076503	0.060109	0.04918	0.032787	0.016393	0.060109	0.04918	0.076503	0.016393	0.043716	0.071038	0.043716	0.043716	0.076503	0.076503	0.054645	0.010929	0.027322
0.054645	0.021858	0.060109	0.060109	0.027322	0.060109	0.010929	0.065574	0.043716	0.076503	0.038251	0.087432	0.038251	0.043716	0.043716	0.081967	0.098361	0.027322	0.021858	0.038251
0.081967	0.038251	0.065574	0.092896	0.043716	0.060109	0.027322	0.027322	0.04918	0.125683	0.016393	0.038251	0.027322	0.038251	0	0.081967	0.060109	0.065574	0.005464	0.054645
0	0	0	0	0	0	0	0	0	0	0	0	0	0	1	0	0	0	0	0
0.081967	0.092896	0.021858	0.15847	0.04918	0	0	0.054645	0.027322	0.125683	0.021858	0.060109	0.027322	0	0.005464	0.098361	0.087432	0.060109	0.010929	0.016393
0	0	0	0	0	0	0	0	0	0	0	0	0	0	0	0	1	0	0	0
0.131148	0.021858	0.065574	0.103825	0.032787	0.114754	0.027322	0.065574	0.027322	0.076503	0.010929	0.04918	0	0.04918	0	0.076503	0.092896	0	0.032787	0.021858
0.092896	0.010929	0.076503	0.103825	0.021858	0.087432	0.038251	0.076503	0.016393	0.092896	0.016393	0.016393	0.065574	0.038251	0.010929	0.10929	0.060109	0.032787	0	0.032787
0.060109	0.027322	0.060109	0.131148	0.027322	0.081967	0.032787	0.016393	0.005464	0.065574	0.021858	0.071038	0.071038	0.060109	0.021858	0.087432	0.071038	0.071038	0.005464	0.010929
0.081967	0.016393	0.071038	0.081967	0.071038	0.043716	0.043716	0.038251	0.016393	0.10929	0.016393	0.043716	0.04918	0.038251	0.016393	0.065574	0.071038	0.103825	0.016393	0.005464
0.065574	0.016393	0.076503	0.081967	0.043716	0.038251	0.060109	0.043716	0.027322	0.076503	0.027322	0.043716	0.060109	0.071038	0.016393	0.081967	0.065574	0.071038	0	0.032787
0.103825	0.005464	0.04918	0.081967	0.04918	0.060109	0.043716	0.054645	0.04918	0.087432	0.005464	0.038251	0.065574	0.038251	0.076503	0.076503	0.038251	0.054645	0	0.021858
0.04918	0.043716	0.076503	0.065574	0.016393	0.092896	0.016393	0.027322	0.038251	0.131148	0.032787	0.021858	0.043716	0.043716	0.098361	0.065574	0.038251	0.065574	0.005464	0.027322
MOTIF xxxxKxx_T_xxxxxxx ....K..T.......
letter-probability matrix: alength= 20 w= 15 nsites= 206 E= 1.2e-013
0.043689	0.014563	0.063107	0.145631	0.014563	0.058252	0.009709	0.063107	0.063107	0.067961	0.033981	0.058252	0.067961	0.029126	0.043689	0.038835	0.072816	0.053398	0.014563	0.043689
0.067961	0.014563	0.092233	0.067961	0.053398	0.043689	0.029126	0.043689	0.043689	0.082524	0.024272	0.038835	0.048544	0.033981	0.053398	0.082524	0.048544	0.063107	0.029126	0.038835
0.101942	0.038835	0.058252	0.058252	0.033981	0.072816	0.029126	0.067961	0.058252	0.11165	0.043689	0.029126	0.029126	0.019417	0.048544	0.053398	0.048544	0.058252	0.024272	0.014563
0.097087	0.014563	0.033981	0.063107	0.024272	0.07767	0.004854	0.058252	0.067961	0.082524	0.033981	0.029126	0.048544	0.07767	0.043689	0.072816	0.043689	0.058252	0.024272	0.043689
0	0	0	0	0	0	0	0	1	0	0	0	0	0	0	0	0	0	0	0
0.116505	0.043689	0.053398	0.072816	0.029126	0.116505	0.009709	0.053398	0	0.067961	0.019417	0.019417	0.019417	0.106796	0	0.072816	0.087379	0.07767	0	0.033981
0.116505	0.009709	0.067961	0.082524	0	0	0.033981	0.126214	0.014563	0.160194	0.014563	0.038835	0.019417	0.053398	0	0.053398	0.019417	0.145631	0	0.043689
0	0	0	0	0	0	0	0	0	0	0	0	0	0	0	0	1	0	0	0
0.053398	0.014563	0.087379	0.121359	0.033981	0.063107	0.014563	0.058252	0.004854	0.097087	0.014563	0.033981	0.087379	0.033981	0.004854	0.131068	0.038835	0.072816	0.004854	0.029126
0.097087	0.014563	0.082524	0.140777	0.033981	0.072816	0.033981	0.038835	0.019417	0.058252	0.009709	0.072816	0.043689	0.033981	0.004854	0.082524	0.087379	0.063107	0	0.009709
0.048544	0.033981	0.067961	0.058252	0.024272	0.097087	0.009709	0.067961	0.024272	0.131068	0.004854	0.033981	0.07767	0.063107	0.009709	0.101942	0.038835	0.07767	0.014563	0.014563
0.092233	0.014563	0.063107	0.106796	0	0.092233	0.072816	0.048544	0.033981	0.058252	0.038835	0.009709	0.082524	0.07767	0	0.063107	0.043689	0.063107	0.014563	0.024272
0.097087	0.029126	0.082524	0.15534	0.029126	0.048544	0.043689	0.043689	0.033981	0	0.024272	0.082524	0.019417	0.048544	0.043689	0.072816	0.058252	0.067961	0	0.019417
0.082524	0.024272	0.053398	0.135922	0.048544	0.038835	0.058252	0.033981	0	0.087379	0.009709	0.038835	0.038835	0.038835	0.097087	0.029126	0.07767	0.053398	0.004854	0.048544
0.067961	0.019417	0.087379	0.092233	0.033981	0.048544	0.058252	0.058252	0	0.092233	0.014563	0.029126	0.048544	0.029126	0.092233	0.067961	0.053398	0.092233	0.004854	0.009709
MOTIF xxxxExA_T_xxxxxxx ....E.AT.......
letter-probability matrix: alength= 20 w= 15 nsites= 28 E= 3.2e-001
0.178571	0	0.071429	0.142857	0	0.107143	0	0	0.071429	0.035714	0	0	0.035714	0.035714	0.142857	0.107143	0.035714	0.035714	0	0
0.071429	0	0.035714	0	0.071429	0.035714	0	0	0.071429	0.5	0	0	0	0	0.071429	0	0.035714	0.035714	0	0.071429
0.035714	0.035714	0.321429	0.285714	0	0	0	0	0.035714	0.107143	0	0.035714	0.035714	0	0.035714	0.071429	0	0	0	0
0.142857	0	0.107143	0.107143	0.035714	0.035714	0	0.142857	0	0.035714	0	0.071429	0.035714	0.107143	0.035714	0	0	0.142857	0	0
0	0	0	1	0	0	0	0	0	0	0	0	0	0	0	0	0	0	0	0
0	0.035714	0.035714	0.071429	0.035714	0	0	0.5	0	0.035714	0.071429	0	0.071429	0	0	0	0.035714	0.107143	0	0
1	0	0	0	0	0	0	0	0	0	0	0	0	0	0	0	0	0	0	0
0	0	0	0	0	0	0	0	0	0	0	0	0	0	0	0	1	0	0	0
0.107143	0	0	0.035714	0	0.107143	0.035714	0.035714	0.071429	0	0.035714	0.035714	0.035714	0	0	0	0	0.071429	0	0.428571
0.107143	0	0	0.142857	0	0	0	0	0	0.035714	0	0.071429	0.035714	0.071429	0.464286	0.035714	0	0	0	0.035714
0.071429	0.035714	0.035714	0.071429	0	0	0.035714	0	0.214286	0	0	0.035714	0.035714	0.071429	0.142857	0.178571	0.071429	0	0	0
0	0	0.035714	0.035714	0	0	0	0.035714	0	0.571429	0	0.071429	0	0	0.071429	0.107143	0.035714	0.035714	0	0
0.107143	0.035714	0	0.107143	0	0	0	0	0.071429	0.392857	0.035714	0.035714	0	0	0	0.071429	0.035714	0.107143	0	0
0.035714	0	0	0.464286	0.035714	0	0	0.035714	0.142857	0.035714	0	0.035714	0	0.107143	0	0.071429	0.035714	0	0	0
0.035714	0	0.071429	0	0.035714	0.392857	0.035714	0.035714	0.071429	0.071429	0	0	0	0.035714	0.035714	0.107143	0.035714	0.035714	0	0
MOTIF xxxxxxx_T_Pxxxxxx .......TP......
letter-probability matrix: alength= 20 w= 15 nsites= 119 E= 8.5e-007
0.10084	0.016807	0.033613	0.058824	0.016807	0.092437	0.042017	0.058824	0.042017	0.033613	0.008403	0.016807	0.05042	0.042017	0.058824	0.042017	0.067227	0.151261	0.008403	0.058824
0.05042	0.042017	0.008403	0.067227	0.02521	0.084034	0.05042	0.033613	0.10084	0.12605	0.016807	0	0.05042	0.042017	0.07563	0.067227	0.042017	0.10084	0.008403	0.008403
0.10084	0.02521	0.05042	0.07563	0.058824	0.092437	0.05042	0.02521	0.058824	0.067227	0.016807	0.02521	0.058824	0.067227	0.02521	0.067227	0.05042	0.058824	0.016807	0.008403
0.109244	0	0.042017	0.092437	0.016807	0.07563	0.058824	0.016807	0.10084	0.058824	0.008403	0.016807	0.10084	0.033613	0.058824	0.117647	0.02521	0.033613	0	0.033613
0.092437	0.033613	0.07563	0.05042	0.05042	0.10084	0.02521	0.084034	0	0.07563	0.008403	0.05042	0.058824	0.033613	0	0.033613	0.067227	0.109244	0.02521	0.02521
0.109244	0.02521	0.02521	0.092437	0.02521	0.117647	0.008403	0.07563	0	0.084034	0.016807	0.02521	0.12605	0.008403	0	0.117647	0.07563	0.05042	0	0.016807
0.117647	0.016807	0.05042	0.067227	0.033613	0	0.05042	0.042017	0.008403	0.142857	0	0.084034	0.07563	0.067227	0.008403	0.07563	0.033613	0.067227	0.02521	0.033613
0	0	0	0	0	0	0	0	0	0	0	0	0	0	0	0	1	0	0	0
0	0	0	0	0	0	0	0	0	0	0	0	1	0	0	0	0	0	0	0
0.092437	0.008403	0.07563	0.151261	0.02521	0.117647	0.016807	0.033613	0.042017	0.10084	0.016807	0.033613	0.02521	0.02521	0.05042	0.067227	0.042017	0.05042	0.008403	0.016807
0.10084	0.008403	0.109244	0.07563	0.033613	0.042017	0.058824	0.058824	0.02521	0.05042	0.016807	0.02521	0.07563	0.058824	0.033613	0.084034	0.05042	0.058824	0	0.033613
0.07563	0.02521	0.05042	0.084034	0.02521	0.042017	0.033613	0.07563	0.042017	0.12605	0	0.02521	0.02521	0.058824	0.07563	0.067227	0.033613	0.10084	0.008403	0.02521
0.151261	0.016807	0.02521	0.067227	0.016807	0.067227	0.008403	0.02521	0.07563	0.07563	0.016807	0.02521	0.067227	0.05042	0.084034	0.058824	0.042017	0.084034	0	0.042017
0.084034	0.033613	0.07563	0.067227	0.016807	0.07563	0.02521	0.05042	0.084034	0.10084	0.016807	0.008403	0.109244	0.033613	0.067227	0.033613	0.058824	0.042017	0.008403	0.008403
0.07563	0.02521	0	0.02521	0.042017	0.042017	0.05042	0.042017	0.117647	0.084034	0.033613	0.05042	0.042017	0.042017	0.142857	0.058824	0.05042	0.042017	0.008403	0.02521
MOTIF Kxxxxxx_T_xxxxxxx K......T.......
letter-probability matrix: alength= 20 w= 15 nsites= 161 E= 4.8e-001
0	0	0	0	0	0	0	0	1	0	0	0	0	0	0	0	0	0	0	0
0.086957	0.037267	0.012422	0.055901	0.031056	0.074534	0.068323	0.031056	0.124224	0.099379	0.006211	0.018634	0.037267	0.049689	0.074534	0.037267	0.049689	0.074534	0	0.031056
0.068323	0.018634	0.037267	0.093168	0.031056	0.062112	0.049689	0.068323	0.099379	0.086957	0.006211	0.024845	0.068323	0.049689	0.037267	0.055901	0.049689	0.055901	0.006211	0.031056
0.074534	0.006211	0.074534	0.149068	0.043478	0.024845	0.012422	0.055901	0.049689	0.068323	0.012422	0.024845	0.049689	0.049689	0.068323	0.062112	0.049689	0.068323	0.006211	0.049689
0.093168	0.031056	0.074534	0.111801	0.074534	0.124224	0.037267	0.018634	0	0.086957	0.006211	0.043478	0.055901	0.037267	0	0.086957	0.068323	0.024845	0.006211	0.018634
0.080745	0.012422	0.062112	0.086957	0.086957	0.074534	0.018634	0.062112	0	0.136646	0.024845	0.024845	0.031056	0.074534	0	0.074534	0.018634	0.086957	0	0.043478
0.093168	0.006211	0.024845	0.198758	0.068323	0	0.024845	0.024845	0.037267	0.10559	0.031056	0.024845	0.068323	0.086957	0	0.080745	0.049689	0.043478	0	0.031056
0	0	0	0	0	0	0	0	0	0	0	0	0	0	0	0	1	0	0	0
0.080745	0.037267	0.080745	0.124224	0.037267	0.086957	0.018634	0.062112	0.012422	0.124224	0.006211	0.031056	0	0.062112	0.024845	0.062112	0.037267	0.093168	0.006211	0.012422
0.093168	0.018634	0.074534	0.080745	0.049689	0.093168	0.012422	0.037267	0.012422	0.10559	0.043478	0.018634	0.043478	0.043478	0.031056	0.062112	0.086957	0.037267	0.006211	0.049689
0.055901	0.006211	0.068323	0.086957	0.062112	0.055901	0.031056	0.024845	0.062112	0.074534	0.006211	0.055901	0.024845	0.055901	0.086957	0.093168	0.074534	0.055901	0.006211	0.012422
0.093168	0.031056	0.049689	0.086957	0.031056	0.024845	0.037267	0.031056	0.10559	0.086957	0.006211	0.055901	0.031056	0.049689	0.068323	0.093168	0.049689	0.043478	0.006211	0.018634
0.118012	0.018634	0.074534	0.080745	0.031056	0.080745	0.049689	0.049689	0.043478	0.074534	0.031056	0.024845	0.018634	0.049689	0.049689	0.055901	0.068323	0.043478	0.006211	0.031056
0.055901	0.012422	0.055901	0.10559	0.012422	0.080745	0.006211	0.049689	0.118012	0.093168	0.024845	0.043478	0.043478	0.024845	0.080745	0.062112	0.062112	0.049689	0.012422	0.006211
0.099379	0.049689	0.068323	0.068323	0.031056	0.049689	0.031056	0.055901	0.093168	0.055901	0.012422	0.062112	0.018634	0.055901	0.055901	0.049689	0.043478	0.074534	0.006211	0.018634
MOTIF xxxxxxN_T_xxxxxxx ......NT.......
letter-probability matrix: alength= 20 w= 15 nsites= 91 E= 1.5e+001
0.120879	0	0.021978	0.054945	0.043956	0.054945	0.032967	0.032967	0	0.153846	0.021978	0.032967	0.032967	0.043956	0.032967	0.065934	0.054945	0.120879	0.043956	0.032967
0.10989	0	0.010989	0.043956	0.032967	0.087912	0.043956	0.065934	0.098901	0.065934	0	0.021978	0.087912	0.032967	0.054945	0.054945	0.065934	0.10989	0	0.010989
0.076923	0.010989	0.131868	0.10989	0.010989	0.054945	0.087912	0.043956	0.087912	0.043956	0.021978	0.043956	0.021978	0.021978	0.032967	0.054945	0.032967	0.065934	0.021978	0.021978
0.054945	0.021978	0.054945	0.032967	0.032967	0.054945	0.076923	0.043956	0.054945	0.065934	0.021978	0.054945	0.043956	0.043956	0.120879	0.032967	0.054945	0.076923	0	0.054945
0.131868	0.010989	0.076923	0.065934	0.076923	0.120879	0.021978	0.054945	0	0.054945	0	0.043956	0.054945	0.098901	0	0.043956	0.043956	0.065934	0.010989	0.021978
0.087912	0	0.065934	0.087912	0.032967	0.043956	0	0.065934	0	0.087912	0.065934	0.065934	0.043956	0.076923	0	0.142857	0.043956	0.087912	0	0
0	0	0	0	0	0	0	0	0	0	0	1	0	0	0	0	0	0	0	0
0	0	0	0	0	0	0	0	0	0	0	0	0	0	0	0	1	0	0	0
0.120879	0.010989	0.065934	0.153846	0.087912	0.043956	0.021978	0.043956	0.010989	0.065934	0	0.043956	0	0.032967	0.021978	0.032967	0.087912	0.098901	0.021978	0.032967
0.087912	0.010989	0.087912	0.142857	0.087912	0.098901	0	0.010989	0.043956	0.10989	0	0.054945	0.021978	0.032967	0.021978	0.076923	0.043956	0.043956	0	0.021978
0.010989	0.032967	0.076923	0.065934	0.021978	0.076923	0.010989	0.054945	0.065934	0.120879	0.010989	0.054945	0.032967	0.021978	0.076923	0.098901	0.054945	0.10989	0	0
0.10989	0	0.065934	0.076923	0.065934	0.076923	0.021978	0.054945	0.054945	0.098901	0.021978	0.076923	0.021978	0.054945	0.032967	0.021978	0.032967	0.054945	0.021978	0.032967
0.076923	0.021978	0.076923	0.076923	0.076923	0.065934	0.043956	0.043956	0.054945	0.076923	0	0.010989	0.065934	0.021978	0.087912	0.076923	0.021978	0.054945	0.021978	0.021978
0.054945	0.021978	0.043956	0.087912	0.054945	0.087912	0	0.021978	0.065934	0.032967	0.032967	0.021978	0.010989	0.032967	0.131868	0.098901	0.098901	0.054945	0.010989	0.032967
0.065934	0.010989	0.043956	0.076923	0.021978	0.065934	0.032967	0.043956	0.120879	0.098901	0.010989	0.054945	0.065934	0	0.032967	0.043956	0.065934	0.087912	0.010989	0.043956
MOTIF xxxxxxA_T_xxxxxxx ......AT.......
letter-probability matrix: alength= 20 w= 15 nsites= 167 E= 3.5e-003
0.107784	0.005988	0.077844	0.065868	0.02994	0.071856	0.02994	0.041916	0	0.101796	0.017964	0.053892	0.065868	0.02994	0.113772	0.065868	0.035928	0.065868	0.005988	0.011976
0.101796	0.005988	0.017964	0.08982	0.017964	0.08982	0.017964	0.02994	0.065868	0.113772	0.011976	0.041916	0.035928	0.02994	0.095808	0.041916	0.065868	0.095808	0	0.02994
0.11976	0.011976	0.083832	0.107784	0.02994	0.071856	0.035928	0.023952	0.071856	0.077844	0.005988	0.011976	0.017964	0.035928	0.071856	0.05988	0.041916	0.071856	0.005988	0.041916
0.095808	0.017964	0.05988	0.065868	0.041916	0.071856	0.011976	0.02994	0.149701	0.05988	0.011976	0.041916	0.023952	0.053892	0.077844	0.023952	0.011976	0.107784	0	0.041916
0.143713	0.023952	0.101796	0	0.02994	0.083832	0.023952	0.035928	0	0.077844	0.047904	0.047904	0.053892	0.065868	0	0.077844	0.065868	0.095808	0.005988	0.017964
0.137725	0.005988	0.065868	0.101796	0.041916	0.047904	0.011976	0.065868	0	0.107784	0.053892	0.023952	0.035928	0.053892	0	0.071856	0.053892	0.071856	0	0.047904
1	0	0	0	0	0	0	0	0	0	0	0	0	0	0	0	0	0	0	0
0	0	0	0	0	0	0	0	0	0	0	0	0	0	0	0	1	0	0	0
0.107784	0	0.047904	0.131737	0.053892	0.143713	0.017964	0.02994	0.041916	0.101796	0.011976	0.035928	0	0.05988	0.023952	0.041916	0.023952	0.077844	0.02994	0.017964
0.095808	0.017964	0.077844	0.05988	0.017964	0.05988	0.035928	0.05988	0.05988	0.083832	0.017964	0.02994	0.047904	0.065868	0.02994	0.095808	0.047904	0.077844	0	0.017964
0.125749	0.017964	0.053892	0.071856	0.017964	0.041916	0.011976	0.02994	0.053892	0.113772	0.023952	0.053892	0.065868	0.053892	0.05988	0.065868	0.077844	0.041916	0.005988	0.011976
0.053892	0.011976	0.08982	0.071856	0.02994	0.05988	0.02994	0.08982	0.053892	0.11976	0.017964	0.047904	0.041916	0.041916	0.017964	0.047904	0.05988	0.071856	0.005988	0.035928
0.071856	0.023952	0.077844	0.083832	0.005988	0.047904	0.02994	0.041916	0.053892	0.131737	0.011976	0.02994	0.041916	0.02994	0.083832	0.101796	0.05988	0.053892	0	0.017964
0.107784	0.005988	0.035928	0.071856	0.005988	0.065868	0.02994	0.02994	0.095808	0.077844	0.023952	0.023952	0.083832	0.053892	0.065868	0.077844	0.095808	0.047904	0	0
0.113772	0.023952	0.053892	0.095808	0.035928	0.083832	0.011976	0.041916	0.101796	0.077844	0.017964	0.047904	0.02994	0.035928	0.071856	0.041916	0.053892	0.053892	0	0.005988
MOTIF xxxxxxQ_T_Kxxxxxx ......QTK......
letter-probability matrix: alength= 20 w= 15 nsites= 20 E= 1.4e+001
0	0	0	0.35	0	0	0	0.15	0	0.1	0	0.05	0	0.1	0	0.05	0.05	0.15	0	0
0.5	0	0.1	0	0	0	0	0	0.1	0	0.05	0.15	0.05	0.05	0	0	0	0	0	0
0.05	0	0	0.45	0.15	0.05	0	0.05	0	0.05	0	0.05	0	0.05	0	0.05	0	0.05	0	0
0.25	0	0.05	0.05	0	0.1	0	0.05	0	0.05	0	0.2	0	0.1	0	0.1	0.05	0	0	0
0.1	0.05	0	0.1	0	0.05	0	0	0	0.4	0	0.05	0	0	0	0	0.15	0	0.1	0
0	0.05	0.05	0.1	0.05	0.05	0	0	0	0.2	0	0	0	0.05	0	0	0.05	0.05	0	0.35
0	0	0	0	0	0	0	0	0	0	0	0	0	1	0	0	0	0	0	0
0	0	0	0	0	0	0	0	0	0	0	0	0	0	0	0	1	0	0	0
0	0	0	0	0	0	0	0	1	0	0	0	0	0	0	0	0	0	0	0
0.05	0	0	0.05	0.05	0.05	0	0.05	0.1	0.2	0	0	0.05	0	0.05	0	0.15	0.05	0	0.15
0.1	0	0.05	0.1	0.05	0.1	0	0	0	0.05	0	0.1	0	0.2	0.15	0	0.05	0.05	0	0
0.1	0	0	0.35	0	0.05	0	0.1	0.1	0.1	0	0	0	0.1	0.05	0	0.05	0	0	0
0.15	0.05	0.05	0.05	0	0	0	0	0	0.35	0	0	0.05	0.05	0	0.2	0	0.05	0	0
0	0	0	0.15	0	0	0.05	0	0.1	0	0	0.15	0	0.35	0	0.1	0.05	0.05	0	0
0.15	0	0	0.05	0	0.05	0	0.1	0.1	0.2	0	0.05	0	0	0.15	0	0.05	0.1	0	0
MOTIF xxxxxxL_T_xxxxxxx ......LT.......
letter-probability matrix: alength= 20 w= 15 nsites= 159 E= 3.2e-001
0.157233	0.018868	0.075472	0.125786	0.037736	0.056604	0.031447	0.050314	0	0.050314	0.018868	0.050314	0.050314	0.050314	0.119497	0.018868	0.018868	0.025157	0.006289	0.037736
0.056604	0.012579	0.062893	0.138365	0.018868	0.031447	0.031447	0.062893	0.08805	0.081761	0.006289	0.056604	0.018868	0.037736	0.100629	0.056604	0.031447	0.081761	0.006289	0.018868
0.062893	0.012579	0.075472	0.081761	0.025157	0.081761	0.100629	0.037736	0.062893	0.062893	0.006289	0.025157	0.018868	0.081761	0.081761	0.050314	0.025157	0.075472	0.006289	0.025157
0.069182	0.012579	0.050314	0.069182	0.018868	0.081761	0.012579	0.031447	0.069182	0.075472	0.025157	0.025157	0.062893	0.062893	0.062893	0.050314	0.062893	0.119497	0.012579	0.025157
0.106918	0.012579	0.075472	0.062893	0.062893	0.08805	0.018868	0.069182	0	0.050314	0.025157	0.069182	0.025157	0.106918	0	0.09434	0.044025	0.062893	0	0.025157
0.081761	0.012579	0.056604	0.100629	0.044025	0.08805	0.006289	0.081761	0	0.106918	0.012579	0.031447	0.025157	0.069182	0	0.09434	0.069182	0.08805	0.012579	0.018868
0	0	0	0	0	0	0	0	0	1	0	0	0	0	0	0	0	0	0	0
0	0	0	0	0	0	0	0	0	0	0	0	0	0	0	0	1	0	0	0
0.081761	0.050314	0.062893	0.176101	0.037736	0.075472	0.025157	0.018868	0.037736	0.056604	0.025157	0.037736	0	0.075472	0.006289	0.069182	0.044025	0.081761	0.012579	0.025157
0.08805	0.025157	0.08805	0.062893	0.031447	0.031447	0.018868	0.012579	0.069182	0.075472	0.044025	0.069182	0.075472	0.056604	0.075472	0.056604	0.044025	0.044025	0.012579	0.018868
0.037736	0.006289	0.081761	0.062893	0.018868	0.062893	0.050314	0.050314	0.056604	0.062893	0.037736	0.062893	0.106918	0.018868	0.056604	0.069182	0.069182	0.062893	0.006289	0.018868
0.056604	0.018868	0.062893	0.125786	0.012579	0.037736	0.012579	0.037736	0.075472	0.132075	0.018868	0.081761	0.031447	0.062893	0.050314	0.031447	0.050314	0.09434	0	0.006289
0.09434	0	0.075472	0.106918	0.056604	0.081761	0	0.050314	0.09434	0.100629	0.018868	0.056604	0.044025	0.031447	0.069182	0.037736	0.025157	0.037736	0	0.018868
0.062893	0	0.031447	0.08805	0.031447	0.056604	0.025157	0.025157	0.08805	0.113208	0.006289	0.031447	0.075472	0.062893	0.100629	0.062893	0.044025	0.062893	0.025157	0.006289
0.075472	0.012579	0.062893	0.081761	0.031447	0.062893	0.012579	0.006289	0.125786	0.056604	0.018868	0.037736	0.018868	0.037736	0.081761	0.025157	0.062893	0.119497	0.006289	0.062893
MOTIF xxxxxxP_T_xxxxxxx ......PT.......
letter-probability matrix: alength= 20 w= 15 nsites= 98 E= 1.8e+002
0.05102	0	0.061224	0.071429	0.061224	0.122449	0.081633	0.020408	0	0.071429	0.010204	0.05102	0.061224	0.05102	0.040816	0.040816	0.030612	0.132653	0	0.040816
0.081633	0	0.020408	0.081633	0.061224	0.081633	0.030612	0.020408	0.071429	0.091837	0.030612	0.010204	0.081633	0.030612	0.071429	0.071429	0.05102	0.081633	0	0.030612
0.061224	0.030612	0.030612	0.030612	0.040816	0.091837	0.05102	0.071429	0.122449	0.091837	0.010204	0.020408	0.091837	0.030612	0.020408	0.05102	0.040816	0.102041	0	0.010204
0.091837	0.030612	0.05102	0.061224	0.020408	0.122449	0.05102	0.040816	0.061224	0.05102	0	0.010204	0.05102	0.030612	0.112245	0.071429	0.040816	0.061224	0	0.040816
0.122449	0.020408	0.061224	0.061224	0.020408	0.102041	0.040816	0.061224	0	0.102041	0.010204	0.061224	0.030612	0.061224	0	0.061224	0.05102	0.061224	0	0.071429
0.071429	0.030612	0.102041	0.112245	0.061224	0.112245	0.040816	0.030612	0	0.030612	0	0.030612	0.091837	0.05102	0	0.102041	0.061224	0.071429	0	0
0	0	0	0	0	0	0	0	0	0	0	0	1	0	0	0	0	0	0	0
0	0	0	0	0	0	0	0	0	0	0	0	0	0	0	0	1	0	0	0
0.122449	0.030612	0.030612	0.081633	0.010204	0.183673	0.010204	0.05102	0.010204	0.091837	0.030612	0.010204	0	0.040816	0.05102	0.030612	0.071429	0.112245	0	0.030612
0.153061	0.020408	0.010204	0.102041	0.040816	0.030612	0	0.05102	0.010204	0.091837	0.010204	0.061224	0.112245	0.030612	0.020408	0.05102	0.091837	0.081633	0	0.030612
0.102041	0.010204	0.112245	0.102041	0.040816	0.091837	0	0.081633	0.020408	0.091837	0.010204	0.020408	0.040816	0.030612	0.061224	0.05102	0.061224	0.030612	0	0.040816
0.102041	0.020408	0.040816	0.071429	0.020408	0.132653	0.020408	0.061224	0.010204	0.040816	0.010204	0.030612	0.061224	0.05102	0.030612	0.061224	0.081633	0.132653	0.020408	0
0.091837	0	0.091837	0.05102	0.071429	0.061224	0.030612	0.020408	0.071429	0.102041	0	0.020408	0.102041	0.040816	0.030612	0.081633	0.061224	0.061224	0.010204	0
0.102041	0.010204	0.102041	0.071429	0.020408	0.061224	0.030612	0.010204	0.040816	0.040816	0.010204	0.030612	0.091837	0.020408	0.132653	0.081633	0.040816	0.040816	0.010204	0.05102
0.05102	0.010204	0.030612	0.040816	0.020408	0.132653	0.010204	0.040816	0.071429	0.091837	0	0.081633	0.040816	0.030612	0.102041	0.081633	0.091837	0.05102	0.010204	0.010204
MOTIF xIxxxxx_T_xxxxxxx .I.....T.......
letter-probability matrix: alength= 20 w= 15 nsites= 59 E= 6.4e+000
0.118644	0	0.067797	0.067797	0	0.050847	0.067797	0.101695	0	0.033898	0.016949	0.033898	0.084746	0.033898	0.050847	0.135593	0	0.101695	0	0.033898
0	0	0	0	0	0	0	1	0	0	0	0	0	0	0	0	0	0	0	0
0.067797	0.016949	0.033898	0.118644	0.016949	0.033898	0	0.050847	0.050847	0.033898	0.016949	0.016949	0.067797	0.067797	0.050847	0.101695	0.118644	0.067797	0.016949	0.050847
0.135593	0.033898	0.033898	0.067797	0.016949	0.084746	0.033898	0.050847	0.118644	0.033898	0.016949	0.050847	0	0.067797	0.152542	0	0.050847	0.033898	0	0.016949
0.101695	0	0.101695	0	0.050847	0.186441	0	0.050847	0	0.067797	0.033898	0.033898	0.084746	0.101695	0	0.050847	0.084746	0.050847	0	0
0.084746	0.033898	0.101695	0.067797	0.050847	0.084746	0.016949	0.101695	0	0.118644	0.033898	0.033898	0.050847	0.016949	0	0.084746	0.067797	0.033898	0	0.016949
0	0.016949	0.135593	0.169492	0.084746	0	0.016949	0.050847	0.050847	0	0.033898	0	0	0.101695	0	0.118644	0.016949	0.152542	0	0.050847
0	0	0	0	0	0	0	0	0	0	0	0	0	0	0	0	1	0	0	0
0.101695	0.016949	0.050847	0.050847	0.033898	0.101695	0	0.050847	0.016949	0.067797	0	0.118644	0	0.050847	0.033898	0.067797	0.135593	0.050847	0	0.050847
0.033898	0.016949	0.084746	0.067797	0.033898	0.050847	0	0.016949	0.033898	0.118644	0.016949	0.033898	0.050847	0.067797	0.050847	0.118644	0.016949	0.050847	0.050847	0.084746
0.050847	0.033898	0.135593	0.084746	0.033898	0.033898	0.016949	0.050847	0.084746	0.016949	0.016949	0.067797	0.067797	0.067797	0.101695	0	0.050847	0.084746	0	0
0.033898	0.033898	0.050847	0.050847	0.050847	0.050847	0.033898	0.067797	0.033898	0.101695	0.033898	0.050847	0.067797	0.050847	0.050847	0.067797	0.067797	0.050847	0	0.050847
0.050847	0.016949	0	0.118644	0.050847	0.067797	0	0.033898	0.101695	0.118644	0.084746	0.016949	0.016949	0.084746	0.050847	0.050847	0.033898	0.050847	0.016949	0.033898
0.101695	0	0.050847	0.067797	0.033898	0.101695	0	0.135593	0.101695	0.084746	0.033898	0	0.050847	0.016949	0	0.050847	0.084746	0.033898	0.016949	0.033898
0.084746	0.016949	0.050847	0.067797	0.033898	0.084746	0.033898	0.033898	0.084746	0.084746	0	0.050847	0	0.050847	0.084746	0.118644	0.016949	0.084746	0	0.016949
MOTIF xxxKxxx_T_xxxxxxx ...K...T.......
letter-probability matrix: alength= 20 w= 15 nsites= 93 E= 1.1e+000
0.043011	0.010753	0.075269	0.096774	0.021505	0.043011	0.032258	0.086022	0	0.11828	0	0.096774	0.032258	0.043011	0.11828	0.043011	0.043011	0.075269	0	0.021505
0.053763	0.010753	0.043011	0.075269	0.086022	0.064516	0.021505	0	0.11828	0.150538	0.010753	0.053763	0.053763	0.053763	0.064516	0.010753	0.064516	0.021505	0.043011	0
0.139785	0	0.086022	0.075269	0.032258	0.075269	0.010753	0.064516	0.107527	0.096774	0	0.010753	0.043011	0.053763	0.021505	0.075269	0.053763	0.053763	0	0
0	0	0	0	0	0	0	0	1	0	0	0	0	0	0	0	0	0	0	0
0.107527	0.064516	0.075269	0.107527	0.021505	0.096774	0.010753	0.021505	0	0.096774	0.032258	0.064516	0.043011	0.075269	0	0.075269	0.021505	0.075269	0	0.010753
0.129032	0.021505	0.053763	0.129032	0.043011	0.053763	0.010753	0.043011	0	0.11828	0	0	0.032258	0.032258	0	0.096774	0.107527	0.075269	0	0.053763
0	0.010753	0.064516	0.129032	0.086022	0	0.043011	0.075269	0.010753	0	0.043011	0	0	0.096774	0.021505	0.193548	0.010753	0.129032	0.010753	0.075269
0	0	0	0	0	0	0	0	0	0	0	0	0	0	0	0	1	0	0	0
0.086022	0.021505	0.053763	0.096774	0.053763	0.086022	0.053763	0.075269	0	0.096774	0.010753	0.075269	0	0.086022	0.010753	0.053763	0.021505	0.075269	0.021505	0.021505
0.032258	0.021505	0.075269	0.11828	0.064516	0.096774	0.021505	0.032258	0.010753	0.064516	0	0.064516	0.010753	0.053763	0.010753	0.086022	0.086022	0.053763	0.043011	0.053763
0.086022	0.032258	0.075269	0.043011	0	0.086022	0.043011	0.032258	0.032258	0.075269	0.010753	0.075269	0.053763	0.032258	0.010753	0.064516	0.086022	0.096774	0.032258	0.032258
0.043011	0.043011	0.043011	0.11828	0.043011	0.096774	0.032258	0.064516	0	0.086022	0	0.075269	0.075269	0.053763	0.021505	0.096774	0	0.075269	0.010753	0.021505
0.064516	0.010753	0.053763	0.075269	0.021505	0.032258	0.053763	0.032258	0.139785	0.11828	0.010753	0.053763	0.043011	0.043011	0.043011	0.075269	0.032258	0.053763	0	0.043011
0.032258	0.032258	0.053763	0.021505	0.021505	0.053763	0.053763	0.053763	0.150538	0.086022	0.043011	0.021505	0.032258	0.086022	0.075269	0.021505	0.053763	0.064516	0.010753	0.032258
0.043011	0.010753	0.075269	0.053763	0.021505	0.11828	0.032258	0.064516	0.11828	0.075269	0.032258	0.043011	0.010753	0.053763	0.096774	0.032258	0.053763	0.043011	0.010753	0.010753
MOTIF xxxGxxx_T_xxxxxxx ...G...T.......
letter-probability matrix: alength= 20 w= 15 nsites= 82 E= 2.5e+000
0.109756	0.02439	0.036585	0.109756	0.012195	0.04878	0.04878	0.02439	0	0.097561	0.073171	0	0.02439	0.04878	0.04878	0.073171	0.04878	0.073171	0.04878	0.04878
0.073171	0.036585	0.073171	0.04878	0.036585	0.109756	0.060976	0	0.04878	0.109756	0.012195	0	0.02439	0.036585	0.085366	0.109756	0.02439	0.085366	0.012195	0.012195
0.109756	0.012195	0.04878	0.073171	0.012195	0.060976	0.060976	0.012195	0.097561	0.02439	0.012195	0.02439	0.121951	0.036585	0.085366	0.121951	0.02439	0.02439	0	0.036585
0	0	0	0	0	1	0	0	0	0	0	0	0	0	0	0	0	0	0	0
0.036585	0.012195	0.146341	0.109756	0.036585	0.097561	0.012195	0.085366	0	0.060976	0.036585	0.012195	0.04878	0.036585	0	0.121951	0.04878	0.073171	0	0.02439
0.04878	0.012195	0.097561	0.097561	0.036585	0.134146	0.036585	0.012195	0	0.04878	0.012195	0.073171	0.04878	0.02439	0	0.158537	0.073171	0.060976	0	0.02439
0	0.012195	0.073171	0.146341	0.109756	0	0.02439	0.04878	0.073171	0	0.012195	0	0	0.060976	0	0.109756	0.085366	0.158537	0.02439	0.060976
0	0	0	0	0	0	0	0	0	0	0	0	0	0	0	0	1	0	0	0
0.109756	0.012195	0.121951	0.060976	0.036585	0.073171	0.036585	0.060976	0.012195	0.04878	0.02439	0.012195	0	0.02439	0.060976	0.04878	0.109756	0.134146	0	0.012195
0.085366	0.012195	0.04878	0.073171	0.060976	0.04878	0.060976	0.085366	0.060976	0.073171	0.012195	0.02439	0.060976	0.02439	0.085366	0.036585	0.085366	0.036585	0	0.02439
0.097561	0.012195	0.012195	0.073171	0.04878	0.04878	0.012195	0.060976	0.036585	0.134146	0.012195	0.097561	0.036585	0.02439	0.036585	0.060976	0.073171	0.097561	0.012195	0.012195
0.073171	0	0.073171	0.060976	0.012195	0.121951	0.012195	0.060976	0.060976	0	0.036585	0.012195	0.073171	0.073171	0.097561	0.109756	0.02439	0.085366	0	0.012195
0.097561	0.012195	0.060976	0.073171	0.012195	0.036585	0.012195	0.085366	0.073171	0.085366	0.036585	0.036585	0	0.02439	0.073171	0.04878	0.134146	0.04878	0	0.04878
0.109756	0	0.060976	0.134146	0.02439	0.134146	0.012195	0.04878	0.073171	0.073171	0.036585	0.012195	0.036585	0	0.060976	0.036585	0.02439	0.085366	0	0.036585
0.060976	0.036585	0.085366	0.146341	0.012195	0.073171	0	0.02439	0.121951	0.085366	0.012195	0.012195	0.036585	0.04878	0.073171	0.073171	0.02439	0.036585	0	0.036585

## Sheet: reordered_momo
MEME version 5.3.3
Alphabet= ACDEFGHIKLMNPQRSTVWY
Background letter frequencies
A 0.077212 C 0.014170 D 0.052398 E 0.076860 F 0.031949 G 0.072747 H 0.025251 I 0.046102 K 0.063697 L 0.080990 M 0.019845 N 0.035660 P 0.044037 Q 0.041586 R 0.049443 S 0.060373 T 0.115088 V 0.060037 W 0.007589 Y 0.024965
MOTIF xxxxKxx_T_xxxxxxK ....K..T......K
letter-probability matrix: alength= 20 w= 15 nsites= 60 E= 3.9e-008
0.066667	0.033333	0.083333	0.083333	0.033333	0.016667	0.05	0.1	0.033333	0.083333	0.033333	0.066667	0.05	0.016667	0.066667	0.1	0.016667	0.016667	0.05	0
0.1	0.033333	0.1	0.05	0.05	0.083333	0.05	0.05	0.083333	0	0.016667	0.033333	0.066667	0.016667	0.066667	0.066667	0.1	0	0	0.033333
0.083333	0.016667	0.05	0.033333	0.033333	0.1	0.033333	0.016667	0.133333	0.066667	0	0	0.05	0.05	0.05	0.1	0.05	0.05	0.033333	0.05
0.033333	0.033333	0.016667	0.133333	0.016667	0.133333	0.016667	0.083333	0.133333	0.016667	0.033333	0.05	0.116667	0.016667	0.016667	0.016667	0.1	0.033333	0	0
0	0	0	0	0	0	0	0	1	0	0	0	0	0	0	0	0	0	0	0
0.116667	0	0.066667	0.066667	0.066667	0.116667	0	0.016667	0.066667	0.05	0.016667	0.016667	0.016667	0.033333	0.066667	0.1	0.083333	0.083333	0	0.016667
0.183333	0.016667	0.016667	0.033333	0.1	0.066667	0	0.016667	0	0.133333	0.05	0.016667	0.016667	0.066667	0.016667	0.083333	0.083333	0.033333	0	0.066667
0	0	0	0	0	0	0	0	0	0	0	0	0	0	0	0	1	0	0	0
0.133333	0.016667	0.066667	0.033333	0.033333	0.066667	0.033333	0.083333	0.016667	0.066667	0	0.033333	0.133333	0.05	0	0.1	0.066667	0.033333	0.016667	0.016667
0.066667	0	0.016667	0.15	0.016667	0.083333	0	0.066667	0.016667	0.166667	0	0.033333	0.1	0.05	0	0.066667	0.05	0.1	0	0.016667
0.083333	0	0.05	0.066667	0	0.1	0.1	0.083333	0.033333	0.016667	0.05	0.033333	0.1	0.05	0	0.1	0.033333	0.1	0	0
0.066667	0	0.083333	0.166667	0.033333	0.05	0	0.066667	0	0.05	0.05	0.05	0.033333	0.066667	0	0.05	0.05	0.166667	0	0.016667
0.216667	0	0.033333	0.066667	0.066667	0.1	0.05	0.066667	0	0.083333	0.016667	0.016667	0.033333	0.05	0	0.066667	0.066667	0.033333	0	0.033333
0.083333	0	0.016667	0.05	0.05	0.05	0	0.066667	0.1	0.1	0.016667	0.016667	0.116667	0.033333	0.016667	0.133333	0.016667	0.1	0	0.033333
0	0	0	0	0	0	0	0	1	0	0	0	0	0	0	0	0	0	0	0
MOTIF xxxxRxx_T_xxxxxxx ....R..T.......
letter-probability matrix: alength= 20 w= 15 nsites= 332 E= 2.3e-010
0.069277	0.01506	0.060241	0.087349	0.045181	0.084337	0.021084	0.051205	0.078313	0.060241	0.018072	0.039157	0.066265	0.024096	0.039157	0.075301	0.066265	0.063253	0.009036	0.027108
0.090361	0.01506	0.084337	0.060241	0.036145	0.090361	0.024096	0.051205	0.060241	0.081325	0.033133	0.012048	0.045181	0.042169	0.042169	0.072289	0.051205	0.075301	0.012048	0.021084
0.063253	0.027108	0.054217	0.057229	0.033133	0.072289	0.042169	0.057229	0.048193	0.105422	0.033133	0.039157	0.03012	0.042169	0.054217	0.078313	0.048193	0.075301	0.018072	0.021084
0.081325	0.01506	0.042169	0.054217	0.03012	0.090361	0.021084	0.054217	0.051205	0.114458	0.01506	0.045181	0.045181	0.039157	0.057229	0.081325	0.03012	0.075301	0.009036	0.048193
0	0	0	0	0	0	0	0	0	0	0	0	0	0	1	0	0	0	0	0
0.060241	0.027108	0.084337	0.10241	0.042169	0.099398	0.01506	0.033133	0.024096	0.10241	0.033133	0.003012	0.021084	0.084337	0.048193	0.048193	0.060241	0.066265	0.009036	0.036145
0.13253	0.012048	0.063253	0.054217	0.084337	0.090361	0.021084	0.048193	0.006024	0.153614	0.012048	0.042169	0.027108	0.051205	0.003012	0.036145	0.039157	0.045181	0.021084	0.057229
0	0	0	0	0	0	0	0	0	0	0	0	0	0	0	0	1	0	0	0
0.099398	0.01506	0.072289	0.078313	0.018072	0.087349	0.024096	0.045181	0.009036	0.060241	0.021084	0.048193	0.099398	0.042169	0.009036	0.078313	0.054217	0.093373	0.01506	0.03012
0.090361	0.009036	0.099398	0.075301	0.045181	0.078313	0.012048	0.042169	0.018072	0.084337	0.009036	0.042169	0.090361	0.021084	0.01506	0.075301	0.057229	0.090361	0.009036	0.036145
0.084337	0.012048	0.060241	0.11747	0.051205	0.081325	0.036145	0.045181	0.009036	0.084337	0.01506	0.036145	0.081325	0.060241	0	0.066265	0.048193	0.057229	0	0.054217
0.096386	0.006024	0.048193	0.084337	0.039157	0.099398	0.024096	0.075301	0.012048	0.11747	0.051205	0.012048	0.036145	0.051205	0.012048	0.069277	0.066265	0.066265	0.003012	0.03012
0.10241	0.006024	0.063253	0.066265	0.057229	0.060241	0.036145	0.036145	0.051205	0.090361	0.021084	0.027108	0.087349	0.051205	0.036145	0.069277	0.063253	0.057229	0.006024	0.012048
0.066265	0.006024	0.060241	0.081325	0.033133	0.048193	0.060241	0.063253	0.087349	0.063253	0.021084	0.036145	0.039157	0.036145	0.099398	0.039157	0.051205	0.072289	0.006024	0.03012
0.072289	0	0.051205	0.054217	0.036145	0.129518	0.033133	0.027108	0.114458	0.090361	0.01506	0.036145	0.036145	0.042169	0.099398	0.051205	0.03012	0.066265	0.003012	0.012048
MOTIF xxxxxKx_T_xxxxxxK .....K.T......K
letter-probability matrix: alength= 20 w= 15 nsites= 47 E= 2.0e-004
0.06383	0.021277	0.06383	0.106383	0.042553	0.06383	0.021277	0.042553	0.06383	0	0.042553	0.021277	0.042553	0.085106	0.12766	0.021277	0.021277	0.106383	0	0.042553
0.085106	0.042553	0	0.042553	0.021277	0	0.042553	0.042553	0.12766	0.106383	0.021277	0.06383	0.06383	0.021277	0.06383	0.06383	0.021277	0.106383	0.021277	0.042553
0.106383	0.021277	0.085106	0.106383	0.042553	0.106383	0.021277	0	0.021277	0.042553	0	0.021277	0.021277	0.042553	0.106383	0.106383	0.06383	0.042553	0.021277	0.021277
0.042553	0.021277	0.106383	0.042553	0.106383	0.085106	0.06383	0.021277	0.085106	0.12766	0	0.021277	0.021277	0.021277	0.06383	0.021277	0.06383	0.06383	0	0.021277
0.06383	0	0.085106	0.021277	0.042553	0.191489	0.042553	0.021277	0	0.148936	0.06383	0.042553	0.106383	0.021277	0	0.042553	0.106383	0	0	0
0	0	0	0	0	0	0	0	1	0	0	0	0	0	0	0	0	0	0	0
0.170213	0	0.021277	0.106383	0	0.106383	0.06383	0.042553	0.021277	0.06383	0.021277	0.042553	0.021277	0.06383	0	0.106383	0.021277	0.106383	0	0.021277
0	0	0	0	0	0	0	0	0	0	0	0	0	0	0	0	1	0	0	0
0.12766	0.021277	0.042553	0.106383	0.042553	0.085106	0.021277	0.06383	0	0.106383	0.021277	0	0.021277	0.021277	0	0.021277	0.06383	0.12766	0.021277	0.085106
0.234043	0	0.12766	0.148936	0.06383	0.085106	0	0.021277	0.021277	0.06383	0.042553	0.021277	0	0	0	0	0.106383	0.06383	0	0
0.12766	0	0.021277	0.085106	0.021277	0.042553	0.021277	0.06383	0	0.106383	0	0.085106	0.042553	0.085106	0	0.106383	0.12766	0.042553	0.021277	0
0.042553	0.042553	0.06383	0.085106	0.06383	0.021277	0.021277	0.042553	0.021277	0.170213	0.042553	0	0.021277	0.021277	0.021277	0.042553	0.106383	0.085106	0	0.085106
0.12766	0	0.042553	0.085106	0.021277	0.06383	0.021277	0.042553	0.042553	0.148936	0.021277	0.021277	0.06383	0.042553	0	0.021277	0.085106	0.085106	0.021277	0.042553
0.085106	0	0.021277	0.085106	0.106383	0.170213	0.042553	0.042553	0	0.106383	0.021277	0.042553	0.106383	0.021277	0.021277	0.042553	0.021277	0.021277	0.021277	0.021277
0	0	0	0	0	0	0	0	1	0	0	0	0	0	0	0	0	0	0	0
MOTIF IxxxKxx_T_xxxxxxx I...K..T.......
letter-probability matrix: alength= 20 w= 15 nsites= 26 E= 7.7e-005
0	0	0	0	0	0	0	1	0	0	0	0	0	0	0	0	0	0	0	0
0	0	0.115385	0.115385	0	0.115385	0.038462	0.038462	0	0.076923	0	0.038462	0.038462	0.038462	0.076923	0.076923	0.115385	0.115385	0	0
0.076923	0	0.115385	0	0.038462	0.076923	0	0.076923	0.076923	0.115385	0.038462	0.076923	0.115385	0	0.038462	0.038462	0.038462	0.076923	0	0
0.115385	0	0.038462	0.076923	0.076923	0.076923	0	0.038462	0.076923	0.076923	0	0.076923	0	0.115385	0.076923	0.076923	0.038462	0	0.038462	0
0	0	0	0	0	0	0	0	1	0	0	0	0	0	0	0	0	0	0	0
0.038462	0.038462	0.192308	0.038462	0.038462	0.115385	0	0.038462	0.038462	0	0	0	0	0.076923	0.038462	0.038462	0.076923	0.115385	0	0.115385
0.038462	0	0.038462	0.115385	0.153846	0.153846	0.115385	0.153846	0	0.038462	0.038462	0.076923	0	0	0	0.038462	0	0.038462	0	0
0	0	0	0	0	0	0	0	0	0	0	0	0	0	0	0	1	0	0	0
0.115385	0	0	0.038462	0	0	0.038462	0.153846	0	0.076923	0.076923	0	0.192308	0	0	0.115385	0.076923	0.076923	0	0.038462
0.115385	0	0.038462	0.038462	0	0.076923	0	0.038462	0.076923	0.038462	0	0.115385	0	0.115385	0	0	0.153846	0.076923	0	0.115385
0.038462	0	0.038462	0.153846	0	0.153846	0	0.038462	0.038462	0.115385	0	0	0	0.076923	0.038462	0.038462	0.076923	0.153846	0	0.038462
0.192308	0	0	0.153846	0	0.038462	0.115385	0.038462	0	0	0	0	0.115385	0.038462	0.076923	0	0.076923	0.038462	0.038462	0.076923
0.115385	0.038462	0.076923	0	0	0.038462	0	0.076923	0.038462	0.115385	0	0.192308	0	0.038462	0	0.038462	0.076923	0.076923	0	0.076923
0.192308	0.115385	0	0.076923	0	0.076923	0.038462	0	0.192308	0	0	0	0	0	0.038462	0.076923	0.076923	0.076923	0	0.038462
0	0.038462	0.153846	0.153846	0.038462	0	0.038462	0.038462	0	0.038462	0	0.115385	0.115385	0	0.076923	0	0.038462	0.115385	0.038462	0
MOTIF xxxxxKx_T_xxExxxx .....K.T..E....
letter-probability matrix: alength= 20 w= 15 nsites= 36 E= 1.0e-003
0.083333	0.027778	0.027778	0.166667	0	0	0.027778	0.055556	0.083333	0.111111	0.027778	0.055556	0.055556	0	0.111111	0.083333	0.055556	0.027778	0	0
0.055556	0.027778	0.083333	0.027778	0.027778	0.055556	0.027778	0.027778	0.055556	0.055556	0	0	0.111111	0.194444	0.055556	0.055556	0.055556	0.055556	0	0.027778
0.194444	0	0.055556	0.111111	0.027778	0	0.027778	0.055556	0.138889	0.083333	0	0.027778	0.138889	0	0.055556	0.027778	0.027778	0	0	0.027778
0.027778	0.027778	0.027778	0.166667	0	0.111111	0.027778	0.055556	0.138889	0.111111	0	0.083333	0.027778	0.027778	0.027778	0.027778	0.027778	0.083333	0	0
0.083333	0.083333	0	0.138889	0.027778	0.055556	0.027778	0	0.194444	0.138889	0.027778	0.055556	0.027778	0.027778	0	0	0.027778	0.027778	0	0.055556
0	0	0	0	0	0	0	0	1	0	0	0	0	0	0	0	0	0	0	0
0.194444	0.027778	0.111111	0.194444	0.027778	0.111111	0.027778	0	0.027778	0.083333	0	0	0	0.083333	0.055556	0.055556	0	0	0	0
0	0	0	0	0	0	0	0	0	0	0	0	0	0	0	0	1	0	0	0
0.055556	0	0.111111	0.25	0	0.027778	0	0	0.111111	0.055556	0.027778	0	0.111111	0	0	0	0.194444	0.027778	0.027778	0
0.111111	0	0.166667	0.111111	0.083333	0	0.055556	0.055556	0.027778	0.055556	0	0	0.111111	0.027778	0	0.055556	0.027778	0.083333	0.027778	0
0	0	0	1	0	0	0	0	0	0	0	0	0	0	0	0	0	0	0	0
0.111111	0	0.027778	0.138889	0.027778	0.111111	0.055556	0.027778	0	0.138889	0.027778	0.055556	0.055556	0.055556	0	0.083333	0	0.083333	0	0
0.055556	0	0.25	0.138889	0.027778	0.055556	0	0.055556	0.055556	0.055556	0.083333	0.027778	0	0	0.027778	0.055556	0.027778	0.027778	0.055556	0
0.055556	0	0	0.111111	0.055556	0.083333	0.055556	0.111111	0.111111	0.083333	0	0	0.055556	0.055556	0.027778	0.027778	0.027778	0.111111	0	0.027778
0.138889	0	0.027778	0.138889	0.055556	0.027778	0.027778	0	0	0.138889	0	0	0.166667	0.055556	0.055556	0	0	0.083333	0	0.083333
MOTIF xHxxxxG_T_xxxxxxx .H....GT.......
letter-probability matrix: alength= 20 w= 15 nsites= 20 E= 1.2e-002
0.1	0	0	0	0	0.1	0.1	0	0.05	0.15	0	0.05	0	0.1	0	0.15	0.1	0.1	0	0
0	0	0	0	0	0	1	0	0	0	0	0	0	0	0	0	0	0	0	0
0.1	0	0	0	0.1	0.1	0	0.1	0	0.25	0	0.05	0	0.1	0.05	0.05	0	0.1	0	0
0.1	0	0	0.1	0.1	0.05	0	0.05	0	0.05	0	0	0	0.2	0.1	0.1	0	0.05	0	0.1
0.05	0	0.1	0.15	0	0.05	0	0	0.15	0.25	0	0	0.05	0.05	0	0.1	0	0.05	0	0
0.1	0	0	0.2	0.05	0.1	0.05	0.05	0	0.15	0	0.05	0	0	0.05	0	0.1	0.05	0.05	0
0	0	0	0	0	1	0	0	0	0	0	0	0	0	0	0	0	0	0	0
0	0	0	0	0	0	0	0	0	0	0	0	0	0	0	0	1	0	0	0
0.2	0	0	0.1	0	0.05	0	0.05	0.1	0.2	0.05	0	0.05	0.1	0	0.05	0.05	0	0	0
0.05	0	0	0.1	0	0.1	0	0.1	0	0.1	0	0	0.15	0	0.05	0.1	0.2	0	0.05	0
0.05	0	0.1	0.15	0.05	0.05	0	0	0.1	0.05	0.1	0	0	0	0.05	0.15	0.1	0.05	0	0
0.05	0.2	0.05	0	0	0.05	0	0	0	0.05	0.05	0.1	0.1	0.05	0.05	0.1	0.05	0	0.1	0
0	0	0	0	0	0.1	0	0.1	0.1	0.15	0.05	0.25	0	0	0.05	0.1	0	0.1	0	0
0	0	0.05	0.05	0	0.05	0	0.1	0.05	0.1	0.1	0.1	0	0.05	0.1	0	0.05	0.1	0	0.1
0	0	0	0.1	0.05	0	0.05	0.05	0.05	0.15	0.05	0.05	0.05	0.05	0.05	0.05	0.05	0.15	0.05	0
MOTIF xxxxKxx_T_xxxxxxR ....K..T......R
letter-probability matrix: alength= 20 w= 15 nsites= 37 E= 9.7e-004
0.108108	0	0.054054	0.189189	0	0.027027	0	0	0	0.027027	0.027027	0.108108	0	0.081081	0.054054	0.108108	0.108108	0.027027	0	0.081081
0.081081	0	0.108108	0.054054	0	0.081081	0	0.054054	0.108108	0.135135	0	0.027027	0.027027	0.054054	0.054054	0.054054	0.027027	0.054054	0	0.081081
0.054054	0	0	0.081081	0	0.054054	0.054054	0	0.027027	0.081081	0.081081	0.027027	0.027027	0.027027	0.081081	0.135135	0.027027	0.135135	0	0.108108
0.081081	0	0.027027	0.081081	0	0.108108	0	0.027027	0.108108	0.108108	0	0	0	0.054054	0.054054	0.081081	0.027027	0.108108	0.027027	0.108108
0	0	0	0	0	0	0	0	1	0	0	0	0	0	0	0	0	0	0	0
0.081081	0.081081	0.081081	0.081081	0.027027	0.081081	0	0.081081	0	0.108108	0	0	0.027027	0.081081	0.054054	0.135135	0	0.054054	0	0.027027
0.189189	0.054054	0.027027	0.054054	0.081081	0.054054	0	0.108108	0	0.108108	0	0	0.027027	0.054054	0	0.162162	0	0.054054	0	0.027027
0	0	0	0	0	0	0	0	0	0	0	0	0	0	0	0	1	0	0	0
0.027027	0	0	0.135135	0	0.108108	0	0.135135	0	0.189189	0	0	0.108108	0.027027	0	0.081081	0.054054	0.081081	0.027027	0.027027
0.135135	0	0	0.162162	0.054054	0.027027	0	0.081081	0	0.081081	0	0.108108	0.027027	0	0	0.108108	0.135135	0.081081	0	0
0	0	0.027027	0.081081	0.081081	0.054054	0	0.108108	0	0.108108	0.054054	0.054054	0.108108	0.054054	0	0.054054	0.108108	0.108108	0	0
0.027027	0	0.081081	0.162162	0	0.054054	0.027027	0.108108	0.027027	0.027027	0.027027	0.027027	0.027027	0.135135	0	0.081081	0.081081	0.081081	0	0.027027
0	0.027027	0	0.243243	0	0.054054	0.027027	0.027027	0.054054	0.216216	0	0.108108	0	0.027027	0.054054	0.081081	0.027027	0.027027	0	0.027027
0.135135	0	0.135135	0.108108	0.054054	0.135135	0	0	0.162162	0.054054	0	0.081081	0.027027	0.027027	0.027027	0.054054	0	0	0	0
0	0	0	0	0	0	0	0	0	0	0	0	0	0	1	0	0	0	0	0
MOTIF xxxxxKx_T_xSxxxxx .....K.T.S.....
letter-probability matrix: alength= 20 w= 15 nsites= 27 E= 2.0e-002
0.074074	0	0.037037	0.074074	0	0.074074	0.037037	0.111111	0.074074	0.259259	0	0	0.037037	0	0	0.074074	0.074074	0.037037	0	0.037037
0.037037	0	0.185185	0	0	0	0	0.111111	0.148148	0.074074	0	0	0	0	0.111111	0.111111	0.074074	0.148148	0	0
0.111111	0	0.074074	0	0	0.148148	0	0.074074	0.111111	0	0	0	0.148148	0.037037	0.037037	0.111111	0.074074	0.037037	0	0.037037
0.037037	0	0	0.037037	0.074074	0.259259	0	0.037037	0.074074	0	0.037037	0.111111	0.111111	0	0.148148	0	0.074074	0	0	0
0.037037	0.037037	0	0.074074	0	0.037037	0.111111	0.074074	0.037037	0.074074	0.037037	0.111111	0	0	0	0.074074	0.037037	0.222222	0	0.037037
0	0	0	0	0	0	0	0	1	0	0	0	0	0	0	0	0	0	0	0
0.037037	0.074074	0	0.074074	0	0.111111	0	0.111111	0	0.185185	0.111111	0	0	0.148148	0	0.037037	0.037037	0.037037	0.037037	0
0	0	0	0	0	0	0	0	0	0	0	0	0	0	0	0	1	0	0	0
0.111111	0	0.074074	0.111111	0.037037	0.074074	0.037037	0.074074	0	0.111111	0	0	0.074074	0.111111	0	0	0.074074	0.074074	0	0.037037
0	0	0	0	0	0	0	0	0	0	0	0	0	0	0	1	0	0	0	0
0.185185	0	0	0	0.074074	0.037037	0.074074	0	0	0.074074	0	0.222222	0	0.074074	0	0.111111	0.148148	0	0	0
0.185185	0	0.037037	0.074074	0	0	0.037037	0	0	0.222222	0	0	0.111111	0.037037	0	0.111111	0.074074	0.111111	0	0
0.074074	0.037037	0	0.037037	0.037037	0.074074	0	0.185185	0	0.074074	0.074074	0	0.074074	0.037037	0	0.111111	0.037037	0.111111	0.037037	0
0.111111	0	0.111111	0.111111	0	0.037037	0.037037	0	0.074074	0.185185	0	0.074074	0.074074	0.037037	0	0.037037	0.037037	0.037037	0.037037	0
0.111111	0	0.037037	0.148148	0	0.111111	0.074074	0.037037	0	0.037037	0	0.037037	0.037037	0.037037	0.111111	0.037037	0.074074	0.074074	0	0.037037
MOTIF xxxxxxG_T_xxxxxxx ......GT.......
letter-probability matrix: alength= 20 w= 15 nsites= 332 E= 4.6e-008
0.093373	0.01506	0.054217	0.051205	0.033133	0.10241	0.027108	0.054217	0.093373	0.078313	0.024096	0.039157	0.036145	0.039157	0.042169	0.042169	0.051205	0.093373	0.006024	0.024096
0.114458	0.01506	0.060241	0.069277	0.027108	0.060241	0	0.057229	0.057229	0.087349	0.012048	0.033133	0.075301	0.042169	0.060241	0.069277	0.057229	0.081325	0.003012	0.018072
0.087349	0.01506	0.090361	0.10241	0.024096	0.069277	0.042169	0.063253	0.063253	0.063253	0.036145	0.03012	0.048193	0.033133	0.036145	0.051205	0.051205	0.072289	0.009036	0.012048
0.075301	0.01506	0.045181	0.084337	0.024096	0.087349	0.021084	0.069277	0.11747	0.081325	0.024096	0.045181	0.042169	0.033133	0.039157	0.063253	0.048193	0.069277	0	0.01506
0.087349	0.003012	0.081325	0.087349	0.033133	0.14759	0.009036	0.060241	0.090361	0.096386	0.018072	0.01506	0.045181	0.027108	0	0.090361	0.033133	0.051205	0.009036	0.01506
0.093373	0.006024	0.108434	0.045181	0.03012	0.066265	0.01506	0.036145	0.078313	0.087349	0.027108	0.057229	0.039157	0.051205	0.057229	0.069277	0.051205	0.063253	0.009036	0.009036
0	0	0	0	0	1	0	0	0	0	0	0	0	0	0	0	0	0	0	0
0	0	0	0	0	0	0	0	0	0	0	0	0	0	0	0	1	0	0	0
0.084337	0.01506	0.069277	0.084337	0.036145	0.060241	0.021084	0.054217	0.018072	0.072289	0.021084	0.033133	0.084337	0.042169	0.012048	0.051205	0.084337	0.093373	0.018072	0.045181
0.072289	0.012048	0.078313	0.120482	0.039157	0.087349	0.024096	0.039157	0.048193	0.060241	0.03012	0.054217	0.042169	0.042169	0.036145	0.066265	0.075301	0.048193	0.003012	0.021084
0.066265	0.027108	0.066265	0.063253	0.021084	0.084337	0.027108	0.051205	0.051205	0.069277	0.018072	0.027108	0.075301	0.045181	0.039157	0.090361	0.051205	0.096386	0.012048	0.018072
0.090361	0.012048	0.060241	0.078313	0.036145	0.069277	0.03012	0.036145	0.051205	0.084337	0.006024	0.027108	0.054217	0.054217	0.054217	0.087349	0.072289	0.075301	0.009036	0.012048
0.096386	0.021084	0.042169	0.081325	0.042169	0.087349	0.012048	0.078313	0.057229	0.075301	0.009036	0.045181	0.033133	0.03012	0.048193	0.060241	0.048193	0.081325	0.009036	0.042169
0.072289	0.012048	0.027108	0.081325	0.021084	0.075301	0.033133	0.123494	0.081325	0.099398	0.018072	0.03012	0.039157	0.042169	0.048193	0.045181	0.048193	0.081325	0.009036	0.012048
0.10241	0.021084	0.051205	0.048193	0.03012	0.069277	0.012048	0.039157	0.063253	0.087349	0.03012	0.021084	0.057229	0.051205	0.072289	0.066265	0.054217	0.075301	0.021084	0.027108
MOTIF xxxxxRx_T_xxxxxxR .....R.T......R
letter-probability matrix: alength= 20 w= 15 nsites= 26 E= 1.1e-001
0.115385	0	0	0	0	0.076923	0	0.076923	0.038462	0.153846	0	0.038462	0.115385	0.038462	0.115385	0.115385	0.076923	0.038462	0	0
0.076923	0.038462	0	0.076923	0.038462	0.230769	0.038462	0.038462	0.038462	0.038462	0	0	0.038462	0.076923	0	0.076923	0.038462	0.038462	0.115385	0
0.076923	0	0.038462	0.076923	0.076923	0.076923	0.038462	0.076923	0.153846	0	0	0	0	0.115385	0	0.076923	0	0.038462	0	0.153846
0.076923	0.153846	0.115385	0.038462	0	0	0.038462	0.076923	0.076923	0.038462	0	0.038462	0.076923	0.076923	0.076923	0.076923	0	0.038462	0	0
0.076923	0.038462	0.153846	0.076923	0.038462	0.038462	0.038462	0.076923	0	0	0.038462	0	0.076923	0.076923	0	0.038462	0.192308	0.038462	0	0
0	0	0	0	0	0	0	0	0	0	0	0	0	0	1	0	0	0	0	0
0.153846	0	0	0.153846	0	0	0	0	0	0.153846	0	0.038462	0.038462	0.038462	0	0.153846	0.076923	0.192308	0	0
0	0	0	0	0	0	0	0	0	0	0	0	0	0	0	0	1	0	0	0
0.038462	0	0.115385	0.153846	0.038462	0	0	0.038462	0.038462	0	0	0.076923	0.038462	0.076923	0	0.038462	0.038462	0.269231	0.038462	0
0.192308	0	0	0.192308	0	0.076923	0.038462	0.038462	0	0.230769	0	0	0.076923	0	0	0	0.076923	0	0	0.076923
0	0.076923	0	0.076923	0	0.115385	0	0	0	0.192308	0.038462	0.038462	0.038462	0.038462	0	0.269231	0	0.038462	0	0.076923
0.076923	0.038462	0	0.153846	0.076923	0.076923	0.192308	0	0.038462	0.038462	0.076923	0.038462	0	0	0	0.076923	0.038462	0.076923	0	0
0.153846	0	0	0.076923	0.038462	0.076923	0.038462	0	0.038462	0.038462	0.115385	0.153846	0.038462	0.038462	0	0.076923	0	0.115385	0	0
0.076923	0	0.076923	0.076923	0	0.038462	0.115385	0.038462	0.076923	0.076923	0	0	0.076923	0.192308	0.038462	0.038462	0.038462	0.038462	0	0
0	0	0	0	0	0	0	0	0	0	0	0	0	0	1	0	0	0	0	0
MOTIF xxxxxKx_T_xxxxxxx .....K.T.......
letter-probability matrix: alength= 20 w= 15 nsites= 254 E= 1.1e-010
0.074803	0.011811	0.043307	0.062992	0.03937	0.082677	0.03937	0.047244	0.051181	0.122047	0.027559	0.047244	0.051181	0.023622	0.047244	0.062992	0.059055	0.059055	0.011811	0.035433
0.082677	0.003937	0.059055	0.114173	0.027559	0.110236	0.019685	0.051181	0.074803	0.055118	0.015748	0.031496	0.055118	0.019685	0.031496	0.062992	0.07874	0.082677	0.011811	0.011811
0.055118	0.015748	0.066929	0.074803	0.059055	0.110236	0.015748	0.023622	0.059055	0.094488	0.035433	0.055118	0.023622	0.051181	0.027559	0.059055	0.066929	0.051181	0.007874	0.047244
0.070866	0.019685	0.055118	0.106299	0.043307	0.07874	0.023622	0.043307	0.090551	0.07874	0.019685	0.062992	0.043307	0.027559	0.023622	0.051181	0.055118	0.074803	0.015748	0.015748
0.047244	0.015748	0.043307	0.098425	0.043307	0.114173	0.011811	0.047244	0.055118	0.106299	0.031496	0.062992	0.055118	0.011811	0	0.066929	0.051181	0.07874	0.003937	0.055118
0	0	0	0	0	0	0	0	1	0	0	0	0	0	0	0	0	0	0	0
0.114173	0.059055	0.047244	0.11811	0.015748	0	0.035433	0.086614	0.027559	0.086614	0.023622	0.047244	0.011811	0.066929	0.003937	0.090551	0.043307	0.07874	0.011811	0.031496
0	0	0	0	0	0	0	0	0	0	0	0	0	0	0	0	1	0	0	0
0.070866	0.003937	0.047244	0.07874	0.043307	0.082677	0.031496	0.074803	0.007874	0.114173	0.047244	0.031496	0.059055	0.055118	0	0.074803	0.059055	0.086614	0.007874	0.023622
0.082677	0.023622	0.066929	0.086614	0.070866	0.11811	0.023622	0.051181	0.011811	0.086614	0.023622	0.03937	0.059055	0.059055	0.003937	0	0.059055	0.082677	0.007874	0.043307
0.086614	0.007874	0.11811	0	0.051181	0.07874	0.035433	0.035433	0.023622	0.059055	0.027559	0.082677	0.062992	0.074803	0	0.086614	0.055118	0.086614	0.011811	0.015748
0.066929	0.015748	0.090551	0.106299	0.047244	0.070866	0.031496	0.066929	0.023622	0.07874	0.035433	0.011811	0.03937	0.059055	0.007874	0.082677	0.070866	0.066929	0.011811	0.015748
0.066929	0.019685	0.07874	0.090551	0.043307	0.07874	0.051181	0.031496	0.03937	0.106299	0.011811	0.047244	0.043307	0.027559	0.027559	0.074803	0.070866	0.062992	0.007874	0.019685
0.070866	0.011811	0.090551	0.07874	0.055118	0.090551	0.051181	0.027559	0.051181	0.090551	0.007874	0.03937	0.03937	0.027559	0.055118	0.055118	0.043307	0.074803	0.003937	0.035433
0.082677	0.019685	0.062992	0.051181	0.051181	0.059055	0.051181	0.047244	0	0.07874	0.019685	0.031496	0.059055	0.055118	0.098425	0.062992	0.066929	0.082677	0.003937	0.015748
MOTIF xxxxxRC_T_xxxxxxx .....RCT.......
letter-probability matrix: alength= 20 w= 15 nsites= 20 E= 7.5e-002
0	0	0.2	0.05	0.05	0.1	0	0	0.1	0	0	0.1	0	0.1	0.1	0.1	0	0	0.05	0.05
0.1	0	0.05	0.05	0	0.15	0	0.05	0.2	0.05	0	0.05	0.15	0	0	0.05	0	0.1	0	0
0.05	0	0.05	0.15	0.05	0.05	0	0.05	0.05	0	0	0.1	0.05	0.05	0.05	0.15	0	0.1	0	0.05
0.15	0	0	0.05	0	0.05	0.05	0	0	0.15	0.05	0.05	0.05	0	0.05	0.1	0.15	0	0	0.1
0.2	0.1	0.1	0	0.05	0.05	0	0	0.05	0.2	0	0	0.05	0	0	0	0	0.05	0	0.15
0	0	0	0	0	0	0	0	0	0	0	0	0	0	1	0	0	0	0	0
0	1	0	0	0	0	0	0	0	0	0	0	0	0	0	0	0	0	0	0
0	0	0	0	0	0	0	0	0	0	0	0	0	0	0	0	1	0	0	0
0.25	0	0	0	0	0.2	0	0.05	0	0.1	0	0	0.05	0	0	0.05	0.1	0.1	0	0.1
0.15	0	0	0.1	0	0.15	0.2	0.05	0.05	0	0	0	0	0.05	0.05	0.1	0	0	0	0.1
0.1	0.05	0	0.1	0	0.05	0	0.05	0	0	0	0.1	0.15	0	0.1	0.15	0.05	0.05	0	0.05
0.1	0.05	0	0.1	0.05	0.15	0	0.1	0	0.1	0	0.05	0.15	0	0	0.05	0	0.1	0	0
0.05	0	0.1	0	0	0.05	0.1	0.1	0	0.1	0.05	0.05	0	0.05	0	0.15	0.1	0	0	0.1
0.05	0	0.1	0.05	0.05	0.15	0.05	0.1	0	0.05	0	0.1	0.15	0	0	0.05	0	0	0	0.1
0.05	0	0.1	0	0.05	0.15	0.05	0.05	0	0.2	0	0	0.05	0.05	0	0.05	0.2	0	0	0
MOTIF xxxxKxx_T_xExxxxx ....K..T.E.....
letter-probability matrix: alength= 20 w= 15 nsites= 37 E= 7.8e-005
0	0.027027	0.081081	0.135135	0	0.027027	0	0	0.081081	0.054054	0.027027	0.189189	0.108108	0	0.054054	0	0.081081	0.081081	0.027027	0.027027
0.054054	0	0.081081	0.216216	0.027027	0.081081	0.027027	0	0.027027	0.027027	0.027027	0.054054	0	0	0.054054	0.081081	0.027027	0.081081	0.108108	0.027027
0.054054	0	0.108108	0.135135	0	0.108108	0	0.135135	0.162162	0.081081	0.027027	0	0.027027	0.027027	0.054054	0.027027	0.027027	0.027027	0	0
0.162162	0	0.054054	0.027027	0.027027	0.081081	0.027027	0.108108	0.054054	0.081081	0.027027	0.054054	0.027027	0.108108	0.054054	0.054054	0	0.054054	0	0
0	0	0	0	0	0	0	0	1	0	0	0	0	0	0	0	0	0	0	0
0.135135	0	0.027027	0.162162	0.027027	0.054054	0.027027	0	0	0.027027	0.054054	0.054054	0.054054	0.108108	0.054054	0.027027	0.108108	0.081081	0	0
0.135135	0	0.081081	0.054054	0.027027	0	0	0.189189	0.027027	0.189189	0.027027	0	0.027027	0.081081	0	0.027027	0.054054	0.081081	0	0
0	0	0	0	0	0	0	0	0	0	0	0	0	0	0	0	1	0	0	0
0.108108	0	0.027027	0.162162	0	0.081081	0.027027	0	0.027027	0.054054	0.027027	0	0.162162	0.027027	0	0.081081	0.054054	0.108108	0	0.054054
0	0	0	1	0	0	0	0	0	0	0	0	0	0	0	0	0	0	0	0
0.027027	0.027027	0.135135	0.081081	0.027027	0	0.027027	0.108108	0.054054	0.054054	0.027027	0.108108	0	0.135135	0	0.027027	0.054054	0.054054	0.027027	0.027027
0.135135	0	0.027027	0.162162	0	0.054054	0.027027	0	0.027027	0.108108	0.027027	0.027027	0.027027	0.108108	0	0	0.054054	0.135135	0.027027	0.054054
0.135135	0	0.162162	0.162162	0.054054	0.054054	0	0.027027	0.054054	0.162162	0.027027	0.081081	0.027027	0	0	0	0	0.054054	0	0
0.027027	0	0.054054	0.162162	0.054054	0.027027	0.027027	0.054054	0.081081	0.081081	0	0.081081	0.027027	0	0.135135	0.081081	0.027027	0.054054	0	0.027027
0.054054	0	0.162162	0.081081	0.027027	0.054054	0.027027	0.081081	0	0.135135	0.054054	0.027027	0.054054	0.027027	0	0.054054	0.027027	0.108108	0.027027	0
MOTIF xxxxxRx_T_xxxxxxx .....R.T.......
letter-probability matrix: alength= 20 w= 15 nsites= 207 E= 1.4e-004
0.05314	0.024155	0.038647	0.082126	0.028986	0.057971	0.019324	0.048309	0.072464	0.120773	0.028986	0.048309	0.048309	0.057971	0.048309	0.057971	0.082126	0.05314	0.014493	0.014493
0.038647	0.009662	0.048309	0.091787	0.028986	0.091787	0.024155	0.043478	0.062802	0.067633	0.067633	0.024155	0.067633	0.05314	0.028986	0.086957	0.062802	0.057971	0.004831	0.038647
0.115942	0.028986	0.077295	0.038647	0.043478	0.033816	0.033816	0.043478	0.038647	0.091787	0.014493	0.028986	0.082126	0.05314	0.048309	0.077295	0.082126	0.043478	0.009662	0.014493
0.062802	0.014493	0.062802	0.057971	0.038647	0.077295	0.004831	0.062802	0.057971	0.067633	0.028986	0.077295	0.033816	0.048309	0.048309	0.086957	0.077295	0.038647	0.019324	0.033816
0.077295	0.019324	0.048309	0.082126	0.038647	0.067633	0.033816	0.038647	0.043478	0.135266	0.024155	0.057971	0.028986	0.043478	0	0.086957	0.057971	0.067633	0.004831	0.043478
0	0	0	0	0	0	0	0	0	0	0	0	0	0	1	0	0	0	0	0
0.072464	0	0.024155	0.154589	0.05314	0	0.009662	0.048309	0.028986	0.10628	0.028986	0.057971	0.019324	0.144928	0.004831	0.101449	0.072464	0.043478	0.014493	0.014493
0	0	0	0	0	0	0	0	0	0	0	0	0	0	0	0	1	0	0	0
0.101449	0.019324	0.05314	0.077295	0.028986	0.10628	0.024155	0.05314	0.019324	0.072464	0.014493	0.033816	0.082126	0.038647	0	0.072464	0.082126	0.082126	0.028986	0.009662
0.086957	0.009662	0.077295	0.082126	0.024155	0.067633	0.014493	0.072464	0.009662	0.082126	0.014493	0.014493	0.072464	0.057971	0.004831	0.154589	0.082126	0.05314	0	0.019324
0.067633	0.014493	0.067633	0.125604	0.024155	0.082126	0.048309	0.038647	0.004831	0.077295	0.019324	0.048309	0.043478	0.077295	0.019324	0.062802	0.067633	0.077295	0.009662	0.024155
0.072464	0.009662	0.077295	0.082126	0.067633	0.038647	0.033816	0.05314	0.004831	0.10628	0.033816	0.028986	0.043478	0.043478	0.014493	0.062802	0.082126	0.10628	0.014493	0.024155
0.086957	0.028986	0.082126	0.072464	0.024155	0.05314	0.043478	0.038647	0.019324	0.077295	0.028986	0.028986	0.062802	0.072464	0.024155	0.072464	0.072464	0.086957	0.004831	0.019324
0.101449	0.004831	0.033816	0.072464	0.067633	0.05314	0.048309	0.048309	0.067633	0.077295	0.009662	0.038647	0.05314	0.043478	0.072464	0.082126	0.048309	0.057971	0	0.019324
0.067633	0.05314	0.072464	0.082126	0.019324	0.086957	0.019324	0.019324	0.062802	0.15942	0.033816	0.019324	0.05314	0.048309	0	0.057971	0.028986	0.077295	0.004831	0.033816
MOTIF xxxxxxN_T_xxxxxxx ......NT.......
letter-probability matrix: alength= 20 w= 15 nsites= 113 E= 1.0e-001
0.106195	0	0.035398	0.070796	0.035398	0.053097	0.026549	0.044248	0.035398	0.141593	0.017699	0.026549	0.035398	0.044248	0.026549	0.061947	0.053097	0.123894	0.035398	0.026549
0.115044	0	0.00885	0.035398	0.026549	0.070796	0.044248	0.053097	0.106195	0.088496	0.017699	0.017699	0.079646	0.026549	0.070796	0.044248	0.070796	0.106195	0	0.017699
0.079646	0.017699	0.115044	0.088496	0.017699	0.061947	0.088496	0.044248	0.088496	0.053097	0.026549	0.053097	0.017699	0.017699	0.044248	0.044248	0.026549	0.070796	0.026549	0.017699
0.097345	0.017699	0.044248	0.044248	0.035398	0.070796	0.088496	0.035398	0.053097	0.053097	0.017699	0.044248	0.044248	0.044248	0.115044	0.035398	0.053097	0.061947	0	0.044248
0.115044	0.026549	0.070796	0.053097	0.079646	0.097345	0.017699	0.053097	0.070796	0.044248	0	0.044248	0.044248	0.079646	0	0.035398	0.061947	0.053097	0.026549	0.026549
0.079646	0.00885	0.070796	0.079646	0.044248	0.061947	0	0.061947	0	0.088496	0.053097	0.079646	0.053097	0.061947	0	0.132743	0.035398	0.079646	0	0.00885
0	0	0	0	0	0	0	0	0	0	0	1	0	0	0	0	0	0	0	0
0	0	0	0	0	0	0	0	0	0	0	0	0	0	0	0	1	0	0	0
0.106195	0.00885	0.061947	0.123894	0.088496	0.053097	0.017699	0.044248	0.00885	0.053097	0	0.035398	0.088496	0.026549	0.026549	0.044248	0.070796	0.097345	0.017699	0.026549
0.088496	0.017699	0.097345	0.115044	0.070796	0.115044	0	0.017699	0.035398	0.097345	0.00885	0.044248	0.035398	0.026549	0.026549	0.079646	0.061947	0.035398	0	0.026549
0.017699	0.026549	0.079646	0.070796	0.017699	0.070796	0.00885	0.061947	0.070796	0.115044	0.017699	0.053097	0.035398	0.044248	0.079646	0.079646	0.044248	0.106195	0	0
0.106195	0	0.053097	0.097345	0.061947	0.079646	0.017699	0.053097	0.044248	0.097345	0.026549	0.061947	0.026549	0.053097	0.061947	0.026549	0.026549	0.053097	0.017699	0.035398
0.088496	0.017699	0.061947	0.088496	0.070796	0.088496	0.035398	0.035398	0.053097	0.079646	0	0.017699	0.053097	0.035398	0.079646	0.079646	0.017699	0.061947	0.017699	0.017699
0.053097	0.026549	0.035398	0.079646	0.044248	0.106195	0.00885	0.044248	0.061947	0.061947	0.035398	0.017699	0.017699	0.044248	0.106195	0.088496	0.088496	0.044248	0.00885	0.026549
0.070796	0.017699	0.035398	0.079646	0.017699	0.053097	0.035398	0.044248	0.106195	0.097345	0.00885	0.061947	0.079646	0.017699	0.044248	0.035398	0.070796	0.070796	0.017699	0.035398
MOTIF xxxxKGx_T_xxxxxxx ....KG.T.......
letter-probability matrix: alength= 20 w= 15 nsites= 29 E= 1.1e-003
0.103448	0.034483	0.034483	0.103448	0.068966	0.068966	0.034483	0	0.068966	0.034483	0.034483	0.034483	0.068966	0.034483	0.034483	0	0.068966	0.068966	0.034483	0.068966
0.034483	0.034483	0.068966	0.034483	0.137931	0.068966	0.034483	0.103448	0	0.103448	0	0.034483	0.103448	0.034483	0.034483	0.103448	0.068966	0	0	0
0.068966	0.068966	0.068966	0.034483	0	0.103448	0	0.068966	0	0.103448	0.034483	0	0.103448	0	0.034483	0.103448	0.034483	0.068966	0.103448	0
0.068966	0	0	0.034483	0	0.068966	0	0.103448	0.172414	0.137931	0	0.034483	0.103448	0.034483	0	0.034483	0.034483	0.103448	0.034483	0.034483
0	0	0	0	0	0	0	0	1	0	0	0	0	0	0	0	0	0	0	0
0	0	0	0	0	1	0	0	0	0	0	0	0	0	0	0	0	0	0	0
0.068966	0	0.103448	0.034483	0.103448	0	0	0.068966	0	0.137931	0.034483	0	0.034483	0.068966	0	0.034483	0.034483	0.241379	0	0.034483
0	0	0	0	0	0	0	0	0	0	0	0	0	0	0	0	1	0	0	0
0.034483	0	0.034483	0.068966	0.137931	0.103448	0	0.103448	0	0.206897	0	0	0.103448	0.034483	0	0.137931	0	0	0	0.034483
0.103448	0.034483	0.068966	0	0.034483	0.103448	0	0.103448	0	0.068966	0	0.068966	0.034483	0.034483	0	0.137931	0.034483	0.137931	0	0.034483
0.034483	0.068966	0.068966	0	0	0.034483	0	0	0.034483	0.137931	0	0	0.137931	0.034483	0	0.241379	0.034483	0.068966	0	0.103448
0.137931	0	0.034483	0.034483	0	0.137931	0.034483	0.034483	0	0	0.068966	0	0.206897	0.068966	0.034483	0.034483	0.068966	0.068966	0	0.034483
0.068966	0.103448	0.103448	0.034483	0.068966	0.172414	0	0.034483	0.103448	0.034483	0	0.034483	0.034483	0	0.034483	0.034483	0.034483	0.103448	0	0
0	0	0	0	0.068966	0.068966	0.068966	0.034483	0.241379	0.034483	0	0.034483	0.034483	0.068966	0.068966	0.034483	0.103448	0.103448	0	0.034483
0.103448	0	0.103448	0.068966	0	0.103448	0.206897	0.068966	0	0.068966	0	0	0.068966	0.034483	0	0.068966	0.034483	0.068966	0	0
MOTIF xxxxxxA_T_xxxLxxx ......AT...L...
letter-probability matrix: alength= 20 w= 15 nsites= 40 E= 1.9e-001
0.2	0	0.025	0.1	0.05	0.125	0.05	0	0.025	0	0.025	0.05	0.075	0	0.125	0.1	0.025	0.025	0	0
0.025	0.025	0.025	0.075	0.05	0.05	0.025	0.025	0.05	0.375	0.025	0.025	0.025	0.025	0.025	0.025	0.075	0.025	0	0.025
0.05	0.025	0.325	0.15	0	0	0.05	0	0.075	0.125	0	0.025	0	0.025	0.05	0.025	0	0.05	0	0.025
0.05	0	0.075	0.1	0.025	0.025	0	0.15	0.1	0.075	0	0	0.025	0.1	0.025	0.025	0	0.225	0	0
0.1	0.025	0.075	0.4	0.025	0.025	0.075	0	0	0.125	0.025	0.025	0	0.025	0	0.025	0.05	0	0	0
0.05	0	0.025	0.075	0.025	0.025	0	0.325	0	0.025	0.1	0.025	0.125	0.025	0	0.05	0.05	0.075	0	0
1	0	0	0	0	0	0	0	0	0	0	0	0	0	0	0	0	0	0	0
0	0	0	0	0	0	0	0	0	0	0	0	0	0	0	0	1	0	0	0
0.075	0	0	0.05	0	0.075	0.025	0	0.025	0.1	0	0.05	0.1	0.05	0	0	0	0.1	0.05	0.3
0.1	0	0.025	0.05	0	0.075	0	0.025	0.025	0.025	0	0.025	0	0.075	0.35	0.075	0.1	0.025	0	0.025
0.15	0	0.05	0.15	0	0.025	0	0	0.15	0.05	0	0	0.05	0.025	0.175	0.05	0.075	0.025	0	0.025
0	0	0	0	0	0	0	0	0	1	0	0	0	0	0	0	0	0	0	0
0.05	0.025	0.025	0.05	0	0.025	0.05	0.025	0	0.275	0	0.025	0	0.05	0.175	0.075	0	0.125	0	0.025
0.05	0.025	0.025	0.325	0.025	0.025	0.025	0	0.125	0.125	0	0	0	0.075	0.125	0.05	0	0	0	0
0.025	0	0.1	0.05	0	0.3	0	0.05	0.075	0.05	0.025	0	0	0.025	0.125	0.075	0.075	0.025	0	0
MOTIF xxxxxxL_T_xxxxxxx ......LT.......
letter-probability matrix: alength= 20 w= 15 nsites= 220 E= 9.5e-002
0.122727	0.018182	0.059091	0.109091	0.027273	0.068182	0.022727	0.05	0.090909	0.040909	0.013636	0.040909	0.054545	0.040909	0.104545	0.027273	0.022727	0.036364	0.004545	0.045455
0.068182	0.018182	0.05	0.131818	0.022727	0.027273	0.036364	0.068182	0.095455	0.077273	0.004545	0.045455	0.031818	0.040909	0.081818	0.054545	0.045455	0.072727	0.004545	0.022727
0.063636	0.022727	0.063636	0.1	0.031818	0.077273	0.072727	0.036364	0.063636	0.086364	0.009091	0.027273	0.018182	0.072727	0.068182	0.05	0.031818	0.072727	0.009091	0.022727
0.081818	0.013636	0.054545	0.068182	0.013636	0.081818	0.009091	0.031818	0.068182	0.063636	0.027273	0.018182	0.054545	0.059091	0.068182	0.054545	0.059091	0.104545	0.013636	0.054545
0.095455	0.013636	0.072727	0.077273	0.05	0.068182	0.013636	0.05	0.122727	0.05	0.018182	0.054545	0.036364	0.077273	0	0.081818	0.036364	0.054545	0.004545	0.022727
0.1	0.013636	0.059091	0.090909	0.040909	0.063636	0.004545	0.095455	0	0.109091	0.009091	0.031818	0.027273	0.063636	0	0.095455	0.081818	0.081818	0.009091	0.022727
0	0	0	0	0	0	0	0	0	1	0	0	0	0	0	0	0	0	0	0
0	0	0	0	0	0	0	0	0	0	0	0	0	0	0	0	1	0	0	0
0.077273	0.045455	0.059091	0.145455	0.036364	0.072727	0.018182	0.018182	0.027273	0.059091	0.018182	0.045455	0.1	0.068182	0.004545	0.059091	0.054545	0.063636	0.009091	0.018182
0.104545	0.018182	0.081818	0.077273	0.027273	0.05	0.022727	0.027273	0.05	0.077273	0.045455	0.063636	0.068182	0.05	0.063636	0.040909	0.045455	0.054545	0.009091	0.022727
0.040909	0.009091	0.072727	0.072727	0.022727	0.068182	0.05	0.05	0.045455	0.063636	0.027273	0.05	0.1	0.040909	0.045455	0.077273	0.059091	0.077273	0.013636	0.013636
0.077273	0.022727	0.054545	0.118182	0.013636	0.040909	0.022727	0.040909	0.072727	0.104545	0.018182	0.072727	0.036364	0.054545	0.05	0.054545	0.054545	0.068182	0.004545	0.018182
0.118182	0.004545	0.068182	0.086364	0.040909	0.068182	0.027273	0.05	0.081818	0.1	0.022727	0.05	0.05	0.036364	0.059091	0.045455	0.040909	0.031818	0	0.018182
0.059091	0	0.036364	0.1	0.031818	0.054545	0.036364	0.022727	0.090909	0.104545	0.013636	0.031818	0.068182	0.054545	0.095455	0.063636	0.045455	0.063636	0.018182	0.009091
0.063636	0.018182	0.063636	0.063636	0.05	0.059091	0.022727	0.022727	0.109091	0.072727	0.018182	0.05	0.018182	0.036364	0.077273	0.036364	0.059091	0.1	0.004545	0.054545
MOTIF xxxRxxx_T_xxxxxxx ...R...T.......
letter-probability matrix: alength= 20 w= 15 nsites= 123 E= 3.8e+000
0.130081	0	0.081301	0.065041	0.02439	0.04065	0.02439	0.02439	0.081301	0.073171	0.02439	0.065041	0.056911	0.04878	0.04065	0.081301	0.03252	0.065041	0	0.04065
0.113821	0.00813	0.03252	0.081301	0.01626	0.081301	0.03252	0.081301	0.04878	0.081301	0.01626	0.081301	0.02439	0.02439	0.056911	0.056911	0.056911	0.056911	0.00813	0.04065
0.04065	0.03252	0.01626	0.065041	0.04065	0.073171	0.01626	0.04878	0.04878	0.138211	0	0.02439	0.04878	0.04065	0.056911	0.105691	0.089431	0.065041	0.00813	0.04065
0	0	0	0	0	0	0	0	0	0	0	0	0	0	1	0	0	0	0	0
0.089431	0.03252	0.089431	0.04878	0.01626	0.113821	0.01626	0.03252	0.073171	0.081301	0.03252	0.04065	0.04065	0.113821	0	0.089431	0.02439	0.056911	0	0.00813
0.081301	0.01626	0.04065	0.089431	0.04878	0.065041	0.01626	0.097561	0	0.154472	0.00813	0.04065	0.081301	0.02439	0	0.081301	0.081301	0.04878	0	0.02439
0.121951	0.056911	0.04878	0.154472	0.04878	0	0.01626	0.04065	0.01626	0	0.03252	0	0.089431	0.056911	0	0.162602	0.056911	0.056911	0	0.04065
0	0	0	0	0	0	0	0	0	0	0	0	0	0	0	0	1	0	0	0
0.097561	0.01626	0.03252	0.089431	0.04065	0.081301	0.00813	0.065041	0.01626	0.113821	0.03252	0.04065	0.04065	0.073171	0.01626	0.065041	0.065041	0.073171	0.01626	0.01626
0.056911	0.02439	0.065041	0.113821	0.04878	0.056911	0.01626	0.01626	0.00813	0.162602	0.02439	0.02439	0.065041	0.01626	0.00813	0.065041	0.097561	0.056911	0.01626	0.056911
0.04878	0.04878	0.056911	0.056911	0.081301	0.073171	0.056911	0.03252	0.02439	0.138211	0	0.065041	0.04065	0.04878	0.01626	0.04878	0.03252	0.097561	0	0.03252
0.065041	0.01626	0.073171	0.089431	0.01626	0.105691	0.04065	0.03252	0.04065	0.04065	0.01626	0.03252	0.105691	0.073171	0.02439	0.073171	0.089431	0.04878	0.00813	0.00813
0.081301	0.03252	0.056911	0.073171	0.02439	0.04878	0.02439	0.04065	0.097561	0.113821	0.01626	0.02439	0.073171	0.056911	0.03252	0.081301	0.03252	0.065041	0.00813	0.01626
0.105691	0.00813	0.056911	0.097561	0.04065	0.04878	0.02439	0.056911	0.130081	0.073171	0.02439	0.01626	0.065041	0.03252	0.04065	0.056911	0.03252	0.056911	0.00813	0.02439
0.081301	0.03252	0.081301	0.073171	0.02439	0.065041	0.01626	0.04065	0.130081	0.04878	0	0.04878	0.065041	0.01626	0.089431	0.04878	0.04065	0.056911	0.00813	0.03252

## Sheet: original_rolim
	Pattern	Sample Frequency	Foreground Frequency	Foreground Size	Enrichment (Sample Frequency / Background Frequency)
0	......[T][T].[I].....	26	26	161	1.86752
1	....[4].[T][T].......	40	39	135	1.10695
2	....[G].[T][T].......	29	21	96	1.58138
3	......[T][T].......	161	75	3981	0.496413
4	....[K][T].[T].......	40	40	191	1.86752
5	...[4].[T].[T].......	53	43	151	1.23169
6	....[R][T].[T].......	25	23	108	1.07093
7	.....[T].[T].....[4].	51	25	85	13.5844
8	.....[T].[T].......	198	60	3820	0.525591
9	....[T][K].[T].......	27	26	431	1.79793
10	.....[K].[T]..[N]...[4]	25	25	42	16.489
11	.[T]...[K].[T].......	30	27	363	1.75697
12	..[T]..[K].[T].......	28	20	336	1.62495
13	.....[K].[T].[A].....	52	42	316	3.0692
14	.....[K].[T].......	448	274	3629	1.53371
15	...[T][K]..[T].......	32	30	429	2.08904
16	....[K]..[T].[T]..[5]..	24	23	82	13.1218
17	....[K]..[T][D]......	57	35	317	3.83249
18	....[K]..[T]......[4]	124	79	282	3.49676
19	....[K]..[T].....[4].	118	58	203	3.0597
20	....[R][Q].[T]...[1]...	23	23	179	7.05315
21	....[R].[L][T]...[1]...	41	38	156	4.62946
22	....[4]..[T][G][1].....	44	20	21	3.27066
23	.[H]....[G][T].......	50	39	327	5.35467
24	....[G].[G][T].....[I].	22	20	43	13.2485
25	......[G][T].......	475	245	2367	1.26339
26	.....[R][Q][T].......	34	32	245	2.93107
27	.....[R].[T].......	345	213	2040	1.26684
28	.[L][5].[E][I][A][T][Y][R].[L][1][E][G]	31	31	38	99.0861
29	.[T].....[T]......[K]	39	20	186	10.0033
30	......[E][T]......[K]	43	32	166	2.69088
31	.......[T]......[K]	434	134	1540	1.99278
32	....[T]..[T].......	155	67	1354	0.453931
33	[N]..[4]...[T].......	50	32	264	1.69256
34	...[T]...[T].......	176	49	1023	0.508426
35	[K].....[E][T].......	45	27	115	1.97346
36	...[G]...[T].....[G].	43	32	126	1.9358
37	[T]......[T].......	204	40	733	0.599778
38	..[T]....[T].......	194	27	693	0.568186
39	......[N][T].......	186	59	666	0.931227
40	[A].....[L][T].......	52	32	127	1.40763
41	.....[E].[T].......	320	71	480	0.897154
42	.......[T].......	3981	409	3981	0.711543

## Sheet: reordered_rolim
	Pattern	Sample Frequency	Foreground Frequency	Foreground Size	Enrichment (Sample Frequency / Background Frequency)
0	......[T][T].[I].....	26	26	161	1.86752
1	....[4].[T][T].......	40	39	135	1.10695
2	....[G].[T][T].......	29	21	96	1.58138
3	......[T][T].......	161	75	3981	0.496413
4	....[K][T].[T].......	40	40	191	1.86752
5	...[4].[T].[T].......	53	43	151	1.23169
6	....[R][T].[T].......	25	23	108	1.07093
7	.....[T].[T].....[4].	51	25	85	13.5844
8	.....[T].[T].......	198	60	3820	0.525591
9	....[T][K].[T].......	27	26	431	1.79793
10	.....[K].[T]..[N]...[4]	25	25	42	16.489
11	.[T]...[K].[T].......	30	27	363	1.75697
12	..[T]..[K].[T].......	28	20	336	1.62495
13	.....[K].[T].[A].....	52	42	316	3.0692
14	.....[K].[T].......	448	274	3629	1.53371
15	...[T][K]..[T].......	32	30	429	2.08904
16	....[K]..[T].[T]..[5]..	24	23	82	13.1218
17	....[K]..[T][D]......	57	35	317	3.83249
18	....[K]..[T]......[4]	124	79	282	3.49676
19	....[K]..[T].....[4].	118	58	203	3.0597
20	....[R][Q].[T]...[1]...	23	23	179	7.05315
21	....[R].[L][T]...[1]...	41	38	156	4.62946
22	....[4]..[T][G][1].....	44	20	21	3.27066
23	.[H]....[G][T].......	50	39	327	5.35467
24	....[G].[G][T].....[I].	22	20	43	13.2485
25	......[G][T].......	475	245	2367	1.26339
26	.....[R][Q][T].......	34	32	245	2.93107
27	.....[R].[T].......	345	213	2040	1.26684
28	.[L][5].[E][I][A][T][Y][R].[L][1][E][G]	31	31	38	99.0861
29	.[T].....[T]......[K]	39	20	186	10.0033
30	......[E][T]......[K]	43	32	166	2.69088
31	.......[T]......[K]	434	134	1540	1.99278
32	....[T]..[T].......	155	67	1354	0.453931
33	[N]..[4]...[T].......	50	32	264	1.69256
34	...[T]...[T].......	176	49	1023	0.508426
35	[K].....[E][T].......	45	27	115	1.97346
36	...[G]...[T].....[G].	43	32	126	1.9358
37	[T]......[T].......	204	40	733	0.599778
38	..[T]....[T].......	194	27	693	0.568186
39	......[N][T].......	186	59	666	0.931227
40	[A].....[L][T].......	52	32	127	1.40763
41	.....[E].[T].......	320	71	480	0.897154
42	.......[T].......	3981	409	3981	0.711543
