# Supplementary material for: Robust unsupervised deconvolution of linear motifs characterizes 68 protein modifications at proteome scale
Source: Sci Rep. 2021 Nov 18;11:22490. doi: 10.1038/s41598-021-01971-3 (PMC8602328; doi:10.1038/s41598-021-01971-3)
Supplement: Supplementary file 1 — Supplementary Information 1. [file 41598_2021_1971_MOESM1_ESM.zip › Smith et al Supplementary Data and Tables/Smith et al Supplementary Data S2/TagGraph analysis/Supplementary Data S2 TagGraph_S results_Fig1b.xlsx]

## Sheet: Description
Supplementary Data S2 TagGraph_S results_Fig1b: result output for analysis of TagGraph et al phospho_S-centered data in momo and rolim respectively
original_momo - momo results from analysis of original phospho_S-centered sequences from TagGraph et al data
reordered_momo - momo results from analysis of reordered phospho_S-centered sequences from TagGraph et al data
original_rolim - rolim results from analysis of original phospho_S-centered sequences from TagGraph et al data
reordered_rolim - rolim results from analysis of reordered phospho_S-centered sequences from TagGraph et al data

## Sheet: original_momo
MEME version 5.3.3
Alphabet= ACDEFGHIKLMNPQRSTVWY
Background letter frequencies
A 0.069023 C 0.006840 D 0.062314 E 0.095579 F 0.018591 G 0.071328 H 0.020184 I 0.024476 K 0.056223 L 0.060327 M 0.015049 N 0.025282 P 0.091231 Q 0.037613 R 0.062070 S 0.166214 T 0.052812 V 0.046028 W 0.003786 Y 0.015030
MOTIF xxxxRxx_S_PxPxxxx ....R..SP.P....
letter-probability matrix: alength= 20 w= 15 nsites= 48 E= 4.6e-010
0.1875	0	0	0.083333	0	0.041667	0.041667	0.041667	0.0625	0.020833	0.020833	0.104167	0.104167	0.020833	0.083333	0.104167	0.0625	0.020833	0	0
0.083333	0.020833	0	0.125	0.020833	0.0625	0.041667	0	0.0625	0.020833	0	0	0.1875	0.020833	0.0625	0.104167	0.083333	0.041667	0	0.0625
0.125	0.020833	0.020833	0.0625	0.020833	0.0625	0.020833	0	0.104167	0.083333	0	0	0.041667	0.020833	0.25	0.0625	0.0625	0.020833	0	0.020833
0.083333	0	0	0.020833	0.083333	0.083333	0	0.041667	0.1875	0.020833	0	0.020833	0.020833	0.041667	0.166667	0.1875	0.020833	0	0	0.020833
0	0	0	0	0	0	0	0	0	0	0	0	0	0	1	0	0	0	0	0
0.0625	0	0.0625	0.0625	0	0.083333	0	0	0.104167	0.020833	0	0.041667	0.104167	0.0625	0.0625	0.208333	0.0625	0.041667	0	0.020833
0.083333	0	0.020833	0.0625	0	0.1875	0.0625	0	0.083333	0.020833	0	0.020833	0.1875	0.041667	0.145833	0.020833	0.020833	0.020833	0.020833	0
0	0	0	0	0	0	0	0	0	0	0	0	0	0	0	1	0	0	0	0
0	0	0	0	0	0	0	0	0	0	0	0	1	0	0	0	0	0	0	0
0.145833	0	0.020833	0.1875	0	0.020833	0	0.020833	0.020833	0.041667	0	0	0.104167	0.0625	0.020833	0.1875	0.145833	0.020833	0	0
0	0	0	0	0	0	0	0	0	0	0	0	1	0	0	0	0	0	0	0
0.1875	0	0.020833	0.104167	0	0.020833	0.020833	0	0	0.041667	0	0.020833	0.229167	0.020833	0	0.208333	0.0625	0.041667	0	0.020833
0.0625	0	0.0625	0.083333	0	0.104167	0.020833	0	0	0.041667	0	0.020833	0.3125	0	0	0.083333	0.0625	0.145833	0	0
0.041667	0	0.0625	0.145833	0.020833	0.0625	0	0	0.083333	0	0	0	0.291667	0.020833	0.041667	0.145833	0.041667	0.020833	0	0.020833
0.104167	0	0.041667	0.208333	0	0.104167	0	0	0.020833	0.041667	0	0.041667	0.208333	0	0.0625	0.041667	0.083333	0.041667	0	0
MOTIF xxxxxAK_S_Pxxxxxx .....AKSP......
letter-probability matrix: alength= 20 w= 15 nsites= 22 E= 6.5e-004
0	0	0	0.045455	0	0	0	0	0.454545	0	0	0.045455	0.318182	0	0.045455	0.090909	0	0	0	0
0	0	0	0.090909	0.045455	0	0	0	0.045455	0.045455	0	0	0.090909	0	0.045455	0.409091	0.090909	0.136364	0	0
0	0	0	0.045455	0	0.045455	0	0	0.272727	0	0	0	0.5	0.045455	0	0.045455	0	0.045455	0	0
0.136364	0	0	0.545455	0	0.045455	0	0.045455	0.045455	0	0	0	0.045455	0	0	0.136364	0	0	0	0
0	0	0.045455	0.454545	0	0	0.045455	0	0.363636	0	0	0	0.045455	0	0	0	0	0.045455	0	0
1	0	0	0	0	0	0	0	0	0	0	0	0	0	0	0	0	0	0	0
0	0	0	0	0	0	0	0	1	0	0	0	0	0	0	0	0	0	0	0
0	0	0	0	0	0	0	0	0	0	0	0	0	0	0	1	0	0	0	0
0	0	0	0	0	0	0	0	0	0	0	0	1	0	0	0	0	0	0	0
0.136364	0	0	0.363636	0	0	0	0.045455	0	0.045455	0	0	0.090909	0	0	0	0.045455	0.272727	0	0
0.045455	0	0	0.090909	0	0	0	0	0.681818	0.045455	0	0	0.045455	0	0	0.090909	0	0	0	0
0.272727	0	0	0.454545	0	0	0	0	0.045455	0	0	0	0.090909	0.045455	0	0.045455	0	0.045455	0	0
0	0	0.045455	0.5	0	0.045455	0	0	0.272727	0	0	0	0	0	0	0.045455	0.045455	0.045455	0	0
0.454545	0	0	0.045455	0	0	0.045455	0	0.045455	0	0	0	0.045455	0	0	0.318182	0	0.045455	0	0
0	0	0	0	0	0.090909	0	0	0.5	0.045455	0	0	0.272727	0	0.045455	0.045455	0	0	0	0
MOTIF xxxxRxx_S_PxSxxxx ....R..SP.S....
letter-probability matrix: alength= 20 w= 15 nsites= 22 E= 1.2e-003
0.090909	0	0	0.136364	0	0.045455	0	0.045455	0.090909	0.181818	0	0	0.045455	0.045455	0.090909	0.227273	0	0	0	0
0.090909	0	0.090909	0	0.045455	0.045455	0.045455	0	0.181818	0.090909	0	0	0.136364	0.045455	0.090909	0.045455	0.045455	0.045455	0	0
0	0	0.045455	0	0.045455	0.136364	0	0	0.045455	0	0	0.045455	0.045455	0.090909	0.181818	0.136364	0.090909	0.136364	0	0
0.045455	0	0	0.045455	0	0.045455	0.045455	0	0.090909	0.045455	0	0.045455	0.090909	0.136364	0.136364	0.181818	0.090909	0	0	0
0	0	0	0	0	0	0	0	0	0	0	0	0	0	1	0	0	0	0	0
0.181818	0	0.045455	0	0	0.045455	0	0	0.045455	0.045455	0	0	0.181818	0.045455	0.045455	0.181818	0.136364	0	0	0.045455
0.045455	0	0	0.136364	0	0.045455	0.090909	0	0.045455	0.090909	0	0	0.181818	0	0.090909	0	0.136364	0.136364	0	0
0	0	0	0	0	0	0	0	0	0	0	0	0	0	0	1	0	0	0	0
0	0	0	0	0	0	0	0	0	0	0	0	1	0	0	0	0	0	0	0
0.090909	0.045455	0	0.136364	0.090909	0.090909	0	0	0	0	0	0.045455	0.090909	0.045455	0.045455	0.227273	0.045455	0	0	0.045455
0	0	0	0	0	0	0	0	0	0	0	0	0	0	0	1	0	0	0	0
0.045455	0	0	0	0	0.090909	0.045455	0.045455	0	0.090909	0.045455	0.136364	0.227273	0	0	0.136364	0.090909	0.045455	0	0
0.090909	0	0.136364	0.090909	0.045455	0	0	0	0.045455	0.045455	0	0	0.090909	0	0.045455	0.272727	0.045455	0.090909	0	0
0.136364	0	0	0.045455	0.045455	0.045455	0.045455	0.045455	0.045455	0	0	0	0.227273	0.045455	0	0.272727	0.045455	0	0	0
0.045455	0	0.045455	0.045455	0.090909	0.045455	0.045455	0.045455	0	0.090909	0.045455	0	0.136364	0.090909	0	0.136364	0	0.136364	0	0
MOTIF xxxxxxx_S_PTxPxxx .......SPT.P...
letter-probability matrix: alength= 20 w= 15 nsites= 20 E= 2.4e-003
0.05	0	0.1	0.1	0.05	0.1	0	0	0.2	0	0	0	0.2	0	0.1	0	0.05	0.05	0	0
0.05	0	0	0.15	0.05	0.05	0	0	0.05	0.1	0	0	0.05	0	0.15	0.1	0.1	0.1	0	0.05
0.05	0.05	0.1	0.1	0	0.05	0.05	0	0.05	0.05	0	0	0	0.15	0.1	0.2	0	0	0	0.05
0	0	0.1	0	0	0	0.1	0	0.1	0.1	0	0	0.15	0	0.2	0.2	0	0.05	0	0
0.1	0	0.05	0.15	0.05	0.05	0.05	0	0	0.05	0	0	0.1	0	0.05	0.2	0.15	0	0	0
0.15	0	0	0.05	0.05	0.05	0	0	0	0.15	0	0	0.1	0	0.15	0.15	0.1	0.05	0	0
0.1	0	0	0.05	0.05	0.2	0.05	0	0.05	0	0	0.05	0.05	0.05	0.05	0.05	0.1	0.1	0	0.05
0	0	0	0	0	0	0	0	0	0	0	0	0	0	0	1	0	0	0	0
0	0	0	0	0	0	0	0	0	0	0	0	1	0	0	0	0	0	0	0
0	0	0	0	0	0	0	0	0	0	0	0	0	0	0	0	1	0	0	0
0	0	0.05	0.05	0	0.15	0.05	0.05	0	0.2	0	0	0.1	0	0.05	0.3	0	0	0	0
0	0	0	0	0	0	0	0	0	0	0	0	1	0	0	0	0	0	0	0
0.1	0.05	0	0.05	0	0	0	0	0	0.05	0	0.15	0.1	0	0.05	0.25	0.05	0.15	0	0
0.2	0	0	0.05	0	0.05	0	0	0.05	0.05	0	0.1	0.1	0.05	0.05	0.1	0.15	0.05	0	0
0.1	0	0.05	0.1	0.1	0	0	0.05	0.1	0.05	0	0	0.05	0	0.15	0.15	0	0.05	0	0.05
MOTIF xxxxxxx_S_PVxxxxx .......SPV.....
letter-probability matrix: alength= 20 w= 15 nsites= 65 E= 6.5e-010
0.123077	0	0.030769	0.061538	0.015385	0.061538	0.046154	0.061538	0.046154	0.061538	0.015385	0.061538	0.123077	0.092308	0.046154	0.046154	0.076923	0.030769	0	0
0.138462	0	0.046154	0.092308	0.015385	0.123077	0	0.015385	0.153846	0.030769	0.015385	0.015385	0.046154	0.076923	0.046154	0.061538	0.030769	0.076923	0	0.015385
0.030769	0.015385	0.030769	0.076923	0.046154	0.030769	0.015385	0	0.138462	0.030769	0.015385	0.046154	0.107692	0.061538	0.046154	0.184615	0.015385	0.046154	0.015385	0.046154
0.123077	0	0.015385	0.107692	0.015385	0.061538	0	0.030769	0.123077	0	0.030769	0.092308	0.153846	0.015385	0.061538	0.046154	0.030769	0.092308	0	0
0.061538	0.015385	0.046154	0.092308	0.015385	0.076923	0.015385	0.015385	0.107692	0.015385	0	0.015385	0.061538	0.061538	0.153846	0.153846	0.015385	0.076923	0	0
0.153846	0.030769	0.030769	0.046154	0	0.092308	0.015385	0.015385	0.046154	0.046154	0.015385	0.015385	0.215385	0.030769	0.092308	0.107692	0.015385	0.015385	0	0.015385
0.046154	0.015385	0.030769	0.076923	0.015385	0.076923	0	0.061538	0.153846	0.046154	0.015385	0.030769	0.076923	0.030769	0.046154	0.215385	0.030769	0.015385	0.015385	0
0	0	0	0	0	0	0	0	0	0	0	0	0	0	0	1	0	0	0	0
0	0	0	0	0	0	0	0	0	0	0	0	1	0	0	0	0	0	0	0
0	0	0	0	0	0	0	0	0	0	0	0	0	0	0	0	0	1	0	0
0.123077	0	0.030769	0.061538	0	0.076923	0.030769	0.030769	0.092308	0.092308	0.030769	0	0.092308	0.092308	0.030769	0.076923	0.046154	0.061538	0	0.030769
0.123077	0	0.046154	0.169231	0.015385	0.076923	0.015385	0.046154	0.046154	0	0.030769	0.030769	0.061538	0.061538	0.030769	0.092308	0.046154	0.092308	0	0.015385
0.046154	0.015385	0.061538	0.169231	0.015385	0.046154	0.015385	0.015385	0.076923	0.092308	0	0	0.092308	0.061538	0.061538	0.169231	0.030769	0.015385	0	0.015385
0.153846	0.030769	0.076923	0.076923	0	0.061538	0.015385	0.030769	0.076923	0.015385	0.015385	0.015385	0.107692	0.030769	0.046154	0.123077	0.076923	0.046154	0	0
0.092308	0.015385	0.015385	0.123077	0.015385	0.015385	0.030769	0.076923	0.107692	0.015385	0.015385	0.015385	0.153846	0.046154	0.015385	0.107692	0.015385	0.092308	0.015385	0.015385
MOTIF xxxxxxx_S_PxxTxxx .......SP..T...
letter-probability matrix: alength= 20 w= 15 nsites= 60 E= 6.5e-008
0.1	0.016667	0.066667	0.2	0	0.05	0	0	0.05	0.016667	0.016667	0.016667	0.15	0.033333	0.05	0.083333	0.116667	0.016667	0	0.016667
0.05	0.016667	0.05	0.1	0	0.1	0.033333	0	0.1	0.1	0.033333	0.033333	0.1	0.016667	0.116667	0.066667	0.05	0.033333	0	0
0.083333	0	0.066667	0.1	0.016667	0.1	0.016667	0.05	0.033333	0.05	0	0	0.183333	0.05	0.1	0.083333	0.05	0.016667	0	0
0.066667	0	0.033333	0.116667	0	0.033333	0	0.033333	0.066667	0.05	0	0.016667	0.15	0.083333	0.116667	0.133333	0.05	0.05	0	0
0.066667	0.016667	0.05	0.066667	0	0.05	0.05	0.016667	0.05	0.083333	0	0.016667	0.066667	0.116667	0.116667	0.083333	0.05	0.1	0	0
0.1	0	0.05	0.033333	0.016667	0.033333	0.05	0.016667	0.033333	0.05	0.016667	0	0.216667	0.016667	0.083333	0.1	0.1	0.05	0	0.033333
0.05	0	0.033333	0.033333	0.016667	0.016667	0.116667	0.033333	0.05	0.116667	0	0.016667	0.083333	0	0.1	0.116667	0.133333	0.083333	0	0
0	0	0	0	0	0	0	0	0	0	0	0	0	0	0	1	0	0	0	0
0	0	0	0	0	0	0	0	0	0	0	0	1	0	0	0	0	0	0	0
0.066667	0	0.083333	0.066667	0	0.1	0.016667	0.033333	0.016667	0.083333	0	0.016667	0.116667	0.066667	0.016667	0.116667	0.133333	0	0	0.066667
0.083333	0.016667	0	0.1	0.033333	0	0.05	0.066667	0.066667	0.05	0.033333	0.016667	0.1	0.083333	0.033333	0.1	0.083333	0.083333	0	0
0	0	0	0	0	0	0	0	0	0	0	0	0	0	0	0	1	0	0	0
0.1	0	0.05	0.033333	0.016667	0.05	0.033333	0.033333	0.016667	0.05	0	0.016667	0.25	0.05	0.066667	0.15	0.033333	0.033333	0.016667	0
0.116667	0	0.016667	0.133333	0	0.066667	0	0	0.033333	0	0	0.033333	0.15	0.083333	0.016667	0.15	0.15	0.033333	0	0.016667
0.083333	0.016667	0.016667	0.116667	0	0	0.033333	0.033333	0.05	0.05	0	0.1	0.233333	0.033333	0.033333	0.05	0.066667	0.066667	0	0.016667
MOTIF xxxxxxx_S_Pxxxxxx .......SP......
letter-probability matrix: alength= 20 w= 15 nsites= 749 E= 7.7e-097
0.104139	0.006676	0.042724	0.100134	0.012016	0.074766	0.021362	0.017356	0.070761	0.052069	0.013351	0.020027	0.11482	0.052069	0.053405	0.129506	0.038718	0.06008	0.004005	0.012016
0.088117	0.00534	0.044059	0.086782	0.009346	0.078772	0.016021	0.022697	0.081442	0.06008	0.018692	0.026702	0.102804	0.033378	0.064085	0.113485	0.06275	0.073431	0	0.012016
0.081442	0.004005	0.061415	0.078772	0.021362	0.061415	0.013351	0.029372	0.073431	0.06008	0.012016	0.028037	0.11482	0.05474	0.074766	0.11482	0.05474	0.046729	0.004005	0.010681
0.098798	0.006676	0.033378	0.101469	0.018692	0.084112	0.017356	0.016021	0.090788	0.040053	0.010681	0.020027	0.102804	0.056075	0.081442	0.105474	0.065421	0.041389	0.001335	0.008011
0.086782	0.00534	0.041389	0.073431	0.016021	0.109479	0.016021	0.034713	0.086782	0.042724	0.012016	0.028037	0.084112	0.034713	0.128171	0.105474	0.044059	0.044059	0.001335	0.00534
0.076101	0.012016	0.058745	0.053405	0.00267	0.045394	0.014686	0.022697	0.05741	0.041389	0.009346	0.025367	0.181575	0.045394	0.090788	0.130841	0.073431	0.050734	0	0.008011
0.078772	0.00267	0.029372	0.05741	0.006676	0.086782	0.029372	0.030708	0.068091	0.086782	0.009346	0.036048	0.084112	0.028037	0.074766	0.146862	0.080107	0.049399	0.001335	0.013351
0	0	0	0	0	0	0	0	0	0	0	0	0	0	0	1	0	0	0	0
0	0	0	0	0	0	0	0	0	0	0	0	1	0	0	0	0	0	0	0
0.081442	0.006676	0.061415	0.110814	0.020027	0.109479	0.009346	0.033378	0.065421	0.050734	0.009346	0.024032	0.113485	0.044059	0.033378	0.12283	0.092123	0	0	0.012016
0.094793	0.006676	0.05474	0.084112	0.016021	0.068091	0.042724	0.016021	0.082777	0.061415	0.022697	0.018692	0.109479	0.048064	0.049399	0.109479	0.05474	0.042724	0	0.017356
0.084112	0.00534	0.05474	0.108144	0.021362	0.078772	0.016021	0.037383	0.074766	0.068091	0.013351	0.028037	0.088117	0.046729	0.036048	0.164219	0	0.06275	0.00534	0.006676
0.086782	0.00534	0.049399	0.077437	0.017356	0.093458	0.016021	0.022697	0.05741	0.05474	0.008011	0.028037	0.124166	0.042724	0.069426	0.11749	0.070761	0.045394	0.00267	0.010681
0.096128	0.00534	0.049399	0.082777	0.008011	0.076101	0.032043	0.018692	0.06275	0.048064	0.012016	0.022697	0.11482	0.033378	0.053405	0.128171	0.081442	0.061415	0	0.013351
0.078772	0.008011	0.041389	0.093458	0.013351	0.056075	0.022697	0.024032	0.05741	0.068091	0.013351	0.022697	0.133511	0.045394	0.052069	0.132176	0.064085	0.05474	0.004005	0.014686
MOTIF KxxxRxx_S_xxxxxxx K...R..S.......
letter-probability matrix: alength= 20 w= 15 nsites= 52 E= 3.3e-012
0	0	0	0	0	0	0	0	1	0	0	0	0	0	0	0	0	0	0	0
0.019231	0	0	0.076923	0.019231	0.057692	0	0.038462	0.115385	0.076923	0.019231	0.038462	0.057692	0.076923	0.076923	0.153846	0.076923	0.096154	0	0
0.057692	0	0.038462	0	0.057692	0.076923	0.038462	0.038462	0.192308	0.096154	0.019231	0.038462	0.096154	0.019231	0.115385	0.019231	0	0.057692	0.038462	0
0.019231	0.019231	0.057692	0.038462	0.038462	0.096154	0.019231	0.019231	0.096154	0.096154	0	0	0.096154	0.115385	0.019231	0.076923	0.115385	0.057692	0	0.019231
0	0	0	0	0	0	0	0	0	0	0	0	0	0	1	0	0	0	0	0
0.076923	0	0.019231	0.057692	0.019231	0.076923	0.038462	0.038462	0.115385	0.057692	0.019231	0.019231	0	0.038462	0.173077	0.153846	0.057692	0.019231	0	0.019231
0.038462	0	0.115385	0.057692	0	0.096154	0	0.057692	0.076923	0.076923	0.038462	0.076923	0.096154	0.096154	0.057692	0.076923	0.038462	0	0	0
0	0	0	0	0	0	0	0	0	0	0	0	0	0	0	1	0	0	0	0
0.076923	0	0.057692	0.115385	0.057692	0.038462	0	0.019231	0	0.076923	0.038462	0.057692	0	0.057692	0.076923	0.115385	0.076923	0.115385	0	0.019231
0.057692	0	0.115385	0.153846	0.019231	0.057692	0	0	0	0.076923	0.019231	0	0.057692	0.038462	0.019231	0.192308	0.096154	0.076923	0.019231	0
0.038462	0	0.192308	0.134615	0.057692	0.076923	0.019231	0.038462	0.019231	0.057692	0	0.038462	0.076923	0.038462	0.019231	0.096154	0.038462	0.038462	0	0.019231
0.076923	0	0.057692	0.173077	0.038462	0.096154	0	0.019231	0.019231	0.115385	0.038462	0.019231	0.019231	0.057692	0.019231	0.134615	0.038462	0.038462	0.019231	0.019231
0.076923	0	0.076923	0.153846	0.038462	0.057692	0	0.096154	0.057692	0.076923	0.038462	0	0.076923	0.019231	0.038462	0.019231	0.153846	0.019231	0	0
0.076923	0	0.096154	0.038462	0.057692	0.153846	0	0.038462	0.057692	0.096154	0.019231	0	0.096154	0.019231	0.038462	0.134615	0.019231	0.038462	0	0.019231
0.076923	0	0.057692	0.153846	0.019231	0.173077	0.019231	0.019231	0	0.019231	0.019231	0.019231	0.115385	0.057692	0	0.115385	0.038462	0.038462	0	0.057692
MOTIF xxxxRKx_S_xxxxxxx ....RK.S.......
letter-probability matrix: alength= 20 w= 15 nsites= 57 E= 2.3e-012
0.087719	0.017544	0.052632	0.070175	0.035088	0.175439	0	0.017544	0	0.017544	0.017544	0.017544	0.035088	0.035088	0.140351	0.175439	0.035088	0.052632	0	0.017544
0.105263	0	0.035088	0.122807	0	0.087719	0.017544	0.035088	0.157895	0.070175	0.017544	0	0.017544	0.087719	0.052632	0.070175	0.070175	0.052632	0	0
0.140351	0	0	0.070175	0.017544	0.070175	0	0.017544	0.105263	0.035088	0.017544	0.052632	0.035088	0.017544	0.157895	0.087719	0.035088	0.122807	0	0.017544
0.052632	0	0.052632	0.052632	0.017544	0.105263	0.017544	0.035088	0.263158	0.017544	0	0.017544	0.070175	0.035088	0.017544	0.122807	0.070175	0.052632	0	0
0	0	0	0	0	0	0	0	0	0	0	0	0	0	1	0	0	0	0	0
0	0	0	0	0	0	0	0	1	0	0	0	0	0	0	0	0	0	0	0
0.105263	0	0.070175	0.052632	0.017544	0.035088	0.017544	0.017544	0.017544	0.140351	0.070175	0.017544	0.070175	0.052632	0.122807	0.070175	0.070175	0.017544	0	0.035088
0	0	0	0	0	0	0	0	0	0	0	0	0	0	0	1	0	0	0	0
0.035088	0	0.052632	0.122807	0.052632	0.140351	0.017544	0.052632	0.052632	0.140351	0	0	0	0.035088	0.035088	0.070175	0.052632	0.105263	0	0.035088
0.052632	0.017544	0.070175	0.052632	0.017544	0.070175	0	0.035088	0.035088	0.035088	0.017544	0.035088	0.140351	0.070175	0	0.175439	0.035088	0.140351	0	0
0.052632	0.017544	0.087719	0.245614	0.017544	0	0.035088	0.035088	0.017544	0.017544	0	0.052632	0.070175	0.052632	0	0.175439	0.017544	0.087719	0	0.017544
0.087719	0	0.105263	0.122807	0	0.070175	0	0.017544	0	0.017544	0	0.035088	0.087719	0.017544	0	0.157895	0.087719	0.122807	0	0.070175
0.070175	0.017544	0.035088	0.210526	0	0	0.017544	0.017544	0.017544	0.070175	0.017544	0.017544	0.087719	0.017544	0	0.157895	0.087719	0.122807	0	0.035088
0.070175	0	0.017544	0.157895	0.035088	0.035088	0.017544	0.035088	0.017544	0.140351	0.017544	0.035088	0.017544	0.052632	0.035088	0.192982	0.052632	0.035088	0.017544	0.017544
0.087719	0	0.070175	0.052632	0	0.087719	0.017544	0.035088	0.105263	0.105263	0	0.017544	0.157895	0.052632	0.052632	0.052632	0.035088	0.070175	0	0
MOTIF xxxxRRx_S_xxxxxxx ....RR.S.......
letter-probability matrix: alength= 20 w= 15 nsites= 109 E= 1.6e-018
0.119266	0.009174	0.045872	0.091743	0.027523	0.073394	0.027523	0.009174	0	0.06422	0.027523	0.055046	0.06422	0.045872	0.100917	0.137615	0.036697	0.036697	0.009174	0.018349
0.100917	0.018349	0.027523	0.100917	0.036697	0.082569	0.009174	0.009174	0.06422	0.082569	0.027523	0.036697	0.055046	0.055046	0.100917	0.073394	0.055046	0.036697	0	0.027523
0.055046	0	0.027523	0.091743	0.027523	0.091743	0.027523	0.027523	0.073394	0.091743	0.009174	0.036697	0.055046	0.073394	0.119266	0.110092	0.027523	0.036697	0.009174	0.009174
0.082569	0	0.018349	0.091743	0.027523	0.119266	0.009174	0.018349	0.110092	0.045872	0	0.027523	0.055046	0.091743	0.082569	0.110092	0.036697	0.055046	0.009174	0.009174
0	0	0	0	0	0	0	0	0	0	0	0	0	0	1	0	0	0	0	0
0	0	0	0	0	0	0	0	0	0	0	0	0	0	1	0	0	0	0	0
0.073394	0	0.110092	0.027523	0.036697	0.146789	0	0.036697	0.045872	0.110092	0.027523	0.045872	0.036697	0.036697	0.073394	0.091743	0.027523	0.045872	0	0.027523
0	0	0	0	0	0	0	0	0	0	0	0	0	0	0	1	0	0	0	0
0.045872	0.009174	0.110092	0.06422	0.036697	0.082569	0.009174	0.045872	0.018349	0.12844	0.018349	0.018349	0	0.119266	0.055046	0.091743	0.055046	0.055046	0.027523	0.009174
0.036697	0.045872	0.091743	0.119266	0.009174	0.100917	0.018349	0.027523	0.009174	0.06422	0	0.018349	0.100917	0.055046	0.018349	0.110092	0.100917	0.055046	0	0.018349
0.155963	0	0.055046	0.100917	0	0.119266	0.009174	0.009174	0.009174	0.073394	0	0.027523	0.110092	0.027523	0.009174	0.174312	0.036697	0.055046	0	0.027523
0.045872	0	0.100917	0.165138	0.018349	0.045872	0	0.045872	0.009174	0.082569	0.009174	0.018349	0.100917	0.055046	0.009174	0.155963	0.082569	0.055046	0	0
0.119266	0.018349	0.082569	0.100917	0.009174	0.119266	0.018349	0.045872	0.009174	0.082569	0.018349	0.018349	0.073394	0.055046	0	0.100917	0.06422	0.055046	0	0.009174
0.091743	0	0.110092	0.110092	0.009174	0.06422	0.009174	0.036697	0.036697	0.082569	0	0.018349	0.082569	0.06422	0.018349	0.12844	0.036697	0.045872	0.009174	0.045872
0.027523	0.009174	0.06422	0.082569	0.009174	0.082569	0.018349	0.045872	0.082569	0.06422	0.018349	0.036697	0.110092	0.06422	0.045872	0.082569	0.073394	0.06422	0.018349	0
MOTIF xxLxRSx_S_xxxxxxx ..L.RS.S.......
letter-probability matrix: alength= 20 w= 15 nsites= 20 E= 9.6e-004
0.1	0	0	0	0	0.15	0.05	0	0	0.05	0	0	0.1	0.05	0.05	0.25	0.1	0.05	0	0.05
0.1	0	0.05	0	0	0.15	0	0	0.15	0.05	0	0.05	0.2	0	0.1	0.05	0.1	0	0	0
0	0	0	0	0	0	0	0	0	1	0	0	0	0	0	0	0	0	0	0
0	0	0	0	0	0.1	0	0	0.05	0.05	0.05	0	0.15	0.2	0.2	0	0.1	0.05	0	0.05
0	0	0	0	0	0	0	0	0	0	0	0	0	0	1	0	0	0	0	0
0	0	0	0	0	0	0	0	0	0	0	0	0	0	0	1	0	0	0	0
0.15	0	0	0.05	0.05	0.05	0.05	0	0	0.1	0	0.1	0	0.2	0.05	0.1	0.05	0	0	0.05
0	0	0	0	0	0	0	0	0	0	0	0	0	0	0	1	0	0	0	0
0.05	0	0.05	0.15	0	0.05	0	0	0	0.25	0.1	0	0	0	0	0.2	0.1	0	0	0.05
0	0	0.1	0.05	0	0	0	0.05	0.05	0.15	0	0	0.3	0.05	0	0.2	0.05	0	0	0
0.05	0	0.15	0.05	0.05	0	0.1	0.05	0	0.15	0	0	0.05	0.05	0	0.05	0.1	0.05	0.05	0.05
0.05	0	0.05	0.05	0	0.05	0	0.15	0	0.15	0	0.1	0.05	0	0	0.25	0.05	0.05	0	0
0.1	0	0.05	0.2	0	0	0.05	0	0	0.2	0.05	0.05	0.05	0	0	0.2	0.05	0	0	0
0.05	0	0.05	0.2	0.05	0.15	0	0	0.05	0.1	0	0.05	0.05	0.05	0	0.05	0.05	0.1	0	0
0.1	0	0.05	0.05	0	0.05	0.1	0	0	0.15	0	0.05	0.05	0	0.1	0.1	0.15	0.05	0	0
MOTIF RxxxRxx_S_xxxxxxx R...R..S.......
letter-probability matrix: alength= 20 w= 15 nsites= 43 E= 1.3e-011
0	0	0	0	0	0	0	0	0	0	0	0	0	0	1	0	0	0	0	0
0.093023	0	0.023256	0.046512	0.023256	0.116279	0.023256	0.023256	0.139535	0.046512	0.046512	0	0.093023	0	0.186047	0.093023	0.046512	0	0	0
0.023256	0	0	0.069767	0.046512	0	0.023256	0.069767	0.069767	0.209302	0.046512	0	0.046512	0	0.232558	0.093023	0	0.023256	0.046512	0
0.046512	0.023256	0.046512	0.046512	0	0.139535	0.069767	0.046512	0.046512	0.023256	0.023256	0	0.069767	0.093023	0.046512	0.232558	0.023256	0.023256	0	0
0	0	0	0	0	0	0	0	0	0	0	0	0	0	1	0	0	0	0	0
0.139535	0	0	0.069767	0.023256	0.023256	0.046512	0	0	0.046512	0.023256	0.046512	0.069767	0.116279	0	0.255814	0.093023	0	0	0.046512
0.023256	0.023256	0.069767	0.046512	0	0.186047	0.046512	0	0.023256	0.139535	0.023256	0.046512	0.046512	0.069767	0.023256	0.139535	0.023256	0.069767	0	0
0	0	0	0	0	0	0	0	0	0	0	0	0	0	0	1	0	0	0	0
0.046512	0	0.139535	0.116279	0.069767	0.046512	0.023256	0.023256	0.023256	0.093023	0.046512	0	0	0.116279	0.023256	0.116279	0.023256	0.093023	0	0
0.069767	0.023256	0.069767	0.093023	0.023256	0.186047	0.046512	0	0.023256	0	0	0	0.093023	0.069767	0	0.209302	0.023256	0.046512	0	0.023256
0.069767	0	0.116279	0.209302	0	0.069767	0	0.023256	0	0.046512	0.046512	0.069767	0.046512	0.046512	0	0.139535	0.069767	0.023256	0	0.023256
0.069767	0	0.093023	0.116279	0.069767	0.093023	0	0.116279	0.023256	0.116279	0	0.023256	0	0.093023	0.023256	0.069767	0.046512	0.046512	0	0
0.046512	0	0.023256	0.139535	0.023256	0.139535	0.023256	0.023256	0.023256	0.093023	0	0.023256	0.116279	0.046512	0	0.093023	0.116279	0.023256	0	0.046512
0.162791	0	0.139535	0.069767	0.023256	0.139535	0.023256	0.023256	0	0.023256	0	0.023256	0.139535	0.023256	0.046512	0.069767	0.046512	0.046512	0	0
0.023256	0	0.069767	0.023256	0.023256	0.116279	0.046512	0	0.023256	0.209302	0	0.023256	0.069767	0.023256	0.046512	0.139535	0.093023	0.069767	0	0
MOTIF xxxxxxx_S_DxExExx .......SD.E.E..
letter-probability matrix: alength= 20 w= 15 nsites= 52 E= 5.0e-008
0.038462	0.019231	0.076923	0.153846	0.038462	0.019231	0	0.057692	0.192308	0.019231	0.019231	0	0.115385	0.019231	0.057692	0.076923	0.057692	0.038462	0	0
0.038462	0	0.096154	0.173077	0	0.057692	0	0	0.173077	0.038462	0.019231	0.019231	0.076923	0.019231	0.115385	0.019231	0.057692	0.038462	0.019231	0.038462
0.057692	0	0.096154	0.115385	0	0.076923	0	0.057692	0.096154	0.019231	0.038462	0.019231	0.057692	0.096154	0.153846	0.057692	0.019231	0.019231	0	0.019231
0.038462	0	0.076923	0.076923	0	0.057692	0.019231	0.057692	0.173077	0.096154	0	0.019231	0.057692	0.019231	0.115385	0.096154	0.038462	0.038462	0.019231	0
0.076923	0	0.076923	0.134615	0	0.134615	0	0.038462	0.134615	0.115385	0	0.057692	0.057692	0.038462	0	0	0.019231	0.076923	0	0.038462
0.019231	0	0.134615	0.192308	0.076923	0.019231	0.057692	0.038462	0.019231	0.019231	0.019231	0.019231	0.038462	0.076923	0.038462	0.076923	0.076923	0.038462	0	0.038462
0.076923	0	0.230769	0.134615	0.019231	0.115385	0	0.076923	0	0.057692	0	0.038462	0.019231	0	0	0.076923	0.057692	0.076923	0	0.019231
0	0	0	0	0	0	0	0	0	0	0	0	0	0	0	1	0	0	0	0
0	0	1	0	0	0	0	0	0	0	0	0	0	0	0	0	0	0	0	0
0.019231	0	0.230769	0.269231	0.038462	0.019231	0	0.019231	0.038462	0.038462	0.019231	0.038462	0.019231	0.019231	0	0.173077	0.019231	0.038462	0	0
0	0	0	1	0	0	0	0	0	0	0	0	0	0	0	0	0	0	0	0
0.076923	0	0.153846	0.346154	0.019231	0.038462	0	0.038462	0	0	0.038462	0.038462	0.019231	0.057692	0.019231	0.076923	0.038462	0.038462	0	0
0	0	0	1	0	0	0	0	0	0	0	0	0	0	0	0	0	0	0	0
0.019231	0	0.173077	0.307692	0	0.038462	0.019231	0.019231	0.038462	0.038462	0.038462	0.019231	0.076923	0	0.019231	0.057692	0.057692	0.057692	0.019231	0
0.038462	0	0.153846	0.173077	0.019231	0.019231	0.038462	0	0.134615	0.038462	0.019231	0.038462	0.076923	0.038462	0.038462	0.038462	0.057692	0.038462	0.019231	0.019231
MOTIF xxLxRxx_S_xxxxxxx ..L.R..S.......
letter-probability matrix: alength= 20 w= 15 nsites= 52 E= 4.4e-014
0.057692	0.038462	0.096154	0.019231	0.019231	0.115385	0.019231	0	0	0.096154	0.038462	0.019231	0.076923	0.076923	0	0.173077	0.076923	0.057692	0	0.019231
0.057692	0.019231	0.019231	0.076923	0.019231	0.057692	0	0.019231	0.096154	0.076923	0	0.076923	0.153846	0.019231	0.076923	0.153846	0.038462	0.019231	0.019231	0
0	0	0	0	0	0	0	0	0	1	0	0	0	0	0	0	0	0	0	0
0.115385	0	0.038462	0.076923	0.038462	0.019231	0.057692	0.038462	0.076923	0.076923	0	0.057692	0.076923	0.076923	0.096154	0.115385	0.019231	0.019231	0	0
0	0	0	0	0	0	0	0	0	0	0	0	0	0	1	0	0	0	0	0
0.153846	0	0.076923	0.057692	0.019231	0.115385	0.096154	0.038462	0	0.096154	0.019231	0	0	0.096154	0	0	0.134615	0.057692	0.038462	0
0.076923	0	0.115385	0.019231	0.038462	0.134615	0	0.076923	0.038462	0.076923	0	0	0.115385	0.057692	0.038462	0.153846	0.019231	0.019231	0	0.019231
0	0	0	0	0	0	0	0	0	0	0	0	0	0	0	1	0	0	0	0
0.057692	0	0.096154	0.096154	0.038462	0.096154	0	0.019231	0	0.076923	0.019231	0	0	0.134615	0.038462	0.076923	0.115385	0.057692	0.019231	0.057692
0.057692	0	0.134615	0.115385	0	0.057692	0.019231	0.019231	0.019231	0.057692	0	0.038462	0.096154	0.038462	0.019231	0.192308	0.096154	0.038462	0	0
0.076923	0.019231	0.115385	0.134615	0.019231	0.096154	0.019231	0	0.019231	0.076923	0	0.057692	0.076923	0.019231	0	0.173077	0.057692	0.038462	0	0
0.038462	0	0.057692	0.038462	0.096154	0.076923	0	0.076923	0.019231	0.25	0	0.057692	0.096154	0	0	0.076923	0.019231	0.057692	0	0.038462
0.076923	0	0.096154	0.057692	0.038462	0.115385	0.019231	0	0.019231	0.038462	0	0.076923	0.057692	0.038462	0.019231	0.173077	0.096154	0.076923	0	0
0.076923	0	0.057692	0.076923	0	0.096154	0.019231	0.038462	0.038462	0.076923	0.019231	0.038462	0.096154	0.038462	0	0.134615	0.096154	0.019231	0	0.076923
0.038462	0	0.057692	0.057692	0.019231	0.076923	0.038462	0.057692	0.057692	0.019231	0.038462	0.057692	0.134615	0.019231	0.038462	0.134615	0.076923	0.038462	0.038462	0
MOTIF xxxxxxx_S_DxExxxx .......SD.E....
letter-probability matrix: alength= 20 w= 15 nsites= 81 E= 8.7e-014
0.049383	0	0.024691	0.135802	0	0.135802	0	0	0.17284	0.049383	0.012346	0.012346	0.061728	0.08642	0.123457	0.098765	0	0.024691	0	0.012346
0.08642	0	0.08642	0.098765	0.012346	0.111111	0.037037	0.012346	0.098765	0.049383	0	0.049383	0.037037	0.049383	0.08642	0.074074	0.012346	0.061728	0.012346	0.024691
0.061728	0	0.111111	0.17284	0.012346	0.061728	0.012346	0.037037	0.111111	0.049383	0.012346	0.037037	0.037037	0.024691	0.08642	0.061728	0.024691	0.061728	0	0.024691
0.098765	0	0.17284	0.17284	0	0.049383	0.037037	0	0.037037	0.061728	0.012346	0.037037	0.061728	0.024691	0.123457	0.024691	0.037037	0.037037	0	0.012346
0.061728	0.012346	0.111111	0.148148	0	0.160494	0.012346	0	0.111111	0.074074	0.037037	0	0.061728	0.012346	0.024691	0.049383	0.037037	0.061728	0.024691	0
0.098765	0	0.123457	0.185185	0.012346	0.098765	0.012346	0.024691	0	0.061728	0.012346	0.012346	0.037037	0.049383	0.037037	0.049383	0.074074	0.074074	0	0.037037
0.074074	0.012346	0.135802	0.08642	0.012346	0.123457	0.024691	0.024691	0.024691	0.061728	0	0.049383	0	0.08642	0.037037	0.098765	0.074074	0.024691	0.024691	0.024691
0	0	0	0	0	0	0	0	0	0	0	0	0	0	0	1	0	0	0	0
0	0	1	0	0	0	0	0	0	0	0	0	0	0	0	0	0	0	0	0
0.012346	0	0.209877	0.259259	0	0.08642	0	0.024691	0.012346	0.012346	0	0.024691	0.024691	0.024691	0.012346	0.17284	0.08642	0.012346	0.012346	0.012346
0	0	0	1	0	0	0	0	0	0	0	0	0	0	0	0	0	0	0	0
0.037037	0	0.098765	0.283951	0.012346	0.08642	0.024691	0.012346	0.024691	0.074074	0.012346	0.049383	0	0.024691	0.024691	0.123457	0.037037	0.061728	0	0.012346
0.074074	0	0.246914	0	0.012346	0.08642	0.049383	0.012346	0.08642	0.037037	0	0.024691	0.049383	0.049383	0.012346	0.08642	0.074074	0.08642	0	0.012346
0.061728	0	0.08642	0.148148	0.012346	0.135802	0.012346	0	0.049383	0.098765	0	0.012346	0.061728	0.037037	0.024691	0.17284	0.037037	0.037037	0.012346	0
0.061728	0	0.061728	0.135802	0.037037	0.061728	0.049383	0.024691	0.061728	0.061728	0	0.037037	0.074074	0.049383	0.037037	0.123457	0.037037	0.037037	0	0.049383
MOTIF xxxxRxx_S_Lxxxxxx ....R..SL......
letter-probability matrix: alength= 20 w= 15 nsites= 46 E= 1.5e-011
0.108696	0	0.021739	0.065217	0.021739	0.195652	0	0	0	0.086957	0.021739	0.021739	0.152174	0.043478	0	0.152174	0.065217	0.021739	0	0.021739
0.086957	0	0.021739	0.021739	0.043478	0.065217	0.021739	0.043478	0.021739	0.108696	0.043478	0.021739	0.108696	0.021739	0.086957	0.086957	0.086957	0.065217	0.043478	0
0.043478	0	0.065217	0.043478	0.043478	0.108696	0.086957	0.021739	0.043478	0	0.108696	0.043478	0.065217	0.086957	0.130435	0.065217	0	0.021739	0	0.021739
0.021739	0.021739	0.065217	0.173913	0.021739	0.065217	0.021739	0.065217	0.065217	0.065217	0	0.021739	0.152174	0.021739	0.043478	0.108696	0.043478	0.021739	0	0
0	0	0	0	0	0	0	0	0	0	0	0	0	0	1	0	0	0	0	0
0.130435	0.021739	0.021739	0.065217	0.021739	0.173913	0	0	0	0	0.021739	0.043478	0.021739	0.043478	0	0.304348	0.065217	0.021739	0.021739	0.021739
0.086957	0	0.086957	0.065217	0.021739	0.152174	0.021739	0.021739	0.043478	0.108696	0	0.021739	0.065217	0.086957	0.043478	0.086957	0.021739	0.021739	0	0.043478
0	0	0	0	0	0	0	0	0	0	0	0	0	0	0	1	0	0	0	0
0	0	0	0	0	0	0	0	0	1	0	0	0	0	0	0	0	0	0	0
0	0	0.108696	0.108696	0	0.152174	0.043478	0.043478	0.021739	0.021739	0	0.065217	0.130435	0.086957	0.021739	0.130435	0.043478	0.021739	0	0
0.043478	0.021739	0.130435	0.108696	0.021739	0.086957	0	0.021739	0	0.043478	0.021739	0.108696	0.043478	0.108696	0	0.130435	0.043478	0.043478	0	0.021739
0.130435	0.021739	0.043478	0.021739	0.021739	0.065217	0.021739	0.065217	0.043478	0.195652	0	0	0.152174	0.043478	0	0.086957	0.021739	0.043478	0	0.021739
0.086957	0	0.173913	0.043478	0.021739	0.021739	0.043478	0	0	0.130435	0	0.043478	0.043478	0.043478	0.021739	0.195652	0.108696	0.021739	0	0
0.021739	0.021739	0.130435	0.108696	0	0.065217	0	0.043478	0.021739	0	0.021739	0	0.086957	0.108696	0.043478	0.108696	0.108696	0.086957	0	0.021739
0.021739	0	0	0.108696	0.065217	0.065217	0	0.043478	0.021739	0.152174	0	0	0.130435	0.043478	0.043478	0.130435	0.021739	0.043478	0.043478	0.065217
MOTIF xxxxxxx_S_xEExxxx .......S.EE....
letter-probability matrix: alength= 20 w= 15 nsites= 88 E= 8.2e-009
0.079545	0	0.113636	0.136364	0.022727	0.045455	0.045455	0	0.102273	0.045455	0.022727	0.034091	0.011364	0.034091	0.090909	0.136364	0.011364	0.056818	0.011364	0
0.068182	0	0.034091	0.090909	0.011364	0.090909	0.034091	0.045455	0.068182	0.079545	0.011364	0.045455	0.079545	0.056818	0.068182	0.079545	0.056818	0.034091	0.034091	0.011364
0.068182	0	0.079545	0.170455	0.011364	0.090909	0	0.011364	0.125	0.102273	0.045455	0.011364	0.022727	0.045455	0.056818	0.068182	0.045455	0	0.011364	0.034091
0.090909	0.011364	0.034091	0.170455	0.045455	0.056818	0.045455	0.011364	0.136364	0.045455	0.011364	0.045455	0.056818	0.045455	0.045455	0.079545	0.011364	0.022727	0.011364	0.022727
0.079545	0.011364	0.090909	0.147727	0	0.090909	0.011364	0.056818	0.125	0.034091	0	0.034091	0.034091	0.045455	0.068182	0.113636	0.034091	0.011364	0	0.011364
0.068182	0	0.125	0.147727	0.011364	0.056818	0.022727	0.022727	0.102273	0.034091	0	0.034091	0.056818	0.079545	0.056818	0.056818	0.056818	0.045455	0	0.022727
0.056818	0	0.181818	0.147727	0.011364	0.056818	0.045455	0.011364	0.068182	0.068182	0.011364	0.011364	0.056818	0.056818	0.056818	0.068182	0	0.079545	0.011364	0
0	0	0	0	0	0	0	0	0	0	0	0	0	0	0	1	0	0	0	0
0.056818	0	0	0.431818	0.022727	0.068182	0.045455	0.011364	0.056818	0.079545	0	0.034091	0	0.045455	0	0.090909	0.011364	0.034091	0.011364	0
0	0	0	1	0	0	0	0	0	0	0	0	0	0	0	0	0	0	0	0
0	0	0	1	0	0	0	0	0	0	0	0	0	0	0	0	0	0	0	0
0.056818	0	0.102273	0.284091	0	0.090909	0.011364	0.056818	0.034091	0.045455	0.022727	0.011364	0.034091	0.022727	0.022727	0.022727	0.102273	0.079545	0	0
0.045455	0.011364	0.193182	0.306818	0.022727	0.022727	0.022727	0	0.068182	0.022727	0.034091	0	0.034091	0.045455	0	0.102273	0.022727	0.045455	0	0
0.090909	0	0.113636	0.284091	0.011364	0.056818	0.011364	0.011364	0.022727	0.113636	0	0.022727	0.034091	0.022727	0.045455	0.079545	0.045455	0.022727	0	0.011364
0	0.011364	0.068182	0.261364	0	0.090909	0.011364	0.034091	0.113636	0.068182	0.011364	0	0.034091	0.022727	0.034091	0.090909	0.079545	0.045455	0.011364	0.011364
MOTIF xxRxRxx_S_xxxxxxx ..R.R..S.......
letter-probability matrix: alength= 20 w= 15 nsites= 46 E= 1.7e-019
0.086957	0	0.065217	0.086957	0.021739	0.130435	0	0.021739	0	0.086957	0.065217	0	0.043478	0.065217	0	0.195652	0.043478	0.043478	0.021739	0.021739
0.065217	0.021739	0	0.021739	0.021739	0.086957	0	0.065217	0.043478	0.108696	0.021739	0	0.065217	0.108696	0.217391	0.065217	0.043478	0.043478	0	0
0	0	0	0	0	0	0	0	0	0	0	0	0	0	1	0	0	0	0	0
0.065217	0	0.043478	0.021739	0	0	0.021739	0	0.108696	0.043478	0	0	0.152174	0.108696	0.173913	0.152174	0.021739	0.086957	0	0
0	0	0	0	0	0	0	0	0	0	0	0	0	0	1	0	0	0	0	0
0.152174	0.021739	0	0	0	0.065217	0.043478	0.043478	0	0.130435	0	0	0.021739	0	0	0.347826	0.130435	0.021739	0	0.021739
0.173913	0	0.043478	0	0.021739	0.130435	0.065217	0	0.021739	0.043478	0	0.021739	0.065217	0.021739	0.152174	0.130435	0.086957	0	0	0.021739
0	0	0	0	0	0	0	0	0	0	0	0	0	0	0	1	0	0	0	0
0.152174	0	0.065217	0.130435	0.108696	0.043478	0	0.021739	0	0	0.021739	0.021739	0	0.021739	0.043478	0.086957	0.086957	0.152174	0	0.043478
0.086957	0	0.130435	0.086957	0	0.217391	0	0.021739	0	0	0	0.021739	0.130435	0	0	0.23913	0.043478	0.021739	0	0
0.086957	0	0.065217	0.152174	0.065217	0.065217	0	0	0.021739	0.043478	0.021739	0.108696	0.021739	0.043478	0	0.23913	0.065217	0	0	0
0.108696	0	0.130435	0.23913	0.021739	0.043478	0.021739	0.021739	0	0.065217	0.043478	0.021739	0.043478	0	0	0.065217	0.021739	0.108696	0	0.043478
0.043478	0	0.065217	0.065217	0	0.173913	0.065217	0.065217	0	0.065217	0	0.021739	0.043478	0.021739	0	0.152174	0.130435	0.043478	0	0.043478
0.043478	0	0.043478	0.195652	0	0.108696	0.021739	0.021739	0	0.086957	0.021739	0.043478	0.065217	0.065217	0.043478	0.173913	0.021739	0.043478	0	0
0.086957	0	0.021739	0.043478	0	0.086957	0.043478	0.021739	0.021739	0.086957	0	0.065217	0.065217	0.108696	0.043478	0.130435	0	0.108696	0	0.065217
MOTIF xxxxxxx_S_xxDLxxx .......S..DL...
letter-probability matrix: alength= 20 w= 15 nsites= 41 E= 8.9e-003
0.04878	0	0.04878	0.04878	0.02439	0.04878	0.02439	0.02439	0.073171	0.170732	0	0	0.097561	0.04878	0.097561	0.195122	0	0	0.04878	0
0.097561	0	0.04878	0.097561	0.02439	0.073171	0.02439	0	0.04878	0.04878	0	0	0.097561	0.02439	0.073171	0.121951	0.097561	0.097561	0	0.02439
0.073171	0	0.02439	0.04878	0.02439	0.073171	0.04878	0	0.04878	0.073171	0	0.073171	0.073171	0.073171	0.195122	0.097561	0.02439	0.04878	0	0
0.073171	0	0	0.121951	0	0.073171	0	0.02439	0.073171	0.02439	0.02439	0.04878	0.04878	0.073171	0.195122	0.097561	0.02439	0.097561	0	0
0.097561	0	0.04878	0.04878	0.097561	0.073171	0	0.02439	0.04878	0.195122	0.02439	0.02439	0.02439	0.02439	0.04878	0.097561	0	0.04878	0.02439	0.04878
0.04878	0.02439	0.02439	0.04878	0.04878	0.097561	0	0.02439	0.073171	0.073171	0.02439	0.04878	0.04878	0.073171	0.04878	0.170732	0.02439	0.097561	0	0
0.04878	0	0.121951	0.121951	0	0.195122	0.02439	0.02439	0.146341	0.073171	0	0.02439	0.02439	0.02439	0	0.146341	0	0.02439	0	0
0	0	0	0	0	0	0	0	0	0	0	0	0	0	0	1	0	0	0	0
0.073171	0	0.097561	0.097561	0.04878	0	0.02439	0	0.04878	0.170732	0.02439	0.04878	0	0.04878	0.073171	0.073171	0.073171	0.073171	0	0.02439
0.02439	0.02439	0.121951	0.219512	0	0.097561	0.02439	0.04878	0.02439	0.02439	0	0	0.121951	0.04878	0	0.073171	0.073171	0.04878	0	0.02439
0	0	1	0	0	0	0	0	0	0	0	0	0	0	0	0	0	0	0	0
0	0	0	0	0	0	0	0	0	1	0	0	0	0	0	0	0	0	0	0
0.02439	0	0.121951	0.04878	0	0.04878	0.04878	0	0.097561	0.097561	0.02439	0.02439	0.04878	0.073171	0.02439	0.146341	0.04878	0.073171	0	0.04878
0.097561	0.02439	0.073171	0.097561	0	0.073171	0.04878	0.073171	0.097561	0.097561	0	0	0.04878	0	0.02439	0.170732	0.073171	0	0	0
0.04878	0.02439	0.02439	0.073171	0.02439	0.04878	0.04878	0.02439	0.04878	0.146341	0	0	0.121951	0.02439	0.097561	0.097561	0.04878	0.073171	0.02439	0
MOTIF xxxxKxx_S_Lxxxxxx ....K..SL......
letter-probability matrix: alength= 20 w= 15 nsites= 24 E= 1.4e-002
0.041667	0.041667	0	0.041667	0	0.041667	0.041667	0	0.291667	0	0	0	0.083333	0	0.25	0.083333	0.083333	0	0	0
0.041667	0.041667	0.083333	0.125	0.041667	0.166667	0.041667	0	0.041667	0.041667	0	0.083333	0	0.083333	0	0.083333	0.041667	0.083333	0	0
0	0	0.125	0.041667	0	0.083333	0.041667	0.041667	0	0.25	0	0	0	0.125	0	0.041667	0.166667	0.083333	0	0
0.125	0	0	0.125	0.083333	0.083333	0.083333	0	0.083333	0	0	0.041667	0.083333	0	0.125	0.083333	0.041667	0.041667	0	0
0	0	0	0	0	0	0	0	1	0	0	0	0	0	0	0	0	0	0	0
0.041667	0.083333	0.083333	0.041667	0	0.125	0	0.041667	0.125	0	0	0	0	0.083333	0.208333	0.125	0	0.041667	0	0
0.041667	0.041667	0	0.041667	0.041667	0.208333	0.083333	0.041667	0.083333	0	0	0.166667	0.083333	0.041667	0.041667	0.041667	0	0.041667	0	0
0	0	0	0	0	0	0	0	0	0	0	0	0	0	0	1	0	0	0	0
0	0	0	0	0	0	0	0	0	1	0	0	0	0	0	0	0	0	0	0
0.041667	0	0.166667	0.208333	0	0.166667	0	0	0.125	0	0	0	0.125	0	0	0.083333	0.041667	0.041667	0	0
0.125	0	0.166667	0.041667	0	0.041667	0	0.041667	0.041667	0.041667	0	0.208333	0.041667	0.125	0	0.041667	0	0	0	0.083333
0.041667	0	0.041667	0.125	0	0.041667	0.083333	0.166667	0	0.083333	0.041667	0.041667	0.083333	0	0	0.125	0	0.125	0	0
0	0	0.041667	0.208333	0.083333	0.083333	0.041667	0	0	0.041667	0	0	0.166667	0.166667	0	0.041667	0.083333	0	0.041667	0
0.083333	0	0.083333	0.166667	0	0.041667	0.125	0.041667	0	0.083333	0.041667	0.083333	0.041667	0.083333	0.041667	0.083333	0	0	0	0
0.083333	0	0.083333	0.041667	0.083333	0.083333	0.041667	0	0.041667	0.125	0	0.041667	0.125	0.041667	0	0.125	0	0.083333	0	0
MOTIF xxxxxxx_S_DxDxxxx .......SD.D....
letter-probability matrix: alength= 20 w= 15 nsites= 41 E= 3.7e-001
0.073171	0.02439	0	0.073171	0.02439	0.097561	0.073171	0.02439	0.073171	0.097561	0	0	0.02439	0.073171	0.02439	0.121951	0.02439	0.04878	0.02439	0.097561
0.02439	0	0.073171	0.121951	0.04878	0.02439	0.04878	0.02439	0.097561	0.04878	0.02439	0	0.097561	0.073171	0.073171	0.073171	0.04878	0.04878	0	0.04878
0.073171	0	0.121951	0.146341	0.04878	0.02439	0.02439	0.02439	0.073171	0.04878	0	0	0.02439	0.04878	0.073171	0.04878	0.02439	0.073171	0.02439	0.097561
0.073171	0	0.097561	0.195122	0.02439	0.04878	0.02439	0	0.073171	0	0.02439	0	0.195122	0.04878	0.097561	0.02439	0.04878	0	0.02439	0
0.121951	0	0.121951	0.195122	0.02439	0.073171	0	0	0.073171	0.073171	0	0.02439	0	0.02439	0	0.146341	0.04878	0.02439	0	0.04878
0.073171	0.04878	0.170732	0.219512	0	0.04878	0	0	0.04878	0.02439	0.02439	0.02439	0.073171	0.02439	0.04878	0.02439	0	0.073171	0	0.073171
0.04878	0	0.439024	0.073171	0.02439	0.073171	0	0	0.02439	0.04878	0.02439	0.04878	0	0	0.02439	0.04878	0.04878	0.073171	0	0
0	0	0	0	0	0	0	0	0	0	0	0	0	0	0	1	0	0	0	0
0	0	1	0	0	0	0	0	0	0	0	0	0	0	0	0	0	0	0	0
0	0	0.365854	0.341463	0	0.073171	0	0	0	0.02439	0	0	0	0	0	0.121951	0.02439	0.02439	0	0.02439
0	0	1	0	0	0	0	0	0	0	0	0	0	0	0	0	0	0	0	0
0	0	0.097561	0.341463	0	0.02439	0	0.04878	0.02439	0	0.073171	0	0.073171	0.04878	0	0.04878	0.121951	0.073171	0	0.02439
0.02439	0	0.292683	0.219512	0.02439	0.02439	0.02439	0.02439	0.073171	0.02439	0.02439	0	0.073171	0.02439	0	0.02439	0.02439	0.073171	0.02439	0
0.121951	0	0.097561	0.195122	0.121951	0.04878	0	0	0.04878	0.04878	0	0.04878	0.097561	0.04878	0	0.02439	0.02439	0.04878	0	0.02439
0.04878	0	0.073171	0.219512	0.02439	0.097561	0.02439	0.04878	0.146341	0.02439	0	0.04878	0.121951	0	0	0.073171	0	0	0.02439	0.02439
MOTIF xxxxRxx_S_xxxGxxx ....R..S...G...
letter-probability matrix: alength= 20 w= 15 nsites= 20 E= 4.5e-005
0.05	0	0	0.1	0.05	0.1	0	0.1	0	0.05	0.05	0.15	0.1	0.05	0	0.15	0.05	0	0	0
0.1	0	0	0.25	0	0.1	0	0.05	0.1	0	0.05	0	0.05	0	0.1	0.05	0.05	0.1	0	0
0.1	0.05	0.05	0.1	0	0.25	0.1	0.05	0.05	0	0	0	0.15	0.05	0	0.05	0	0	0	0
0	0	0	0	0.1	0.1	0.2	0	0.15	0	0	0	0.15	0.05	0.05	0.05	0.05	0.1	0	0
0	0	0	0	0	0	0	0	0	0	0	0	0	0	1	0	0	0	0	0
0.15	0	0.05	0	0	0.35	0.05	0.05	0	0.05	0	0	0.05	0.05	0	0.1	0.05	0.05	0	0
0.05	0	0	0.1	0.1	0.15	0	0	0	0.05	0.05	0	0.1	0	0.15	0.2	0.05	0	0	0
0	0	0	0	0	0	0	0	0	0	0	0	0	0	0	1	0	0	0	0
0.05	0.05	0	0.15	0	0.25	0	0.05	0.05	0	0	0.1	0	0	0	0.2	0.1	0	0	0
0	0	0	0.15	0	0.1	0.05	0.05	0	0.1	0	0.05	0.1	0	0	0.25	0.05	0.1	0	0
0.05	0	0.1	0	0	0.15	0	0	0	0	0	0.05	0.2	0.05	0	0.15	0.1	0.05	0	0.1
0	0	0	0	0	1	0	0	0	0	0	0	0	0	0	0	0	0	0	0
0.1	0	0.1	0	0	0.1	0.05	0.05	0.05	0	0	0	0.2	0.05	0	0.1	0.1	0.05	0	0.05
0.15	0	0.05	0.1	0	0.1	0	0	0.05	0.05	0.05	0.05	0.15	0	0.05	0.15	0	0	0	0.05
0	0	0	0.1	0	0.3	0	0	0	0.15	0.05	0	0.05	0.05	0	0.25	0	0.05	0	0
MOTIF xxxxKxx_S_xxxxxxx ....K..S.......
letter-probability matrix: alength= 20 w= 15 nsites= 132 E= 7.0e-003
0.05303	0	0.060606	0.083333	0.037879	0.037879	0.015152	0.022727	0.068182	0.136364	0.045455	0.007576	0.05303	0.045455	0.083333	0.121212	0.030303	0.060606	0	0.037879
0.098485	0	0.060606	0.075758	0.030303	0.121212	0.022727	0.083333	0.022727	0.037879	0.007576	0.037879	0.090909	0.030303	0.060606	0.106061	0.037879	0.037879	0.015152	0.022727
0.045455	0	0.015152	0.068182	0.037879	0.083333	0	0.05303	0.113636	0.174242	0.015152	0.015152	0.068182	0.045455	0.068182	0.083333	0.037879	0.045455	0.007576	0.022727
0.030303	0.007576	0	0.128788	0.015152	0.045455	0.030303	0.030303	0.098485	0.075758	0.022727	0.037879	0.113636	0.030303	0.121212	0.083333	0.045455	0.068182	0.007576	0.007576
0	0	0	0	0	0	0	0	1	0	0	0	0	0	0	0	0	0	0	0
0.075758	0.007576	0.022727	0.060606	0.015152	0.05303	0.015152	0.045455	0.075758	0.05303	0.022727	0.030303	0.045455	0.045455	0.151515	0.143939	0.068182	0.05303	0	0.015152
0.106061	0	0.05303	0.068182	0.007576	0.128788	0.015152	0.05303	0.068182	0.083333	0.007576	0.037879	0.045455	0.015152	0.045455	0.121212	0.075758	0.037879	0.007576	0.022727
0	0	0	0	0	0	0	0	0	0	0	0	0	0	0	1	0	0	0	0
0.045455	0.015152	0.05303	0.083333	0.05303	0.068182	0.030303	0.060606	0.05303	0	0.015152	0.037879	0	0.068182	0.037879	0.174242	0.037879	0.113636	0.015152	0.037879
0.045455	0.022727	0.106061	0.136364	0.007576	0.090909	0.007576	0.037879	0.037879	0.05303	0.022727	0.015152	0.128788	0.030303	0.007576	0.128788	0.075758	0.030303	0	0.015152
0.128788	0	0.075758	0.068182	0.030303	0.05303	0.030303	0.007576	0.068182	0.075758	0.007576	0.090909	0.083333	0.022727	0.015152	0.121212	0.045455	0.05303	0	0.022727
0.083333	0.022727	0.068182	0.075758	0.022727	0.075758	0.030303	0.068182	0.015152	0.143939	0.015152	0.060606	0.068182	0.015152	0.007576	0.083333	0.083333	0.045455	0	0.015152
0.090909	0.007576	0.113636	0.090909	0.022727	0.068182	0.022727	0.045455	0.022727	0.075758	0.015152	0.022727	0.05303	0.030303	0.015152	0.143939	0.068182	0.068182	0.007576	0.015152
0.045455	0	0.068182	0.166667	0.015152	0.068182	0.030303	0.030303	0.022727	0.075758	0.007576	0.007576	0.113636	0.037879	0	0.128788	0.098485	0.060606	0	0.022727
0.05303	0.015152	0.098485	0.128788	0.037879	0.060606	0.007576	0.045455	0.075758	0.083333	0.007576	0.030303	0.083333	0.037879	0.015152	0.045455	0.045455	0.083333	0.015152	0.030303
MOTIF xxxxxRx_S_xxxxxxx .....R.S.......
letter-probability matrix: alength= 20 w= 15 nsites= 135 E= 1.1e-008
0.111111	0.014815	0.066667	0.051852	0.014815	0.081481	0.007407	0.022222	0.066667	0.059259	0.007407	0.02963	0.074074	0.059259	0.074074	0.111111	0.066667	0.037037	0	0.044444
0.074074	0.014815	0.044444	0.074074	0.02963	0.066667	0.014815	0.014815	0.051852	0.103704	0.014815	0.037037	0.051852	0.037037	0.118519	0.074074	0.103704	0.051852	0.014815	0.007407
0.103704	0	0.02963	0.066667	0.022222	0.088889	0.007407	0.022222	0.111111	0.074074	0.022222	0.007407	0.02963	0.074074	0.096296	0.118519	0.037037	0.059259	0	0.02963
0.125926	0	0.02963	0.081481	0.007407	0.111111	0.007407	0.014815	0.037037	0.081481	0.007407	0.037037	0.059259	0.044444	0.118519	0.133333	0.044444	0.037037	0.007407	0.014815
0.118519	0.007407	0.044444	0.059259	0.014815	0.088889	0.096296	0.014815	0	0.081481	0.007407	0.022222	0.088889	0.037037	0	0.185185	0.074074	0.02963	0.014815	0.014815
0	0	0	0	0	0	0	0	0	0	0	0	0	0	1	0	0	0	0	0
0.066667	0.007407	0.02963	0.02963	0.022222	0.096296	0.007407	0.044444	0.088889	0.066667	0.037037	0.044444	0.059259	0.02963	0.155556	0.096296	0.081481	0.022222	0	0.014815
0	0	0	0	0	0	0	0	0	0	0	0	0	0	0	1	0	0	0	0
0.081481	0.007407	0.037037	0.059259	0.02963	0.051852	0.007407	0.037037	0.014815	0.133333	0.037037	0.022222	0	0.044444	0.014815	0.185185	0.088889	0.074074	0.037037	0.037037
0.066667	0	0.096296	0.044444	0.066667	0.081481	0.007407	0.022222	0.051852	0.044444	0.014815	0.022222	0.140741	0.059259	0.02963	0.103704	0.066667	0.081481	0	0
0.103704	0.037037	0.074074	0.081481	0.014815	0.133333	0.014815	0.014815	0.014815	0.088889	0.007407	0.02963	0.111111	0.044444	0.007407	0.088889	0.074074	0.051852	0	0.007407
0.103704	0	0.081481	0.118519	0.007407	0.103704	0	0.02963	0.014815	0.066667	0.007407	0.02963	0.066667	0.074074	0	0.118519	0.066667	0.096296	0.007407	0.007407
0.111111	0.02963	0.118519	0.074074	0.014815	0.088889	0.037037	0.022222	0.02963	0.02963	0	0.014815	0.148148	0.044444	0.014815	0.125926	0.074074	0.014815	0.007407	0
0.096296	0	0.081481	0.066667	0.037037	0.081481	0.007407	0.02963	0.044444	0.096296	0.007407	0.037037	0.111111	0.014815	0.022222	0.096296	0.044444	0.103704	0.007407	0.014815
0.066667	0.014815	0.051852	0.103704	0.014815	0.059259	0.014815	0.022222	0.044444	0.081481	0.022222	0.02963	0.103704	0.081481	0.014815	0.088889	0.074074	0.074074	0.007407	0.02963
MOTIF xxRxxSx_S_xxxxxxx ..R..S.S.......
letter-probability matrix: alength= 20 w= 15 nsites= 34 E= 4.3e-013
0.088235	0	0	0.029412	0.058824	0.029412	0	0.029412	0.088235	0.117647	0	0	0.058824	0	0.264706	0.147059	0.029412	0.058824	0	0
0.058824	0	0	0.029412	0.029412	0.029412	0.058824	0.029412	0.029412	0.088235	0	0.058824	0.029412	0.029412	0.235294	0.176471	0.088235	0.029412	0	0
0	0	0	0	0	0	0	0	0	0	0	0	0	0	1	0	0	0	0	0
0.058824	0	0	0	0	0.088235	0.029412	0.029412	0.117647	0.147059	0	0	0	0.058824	0.176471	0.176471	0.117647	0	0	0
0.117647	0	0.058824	0.058824	0.058824	0.058824	0.029412	0	0	0.235294	0	0.029412	0.088235	0.058824	0	0.176471	0	0.029412	0	0
0	0	0	0	0	0	0	0	0	0	0	0	0	0	0	1	0	0	0	0
0.088235	0	0.029412	0.088235	0.058824	0.088235	0.029412	0	0.029412	0.088235	0.029412	0.029412	0.058824	0.058824	0	0.147059	0.117647	0.029412	0	0.029412
0	0	0	0	0	0	0	0	0	0	0	0	0	0	0	1	0	0	0	0
0.088235	0	0.088235	0.147059	0	0.058824	0.088235	0	0	0.117647	0	0.058824	0	0	0	0.176471	0.058824	0.058824	0	0.058824
0.058824	0	0.147059	0.176471	0	0.088235	0.117647	0	0	0.088235	0	0	0.058824	0.088235	0	0.147059	0	0	0	0.029412
0.117647	0	0.058824	0.088235	0	0.088235	0.029412	0	0.058824	0.058824	0	0	0.058824	0.029412	0.088235	0.117647	0.088235	0.088235	0	0.029412
0.088235	0	0.058824	0.117647	0	0.147059	0.029412	0.029412	0	0.117647	0.029412	0.029412	0.088235	0.058824	0	0.088235	0.058824	0.029412	0	0.029412
0.058824	0	0.058824	0.029412	0.029412	0.058824	0	0.029412	0.029412	0.088235	0	0.058824	0.147059	0.117647	0	0.205882	0	0.058824	0	0.029412
0.029412	0	0.058824	0.147059	0.029412	0.117647	0.029412	0	0.029412	0.058824	0.029412	0	0.088235	0	0	0.147059	0.088235	0.088235	0.058824	0
0.029412	0.029412	0	0.088235	0.029412	0.117647	0	0.029412	0.029412	0.029412	0.058824	0.058824	0.029412	0.029412	0.029412	0.176471	0.147059	0.088235	0	0
MOTIF xxxxRxx_S_xxxxxxx ....R..S.......
letter-probability matrix: alength= 20 w= 15 nsites= 115 E= 2.8e-068
0.13913	0.008696	0.017391	0.043478	0.026087	0.095652	0.008696	0.026087	0	0.026087	0.052174	0.069565	0.156522	0.095652	0	0.13913	0.078261	0.008696	0	0.008696
0.069565	0	0.008696	0.06087	0.008696	0.13913	0.043478	0.034783	0.052174	0.086957	0.008696	0.008696	0.113043	0.052174	0.113043	0.121739	0.034783	0.043478	0	0
0.069565	0	0.008696	0.06087	0.043478	0.052174	0.052174	0.086957	0.078261	0	0.069565	0.017391	0.095652	0.043478	0	0.069565	0.121739	0.113043	0.017391	0
0.043478	0	0.043478	0.086957	0.034783	0.034783	0	0.026087	0.121739	0.069565	0	0.069565	0.069565	0.069565	0.086957	0.113043	0.052174	0.069565	0.008696	0
0	0	0	0	0	0	0	0	0	0	0	0	0	0	1	0	0	0	0	0
0.130435	0.008696	0.034783	0.017391	0	0.052174	0.017391	0.017391	0	0.113043	0.008696	0.026087	0.086957	0.06087	0	0.252174	0.095652	0.069565	0.008696	0
0.104348	0	0.034783	0.017391	0.026087	0.034783	0.026087	0.017391	0.026087	0.078261	0.008696	0.052174	0.104348	0.052174	0.104348	0.165217	0.078261	0.06087	0	0.008696
0	0	0	0	0	0	0	0	0	0	0	0	0	0	0	1	0	0	0	0
0.026087	0	0.052174	0.069565	0.121739	0.043478	0.017391	0.069565	0.034783	0	0.052174	0.017391	0	0.06087	0.034783	0.147826	0.104348	0.104348	0.026087	0.017391
0.06087	0	0.095652	0.13913	0.017391	0.069565	0.017391	0.034783	0	0.026087	0.017391	0.008696	0.147826	0.043478	0	0.208696	0.069565	0.017391	0	0.026087
0.086957	0	0.069565	0.121739	0	0.06087	0.008696	0.043478	0.017391	0.043478	0.008696	0.034783	0.052174	0.069565	0.026087	0.147826	0.121739	0.06087	0.017391	0.008696
0.086957	0.008696	0.104348	0.121739	0.034783	0	0.043478	0.026087	0	0.104348	0.017391	0.026087	0.104348	0.026087	0	0.121739	0.086957	0.052174	0.026087	0.008696
0.052174	0.008696	0.095652	0.130435	0	0.104348	0.052174	0.017391	0.026087	0.086957	0.043478	0.052174	0.043478	0.052174	0.052174	0.069565	0.034783	0.069565	0	0.008696
0.095652	0.008696	0.069565	0.113043	0.034783	0.078261	0.017391	0.017391	0.008696	0.06087	0.043478	0.026087	0.069565	0.130435	0.026087	0.078261	0.06087	0.052174	0	0.008696
0.069565	0	0.078261	0.121739	0.06087	0.026087	0.043478	0.043478	0.017391	0.078261	0.008696	0.008696	0.069565	0.043478	0.06087	0.095652	0.069565	0.06087	0.008696	0.034783
MOTIF Kxxxxxx_S_xxExxxx K......S..E....
letter-probability matrix: alength= 20 w= 15 nsites= 22 E= 6.4e-008
0	0	0	0	0	0	0	0	1	0	0	0	0	0	0	0	0	0	0	0
0.181818	0	0.090909	0.181818	0	0	0	0.045455	0.181818	0	0	0	0.090909	0	0	0.136364	0	0.090909	0	0
0.136364	0	0.090909	0.045455	0	0.090909	0	0.090909	0.181818	0.136364	0	0	0	0.045455	0.090909	0	0	0.045455	0	0.045455
0	0	0.136364	0.090909	0	0	0.045455	0	0.045455	0.090909	0	0.045455	0.136364	0.045455	0.136364	0.136364	0	0.090909	0	0
0.090909	0	0.136364	0.227273	0	0	0	0	0	0.136364	0	0.045455	0.045455	0	0	0.181818	0	0.136364	0	0
0.090909	0	0.181818	0.136364	0	0	0	0.045455	0.090909	0.045455	0	0.045455	0	0.045455	0	0.181818	0.045455	0.045455	0.045455	0
0.045455	0.045455	0.045455	0.272727	0	0.181818	0	0	0	0.181818	0	0	0.045455	0.045455	0.045455	0.090909	0	0	0	0
0	0	0	0	0	0	0	0	0	0	0	0	0	0	0	1	0	0	0	0
0.045455	0	0	0.545455	0.045455	0.136364	0	0	0	0	0	0	0	0	0	0.181818	0	0.045455	0	0
0.136364	0	0.181818	0	0	0.136364	0	0	0.090909	0	0	0.045455	0.090909	0	0	0.136364	0.090909	0.090909	0	0
0	0	0	1	0	0	0	0	0	0	0	0	0	0	0	0	0	0	0	0
0.090909	0	0.136364	0.409091	0	0.090909	0	0.045455	0	0.090909	0	0.045455	0	0.045455	0	0.045455	0	0	0	0
0	0	0.318182	0.227273	0	0.045455	0.045455	0	0.090909	0.045455	0	0	0.045455	0.045455	0	0	0.090909	0.045455	0	0
0.090909	0	0.227273	0.181818	0	0.045455	0	0	0.090909	0.045455	0	0.090909	0	0.045455	0.045455	0	0.045455	0.090909	0	0
0.181818	0	0.090909	0.136364	0	0.045455	0.045455	0.045455	0	0.090909	0	0.045455	0.045455	0.045455	0	0.136364	0.045455	0	0	0.045455

## Sheet: reordered_momo
MEME version 5.3.3
Alphabet= ACDEFGHIKLMNPQRSTVWY
Background letter frequencies
A 0.069023 C 0.006840 D 0.062314 E 0.095579 F 0.018591 G 0.071328 H 0.020184 I 0.024476 K 0.056223 L 0.060327 M 0.015049 N 0.025282 P 0.091231 Q 0.037613 R 0.062070 S 0.166214 T 0.052812 V 0.046028 W 0.003786 Y 0.015030
MOTIF xxxxRxx_S_PxPxxxx ....R..SP.P....
letter-probability matrix: alength= 20 w= 15 nsites= 48 E= 4.6e-010
0.1875	0	0	0.083333	0	0.041667	0.041667	0.041667	0.0625	0.020833	0.020833	0.104167	0.104167	0.020833	0.083333	0.104167	0.0625	0.020833	0	0
0.083333	0.020833	0	0.125	0.020833	0.0625	0.041667	0	0.0625	0.020833	0	0	0.1875	0.020833	0.0625	0.104167	0.083333	0.041667	0	0.0625
0.125	0.020833	0.020833	0.0625	0.020833	0.0625	0.020833	0	0.104167	0.083333	0	0	0.041667	0.020833	0.25	0.0625	0.0625	0.020833	0	0.020833
0.083333	0	0	0.020833	0.083333	0.083333	0	0.041667	0.1875	0.020833	0	0.020833	0.020833	0.041667	0.166667	0.1875	0.020833	0	0	0.020833
0	0	0	0	0	0	0	0	0	0	0	0	0	0	1	0	0	0	0	0
0.0625	0	0.0625	0.0625	0	0.083333	0	0	0.104167	0.020833	0	0.041667	0.104167	0.0625	0.0625	0.208333	0.0625	0.041667	0	0.020833
0.083333	0	0.020833	0.0625	0	0.1875	0.0625	0	0.083333	0.020833	0	0.020833	0.1875	0.041667	0.145833	0.020833	0.020833	0.020833	0.020833	0
0	0	0	0	0	0	0	0	0	0	0	0	0	0	0	1	0	0	0	0
0	0	0	0	0	0	0	0	0	0	0	0	1	0	0	0	0	0	0	0
0.145833	0	0.020833	0.1875	0	0.020833	0	0.020833	0.020833	0.041667	0	0	0.104167	0.0625	0.020833	0.1875	0.145833	0.020833	0	0
0	0	0	0	0	0	0	0	0	0	0	0	1	0	0	0	0	0	0	0
0.1875	0	0.020833	0.104167	0	0.020833	0.020833	0	0	0.041667	0	0.020833	0.229167	0.020833	0	0.208333	0.0625	0.041667	0	0.020833
0.0625	0	0.0625	0.083333	0	0.104167	0.020833	0	0	0.041667	0	0.020833	0.3125	0	0	0.083333	0.0625	0.145833	0	0
0.041667	0	0.0625	0.145833	0.020833	0.0625	0	0	0.083333	0	0	0	0.291667	0.020833	0.041667	0.145833	0.041667	0.020833	0	0.020833
0.104167	0	0.041667	0.208333	0	0.104167	0	0	0.020833	0.041667	0	0.041667	0.208333	0	0.0625	0.041667	0.083333	0.041667	0	0
MOTIF xxxxxxx_S_PTxxxxx .......SPT.....
letter-probability matrix: alength= 20 w= 15 nsites= 99 E= 8.0e-015
0.050505	0.010101	0.070707	0.161616	0.020202	0.070707	0.020202	0.010101	0.10101	0.030303	0.010101	0.020202	0.131313	0.070707	0.060606	0.060606	0.030303	0.060606	0	0.010101
0.040404	0	0.040404	0.111111	0.010101	0.040404	0.010101	0	0.080808	0.090909	0	0.020202	0.131313	0.040404	0.10101	0.131313	0.040404	0.090909	0	0.020202
0.050505	0.010101	0.141414	0.060606	0.040404	0.070707	0.020202	0.020202	0.090909	0.040404	0.010101	0.030303	0.050505	0.050505	0.090909	0.10101	0.040404	0.060606	0.010101	0.010101
0.121212	0	0.040404	0.070707	0	0.050505	0.030303	0.030303	0.10101	0.050505	0	0.020202	0.090909	0.020202	0.080808	0.161616	0.070707	0.040404	0	0.020202
0.040404	0	0.050505	0.090909	0.020202	0.121212	0.050505	0.030303	0.070707	0.040404	0.010101	0.010101	0.070707	0.030303	0.121212	0.131313	0.080808	0.030303	0	0
0.151515	0.030303	0.040404	0.020202	0.010101	0.020202	0.010101	0	0.030303	0.10101	0.010101	0.020202	0.181818	0.010101	0.10101	0.111111	0.090909	0.060606	0	0
0.050505	0	0.010101	0.040404	0.020202	0.060606	0.080808	0.030303	0.060606	0.090909	0	0.030303	0.070707	0.040404	0.080808	0.070707	0.131313	0.111111	0	0.020202
0	0	0	0	0	0	0	0	0	0	0	0	0	0	0	1	0	0	0	0
0	0	0	0	0	0	0	0	0	0	0	0	1	0	0	0	0	0	0	0
0	0	0	0	0	0	0	0	0	0	0	0	0	0	0	0	1	0	0	0
0.070707	0	0.060606	0.080808	0.030303	0.070707	0.050505	0.030303	0.070707	0.050505	0.020202	0.010101	0.090909	0.020202	0.030303	0.171717	0.060606	0.040404	0	0.040404
0.070707	0.010101	0.040404	0.060606	0.030303	0.030303	0	0.050505	0.020202	0.040404	0.010101	0.070707	0.212121	0.030303	0.020202	0.181818	0.080808	0.040404	0	0
0.080808	0.010101	0.060606	0.121212	0.010101	0.020202	0	0.010101	0.040404	0.050505	0	0.050505	0.161616	0.040404	0.050505	0.151515	0.080808	0.060606	0	0
0.10101	0.010101	0.030303	0.090909	0	0.050505	0.040404	0.010101	0.020202	0.060606	0	0.030303	0.121212	0.040404	0.030303	0.121212	0.151515	0.090909	0	0
0.080808	0.010101	0.040404	0.090909	0.020202	0.030303	0.010101	0.010101	0.090909	0.070707	0.010101	0.020202	0.080808	0.020202	0.070707	0.191919	0.090909	0.040404	0	0.020202
MOTIF xxxxRxx_S_Pxxxxxx ....R..SP......
letter-probability matrix: alength= 20 w= 15 nsites= 124 E= 1.6e-023
0.080645	0.008065	0.024194	0.112903	0.008065	0.056452	0.048387	0.040323	0.080645	0.080645	0.008065	0.024194	0.112903	0.024194	0.072581	0.120968	0.056452	0.040323	0	0
0.080645	0.008065	0.040323	0.016129	0.008065	0.120968	0.008065	0	0.08871	0.064516	0.040323	0	0.120968	0.056452	0.072581	0.129032	0.072581	0.072581	0	0
0.040323	0	0.040323	0.064516	0.016129	0.080645	0.008065	0.016129	0.064516	0.056452	0.016129	0.048387	0.153226	0.048387	0.120968	0.129032	0.040323	0.040323	0	0.016129
0.032258	0.008065	0.032258	0.072581	0.024194	0.064516	0.024194	0.008065	0.064516	0.032258	0.016129	0.024194	0.185484	0.072581	0.120968	0.137097	0.056452	0.008065	0	0.016129
0	0	0	0	0	0	0	0	0	0	0	0	0	0	1	0	0	0	0	0
0.137097	0.032258	0.048387	0.024194	0.008065	0.048387	0.008065	0.024194	0.040323	0.032258	0	0	0.129032	0.032258	0.072581	0.217742	0.08871	0.040323	0	0.016129
0.072581	0	0.040323	0.064516	0	0.080645	0.032258	0.008065	0.048387	0.112903	0.008065	0.016129	0.120968	0.016129	0.08871	0.169355	0.056452	0.040323	0	0.024194
0	0	0	0	0	0	0	0	0	0	0	0	0	0	0	1	0	0	0	0
0	0	0	0	0	0	0	0	0	0	0	0	1	0	0	0	0	0	0	0
0.096774	0.008065	0.048387	0.096774	0.024194	0.145161	0.024194	0.024194	0.008065	0.048387	0.008065	0.032258	0.137097	0.064516	0.016129	0.120968	0	0.080645	0	0.016129
0.08871	0.008065	0.08871	0.072581	0.024194	0.064516	0.040323	0.040323	0.040323	0.080645	0.040323	0.032258	0	0.048387	0.008065	0.169355	0.072581	0.056452	0	0.024194
0.032258	0	0.08871	0.064516	0.024194	0.064516	0.040323	0.056452	0.040323	0.096774	0.024194	0.056452	0.129032	0.024194	0.016129	0.120968	0.072581	0.040323	0	0.008065
0.112903	0.008065	0.080645	0.112903	0.016129	0.096774	0.016129	0.024194	0.024194	0.048387	0	0.016129	0.096774	0.032258	0.056452	0.129032	0.056452	0.056452	0.008065	0.008065
0.080645	0.024194	0.064516	0.080645	0.008065	0.056452	0.016129	0.024194	0.032258	0.040323	0.008065	0.024194	0.129032	0.048387	0.048387	0.201613	0.072581	0.024194	0	0.016129
0.080645	0.016129	0.048387	0.08871	0.048387	0.048387	0.040323	0.048387	0.048387	0.064516	0.008065	0	0.145161	0.048387	0.032258	0.104839	0.024194	0.080645	0	0.024194
MOTIF xxxxxxK_S_PxKxxxx ......KSP.K....
letter-probability matrix: alength= 20 w= 15 nsites= 25 E= 3.3e-004
0	0	0	0.04	0	0	0	0	0.44	0	0	0	0.32	0	0.04	0.04	0.04	0.08	0	0
0	0	0	0.16	0.04	0	0	0	0.08	0	0	0.04	0.08	0	0	0.4	0.08	0.12	0	0
0.08	0	0.04	0.04	0	0.04	0	0	0.28	0	0	0	0.4	0	0	0	0.08	0.04	0	0
0.2	0	0	0.52	0	0.04	0	0	0.12	0	0	0	0.08	0	0	0.04	0	0	0	0
0.04	0	0	0.44	0	0.04	0	0	0.28	0	0	0	0.08	0	0	0	0.04	0.08	0	0
0.56	0	0	0.04	0	0	0	0.04	0.04	0	0	0	0	0	0.04	0.12	0.04	0.12	0	0
0	0	0	0	0	0	0	0	1	0	0	0	0	0	0	0	0	0	0	0
0	0	0	0	0	0	0	0	0	0	0	0	0	0	0	1	0	0	0	0
0	0	0	0	0	0	0	0	0	0	0	0	1	0	0	0	0	0	0	0
0.12	0	0	0.44	0	0	0	0	0	0.04	0	0	0.04	0	0	0.08	0	0.28	0	0
0	0	0	0	0	0	0	0	1	0	0	0	0	0	0	0	0	0	0	0
0.32	0	0.08	0.44	0	0	0	0	0.08	0	0	0	0	0	0.04	0	0	0.04	0	0
0.04	0	0.04	0.4	0	0	0	0	0.32	0	0	0	0	0	0	0.08	0.04	0.04	0	0.04
0.44	0	0.04	0.04	0	0	0	0.04	0.04	0	0	0	0.04	0	0	0.32	0	0.04	0	0
0	0	0.04	0	0	0.04	0	0	0.48	0.04	0.04	0	0.28	0	0	0.04	0.04	0	0	0
MOTIF xxxxRKx_S_xxxxxxx ....RK.S.......
letter-probability matrix: alength= 20 w= 15 nsites= 63 E= 2.4e-012
0.079365	0.015873	0.047619	0.063492	0.031746	0.15873	0	0.015873	0.095238	0.015873	0.015873	0.015873	0.031746	0.031746	0.126984	0.15873	0.031746	0.047619	0	0.015873
0.095238	0	0.031746	0.15873	0	0.095238	0.015873	0.031746	0.142857	0.063492	0.031746	0	0.015873	0.079365	0.047619	0.079365	0.063492	0.047619	0	0
0.126984	0	0	0.063492	0.031746	0.079365	0	0.031746	0.095238	0.047619	0.015873	0.063492	0.031746	0.015873	0.142857	0.079365	0.031746	0.126984	0	0.015873
0.047619	0	0.047619	0.047619	0.015873	0.111111	0.015873	0.031746	0.285714	0.015873	0	0.015873	0.063492	0.031746	0.015873	0.126984	0.079365	0.047619	0	0
0	0	0	0	0	0	0	0	0	0	0	0	0	0	1	0	0	0	0	0
0	0	0	0	0	0	0	0	1	0	0	0	0	0	0	0	0	0	0	0
0.095238	0	0.079365	0.047619	0.015873	0.031746	0.015873	0.031746	0.015873	0.15873	0.063492	0.015873	0.063492	0.079365	0.111111	0.063492	0.063492	0.015873	0	0.031746
0	0	0	0	0	0	0	0	0	0	0	0	0	0	0	1	0	0	0	0
0.031746	0	0.047619	0.142857	0.047619	0.126984	0.015873	0.047619	0.047619	0.142857	0	0	0	0.047619	0.031746	0.063492	0.047619	0.126984	0	0.031746
0.063492	0.015873	0.063492	0.047619	0.015873	0.079365	0	0.031746	0.031746	0.031746	0.031746	0.031746	0.126984	0.079365	0	0.15873	0.031746	0.142857	0.015873	0
0.047619	0.015873	0.095238	0.238095	0.015873	0.015873	0.031746	0.031746	0.015873	0.031746	0	0.047619	0.063492	0.063492	0	0.174603	0.015873	0.079365	0	0.015873
0.095238	0	0.111111	0.126984	0	0.063492	0	0.015873	0	0.031746	0	0.047619	0.079365	0.015873	0	0.15873	0.079365	0.111111	0	0.063492
0.063492	0.015873	0.031746	0.190476	0	0.015873	0.015873	0.031746	0.015873	0.095238	0.015873	0.015873	0.079365	0.015873	0.015873	0.142857	0.095238	0.111111	0	0.031746
0.063492	0	0.015873	0.15873	0.031746	0.063492	0.015873	0.031746	0.047619	0.142857	0.015873	0.031746	0.015873	0.047619	0.031746	0.174603	0.047619	0.031746	0.015873	0.015873
0.079365	0	0.063492	0.079365	0	0.111111	0.015873	0.031746	0.095238	0.095238	0.015873	0.015873	0.142857	0.047619	0.047619	0.047619	0.047619	0.063492	0	0
MOTIF xxxxxxx_S_Pxxxxxx .......SP......
letter-probability matrix: alength= 20 w= 15 nsites= 690 E= 1.1e-084
0.115942	0.005797	0.043478	0.095652	0.011594	0.075362	0.015942	0.017391	0.063768	0.050725	0.014493	0.023188	0.115942	0.055072	0.050725	0.130435	0.044928	0.052174	0.004348	0.013043
0.097101	0.005797	0.046377	0.094203	0.011594	0.081159	0.018841	0.026087	0.089855	0.05942	0.017391	0.028986	0.089855	0.030435	0.065217	0.095652	0.06087	0.068116	0	0.013043
0.082609	0.005797	0.050725	0.084058	0.021739	0.05942	0.014493	0.030435	0.072464	0.057971	0.010145	0.023188	0.118841	0.062319	0.068116	0.123188	0.052174	0.044928	0.004348	0.013043
0.1	0.005797	0.031884	0.107246	0.017391	0.082609	0.014493	0.018841	0.092754	0.03913	0.011594	0.026087	0.098551	0.057971	0.081159	0.097101	0.06087	0.052174	0.001449	0.002899
0.101449	0.008696	0.049275	0.084058	0.017391	0.113043	0.018841	0.036232	0.1	0.050725	0.011594	0.031884	0.094203	0.049275	0	0.123188	0.044928	0.057971	0.001449	0.005797
0.081159	0.005797	0.057971	0.057971	0.002899	0.052174	0.018841	0.021739	0.057971	0.03913	0.011594	0.026087	0.195652	0.047826	0.091304	0.111594	0.066667	0.042029	0	0.011594
0.078261	0.004348	0.028986	0.06087	0.008696	0.086957	0.028986	0.036232	0.073913	0.078261	0.010145	0.037681	0.081159	0.026087	0.071014	0.150725	0.07971	0.046377	0.002899	0.008696
0	0	0	0	0	0	0	0	0	0	0	0	0	0	0	1	0	0	0	0
0	0	0	0	0	0	0	0	0	0	0	0	1	0	0	0	0	0	0	0
0.07971	0.007246	0.065217	0.108696	0.02029	0.104348	0.007246	0.036232	0.071014	0.053623	0.008696	0.023188	0.113043	0.043478	0.036232	0.126087	0	0.078261	0	0.017391
0.097101	0.007246	0.03913	0.085507	0.011594	0.063768	0.04058	0.015942	0.072464	0.065217	0.02029	0.014493	0.127536	0.056522	0.055072	0.123188	0.049275	0.043478	0	0.011594
0.085507	0.004348	0.03913	0.111594	0.015942	0.07971	0.013043	0.028986	0.073913	0.053623	0.013043	0.017391	0.086957	0.049275	0.034783	0.144928	0.069565	0.065217	0.005797	0.007246
0.07971	0.005797	0.044928	0.071014	0.018841	0.091304	0.018841	0.023188	0.05942	0.05942	0.008696	0.026087	0.130435	0.044928	0.072464	0.126087	0.063768	0.042029	0.002899	0.010145
0.108696	0.002899	0.044928	0.084058	0.008696	0.07971	0.030435	0.017391	0.072464	0.03913	0.013043	0.023188	0.117391	0.034783	0.052174	0.12029	0.07971	0.057971	0	0.013043
0.07971	0.007246	0.034783	0.098551	0.010145	0.052174	0.023188	0.028986	0.056522	0.062319	0.013043	0.031884	0.146377	0.047826	0.050725	0.12029	0.057971	0.05942	0.005797	0.013043
MOTIF xxLxRxx_S_xxxxxxx ..L.R..S.......
letter-probability matrix: alength= 20 w= 15 nsites= 95 E= 4.6e-015
0.063158	0.021053	0.063158	0.021053	0.010526	0.094737	0.021053	0	0.042105	0.063158	0.031579	0.021053	0.063158	0.052632	0.126316	0.168421	0.073684	0.042105	0	0.021053
0.094737	0.021053	0.021053	0.042105	0.021053	0.115789	0	0.021053	0.115789	0.052632	0	0.052632	0.147368	0.031579	0.063158	0.105263	0.063158	0.021053	0.010526	0
0	0	0	0	0	0	0	0	0	1	0	0	0	0	0	0	0	0	0	0
0.063158	0	0.021053	0.063158	0.021053	0.073684	0.042105	0.042105	0.052632	0.063158	0.021053	0.031579	0.073684	0.126316	0.126316	0.094737	0.031579	0.042105	0	0.010526
0	0	0	0	0	0	0	0	0	0	0	0	0	0	1	0	0	0	0	0
0.105263	0	0.042105	0.042105	0.010526	0.063158	0.052632	0.021053	0	0.063158	0.010526	0.010526	0	0.094737	0.126316	0.210526	0.084211	0.031579	0.021053	0.010526
0.073684	0	0.094737	0.031579	0.031579	0.105263	0.021053	0.042105	0.042105	0.094737	0.021053	0.042105	0.084211	0.084211	0.031579	0.136842	0.021053	0.021053	0	0.021053
0	0	0	0	0	0	0	0	0	0	0	0	0	0	0	1	0	0	0	0
0.052632	0.010526	0.126316	0.105263	0.031579	0.073684	0	0.010526	0	0.094737	0.042105	0	0	0.094737	0.021053	0.126316	0.094737	0.052632	0.021053	0.042105
0.031579	0	0.105263	0.105263	0.010526	0.063158	0.010526	0.021053	0.021053	0.094737	0	0.021053	0.136842	0.042105	0.010526	0.189474	0.073684	0.042105	0	0.021053
0.094737	0.010526	0.136842	0.105263	0.021053	0.063158	0.031579	0.021053	0.010526	0.084211	0	0.042105	0.063158	0.021053	0	0.147368	0.073684	0.052632	0.010526	0.010526
0.042105	0	0.063158	0.084211	0.052632	0.063158	0	0.094737	0.010526	0.189474	0	0.052632	0.073684	0.021053	0	0.136842	0.042105	0.042105	0.010526	0.021053
0.073684	0	0.073684	0.105263	0.021053	0.094737	0.031579	0.021053	0.021053	0.084211	0.010526	0.052632	0.073684	0.031579	0.010526	0.157895	0.073684	0.052632	0	0.010526
0.084211	0	0.063158	0.094737	0.010526	0.094737	0.010526	0.052632	0.031579	0.073684	0.010526	0.052632	0.084211	0.031579	0.021053	0.094737	0.094737	0.052632	0	0.042105
0.042105	0	0.073684	0.042105	0.010526	0.052632	0.052632	0.031579	0.042105	0.063158	0.021053	0.052632	0.136842	0.021053	0.052632	0.136842	0.094737	0.042105	0.021053	0.010526
MOTIF xxxxRRx_S_xxxxxxx ....RR.S.......
letter-probability matrix: alength= 20 w= 15 nsites= 106 E= 1.9e-017
0.113208	0.009434	0.037736	0.084906	0.028302	0.075472	0.028302	0.009434	0.066038	0.066038	0.018868	0.04717	0.066038	0.04717	0.084906	0.122642	0.028302	0.037736	0.009434	0.018868
0.084906	0.009434	0.028302	0.103774	0.028302	0.04717	0.009434	0.018868	0.084906	0.084906	0.028302	0.04717	0.04717	0.056604	0.113208	0.075472	0.056604	0.04717	0	0.028302
0.066038	0	0.028302	0.09434	0.028302	0.103774	0.037736	0.028302	0.075472	0	0.009434	0.04717	0.066038	0.075472	0.141509	0.113208	0.028302	0.037736	0.009434	0.009434
0.09434	0.009434	0.028302	0.075472	0.037736	0.113208	0.009434	0.018868	0.113208	0.04717	0	0.028302	0.056604	0.075472	0.066038	0.103774	0.04717	0.056604	0.009434	0.009434
0	0	0	0	0	0	0	0	0	0	0	0	0	0	1	0	0	0	0	0
0	0	0	0	0	0	0	0	0	0	0	0	0	0	1	0	0	0	0	0
0.075472	0	0.113208	0.018868	0.037736	0.160377	0	0.037736	0.04717	0.113208	0.018868	0.04717	0.028302	0.04717	0.075472	0.075472	0.028302	0.04717	0	0.028302
0	0	0	0	0	0	0	0	0	0	0	0	0	0	0	1	0	0	0	0
0.04717	0	0.084906	0.066038	0.04717	0.084906	0.009434	0.04717	0.018868	0.132075	0.018868	0.018868	0	0.113208	0.066038	0.103774	0.056604	0.056604	0.018868	0.009434
0.04717	0.04717	0.113208	0.103774	0.009434	0.09434	0.018868	0.028302	0.009434	0.056604	0	0.018868	0.09434	0.056604	0.018868	0.122642	0.113208	0.04717	0	0
0.132075	0	0.084906	0.113208	0.009434	0.122642	0.009434	0.009434	0.009434	0.075472	0	0.018868	0.113208	0.028302	0.009434	0.160377	0.028302	0.04717	0	0.028302
0.04717	0	0.09434	0.169811	0.018868	0.04717	0	0.037736	0.018868	0.084906	0.009434	0.018868	0.09434	0.056604	0.018868	0.141509	0.075472	0.066038	0	0
0.113208	0.018868	0.084906	0.122642	0.009434	0.103774	0.018868	0.056604	0.009434	0.075472	0.018868	0.018868	0.084906	0.056604	0	0.084906	0.066038	0.04717	0	0.009434
0.084906	0	0.122642	0.103774	0.009434	0.066038	0.009434	0.037736	0.037736	0.084906	0	0.009434	0.09434	0.066038	0.018868	0.132075	0.028302	0.037736	0.009434	0.04717
0.028302	0.009434	0.037736	0.09434	0.009434	0.103774	0.018868	0.04717	0.075472	0.066038	0.018868	0.037736	0.084906	0.066038	0.04717	0.103774	0.066038	0.066038	0.018868	0
MOTIF xxxxRSx_S_xxxxxxx ....RS.S.......
letter-probability matrix: alength= 20 w= 15 nsites= 80 E= 1.3e-019
0.125	0	0.025	0.05	0.025	0.1	0	0.025	0.1	0	0	0.0375	0.125	0.025	0.1375	0.125	0.0625	0.0125	0.0125	0.0125
0.0625	0	0	0.0625	0.0375	0.1125	0.0375	0.05	0.125	0.05	0.025	0	0.0875	0.075	0.1125	0.1	0.0125	0.0375	0.0125	0
0.05	0	0.0125	0.0375	0.05	0.0625	0.0875	0.075	0.05	0	0.0625	0.0125	0.0625	0	0.2875	0.0375	0.025	0.0625	0.025	0
0.05	0.0125	0.0375	0.075	0.05	0.0875	0.05	0.0375	0.125	0.0375	0	0.0125	0.1	0.1	0.05	0.0875	0.0625	0.025	0	0
0	0	0	0	0	0	0	0	0	0	0	0	0	0	1	0	0	0	0	0
0	0	0	0	0	0	0	0	0	0	0	0	0	0	0	1	0	0	0	0
0.1	0	0.0375	0.025	0.025	0.0375	0.0625	0.0125	0.025	0.125	0	0.075	0.05	0.075	0.075	0.15	0.0875	0.0125	0	0.025
0	0	0	0	0	0	0	0	0	0	0	0	0	0	0	1	0	0	0	0
0.1125	0	0.0375	0.1	0.0625	0.0375	0	0.0375	0	0.1875	0.0375	0.0125	0	0.05	0.0375	0.125	0.075	0.0875	0	0
0.0625	0.0125	0.125	0.0875	0.0125	0.15	0	0.025	0	0.0375	0	0.0125	0.175	0.05	0	0.1875	0.0375	0.0125	0	0.0125
0.0875	0	0.0625	0.0625	0.0125	0.0875	0.0125	0.0375	0.0375	0.05	0.0125	0.15	0.05	0.075	0	0.1	0.1125	0.0375	0	0.0125
0.1	0.0125	0.0875	0.1375	0.0375	0.0625	0.05	0.0125	0.0125	0.1375	0.025	0	0.0625	0.05	0	0.0875	0.05	0.0625	0.0125	0
0.0375	0	0.0625	0.0875	0.0125	0.0875	0.075	0.0125	0.0125	0.1	0.0125	0.0375	0.0625	0.0375	0.025	0.1625	0.0875	0.0625	0	0.025
0.1	0.0125	0.075	0.05	0.0125	0.1	0.025	0.0375	0	0.075	0.0125	0.025	0.1125	0.1125	0.025	0.1125	0.0625	0.0375	0	0.0125
0.05	0	0.025	0.075	0.0625	0.075	0.0125	0.0125	0	0.125	0	0.0375	0.05	0.0625	0	0.15	0.0875	0.075	0.025	0.075
MOTIF xxxxGxx_S_DxExxxx ....G..SD.E....
letter-probability matrix: alength= 20 w= 15 nsites= 20 E= 3.8e-003
0.2	0	0.05	0.1	0.05	0.05	0	0	0.1	0.1	0.05	0	0.05	0.05	0.15	0.05	0	0	0	0
0.25	0	0.05	0	0	0.1	0.1	0	0.1	0.05	0	0.05	0.1	0.05	0.1	0.05	0	0	0	0
0	0	0.2	0.15	0	0.15	0	0	0	0	0.05	0	0	0.2	0.1	0.1	0	0.05	0	0
0.15	0	0.05	0.1	0	0.05	0.05	0	0.15	0.15	0	0.05	0	0	0.2	0.05	0	0	0	0
0	0	0	0	0	1	0	0	0	0	0	0	0	0	0	0	0	0	0	0
0.1	0	0.2	0.1	0	0.1	0	0	0	0.05	0.05	0.05	0.05	0.05	0	0	0.15	0	0	0.1
0.15	0	0.2	0	0	0.1	0	0.05	0	0.2	0	0	0	0.1	0	0.05	0.15	0	0	0
0	0	0	0	0	0	0	0	0	0	0	0	0	0	0	1	0	0	0	0
0	0	1	0	0	0	0	0	0	0	0	0	0	0	0	0	0	0	0	0
0	0	0.1	0.3	0	0.15	0	0	0	0	0.05	0	0	0.05	0	0.3	0	0.05	0	0
0	0	0	1	0	0	0	0	0	0	0	0	0	0	0	0	0	0	0	0
0	0	0	0.25	0.05	0.15	0	0.05	0.1	0.15	0	0.05	0	0	0	0	0.05	0.15	0	0
0.1	0	0.1	0.35	0.05	0.05	0.05	0	0.05	0.05	0	0	0.1	0	0	0	0.05	0	0	0.05
0.05	0	0.1	0.05	0	0.15	0	0	0	0.1	0.05	0.05	0.05	0	0.05	0.2	0.15	0	0	0
0.15	0	0.2	0.15	0.05	0.05	0	0	0.05	0.1	0	0.05	0.05	0	0	0.1	0	0	0	0.05
MOTIF xxxxxxx_S_DEExxxx .......SDEE....
letter-probability matrix: alength= 20 w= 15 nsites= 30 E= 3.1e-005
0	0	0	0.166667	0	0.066667	0	0.033333	0.233333	0.033333	0	0.033333	0.133333	0.1	0.066667	0.1	0	0.033333	0	0
0.033333	0	0.033333	0.133333	0	0.133333	0	0	0.3	0	0.033333	0	0	0.066667	0.1	0.033333	0.033333	0.1	0	0
0.1	0	0.033333	0.133333	0.033333	0.033333	0	0.1	0.1	0.066667	0	0.066667	0.133333	0	0.033333	0.1	0.033333	0	0	0.033333
0.1	0	0.133333	0.1	0	0.033333	0.033333	0.033333	0.133333	0.066667	0.033333	0	0.1	0	0.1	0.066667	0	0.033333	0	0.033333
0.033333	0	0.2	0.2	0	0	0	0	0.133333	0.066667	0	0	0.066667	0	0.066667	0.033333	0.033333	0.166667	0	0
0	0	0.066667	0.066667	0.066667	0.1	0.066667	0.1	0	0.066667	0	0	0.066667	0.066667	0.066667	0	0.066667	0.166667	0	0.033333
0.033333	0	0.2	0.166667	0	0.233333	0	0.033333	0	0	0	0	0.033333	0.066667	0	0.1	0.066667	0.033333	0	0.033333
0	0	0	0	0	0	0	0	0	0	0	0	0	0	0	1	0	0	0	0
0	0	1	0	0	0	0	0	0	0	0	0	0	0	0	0	0	0	0	0
0	0	0	1	0	0	0	0	0	0	0	0	0	0	0	0	0	0	0	0
0	0	0	1	0	0	0	0	0	0	0	0	0	0	0	0	0	0	0	0
0.033333	0	0.2	0.4	0	0.1	0	0.066667	0	0	0	0.066667	0	0	0.033333	0.033333	0	0.066667	0	0
0.033333	0	0.133333	0.433333	0	0.033333	0	0.033333	0.033333	0.033333	0	0	0.066667	0.033333	0	0.033333	0.033333	0.1	0	0
0.033333	0	0.2	0.166667	0.033333	0.066667	0.033333	0	0.1	0.033333	0	0	0.1	0.033333	0.066667	0.066667	0	0.033333	0.033333	0
0.066667	0	0.133333	0.133333	0	0.033333	0.033333	0.033333	0.066667	0	0	0.033333	0.066667	0.066667	0.033333	0.133333	0.1	0.066667	0	0
MOTIF xxxxRxx_S_xSxxxxx ....R..S.S.....
letter-probability matrix: alength= 20 w= 15 nsites= 45 E= 7.0e-015
0.155556	0	0	0.044444	0.044444	0.066667	0	0.022222	0.133333	0.044444	0	0.044444	0.066667	0.111111	0.066667	0.111111	0.088889	0	0	0
0.088889	0.022222	0	0.088889	0	0.133333	0.022222	0.022222	0	0.133333	0.044444	0	0.111111	0	0.111111	0.066667	0.066667	0.088889	0	0
0.022222	0	0.044444	0	0.066667	0.022222	0.022222	0.022222	0.155556	0	0.022222	0	0.111111	0.044444	0.266667	0.088889	0	0.088889	0.022222	0
0.044444	0	0.044444	0.044444	0.022222	0.044444	0	0.022222	0.111111	0.044444	0	0.044444	0.044444	0.044444	0.155556	0.155556	0.044444	0.133333	0	0
0	0	0	0	0	0	0	0	0	0	0	0	0	0	1	0	0	0	0	0
0.155556	0	0.044444	0	0	0.155556	0.066667	0.022222	0	0.155556	0.022222	0.022222	0.088889	0.044444	0	0	0.155556	0.044444	0	0.022222
0.111111	0	0.022222	0	0.022222	0.133333	0.022222	0.022222	0.022222	0.111111	0	0.022222	0.088889	0.022222	0.133333	0.177778	0.088889	0	0	0
0	0	0	0	0	0	0	0	0	0	0	0	0	0	0	1	0	0	0	0
0.044444	0	0.022222	0.088889	0.066667	0.066667	0.022222	0.022222	0.022222	0.111111	0.022222	0	0	0.022222	0.066667	0.088889	0.177778	0.111111	0	0.044444
0	0	0	0	0	0	0	0	0	0	0	0	0	0	0	1	0	0	0	0
0.111111	0	0.066667	0.133333	0	0.088889	0.022222	0	0	0.044444	0.022222	0.022222	0.088889	0	0.044444	0.244444	0.022222	0.044444	0.022222	0.022222
0.088889	0	0.111111	0.133333	0.022222	0.111111	0.022222	0.022222	0	0.066667	0	0	0.066667	0.088889	0	0.133333	0.066667	0.044444	0	0.022222
0.066667	0	0.2	0.111111	0	0.155556	0.022222	0.022222	0.022222	0.044444	0	0.022222	0	0.022222	0.022222	0.066667	0.177778	0.044444	0	0
0.088889	0	0.066667	0.088889	0.022222	0.177778	0	0	0	0.066667	0.044444	0	0.066667	0.066667	0	0.177778	0.066667	0.044444	0	0.022222
0.044444	0	0.066667	0.044444	0.022222	0.066667	0.066667	0.044444	0.022222	0.111111	0.022222	0.022222	0.155556	0.022222	0.022222	0.088889	0.066667	0.111111	0	0
MOTIF xxxxxEx_S_DxExxxx .....E.SD.E....
letter-probability matrix: alength= 20 w= 15 nsites= 21 E= 5.1e-004
0.095238	0	0.047619	0.238095	0	0	0	0.047619	0.333333	0	0.047619	0	0	0	0	0.142857	0	0.047619	0	0
0.047619	0	0.190476	0.285714	0	0	0	0	0.095238	0.047619	0	0	0	0	0.142857	0	0	0.047619	0.047619	0.095238
0.047619	0	0.142857	0.095238	0	0.095238	0.047619	0.047619	0.142857	0	0	0	0.047619	0.047619	0.142857	0.047619	0	0.095238	0	0
0	0	0.285714	0.238095	0	0.095238	0.047619	0.047619	0.047619	0.047619	0	0	0	0	0.047619	0	0.047619	0.047619	0	0.047619
0.047619	0	0.095238	0.142857	0	0	0	0.047619	0.190476	0.095238	0.047619	0	0.095238	0.047619	0.047619	0.047619	0	0	0.095238	0
0	0	0	1	0	0	0	0	0	0	0	0	0	0	0	0	0	0	0	0
0	0	0.190476	0.095238	0	0.142857	0	0.095238	0	0.047619	0	0.142857	0	0	0.095238	0	0	0.095238	0.095238	0
0	0	0	0	0	0	0	0	0	0	0	0	0	0	0	1	0	0	0	0
0	0	1	0	0	0	0	0	0	0	0	0	0	0	0	0	0	0	0	0
0	0	0.428571	0	0	0.095238	0	0.095238	0.047619	0	0	0	0.047619	0	0.047619	0.095238	0.047619	0.047619	0	0.047619
0	0	0	1	0	0	0	0	0	0	0	0	0	0	0	0	0	0	0	0
0.238095	0	0.142857	0.190476	0.047619	0	0	0	0	0	0.095238	0	0.047619	0.047619	0.047619	0.047619	0.047619	0	0	0.047619
0.047619	0	0.238095	0.380952	0	0	0.047619	0	0.047619	0	0	0	0	0.047619	0	0.095238	0.095238	0	0	0
0	0	0.095238	0.380952	0	0.047619	0	0	0	0	0	0.047619	0.095238	0.047619	0	0.047619	0.047619	0.142857	0.047619	0
0	0	0	0.285714	0.047619	0	0.095238	0	0.095238	0.095238	0.047619	0	0.047619	0	0.047619	0.095238	0	0.095238	0	0.047619
MOTIF xxxxxxx_S_xxDLxxx .......S..DL...
letter-probability matrix: alength= 20 w= 15 nsites= 42 E= 2.0e-006
0.047619	0	0.047619	0.047619	0.02381	0.047619	0.02381	0.02381	0.071429	0.166667	0	0	0.095238	0.071429	0.095238	0.190476	0	0	0.047619	0
0.095238	0	0.047619	0.095238	0.047619	0.071429	0.02381	0	0.047619	0.047619	0	0	0.095238	0.02381	0.071429	0.119048	0.095238	0.095238	0	0.02381
0.071429	0	0.02381	0.047619	0.02381	0.071429	0.071429	0	0.047619	0.071429	0	0.071429	0.071429	0.071429	0.190476	0.095238	0.02381	0.047619	0	0
0.071429	0	0	0.119048	0	0.071429	0	0.02381	0.071429	0.02381	0.02381	0.047619	0.071429	0.071429	0.190476	0.095238	0.02381	0.095238	0	0
0.095238	0	0.047619	0.047619	0.095238	0.071429	0	0.02381	0.047619	0.190476	0.02381	0.02381	0.02381	0.02381	0.071429	0.095238	0	0.047619	0.02381	0.047619
0.047619	0.047619	0.02381	0.047619	0.047619	0.095238	0	0.02381	0.071429	0.071429	0.02381	0.047619	0.047619	0.071429	0.047619	0.166667	0.02381	0.095238	0	0
0.047619	0	0.119048	0.119048	0	0.190476	0.02381	0.02381	0.142857	0.071429	0	0.02381	0.02381	0.02381	0	0.166667	0	0.02381	0	0
0	0	0	0	0	0	0	0	0	0	0	0	0	0	0	1	0	0	0	0
0.071429	0	0.095238	0.095238	0.047619	0	0.02381	0	0.047619	0.190476	0.02381	0.047619	0	0.047619	0.071429	0.071429	0.071429	0.071429	0	0.02381
0.02381	0.02381	0.119048	0.214286	0	0.119048	0.02381	0.047619	0.02381	0.02381	0	0	0.119048	0.047619	0	0.071429	0.071429	0.047619	0	0.02381
0	0	1	0	0	0	0	0	0	0	0	0	0	0	0	0	0	0	0	0
0	0	0	0	0	0	0	0	0	1	0	0	0	0	0	0	0	0	0	0
0.02381	0	0.119048	0.047619	0	0.047619	0.047619	0	0.095238	0.119048	0.02381	0.02381	0.047619	0.071429	0.02381	0.142857	0.047619	0.071429	0	0.047619
0.095238	0.02381	0.071429	0.095238	0	0.095238	0.047619	0.071429	0.095238	0.095238	0	0	0.047619	0	0.02381	0.166667	0.071429	0	0	0
0.047619	0.02381	0.02381	0.095238	0.02381	0.047619	0.047619	0.02381	0.047619	0.142857	0	0	0.119048	0.02381	0.095238	0.095238	0.047619	0.071429	0.02381	0
MOTIF xxxxxxx_S_xEExxxx .......S.EE....
letter-probability matrix: alength= 20 w= 15 nsites= 91 E= 2.2e-009
0.076923	0	0.10989	0.131868	0.021978	0.043956	0.043956	0	0.10989	0.043956	0.021978	0.032967	0.010989	0.032967	0.098901	0.131868	0.010989	0.065934	0.010989	0
0.065934	0	0.032967	0.087912	0.010989	0.087912	0.032967	0.043956	0.065934	0.098901	0.010989	0.043956	0.076923	0.054945	0.076923	0.076923	0.054945	0.032967	0.032967	0.010989
0.065934	0	0.076923	0.164835	0.010989	0.087912	0	0.010989	0.120879	0.098901	0.043956	0.010989	0.021978	0.043956	0.065934	0.076923	0.043956	0.010989	0.010989	0.032967
0.087912	0.010989	0.032967	0.175824	0.043956	0.054945	0.043956	0.021978	0.131868	0.043956	0.010989	0.043956	0.065934	0.043956	0.043956	0.076923	0.010989	0.021978	0.010989	0.021978
0.076923	0.010989	0.087912	0.142857	0	0.087912	0.010989	0.054945	0.120879	0.032967	0	0.032967	0.032967	0.043956	0.098901	0.10989	0.032967	0.010989	0	0.010989
0.076923	0	0.120879	0.142857	0.010989	0.065934	0.021978	0.021978	0.098901	0.032967	0	0.043956	0.054945	0.076923	0.054945	0.054945	0.054945	0.043956	0	0.021978
0.054945	0	0.175824	0.142857	0.010989	0.054945	0.043956	0.021978	0.065934	0.076923	0.010989	0.010989	0.054945	0.054945	0.065934	0.065934	0	0.076923	0.010989	0
0	0	0	0	0	0	0	0	0	0	0	0	0	0	0	1	0	0	0	0
0.065934	0	0	0.417582	0.021978	0.065934	0.043956	0.010989	0.054945	0.098901	0	0.032967	0	0.043956	0	0.087912	0.010989	0.032967	0.010989	0
0	0	0	1	0	0	0	0	0	0	0	0	0	0	0	0	0	0	0	0
0	0	0	1	0	0	0	0	0	0	0	0	0	0	0	0	0	0	0	0
0.054945	0	0.098901	0.274725	0	0.10989	0.010989	0.054945	0.032967	0.043956	0.021978	0.021978	0.032967	0.021978	0.021978	0.021978	0.098901	0.076923	0	0
0.054945	0.010989	0.186813	0.307692	0.021978	0.032967	0.021978	0	0.065934	0.021978	0.032967	0	0.032967	0.043956	0	0.098901	0.021978	0.043956	0	0
0.087912	0	0.10989	0.274725	0.010989	0.054945	0.010989	0.010989	0.021978	0.120879	0	0.021978	0.032967	0.021978	0.054945	0.076923	0.043956	0.032967	0	0.010989
0.010989	0.010989	0.065934	0.252747	0	0.098901	0.010989	0.032967	0.10989	0.065934	0.010989	0	0.043956	0.021978	0.032967	0.087912	0.076923	0.043956	0.010989	0.010989
MOTIF xxxxRxx_S_xxxxxxx ....R..S.......
letter-probability matrix: alength= 20 w= 15 nsites= 166 E= 1.4e-068
0.054217	0.006024	0.024096	0.048193	0.012048	0.10241	0.006024	0.018072	0.114458	0.060241	0.066265	0.042169	0.096386	0.054217	0.114458	0.120482	0.036145	0.012048	0	0.012048
0.066265	0	0.018072	0.048193	0.012048	0.096386	0.018072	0.036145	0.042169	0.084337	0.018072	0.018072	0.096386	0.048193	0.150602	0.126506	0.066265	0.048193	0.006024	0
0.060241	0.006024	0.024096	0.066265	0.024096	0.072289	0.03012	0.054217	0.084337	0	0.060241	0.018072	0.072289	0.054217	0.180723	0.054217	0.072289	0.042169	0.018072	0.006024
0.03012	0.006024	0.054217	0.084337	0.018072	0.042169	0.03012	0.012048	0.084337	0.078313	0	0.036145	0.126506	0.078313	0.072289	0.138554	0.048193	0.054217	0.006024	0
0	0	0	0	0	0	0	0	0	0	0	0	0	0	1	0	0	0	0	0
0.186747	0.012048	0.03012	0.060241	0.018072	0.126506	0.036145	0.03012	0	0.10241	0.018072	0.03012	0.072289	0.066265	0	0	0.120482	0.060241	0.012048	0.018072
0.090361	0.006024	0.066265	0.054217	0.024096	0.126506	0.012048	0.012048	0.036145	0.036145	0.024096	0.03012	0.108434	0.048193	0.090361	0.126506	0.042169	0.054217	0	0.012048
0	0	0	0	0	0	0	0	0	0	0	0	0	0	0	1	0	0	0	0
0.024096	0.006024	0.060241	0.072289	0.090361	0.054217	0.012048	0.048193	0.03012	0.180723	0.036145	0.042169	0	0.054217	0.024096	0.10241	0.048193	0.078313	0.018072	0.018072
0.060241	0	0.108434	0.168675	0.012048	0.13253	0.042169	0.036145	0.012048	0.03012	0.012048	0.03012	0.138554	0.048193	0.012048	0	0.084337	0.054217	0	0.018072
0.054217	0.006024	0.10241	0.138554	0.03012	0.066265	0	0.03012	0.006024	0.036145	0.018072	0.042169	0.060241	0.078313	0.012048	0.156627	0.090361	0.042169	0.006024	0.024096
0.084337	0.006024	0.078313	0.096386	0.042169	0.126506	0.012048	0.060241	0.012048	0.10241	0.024096	0.024096	0.084337	0.012048	0.006024	0.090361	0.048193	0.054217	0.012048	0.024096
0.078313	0.006024	0.078313	0.096386	0.018072	0.090361	0.03012	0.036145	0.03012	0.078313	0.036145	0.036145	0.078313	0.048193	0.03012	0.090361	0.078313	0.042169	0	0.018072
0.084337	0.006024	0.096386	0.150602	0.03012	0.078313	0.012048	0.012048	0.024096	0.036145	0.036145	0.024096	0.084337	0.078313	0.042169	0.10241	0.036145	0.054217	0	0.012048
0.066265	0	0.066265	0.114458	0.036145	0.096386	0.03012	0.036145	0.024096	0.096386	0.006024	0.006024	0.078313	0.060241	0.066265	0.108434	0.018072	0.048193	0.006024	0.036145
MOTIF xxxxKxx_S_xxxxxxx ....K..S.......
letter-probability matrix: alength= 20 w= 15 nsites= 167 E= 2.7e-002
0.047904	0.005988	0.047904	0.071856	0.035928	0.05988	0.023952	0.017964	0.101796	0.113772	0.035928	0.005988	0.05988	0.035928	0.107784	0.107784	0.041916	0.047904	0	0.02994
0.083832	0.005988	0.065868	0.095808	0.02994	0.125749	0.023952	0.065868	0.035928	0.041916	0.005988	0.041916	0.071856	0.041916	0.047904	0.095808	0.047904	0.041916	0.011976	0.017964
0.035928	0	0.035928	0.065868	0.02994	0.077844	0.005988	0.053892	0.11976	0.179641	0.011976	0.011976	0.053892	0.053892	0.065868	0.071856	0.053892	0.047904	0.005988	0.017964
0.041916	0.005988	0.005988	0.131737	0.023952	0.047904	0.041916	0.023952	0.095808	0.05988	0.017964	0.035928	0.101796	0.02994	0.137725	0.077844	0.047904	0.05988	0.005988	0.005988
0	0	0	0	0	0	0	0	1	0	0	0	0	0	0	0	0	0	0	0
0.077844	0.017964	0.035928	0.053892	0.017964	0.065868	0.011976	0.041916	0.077844	0.041916	0.023952	0.023952	0.035928	0.053892	0.149701	0.143713	0.05988	0.053892	0	0.011976
0.101796	0.005988	0.071856	0.05988	0.011976	0.137725	0.023952	0.047904	0.071856	0.071856	0.005988	0.053892	0.047904	0.017964	0.041916	0.107784	0.05988	0.035928	0.005988	0.017964
0	0	0	0	0	0	0	0	0	0	0	0	0	0	0	1	0	0	0	0
0.035928	0.011976	0.107784	0.065868	0.041916	0.053892	0.023952	0.047904	0.041916	0.143713	0.011976	0.02994	0	0.053892	0.02994	0.137725	0.02994	0.08982	0.011976	0.02994
0.047904	0.017964	0.125749	0.143713	0.005988	0.101796	0.005988	0.02994	0.047904	0.041916	0.017964	0.011976	0.11976	0.023952	0.005988	0.131737	0.077844	0.02994	0	0.011976
0.11976	0	0.101796	0.107784	0.023952	0.047904	0.023952	0.011976	0.05988	0.065868	0.005988	0.101796	0.071856	0.035928	0.011976	0.101796	0.035928	0.041916	0	0.02994
0.071856	0.017964	0.065868	0.101796	0.017964	0.077844	0.041916	0.083832	0.011976	0.125749	0.017964	0.053892	0.065868	0.011976	0.005988	0.095808	0.065868	0.053892	0	0.011976
0.077844	0.005988	0.11976	0.107784	0.02994	0.071856	0.023952	0.035928	0.02994	0.071856	0.017964	0.017964	0.065868	0.047904	0.011976	0.11976	0.065868	0.053892	0.011976	0.011976
0.047904	0	0.083832	0.179641	0.011976	0.077844	0.041916	0.02994	0.017964	0.077844	0.011976	0.017964	0.095808	0.041916	0.005988	0.113772	0.077844	0.047904	0	0.017964
0.053892	0.011976	0.095808	0.113772	0.047904	0.071856	0.017964	0.035928	0.065868	0.083832	0.005988	0.02994	0.08982	0.035928	0.017964	0.065868	0.035928	0.077844	0.017964	0.023952
MOTIF xxxxxxx_S_xxxxExx .......S....E..
letter-probability matrix: alength= 20 w= 15 nsites= 193 E= 1.8e-004
0.046632	0.015544	0.082902	0.082902	0.020725	0.067358	0.015544	0.025907	0.134715	0.062176	0.020725	0.020725	0.062176	0.056995	0.046632	0.093264	0.067358	0.072539	0	0.005181
0.067358	0.020725	0.067358	0.098446	0.015544	0.098446	0	0.031088	0.093264	0.07772	0.005181	0.025907	0.07772	0.010363	0.072539	0.103627	0.046632	0.051813	0.010363	0.025907
0.07772	0.015544	0.051813	0.129534	0.031088	0.062176	0.015544	0.025907	0.098446	0.062176	0.041451	0.031088	0.072539	0.036269	0.062176	0.051813	0.046632	0.067358	0	0.020725
0.056995	0	0.056995	0.098446	0.015544	0.062176	0.031088	0.031088	0.098446	0.067358	0.020725	0.005181	0.098446	0.062176	0.088083	0.108808	0.051813	0.025907	0.010363	0.010363
0.07772	0.015544	0.062176	0.124352	0.036269	0.067358	0.020725	0.015544	0	0.067358	0.025907	0.051813	0.093264	0.036269	0	0.108808	0.067358	0.093264	0.005181	0.031088
0.041451	0.005181	0.129534	0.103627	0.031088	0.067358	0.025907	0.010363	0.056995	0.07772	0.020725	0.036269	0.036269	0.046632	0.067358	0.145078	0.031088	0.036269	0.010363	0.020725
0.062176	0.005181	0.11399	0.150259	0.015544	0.056995	0.020725	0.020725	0.072539	0.088083	0.025907	0.031088	0.088083	0.031088	0.025907	0.11399	0.020725	0.036269	0.010363	0.010363
0	0	0	0	0	0	0	0	0	0	0	0	0	0	0	1	0	0	0	0
0.067358	0.010363	0.207254	0.150259	0.036269	0.088083	0.025907	0	0.020725	0.088083	0.015544	0.025907	0	0.056995	0.010363	0.108808	0.025907	0.036269	0	0.025907
0.036269	0.005181	0.15544	0.119171	0.015544	0.098446	0.010363	0.010363	0.036269	0.072539	0.020725	0.062176	0.072539	0.020725	0.005181	0.129534	0.072539	0.036269	0.010363	0.010363
0.07772	0	0.139896	0.290155	0.005181	0.067358	0.020725	0.020725	0.041451	0.031088	0.010363	0.015544	0.088083	0.020725	0.020725	0.067358	0.046632	0.031088	0.005181	0
0.036269	0	0.093264	0.243523	0.005181	0.088083	0.036269	0.015544	0.041451	0.056995	0.036269	0.025907	0.072539	0.046632	0.015544	0.072539	0.051813	0.046632	0.010363	0.005181
0	0	0	1	0	0	0	0	0	0	0	0	0	0	0	0	0	0	0	0
0.056995	0.005181	0.139896	0.217617	0.010363	0.098446	0.010363	0.031088	0.036269	0.046632	0.015544	0.031088	0.031088	0.020725	0	0.098446	0.072539	0.067358	0	0.010363
0.041451	0.005181	0.088083	0.212435	0.010363	0.046632	0.015544	0.025907	0.093264	0.056995	0.005181	0.046632	0.051813	0.051813	0.015544	0.082902	0.062176	0.056995	0.005181	0.025907
MOTIF xxxxxxx_S_xxxxDxx .......S....D..
letter-probability matrix: alength= 20 w= 15 nsites= 147 E= 1.8e-002
0.088435	0	0.047619	0.088435	0.027211	0.108844	0.054422	0.006803	0.122449	0.027211	0.020408	0.034014	0.040816	0.034014	0.07483	0.095238	0.054422	0.034014	0	0.040816
0.095238	0	0.047619	0.095238	0.040816	0.068027	0.013605	0.040816	0.054422	0.081633	0.013605	0.027211	0.054422	0.054422	0.095238	0.088435	0.088435	0.020408	0.006803	0.013605
0.054422	0.013605	0.034014	0.081633	0.040816	0.088435	0.027211	0.034014	0.129252	0.081633	0.006803	0.020408	0.027211	0.068027	0.088435	0.081633	0.040816	0.047619	0.006803	0.027211
0.081633	0.013605	0.054422	0.07483	0.027211	0.054422	0.013605	0	0.061224	0.040816	0.027211	0.006803	0.108844	0.061224	0.129252	0.136054	0.047619	0.047619	0	0.013605
0.07483	0.013605	0.136054	0.068027	0.027211	0.07483	0.040816	0.006803	0	0.102041	0.020408	0.047619	0.095238	0.034014	0	0.129252	0.054422	0.061224	0	0.013605
0.054422	0.020408	0.088435	0.054422	0.006803	0.054422	0.027211	0.013605	0.095238	0.047619	0.013605	0.040816	0.054422	0.061224	0.115646	0.156463	0.040816	0.027211	0.013605	0.013605
0.027211	0.027211	0.108844	0.129252	0.027211	0.07483	0.013605	0.068027	0.027211	0.061224	0.027211	0.020408	0.034014	0.020408	0.122449	0.122449	0.034014	0.034014	0	0.020408
0	0	0	0	0	0	0	0	0	0	0	0	0	0	0	1	0	0	0	0
0.07483	0.006803	0.204082	0.129252	0.013605	0.102041	0.013605	0.047619	0.040816	0.095238	0.040816	0.027211	0	0.027211	0.027211	0.068027	0.013605	0.047619	0	0.020408
0.034014	0	0.156463	0.183673	0.013605	0.07483	0.020408	0.006803	0.034014	0.054422	0	0.047619	0.102041	0.061224	0	0.115646	0.027211	0.054422	0.006803	0.006803
0.047619	0	0.204082	0.176871	0.027211	0.054422	0.020408	0.027211	0.040816	0.081633	0.006803	0.040816	0.040816	0.040816	0.013605	0.081633	0.027211	0.020408	0.013605	0.034014
0.034014	0.020408	0.142857	0.265306	0.013605	0.07483	0.013605	0.040816	0.013605	0.047619	0.013605	0.020408	0.054422	0.013605	0.006803	0.061224	0.040816	0.088435	0	0.034014
0	0	1	0	0	0	0	0	0	0	0	0	0	0	0	0	0	0	0	0
0.054422	0	0.115646	0.14966	0.054422	0.054422	0.020408	0.027211	0.068027	0.081633	0	0.020408	0.034014	0.040816	0	0.095238	0.020408	0.108844	0.027211	0.027211
0.081633	0.020408	0.122449	0.129252	0	0.034014	0.040816	0.013605	0.047619	0.088435	0.013605	0.07483	0.054422	0.081633	0	0.081633	0.047619	0.034014	0	0.034014
MOTIF xxRxxSx_S_xxxxxxx ..R..S.S.......
letter-probability matrix: alength= 20 w= 15 nsites= 32 E= 1.1e-006
0.09375	0	0	0.03125	0.0625	0.03125	0	0.03125	0.0625	0.125	0	0	0.03125	0	0.28125	0.15625	0.03125	0.0625	0	0
0.03125	0	0	0	0.03125	0.03125	0.0625	0.03125	0.03125	0.09375	0	0.0625	0.03125	0.03125	0.28125	0.15625	0.09375	0.03125	0	0
0	0	0	0	0	0	0	0	0	0	0	0	0	0	1	0	0	0	0	0
0.0625	0	0	0	0	0.09375	0.03125	0.03125	0.09375	0.1875	0	0	0	0.0625	0.15625	0.1875	0.09375	0	0	0
0.09375	0	0.0625	0.0625	0.0625	0.0625	0.03125	0	0	0.21875	0	0.03125	0.09375	0.0625	0	0.1875	0	0.03125	0	0
0	0	0	0	0	0	0	0	0	0	0	0	0	0	0	1	0	0	0	0
0.09375	0	0.03125	0.0625	0.03125	0.09375	0.03125	0	0.03125	0.0625	0.03125	0.03125	0.0625	0.0625	0	0.15625	0.15625	0.03125	0	0.03125
0	0	0	0	0	0	0	0	0	0	0	0	0	0	0	1	0	0	0	0
0.09375	0	0.125	0.125	0	0.0625	0.09375	0	0	0.0625	0	0.0625	0	0	0	0.1875	0.0625	0.0625	0	0.0625
0.0625	0	0.15625	0.1875	0	0.09375	0.0625	0.03125	0	0.09375	0	0	0.0625	0.09375	0	0.125	0	0	0	0.03125
0.125	0	0.0625	0.125	0	0.09375	0.03125	0	0.0625	0.0625	0	0	0.0625	0.03125	0.0625	0.125	0.09375	0.03125	0	0.03125
0.0625	0	0.0625	0.15625	0	0.15625	0.03125	0.03125	0	0.09375	0.03125	0.03125	0.09375	0.0625	0	0.09375	0.0625	0	0	0.03125
0.0625	0	0	0	0.03125	0.0625	0	0.03125	0.0625	0.09375	0	0.0625	0.15625	0.125	0	0.21875	0	0.0625	0	0.03125
0.03125	0	0.0625	0.125	0.03125	0.125	0.03125	0	0.03125	0.0625	0.03125	0	0.09375	0	0	0.15625	0.0625	0.09375	0.0625	0
0.03125	0.03125	0	0.09375	0.03125	0.125	0	0.03125	0.03125	0.03125	0.0625	0.03125	0.03125	0.03125	0.03125	0.1875	0.15625	0.0625	0	0
MOTIF xxxxxRx_S_xxxxxxx .....R.S.......
letter-probability matrix: alength= 20 w= 15 nsites= 110 E= 2.6e-009
0.109091	0.018182	0.072727	0.036364	0.009091	0.090909	0	0.027273	0.054545	0.072727	0.009091	0.018182	0.090909	0.063636	0.072727	0.127273	0.054545	0.027273	0	0.045455
0.090909	0.018182	0.027273	0.081818	0.027273	0.081818	0.018182	0	0.054545	0.090909	0.018182	0.036364	0.063636	0.027273	0.127273	0.081818	0.081818	0.045455	0.018182	0.009091
0.1	0	0.036364	0.072727	0.009091	0.081818	0.018182	0.027273	0.090909	0.081818	0.018182	0.009091	0.018182	0.072727	0.1	0.136364	0.036364	0.054545	0	0.036364
0.136364	0	0.027273	0.081818	0.009091	0.127273	0.009091	0.018182	0.027273	0.072727	0.009091	0.045455	0.054545	0.045455	0.1	0.136364	0.036364	0.036364	0.009091	0.018182
0.154545	0	0.054545	0.054545	0.018182	0.090909	0.081818	0.018182	0	0.081818	0	0.009091	0.081818	0.045455	0	0.181818	0.063636	0.027273	0.018182	0.018182
0	0	0	0	0	0	0	0	0	0	0	0	0	0	1	0	0	0	0	0
0.081818	0.009091	0.036364	0.036364	0.018182	0.109091	0	0.018182	0.072727	0.081818	0.018182	0.036364	0.045455	0.018182	0.181818	0.109091	0.090909	0.027273	0	0.009091
0	0	0	0	0	0	0	0	0	0	0	0	0	0	0	1	0	0	0	0
0.090909	0	0.054545	0.054545	0.027273	0.054545	0.009091	0.027273	0.018182	0.145455	0.018182	0.018182	0	0.036364	0.018182	0.209091	0.081818	0.063636	0.045455	0.027273
0.063636	0	0.1	0.054545	0.081818	0.081818	0.009091	0.018182	0.045455	0.036364	0.018182	0.018182	0.136364	0.045455	0.036364	0.109091	0.054545	0.090909	0	0
0.081818	0.045455	0.081818	0.054545	0.009091	0.145455	0.018182	0.009091	0.018182	0.1	0.009091	0.018182	0.109091	0.054545	0.009091	0.1	0.072727	0.054545	0	0.009091
0.118182	0	0.072727	0.090909	0.009091	0.118182	0	0.036364	0.018182	0.081818	0	0.036364	0.054545	0.081818	0	0.145455	0.063636	0.054545	0.009091	0.009091
0.136364	0.036364	0	0	0.018182	0.109091	0.045455	0.027273	0.036364	0.036364	0	0.018182	0.181818	0.063636	0.018182	0.154545	0.090909	0.018182	0.009091	0
0.127273	0	0.063636	0.054545	0.036364	0.063636	0.009091	0.027273	0.045455	0.1	0.009091	0.045455	0.127273	0.018182	0.027273	0.081818	0.054545	0.090909	0	0.018182
0.072727	0.018182	0.054545	0.1	0.018182	0.072727	0.009091	0.027273	0.036364	0.072727	0.027273	0	0.109091	0.045455	0.018182	0.1	0.081818	0.090909	0.009091	0.036364

## Sheet: original_rolim
	Pattern	Sample Frequency	Foreground Frequency	Foreground Size	Enrichment (Sample Frequency / Background Frequency)
0	......[S][S][P]......	135	135	1013	2.9645
1	....[R][S].[S][P]......	41	35	111	10.8814
2	.....[S].[S][P]......	131	76	878	2.99239
3	....[4]..[S][P].[P]....	70	51	214	14.631
4	....[4][A].[S][P]......	40	33	163	10.3747
5	....[S]..[S][P]......	98	73	553	2.3575
6	...[S]...[S][P]......	115	44	480	2.44852
7	......[K][S][P]......	94	51	436	5.84604
8	.....[P].[S][P]......	177	88	385	3.91693
9	.[S].....[S][P]......	110	35	297	2.61693
10	[S]......[S][P]......	119	33	262	5.86126
11	....[R][S].[S].......	142	101	601	3.5805
12	....[R].[S][S].......	89	53	500	2.50169
13	....[R][R].[S].......	130	108	447	4.78268
14	.[4].[S][R]..[S].......	32	22	50	5.54159
15	...[S][R]..[S].......	100	28	339	2.66516
16	...[K][R]..[S]..[5]....	34	24	93	14.1096
17	....[R]..[S]..[5]....	175	69	289	5.03691
18	....[R][K].[S].......	92	34	196	4.37468
19	......[S][S].[5].....	91	61	229	1.43342
20	......[S][S]..[E]....	63	29	168	1.81879
21	......[S][S].[A].[1]..[3]	24	21	25	72.0771
22	......[S][S]....[5]..	85	28	114	1.81757
23	......[S][S].......	431	86	1957	0.661546
24	.......[S][D][5][5].[5]..	59	55	90	28.2908
25	.......[S][D].[5].[E]..	65	27	77	16.4843
26	.......[S][E][5][5]..[5].	34	30	64	16.3032
27	.......[S].[5][5].[5]..	149	41	100	9.60146
28	.......[S]..[5].[5][5].	121	36	75	8.28361
29	......[D][S]..[5]....	118	26	142	3.32997
30	..[R]..[S].[S].......	92	34	171	2.22866
31	.....[S][R][S].......	42	24	137	1.24174
32	.....[S].[S].......	514	113	1180	0.831697
33	....[S]..[S].[P].....	39	24	109	1.01223
34	....[S]..[S].......	321	85	1009	0.520373
35	.......[S].[5]..[5]..	250	53	184	3.64701
36	.......[S]..[G].[T]..	38	25	102	2.37104
37	.....[M].[S]..[3].[1].[E]	20	20	20	27.8347
38	.......[S]......[5]	639	107	614	1.54151
39	[S]......[S].......	401	57	487	0.710428
40	.[1].....[S]..[3][K][A][1].	20	20	21	22.5984
41	....[K]..[S].......	284	58	362	0.865647
42	.....[R].[S].......	394	40	304	1.24727
43	....[E]..[S].......	292	46	264	0.777627
44	.......[S].......	3571	218	3571	0.604766

## Sheet: reordered_rolim
	Pattern	Sample Frequency	Foreground Frequency	Foreground Size	Enrichment (Sample Frequency / Background Frequency)
0	......[S][S][P]......	135	135	1013	2.9645
1	....[R][S].[S][P]......	41	35	111	10.8814
2	.....[S].[S][P]......	131	76	878	2.99239
3	....[4]..[S][P].[P]....	70	51	214	14.631
4	....[4][A].[S][P]......	40	33	163	10.3747
5	....[S]..[S][P]......	98	73	553	2.3575
6	...[S]...[S][P]......	115	44	480	2.44852
7	......[K][S][P]......	94	51	436	5.84604
8	.....[P].[S][P]......	177	88	385	3.91693
9	.[S].....[S][P]......	110	35	297	2.61693
10	[S]......[S][P]......	119	33	262	5.86126
11	....[R][S].[S].......	142	101	601	3.5805
12	....[R].[S][S].......	89	53	500	2.50169
13	....[R][R].[S].......	130	108	447	4.78268
14	.[4].[S][R]..[S].......	32	22	50	5.54159
15	...[S][R]..[S].......	100	28	339	2.66516
16	...[K][R]..[S]..[5]....	34	24	93	14.1096
17	....[R]..[S]..[5]....	175	69	289	5.03691
18	....[R][K].[S].......	92	34	196	4.37468
19	......[S][S].[5].....	91	61	229	1.43342
20	......[S][S]..[E]....	63	29	168	1.81879
21	......[S][S].[A].[1]..[3]	24	21	25	72.0771
22	......[S][S]....[5]..	85	28	114	1.81757
23	......[S][S].......	431	86	1957	0.661546
24	.......[S][D][5][5].[5]..	59	55	90	28.2908
25	.......[S][D].[5].[E]..	65	27	77	16.4843
26	.......[S][E][5][5]..[5].	34	30	64	16.3032
27	.......[S].[5][5].[5]..	149	41	100	9.60146
28	.......[S]..[5].[5][5].	121	36	75	8.28361
29	......[D][S]..[5]....	118	26	142	3.32997
30	..[R]..[S].[S].......	92	34	171	2.22866
31	.....[S][R][S].......	42	24	137	1.24174
32	.....[S].[S].......	514	113	1180	0.831697
33	....[S]..[S].[P].....	39	24	109	1.01223
34	....[S]..[S].......	321	85	1009	0.520373
35	.......[S].[5]..[5]..	250	53	184	3.64701
36	.......[S]..[G].[T]..	38	25	102	2.37104
37	.....[M].[S]..[3].[1].[E]	20	20	20	27.8347
38	.......[S]......[5]	639	107	614	1.54151
39	[S]......[S].......	401	57	487	0.710428
40	.[1].....[S]..[3][K][A][1].	20	20	21	22.5984
41	....[K]..[S].......	284	58	362	0.865647
42	.....[R].[S].......	394	40	304	1.24727
43	....[E]..[S].......	292	46	264	0.777627
44	.......[S].......	3571	218	3571	0.604766
