# Supplementary material for: Robust unsupervised deconvolution of linear motifs characterizes 68 protein modifications at proteome scale
Source: Sci Rep. 2021 Nov 18;11:22490. doi: 10.1038/s41598-021-01971-3 (PMC8602328; doi:10.1038/s41598-021-01971-3)
Supplement: Supplementary file 1 — Supplementary Information 1. [file 41598_2021_1971_MOESM1_ESM.zip › Smith et al Supplementary Data and Tables/Smith et al Supplementary Data S2/TagGraph analysis/Supplementary Data S2 TagGraph_P results_Fig1b.xlsx]

## Sheet: Description
Supplementary Data S2 TagGraph_P results_Fig1b: result output for analysis of TagGraph et al oxidation_P-centered data in momo and rolim respectively
original_momo - momo results from analysis of original oxidation_P-centered sequences from TagGraph et al data
reordered_momo - momo results from analysis of reordered oxidation_P-centered sequences from TagGraph et al data
original_rolim - rolim results from analysis of original oxidation_P-centered sequences from TagGraph et al data
reordered_rolim - rolim results from analysis of reordered oxidation_P-centered sequences from TagGraph et al data

## Sheet: original_momo
MEME version 5.3.3
Alphabet= ACDEFGHIKLMNPQRSTVWY
Background letter frequencies
A 0.073712 C 0.027348 D 0.040818 E 0.059834 F 0.025853 G 0.167527 H 0.020601 I 0.033053 K 0.041746 L 0.058272 M 0.010074 N 0.024812 P 0.167550 Q 0.035113 R 0.042923 S 0.049783 T 0.041701 V 0.055035 W 0.007199 Y 0.017047
MOTIF xxGxxGx_P_GxxGxxG ..G..G.PG..G..G
letter-probability matrix: alength= 20 w= 15 nsites= 597 E= 2.3e-189
0.092127	0.00335	0.043551	0.132328	0.030151	0.038526	0.018425	0.020101	0.041876	0.073702	0.005025	0.023451	0.299832	0.033501	0.025126	0.067002	0.01675	0.026801	0	0.008375
0.134003	0	0.045226	0.023451	0.00335	0.00335	0.005025	0.01675	0.088777	0.021776	0.020101	0.01675	0.301508	0.080402	0.113903	0.050251	0.040201	0.033501	0	0.001675
0	0	0	0	0	1	0	0	0	0	0	0	0	0	0	0	0	0	0	0
0.115578	0.001675	0.048576	0.128978	0.030151	0.0134	0.01675	0.021776	0.028476	0.070352	0.0067	0.025126	0.301508	0.026801	0.051926	0.053601	0.020101	0.035176	0	0.00335
0.144054	0	0.061977	0.030151	0.001675	0.008375	0.005025	0.025126	0.050251	0.018425	0.015075	0.031826	0.244556	0.073702	0.145729	0.038526	0.050251	0.053601	0	0.001675
0	0	0	0	0	1	0	0	0	0	0	0	0	0	0	0	0	0	0	0
0.118928	0.001675	0.023451	0.082077	0.053601	0.015075	0.01675	0.025126	0.026801	0.102178	0.0134	0.0134	0.306533	0.026801	0.035176	0.078727	0.0134	0.026801	0	0.020101
0	0	0	0	0	0	0	0	0	0	0	0	1	0	0	0	0	0	0	0
0	0	0	0	0	1	0	0	0	0	0	0	0	0	0	0	0	0	0	0
0.120603	0	0.025126	0.105528	0.031826	0.025126	0.0134	0.018425	0.046901	0.060302	0.0067	0.0134	0.355109	0.021776	0.033501	0.063652	0.01675	0.035176	0	0.0067
0.152429	0	0.088777	0.025126	0.00335	0.005025	0.0067	0.023451	0.080402	0.0134	0.01675	0.030151	0.241206	0.088777	0.110553	0.040201	0.025126	0.048576	0	0
0	0	0	0	0	1	0	0	0	0	0	0	0	0	0	0	0	0	0	0
0.137353	0	0.033501	0.125628	0.041876	0.018425	0.008375	0.023451	0.031826	0.087102	0.005025	0.023451	0.289782	0.028476	0.030151	0.050251	0.018425	0.040201	0	0.0067
0.108878	0	0.038526	0.023451	0	0.008375	0.00335	0.021776	0.063652	0.020101	0.011725	0.031826	0.329983	0.068677	0.144054	0.040201	0.040201	0.045226	0	0
0	0	0	0	0	1	0	0	0	0	0	0	0	0	0	0	0	0	0	0
MOTIF xxxxxxC_P_xxPxxxx ......CP..P....
letter-probability matrix: alength= 20 w= 15 nsites= 23 E= 2.6e-003
0.130435	0.086957	0.043478	0	0	0.086957	0.043478	0	0.043478	0.086957	0.043478	0.043478	0.217391	0	0.086957	0.043478	0.043478	0	0	0
0.130435	0.043478	0.130435	0.173913	0.043478	0.043478	0	0.086957	0.086957	0.043478	0	0	0	0.043478	0.043478	0	0.043478	0.086957	0	0
0.130435	0.086957	0.043478	0.043478	0.043478	0.043478	0.043478	0.043478	0.043478	0.043478	0	0	0.043478	0	0.086957	0	0.043478	0.130435	0	0.130435
0.043478	0.130435	0.043478	0.130435	0	0.043478	0	0.043478	0.086957	0.130435	0	0.043478	0.043478	0	0.086957	0	0.086957	0.086957	0	0
0	0	0.086957	0.130435	0	0.130435	0.217391	0	0.043478	0.043478	0	0	0.130435	0	0.043478	0	0.043478	0.130435	0	0
0	0	0	0.043478	0.043478	0.130435	0.086957	0.130435	0.043478	0.086957	0	0	0.086957	0	0.043478	0.043478	0.173913	0.043478	0	0.043478
0	1	0	0	0	0	0	0	0	0	0	0	0	0	0	0	0	0	0	0
0	0	0	0	0	0	0	0	0	0	0	0	1	0	0	0	0	0	0	0
0.173913	0	0	0.043478	0.086957	0.086957	0.043478	0	0.043478	0	0	0.130435	0.086957	0	0.086957	0.130435	0.086957	0	0	0
0.086957	0.173913	0	0.130435	0	0.086957	0	0.086957	0	0.086957	0	0	0.173913	0	0	0	0.130435	0.043478	0	0
0	0	0	0	0	0	0	0	0	0	0	0	1	0	0	0	0	0	0	0
0.130435	0	0.086957	0.086957	0	0.217391	0.043478	0.130435	0	0	0	0	0.043478	0.043478	0.043478	0	0.043478	0.130435	0	0
0.086957	0	0.043478	0.043478	0.086957	0.043478	0	0.173913	0.086957	0	0	0.043478	0.173913	0.043478	0.043478	0.043478	0	0	0	0.086957
0.130435	0	0	0.173913	0	0.130435	0	0	0.043478	0.217391	0	0	0.173913	0	0	0.043478	0.043478	0	0	0.043478
0.043478	0.043478	0	0	0.130435	0.086957	0.043478	0.043478	0.043478	0.043478	0	0.043478	0.086957	0	0	0.043478	0.086957	0.26087	0	0
MOTIF xxxxxxC_P_xxxxxxx ......CP.......
letter-probability matrix: alength= 20 w= 15 nsites= 164 E= 2.7e-010
0.04878	0.018293	0.054878	0.128049	0.012195	0.128049	0.018293	0.097561	0.079268	0.054878	0.012195	0.018293	0.054878	0.054878	0.042683	0.067073	0.036585	0.042683	0.012195	0.018293
0.067073	0.030488	0.04878	0.091463	0.030488	0.067073	0.012195	0.018293	0.073171	0.115854	0.018293	0.036585	0.04878	0.04878	0.085366	0.079268	0.012195	0.085366	0	0.030488
0.109756	0.02439	0.030488	0.079268	0.079268	0.067073	0.02439	0.042683	0.04878	0.109756	0.012195	0.036585	0.042683	0.030488	0.02439	0.067073	0.054878	0.04878	0	0.067073
0.073171	0.067073	0.02439	0.079268	0.036585	0.067073	0.006098	0.030488	0.103659	0.067073	0.012195	0.04878	0.073171	0.04878	0.060976	0.054878	0.04878	0.073171	0.006098	0.018293
0.079268	0.073171	0.036585	0.097561	0.036585	0.067073	0.012195	0.036585	0.079268	0.04878	0.006098	0.02439	0.04878	0.030488	0.067073	0.103659	0.04878	0.085366	0.006098	0.012195
0.036585	0.042683	0.067073	0.085366	0.04878	0.042683	0.012195	0.085366	0.036585	0.103659	0.006098	0.073171	0.018293	0.073171	0.036585	0.054878	0.04878	0.073171	0.012195	0.042683
0	1	0	0	0	0	0	0	0	0	0	0	0	0	0	0	0	0	0	0
0	0	0	0	0	0	0	0	0	0	0	0	1	0	0	0	0	0	0	0
0.103659	0.018293	0.085366	0.079268	0.060976	0.091463	0.02439	0.012195	0.012195	0.060976	0.006098	0.04878	0.085366	0.042683	0.012195	0.097561	0.091463	0.060976	0.006098	0
0.042683	0.030488	0.067073	0.04878	0.012195	0.219512	0.030488	0.04878	0.018293	0.073171	0.012195	0.036585	0.067073	0.02439	0.02439	0.073171	0.073171	0.060976	0.012195	0.02439
0.060976	0.04878	0.04878	0.109756	0.079268	0.060976	0.02439	0.018293	0.054878	0.060976	0.006098	0.018293	0	0.030488	0.02439	0.103659	0.085366	0.079268	0.030488	0.054878
0.085366	0.02439	0.054878	0.04878	0.042683	0.036585	0.02439	0.067073	0.04878	0.091463	0	0.060976	0.067073	0.04878	0.054878	0.054878	0.067073	0.091463	0.006098	0.02439
0.121951	0.018293	0.054878	0.042683	0.006098	0.054878	0.018293	0.060976	0.097561	0.103659	0.012195	0.036585	0.073171	0.042683	0.018293	0.018293	0.073171	0.097561	0.018293	0.030488
0.054878	0.04878	0.079268	0.115854	0.030488	0.085366	0.030488	0.054878	0.060976	0.091463	0.012195	0.04878	0.042683	0.02439	0.036585	0.02439	0.042683	0.067073	0.006098	0.042683
0.067073	0.012195	0.060976	0.04878	0.036585	0.060976	0.018293	0.060976	0.04878	0.103659	0.042683	0.036585	0.060976	0.02439	0.030488	0.115854	0.018293	0.085366	0.012195	0.054878
MOTIF xxxxxxx_P_Wxxxxxx .......PW......
letter-probability matrix: alength= 20 w= 15 nsites= 50 E= 3.6e-002
0.08	0	0	0.04	0.02	0.02	0.02	0.04	0.04	0.1	0.06	0.02	0.02	0.06	0.02	0.04	0.04	0.3	0.06	0.02
0.1	0	0.06	0.04	0.1	0	0.04	0.02	0	0.3	0.04	0	0.08	0.04	0.06	0.02	0	0.08	0	0.02
0.04	0	0.02	0.08	0.02	0	0	0.14	0.06	0.1	0	0.02	0.12	0.02	0.02	0.02	0.1	0.22	0	0.02
0.12	0.02	0.02	0.24	0.02	0.1	0	0	0.06	0.06	0.04	0.02	0.02	0.06	0.08	0.04	0	0.04	0.04	0.02
0.04	0.04	0.02	0.08	0.3	0.06	0.02	0.04	0.06	0.08	0	0	0.06	0.04	0.06	0.02	0.04	0.04	0	0
0.1	0.02	0.1	0.02	0.08	0.1	0.04	0.04	0.04	0.04	0	0.02	0.04	0	0.08	0.02	0.02	0	0	0.24
0.36	0	0	0.1	0	0.06	0.08	0.04	0.02	0.08	0	0.06	0.04	0.04	0	0.04	0.04	0	0.02	0.02
0	0	0	0	0	0	0	0	0	0	0	0	1	0	0	0	0	0	0	0
0	0	0	0	0	0	0	0	0	0	0	0	0	0	0	0	0	0	1	0
0	0.34	0	0	0	0.04	0.02	0.08	0.04	0.06	0	0.06	0.04	0.04	0.06	0.08	0.02	0.1	0	0.02
0.04	0.04	0	0.1	0.04	0.26	0.1	0	0.06	0.06	0	0.02	0.08	0.02	0.02	0.04	0.08	0.02	0	0.02
0.02	0	0.08	0.08	0	0.06	0.3	0.06	0.02	0	0.02	0.02	0.06	0	0.06	0.12	0.04	0.02	0	0.04
0.04	0.34	0.12	0.06	0	0.02	0.02	0.02	0.08	0.08	0.02	0	0.04	0.04	0.02	0.02	0.04	0.04	0	0
0.04	0	0.04	0.04	0.04	0.02	0	0.04	0.26	0.02	0.04	0.06	0	0.14	0.04	0.04	0.1	0.04	0	0.04
0.1	0	0.1	0.06	0.12	0.04	0.02	0.02	0.1	0.04	0	0.06	0.04	0.08	0.04	0.06	0.02	0.08	0	0.02
MOTIF GxxGxxG_P_xGxxGxx G..G..GP.G..G..
letter-probability matrix: alength= 20 w= 15 nsites= 307 E= 1.4e-094
0	0	0	0	0	1	0	0	0	0	0	0	0	0	0	0	0	0	0	0
0.143322	0	0.039088	0.14658	0.035831	0.026059	0.013029	0.019544	0.016287	0.045603	0	0.022801	0.32899	0.026059	0.022801	0.065147	0.013029	0.029316	0	0.006515
0.156352	0	0.032573	0.009772	0.006515	0.003257	0.003257	0.035831	0.039088	0.022801	0.026059	0.026059	0.23127	0.061889	0.149837	0.068404	0.061889	0.065147	0	0
0	0	0	0	0	1	0	0	0	0	0	0	0	0	0	0	0	0	0	0
0.100977	0	0.035831	0.104235	0.035831	0	0.009772	0.026059	0.035831	0.061889	0	0.013029	0.429967	0.013029	0.029316	0.045603	0.016287	0.035831	0	0.006515
0.159609	0	0.013029	0.009772	0	0.009772	0.003257	0.035831	0.019544	0.006515	0.013029	0.006515	0.400651	0.084691	0.087948	0.042345	0.052117	0.052117	0	0.003257
0	0	0	0	0	1	0	0	0	0	0	0	0	0	0	0	0	0	0	0
0	0	0	0	0	0	0	0	0	0	0	0	1	0	0	0	0	0	0	0
0.18241	0	0.022801	0.009772	0.003257	0.009772	0.006515	0.019544	0.071661	0.009772	0.013029	0.006515	0.381107	0.068404	0.071661	0.052117	0.035831	0.035831	0	0
0	0	0	0	0	1	0	0	0	0	0	0	0	0	0	0	0	0	0	0
0.107492	0	0.035831	0.071661	0.029316	0.006515	0.013029	0.026059	0.032573	0.052117	0.003257	0.032573	0.462541	0.016287	0.019544	0.035831	0.013029	0.039088	0	0.003257
0.175896	0	0.039088	0.022801	0	0.009772	0.003257	0.029316	0.039088	0.009772	0.003257	0.039088	0.257329	0.084691	0.130293	0.058632	0.035831	0.061889	0	0
0	0	0	0	0	1	0	0	0	0	0	0	0	0	0	0	0	0	0	0
0.13355	0	0.061889	0.13355	0.029316	0.016287	0.019544	0.019544	0.042345	0.055375	0	0.022801	0.302932	0.035831	0.016287	0.065147	0.009772	0.029316	0	0.006515
0.127036	0.003257	0.032573	0.032573	0	0.013029	0.003257	0.019544	0.068404	0.013029	0.006515	0.022801	0.309446	0.065147	0.136808	0.058632	0.045603	0.042345	0	0
MOTIF xxxxxxx_P_Cxxxxxx .......PC......
letter-probability matrix: alength= 20 w= 15 nsites= 94 E= 5.3e+000
0.117021	0.042553	0.053191	0.085106	0.074468	0.074468	0	0.031915	0.031915	0.106383	0.021277	0	0.042553	0.053191	0.06383	0.085106	0.053191	0.053191	0	0.010638
0.074468	0.021277	0.053191	0.010638	0.010638	0.074468	0.031915	0.074468	0.085106	0.06383	0.010638	0.031915	0.053191	0.042553	0.085106	0.095745	0.031915	0.085106	0.021277	0.042553
0.138298	0.042553	0.042553	0.095745	0	0.095745	0.021277	0.010638	0.085106	0.053191	0	0.010638	0.06383	0.042553	0.074468	0.021277	0.117021	0.06383	0.010638	0.010638
0.085106	0.031915	0.042553	0	0.021277	0.138298	0.010638	0.031915	0.095745	0.042553	0	0.021277	0.074468	0.042553	0.085106	0.085106	0.074468	0.053191	0.010638	0.053191
0.12766	0.042553	0.031915	0.031915	0.010638	0.031915	0.031915	0	0.095745	0.074468	0	0.042553	0.106383	0.031915	0.053191	0.053191	0.06383	0.095745	0.042553	0.031915
0.042553	0.085106	0.06383	0.06383	0.053191	0.117021	0.031915	0.06383	0.085106	0	0	0.021277	0.06383	0.031915	0.12766	0.06383	0.031915	0.053191	0	0
0.06383	0	0.06383	0.12766	0.042553	0.042553	0	0.021277	0.010638	0.106383	0	0.053191	0.06383	0.074468	0.053191	0.074468	0.085106	0.095745	0	0.021277
0	0	0	0	0	0	0	0	0	0	0	0	1	0	0	0	0	0	0	0
0	1	0	0	0	0	0	0	0	0	0	0	0	0	0	0	0	0	0	0
0.021277	0.06383	0.031915	0.06383	0.074468	0.042553	0.010638	0.053191	0.042553	0.074468	0.010638	0.021277	0.170213	0.106383	0.021277	0.053191	0.031915	0.053191	0	0.053191
0.074468	0.053191	0.148936	0.074468	0.021277	0.095745	0.010638	0.06383	0	0.095745	0.010638	0	0.106383	0.021277	0.010638	0.074468	0.031915	0.106383	0	0
0.031915	0.021277	0.021277	0.042553	0.021277	0.074468	0.021277	0.053191	0.010638	0.085106	0	0.021277	0.12766	0.031915	0.031915	0.06383	0.180851	0.095745	0.031915	0.031915
0.095745	0.053191	0.031915	0.053191	0.053191	0.117021	0.021277	0.010638	0.042553	0.06383	0.010638	0.031915	0.117021	0	0	0.085106	0.053191	0.12766	0	0.031915
0.053191	0.042553	0.095745	0.06383	0.042553	0.053191	0.021277	0.031915	0.021277	0.074468	0	0.042553	0.042553	0.095745	0.031915	0.085106	0.12766	0.042553	0.021277	0.010638
0.074468	0.010638	0.031915	0.053191	0.042553	0.117021	0.031915	0.021277	0.042553	0.06383	0.021277	0.042553	0.170213	0.031915	0.031915	0.06383	0.042553	0.085106	0	0.021277
MOTIF xxxxxxx_P_xYxxxxx .......P.Y.....
letter-probability matrix: alength= 20 w= 15 nsites= 53 E= 7.2e-001
0.132075	0	0.09434	0.056604	0	0.056604	0.037736	0.037736	0.056604	0.056604	0.018868	0.037736	0.037736	0.056604	0.09434	0.075472	0.075472	0.056604	0	0.018868
0.018868	0.056604	0	0.075472	0.018868	0.169811	0.075472	0.018868	0.037736	0.018868	0.018868	0.037736	0.056604	0.09434	0.09434	0.037736	0.075472	0.037736	0	0.056604
0.056604	0.150943	0	0.056604	0	0.075472	0.056604	0.037736	0.056604	0.132075	0.018868	0	0.056604	0.056604	0.037736	0.018868	0.056604	0.113208	0	0.018868
0.037736	0.113208	0	0.056604	0.075472	0.113208	0	0.056604	0.09434	0.056604	0.018868	0.056604	0.037736	0	0.037736	0.056604	0.113208	0.056604	0.018868	0
0.075472	0.056604	0.037736	0.037736	0	0.075472	0.075472	0.113208	0	0.075472	0	0.037736	0.018868	0.018868	0.132075	0.056604	0.075472	0.056604	0.037736	0.018868
0.056604	0.245283	0	0.056604	0.018868	0.150943	0.037736	0.018868	0.018868	0	0	0.056604	0	0.037736	0.075472	0.113208	0.09434	0.018868	0	0
0.150943	0	0.037736	0.056604	0.056604	0	0.075472	0.018868	0.075472	0.056604	0	0.037736	0.075472	0.075472	0.037736	0.056604	0.132075	0.056604	0	0
0	0	0	0	0	0	0	0	0	0	0	0	1	0	0	0	0	0	0	0
0.018868	0	0.09434	0.113208	0.018868	0.339623	0.056604	0.113208	0.018868	0.018868	0	0.056604	0.018868	0.018868	0	0.018868	0.056604	0.037736	0	0
0	0	0	0	0	0	0	0	0	0	0	0	0	0	0	0	0	0	0	1
0.037736	0.037736	0.075472	0.075472	0.018868	0.132075	0.037736	0.09434	0	0.113208	0.018868	0.056604	0.018868	0.018868	0	0.113208	0.056604	0.037736	0.018868	0.037736
0.169811	0.037736	0.056604	0.037736	0.056604	0.207547	0	0	0.037736	0.037736	0.018868	0	0.037736	0.075472	0.018868	0.09434	0.037736	0.018868	0	0.056604
0.075472	0.018868	0.018868	0.037736	0.018868	0.09434	0.018868	0	0.018868	0.132075	0	0.018868	0.113208	0.018868	0.056604	0.075472	0.09434	0.09434	0	0.09434
0.132075	0.056604	0.056604	0.075472	0	0.037736	0.018868	0.037736	0.018868	0.075472	0	0.113208	0.132075	0.056604	0	0.113208	0.018868	0.037736	0	0.018868
0.056604	0.056604	0.075472	0.132075	0	0.037736	0.037736	0	0.056604	0.169811	0	0.037736	0.075472	0.018868	0.037736	0.09434	0.037736	0.056604	0	0.018868
MOTIF Kxxxxxx_P_xxxxxxx K......P.......
letter-probability matrix: alength= 20 w= 15 nsites= 98 E= 1.5e+000
0	0	0	0	0	0	0	0	1	0	0	0	0	0	0	0	0	0	0	0
0.081633	0.030612	0.020408	0.071429	0.05102	0.061224	0.020408	0.010204	0.091837	0.040816	0.020408	0.030612	0.061224	0.030612	0.071429	0.081633	0.071429	0.112245	0	0.040816
0.122449	0.061224	0.040816	0.061224	0.061224	0.061224	0	0.05102	0.061224	0.030612	0.010204	0.040816	0.071429	0.010204	0.081633	0.061224	0.020408	0.102041	0.020408	0.030612
0.061224	0.010204	0.081633	0.102041	0.020408	0.142857	0.040816	0.05102	0.071429	0.081633	0	0.020408	0.05102	0.040816	0.030612	0.061224	0.030612	0.071429	0.020408	0.010204
0.091837	0.030612	0.040816	0.071429	0	0.071429	0.010204	0.05102	0.122449	0.020408	0	0.05102	0.020408	0.081633	0.040816	0.071429	0.071429	0.112245	0.020408	0.020408
0.05102	0.040816	0.030612	0.081633	0.061224	0.142857	0.071429	0.030612	0.040816	0.061224	0	0.05102	0.030612	0	0.05102	0.091837	0.040816	0.081633	0	0.040816
0.122449	0	0.071429	0.071429	0.020408	0.061224	0.030612	0.040816	0.102041	0.05102	0.010204	0.102041	0.05102	0.040816	0.010204	0.05102	0.061224	0.071429	0.010204	0.020408
0	0	0	0	0	0	0	0	0	0	0	0	1	0	0	0	0	0	0	0
0.081633	0	0.122449	0.102041	0.020408	0.132653	0.05102	0.05102	0.030612	0.091837	0.020408	0.010204	0.030612	0.010204	0.010204	0.071429	0.05102	0.112245	0	0
0.030612	0.091837	0.102041	0.081633	0.020408	0.040816	0.040816	0.030612	0.030612	0.112245	0	0.030612	0.081633	0.020408	0.010204	0.091837	0.112245	0.040816	0.030612	0
0.122449	0.020408	0.091837	0.091837	0	0.112245	0.030612	0.05102	0	0.020408	0	0.040816	0.102041	0.05102	0.020408	0.030612	0.040816	0.122449	0.020408	0.030612
0.061224	0.030612	0	0.112245	0.091837	0.081633	0.040816	0.020408	0.020408	0.081633	0.010204	0.020408	0.102041	0.020408	0.030612	0.071429	0.081633	0.091837	0	0.030612
0.030612	0.040816	0.071429	0.081633	0.071429	0.061224	0.030612	0.061224	0.020408	0.010204	0.020408	0.020408	0.122449	0.061224	0.020408	0.061224	0.05102	0.153061	0	0.010204
0.071429	0.020408	0.030612	0.102041	0.05102	0.102041	0	0.05102	0.05102	0.091837	0.040816	0.010204	0.061224	0.030612	0.020408	0.05102	0.081633	0.081633	0.020408	0.030612
0.112245	0.061224	0.05102	0.071429	0.040816	0.071429	0.020408	0	0.071429	0.061224	0.020408	0.040816	0.040816	0.020408	0.05102	0.05102	0.102041	0.081633	0	0.030612
MOTIF xxxxxxH_P_xxxxxxx ......HP.......
letter-probability matrix: alength= 20 w= 15 nsites= 55 E= 2.3e+000
0.054545	0.036364	0.018182	0.036364	0.036364	0.036364	0.036364	0.054545	0	0.036364	0.018182	0.018182	0.054545	0.054545	0.145455	0.090909	0.109091	0.127273	0	0.036364
0.072727	0.018182	0.054545	0.036364	0.054545	0.036364	0.036364	0	0.018182	0.036364	0.036364	0.090909	0.090909	0.018182	0.036364	0.036364	0.109091	0.163636	0	0.054545
0.218182	0.018182	0	0.036364	0.018182	0.072727	0.054545	0.090909	0.036364	0.145455	0.018182	0.054545	0.054545	0.036364	0.054545	0.036364	0	0.054545	0	0
0.109091	0.018182	0.072727	0.018182	0.018182	0.072727	0	0.054545	0.036364	0.072727	0	0	0.127273	0.109091	0.090909	0.090909	0.054545	0.054545	0	0
0.072727	0.072727	0.036364	0.072727	0.018182	0.036364	0.018182	0.036364	0	0.145455	0.018182	0.018182	0.054545	0.036364	0.036364	0.181818	0.054545	0.072727	0.018182	0
0.018182	0.054545	0.109091	0.127273	0.054545	0.127273	0.036364	0	0.018182	0.018182	0	0.036364	0.036364	0.054545	0.109091	0.036364	0.109091	0	0.036364	0.018182
0	0	0	0	0	0	1	0	0	0	0	0	0	0	0	0	0	0	0	0
0	0	0	0	0	0	0	0	0	0	0	0	1	0	0	0	0	0	0	0
0.054545	0	0.090909	0.072727	0.036364	0.109091	0.072727	0.054545	0.018182	0.090909	0	0.054545	0	0.018182	0	0.054545	0.145455	0.072727	0	0.054545
0.072727	0	0.054545	0.109091	0.145455	0.018182	0.036364	0.054545	0.072727	0.109091	0	0	0.036364	0.072727	0.018182	0.109091	0.036364	0.036364	0.018182	0
0.018182	0.018182	0.036364	0.036364	0.109091	0.090909	0.018182	0.036364	0.036364	0.145455	0	0.054545	0.054545	0.018182	0.018182	0.036364	0.036364	0.127273	0.072727	0.036364
0.127273	0.018182	0.072727	0.036364	0	0.090909	0	0.072727	0.090909	0.054545	0	0.018182	0.072727	0.018182	0.090909	0.036364	0.163636	0.018182	0	0.018182
0.036364	0.127273	0.090909	0.163636	0	0.036364	0.036364	0.072727	0.036364	0.054545	0	0.036364	0.054545	0.036364	0.018182	0.054545	0.072727	0.054545	0	0.018182
0.109091	0	0.054545	0.163636	0.018182	0.127273	0.018182	0.072727	0.018182	0.109091	0.018182	0.018182	0	0.036364	0.018182	0.018182	0.090909	0.054545	0	0.054545
0.054545	0.054545	0.054545	0.036364	0.054545	0.090909	0.072727	0.090909	0.054545	0.072727	0	0.018182	0.163636	0.036364	0	0.018182	0.054545	0.036364	0	0.036364
MOTIF xxVxxxx_P_Gxxxxxx ..V....PG......
letter-probability matrix: alength= 20 w= 15 nsites= 33 E= 4.6e+000
0.121212	0	0	0	0.030303	0.090909	0.090909	0	0	0.060606	0	0.060606	0.030303	0.090909	0	0.181818	0.090909	0.060606	0	0.090909
0.090909	0	0	0.060606	0	0.060606	0	0	0.333333	0.090909	0	0.030303	0.060606	0	0.030303	0.090909	0.030303	0.030303	0.030303	0.060606
0	0	0	0	0	0	0	0	0	0	0	0	0	0	0	0	0	1	0	0
0.060606	0.181818	0.090909	0.030303	0.030303	0	0	0	0.090909	0.090909	0	0	0.030303	0	0.212121	0.090909	0.030303	0.060606	0	0
0.30303	0.030303	0	0.030303	0	0.030303	0	0.060606	0.151515	0.060606	0	0.060606	0	0.030303	0.030303	0.121212	0	0.090909	0	0
0.060606	0.060606	0.030303	0	0.030303	0.060606	0.030303	0.030303	0.030303	0.060606	0	0.151515	0	0.030303	0.030303	0.151515	0.030303	0.090909	0.060606	0.060606
0.121212	0	0.030303	0	0	0.30303	0	0.090909	0	0.181818	0	0	0.030303	0.030303	0	0.060606	0.030303	0.121212	0	0
0	0	0	0	0	0	0	0	0	0	0	0	1	0	0	0	0	0	0	0
0	0	0	0	0	1	0	0	0	0	0	0	0	0	0	0	0	0	0	0
0.060606	0.121212	0.030303	0.030303	0.060606	0	0.030303	0.030303	0	0.333333	0	0.030303	0.060606	0.030303	0	0.181818	0	0	0	0
0.060606	0.060606	0.030303	0.181818	0.121212	0.090909	0	0.030303	0.060606	0.030303	0	0.060606	0.060606	0.060606	0.030303	0.030303	0.030303	0	0	0.060606
0.030303	0.030303	0.060606	0.090909	0.030303	0.181818	0	0.030303	0	0	0	0	0.181818	0.090909	0.090909	0.030303	0.121212	0	0	0.030303
0.060606	0.121212	0.121212	0.060606	0	0.212121	0	0	0.030303	0	0.060606	0.030303	0.090909	0.030303	0	0.060606	0.090909	0.030303	0	0
0.151515	0	0.030303	0.151515	0	0.060606	0.030303	0.030303	0	0.121212	0.030303	0	0	0.030303	0.030303	0.060606	0.030303	0.121212	0.121212	0
0.121212	0.121212	0.030303	0.060606	0.030303	0.121212	0	0	0.030303	0.090909	0.030303	0.121212	0.030303	0	0	0	0.030303	0.181818	0	0
MOTIF xxxxxxx_P_xVxxxxx .......P.V.....
letter-probability matrix: alength= 20 w= 15 nsites= 111 E= 6.6e+001
0.054054	0.027027	0.018018	0.018018	0.018018	0.126126	0.036036	0.099099	0	0.072072	0.036036	0.027027	0.117117	0.027027	0.054054	0.072072	0.099099	0.081081	0.009009	0.009009
0.072072	0.009009	0.063063	0.036036	0.045045	0.063063	0.018018	0.054054	0.126126	0.108108	0.054054	0	0.072072	0.045045	0.09009	0.027027	0.063063	0.036036	0	0.018018
0.081081	0.036036	0.045045	0.063063	0.027027	0.18018	0.018018	0.036036	0.018018	0.045045	0.009009	0.054054	0.054054	0.054054	0.063063	0.063063	0.045045	0.099099	0	0.009009
0.054054	0.081081	0.063063	0.027027	0.036036	0.054054	0.009009	0.018018	0.171171	0.045045	0	0.054054	0.063063	0.036036	0.072072	0.099099	0.045045	0.063063	0	0.009009
0.081081	0.027027	0.036036	0.135135	0.018018	0.099099	0.045045	0.036036	0.108108	0.054054	0	0.009009	0.063063	0.027027	0.072072	0.072072	0.045045	0.045045	0.027027	0
0.036036	0.054054	0.072072	0.108108	0.036036	0.144144	0.009009	0.036036	0.063063	0.036036	0	0.054054	0.063063	0.018018	0.054054	0.063063	0.045045	0.063063	0.018018	0.027027
0.081081	0	0.054054	0.045045	0.036036	0.135135	0	0.018018	0.072072	0.072072	0	0.027027	0.054054	0.045045	0.027027	0.072072	0.072072	0.135135	0.009009	0.045045
0	0	0	0	0	0	0	0	0	0	0	0	1	0	0	0	0	0	0	0
0.054054	0	0.099099	0.117117	0.045045	0.225225	0.036036	0.036036	0.027027	0.045045	0.036036	0.018018	0.063063	0.027027	0	0.063063	0.036036	0.045045	0	0.027027
0	0	0	0	0	0	0	0	0	0	0	0	0	0	0	0	0	1	0	0
0.045045	0.063063	0.081081	0.072072	0.009009	0.09009	0.018018	0.036036	0.036036	0.072072	0.018018	0.045045	0.054054	0.045045	0.018018	0.108108	0.081081	0.072072	0.018018	0.018018
0.117117	0.036036	0.036036	0.108108	0.045045	0.081081	0.054054	0.072072	0.054054	0.054054	0	0.018018	0.054054	0.045045	0.018018	0.027027	0.054054	0.108108	0.009009	0.009009
0.072072	0.027027	0.027027	0.09009	0.036036	0.036036	0.027027	0.018018	0.036036	0.126126	0.045045	0.072072	0.072072	0.045045	0.063063	0.081081	0.063063	0.054054	0.009009	0
0.063063	0.027027	0.036036	0.027027	0.036036	0.171171	0.027027	0.072072	0.045045	0.117117	0.027027	0.054054	0.063063	0.045045	0.009009	0.027027	0.027027	0.072072	0.027027	0.027027
0.045045	0.018018	0.063063	0.072072	0.054054	0.072072	0	0.036036	0.099099	0.054054	0.018018	0.027027	0.135135	0.054054	0.054054	0.045045	0.063063	0.054054	0.009009	0.027027
MOTIF xxxxxxx_P_xxxxxMx .......P.....M.
letter-probability matrix: alength= 20 w= 15 nsites= 33 E= 8.5e-001
0.060606	0.030303	0	0.090909	0.121212	0.090909	0.030303	0.030303	0	0.090909	0	0	0.121212	0.090909	0.030303	0.060606	0.030303	0.060606	0.030303	0.030303
0.060606	0	0.121212	0.060606	0	0.030303	0	0.030303	0.090909	0.060606	0	0.060606	0.212121	0	0.030303	0.121212	0	0.060606	0	0.060606
0.090909	0.030303	0.060606	0.090909	0	0.121212	0	0.060606	0.060606	0.030303	0	0.030303	0.030303	0.090909	0.030303	0.090909	0.060606	0.090909	0	0.030303
0.121212	0.030303	0.121212	0	0	0.060606	0.030303	0.090909	0.060606	0.030303	0	0.090909	0.030303	0.060606	0.060606	0	0.121212	0.060606	0	0.030303
0.060606	0.060606	0.090909	0.090909	0.030303	0.060606	0	0.090909	0.030303	0.060606	0	0	0.151515	0.030303	0.030303	0	0	0.181818	0.030303	0
0.151515	0.030303	0.060606	0.030303	0.030303	0.181818	0.090909	0.030303	0.030303	0.090909	0	0.030303	0.030303	0.060606	0.030303	0.060606	0.060606	0	0	0
0.060606	0	0	0.121212	0.030303	0.121212	0	0.090909	0.060606	0.121212	0	0.030303	0.030303	0.030303	0.151515	0.030303	0.030303	0.060606	0	0.030303
0	0	0	0	0	0	0	0	0	0	0	0	1	0	0	0	0	0	0	0
0.060606	0	0.121212	0.090909	0	0.242424	0	0	0.030303	0	0.060606	0.030303	0.030303	0.060606	0.121212	0.121212	0	0.030303	0	0
0.060606	0.060606	0	0.151515	0.030303	0	0.090909	0.060606	0.030303	0.030303	0	0.030303	0.090909	0.090909	0	0.121212	0.090909	0	0.060606	0
0.030303	0	0.030303	0.090909	0.090909	0.030303	0.060606	0.060606	0.030303	0.090909	0.060606	0	0.060606	0.090909	0	0.030303	0.060606	0.151515	0.030303	0
0.060606	0	0.060606	0.121212	0.060606	0.30303	0	0.030303	0	0.090909	0.030303	0	0	0.030303	0.030303	0.121212	0	0.060606	0	0
0.060606	0.030303	0.090909	0.151515	0	0.090909	0	0.030303	0.090909	0.060606	0.060606	0.030303	0.060606	0.090909	0	0.030303	0.060606	0.030303	0	0.030303
0	0	0	0	0	0	0	0	0	0	1	0	0	0	0	0	0	0	0	0
0.090909	0.030303	0.090909	0.090909	0.060606	0.060606	0	0	0	0.121212	0.030303	0.030303	0.090909	0.060606	0	0.030303	0.030303	0.151515	0.030303	0
MOTIF xxxxTxx_P_xxxxxxx ....T..P.......
letter-probability matrix: alength= 20 w= 15 nsites= 71 E= 8.9e+000
0.098592	0.014085	0.042254	0.070423	0	0.140845	0.014085	0.042254	0	0.098592	0.014085	0	0.140845	0.042254	0.070423	0.056338	0.084507	0.028169	0	0.042254
0.112676	0.028169	0.028169	0.084507	0.070423	0.112676	0.028169	0.028169	0.014085	0.028169	0.014085	0.042254	0.042254	0.084507	0.014085	0.056338	0.084507	0.112676	0	0.014085
0.042254	0.014085	0.098592	0	0.056338	0.056338	0	0.042254	0.084507	0.112676	0.014085	0.028169	0.098592	0.084507	0.056338	0.042254	0.126761	0.042254	0	0
0.112676	0.028169	0.042254	0.070423	0.042254	0.112676	0.014085	0.042254	0.084507	0.070423	0.014085	0.042254	0.070423	0.014085	0.014085	0.014085	0.056338	0.126761	0	0.028169
0	0	0	0	0	0	0	0	0	0	0	0	0	0	0	0	1	0	0	0
0.056338	0.042254	0.070423	0.042254	0.014085	0.084507	0	0.028169	0.028169	0.112676	0.028169	0.028169	0.042254	0.056338	0.042254	0.028169	0.056338	0.056338	0.098592	0.084507
0.070423	0	0.028169	0.126761	0.042254	0.070423	0	0.056338	0.070423	0.084507	0	0.042254	0.056338	0.070423	0.042254	0.070423	0.098592	0.042254	0	0.028169
0	0	0	0	0	0	0	0	0	0	0	0	1	0	0	0	0	0	0	0
0.084507	0	0.070423	0.084507	0.014085	0.169014	0.028169	0	0.028169	0.084507	0.056338	0.028169	0.084507	0.028169	0.028169	0.112676	0.042254	0.042254	0	0.014085
0.070423	0.028169	0.042254	0.211268	0.028169	0.098592	0.014085	0.056338	0.028169	0.028169	0.056338	0.042254	0.112676	0.028169	0.056338	0.042254	0.056338	0	0	0
0.028169	0.028169	0.098592	0.070423	0.084507	0.070423	0.028169	0.028169	0.042254	0.098592	0	0.042254	0.056338	0.042254	0.028169	0.084507	0.042254	0.084507	0.014085	0.028169
0.098592	0	0.042254	0.084507	0.028169	0.112676	0.028169	0.028169	0.056338	0.112676	0.028169	0.028169	0.070423	0.042254	0.042254	0.014085	0.084507	0.070423	0	0.028169
0.084507	0.028169	0.084507	0.098592	0.014085	0.084507	0.042254	0.014085	0.056338	0.056338	0.028169	0.042254	0.098592	0.014085	0.112676	0.042254	0.056338	0.028169	0	0.014085
0.112676	0.042254	0.112676	0.140845	0	0.084507	0.070423	0.028169	0.042254	0.042254	0	0.070423	0.014085	0.014085	0.014085	0.084507	0.056338	0.070423	0	0
0.056338	0.028169	0.098592	0.112676	0.014085	0.042254	0.014085	0.014085	0.042254	0.042254	0.028169	0	0.140845	0.014085	0.056338	0.112676	0.070423	0.070423	0	0.042254
MOTIF xxxxxxx_P_xHxxxxx .......P.H.....
letter-probability matrix: alength= 20 w= 15 nsites= 42 E= 2.0e+001
0.02381	0.02381	0.02381	0.02381	0.047619	0.261905	0	0.071429	0	0.047619	0	0.095238	0.047619	0.047619	0.071429	0.02381	0.047619	0.095238	0.02381	0.02381
0.02381	0.02381	0.02381	0.071429	0.119048	0.142857	0	0.047619	0.071429	0.095238	0	0.02381	0.095238	0.095238	0.047619	0.047619	0.02381	0.047619	0	0
0.095238	0	0.02381	0.047619	0.02381	0.02381	0.047619	0.142857	0.095238	0.047619	0	0	0.02381	0.047619	0.095238	0.119048	0.047619	0.119048	0	0
0.047619	0.047619	0	0.071429	0.047619	0.02381	0.071429	0.047619	0.047619	0.166667	0	0.02381	0	0.02381	0.142857	0.02381	0.095238	0.095238	0	0.02381
0.02381	0.071429	0.047619	0.02381	0.047619	0.071429	0.071429	0.047619	0.047619	0.047619	0.02381	0.02381	0.095238	0.02381	0.095238	0.071429	0	0.071429	0.047619	0.047619
0.047619	0.02381	0.095238	0.119048	0.071429	0.142857	0.047619	0.095238	0.02381	0.02381	0	0.02381	0.02381	0.02381	0.047619	0.071429	0.02381	0.071429	0	0.02381
0.095238	0	0.142857	0.047619	0.02381	0.119048	0	0.142857	0.02381	0.047619	0	0.02381	0.02381	0.02381	0.119048	0.02381	0.047619	0.071429	0.02381	0
0	0	0	0	0	0	0	0	0	0	0	0	1	0	0	0	0	0	0	0
0.071429	0	0.047619	0.071429	0	0.142857	0	0	0	0.047619	0.02381	0.095238	0.047619	0.095238	0.02381	0.095238	0.095238	0.095238	0	0.047619
0	0	0	0	0	0	1	0	0	0	0	0	0	0	0	0	0	0	0	0
0.047619	0.047619	0.047619	0.071429	0.02381	0.02381	0.047619	0.095238	0	0.119048	0	0.02381	0.142857	0.047619	0.047619	0.047619	0.047619	0.071429	0.02381	0.02381
0.095238	0	0.047619	0.047619	0.02381	0.142857	0.047619	0.02381	0.095238	0.047619	0.02381	0.047619	0.047619	0.047619	0.02381	0.095238	0.047619	0.071429	0	0.02381
0.095238	0.02381	0.071429	0	0.047619	0.095238	0.047619	0	0.047619	0.095238	0.047619	0.02381	0.02381	0	0.047619	0.190476	0.095238	0.047619	0	0
0.119048	0	0.047619	0	0.095238	0.047619	0.142857	0.095238	0.071429	0.047619	0	0.02381	0.047619	0.02381	0.047619	0.071429	0.047619	0.071429	0	0
0.02381	0	0.047619	0.071429	0.047619	0.119048	0.047619	0.02381	0.047619	0.071429	0.02381	0.095238	0.071429	0.02381	0.02381	0.047619	0.142857	0.047619	0.02381	0
MOTIF xxxxxxx_P_xCxxxxx .......P.C.....
letter-probability matrix: alength= 20 w= 15 nsites= 50 E= 7.6e+000
0.06	0.04	0.08	0.04	0.02	0.1	0.06	0.04	0	0.04	0	0.02	0.02	0.06	0.1	0.1	0.04	0.1	0.02	0.06
0.08	0.02	0.04	0.14	0.04	0.08	0.08	0	0.06	0.08	0	0.04	0.08	0	0.1	0.04	0.02	0.02	0	0.08
0.06	0.04	0.06	0.12	0	0.12	0.04	0.02	0.04	0.1	0	0.02	0.12	0.04	0.06	0.02	0.06	0.02	0.02	0.04
0.08	0.02	0.04	0.06	0	0.08	0.08	0.04	0.06	0.04	0	0.04	0.12	0.04	0.12	0.08	0.04	0	0	0.06
0	0.08	0.08	0.08	0.02	0.18	0	0.12	0.08	0.04	0	0.02	0.08	0	0.06	0.06	0	0.04	0.02	0.04
0.02	0.04	0.14	0.04	0.02	0.14	0	0.1	0.02	0.08	0	0	0.04	0.08	0.06	0.1	0.04	0.04	0.04	0
0.1	0	0.06	0.06	0.06	0.28	0	0.08	0.02	0.02	0	0.02	0.02	0.08	0	0.04	0.06	0.04	0.04	0.02
0	0	0	0	0	0	0	0	0	0	0	0	1	0	0	0	0	0	0	0
0.04	0	0.04	0.1	0.04	0.08	0.04	0.04	0.02	0.04	0.06	0.04	0.02	0.12	0	0.06	0	0.2	0	0.06
0	1	0	0	0	0	0	0	0	0	0	0	0	0	0	0	0	0	0	0
0.06	0	0.02	0.16	0.02	0.12	0.04	0.02	0	0.1	0.02	0.06	0.18	0.06	0.02	0.02	0.02	0.04	0.02	0.02
0.08	0.06	0.12	0.08	0.02	0.08	0.04	0.02	0.04	0.02	0.02	0	0.04	0.08	0.02	0.08	0.08	0.1	0.02	0
0.04	0.06	0.08	0.08	0	0.08	0	0.04	0.02	0.14	0.02	0.06	0.1	0.04	0.02	0.1	0.02	0.08	0.02	0
0.04	0.12	0.04	0.02	0.02	0.1	0.02	0.04	0	0.12	0	0.06	0.08	0.1	0	0.08	0.08	0.04	0	0.04
0.02	0.06	0.04	0	0.04	0.08	0.02	0.04	0.02	0.16	0.02	0.02	0.1	0.04	0.06	0.02	0.12	0.08	0.02	0.04
MOTIF xxxxxxN_P_xxxxxxx ......NP.......
letter-probability matrix: alength= 20 w= 15 nsites= 45 E= 2.1e+001
0.088889	0	0.044444	0.066667	0.044444	0.111111	0.022222	0.044444	0	0.088889	0.022222	0	0	0.044444	0.088889	0.044444	0.066667	0.177778	0	0.044444
0.066667	0	0.044444	0.066667	0.044444	0.088889	0.022222	0.022222	0.066667	0.111111	0	0.044444	0.066667	0.044444	0.088889	0.066667	0.066667	0.088889	0	0
0.111111	0.044444	0.022222	0.088889	0.022222	0.066667	0	0.022222	0.155556	0.177778	0	0.044444	0	0.022222	0	0.044444	0.088889	0.088889	0	0
0.066667	0.022222	0.022222	0.111111	0.066667	0.066667	0	0.088889	0.044444	0.088889	0	0	0.022222	0.088889	0.111111	0.044444	0.044444	0.066667	0	0.044444
0.111111	0.133333	0.022222	0.066667	0.111111	0.111111	0	0.022222	0.022222	0.044444	0	0.022222	0.044444	0.044444	0.088889	0.022222	0	0.133333	0	0
0.111111	0.177778	0	0.044444	0.022222	0.066667	0	0.111111	0.066667	0.066667	0.022222	0.022222	0.066667	0.044444	0.044444	0.022222	0.022222	0.066667	0	0.022222
0	0	0	0	0	0	0	0	0	0	0	1	0	0	0	0	0	0	0	0
0	0	0	0	0	0	0	0	0	0	0	0	1	0	0	0	0	0	0	0
0.111111	0	0.133333	0.111111	0.022222	0.111111	0	0.066667	0.022222	0.066667	0.022222	0.044444	0.044444	0.066667	0.022222	0.088889	0	0.066667	0	0
0.133333	0	0.066667	0.066667	0.044444	0.155556	0	0.022222	0.044444	0.088889	0.022222	0.044444	0	0.088889	0	0.044444	0.155556	0	0.022222	0
0.022222	0.066667	0.111111	0.155556	0.022222	0.088889	0	0	0.022222	0.044444	0	0.088889	0.066667	0.022222	0	0.066667	0.066667	0.111111	0	0.044444
0.111111	0.022222	0.044444	0.044444	0.044444	0.066667	0.022222	0.044444	0.111111	0.022222	0	0	0.088889	0.044444	0.044444	0.133333	0.044444	0.066667	0.044444	0
0.088889	0.022222	0.044444	0.044444	0.111111	0.133333	0	0.088889	0.066667	0.133333	0	0.044444	0	0.066667	0	0.044444	0.066667	0.022222	0.022222	0
0.044444	0.022222	0.022222	0.088889	0.022222	0.111111	0	0.111111	0.022222	0.111111	0	0.044444	0.088889	0.044444	0.022222	0.022222	0.022222	0.133333	0	0.066667
0.088889	0.022222	0.044444	0.044444	0.044444	0.111111	0	0.088889	0.088889	0.044444	0.044444	0.088889	0.044444	0.044444	0.022222	0.066667	0.044444	0.022222	0	0.044444
MOTIF xIxxxxx_P_xxxxxxx .I.....P.......
letter-probability matrix: alength= 20 w= 15 nsites= 43 E= 1.3e+001
0.046512	0	0.069767	0.046512	0.046512	0.162791	0	0	0	0.069767	0	0.139535	0.046512	0.046512	0.046512	0.069767	0.093023	0.093023	0	0.023256
0	0	0	0	0	0	0	1	0	0	0	0	0	0	0	0	0	0	0	0
0.093023	0	0.046512	0.023256	0	0.046512	0.023256	0.023256	0.046512	0.116279	0	0.069767	0.069767	0.139535	0.046512	0.046512	0.046512	0.116279	0	0.046512
0.116279	0	0.046512	0.116279	0.023256	0.209302	0	0	0.046512	0.093023	0	0.023256	0	0.023256	0.093023	0.046512	0.069767	0.069767	0	0.023256
0.046512	0.046512	0.069767	0.046512	0	0.046512	0.046512	0.046512	0.093023	0.139535	0	0	0.093023	0.093023	0.023256	0.093023	0	0.116279	0	0
0.023256	0.046512	0.023256	0	0	0.069767	0	0.069767	0.116279	0.116279	0.023256	0.046512	0.116279	0.023256	0.069767	0.093023	0.069767	0.093023	0	0
0.069767	0	0	0.069767	0	0.162791	0	0.046512	0.093023	0.139535	0.023256	0	0.069767	0.046512	0.046512	0.023256	0.046512	0.069767	0.023256	0.069767
0	0	0	0	0	0	0	0	0	0	0	0	1	0	0	0	0	0	0	0
0.046512	0	0.046512	0.046512	0	0.139535	0	0.093023	0.116279	0.023256	0	0.046512	0.116279	0.023256	0.046512	0.116279	0.093023	0.046512	0	0
0.046512	0	0.046512	0.093023	0.023256	0.139535	0	0.069767	0.116279	0.116279	0.023256	0.046512	0.116279	0.046512	0.023256	0.069767	0.023256	0	0	0
0.069767	0.046512	0	0.046512	0.023256	0.093023	0.046512	0.023256	0.069767	0.116279	0.046512	0.023256	0.069767	0.023256	0.023256	0.046512	0.162791	0.023256	0	0.046512
0.023256	0.023256	0.023256	0.116279	0.069767	0.116279	0.023256	0.046512	0.023256	0.069767	0.023256	0	0.093023	0.116279	0.046512	0.069767	0.046512	0.069767	0	0
0.116279	0	0.046512	0.162791	0.069767	0.093023	0	0.093023	0.023256	0.046512	0.046512	0.069767	0.046512	0.069767	0.023256	0.069767	0	0.023256	0	0
0.139535	0.023256	0.069767	0.046512	0.023256	0.023256	0.069767	0.046512	0.046512	0.069767	0	0.023256	0.069767	0.046512	0.046512	0.093023	0.116279	0.046512	0	0
0.093023	0	0.023256	0.069767	0.023256	0.139535	0.069767	0.093023	0.093023	0.023256	0.023256	0.023256	0.023256	0.069767	0.046512	0.046512	0.093023	0.046512	0	0
MOTIF xxxxxxD_P_xxxxxxx ......DP.......
letter-probability matrix: alength= 20 w= 15 nsites= 62 E= 1.2e+002
0.16129	0.016129	0.129032	0.080645	0.096774	0.064516	0.032258	0.016129	0	0.096774	0	0.016129	0.032258	0	0.048387	0.080645	0.032258	0.080645	0	0.016129
0.048387	0.016129	0.096774	0.064516	0.064516	0.096774	0.032258	0	0.080645	0.096774	0.016129	0.016129	0.048387	0.064516	0.064516	0.048387	0.016129	0.096774	0	0.032258
0.032258	0.032258	0.032258	0.080645	0.048387	0.096774	0.016129	0.064516	0.129032	0.080645	0	0.016129	0.064516	0.016129	0.080645	0.048387	0.016129	0.129032	0	0.016129
0.048387	0.016129	0	0.112903	0.064516	0.064516	0.064516	0.016129	0.129032	0.145161	0	0.064516	0.032258	0	0.016129	0.112903	0	0.048387	0.016129	0.048387
0.080645	0.064516	0.016129	0.048387	0	0.129032	0.032258	0.080645	0.016129	0.032258	0	0.048387	0.080645	0.016129	0.145161	0.080645	0	0.048387	0.032258	0.048387
0.064516	0.064516	0.048387	0.112903	0.032258	0.129032	0.032258	0.080645	0.032258	0.032258	0	0.016129	0.064516	0.032258	0.096774	0.016129	0.016129	0.048387	0.048387	0.032258
0	0	1	0	0	0	0	0	0	0	0	0	0	0	0	0	0	0	0	0
0	0	0	0	0	0	0	0	0	0	0	0	1	0	0	0	0	0	0	0
0.096774	0	0.16129	0.145161	0.032258	0.112903	0.016129	0.048387	0.016129	0.016129	0.016129	0.080645	0	0	0.016129	0.032258	0.129032	0.064516	0	0.016129
0.096774	0	0.112903	0.096774	0.032258	0.096774	0	0.016129	0.016129	0.096774	0	0.080645	0.048387	0.096774	0.064516	0.032258	0.096774	0	0.016129	0
0.016129	0.064516	0.048387	0.096774	0.080645	0.129032	0.048387	0.016129	0	0.080645	0	0.048387	0.080645	0.032258	0.016129	0.048387	0.096774	0.048387	0.032258	0.016129
0.064516	0.016129	0.064516	0.129032	0.032258	0.048387	0	0.064516	0.129032	0.048387	0.016129	0.016129	0.064516	0.048387	0.064516	0.032258	0.016129	0.096774	0.016129	0.032258
0.080645	0.016129	0.096774	0.145161	0	0.048387	0.064516	0.016129	0.016129	0.177419	0	0.016129	0.064516	0.048387	0.016129	0.048387	0.048387	0.096774	0	0
0.080645	0.032258	0.096774	0.096774	0.032258	0.064516	0	0.064516	0.080645	0.177419	0	0.032258	0.032258	0	0.016129	0	0.032258	0.112903	0.016129	0.032258
0.096774	0.016129	0.064516	0.096774	0.080645	0.145161	0	0.080645	0.048387	0.064516	0	0	0.080645	0.016129	0.032258	0.112903	0	0.032258	0	0.032258

## Sheet: reordered_momo
MEME version 5.3.3
Alphabet= ACDEFGHIKLMNPQRSTVWY
Background letter frequencies
A 0.073712 C 0.027348 D 0.040818 E 0.059834 F 0.025853 G 0.167527 H 0.020601 I 0.033053 K 0.041746 L 0.058272 M 0.010074 N 0.024812 P 0.167550 Q 0.035113 R 0.042923 S 0.049783 T 0.041701 V 0.055035 W 0.007199 Y 0.017047
MOTIF xxGxxGx_P_GxxGxxG ..G..G.PG..G..G
letter-probability matrix: alength= 20 w= 15 nsites= 597 E= 1.4e-191
0.092127	0.00335	0.043551	0.132328	0.030151	0.038526	0.018425	0.020101	0.041876	0.073702	0.005025	0.023451	0.299832	0.033501	0.025126	0.067002	0.01675	0.026801	0	0.008375
0.134003	0	0.045226	0.023451	0.00335	0.00335	0.005025	0.01675	0.088777	0.021776	0.020101	0.01675	0.301508	0.080402	0.113903	0.050251	0.040201	0.033501	0	0.001675
0	0	0	0	0	1	0	0	0	0	0	0	0	0	0	0	0	0	0	0
0.115578	0.001675	0.048576	0.128978	0.030151	0.0134	0.01675	0.021776	0.028476	0.070352	0.0067	0.025126	0.301508	0.026801	0.051926	0.053601	0.020101	0.035176	0	0.00335
0.144054	0	0.061977	0.030151	0.001675	0.008375	0.005025	0.025126	0.050251	0.018425	0.015075	0.031826	0.244556	0.073702	0.145729	0.038526	0.050251	0.053601	0	0.001675
0	0	0	0	0	1	0	0	0	0	0	0	0	0	0	0	0	0	0	0
0.118928	0.001675	0.023451	0.082077	0.053601	0.015075	0.01675	0.025126	0.026801	0.102178	0.0134	0.0134	0.306533	0.026801	0.035176	0.078727	0.0134	0.026801	0	0.020101
0	0	0	0	0	0	0	0	0	0	0	0	1	0	0	0	0	0	0	0
0	0	0	0	0	1	0	0	0	0	0	0	0	0	0	0	0	0	0	0
0.120603	0	0.025126	0.105528	0.031826	0.025126	0.0134	0.018425	0.046901	0.060302	0.0067	0.0134	0.355109	0.021776	0.033501	0.063652	0.01675	0.035176	0	0.0067
0.152429	0	0.088777	0.025126	0.00335	0.005025	0.0067	0.023451	0.080402	0.0134	0.01675	0.030151	0.241206	0.088777	0.110553	0.040201	0.025126	0.048576	0	0
0	0	0	0	0	1	0	0	0	0	0	0	0	0	0	0	0	0	0	0
0.137353	0	0.033501	0.125628	0.041876	0.018425	0.008375	0.023451	0.031826	0.087102	0.005025	0.023451	0.289782	0.028476	0.030151	0.050251	0.018425	0.040201	0	0.0067
0.108878	0	0.038526	0.023451	0	0.008375	0.00335	0.021776	0.063652	0.020101	0.011725	0.031826	0.329983	0.068677	0.144054	0.040201	0.040201	0.045226	0	0
0	0	0	0	0	1	0	0	0	0	0	0	0	0	0	0	0	0	0	0
MOTIF xxxxxxC_P_xxxxxxx ......CP.......
letter-probability matrix: alength= 20 w= 15 nsites= 187 E= 2.2e-007
0.058824	0.026738	0.053476	0.112299	0.010695	0.122995	0.02139	0.085561	0.074866	0.058824	0.016043	0.02139	0.074866	0.048128	0.048128	0.064171	0.037433	0.037433	0.010695	0.016043
0.074866	0.032086	0.058824	0.101604	0.032086	0.064171	0.010695	0.026738	0.074866	0.106952	0.016043	0.032086	0.042781	0.048128	0.080214	0.069519	0.016043	0.085561	0	0.026738
0.112299	0.032086	0.032086	0.074866	0.074866	0.064171	0.026738	0.042781	0.048128	0.101604	0.010695	0.032086	0.042781	0.026738	0.032086	0.058824	0.053476	0.058824	0	0.074866
0.069519	0.074866	0.026738	0.085561	0.032086	0.064171	0.005348	0.032086	0.101604	0.074866	0.010695	0.048128	0.069519	0.042781	0.064171	0.048128	0.053476	0.074866	0.005348	0.016043
0.069519	0.064171	0.042781	0.101604	0.032086	0.074866	0.037433	0.032086	0.074866	0.048128	0.005348	0.02139	0.058824	0.026738	0.064171	0.090909	0.048128	0.090909	0.005348	0.010695
0.032086	0.037433	0.058824	0.080214	0.048128	0.053476	0.02139	0.090909	0.037433	0.101604	0.005348	0.064171	0.026738	0.064171	0.037433	0.053476	0.064171	0.069519	0.010695	0.042781
0	1	0	0	0	0	0	0	0	0	0	0	0	0	0	0	0	0	0	0
0	0	0	0	0	0	0	0	0	0	0	0	1	0	0	0	0	0	0	0
0.112299	0.016043	0.074866	0.074866	0.064171	0.090909	0.026738	0.010695	0.016043	0.053476	0.005348	0.058824	0.085561	0.037433	0.02139	0.101604	0.090909	0.053476	0.005348	0
0.048128	0.048128	0.058824	0.058824	0.010695	0.203209	0.026738	0.053476	0.016043	0.074866	0.010695	0.032086	0.080214	0.02139	0.02139	0.064171	0.080214	0.058824	0.010695	0.02139
0.053476	0.042781	0.042781	0.096257	0.069519	0.053476	0.02139	0.016043	0.048128	0.053476	0.005348	0.016043	0.122995	0.026738	0.02139	0.090909	0.074866	0.069519	0.026738	0.048128
0.090909	0.02139	0.058824	0.053476	0.037433	0.058824	0.026738	0.074866	0.042781	0.080214	0	0.053476	0.064171	0.048128	0.053476	0.048128	0.064171	0.096257	0.005348	0.02139
0.117647	0.016043	0.053476	0.042781	0.016043	0.053476	0.016043	0.074866	0.096257	0.090909	0.010695	0.037433	0.085561	0.042781	0.02139	0.02139	0.064171	0.085561	0.016043	0.037433
0.064171	0.042781	0.069519	0.122995	0.026738	0.090909	0.026738	0.048128	0.058824	0.106952	0.010695	0.042781	0.058824	0.02139	0.032086	0.026738	0.042781	0.058824	0.005348	0.042781
0.064171	0.016043	0.053476	0.042781	0.048128	0.064171	0.02139	0.058824	0.048128	0.096257	0.037433	0.037433	0.064171	0.02139	0.026738	0.106952	0.026738	0.106952	0.010695	0.048128
MOTIF GxxGxxG_P_xGxxGxx G..G..GP.G..G..
letter-probability matrix: alength= 20 w= 15 nsites= 307 E= 2.5e-092
0	0	0	0	0	1	0	0	0	0	0	0	0	0	0	0	0	0	0	0
0.143322	0	0.039088	0.14658	0.035831	0.026059	0.013029	0.019544	0.016287	0.045603	0	0.022801	0.32899	0.026059	0.022801	0.065147	0.013029	0.029316	0	0.006515
0.156352	0	0.032573	0.009772	0.006515	0.003257	0.003257	0.035831	0.039088	0.022801	0.026059	0.026059	0.23127	0.061889	0.149837	0.068404	0.061889	0.065147	0	0
0	0	0	0	0	1	0	0	0	0	0	0	0	0	0	0	0	0	0	0
0.100977	0	0.035831	0.104235	0.035831	0	0.009772	0.026059	0.035831	0.061889	0	0.013029	0.429967	0.013029	0.029316	0.045603	0.016287	0.035831	0	0.006515
0.159609	0	0.013029	0.009772	0	0.009772	0.003257	0.035831	0.019544	0.006515	0.013029	0.006515	0.400651	0.084691	0.087948	0.042345	0.052117	0.052117	0	0.003257
0	0	0	0	0	1	0	0	0	0	0	0	0	0	0	0	0	0	0	0
0	0	0	0	0	0	0	0	0	0	0	0	1	0	0	0	0	0	0	0
0.18241	0	0.022801	0.009772	0.003257	0.009772	0.006515	0.019544	0.071661	0.009772	0.013029	0.006515	0.381107	0.068404	0.071661	0.052117	0.035831	0.035831	0	0
0	0	0	0	0	1	0	0	0	0	0	0	0	0	0	0	0	0	0	0
0.107492	0	0.035831	0.071661	0.029316	0.006515	0.013029	0.026059	0.032573	0.052117	0.003257	0.032573	0.462541	0.016287	0.019544	0.035831	0.013029	0.039088	0	0.003257
0.175896	0	0.039088	0.022801	0	0.009772	0.003257	0.029316	0.039088	0.009772	0.003257	0.039088	0.257329	0.084691	0.130293	0.058632	0.035831	0.061889	0	0
0	0	0	0	0	1	0	0	0	0	0	0	0	0	0	0	0	0	0	0
0.13355	0	0.061889	0.13355	0.029316	0.016287	0.019544	0.019544	0.042345	0.055375	0	0.022801	0.302932	0.035831	0.016287	0.065147	0.009772	0.029316	0	0.006515
0.127036	0.003257	0.032573	0.032573	0	0.013029	0.003257	0.019544	0.068404	0.013029	0.006515	0.022801	0.309446	0.065147	0.136808	0.058632	0.045603	0.042345	0	0
MOTIF xxxxxxx_P_Cxxxxxx .......PC......
letter-probability matrix: alength= 20 w= 15 nsites= 94 E= 5.3e+000
0.117021	0.042553	0.053191	0.085106	0.074468	0.074468	0	0.031915	0.031915	0.106383	0.021277	0	0.042553	0.053191	0.06383	0.085106	0.053191	0.053191	0	0.010638
0.074468	0.021277	0.053191	0.010638	0.010638	0.074468	0.031915	0.074468	0.085106	0.06383	0.010638	0.031915	0.053191	0.042553	0.085106	0.095745	0.031915	0.085106	0.021277	0.042553
0.138298	0.042553	0.042553	0.095745	0	0.095745	0.021277	0.010638	0.085106	0.053191	0	0.010638	0.06383	0.042553	0.074468	0.021277	0.117021	0.06383	0.010638	0.010638
0.085106	0.031915	0.042553	0	0.021277	0.138298	0.010638	0.031915	0.095745	0.042553	0	0.021277	0.074468	0.042553	0.085106	0.085106	0.074468	0.053191	0.010638	0.053191
0.12766	0.042553	0.031915	0.031915	0.010638	0.031915	0.031915	0	0.095745	0.074468	0	0.042553	0.106383	0.031915	0.053191	0.053191	0.06383	0.095745	0.042553	0.031915
0.042553	0.085106	0.06383	0.06383	0.053191	0.117021	0.031915	0.06383	0.085106	0	0	0.021277	0.06383	0.031915	0.12766	0.06383	0.031915	0.053191	0	0
0.06383	0	0.06383	0.12766	0.042553	0.042553	0	0.021277	0.010638	0.106383	0	0.053191	0.06383	0.074468	0.053191	0.074468	0.085106	0.095745	0	0.021277
0	0	0	0	0	0	0	0	0	0	0	0	1	0	0	0	0	0	0	0
0	1	0	0	0	0	0	0	0	0	0	0	0	0	0	0	0	0	0	0
0.021277	0.06383	0.031915	0.06383	0.074468	0.042553	0.010638	0.053191	0.042553	0.074468	0.010638	0.021277	0.170213	0.106383	0.021277	0.053191	0.031915	0.053191	0	0.053191
0.074468	0.053191	0.148936	0.074468	0.021277	0.095745	0.010638	0.06383	0	0.095745	0.010638	0	0.106383	0.021277	0.010638	0.074468	0.031915	0.106383	0	0
0.031915	0.021277	0.021277	0.042553	0.021277	0.074468	0.021277	0.053191	0.010638	0.085106	0	0.021277	0.12766	0.031915	0.031915	0.06383	0.180851	0.095745	0.031915	0.031915
0.095745	0.053191	0.031915	0.053191	0.053191	0.117021	0.021277	0.010638	0.042553	0.06383	0.010638	0.031915	0.117021	0	0	0.085106	0.053191	0.12766	0	0.031915
0.053191	0.042553	0.095745	0.06383	0.042553	0.053191	0.021277	0.031915	0.021277	0.074468	0	0.042553	0.042553	0.095745	0.031915	0.085106	0.12766	0.042553	0.021277	0.010638
0.074468	0.010638	0.031915	0.053191	0.042553	0.117021	0.031915	0.021277	0.042553	0.06383	0.021277	0.042553	0.170213	0.031915	0.031915	0.06383	0.042553	0.085106	0	0.021277
MOTIF xxxxxxx_P_Wxxxxxx .......PW......
letter-probability matrix: alength= 20 w= 15 nsites= 50 E= 4.7e-001
0.08	0	0	0.04	0.02	0.02	0.02	0.04	0.04	0.1	0.06	0.02	0.02	0.06	0.02	0.04	0.04	0.3	0.06	0.02
0.1	0	0.06	0.04	0.1	0	0.04	0.02	0	0.3	0.04	0	0.08	0.04	0.06	0.02	0	0.08	0	0.02
0.04	0	0.02	0.08	0.02	0	0	0.14	0.06	0.1	0	0.02	0.12	0.02	0.02	0.02	0.1	0.22	0	0.02
0.12	0.02	0.02	0.24	0.02	0.1	0	0	0.06	0.06	0.04	0.02	0.02	0.06	0.08	0.04	0	0.04	0.04	0.02
0.04	0.04	0.02	0.08	0.3	0.06	0.02	0.04	0.06	0.08	0	0	0.06	0.04	0.06	0.02	0.04	0.04	0	0
0.1	0.02	0.1	0.02	0.08	0.1	0.04	0.04	0.04	0.04	0	0.02	0.04	0	0.08	0.02	0.02	0	0	0.24
0.36	0	0	0.1	0	0.06	0.08	0.04	0.02	0.08	0	0.06	0.04	0.04	0	0.04	0.04	0	0.02	0.02
0	0	0	0	0	0	0	0	0	0	0	0	1	0	0	0	0	0	0	0
0	0	0	0	0	0	0	0	0	0	0	0	0	0	0	0	0	0	1	0
0	0.34	0	0	0	0.04	0.02	0.08	0.04	0.06	0	0.06	0.04	0.04	0.06	0.08	0.02	0.1	0	0.02
0.04	0.04	0	0.1	0.04	0.26	0.1	0	0.06	0.06	0	0.02	0.08	0.02	0.02	0.04	0.08	0.02	0	0.02
0.02	0	0.08	0.08	0	0.06	0.3	0.06	0.02	0	0.02	0.02	0.06	0	0.06	0.12	0.04	0.02	0	0.04
0.04	0.34	0.12	0.06	0	0.02	0.02	0.02	0.08	0.08	0.02	0	0.04	0.04	0.02	0.02	0.04	0.04	0	0
0.04	0	0.04	0.04	0.04	0.02	0	0.04	0.26	0.02	0.04	0.06	0	0.14	0.04	0.04	0.1	0.04	0	0.04
0.1	0	0.1	0.06	0.12	0.04	0.02	0.02	0.1	0.04	0	0.06	0.04	0.08	0.04	0.06	0.02	0.08	0	0.02
MOTIF xxxxxWx_P_xxxxxxx .....W.P.......
letter-probability matrix: alength= 20 w= 15 nsites= 28 E= 1.0e+000
0.142857	0	0.142857	0.035714	0	0.107143	0	0.071429	0	0.035714	0	0	0	0.071429	0	0.285714	0	0.071429	0.035714	0
0.178571	0.035714	0.035714	0.035714	0.035714	0.071429	0	0	0.071429	0.071429	0.035714	0.035714	0	0	0.035714	0.071429	0.071429	0.142857	0	0.071429
0.071429	0	0.178571	0	0.107143	0.107143	0	0.035714	0	0.107143	0.035714	0.035714	0.035714	0	0.035714	0	0.107143	0.107143	0	0.035714
0.035714	0	0.071429	0.035714	0.071429	0.071429	0	0	0	0.035714	0	0.107143	0.035714	0	0.214286	0	0.071429	0.214286	0	0.035714
0.071429	0.071429	0.035714	0.107143	0	0.142857	0	0.035714	0	0.035714	0	0.035714	0.035714	0	0.071429	0.035714	0.321429	0	0	0
0	0	0	0	0	0	0	0	0	0	0	0	0	0	0	0	0	0	1	0
0.035714	0	0.142857	0.107143	0	0.107143	0.071429	0.071429	0.035714	0.035714	0	0.035714	0.035714	0.035714	0.107143	0.071429	0.071429	0	0	0.035714
0	0	0	0	0	0	0	0	0	0	0	0	1	0	0	0	0	0	0	0
0.107143	0	0.035714	0.142857	0.035714	0.214286	0.035714	0	0	0.107143	0	0.071429	0.035714	0	0.035714	0.142857	0.035714	0	0	0
0.071429	0.071429	0	0.142857	0	0.035714	0	0	0.035714	0.178571	0	0.071429	0.071429	0	0.035714	0.214286	0	0.071429	0	0
0.107143	0	0.071429	0.214286	0	0.142857	0	0	0	0.035714	0	0.071429	0.035714	0	0	0.071429	0.071429	0.107143	0.071429	0
0.071429	0	0.071429	0.035714	0.035714	0.107143	0	0.035714	0.214286	0.071429	0	0	0.107143	0.035714	0.035714	0	0.107143	0.071429	0	0
0.071429	0.107143	0.071429	0.071429	0.071429	0.107143	0	0.107143	0.035714	0.071429	0.035714	0	0	0	0.035714	0.035714	0.107143	0.071429	0	0
0.178571	0.107143	0	0.071429	0	0.071429	0	0.035714	0.071429	0.142857	0	0.035714	0.071429	0.071429	0	0	0.071429	0.071429	0	0
0.035714	0	0	0.035714	0.071429	0.071429	0	0	0	0.035714	0	0	0.107143	0.107143	0.035714	0.178571	0.035714	0.178571	0.035714	0.071429
MOTIF xxxxxxx_P_xxxxxLx .......P.....L.
letter-probability matrix: alength= 20 w= 15 nsites= 126 E= 1.1e+000
0.095238	0.02381	0.031746	0.039683	0.047619	0.047619	0.02381	0.063492	0.071429	0.103175	0.015873	0.02381	0.079365	0.015873	0.055556	0.095238	0.047619	0.063492	0.007937	0.047619
0.103175	0.015873	0.047619	0.055556	0.047619	0.087302	0.047619	0.031746	0.103175	0.063492	0.02381	0.031746	0.103175	0	0.079365	0.031746	0.047619	0.039683	0	0.039683
0.047619	0.02381	0.02381	0.087302	0.039683	0.071429	0.031746	0.055556	0.047619	0.079365	0.007937	0.047619	0.071429	0.063492	0.031746	0.071429	0.047619	0.119048	0	0.031746
0.103175	0.031746	0.039683	0.087302	0.047619	0.134921	0	0.031746	0.047619	0.111111	0.015873	0.015873	0.055556	0.02381	0.047619	0.087302	0.039683	0.055556	0.007937	0.015873
0.087302	0.015873	0.031746	0.071429	0.015873	0.119048	0.015873	0.02381	0.071429	0.071429	0.015873	0.015873	0.063492	0.02381	0.126984	0.071429	0.039683	0.071429	0.015873	0.031746
0.103175	0.031746	0.031746	0.063492	0.039683	0.063492	0.015873	0.02381	0.055556	0.071429	0.039683	0.047619	0.079365	0.02381	0.087302	0.103175	0.039683	0.071429	0	0.007937
0.079365	0	0.095238	0.039683	0.039683	0.103175	0.047619	0.047619	0.031746	0.119048	0.007937	0.063492	0.039683	0.02381	0.055556	0.047619	0.071429	0.031746	0.007937	0.047619
0	0	0	0	0	0	0	0	0	0	0	0	1	0	0	0	0	0	0	0
0.111111	0	0.055556	0.119048	0.031746	0.206349	0.039683	0.02381	0.015873	0.047619	0.015873	0.031746	0.063492	0.015873	0.031746	0.02381	0.055556	0.079365	0	0.031746
0.087302	0.063492	0.063492	0.111111	0.015873	0.079365	0.015873	0.047619	0.047619	0.079365	0	0.047619	0.031746	0.031746	0.02381	0.047619	0.063492	0.111111	0	0.031746
0.103175	0.031746	0.031746	0.047619	0.055556	0.071429	0.071429	0.063492	0.047619	0.063492	0.007937	0.055556	0.111111	0.02381	0.015873	0.071429	0.039683	0.039683	0.007937	0.039683
0.150794	0.031746	0.039683	0.119048	0.055556	0.071429	0.02381	0	0.063492	0.039683	0.02381	0.02381	0.087302	0.031746	0.039683	0.031746	0.039683	0.095238	0.015873	0.015873
0.055556	0.047619	0.063492	0.071429	0.055556	0.095238	0.015873	0.039683	0.039683	0.103175	0.02381	0.031746	0.063492	0.055556	0.031746	0.055556	0.071429	0.063492	0.007937	0.007937
0	0	0	0	0	0	0	0	0	1	0	0	0	0	0	0	0	0	0	0
0.063492	0.039683	0.095238	0.087302	0.031746	0.063492	0.039683	0.063492	0.015873	0.126984	0.007937	0.02381	0.055556	0	0.055556	0.063492	0.087302	0.039683	0	0.039683
MOTIF xxxxxCx_P_xxxxxxx .....C.P.......
letter-probability matrix: alength= 20 w= 15 nsites= 84 E= 6.0e+001
0.071429	0.059524	0.047619	0.095238	0.035714	0.107143	0.035714	0.011905	0.071429	0.035714	0.011905	0.011905	0.02381	0.047619	0.083333	0.095238	0.071429	0.071429	0.011905	0
0.035714	0.071429	0.035714	0.02381	0.059524	0.107143	0.059524	0.059524	0.02381	0.059524	0.02381	0.059524	0.047619	0.083333	0.011905	0.035714	0.071429	0.071429	0	0.059524
0.095238	0.047619	0.035714	0.095238	0	0.071429	0.035714	0.02381	0.071429	0.083333	0	0.02381	0.035714	0.071429	0.083333	0.095238	0.02381	0.095238	0	0.011905
0.071429	0.119048	0.02381	0.083333	0.047619	0.059524	0.035714	0.059524	0.119048	0.071429	0	0.035714	0.02381	0.035714	0.059524	0.035714	0.011905	0.095238	0	0.011905
0.095238	0.011905	0.035714	0.119048	0.02381	0.059524	0.035714	0.083333	0.02381	0.059524	0	0.071429	0.011905	0.071429	0.059524	0.095238	0.059524	0.059524	0	0.02381
0	1	0	0	0	0	0	0	0	0	0	0	0	0	0	0	0	0	0	0
0.119048	0	0.071429	0.059524	0.047619	0.083333	0.035714	0.047619	0.071429	0.071429	0	0.119048	0.047619	0.035714	0.02381	0.083333	0.011905	0.035714	0	0.035714
0	0	0	0	0	0	0	0	0	0	0	0	1	0	0	0	0	0	0	0
0.083333	0	0.071429	0.107143	0.011905	0.261905	0.02381	0.02381	0	0.035714	0	0.059524	0.059524	0.02381	0.011905	0.059524	0.059524	0.095238	0	0.011905
0.071429	0.02381	0.011905	0.059524	0.071429	0.059524	0.02381	0.047619	0.011905	0.059524	0	0.035714	0.059524	0.047619	0.035714	0.047619	0.083333	0.071429	0.02381	0.154762
0.095238	0.071429	0.083333	0.035714	0.035714	0.095238	0.035714	0.059524	0	0.011905	0	0.035714	0.047619	0.035714	0	0.130952	0.083333	0.083333	0.035714	0.02381
0.095238	0.059524	0.02381	0.047619	0.02381	0.142857	0.011905	0.035714	0.02381	0.119048	0	0.011905	0.130952	0.035714	0.083333	0.047619	0.02381	0.035714	0	0.047619
0.119048	0.035714	0.083333	0.059524	0.02381	0.071429	0.02381	0.035714	0	0.059524	0	0.035714	0.154762	0.083333	0.011905	0.035714	0.107143	0.035714	0.011905	0.011905
0.059524	0.071429	0.119048	0.047619	0.011905	0.071429	0.02381	0.02381	0.035714	0	0.011905	0.083333	0.095238	0.02381	0.035714	0.059524	0.059524	0.059524	0.02381	0.083333
0.047619	0.047619	0.107143	0.095238	0.035714	0.119048	0.02381	0.02381	0.142857	0.02381	0.011905	0.011905	0.095238	0.02381	0.035714	0.071429	0.02381	0.035714	0.011905	0.011905
MOTIF xxxxxxx_P_xVxxxxx .......P.V.....
letter-probability matrix: alength= 20 w= 15 nsites= 95 E= 6.5e+000
0.063158	0.021053	0.010526	0.010526	0.021053	0.115789	0.031579	0.105263	0.031579	0.063158	0.042105	0.031579	0.105263	0.031579	0.052632	0.052632	0.115789	0.084211	0	0.010526
0.063158	0.010526	0.073684	0.042105	0.042105	0.052632	0.010526	0.031579	0.136842	0.084211	0.052632	0.010526	0.073684	0.042105	0.084211	0.021053	0.084211	0.063158	0	0.021053
0.094737	0.031579	0.021053	0.063158	0.031579	0.178947	0.021053	0.021053	0.021053	0.042105	0.021053	0.042105	0.063158	0.052632	0.063158	0.063158	0.052632	0.105263	0	0.010526
0.031579	0.094737	0.073684	0.031579	0.031579	0.063158	0.010526	0.010526	0.157895	0.042105	0	0.052632	0.073684	0.042105	0.073684	0.094737	0.052632	0.052632	0	0.010526
0.052632	0.021053	0.042105	0.136842	0.021053	0.105263	0.052632	0.052632	0.126316	0.063158	0	0.010526	0.073684	0.010526	0.042105	0.073684	0.031579	0.052632	0.031579	0
0.031579	0	0.073684	0.094737	0.042105	0.178947	0.010526	0.031579	0.073684	0.042105	0	0.052632	0.073684	0.031579	0.063158	0.042105	0.052632	0.073684	0	0.031579
0.073684	0	0.052632	0.031579	0.021053	0.126316	0.021053	0.021053	0.094737	0.073684	0	0.021053	0.063158	0.042105	0.031579	0.063158	0.073684	0.157895	0.010526	0.021053
0	0	0	0	0	0	0	0	0	0	0	0	1	0	0	0	0	0	0	0
0.052632	0	0.094737	0.105263	0.031579	0.221053	0.042105	0.031579	0.021053	0.063158	0.052632	0.010526	0.073684	0.021053	0	0.073684	0.031579	0.042105	0	0.031579
0	0	0	0	0	0	0	0	0	0	0	0	0	0	0	0	0	1	0	0
0.052632	0.073684	0.052632	0.084211	0.010526	0.084211	0	0.042105	0.042105	0.094737	0.021053	0.042105	0.052632	0.052632	0.021053	0.094737	0.063158	0.063158	0.021053	0.031579
0.126316	0.042105	0.042105	0.126316	0.042105	0.073684	0.063158	0.084211	0.031579	0.052632	0	0.021053	0.063158	0.031579	0.010526	0.042105	0.063158	0.073684	0.010526	0
0.063158	0.021053	0.031579	0.105263	0.031579	0.052632	0.031579	0.021053	0.031579	0.136842	0.052632	0.063158	0.063158	0.052632	0.063158	0.084211	0.031579	0.052632	0.010526	0
0.063158	0.021053	0.042105	0.021053	0.042105	0.231579	0.031579	0.084211	0.042105	0	0.031579	0.063158	0.063158	0.063158	0.010526	0.031579	0.031579	0.073684	0.031579	0.021053
0.052632	0.021053	0.063158	0.063158	0.063158	0.063158	0	0.031579	0.105263	0.063158	0.031579	0.021053	0.115789	0.063158	0.021053	0.042105	0.084211	0.063158	0	0.031579
MOTIF xxxxxxx_P_xHxxxxx .......P.H.....
letter-probability matrix: alength= 20 w= 15 nsites= 49 E= 3.4e+001
0.020408	0.020408	0.020408	0.020408	0.081633	0.244898	0	0.061224	0.081633	0.020408	0	0.061224	0.040816	0.040816	0.061224	0.020408	0.040816	0.102041	0.040816	0.020408
0.061224	0	0.040816	0.061224	0.102041	0.142857	0	0.040816	0.081633	0.102041	0	0.020408	0.102041	0.081633	0.061224	0.040816	0.020408	0.040816	0	0
0.102041	0.020408	0.020408	0.061224	0.020408	0.020408	0.020408	0.122449	0.102041	0.040816	0	0	0.020408	0.020408	0.102041	0.142857	0.040816	0.122449	0	0.020408
0.040816	0.040816	0.020408	0.061224	0.040816	0.040816	0.061224	0.081633	0.061224	0.142857	0	0.020408	0	0.061224	0.142857	0.020408	0.081633	0.061224	0	0.020408
0.081633	0.061224	0.040816	0.020408	0.040816	0.061224	0.081633	0.020408	0.020408	0.040816	0.020408	0.020408	0.081633	0.020408	0.081633	0.102041	0	0.102041	0.040816	0.061224
0.061224	0	0.102041	0.102041	0.081633	0.183673	0.040816	0.102041	0.020408	0.040816	0	0.020408	0.020408	0.040816	0.020408	0.040816	0.020408	0.061224	0	0.040816
0.081633	0	0.122449	0.040816	0.020408	0.102041	0.040816	0.142857	0.040816	0.081633	0	0.020408	0.020408	0.020408	0.102041	0	0.061224	0.061224	0.020408	0.020408
0	0	0	0	0	0	0	0	0	0	0	0	1	0	0	0	0	0	0	0
0.040816	0	0.081633	0.061224	0	0.142857	0	0	0	0.061224	0.020408	0.081633	0.040816	0.081633	0.061224	0.102041	0.081633	0.102041	0	0.040816
0	0	0	0	0	0	1	0	0	0	0	0	0	0	0	0	0	0	0	0
0.040816	0.020408	0.061224	0.061224	0.040816	0.040816	0.061224	0.081633	0	0.081633	0	0.020408	0.122449	0.061224	0.061224	0.040816	0.040816	0.122449	0.020408	0.020408
0.061224	0	0.040816	0.040816	0.020408	0.183673	0.040816	0.020408	0.081633	0.020408	0	0.061224	0.040816	0.061224	0.020408	0.102041	0.061224	0.122449	0	0.020408
0.040816	0.040816	0.061224	0.020408	0.061224	0.081633	0.040816	0	0.040816	0.081633	0.061224	0.020408	0.020408	0.020408	0.040816	0.142857	0.102041	0.081633	0	0.040816
0.142857	0	0.061224	0	0.081633	0.040816	0.122449	0.081633	0.061224	0	0.061224	0.040816	0.040816	0.020408	0.040816	0.061224	0.040816	0.102041	0	0
0.020408	0	0.020408	0.081633	0.040816	0.122449	0.081633	0.020408	0.040816	0.081633	0.020408	0.081633	0.061224	0.040816	0.061224	0.020408	0.122449	0.061224	0.020408	0
MOTIF xxxxxxx_P_xxxxxEx .......P.....E.
letter-probability matrix: alength= 20 w= 15 nsites= 106 E= 3.0e+000
0.075472	0.037736	0.04717	0.066038	0.018868	0.09434	0.037736	0.066038	0.09434	0.075472	0.018868	0.037736	0.04717	0.028302	0.04717	0.056604	0.04717	0.075472	0.009434	0.018868
0.04717	0.009434	0.09434	0.037736	0.037736	0.103774	0.009434	0.018868	0.056604	0.103774	0.037736	0.028302	0.103774	0.066038	0.04717	0.04717	0.04717	0.084906	0.009434	0.009434
0.084906	0.037736	0.084906	0.066038	0.04717	0.084906	0.018868	0.056604	0.028302	0.056604	0.018868	0.037736	0.028302	0.018868	0.056604	0.018868	0.056604	0.188679	0	0.009434
0.066038	0.113208	0.04717	0.084906	0.037736	0.09434	0.028302	0.04717	0.066038	0.04717	0	0	0.028302	0.028302	0.075472	0.056604	0.04717	0.075472	0.028302	0.028302
0.066038	0.04717	0.028302	0.056604	0.037736	0.037736	0.018868	0.028302	0.075472	0.084906	0.009434	0.056604	0.066038	0.04717	0.04717	0.04717	0.113208	0.103774	0.009434	0.018868
0.09434	0	0.009434	0.066038	0.056604	0.150943	0.018868	0.009434	0.04717	0.066038	0	0.103774	0.075472	0.037736	0.075472	0.018868	0.066038	0.04717	0	0.056604
0.066038	0	0.066038	0.018868	0.018868	0.084906	0.075472	0.04717	0.037736	0.09434	0.009434	0.084906	0.066038	0.066038	0.037736	0.103774	0.037736	0.056604	0.018868	0.009434
0	0	0	0	0	0	0	0	0	0	0	0	1	0	0	0	0	0	0	0
0.056604	0	0.09434	0.113208	0.018868	0.188679	0.028302	0.018868	0.028302	0.028302	0.028302	0.04717	0.028302	0.009434	0.037736	0.160377	0.04717	0.04717	0	0.018868
0.09434	0.018868	0.084906	0.103774	0.04717	0.132075	0	0.04717	0.04717	0.056604	0	0.009434	0.084906	0.04717	0.009434	0.09434	0.084906	0	0	0.037736
0.037736	0.009434	0.04717	0.160377	0.084906	0.103774	0.018868	0.075472	0.018868	0.056604	0.009434	0.04717	0.084906	0.037736	0.009434	0.04717	0.009434	0.084906	0.028302	0.028302
0.09434	0.009434	0.018868	0.09434	0.037736	0.113208	0.009434	0.056604	0.04717	0.075472	0	0.018868	0.04717	0.056604	0.084906	0.056604	0.103774	0.056604	0.009434	0.009434
0.04717	0.075472	0.037736	0.150943	0.037736	0.084906	0.037736	0.018868	0.037736	0.04717	0.037736	0.018868	0.075472	0.066038	0.066038	0.037736	0.028302	0.056604	0.009434	0.028302
0	0	0	1	0	0	0	0	0	0	0	0	0	0	0	0	0	0	0	0
0.150943	0.113208	0.084906	0.103774	0.04717	0.075472	0	0.037736	0.018868	0.04717	0.028302	0.009434	0.04717	0.037736	0.018868	0.066038	0.037736	0.056604	0.009434	0.009434
MOTIF xxxxxxx_P_xCxxxxx .......P.C.....
letter-probability matrix: alength= 20 w= 15 nsites= 53 E= 1.3e+001
0.075472	0.037736	0.056604	0.018868	0.018868	0.075472	0.075472	0.037736	0.113208	0.037736	0	0.018868	0.018868	0.056604	0.075472	0.075472	0.018868	0.09434	0	0.09434
0.113208	0.018868	0.037736	0.169811	0.037736	0.056604	0.056604	0	0.056604	0.056604	0	0.037736	0.09434	0	0.075472	0.09434	0.018868	0.018868	0	0.056604
0.056604	0.037736	0.056604	0.113208	0	0.056604	0	0.037736	0.056604	0.09434	0	0.037736	0.075472	0.056604	0.056604	0.018868	0.075472	0.113208	0.018868	0.037736
0.037736	0.018868	0.056604	0.056604	0	0.09434	0.113208	0.037736	0.056604	0.037736	0	0.056604	0.075472	0.037736	0.075472	0.09434	0.056604	0.037736	0	0.056604
0	0.075472	0.132075	0.075472	0.018868	0.132075	0	0.132075	0.075472	0.018868	0	0	0.075472	0	0.075472	0.075472	0.018868	0.037736	0.018868	0.037736
0.037736	0	0.150943	0.056604	0	0.132075	0	0.075472	0.037736	0.037736	0	0.037736	0.018868	0.09434	0.075472	0.113208	0.037736	0.075472	0	0.018868
0.075472	0	0.018868	0.075472	0.056604	0.245283	0	0.075472	0.037736	0.09434	0	0	0.037736	0.075472	0	0.037736	0.037736	0.075472	0.037736	0.018868
0	0	0	0	0	0	0	0	0	0	0	0	1	0	0	0	0	0	0	0
0	0	0.09434	0.113208	0.037736	0.150943	0.018868	0.037736	0.018868	0.037736	0.075472	0.018868	0.018868	0.113208	0	0.056604	0.018868	0.132075	0	0.056604
0	1	0	0	0	0	0	0	0	0	0	0	0	0	0	0	0	0	0	0
0.09434	0	0.018868	0.169811	0.018868	0.132075	0.037736	0.018868	0	0.09434	0.018868	0.018868	0.169811	0.037736	0.018868	0.037736	0.037736	0.056604	0	0.018868
0.075472	0.037736	0.09434	0.075472	0.037736	0.113208	0.075472	0	0.037736	0	0.018868	0	0.056604	0.09434	0	0.09434	0.056604	0.113208	0.018868	0
0.018868	0.037736	0.075472	0.037736	0	0.09434	0.018868	0.037736	0.018868	0.113208	0.037736	0.056604	0.150943	0	0.018868	0.09434	0.056604	0.113208	0.018868	0
0.075472	0.113208	0.037736	0	0.018868	0.09434	0.018868	0.037736	0	0	0.037736	0.056604	0.09434	0.09434	0	0.075472	0.075472	0.09434	0.037736	0.037736
0.037736	0.056604	0.037736	0.018868	0.018868	0.056604	0.018868	0.037736	0.018868	0.150943	0.037736	0.09434	0.113208	0.037736	0.037736	0.018868	0.113208	0.037736	0.018868	0.037736
MOTIF xxxxCxx_P_xxxxxxx ....C..P.......
letter-probability matrix: alength= 20 w= 15 nsites= 47 E= 8.7e+001
0.085106	0	0.085106	0.085106	0.06383	0.085106	0.06383	0.021277	0.042553	0.106383	0.021277	0.042553	0	0	0.12766	0.021277	0.06383	0.06383	0	0.021277
0.106383	0.106383	0.042553	0.085106	0.06383	0.021277	0.021277	0.042553	0.106383	0.06383	0	0.021277	0.021277	0.021277	0.042553	0.06383	0.06383	0.085106	0	0.021277
0.06383	0	0.106383	0.021277	0.042553	0.06383	0	0.06383	0.085106	0.085106	0	0.06383	0.042553	0	0.06383	0.06383	0.106383	0.106383	0	0.021277
0.106383	0.021277	0.042553	0.085106	0	0.021277	0.06383	0.021277	0.06383	0.085106	0	0.042553	0	0.085106	0.106383	0.042553	0.06383	0.085106	0	0.06383
0	1	0	0	0	0	0	0	0	0	0	0	0	0	0	0	0	0	0	0
0.06383	0	0.106383	0.106383	0.021277	0.06383	0.021277	0.12766	0.021277	0.085106	0	0.021277	0.06383	0.042553	0.021277	0.06383	0.042553	0.085106	0	0.042553
0.06383	0	0.085106	0.106383	0	0.042553	0.06383	0.06383	0.12766	0.106383	0	0.12766	0.021277	0.042553	0	0.06383	0.021277	0.042553	0	0.021277
0	0	0	0	0	0	0	0	0	0	0	0	1	0	0	0	0	0	0	0
0.085106	0	0.148936	0.106383	0	0.06383	0	0.021277	0.06383	0.12766	0	0.106383	0.085106	0.06383	0	0.021277	0.06383	0.042553	0	0
0.06383	0	0.170213	0.191489	0.06383	0.021277	0	0.06383	0.042553	0.12766	0	0.021277	0.06383	0.021277	0	0.021277	0.106383	0	0.021277	0
0.042553	0.06383	0.12766	0.12766	0.06383	0.085106	0	0.042553	0.06383	0.042553	0	0.042553	0	0.042553	0	0.042553	0.06383	0.085106	0	0.06383
0.12766	0	0.042553	0.085106	0	0.06383	0.021277	0.06383	0.212766	0.042553	0	0	0.106383	0.021277	0.021277	0.06383	0.021277	0.06383	0.021277	0.021277
0.06383	0.021277	0.042553	0.021277	0.042553	0.06383	0.042553	0.06383	0.085106	0.106383	0.021277	0.042553	0.085106	0.021277	0.021277	0.106383	0.106383	0.042553	0	0
0.106383	0.042553	0.021277	0	0.085106	0.106383	0.021277	0.042553	0.106383	0	0.085106	0.021277	0.148936	0.021277	0.042553	0.06383	0.021277	0.06383	0	0
0.021277	0.042553	0.06383	0.06383	0.021277	0.106383	0.021277	0.042553	0.042553	0.06383	0.021277	0.06383	0.12766	0.021277	0.021277	0.06383	0.106383	0.042553	0	0.042553
MOTIF xxxxxxT_P_xxxxxxx ......TP.......
letter-probability matrix: alength= 20 w= 15 nsites= 64 E= 7.7e+001
0.125	0.015625	0.046875	0.0625	0.015625	0.0625	0	0.046875	0.0625	0.109375	0.015625	0.03125	0.109375	0.03125	0.140625	0.03125	0.015625	0.0625	0	0.015625
0.046875	0.0625	0.0625	0.046875	0.0625	0.109375	0.015625	0.03125	0.015625	0.078125	0.015625	0.046875	0.03125	0	0.046875	0.09375	0.0625	0.09375	0.015625	0.0625
0.015625	0.015625	0.015625	0.0625	0.046875	0.125	0.03125	0.046875	0.125	0.0625	0	0.0625	0.0625	0.078125	0.015625	0.078125	0.09375	0.03125	0	0.03125
0.046875	0.078125	0.015625	0.078125	0.03125	0.0625	0.046875	0.015625	0.078125	0.078125	0.015625	0.046875	0.078125	0.046875	0.046875	0.015625	0.078125	0.125	0.015625	0
0.0625	0	0.015625	0.109375	0.015625	0.09375	0.046875	0	0.0625	0.09375	0	0.015625	0.015625	0.015625	0.078125	0.0625	0.078125	0.109375	0.03125	0.09375
0.078125	0	0.046875	0.09375	0.046875	0.0625	0.03125	0.046875	0.078125	0.046875	0	0.09375	0.046875	0.015625	0.0625	0.125	0.046875	0.046875	0	0.03125
0	0	0	0	0	0	0	0	0	0	0	0	0	0	0	0	1	0	0	0
0	0	0	0	0	0	0	0	0	0	0	0	1	0	0	0	0	0	0	0
0.078125	0	0.015625	0.125	0	0.203125	0.03125	0.03125	0.015625	0.09375	0.046875	0.015625	0.046875	0.046875	0.03125	0.078125	0.0625	0.078125	0	0
0.0625	0	0.0625	0.109375	0	0.125	0	0.046875	0.03125	0.09375	0.015625	0.0625	0.109375	0.0625	0.015625	0.09375	0.015625	0	0.015625	0.078125
0.015625	0.03125	0.046875	0.0625	0.078125	0.078125	0.046875	0.0625	0.015625	0.09375	0.03125	0.03125	0.015625	0.0625	0.015625	0.0625	0.046875	0.09375	0.0625	0.046875
0.109375	0.03125	0.125	0.078125	0.046875	0.09375	0	0.03125	0.0625	0.078125	0.015625	0.046875	0.046875	0.03125	0.046875	0.03125	0.03125	0.078125	0	0.015625
0.109375	0.125	0.015625	0.0625	0.046875	0.03125	0.046875	0.046875	0.03125	0.0625	0.015625	0.046875	0.046875	0.03125	0.046875	0.078125	0.046875	0.109375	0	0
0.03125	0.046875	0.0625	0	0.03125	0.125	0.046875	0.03125	0.0625	0	0.015625	0.078125	0.03125	0.078125	0.03125	0.140625	0.09375	0.078125	0	0.015625
0.078125	0.078125	0.078125	0.078125	0.0625	0.078125	0.078125	0.015625	0.03125	0.125	0.015625	0	0.0625	0.015625	0.046875	0.09375	0.0625	0	0	0
MOTIF xxxxxxx_P_xxxxxIx .......P.....I.
letter-probability matrix: alength= 20 w= 15 nsites= 50 E= 6.3e+000
0.08	0	0.08	0.14	0.06	0.06	0	0.06	0.1	0.06	0.02	0.02	0.06	0	0.02	0.08	0.08	0.02	0	0.06
0.06	0	0.04	0.02	0.02	0.06	0.08	0.08	0.1	0.06	0.02	0.04	0.06	0.04	0.06	0.04	0.1	0.12	0	0
0.08	0	0.06	0.1	0.04	0.02	0	0.1	0.08	0.14	0	0.02	0.04	0.08	0.06	0.02	0.08	0.06	0	0.02
0.06	0.02	0.08	0.02	0	0.16	0	0.02	0.06	0.08	0.02	0.1	0.1	0	0.1	0.1	0.04	0.02	0	0.02
0.08	0	0.02	0.02	0.04	0.1	0.02	0	0.06	0.08	0	0.06	0.08	0.06	0.1	0.08	0.08	0.08	0.02	0.02
0.1	0	0.06	0.02	0	0.12	0	0.06	0.1	0.1	0.04	0.06	0.02	0.04	0.06	0.06	0.1	0.06	0	0
0.1	0	0.08	0.06	0	0.04	0.08	0.08	0.02	0.08	0.04	0.08	0.04	0.1	0.04	0.04	0	0.08	0	0.04
0	0	0	0	0	0	0	0	0	0	0	0	1	0	0	0	0	0	0	0
0.04	0	0.1	0.06	0.02	0.18	0.14	0.06	0	0.14	0.02	0.02	0.04	0.02	0	0.04	0.02	0.1	0	0
0.06	0	0.12	0.08	0.1	0.1	0	0.06	0.04	0.02	0.02	0.02	0.08	0.04	0	0.12	0.08	0	0.02	0.04
0.08	0.02	0.06	0.02	0.06	0.1	0.04	0	0.06	0.12	0	0.04	0.04	0.08	0.04	0.04	0.06	0.1	0.02	0.02
0.12	0.02	0.02	0.16	0.08	0.08	0.02	0	0.02	0.04	0.04	0	0.02	0.04	0.04	0.12	0.04	0.04	0.02	0.08
0.02	0.08	0.1	0.14	0	0.08	0.02	0.1	0.08	0.06	0	0.04	0.04	0.06	0	0.04	0.06	0.08	0	0
0	0	0	0	0	0	0	1	0	0	0	0	0	0	0	0	0	0	0	0
0.1	0.04	0.02	0.04	0.1	0.12	0	0.06	0.06	0.08	0.02	0.02	0	0.06	0.06	0.04	0.1	0.06	0	0.02

## Sheet: original_rolim
	Pattern	Sample Frequency	Foreground Frequency	Foreground Size	Enrichment (Sample Frequency / Background Frequency)
0	.[A][G]..[G][P][P][G]..[1]..[G]	28	28	186	801.58
1	..[G].[A][G][P][P][G]..[1]..[G]	32	26	158	610.727
2	..[G]..[G][P][P][G].[A][G]..[G]	45	35	35	429.418
3	..[G]..[G][P][P][G]..[1]..[G]	186	97	609	200.935
4	..[G]..[G][A][P][G].....[G]	72	72	423	95.87
5	..[G][P].[G].[P][G].....[G]	182	84	351	113.886
6	..[G].[P][G].[P][G]..[G]..[G]	150	68	68	86.3151
7	.[P][G]..[G].[P][G]..[G]..[G]	182	79	79	67.2292
8	.[P][G]..[G].[P][G]......	204	21	47	21.6099
9	...[C]...[P][G]......	43	42	273	3.91725
10	..[V][R][1].[1][P][G]......	21	21	42	51.1647
11	..[P]....[P][G]......	27	27	189	0.84085
12	[G]..[G].[P][G][P].[G].[A][G]..	20	20	123	99.5751
13	[G]..[G].[P][G][P].[G]..[G]..	124	103	307	39.6632
14	[G].[A][G][P].[G][P].[G]..[G]..	29	21	78	368.981
15	[G]..[G][P].[G][P].[G]..[G]..	132	57	184	90.512
16	.[R][1][G][1]..[P][V]..[1]..[L]	23	23	24	90.8194
17	......[C][P].......	211	183	1501	1.90012
18	.......[P][C]......	100	83	1318	1.1698
19	......[P][P].......	285	51	1235	0.657952
20	......[A][P].[C].....	23	21	71	4.40428
21	.......[P].[C].....	104	50	1184	1.1129
22	...[K].[1].[P][D]......	21	21	24	6.04206
23	.......[P][D].....[P]	30	20	93	3.25009
24	.......[P][D][G].....	35	23	73	2.07771
25	....[P]..[P].......	421	62	996	0.894902
26	..[P]....[P]..[V]....	26	20	68	4.47714
27	..[P]....[P].......	211	48	934	0.505701
28	.....[P].[P].......	221	42	866	0.467298
29	....[C]..[P]...[4]...	22	20	49	1.72907
30	.....[C].[P].......	113	53	775	1.03901
31	...[P]...[P]....[5]..	64	20	44	7.10148
32	.......[P][E]......	176	102	678	0.537354
33	...[T]...[P]...[G]...	40	20	69	2.60105
34	....[E]..[P].......	209	65	507	0.727908
35	.......[P].......	2949	442	2949	0.638444

## Sheet: reordered_rolim
	Pattern	Sample Frequency	Foreground Frequency	Foreground Size	Enrichment (Sample Frequency / Background Frequency)
0	.[A][G]..[G][P][P][G]..[1]..[G]	28	28	186	801.58
1	..[G].[A][G][P][P][G]..[1]..[G]	32	26	158	610.727
2	..[G]..[G][P][P][G].[A][G]..[G]	45	35	35	429.418
3	..[G]..[G][P][P][G]..[1]..[G]	186	97	609	200.935
4	..[G]..[G][A][P][G].....[G]	72	72	423	95.87
5	..[G][P].[G].[P][G].....[G]	182	84	351	113.886
6	..[G].[P][G].[P][G]..[G]..[G]	150	68	68	86.3151
7	.[P][G]..[G].[P][G]..[G]..[G]	182	79	79	67.2292
8	.[P][G]..[G].[P][G]......	204	21	47	21.6099
9	...[C]...[P][G]......	43	42	273	3.91725
10	..[V][R][1].[1][P][G]......	21	21	42	51.1647
11	..[P]....[P][G]......	27	27	189	0.84085
12	[G]..[G].[P][G][P].[G].[A][G]..	20	20	123	99.5751
13	[G]..[G].[P][G][P].[G]..[G]..	124	103	307	39.6632
14	[G].[A][G][P].[G][P].[G]..[G]..	29	21	78	368.981
15	[G]..[G][P].[G][P].[G]..[G]..	132	57	184	90.512
16	.[R][1][G][1]..[P][V]..[1]..[L]	23	23	24	90.8194
17	......[C][P].......	211	183	1501	1.90012
18	.......[P][C]......	100	83	1318	1.1698
19	......[P][P].......	285	51	1235	0.657952
20	......[A][P].[C].....	23	21	71	4.40428
21	.......[P].[C].....	104	50	1184	1.1129
22	...[K].[1].[P][D]......	21	21	24	6.04206
23	.......[P][D].....[P]	30	20	93	3.25009
24	.......[P][D][G].....	35	23	73	2.07771
25	....[P]..[P].......	421	62	996	0.894902
26	..[P]....[P]..[V]....	26	20	68	4.47714
27	..[P]....[P].......	211	48	934	0.505701
28	.....[P].[P].......	221	42	866	0.467298
29	....[C]..[P]...[4]...	22	20	49	1.72907
30	.....[C].[P].......	113	53	775	1.03901
31	...[P]...[P]....[5]..	64	20	44	7.10148
32	.......[P][E]......	176	102	678	0.537354
33	...[T]...[P]...[G]...	40	20	69	2.60105
34	....[E]..[P].......	209	65	507	0.727908
35	.......[P].......	2949	442	2949	0.638444
