# Supplementary material for: Robust unsupervised deconvolution of linear motifs characterizes 68 protein modifications at proteome scale
Source: Sci Rep. 2021 Nov 18;11:22490. doi: 10.1038/s41598-021-01971-3 (PMC8602328; doi:10.1038/s41598-021-01971-3)
Supplement: Supplementary file 1 — Supplementary Information 1. [file 41598_2021_1971_MOESM1_ESM.zip › Smith et al Supplementary Data and Tables/Smith et al Supplementary Data S2/TagGraph analysis/Supplementary Data S2 TagGraph input_Fig1b.xlsx]

## Sheet: Description
Supplementary Data S2 TagGraph input_Fig1b: input sequences for analysis of TagGraph et al data in momo and rolim
original_phospho_S	list of original phospho_S-centered sequences from TagGraph et al data
reordered_phospho_S	list of reordered phospho_S-centered sequences from TagGraph et al data
original_oxidation_P	list of original oxidation_P-centered sequences from TagGraph et al data
reordered_oxidation_P	list of reordered oxidation_P-centered sequences from TagGraph et al data
original_dehydrated_T	list of original dehydrated_T-centered sequences from TagGraph et al data
reordered_dehydrated_T	list of reordered dehydrated_T-centered sequences from TagGraph et al data
original_deamidated_R	list of original deamidated_R-centered sequences from TagGraph et al data
reordered_deamidated_R	list of reordered deamidated_R-centered sequences from TagGraph et al data
original_-116.1_E	list of original -116.1_E-centered sequences from TagGraph et al data
reordered_-116.1_E	list of reordered -116.1_Ecentered sequences from TagGraph et al data

## Sheet: original_phospho_S
ESKGQPRSQEESEEG
YRAPRPQSEESWDEE
HSTHYRASEEEPEYG
DLKADEPSSEESDLE
DLKADEPSSEESDLE
DTEKEDRSPSAIFSA
VYAKCDSSPDSAEDV
KGHPQEESEESNVSM
SYPGKITSNMFCVGF
SYPLKITSNMFCVGF
VKVNGDASPAAAESG
LANKVDLSFSPSQSL
PKDEVEVSDDDEKEP
EEPAAAGSGAASPSA
EAEVAPVSPEVTQEV
ARTAHYGSLPQKSHG
KRVPGQGSSEDDLQE
RHADGSFSDEMNTIL
GGPGSAVSPYPTFNP
XXMDPNCSCAAAGVS
KQAQRGSSNVFSMFE
PHAFKTESGEETDLI
DGAKGGQSAESEEEE
PMDQRAESPEEVACR
SEKESEKSDGDPIVD
STFRAERSFHSSSSS
GILGLPGSRGERGLP
GAEIVYKSPVVSGDT
XMTTPRNSVNGTFPA
RVPGQGSSEDDLQEE
MEEAKSQSLEEDFEG
DILGVKPSASPEEIK
IEAVQAISMFNGQLL
PLGDDEASATVSKTE
CYTAEKKSPSEARQD
PPRGLKMSATFIGNS
PPRGLKMSATFIGNS
PPRGLKMSATFIGNS
ITSAARRSYVSSGEM
ARAAARLSLTDPLVA
SSKRVSRSLDGAPIG
EPRGFAPSPGEYTHR
VQEIRRFSTPAPQPT
YPPVGAASTPTKLQE
FSDEKLNSPTDSTPA
FSPKTAKSRTPVQDH
AEEAAGASPAKANGQ
AGKDGDKSPMSSLQI
RQEGRKDSLSVNEFK
IPESRPLSPTAFSLQ
KSPEKAKSPAKEEAK
PVKEEAKSPAEAKSP
FTSSSPSSPSRAKGG
PSRRRRLSIIPPVIQ
VLRLKCGSGPVHISG
GRPLFPGSTVEEQLH
GEPASPISQRLPPKV
HVSRTEVSSNHVLIY
PGLKAMVSPFHSPPS
PPVLRTASQEGCQEL
ESEESNVSMASLGEK
APEEEHESPRAETPS
SSDSGAESEEEEAQE
HPESSLSSEEETAGV
KLVEDERSDREETES
ELPKPRISDSESEDP
LKKKKRLSQSDEDVI
YVAPEVDSDDENVEY
EMPADLPSLAADFVE
PPGPPGVSGGGYDFG
LRIAKTPSPPEEPSP
EIISPPASPPEMVGQ
TQSPTPRSHSPSASQ
VTVRYAPSEAGLHEM
RDVEMGNSVIEENEM
GSRSRTPSLPTPPTR
THTTLEHSDCAFMVD
THTTLEHSDCAFMVD
DEPKHTGSGEDESGV
SGLQIQKSPEPEVLS
KTSQIGESFEEILEE
THTTLEHSDCAFMVD
THTTLEHSDCAFMVD
THTTLEHSDCAFMVD
THTTLEHSDCAFMVD
AHGYGEESEEERGLE
RRKLRPGSGGEKPPD
KSPEKAKSPEKEEAK
DRLGSRPSLQEQSPL
ERVSRKMSIQEYELI
KEEVEAVSGEHHHHV
TFFGRRKSRQGSLAM
RETEEQDSDSAEQGD
RRLNECISPVANEMN
PRHQASDSENEELPK
SALYSNLSGHRGSQT
GSLRLGKSEAPETPM
EPDKRKRSPTESVNT
PGTALVGSQKEPSEV
LNRRGSMSYLAAVEE
FKLGGRDSRSGSPMA
ALERMFLSFPTTKTY
ANPAASTSPSLSHRF
PVEEKGKSPVSKSPV
EEDKGFKSPPCEDFS
SYESASRSSLFAQIN
YESASRSSLFAQINQ
VEEQRKMSQDSVHHT
PPSGRTESPATAAET
RRPKHRPSEADEEEL
EGEETRFSTFAGSIT
AKTLDVKSPEAKTPA
SWSLCSDSEEEMKAL
FGNLSSASAIMGNPK
FGNLSSASAIMGNPK
TVTRSYRSVGGSGGG
SPIEKVLSPLRSPPL
AEVARRKSVPSETVV
ELILKPPSPISEAPR
AGGGRPSSPSPSVVS
ASFIRKASDVHEVRK
NVARLNFSHGTHEYH
RLFDHPESPTPNPTE
GASESQDSPRKLKYE
LSFRNADSQEDAEEL
KELSSPISPKSLQSD
EQEDRALSPVIPLIP
KERKASLSLHVLETN
DFERTPQSPTLPPAK
KPQGVIRSPQGLELA
KGKHSLDSDEEEDDD
EHLVSHHSPQRTESP
VGSHCDLSLKIPEIS
SPLQRQPSSPGPTPR
QQRQRADSSTQELAR
FKQMEQISQFLQAAE
IAFPSKTSASIGSLC
VEVRMHDSHLGSEEP
ASRRSSLSSHSHQSQ
DYRRQLQSLTCDLES
EKEEDPGSHEEDDES
ESSPLPTSPKFLRQN
DNIKTYCSEPEKVDK
EAQAEKYSQKEDRYE
APRAVFPSIVGRPRQ
SGNNMDKSDSELNSE
APRAVFPSIVGRPRQ
APQAVFPSIVGRPRH
LTFQRQASLEQANSF
PPRIHRASDPGLPAE
PAKEEARSPADKFPE
PERTRPRSPSPVSSE
RPGHYPASSPTAVHA
PQLNKSQSLTNAFNL
YIREKRESVASGDDR
LPTVKATSPLIEETP
EPEAAVISNGEHXXX
RRMPRSNSQENVEAS
DVATSPISPTENNTT
GHVTISESPEELGTP
KTVSRTTSPPLSIPT
SAHGRSSSNVNGGPE
IRRPRSLSSPTVTLS
AGAGEPQSPDELLPK
PTRKTPESFLGPNAA
HAYEKEDSDEVHLEE
ERGNFGGSFAGSFGG
SGDRSGYSSPGSPGT
MDPNCSCSPVGSCAC
DTPCKAKSTPEAPED
APASPVQSPAKEAET
WVHFSDTSPEHVTPE
QWLKRGISALLLNQG
SQPSRKRSVSHGSNH
GQARITHSPTVSQVT
PVDLSKWSGPLSLQE
XXXXMGDSEMAVFGA
PIPIMPASPQKGHAV
SVDPRLPSPFDIPQI
PTTKGSKSPAKVSDG
EHLAQTKSPGNSRRR
AFQSRSGSPDPEVPS
KSKLDWESFKEEEGI
SPATTVTSPNSTPAK
AMDFSRQSPDHPTVG
PPGPRGRSGETGPAG
MKEPEDNSPNTCQVI
GAGFGSRSLYGLGGS
GAGFGSRSLYGLGGS
LKNAYEESLEHLETF
LKNAYEESLEHLETF
SLRLQSSSASYGGGF
SGGSRSFSTASAITP
VGGYGSRSLYNLGGS
GAGFGSRSLYGLGGS
SESGPRCSSPVDTEC
SGEKNEGSESAPEGQ
RLLLAEDSEEEVDFL
TMSPRHLSESSGKPL
SIAKRLQSIGTENTE
FEEKFIKSAEDLDKL
FEEKFIKSAEDLDKL
KPAGPSVSELIVQAA
EIMRSKESPDLSISH
PQRSKFDSDEEEEDT
STMKVSESEGKLEGQ
RWRRKGASVSGLSGC
VEGTSNKSPIPRRPT
KSPEKAKSPVKAEAK
GLFRGGKSGELEQEE
RHVREAASYQEALAR
QDMFIVHSIEEIQSL
RAIGRLSSMAMISGL
GEPGAPGSKGDTGAK
MGYGDRTSTFCGTPE
GCDLFADSEKEEEDI
WRSSRRISQVSSGET
GCDLFADSEKEEEDI
ALGPRSASLLSLQTE
KRPVKLLSGGNTLHL
HTFMGVVSLGSPSGE
MGVVSLGSPSGEVSH
VVSLGSPSGEVSHPR
RITFTPSSGIASEVT
KELSRKQSQQLELLE
SRHAIMRSPQMVSAI
KCINTFGSFQCRCPT
AGDHKDPSLGAGEAA
GKLRRSQSTTFNPDD
LTGWRPGSGFTNTMR
EDAIPEESGDEDEDD
EKEMKTTSPLEEEER
HRHRGHGSEEDEDVS
EGAGFEESSETGDYE
KLKEASRSSPVEFEC
LKEASRSSPVEFECI
ASEAHESSSRGEAGA
SEAHESSSRGEAGAP
KSGQSADSKQDLLSH
AALKQNSSPPSSLNK
RHLEKVASEEEEVPL
MLSPSHGSNPIEDPL
LHEDLDESDDDMDEK
LRQRRASSPGYIDSP
GSNSGMDSNIDLTIV
TSEEAERSDGDPVQP
STRPRSLSLQPQLTQ
NTAAQKVSHLLGINV
DGNVQLVSHKDIQDS
GRMDRGNSLPCVLEQ
CPLPRATSLPSLDTP
MAGMKTASGDYIDSS
RHWSRSHSSSTFGTG
RAVSREDSVKPGAHL
LQVPGGDSDEDSKTP
REKPRHKSDVEIPAT
RARGPGGSPGGLQKR
CQLNARTSVLAAANP
DSVLENKSLQENEEE
SRLEKQNSTPESDYD
SRRSLSGSADENPSC
DLLIPDRSPEPTREQ
KKPALPVSPAARSKA
NAQFPRFSPVLGRAQ
RESSPLYSPTFSDST
KNRPDYVSEEEEDDE
TPAATPPSPKGGLAT
XXXMADHSFSDGVPS
EKGEAEQSEEEADEE
AKEERAPSPPVEVDE
RPSQRHGSKYLATAS
KVNTRRKSTDSVPIS
RSYRTDISMSDFENS
GGDPIPKSPFSVAVS
ADQHVPGSPFSVKVT
VDKNFINSPVAQADW
SVGPLPKSLEDLQLT
GGYAIPRSPFEVQVS
VQPDKPASPKFIVTL
MPKFKMPSFGVSAPG
GLHVGRASTPDWVSE
EKALDIDSDEESEPK
TPSSSPASPQETRQH
KTVTPASSAKTSPAK
EEVKRKHSAILASPN
RGASRSSSPGAGGGH
FKLKVIRSADVSPTT
DPTQVSSSLSPEGTL
GGGRVQNSPPVGRKT
TSQLDDQSAETHSHK
RKLIRADSVSELPAP
GPQKGPASDSETEDA
QARPGPQSPGSPLEE
QARPGPQSPGSPLEE
KKRGRSRSVPVSFYE
KDLDEEGSEKELHEN
DEDRTVPSTPTLVVP
QARPGPQSPGSPLEE
DGPPSPRSPVIGSEV
LDLKGSESPEMGPEV
YAGALRASGEMASAQ
DSCKLMLSTSEYSQS
TNANVDNSASPSVAQ
ECRRRAQSVSLEGSA
YQKLDVKSIDDEDVD
SLPEKVVSPPEPEKE
YQKLDVKSIDDEDVD
ARSFSTGSDLGHWVT
GESPVVQSDEEEVQV
TGAFRVPSPGMEEAG
KPNKSKRSKTPVQAA
TRRSRFHSPSTTWSP
EMDRKQPSPAPTPTA
EENTDQASPQEDYAG
DRAGDRNSEDDGVVM
HPLPNAASPGAEAPS
DKRPRTASPHFTVSK
DKHDRRRSQSIEQES
DVSSKQLSPESLGTL
AHESRRDSIVAELDR
PGEEVLESSQEALHV
ATQTGDASKCLATGP
KSGDRGESGPAGPAG
RQSAERNSNLVGAAH
EGTNAYRSYCYYFNE
GEESRLESGMQNMSI
AIVDTGTSLMVGPVD
RFWRKTRSTHTGSSC
TALQRSLSELESLKL
VFLVRDSSTSPGDYV
FAWERNPSTISSPGH
LATRLVHSGPGKGSP
QPVSAPPSPRDISME
RKRGRSGSAAQAEGL
SGCKVQISPDSGGLP
EPLAGQESPLPLATR
NLNENQASEEEDELG
KEVTRKLSEADNRKM
LDSDNDDSDCPYSEK
MTHRNLTSSSLNDIS
THRNLTSSSLNDISD
XXMDPNCSCAAGDSC
RNLAENISRVLYPND
RNLAENISRVLYPND
RNLAENISRVLYPND
GMIHRQGSLHVGDEI
IGFQHFESEEDINVA
KRKKSNISPNFNFMG
SASPPSRSPPHFELS
LIRNKFGSADNIAHL
EYKGETKSFYPEEVS
ARRPRARSVDALDDL
GGARSDGSLEDGDDV
LHGDDQDSEDEVLTI
KGGKRKDSVWGSGGG
TFLERRKSQVAELND
KPEETTRSPDEEDYD
ESEPQTRSPDFTNEN
VPSAGTISPTSSLEE
KSDGAPASDSKPGSS
IYTKESESDQEQEEE
TPDEIKQSPDEFCHS
NPEEDAQSDVTEGHD
HPWISHRSTVASCMH
YEKTDDVSEKTSLAD
DPLIRWDSYDNFSGH
SGLQRRNSSEASSGD
EEDTRSASPTIEAQG
YGSLPQKSHGRTQDE
YERRRSRSRSFDYNY
KTITLVKSPISVPGG
FGPLSSRSAPASPTH
NSLQRVPSYDSFDSE
QRVPSYDSFDSEDYP
DKGESGPSGPAGPTG
GFPSSAGSVSPRSTS
PGPQRSHSSSEAYEP
PVPSTCSSTFPEELS
IAKGERQSPVDIDTH
IVLKEPISVSSEQVL
NTFSVVPSPKVSDTV
NTFSVVPSPKVSDTV
NTFSVVPSPKVSDTV
NTFSVVPSPKVSDTV
SMWASLSSPDAEAVE
RLDHALNSPTSPCEE
EDLKNAVSVHHALAS
EMVPRHSSWGDVGVG
NGCKVDNSSLTGESE
LRQEKGGSRGEEVGE
KSPEKAKSPTKEEAK
FHYRAATSRYTLNFE
HGCKVDNSSLTGESE
QYEAMASSNMHEAEE
QGCKVDNSSLTGESE
HGCKVDNSSLTGESE
FPSKTSASIGSLCAD
RRIPRAPSQHIFFVQ
DRLPNLSSPSAEGPP
NRHAKASSPQGFDVD
LNAEKLESEEDVSQA
SFRTPRDSKLEAPAE
AILNQIPSHSSSIRT
NLTIRSSSFSDTLEE
NVVSGKTSACFEPSL
MAGVKRASEDSEEEP
KTEASPESMLSPSHG
DAAALELSSDEAVEV
STPRDVMSDETNNEE
TNNEETESPSQEFVN
AVSSEKVSPSKSPSL
KNRADHRSSPNVANQ
NVANQPPSPGGKSAY
TVGTPIASVPGSTNT
ALSERLRSFSMQDLT
EATEPEPSGSIANPA
GGQTAPASTRLFQVR
VVEEHCASPEDKTLE
GVRLLQDSVDFSLAD
DDGSELSSASKTEVS
DDGSELSSASKTEVS
SSKQSRKSPGDEDDK
LLQDGEFSMDLRTKS
VLLPKKTSATVGPKA
VLIRHGESAWNLENR
NDMKVRKSSTPEEVK
KTLVKSHSLAQPPEF
SGSRGRDSPYQSRGS
QTTTERDSDTDVEEE
IPRPRTPSPESHRSP
GILARQQSVESLAEE
SKALSHDSIFMLGPE
KKRKQGGSPDEPDSK
VSRRENNSPSNLPRP
AVERVTKSPGETSKP
LSTDREASIDILHSI
RNSATFKSFEDRVGT
PVKEGQPSPADEKGN
GLDEREKSLQMIRQL
GPQGPRGSEGPQGVR
GSPGRDGSPGAKGDR
TFVVGNSSLLDTSSV
SHMIHNRSKINLQDL
SELRRIASQVKYAGS
DHFVKLISWYDNEFG
TKKGSITSVQAIYVP
KVFDRYKSYSPYDML
LQDSVDFSLADAINT
LKDMSPLSETEMALG
PVGEGTGSPPKWQIG
GSRLYGPSSVSFADD
PSRTASFSESRADEV
MPQDSVPSPRSLQGK
EVERRIVSQLLTLMD
TTQANRMSVDAVEIE
RITAAQHSVTGSAVS
KIPGRRNSRTEEPTV
QLRYYRESADPLGAW
SPIPYTPSPSSSRPI
AIQKRRQSQEKIDDI
RPLERRSSWYVDASD
GFLRSPSSDLDTDAE
GSEQAEKSPGPIVSR
LSLPRASSLNENVDH
VLPSEQESTKKPYRI
PLTELEESIETVVTT
RKLGRQMSDGDGERL
RQREKVASDTEEADR
SSTPPGESYFGVSSL
LKGQSQTSPDHRSDT
APENSGISTLERGQK
ATLPKSPSQLRKGPP
VHHEPQLSDKVHNDA
EEKETSVSKEDTDHE
DPSHRHRSHEEDDND
REEDEEVSAELGHQA
EVIPMALSENSGMNP
WTQRFFDSFGNLSSA
FTPEVQASWQKMVTA
WTQRFFDSFGNLSSA
FTPEVQASWQKMVTG
GAHKRPASVSSSAAV
VVKQERLSPEVAPPA
GGGGGQRSLSPGGAA
SDLEREVSDSEAGGG
DRTQLWASEPGTPPL
SSSSNPSSPGRIKGR
LDGEEDGSSDQSQAS
DGEEDGSSDQSQASG
AGGGRRISDSHEDTG
ENEQEQQSDTEEGSN
EVTEAGDSEGEQSYF
PKLPQTLSRGWGDQL
FVWVGKDSQEEEKTE
GNKGEPGSAGPQGPP
ISNRLVSSPCCIVTS
RPSSREDSLEAGLPL
QEIPNICSHGQCIDT
RELEGHISDLQEDLD
PTTSRRPSGTGTGPE
MEKIWHHSFYNELRV
MEKIWHHSFYNELRV
KNGCRRGSSLGQISG
LDEAGQRSTMXXXXX
YPQSRKLSYEIPTEE
VKLPAKLSISKSLKE
PPPRRSSSPEDPERD
YSPRYSFSEDTKSPL
AQDSEPKSFSAPATQ
GVHTVPGSPQARHRT
AHQGNLASGLHSNAI
NAIASPGSPSLGRHL
FPAPPPYSAVTPPPD
AFSRGVSSPIAGPAQ
VPVGIPTSPKQESAS
PEKKTPKSPVGVQPI
RHSGSDRSSFSHYSG
TTKPSKQSNNKYAAS
TTKPSKQSNNKYAAS
HTFCAGMSKYQEDTC
GERGGLGSPGPKGDK
IRKGGETSEMYLIQP
TWLSLFSSEESNLGA
SLAKGDRSEDFGVNE
TADRWRVSLDVNHFA
KACVVHGSDLKDMTS
HLRVVQCSDLGLDKV
DGIFEVKSTAGDTHL
VGVRNIDSEEVGKIA
RARGQGSSPVAMQKA
DELSKTISPMVMDAK
ADQATPTSPIRVKVE
ASKIVGPSGAAVPCK
VEPAVDTSGVQCYGP
KARVANPSGNLTETY
CNHGFILSHNNDCID
SGEMDDNSLSPEACY
AEMEDLVSSKDDVGK
DGIFEVKSTAGDTHL
VTIQQRLSGSHSQGV
AGAPITRSPFPVHVS
KDGSCGVSYVVQEPG
PTSPKQESASSSYFV
SHSRAGQSAAGAAPG
VGQACNPSACRAVGR
ASKRASRSLDGAAAV
KRTSSPRSPPSSSEI
NGSVSDISPVQAAKK
GNVLKELSDPAGAII
RSSQHGGSSTSLAST
MGRVRLRSDGAAIPR
TKIPLIKSHNDFVAI
EQILEEFSKVTEGLT
SKLKKAASVEEGDEG
LEEPKQASVTYQKPD
MAMGDDKSFDDEESV
SEDGRRGSALGPDEA
KVTSKCGSLGNIHHK
RVQSKIGSLDNITHV
GTRSRLASVSADAEV
STPTTPGSTAITPGT
IQRGTQKSIIIHTSE
GEAAVASSPSKANGQ
GEAAEPGSPTAAEGE
SAASSTSSPKAEDGA
ETFGEYRSLESDNEE
SENADGQSDENKDDY
RRLLDDISNGYDDSE
EEEDGTGSPQLNNRX
LDVSRAESPQADCPS
IATEHIPSPAKKVPR
PTQGADLSPDEKVLS
DEAKGAGSEETAAAA
TMSGVTTSLRFPGQL
TGTPPDSSLVTYELH
AKFWEVISDEHGIDP
KKSHHANSPTAGAAK
KAYLDHFSRALQYEY
VHFVEPLSPTGVAGH
QPLPRSSSTSDILEP
LGSLKRASVDVDLLA
ESRHRSPSGAGEGAS
DNFTKAPSWEASAPP
TSIPRAPSSDEECFF
GIPLPAESPKKGPKK
ELRCRRLSPPGGSGS
TMSGVTTSLRFPGQL
AKFWEVISDEHGIDP
TMSGITTSLRFPGQL
LNSTGSLSPKHSLKQ
AEDVDVPSPDEKSVI
VPLQRTGSQHGPQNA
DDQHDYDSVASDEDT
APEFLASSPPDNKSP
AGIRKVPSFTFTPTV
PCAEDYLSVVLNQLC
EYLEGMMSEAPGPIN
GALLRLPSERLDFSM
VMALQEASEAYLVGL
SQAASSDSAQGSDVS
SQAASSDSAQGSDVS
SQAASSDSAQGSDVS
SQAASSDSAQGSDVS
SQAASSDSAQGSDVS
SQAASSDSAQGSDVS
STPRSAASREDLVGP
PARRLSESLHVVDEN
ASLRAKTSPEGARDL
RDFNQFSSGEKNIFL
LNSVRRGSGTPEAEG
RRPVRYCSRVEIPSG
SVRKRGRSTDEYSEA
ERRTRRESRQESDPE
KGRSKRASVLLASVE
GAKNYAESDHSEDED
NYAESDHSEDEDNDN
GDRSGYSSPGSPGTP
SSQFSSGSQSSRDVT
HLKQSPASPERDYSP
SLHLPKLSITGTYDL
RCVNTDGSYRCECFP
IKKPSLVSDLPWEGA
ALVTVSRSPPGSGAS
SHSSSSLSEEPELSG
DSRRVVKSTQDLSDV
TPLQSRTSIVQAAAG
SLVQRRFSEGVLQSP
SKYLATASTMDHARH
ELRTAKDSDDDDDVA
PPAATPPSPKGGPAT
PPAVTPPSPKGSPAA
SAQRAKASLNGADIY
KMFDAAKSPTSQXXX
ATVKVASSPVMVSNP
LKATVTPSPVKGKGK
LGDALDSSNSMQTIQ
TDEEATKSSYLNIVG
DEEATKSSYLNIVGL
PPLMKKHSQTDLVSR
QVPVRTTSRSPVLSR
XXXXXXMSDAAVDTS
ELLRYYTSASGDEMV
KVGDEGVSGEEVFAE
SYDPYDFSDTEEEMP
KELKTDSSPNQARAQ
KAPEKRASPSKPASA
YTDAERRSVMDATQI
XXXXXXMSDQQLDCA
GNDPLTSSPGRSSRR
ELEENKRSLAALDAL
DLQYITVSKEELSSG
ALVVDNGSGMCKAGF
RRRRHRHSPTGPPGF
YMLWLNASREKIKSD
GEKSFRRSVVGTPAY
RGRKRFVSEGDGGRL
RPQLLRASSMPATLL
FSRRLNHSPPQSSSR
SSGGSITSPPLSPAL
TRRRRSPSPAPPPRR
IKKAASPSPQSVRRV
KEDRSASSGAEGDVS
PRASPGHSPHYFAAS
KLDADAVSPTVSQLS
KRSRKSPSPGRRNPE
LLPKTPISPLKTGVS
RDRERASSPPDRIDI
RRLSQPESAEKHVTQ
QRRSCFESSPDPELK
PVGKSPPSTGSTYGS
RARSMDSSDLSDGAV
RKRSRKESYSVYVYK
RSRKESYSVYVYKVL
RKRSRKESYSVYVYK
RSRKESYSVYVYKVL
RKRSRKESYSVYVYK
RSRKESYSVYVYKVL
RKRSRKESYSVYVYK
RSRKESYSVYVYKVL
RKRSRKESYSVYVYK
RSRKESYSVYVYKVL
RKRSRKESYSVYVYK
RSRKESYSVYVYKVL
RKRSRKESYSVYVYK
RSRKESYSVYVYKVL
RKRSRKESYSVYVYK
RSRKESYSVYVYKVL
RKRSRKESYSVYVYK
RSRKESYSVYVYKVL
DMKNHRESNSNQCVY
SLSLSEESPSKETSL
GSLSRHPSSQLAGPG
STDNSPSSKAEDAPA
VTNGLDLSPADEKKG
SPEKEAKSPVKEEAK
PDDDLGSSNWEAADL
RDASTLQSQKAEGTG
NSKGRRGSQNSSEHR
SETRAFLSPPTLLEG
XXXXXXMSQKQEEEN
EVEEKETSVSKEDTD
SRFKGKHSLDSDEEE
ETASDSESRAESAPL
DNSLKIISNASCTTN
EGEESRISLPLPNFS
TFQPFQRSISADDDL
XXMAEASSDPGAEER
ENEKKLKSMEAEMIQ
GDDEDACSDTEATEA
TFTWVERSQNGGEPD
PPRFHDTSSPLLISG
NVGSSGRSPSKAVAA
DRDYYSRSYRGGGGG
CEIVSAKSSEMNVLI
QREGRGESENAGTNQ
DSSKGEDSAEETEAK
RRNSAPESILLVPPT
VSQGQRLSPGSYPTV
MPLQPNASLNEEEGT
XXMAETLSGLGDSGA
HKASRDPSPIQDGNE
KREDSRGSLIPEGAT
QEAAELLSEPEEESE
QEKVVGSSPGHPAVQ
LSERTNSSDSERSPD
SRNRRSLSPILPGRH
ARRKTVFSPTLPAAR
LEVKLEGSAPTDVLD
EHELEPSSPKSKKKS
QDQEKHLSQEDNDLN
LSRQALDSEEEEEDV
AALIQDQSEEEEEEE
RLSERALSLEENGVG
FVPGRRASLSDLTDL
LRRILSQSTDSLNMR
QKDIKEESDEEEEDD
SPEAAETSPPSNIID
STSDPRVSPRLSRAS
SGRSGTASGGSTPHL
EAKNKRRSGKNSQED
STDFDRSSPPLQPPP
DDGSLNTSGAGPKSW
NPEELCTSPTLMTSQ
AAKLSEGSQPAEEEE
FRRRRGDSESEEDEQ
RRRGDSESEEDEQDS
HEGPGSRSPTTSPIY
LRKKHADSVAELGEQ
LRKKHADSVAELGEQ
LRKKHADSVAELGEQ
LRKKHADSVAELGEQ
DFRACLISMGYDLGE
YNTEGRVSPSPSQES
KFKTRLQSLEQETGD
PSSRDSPSSPTFISI
LRKKHADSVAELGEQ
QKVVKPKSPEPEATL
SRKRKRDSDAGSSTP
NEKFRTKSPKPAESP
YQFPECDSDEDEDFK
AGVPIPRSPYTVTVG
NSEDIRLSPFMADIR
KVPENPPSMVFKQME
EAKDEPPSEGEAEEE
GGQLRNGSLHIIDDF
RLQAQSLSTVGPRLA
KTSARDASPTPSTDA
SRDHSSQSEEEVVEG
GLEDDQRSMGYDDLD
VIKEVPSSEAAEDVM
KSLSKIASELVNETV
AAPTVIVSNHNLTDT
STSKPQESPKGKRKL
QEDYDVRSRTSVQTE
YPLRRSQSLPTTLLS
KLMQREMSMDESKQV
MKGNDISSGTVLSDY
NHTSRATSTATSGFA
FRVGHMSSVELDDEL
EPEVVGESDSEVEGD
YGRRPQYSNPPVQGE
TVYGGGCSEMLMAHA
VKSATLSSTESTASE
EVSSLEGSPPPCLGQ
RPDPEPVSDNEEDSY
SPRSDRRSVASSQPA
SSPVPYLSPETNPAS
PAPSTSYSPQADSLR
VTMPKVESEIKVPDV
VSLPKVESDLKGPEV
SYSNSYNSPGGGGGS
EPDSRGGSPQMDDIK
ALAPAKESPRKGAAP
VSPPAPGSAPETPED
LTHSDSESSLHMSDR
SRKQSVFSAPSLSAG
EAADKGHSPAQKPKT
RSKGIYQSLEGAVQA
NFDDEFTSEAPILTP
EFYKSLTSDWEDHLA
ALQDTDDSDDDPVLI
LGFQHALSPSTSTCK
TPASKIASEMAYEAV
DPKCRNQSLEFSTMK
GVCVSRTSPTPPESA
VASAYSYSDDEEETN
RIQEQESSGEEDSDL
LQKTTNSSLEEIMDK
HALLKGKSEEELEAS
LEEKFLESAEDLDKL
SKRRRATSPSSSVSG
PGLEVPSSPLRKAKR
HLDPARLSPESAPGP
TANKRSASTEKLEQG
CQTSFFRSLGTAKLG
IGNARSSSPVQVEEE
NPPRVQLSDEMFVFQ
RFAFSPLSEEEEEDE
EDKKEQESDEEEEEE
GDQKGKASPFEEDQN
ASGARNDSPTQIPVS
PRVKRQDSMEALQMD
LTSEPMGSPVSSKTE
RTLSHHASTVQMALE
AAIKAVNSKAEVARA
ETDQQPHSPDSSSSV
PELHKGDSDSEEDEP
SSLVKDASVPLIDVT
IPSRTSHSDSSIYLR
SPVNNHHSPGQTPTL
KLDTFCGSPPYAAPE
IPHPRRLSPVVIRRI
SFSDGVPSDSVEAAK
ENQETQGSTLSDSEE
RSHQRSSSESYTQSF
KKENADQSDPEDVGK
YMSRAAGSPSPLPAP
APLTKASSQGHLPTE
XXMADLDSPPKLSGV
SQQEIEQSIETLNML
AAQFFVESPDVVYGP
EEKKRISSKSPGHMV
KLDTFCGSPPYAAPE
EEDSDEESHHDEMSE
ESHHDEMSEQEEELE
LKGHRSLSPSSNSAF
ATPTPFKSTGDIAGT
PYQDTRGSYGSDAEE
CQMVRVGSKTEVATE
DTPTGVESCSQLVPE
GCEFKGRSLKQSSEG
MSTSAEWSSPVAPTP
PEYEQKVSPVSASSP
GHKIRSTSQGLLDAA
FSYPESYSPTLPVSR
ETVQTTQSPTPVEKE
SPEHKELSNSPLREN
NSPLRENSFGSPLEF
ERQSTKRSPQQTVPY
CTSTAIASPEKKKKK
SGLTRSTSMLISSGH
RKKAHLGSSDNVATM
EDPGSVLSTACGTPG
QAKPGHVSPLQLTNI
RLSSRRSSIRGPEGT
SQKKRTLSPEFNERF
KLVRPLHSVEVMETE
HTFYRLVSPEQPPKA
EDTGAEKSPTTSADL
SSCQTSDSTEKTITP
SFSRVSGSPSSGFRS
PVKAEAKSPEKAKSP
KSPEKAKSPVKEEAK
RLEEEGQSLKDEMAR
ISWDGLDSGKLYTLV
SSGEKSASYSSGHSQ
RTFGPPPSLSPGAFS
SRLLGSASPSSSVRL
DGKDYNASASTISPP
SVLPQNRSSPCIHYF
PVRNLHQSGFSLSGA
VDYIRPASPATETVP
SLRKTHSSPALSQGH
SPAARSLSLQEGDQL
EVQGDRASPGEKAES
GLRVRLPSVGFSETG
SDPADRLSPFLAARH
KRYTMSRSLDGEVGT
NLQIRETSLDTKSVS
ETSLDTKSVSEGHLK
PRDAHDVSPTSTDTE
AHDVSPTSTDTEAQL
GETTATESDQEEDAE
GVAFRAPSIHGGSGG
EEKRPRPSTPAEEDE
ACKRRRLSPSNSSNE
PKIKPSSSANAIYSL
AELKTAMSTPHVAEP
DSHDEEVSPTPPNPV
ADSPGASSPEQPKRK
RQPKSPGSTPTTPTS
ETQRRRLSPPSSSAA
QNMFRNFSFMNPGME
IEEAMDGSETPQLFT
KWQEHRRSLELSSLA
AVLRENLSPTTIETA
HRGLRRDSITPDIAT
PRRRHRPSPPATPPP
AEEQGAGSPGQPAHL
RKGTKHLSPYATLTV
AAEETAVSPRKSPRP
QEARSDKSPDLAPTP
ENGSLRFSTPPGDLL
ESEKQQDSQPEEVMD
EKAGRRSSLQSPASV
SGQATPTSPIKKFPT
DRGLLRRSSPAADVQ
KPKPRSESELIDELS
SSSSVTTSETQPCTP
NACHLSCSALLQDNI
EMHHEALSEALPGDN
EMHHEALSEALPGDN
EAEAEASSPKGKFSL
PIHRRSFSLEGLTGG
LQRPRYGSIVDDERL
MPDQGMTSADDFFQG
GTSSRRGSGDTSISI
RFRERSLSVPTDSGT
AEPRLPLSPIITLEE
RSKSSPTSPTSCTPP
AHMLRSRSLPAFPTS
QEALDYFSDKESGKQ
SWFDTGLSEMRLEKD
RKTRAAQSPPVDSAA
KSPEKAKSPLKEDAK
AKSPVPKSPVEEKGK
MRMDRGVSMPNMLEP
SRSQSSHSYDDSTLP
PTHCPQDSLSGVGGD
PSTVSTPSPSADLLG
NEITRGGSTSYGTGS
SGMAPRPSLAKKQRF
PIGSRGPSGPPGPDG
QSIGLKDSLLAHSSD
DARRLTVSSLQESGL
QIVSKKVSYSHIQSK
LCVNTRGSFKCQCPS
PVQSHRTSEISIPAD
LKSGGRRSGNGNKPP
EKMPRGGSLESDGCP
GLRPAPNSVDVDDFI
RFGLNVSSISRKSED
PPESRRRSQAELETL
PVTSETGSTFKKFFT
KVKSATLSSTESTAS
SKRNLRKSREDLSAQ
KAEAPLPSPKLEGEL
PEASISGSKGDLKSS
EKTDRRQSFASLALR
STLPRSFSLDPLMER
EPAVRWDSYENFNQH
LPAKLSISKSLKESE
EEGPRCGSSEDLHDS
KRPASVSSSAAVEHE
GGVVRDLSMSEEDQM
KGKPKPRSPQPPSRQ
NCLRRRPSDENTIAP
RNLQPDTSYTVTVVP
SGQARRSSPPGHYYQ
GIFLKVGSAKPGLQK
LIAAHGNSLRGIVKH
LIAAHGNSLRGIVKH
AGTWKMRSSENFDEL
RSPRRGPSPACSDSS
QLADRKLSDASDERG
SQGDDDGSSSSGGSS
SRGKSASSPKPDTKV
PSLSRHSSPHQSEDE
LRRRRSLSPTYIELM
MATVASSSSLEKSYE
SGRSRATSFSSAGEV
TRQAHDLSPAAESSS
LGITKVFSNGADLSG
MKGHRGFSGLDGAKG
RLWVHGLSKEQTSVS
PSQEQEHSQKANKIS
FRSGGSRSFSTASAI
LASQLQDSLKDLKAR
NKAPEGRSPLSAEEL
ILTERGYSFTTTAER
MATAASSSSLEKSYE
ALVCDNGSGLCKAGF
MATAASSSSLEKSYE
ILTERGYSFTTTAER
MATAASSSSLEKSYE
ALVCDNGSGLCKAGF
MATAASSSSLEKSYE
MATAASSSSLEKSYE
MATAASSSSLEKSYE
VEEKTTESQEETVVM
VKKLMHSSSLTNSSI
QPMNRAPSDSSLGTP
GQLVQKESMDTINHA
SLNGRRISDPQVFSK
KNRRDRNSWGGFSEK
SRRPSADSESPGTPS
QAISKATSETLAADP
VAYNPIHSPSYPLAA
NLHQSGFSLSGTQVD
HQSGFSLSGTQVDEG
RTSSKESSPIPSPTS
ESLVEELSPASEKKP
PSFIGMESAGIHETT
PSFIGMESAGIHETT
PSFIGMESAGIHETT
PSFIGMESAGIHETT
GGPPKPGSQLDSMLG
SRLKRASSEDTLNKP
GRLKRERSMSENAVR
TVSSPLTSPTSPSTL
LGTTRTPSSYGAGEL
KSPAEAKSPEKEEAK
KRAGGANSNVFSMFE
PSFLRAPSWFDTGLS
AGLKKSHSSPSLNPD
XXXMAELSEEALLSV
VEKQMNMSPPPGNAG
ENQEPLRSPEVGDEE
LVKAIGISNFNHLQV
LRARGQGSSPVAMQK
EVQEKRESPPAGQKT
GESKANCSPEDPCQE
KEIKGRSSLDLDKTP
TAPEEPGSPAKSAPA
KSPAEAKSPVKEEAK
TGKPIEASIRGELSG
SPKKKDLSLEEIQKK
IRSASACSTPTHTPQ
EQWKSHRSYSCQVTH
KEKFRSDSITNMLDT
DRGEDVPSEEEEEEE
PLTPRESSPLYSPTF
PKKEEVKSPVKEEEK
KDAASSSSEGNLNLG
CSDVSELSSSPPGPY
VIIWGNHSSTQYPDV
SIPKRKKSTPKEETV
ASSARRFSSGLFNKP
IIPNETKSPGVMDNP
APRRRSPSPTPTPGP
KDLTIQPSLKLPFNT
VPPRYARSEIVGVSR
SEAFRRASASSSQQQ
SMGSKALSHDSIFML
SFRGGMGSGGLATGI
GPEATVVSDEDEAAE
EVVSPSQSVTGSAGH
DGRREVRSPTKAPHL
KSPASTSSVNGTPGS
PSDVDKLSPTDNLPR
PTKEEAKSPEKAKSP
FYYEILNSPEKACSL
VIAEKSRSPSTESQL
VTEKEVPSKEEPSPV
FYYEILNSPEKACSL
AIQGPEDSPSRQSRR
XMPTTQQSPQDEQEK
RKLDEDASPNEEKGD
AAQPKSLSPPQSQSK
QQGKSLSSPTDNLEL
ESPTRSLSMDAPRGV
PPTETGESSQAEENI
GSGPVHISGQHLVAV
NAFKDASSPVPPPHV
IAPVRQTSTSGGIYS
PARAPACSPEAAAAQ
PVSGSPDSMNASRLS
DNFKFLESAAADFSD
ESAAADFSDEDEDDD
DAAGDFRSGDEEFKG
RGLLRRSSPAADVQE
AARPRSSSAGPEGPQ
KALRPPTSPGVFGAL
LLAKKRGSKGKLEAI
MVKQPCPSESDIITE
VKRAVVVSPKEENKA
PTWKEPVSPMELTGP
PKINRSASEPSLHRA
DDQRDLISNNEQLPM
HWLLFEMSRHSLEQK
PSPSPLLSSSFDLDY
AEKQGLDSPSEHTDT
YSLLRGGSDDSSKDP
PKIERSASEPSLHRT
KGPIAMQSGPKPLFR
VGLTETSSQPKNEED
GTYQDVGSLNIGDVQ
QEENRRDSWSYINSK
RKILNDLSSDAPGVP
MSRARIGSDPLAYEP
PEFRIEDSEPHIPLI
RRWKRTQSQQGLQEN
DKKKEKKSLTPAVPV
DRDSKRDSLEEGELR
HPKIKPSSSANAIYS
EEEREERSGLQLSLE
NNDNPLESNDEKEGQ
QTMPPSRSKTPPPPP
SQKQRRYSDHAGPAI
NSQVESGSLEDDWDF
RRAAPEASGTPSSDA
YADSPGASSPEQPKR
LGPTAQWSVEDEEEA
LEIKLFESSENIEDS
RLQERRGSNVALMLD
SKGDTLASPNSETGP
AAAGIQWSEEETEDE
WPFSGKTSPPCSPAN
EEDNEIESEEEVQPK
NAKFEEESKEPVADE
DKSPSEESAPTTSPE
ESEKTAESQTPTPSA
QEQECPPSPEPTRKE
KKKKIRTSPTFRRPK
RSVSEINSDDELSGK
RAQTLPTSVVTITSE
ESLSREGSPAPLEPE
AWGNNMNSGLNKSPP
DDSAKFDSNEEDSAS
VYDRPGASPKRNHDG
GPAERTPSEIQFHQV
QQPMKPISPVKDPVS
RSRLTPVSPESSSTE
KTRTDSTSDGRPAWM
QARAELGSTDNDLER
SSVRRPMSDPSWNRR
ITASRSESPPPLSDP
SSVGSSSSYPISPAV
SPGSAGRSQTPPGVA
TRRSARLSAKPAPPK
ESPNGRTSPLVSQNN
NLQRHSNSLGPIFDH
RARLGEASDSELADA
DGSTLRTSPADHGGS
GSVDRVISHDRDSPP
YHKEARNSWDSPAFS
AGPSARGSPSPAAPG
GEIKKAGSDGDIMDS
KRKTRHSSNPPLESH
MTMYRRRSPEEFNPK
PRSIHKSSQDGDTPA
QRFLENGSQEDLLHG
QKNRRRLSDCESTDV
RKLMRYHSVSTETPH
WQHDLFDSGFGGGAG
SKEKDRQSPLHGNHI
VGPEVGASPQSGRKS
HGHRKCHSLGYNFIH
RSVASNQSEMEFSSL
AVLTRSKSPNNEGDV
NHLAENHSADFDPIV
RGRKPKRSLTVSDDA
ERVLSSTSEEDEPGV
FEPQMVKSPSFGGAS
NKNGRRTSSTLDSEG
RYSHSYLSDSDTEAK
DLPKRRLSEGVEPWR
LYKGNFNSTVNNTVT
DISEGGESPVVQSDE
ELRKPSGSPDLWKLS
QGFARLSSESHHGGS
LFPEFDDSDYDEVPE
DKDAQRLSPIPEEVP
GFEKPLDSAMSAEED
RGLWSTDSAEEDKET
EEPSVASSPNGKESD
EKSSSNDSVDEETAE
KTEELIESPKLESSE
GVEDTEWSNTQTEEA
TVEEDNDSGGFDALD
FGLLKTGSSGALGPP
VEQLLTGSPTSPTVE
KVIPEDASESEEKLD
AAHVPENSDTEQDVL
SRDRESRSPFLKPDE
EGDNGMDSDMEEEAD
RVTQGAASPGHGIQE
SGANRKPSHTSAVSI
SDDLLEDSDSEEHSR
RKRGHTASESDEQQW
KVKKRGISSSNEGVE
LLGDAPVSPSSQKLK
TRTVSPGSVSPIHGQ
EEAELEDSDDEEKPV
SADTPEASLDSGEGP
QTPKYPESNRTPVKP
DPGEMPQSPTGLGQP
LKLMRSLSEEVESSE
HEMENVDSGEGPANE
GGRSRSSSPVTELAS
DRDSKRDSLEEGELR
VKDEEGESGAEEGPD
STSKATISDEEIERQ
SPTTEGPSLQPDLAP
RENSPAVSPTTNSTA
VNLYRSESLQQNLLH
SRMPRAQSYPDNHQE
QVNVRMDSFDEDLAR
PETPQPTSPETSPKE
PENFQVGSMPPAQQQ
VGTSVAGSPLPLTTG
PPYNRAVSLDSPVSV
TKLARVDSEGDFSEN
VDSEGDFSENDDAAG
SMKTRRLSSASTGKP
TRRLSSASTGKPPLS
QNPQNKTSPFSVSPT
KTSPFSVSPTGPSTK
KKRIIYDSDSESEET
RIIYDSDSESEETLQ
NRNQRKDSEGYSESP
RKDSEGYSESPDLEF
TASEKSSSSESLSDK
ASEKSSSSESLSDKG
DPPRNQASDSENEEL
PRNQASDSENEELPK
DRTQELRSAKDSDDE
SSGKSPLSPDTPSSE
AELEEEQSQGSTTNS
SKLFPAPSEKSHEET
FPAPSEKSHEETDST
DGNELDLSLSDLNEV
NELDLSLSDLNEVPV
KKDSNELSDSAGEED
DSNELSDSAGEEDSA
ESGPRCSSPVDTECS
PGPGIDMSAFAGLGP
AMDLGTLSGIGTLDG
RICKNPESNYCLKND
SCAAAGVSCTCASSC
FKAERRDSRDVDEEK
GSDAGAASTTARAEG
FEDRKDGSCGVAYVV
TGSGATDSKDDDDID
AGGDWFTSRTSACGL
ASGDWFTSRTSACGL
ILRCEMASTGEVACF
GIEMFHKSLERAEAG
EGPRCGSSEDLHDSV
AFNEDEDSEPEEMPP
FANEDTESQKFLTNG
XXXXXXMSSPPEGKL
XXXXXMSSPPEGKLE
PAATEAPSSTPKAQG
AAPEAGASPVEKEAP
EKISLSKSPTKTDPK
QGFQLTHSLGGGTGS
AEPGDGDSDTTKKKK
SKYNLDASEEEDSNK
EAMNYEGSPIKVTLA
YYRPRRRSLGDISDE
XMAPKRQSPLPPQKK
STISGRLSPIMTEQD
DPQEMPHSPLGSMPE
ENLKNSLSPATQRKM
TPLDRCRSPGMLEPL
QFPEQSSSAQQNGSV
RNTETSKSPEKDVPM
SPSQQRLSPQGQQPL
LKTEVSSSIYFHKPR
GSKSAATSPTGSSHG
DPIEDINSPEHIQRR
RAGSRPQSPSGDADA
GTMDSVRSGPFGQIF
GTMDSVRSGPFGQIF
TDAGLKESPLQTPTE
GRYYALKSMTEAEQQ
GKAGETPSEEKKGEG
SVTSGPMSPEGSPSK
CKSEEETSPLVTHQN
SSGKLKISPEQHWDF
SQGSTTNSDWMKNLI
MDEPVPDSESPIEKV
SIEFGQESPEQSLAM
ENSSTQSSPEMPTTK
PSPPEEPSPLPSPTA
QKYEDIKSKEEQELH
MEVEDNRSQVETDDL
GTMDSVRSGPFGQIF
EYASIQTSPQPASED
RTEAREESEPEVKED
QGLDYVPSAGTISPT
PDSSFSKSPESLPGP
VEAPAANSDQTVTVK
GDMDLQISPDRKTST
SEEDRSKSAPTSPCD
EAEEGATSDGEKKRE
GTMDSVRSGPFGQIF
NKGQLTKSPLAQMEE
VKTIEAHSRMVIPGG
SPKREQDSPPMKPSA
ASTASELSPKSKARP
PGAGGGHSTSTSTSP
SNMRMQFSFEGPEKV
TLRVEPPSPPEGPPN
AGVMITASHNRKEDN
AGVRGGLSDGEGPPG
GYYRGNESNPEEDAQ
SPLQSAESSPTAGKK
ANVKDTHSPDAPAAS
PVHKGSESPNSFLDQ
QGQVGSSSPKRSGMT
GTMDSVRSGPFGQIF
YLGPGSTSPLETSGN
APSQDDESGGIEDSP
FDLYDVDSKSPDLSK
SRTLSQSSESGTLSS
SEEESPVSPLGRPRP
HVNGHCTSPTSQSCS
PAQPGHVSPTPATTS
GHRELVLSSPEDLTQ
HRELVLSSPEDLTQD
VDGIKESSDSANTTI
GIKESSDSANTTIED
EEEGTFRSSIRRLST
NLDEEQDSEGETYED
PGPPGPPSAGFDFSF
PPGKDGTSGHPGPIG
DKHTLGDSDNESXXX
FADIPNDSPFQIVKN
TFSTNYRSLGSVQAP
RIGHHSTSDDSSAYR
ELQGPRGSPNARSQP
TKMPCESSPPESADT
WVQRTFQSTQAATAS
STPSEPGSGRGPPQE
YFPHFDLSHGSAQVK
FLKTDSDSDLQLYKE
LQEEGGGSDEEETGS
TQELDRDSEEEEEED
GTQQSHSSPGEITSS
ELRSNVVSPTKNEDN
SSKLKSPSQKQDGGT
REKLLRQSPPLPGRE
RRLRRSHSGPAGSFN
RRSCFESSPDPELKS
XXXXXXMSGEDEQQE
GLSLSRFSWGAEGQR
EGASLELSDDDTESK
DISEKTTSPPEVSGY
QAQTRQASTLIDRPA
GWRPRGDSLILEHQW
YLDRNNPSKPLHVIK
RVPTANVSVVDLTCR
LFRAAVPSGASTGIY
LFRAAVPSGASTGIY
MAASGKTSKSEPNHV
XXXXMPFSNSHNALK
KLAVEALSSLDGDLA
RRLAPITSDPTEATA
KRGSNTTSHLHQAVA
VGLLKDMSPLSETEM
GCDFLTISPKLLGEL
VLSAHRKSLNLVDSP
KTKENRQSIINPDWN
QQKQSRISPIQKPQG
NWKNLSDSEKELYIQ
KVVEAVNSDSDSEFG
PEDVDVSSPDEKSVI
VLAGETLSVNDPPDV
QGFQLTHSLGGGTGS
QGFQLTHSLGGGTGS
IGPPSSPSATDKEEN
KGRIAVGSDADLVIW
SSIERLFSFPAAKPK
PAEVTHFSPKSIPDY
FTKKRKQSEVEADLG
PTKTRPGSPQALGGP
RLLFKKISLEDIQAF
XXXXXXMSVELEEAL
RILIRNNSDQDELDT
SFLQKSPSKEPHFTD
GPPRNVLSPLNLEEV
QGFQLTHSLGGGTGS
QGFQLTHSLGGGTGS
GPSPAPASSPKREVL
VTGHRRQSTDLPTGW
EVKAEEKSPISINVK
NEPKRPMSGEYGPAS
PEKARSSSSPQHLNV
EKARSSSSPQHLNVQ
LARKRRNSRDGDPLP
LGRERLGSFGSITRQ
APRAVFPSIVGRPRH
APRAVFPSIVGRPRH
APRAVFPSIVGRPRH
APRAVFPSIVGRPRH
APRAVFPSIVGRPRH
APRAVFPSIVGRPRH
KKYPTDGSEIVLLTD
HTVALGPSAAQELEE
TTLTRSASMKLPDNT
PRRLASTSDIEEKEN
PLAPSSKSTSGGTAA
PLAPCSRSTSGGTAA
QQMVQPQSPVAVSQS
IFLRELISNASDALD
XXMGKSESQMDITDI
GVYATRSSAVRLRSS
EEAFVKESKEETPGT
LRRGWRPSSREDSLE
QSKYEPRSHMMDVQG
IFLRELISNASDALD
GPCVINGSPCQHGGT
GSPGPPGSPGPRGPP
EKIQKGDSKKDDEEN
PEIEDVGSDEEEEKK
IFLQELISNASDALD
GQAVRKSSTVATLQG
GSLKSSPSMSHMEAL
VEVLYRGSWGTVCDD
SASGRKISENSYSLD
PPIRKGWSMSEQSEE
ARGADRMSSFGDFVA
RGADRMSSFGDFVAL
HLNNSLSSPVQADVY
ISRVRRKSQVNGEAG
GECAPNVSVSVSTSH
KIERTTKSPSDSGYS
TKASTDNSPSSKAED
KLRSPRGSPDGSLQT
LGHKRTGSNISGASS
KTTPRQRSPLLNQPV
FSNGADLSGVTEEAP
RISIGGGSCAISGGY
RISIGGGSCAISGGY
GRGSGGGSSGGSIGG
RISIGGGSCAISGGY
SVSAMKLSPYYKVFE
SGSGQSPSPSRGRHE
QGSGSGQSPSRGRHG
QGSGSGHSPSRVRHG
LSSLRYSSPQAHVKV
DDDEEDDSEEEAMET
CMTRLSRSRTASLTS
DASQRRRSLEPAENV
KVDGETASDSESRAE
AGDLRRGSSPDVHAL
GDLRRGSSPDVHALL
GAGALRRSDSPEIPF
GSLLPVLSPTSLPSP
LPVLSPTSLPSPLPA
YRIQEQESSGEEDSD
DTNAPDLSLEGPEGK
YATTKGISQTNLITT
XXXXXXMSETAPLAP
PEGSPSKSPSKKKKK
GNLHRTSSVPEYVYN
SLRRRTHSEGSLLQE
LSRTPALSPQRPLTT
QAEPKDGSPEAPASP
YICENQDSISSKLKE
QEPTGEPSPKRPRGR
VSDAVAQSTRIIYGG
EEAHAEDSVMDHHFR
SQLSFRRSPTKSSLD
SASREKRSVVSFDKV
REKRSVVSFDKVKEP
GRRNPETSVTQSSSA
KKRARRGSSSDEEGG
NLSGHRGSQTGTSIG
GRAALGESGEQADGP
EREFDEDSDEKEEEE
RIPPKPKSRSPTPPS
SLVAPSPSPEARASP
SPSPSPTSPGSLRKQ
TNAQVPDSAGTATAY
SQTQGGGSVTKKRKL
GSPEAPASPEREEVA
HTFFRLVSPEPPPKG
SGLRRRGSDPASGEV
PLSQSSDSSPTRNSE
LSQSSDSSPTRNSEP
SLPLPNFSSLNLRET
LPLPNFSSLNLRETN
GPNGCGKSSLFRVLG
PNGCGKSSLFRVLGE
TAIKESTSSKSPPRK
AIKESTSSKSPPRKI
GSQKKHISPVQALSE
AREQKEKSPPDQPAV
AEDGATPSPSNETPK
HVSANAWSPVMRARK
DQSASRTSPGRVDLP
GRTLVHSSSDGHIDP
RTLVHSSSDGHIDPQ
NQSNKSGSEDEMKEA
KSPKRVKSPEPSHPK
RPLSDKGSGDSSQVT
NIQNFHISWKDGLGF
LLQTSVPSGLAELVA
SVPAGRRSPTSSPTP
LSDQATASPIVARTD
GAPGRDASIPQFKPE
KKKKRHSSTGDSADA
MQPLRVNSQPGPQKR
RAEGTASSNVFSMFD
LSSSSRRSLVISPPV
RRVSEKVSHVLAALQ
KLRPRNRSAEEGELA
GAGFEESSETGDYEE
HPLTQSRSGYIPSGH
EISTKRTSIISLTPW
LSPLKTTSSYQNLVW
SPLKTTSSYQNLVWS
EDDTERRSPTPERTR
MEVAEPSSPTEEEEE
QNDIRSHSPTHTPTP
QLLPRHLSQLTVGNK
PQRKNKASPQSEFMP
PARRRTPSPDYDFYY
AGHRRILSDVTHSAV
KAGGEGGSEEEGSDK
KTEVQAHSPSRKFIL
LKAKKLTSDEEGEPS
GPSRRSKSPASTSSV
QLDPLRKSPTMEQAV
AQEEVPESPQTSGPE
KGTFAQLSELHCDKL
KGTFAQLSELHCDKL
KDSPSKSSAEAQTPE
DKTLEVVSPSQSVTG
TFQQMWISKPEYDEA
PRASRVPSSDEEVVE
DSTVKMASPPPSGPP
SEQARRQSGLYDSQN
KRIAKRRSPPADAIP
GQNGEEKSPPNASHP
PNTPDPRSPPNPDNI
GGEHIPNSPFHVLAC
TLQTRGLSLSALQDL
APLSPDHSEEEEEEE
GKGEYQESLRSLEEE
EYQESLRSLEEEGQE
GSGRARTSSFAEPGG
SGRARTSSFAEPGGG
GQIARKYSSCSTIFL
QIARKYSSCSTIFLD
CQQPRTPSPLVLEGT
MNTAEFKSATFPNAG
VVRKEAESCDCLQGF
VVRKEAESCDCLQGF
VVRKEAESCDCLQGF
VVRKEAESCDCLQGF
VVRKEAESCDCLQGF
VRSPRPGSPQMQASP
DSQPQETSPELPRRR
IYSRPGSSIPGSPGH
ELVSRQHSPGSADSL
AKLTVENSPKQEAGI
LGLRKTGSHNMLSEV
EAQNKIKSASYNLSL
TPVSRSSSIIQHVGL
LGEMLAPSWEEHATC
AATCCQLSEDKLLAC
VTGITFLSGGQSEEE
GETKTEESPASDEAG
KDEPQRRSARLSAKP
DRSKKDQSPGKGTLE
GAEKLLSSLDIDHNQ
LMVDVERSNAAAAAL
KKMDADLSQLQTEVE
GTEKLLSSLDIDHNQ
LMVDVERSNAAAAAL
QRVKRGTSPRPPEGG
EEEEEEASTEYGHQA
FYDTVKGSDWLGDQD
LKNSPLVSRLTLYDI
LTSFERDSIFSNLTG
AKLFRFASENDLPEW
LEESKATSSSNPSSP
DAMEVIPSTLAENAG
HQLFRGFSFVAITSD
IAELDTLSEESYKDS
ATIKTKRSIQFVDWC
AAIKTKRSIQFVDWC
LTQADKFSPAEVEQM
VKVDGPRSPSYGRSR
DAKLSGPSLKMPSLE
SDFRDLMSWINGIRG
DNKYTEHSTVGLAQQ
KNIPRITSDRLLIKG
DTGLLSGSEERVQVA
IHQNRLSSVTEDEDQ
GGSVGSESGGSAVDS
NSSGRGGSPAPYVDT
VSRMEDTSFPSGGNA
PVNGRKTSLDVSNSA
WIRQRSASVNKEPVS
DKIELSPSMEAPKIF
ASSSSPGSPVASSPS
TLEERRSSLDAEIDS
YASERPKSLGDASPS
RGVHKEGSLGDELLP
VGVPGRRSLALTPPL
AQHVRSHSSPASLQL
SPLHKQSSGPSSSPA
PAGGRAGSLKDPDVA
MAISRQLSTEQAVLQ
QRVKRGTSPRPPEGG
EEEEEEGSIMNGSTA
EGSIMNGSTAEDEEQ
XXXMTTESGSDSESK
XMTTESGSDSESKPD
SRVNGLPSPTHSAHC
EKNQWQLSADDLKKL
RKAVTKRSPEAPQPV
AVEDRKPSGLNGEAS
RILEDHGSPAGEIDD
AELEEEQSQGSSSYS
RRFRRSQSDCGELGD
SKQEYDESGPSIVHR
TIPRRLASTSDIEEK
VGTRDQASQLLAGTE
ERLSRLESGGSNPTT
HIGLDSSSIGSGPGD
PKHAHSSSLQQAASR
DEEALEDSAEEKVEE
GARNLAVSQVVHKAV
NSTFRVVSVLTVVHQ
ITRGGSTSYGTGSET
AADESTGSIAKRLQS
RVIISAPSADAPMFV
DAATLHTSTAMAAQH
DAEADVASLNRRIQL
DAEADVASLNRRIQL
SKQEYDESGPSIVHR
SKQEYDESGPSIVHR
QIVNLLKSVHNGAPA
DRFASEASGYQDNIA
XXMSSSHSRAGQSAA
FRCQRDSSCGTGYEL
GGPGPSGSETPPPPR
VCTNTAGSFKCSCSP
KLQNEVESVTGMLNE
FHRSLSSSLQAPVVS
TLPPSRKSELVVEVK
LALNRDLSTPGLEKD
MGTNKFASQQGMTAY
PSPPKTTSPEPQESP
SSSKKMGSIFDREDQ
KKLMHSSSLTNSSIP
HFKAPKISMPDLDLH
VEHGGKRSRLTPVSP
QAWPPPDSPVRVDTV
AMKFRRGSGHPAYAE
LSRSLSKSDSDLLTC
KKKLDDQSEDEALEL
EIEGKPESEGEPGSE
DEWRLSSSADANGNA
SKQEYDESGPSIVHR
TQGPLDGSLYAKVKK
KKDSLHGSTGAVNAT
SQPPQQRSAPDISFT
VSPTTPTSPTEGEAS
TQPPVVSSTNEGSPS
VSSTNEGSPSPPEPT
NEEDEGHSNSSPRHS
EPLLPRYSPQSLTDP
VSDGVTKSPEKRSSL
PEELEDVSDLEEEHE
KSESHRKSLGSTEGE
MDENEAESETDKQAA
PSPEARASPGTPGTP
PCFLGMESCGIHETT
PCFLGMESCGIHETT
PCFLGMESCGIHETT
PCFLGMESCGIHETT
VNIGGAGSYIYEKPL
GHLNNSLSSPVQADV
KKKHPDASVNFSEFS
KKKLVINSGNGAVED
DVELNLKSPKVKGDL
PEPPGSGSPAPPRRR
AALQRRMSMYSQGTP
QLVKRLTSAEVPMAT
QKEGRRASHTLLPSH
TQYEAMASSNMHEAE
DEDEVVSSEHHHHIL
PEKEEAKSPAEVKSP
AVNQRGRSPRSPSGH
PAAQETKSDGAPASD
QPRRRHASAPSHVQP
PWLKKQKSYTLVVAK
GQQPWGRSLDEEPIC
SRLESGGSNPTTSDS
SMRSMQHSPNLRTYR
RRSVKHDSIPAADTF
EKATSRGSNSGMDSN
LLSLTQESQSEEIDC
VNRRPCFSALEVDET
LSAKSCESNSPFPVH
TTSTRTYSLGSALRP
KAGTRTDSREDEISP
LNAHIKLSNLYKSAA
PDYRKRVSVELTNSL
APQTQHVSPMRQVEP
AAIGGGVSPDVCPAL
CLESFRDSMVLGWKQ
RASNLENSTYDLYTI
LSSSKQSSSSRDDNM
TFQQMWISKQEYDEA
TFQQMWISKQEYDEA
NVVGMVGSIDNDFCG
KSLGKDGSLEDDEDE
SSTKRLKSVEDEMDS
RAGSRRGSFDATGSG
PTVQQMSSPKPAEER
LARKRRMSREPTLDS
SKASERSSVQLLASC
LPKPLPLSPSFSSEV
TPSRGPVSPSVSFQP
SEQPRAGSSTPGDAP
LGPERAMSPVTITTF
EDNLEYDSDGNPIAP
PRITRSNSIPTHEAA
TGVATTQSPTPRSHS
PHVRRPRSRSRDSGD
SPEPRVKSPEAVKSP
PVNVRELSLDDPEVE
AGLQRSASSSWLEGT
QGVVRTLSSSAQEDI
SVGDRAGSLPNYATI
ARHVDSLSQRSPKAS
DQEKKAYSFCGTVEY
KKLSSNCSGVEGDVT
AAAMNLASPRTAVAP
TQCALSTSQLVACTK
MELARAGSRASEGQG
ARAGSRASEGQGSGL
RASEGQGSGLGGQLS
PAPSRTASFSESRAD
QDDEKAISPTSATSS
NARGDHASLENEKPG
DAKVHSPSGALEECY
ADALPEHSPAKTSAV
GRINPYMSSPCHIEM
RINPYMSSPCHIEMI
SRLPKTRSYDNLTTA
STPFIVPSSPTEQEG
MELRRDSSESQLAST
ASRTQDPSSPGTTPP
SRTQDPSSPGTTPPQ
ILQAKPTSSPAKGPP
LQAKPTSSPAKGPPQ
ACKKVLRSNSLLEST
KKVLRSNSLLESTDY
MVSKRRLSKSEDKES
SKRRLSKSEDKESLT
SSPPRVKSSTPPRQS
PVKEEAKSPEKAKSP
LKETERASPIKMDLA
ISNGYDDSEDGGHTL
EVEMEVESDEEDDKQ
ISYTPPESPVPSYAS
GKSPVSKSPVEEKAK
MVTKSNTSPEELGPL
KRPESPPSILTPPVV
NRTEENVSDGSPNAG
EENVSDGSPNAGSVE
EVITVEKSSPATSLF
VITVEKSSPATSLFV
KSSPFKVSPLTFGRK
XMAKREDSPGPEVQP
APKRRGSSGSVDETL
VQSQRSVSPTFLNPS
AATEAPSSTPKAQGP
PELDRDKSDSDTEGL
SQRLTRYSQGDDDGS
KEKEEKESEDKPEIE
CRKYSDASDCHGEDS
GVRKRSYSAGNASQL
RSLSKSDSDLLTCSP
KHPKTELSPSFINPN
PAPTVPSSPDATPEP
ATPKLDSSPSVSSTL
AEQPSSSSPRRKTVK
IAELDTLSEESYKDS
ARAKRKYSEVDDSLP
SRKHEFMSDTNLSEH
RKKHLFSSTENLAAG
LGGLRPESPESLTSV
PEMYKTISQEFLTPG
LSMEDSKSPPPKATE
RPSEYTKSVIDLRPE
YPQREKRSDSVIHLQ
KLDPYDSSEDDKEYV
LVEPLTPSGEAPNQA
TTKLTQTSSTEQLNV
KTEESPASDEAGEKE
VRWKGYTSDDDTWEP
QGFQLTHSLGGGTGS
GPKGEPGSPGENGAP
HAVAEPASPEQELDQ
RRGPRRESKPEEPPP
ASPARSGSPAPETTN
KSDGRMPSSSRAESP
YDVEKNNSRIKLGLK
YDVEKNNSRIKLGLK
YDVEKNNSRIKLGLK
YDVEKNNSRIKLSLK
SKRKRKRSVQEGENP
KKSKTDGSQKTESST
ADGKKGNSPNSEPPT
PEAERSHSLSQHTAT
FTGHRKMSGADTVGD
YDVEKNNSRIKLGIK
DEAPRKGSFSALVGR
SDSTEPHSPSDLLPM
SGLTRTPSSEEISPT
PIPTRSPSDSSTAST
RAAVGQESPGGLEAG
KHDDGTQSDSENAGA
SKKDRKTSAVSSPLL
EARERRPSPGEMRDQ
SLRLFSLSNPSLSTT
CHRGDLDSCFSLPNI
KYVDEENSDGETSNH
QKIDDRDSDEEGASD
TAIKHANSVDTSFSK
KSSSRGGSREYDTGG
AGGKRPGSVSSTDQE
RSGQARRSSPPGHYY
TATKQPSSPYEDKDK
VRQSHSESPSLQSKS
GRFNGGHSPTHSPEK
SQGKGSISEDELITA
QLQDLDCSSSDDEGA
LQDLDCSSSDDEGAA
QDLDCSSSDDEGAAQ
PKTVTPASSAKTSPA
TMGSRSESLSNCSIG
DLVDGRHSPPMVRSV
EHGGLIRSPRHEKKK
RALHRTLSDESIYNS
GQRDRSSSAPNVHIN
LEEEEENSDEDELDS
PRMPQDGSDDEDEEW
SKQEYDESGPSIVHR
SKQEYDESGPSIVHR
DLQERHLSSEEMMRE
DLQERHLSSEEMMRE
SKQEYDESGPSIVHR
DLQERHLSSEEMMRE
DAESEWHSENEEEEK
PMLKSGMSPEQSRFQ
PVKEEVKSPEKAKSP
PELRALQSPEHHIDP
GFLVTRHSQTIDDPQ
GGEHVPNSPFQVTAL
SFSEDTKSPLSVPRS
LPRMKSSSSVTTSET
NKEEDCHSPTSKPPK
KSPAEVKSPEKAKSP
AASEFFRSGKYDLDF
DEGKKETSPESSLIQ
RDPGVSESPPPGRQP
MVYMNDKSPLTPEKE
PLSRAQSSPASATFP
EDSDPERSDYEEQQL
DAEYIYPSLESDDDD
KPKVEMYSGSDDDDD
KVEMYSGSDDDDDFN
TEPEPSGSIANPAAS
SQQKAEASSPVPYLS
QQKAEASSPVPYLSP
PSPGEGISPQSAQAP
GEGISPQSAQAPQAP
LDQSQRGSSPQNTTT
DQSQRGSSPQNTTTP
TFSERSSSSQTLTQF
FSERSSSSQTLTQFD
GHTGRQVSSPYSQGE
HTGRQVSSPYSQGES
KIKEEVLSESEAENQ
KEEVLSESEAENQQA
TEPVKNSSPAPPQPA
NKGLLSDSMTDVPVD
QQFDDGGSDEEDIWE
SRLLRSQSESSDEVT
DYMDLPFSSSPSRSA
LESSLSSSEGEEPVE
GQPGEKGSPGAQGPP
YFAKALESPERPFLA
QASSTPLSPTRITRL
PEKEEAKSPEKAKSP
HRNLTSSSLNDISDK
TSCRDLSSSPPGPYG
ENRDIEISTEEEKDT
DPLIRWDSYENLSAD
FRSKRSYSLSELSVL
PRRSRSVSPCSNVES
SLTQESQSEEIDCND
PNIPKAKSLDGVTND
MAPSRMDSLRGQTDL
PVGPAGKSGDRGESG
PQPLRSPSLDNPTPF
VRTAQVPSPPRGKIS
PAAREDKSPSEESAP
IKRKAEDSDSEPEPE
RKAEDSDSEPEPEDN
AASAASGSPGPGEGS
KSPPEAKSPEKEEAK
DDSYSHHSGLEYADP
QRAVCMLSNTTAIAE
GWRPRSDSLILDHQW
QRAVCMLSNTTAIAE
KGTFATLSELHCDKL
GDEKRKLSLSEGKVK
EEEDELESGDQEDED
KCSGPGLSPGMVRAN
GEEHRAASSPDGQLM
LDKIRYESLTDPSKL
LDKIRYESLTDPSKL
LDKIRYESLTDPSKL
LDKIRYESLTDPSKL
RRRAQSVSLEGSAPS
XXXXMAHSPVAVQVP
TPLATHQSEEDEEDE
ESEPQTRSPDCTHDN
EMEEVHPSDEEEEDA
EAEERCLSPDDSTVK
YVGDEAQSKRGILTL
YVGDEAQSKRGILTL
YVGDEAQSKRGILTL
YVGDEAQSKRGILTL
YVGDEAQSKRGILTL
YVGDEAQSKRGILTL
PFNNWMESAMEDLQD
RGAPKRGSGKDSHHP
VFPEPTESGDEGEEL
SPDSRASSLSESSPP
KEKKKKKSIDPDSIQ
PEKAGRRSSLQSPAS
PGMSRSNSVGIQDAF
SEKRDKKSPLIESTA
DPSLMEDSDDGPSLP
LKQNLSRSWHDVQVS
DLLPIPRSPQPLGGS
GRMVLAVSDGELSST
ANRGLRRSDSVSASE
ASSSSVTSPIKMKIP
DGKKRKRSRKESYSV
EEPVVAVSSPAVPPP
DRRAGAESPTMSVDG
RPQERRTSYEPFHPG
TKTSNRYSPESQAQS
RPEAQSLSPYTTSAN
KEPVRADSPVHMEQQ
LPWTSRTSPTVFSED
LTEERDGSLNQSSGY
EAEEWYKSKFADLSE
GLPYIDDSPSSSPHL
SYEDAVHSGALNDXX
QTLAALLSPKESSGG
KAARVLGSEGEEEDE
PKPPPAASPGVRAGH
CSGKGDMSDEDDENE
AKVERPPSPFSMAPQ
ERSGLQLSLEQGTGE
FSPKEKDSPHMQDPN
KYTPTSPSYSPSSPE
SPKYSPTSPTYSPTT
EQIIGENSPPDYSEY
AVEKRITSPLMEPSS
NMKGNDISSGTVLSD
LSPRRPVSPGKDITA
VCLGRAQSQEDGDYI
PPAAKPGSPQAKSLQ
SRDSYSSSRSDLYSS
KLLRTLSSPTEPVKR
QKNIIGSSPVADFSA
PLPPGKRSINKLDSP
HHCKRYRSPEPDPYL
TNKVQMTSPSSTGSP
REANNGSSPAGSLAD
VQQLHRNSIQFTDGY
YQSSQKKSCVEEPEP
DGRKRKRSRKESYSV
TGHKRSTSEGAWPQL
DGKKRKRSRKESYSV
DGKKRKRSRKESYSV
KKGIVDQSQQAYQEA
ALVIDNGSGMCKAGF
GTRRHLPSPPLTQEV
ADVSGGVSAPDISLG
SGEERVDSLVSLSEE
VSLSKSVSIQNITGV
SANTTLVSETEEEGS
KLQLRVPSVESLFRS
[truncated: 1,571 more rows]

## Sheet: reordered_phospho_S
PAITSQNSPEAREES
QIKQEPESEEEEEEK
LKTEVSSSIYFHKPR
APQTQHVSPMRQVEP
TKIPLIKSHNDFVAI
KISSGKSSPFKVSPL
QNDIRSHSPTHTPTP
LRETNLDSLPLVDTH
VNIGGAGSYIYEKPL
GGDPIPKSPFSVAVS
EAEERCLSPDDSTVK
TQVQKANSPEKPPEA
WPFSGKTSPPCSPAN
KGTFAQLSELHCDKL
PSGSGAASPTGSAVD
SLLMERLSVDYGKKS
VMALQEASEAYLVGL
GEVREEASDDDMEGD
VVSLGSPSGEVSHPR
VTKNEEPSEEEIDAP
FRCQRDSSCGTGYEL
XXXXXMASGVAVSDG
ELLRYYTSASGDEMV
YVGDEAQSKRGILTL
YIYPSLESDDDDPAL
PSFLRAPSWFDTGLS
NKAPEGRSPLSAEEL
KAMADELSEKQVYDA
PAEEENDSLGADGTH
SSTKRLKSVEDEMDS
VVHHVSDSGPAAELP
LHEDLDESDDDMDEK
KAMGIMNSFVNDIFE
QFPEQSSSAQQNGSV
PDSSFSKSPESLPGP
KSLAPDRSDDEHDPL
LPKGLSASLPDLDSE
DAAALELSSDEAVEV
ESRGKSASSPKPDTK
IEAVQAISMFNGQLL
SVQARRLSQPESAEK
RELGIRSSKSAGALE
IKKAASPSPQSVRRV
IHQQPQSSSPVYGSS
MAGMKTASGDYIDSS
SRKSRCVSVQTDPTD
VLSAHRKSLNLVDSP
TVSSPLTSPTSPSTL
RGVHKEGSLGDELLP
AKSRSPGSPVGEGTG
TPLATHQSEEDEEDE
ELPDENKSLEETLHT
GLSGRKSSTGSPTSP
VSDGVTKSPEKRSSL
GNPEPPVSGEMDDNS
DGKKRKRSRKESYSV
KTCVADESAENCDKS
HRELVLSSPEDLTQD
XXXXXXMSETAPAET
KGKHSLDSDEEEDDD
ERRPAERSSPGQTPE
AGRARRVSGEPQQSG
SKKDRKTSAVSSPLL
PPRFHDTSSPLLISG
GHYEVTGSDDETGKL
VGSHCDLSLKIPEIS
SFLQKSPSKEPHFTD
EVSSLEGSPPPCLGQ
GAPGRDASIPQFKPE
GYGGLSLSIEGPSKV
MVIQGPSSPQGEAMV
RTKQEPSSQGSQSAL
TYRYHGHSMSDPGVS
EEDSDEESHHDEMSE
ASRRSSLSSHSHQSQ
GTGQRRSSLNSISSS
AQGKTGSSSPPGGPP
RRSLGDISDEELLLP
PMSPRISSPMHPSAG
AQDSEPKSFSAPATQ
ERRSRCNSFIENSSA
SSSPNKESNEEEQVW
GCDLFADSEKEEEDI
GSDAGAASTTARAEG
GKGEYQESLRSLEEE
FESFGDLSTPDAVMG
VKSATLSSTESTASE
TPSSSPASPQETRQH
GLRQPSPSHDGSLSP
NLKGPRISAPNVDFN
QLFMDDDSYSHHSGL
AAKLSEGSQPAEEEE
SESGPRCSSPVDTEC
TKLTQTSSTEQLNVL
GALLRLPSERLDFSM
PSVANVGSHCDLSLK
SSLHRTSSGTSLSAM
LDRDKSDSDTEGLLF
LNGEASKSQEMVHLV
DGSVSGSSPRSDISQ
RRAQSTDSLGTSGSL
TPDEIKQSPDEFCHS
HPDTGISSKAMGIMN
KEEVLSESEAENQQA
SRLPKTRSYDNLTTA
RPDPEPVSDNEEDSY
RGRTRPGSFQSLSDA
HKASRDPSPIQDGNE
LESEKPGSPEAAETS
GDRSGYSSPGSPGTP
ESHHDEMSEQEEELE
RLEEEGQSLKDEMAR
DDSPRTPSNTPSAEA
SGSRGRDSPYQSRGS
GGFRSRSSSVGSSSS
ALPGAEKSKSPDPDP
ARHVDSLSQRSPKAS
LRGGSDDSSKDPIDV
DSQPQETSPELPRRR
SGANRKPSHTSAVSI
SWFPPRSSLEELHGD
THTTLEHSDCAFMVD
AADESTGSIAKRLQS
EDSDPERSDYEEQQL
SPKYSPTSPTYSPTT
EQIIGENSPPDYSEY
HREKYPRSGSPNLPH
ARRSASASHQADIKE
RFRGRYRSPYSGPKF
AQGLRPESPPPAGPL
PLAPCSRSTSGGTAA
RKAVTKRSPEAPQPV
HVSANAWSPVMRARK
QRVKRGTSPRPPEGG
RHWSRSHSSSTFGTG
KPEETTRSPDEEDYD
KTKENRQSIINPDWN
KKSRESASPTIPNLD
SSSERGSSPSHSATS
GIMRRGESLDNLDSP
TADRWRVSLDVNHFA
VPLQRTGSQHGPQNA
RTRGRKRSFVPEEEK
QQFDDGGSDEEDIWE
APRAVFPSIVGRPRH
AEDVDVPSPDEKSVI
PRRRHRPSPPATPPP
QVKNRPTSISWDGLD
MEEAKSQSLEEDFEG
KIKEEVLSESEAENQ
SPSPRRYSPPIQRRY
SSVRRPMSDPSWNRR
YPLRRSQSLPTTLLS
SIAKRLQSIGTENTE
SRRKRSKSEDMDNVQ
SPATTVTSPNSTPAK
EEGPRCGSSEDLHDS
MAPSRMDSLRGQTDL
DGSTLRTSPADHGGS
DNDDDDVSTEYGHQA
AKAKTRSSRAGLQFP
PAPTVPSSPDATPEP
VEQATKPSFESGRRG
YSDRSGSSSPDSEIT
VERKQKGSEENLDEA
ELAKHAVSEGTKAVT
ERVSRKMSIQEYELI
LSTDREASIDILHSI
GYYRGNESNPEEDAQ
TNKVQMTSPSSTGSP
LDKIRYESLTDPSKL
ELAKHAVSEGTKAVT
NRFTRRASVCAEAYN
MAISRQLSTEQAVLQ
AAPKRRGSSGSVDET
LKGHRSLSPSSNSAF
EKATSRGSNSGMDSN
LKSGGRRSGNGNKPP
RRLSQPESAEKHVTQ
ELAKHAVSEGTKAVT
RLQAQSLSTVGPRLA
EGEESRMSGECAPNV
KPKPRSESELIDELS
AGIMITASHNPKQDN
LKEGMNPSYDEYADS
TFQQMWISKPEYDEA
GAPGRPGSPGLPGMP
SSSSLEKSYELPDGQ
ASLRAKTSPEGARDL
KTEASPESMLSPSHG
RKAEDSDSEPEPEDN
GVPKKTPSPIEAERR
EGASLELSDDDTESK
TNNEETESPSQEFVN
APLHKSQSVPGAWPG
NSQVESGSLEDDWDF
KRTSSPRSPPSSSEI
PELDRDKSDSDTEGL
VEEQRKMSQDSVHHT
VSLPKVESDLKGPEV
RGASRSSSPGAGGGH
SGESRPGSPGPPGSP
AYHSRSKSPLPPEEE
GGGGGQRSLSPGGAA
GTMAEGRSEDNLSAT
EEVAAKKSPVKATAP
AGLQRSASSSWLEGT
SYPLKITSNMFCVGF
KMNGRKQSLGELIGT
TFSERSSSSQTLTQF
LKLMRSLSEEVESSE
RRGLLYDSDEEDEER
LKEASRSSPVEFECI
QGFQLTHSLGGGTGS
GAAKRKASGPPVSEL
AAEETAVSPRKSPRP
EEKRPRPSTPAEEDE
SRDRESRSPFLKPDE
EAEEGATSDGEKKRE
TPEELDDSDFETEDF
KVTSKCGSLGNIHHK
PPSSKAKSPISSGSG
KTSPFSVSPTGPSTK
DLTVNKRSSPPSAGN
DLQERHLSSEEMMRE
NRHAKASSPQGFDVD
TSPSSSVSGDFDDGH
VPVGIPTSPKQESAS
TQSPTPRSHSPSASQ
ENGSLRFSTPPGDLL
VEQLLTGSPTSPTVE
KTGTCRISMSEVDLN
PAEVTHFSPKSIPDY
AKLSRGDSLKEPTSI
CQQPRTPSPLVLEGT
SQAASSDSAQGSDVS
PEFPRAASQQEIEQS
SFSDGVPSDSVEAAK
RGQPRQGSPVAAGAP
AKAKTRSSRAGLQFP
AGAGEPQSPDELLPK
ATASSRNSCAADDKA
AKEERAPSPPVEVDE
HPKIKPSSSANAIYS
ADALPEHSPAKTSAV
DAKGDSESEEDEDLE
DGKKRKRSRKESYSV
SVRSAPSSAPSTPLS
RITFTPSSGIASEVT
DGKKRKRSRKESYSV
DAEADVASLNRRIQL
GISVDSQSLHDQQPH
KGPSRASSVTTFTGE
EVEEKETSVSKEDTD
CVSASKHSPTEDEES
SIGKLSKSDEQLSSL
KSPEKAKSPEKEEAK
REVSSRPSTPGLSVV
HPDTGISSKAMGIMN
LTVNKRSSPPSAGNS
VDSLSQRSPKASLRR
RQREKVASDTEEADR
AVEKRITSPLMEPSS
EQEDRALSPVIPLIP
ESAAADFSDEDEDDD
TKKGSITSVQAIYVP
IAELDTLSEESYKDS
AQHLRQSSFEIPDDV
VQSQRSVSPTFLNPS
PSPGEGISPQSAQAP
YQFPECDSDEDEDFK
EARLARSSPEQPRPS
EAEVAPVSPEVTQEV
ADGKKGNSPNSEPPT
KAMGIMNSFVNDIFE
ASSSPERSYELPDGQ
SEDKGEESKPKKKKE
TVTRSYRSVGGSGGG
MATAASSSSLEKSYE
SPLQRQPSSPGPTPR
CPRPMSISPPDFSPK
SEDKKRPSLPSSPSP
KERKASLSLHVLETN
VTIQQRLSGSHSQGV
VQQKVNFSEEGETEE
QGFQLTHSLGGGTGS
SVRKRGRSTDEYSEA
EPRKPSPSESPEPWK
YYRPRRRSLGDISDE
GARKRRLSSTSLASG
PTTSRRPSGTGTGPE
QRVPSYDSFDSEDYP
SRLESGGSNPTTSDS
RLDHALNSPTSPCEE
DRSKKDQSPGKGTLE
QEPTGEPSPKRPRGR
KLKEASRSSPVEFEC
KKARVGGSDEEASGI
AKAKTRSSRAGLQFP
FGNLSSASAIMGNPK
GAGSPRSSPSHTISR
EKAGRRSSLQSPASV
CLESFRDSMVLGWKQ
SLLKRQGSFSEDVIS
FAVKRRFSDFLGLYE
GEPASPISQRLPPKV
VEVDLFTSKGLFRAA
ISRVRRKSQVNGEAG
TRQAHDLSPAAESSS
LANKVDLSFSPSQSL
SGMFRSQSFSEAEPQ
SLDQWHRSAGEEEDG
TRSRSHTSEGAHLDI
GNKGEPGSAGPQGPP
GPAERTPSEIQFHQV
TAQHLRQSSFEIPDD
HLDPARLSPESAPGP
QQQEEQGSVNDVKEE
EEERLRLSPSPTSQR
KSDGAPASDSKPGSS
VTGLYEESHGIVANS
HPLTQSRSGYIPSGH
SKALSHDSIFMLGPE
EGVTPWASFKKMVTP
EDAMKTPSPAAEDAR
DVKRRVKSPGGPGSH
KTFPNHYSIVTGLYE
IIPNETKSPGVMDNP
TTGSLQRSRSDIDVN
GGGSESRSLDSPTSS
NLQIRETSLDTKSVS
AILNQIPSHSSSIRT
PVNFKLLSHCLLVTL
YIREKRESVASGDDR
SLRLQSSSASYGGGF
KVGDEGVSGEEVFAE
KRKRESESESDETPP
KDEPQRRSARLSAKP
IPDDQKVSDDDKEKG
PIPTRSPSDSSTAST
SQAASSDSAQGSDVS
STPSEPGSGRGPPQE
SASPPSRSPPHFELS
RPTASKASKEKTPSP
RRTAMRVSPHHPAPT
NRKVVDYSQFQESDD
TAGKRKASGPPVSEL
GHTGRQVSSPYSQGE
VGMGQKDSYVGDEAQ
AKMSRKLSLPTDLKP
RCVNTDGSYRCECFP
ATKAARKSAPATGGV
EPEAAVISNGEHXXX
FEEKFIKSAEDLDKL
WQHDLFDSGFGGGAG
KGNAEGSSDEEGKLV
TTGIVLDSGDGVTHN
AIRVRSHSMETMVGG
PEFRIEDSEPHIPLI
GEKRVSISEGDDKIE
SNMKRAASLNYLNQP
PTKEEAKSPEKAKSP
LEEEEENSDEDELDS
CNLSRVDSTTCLFPV
QQGKSLSSPTDNLEL
LNAEKLESEEDVSQA
LKNGSLDSPGKQDTE
RENSPAVSPTTNSTA
NMKGNDISSGTVLSD
DSREDEISPPPPNPV
SLSPSPPSPLEKTPL
LGPTAQWSVEDEEEA
GQQPWGRSLDEEPIC
KTSARDASPTPSTDA
LMRQSRRSTQGVTLT
LSFRNADSQEDAEEL
SKQEYDESGPSIVHR
RKLGRQMSDGDGERL
EMDFRSGSPSDNSGA
KSPEAVKSPKRVKSP
KKIKKAASPSPQSVR
SSSSLEKSYELPDGQ
ARRKGAASPVLQEDH
KEREKEISDDEAEEE
TETFSDSSPIEIIDE
AEEAAGASPAKANGQ
RSRGRASSHSSQTQG
SSPPRVKSSTPPRQS
FRVGHMSSVELDDEL
KEKEEKESEDKPEIE
YHNGQDLSWPGPAND
AHMLRSRSLPAFPTS
PRVGSASSEGSIHVA
KAPEKRASPSKPASA
PEKKTPKSPVGVQPI
LATRLVHSGPGKGSP
DRGYTSDSEVYTDHG
ENTRQNGSNDSDRYS
ALVIDNGSGMCKAGF
VGATATSSPPPKARS
REANNGSSPAGSLAD
SGGKYVDSEGHLYTV
VGPPRKKSPNELVDD
PEELEDVSDLEEEHE
RSPLTAASPGELPTE
DAATLHTSTAMAAQH
NASRSQSSHSYDDST
LLLRRGFSDSGGGPP
HPLPNAASPGAEAPS
SQSGSGPSSPDSVLR
LHRKGDRSPEPGQTW
QIARKYSSCSTIFLD
LARKRRNSRDGDPLP
ALAPAKESPRKGAAP
NRNQRKDSEGYSESP
VITVEKSSPATSLFV
RRVTQHESDNENEIQ
RIPPKPKSRSPTPPS
RSLSKSDSDLLTCSP
GAPGPSGSPGLPGVP
KRKTRHSSNPPLESH
LSPRRPVSPGKDITA
ENRVHDRSEEEEEEE
LARSRTHSTSSSLGS
QRAVCMLSNTTAIAE
SGTASGGSTPHLGGP
VVPPRTKSPTDDEVT
DKHTLGDSDNESXXX
ELDGKPASPTPVIVA
KATEDEGSEQKIPEA
GNDPLTSSPGRSSRR
RRIPRAPSQHIFFVQ
PSPVQSQSPSTNWSP
LIAAHGNSLRGIVKH
GSLSRHPSSQLAGPG
CEIVSAKSSEMNVLI
PAPPRASSLGEIDES
KSGQSADSKQDLLSH
SYDPYDFSDTEEEMP
VSLGESRSSEVDVSD
DRTQLWASEPGTPPL
SGVKRSRSGEGEVSG
GPQKGPASDSETEDA
HTFCAGMSKYQEDTC
SAVRLRSSVPGVRLL
GTYQDVGSLNIGDVQ
QKNRRRLSDCESTDV
IPHPRRLSPVVIRRI
GPSPAPASSPKREVL
SKAASADSTTEGTPA
HFRAPKMSLPDVDLD
YVGDEAQSKRGILTL
VEMKNDKSEEEQSSS
NEPKRPMSGEYGPAS
MEVAEPSSPTEEEEE
EEVAKRNSLKELWLV
QLDDHPESDDEENFI
AGPSARGSPSPAAPG
EMPADLPSLAADFVE
QLLPRHLSQLTVGNK
PDMKRRSSGREEDDE
TTLTRSASMKLPDNT
QVKATNESEDEIPQL
RRPVRYCSRVEIPSG
APDAGAQSDSELPSY
SYDEYADSDEDQHDA
SIPKRKKSTPKEETV
KKSKTDGSQKTESST
VVEEHCASPEDKTLE
KVNPHKVSPASSVDS
ESLSRQRSPAPGSPD
PDYRKRVSVELTNSL
ANRGLRRSDSVSASE
PAAQETKSDGAPASD
DSNELSDSAGEEDSA
SSSSLEKSYELPDGQ
QPRRRHASAPSHVQP
QKNIIGSSPVADFSA
SAYQEYDSDSDVPEE
EELKVKASPITNDGE
EHEGDRPSSKTEIEM
AAKQEARSDKSPDLA
KRSRKSPSPGRRNPE
LPGSLQRSRSDIDVN
NRKRRRDSDGVDGFE
GEIKKAGSDGDIMDS
PPRGLKMSATFIGNS
EDKEKKRSKTPPKSY
CADVRRNSVERPAEP
QRLERQISQDVKLEP
KAMGIMNSFVNDIFE
ISWDGLDSGKLYTLV
RMEREDSSEEEEEEI
LGLRKTGSYGALAEI
YLQTGRLSQDPEPDQ
NGLARLSSPVLHRLR
MATAASSSSLEKSYE
HEGDRPSSKTEIEMD
SLVQRRFSEGVLQSP
SPEHKELSNSPLREN
GLDEREKSLQMIRQL
GEKARRSSEEVDGQH
AAPTVIVSNHNLTDT
SKQEYDESGPSIVHR
EVVSPSQSVTGSAGH
PVERRRPSPQPSPRD
KKKKRHSSTGDSADA
LESSLSSSEGEEPVE
SHSSSSLSEEPELSG
VPGPQGPSGQPGYCD
TLPPSRKSELVVEVK
FEDRKDGSCGVAYVV
LRQEKGGSRGEEVGE
XXXXMVLSPADKTNV
LTHSDSESSLHMSDR
IATEHIPSPAKKVPR
VKGPLCKSVTPTKEF
SVPEFPLSPPKKKDL
YDVEKNNSRIKLGLK
PAKEEARSPADKFPE
SYAGGRGSYGDLGGP
TFQPFQRSISADDDL
TPATATGSSPSPVLG
QVNVRMDSFDEDLAR
NNDNPLESNDEKEGQ
SRRDVYLSPRDDGYS
SGRGRKLSGDQITLP
QTTTERDSDTDVEEE
ENQETQGSTLSDSEE
ARAGSRASEGQGSGL
ESRKRKLSGDQPAAR
VKDEEGESGAEEGPD
GSHKRSLSLGDKEIS
SQLSFRRSPTKSSLD
EGTIEQSSPPLSPTT
QDTQRRTSMGGTQQQ
SSSGSGSSREDSAPV
PVMARLPSPTVARSA
KKRKRSPSPSPTPEA
NLNENQASEEEDELG
KLDTFCGSPPYAAPE
QEAAELLSEPEEESE
HPGAPGPSGSPGLPG
EKVPPPRSPQAQEAP
LSSLRYSSPQAHVKV
GKQPLLLSEDEEDTK
ALNFRETSPEQRGSE
FTPAVHASLDKFLAS
GAGFGSRSLYGLGGS
NARKRKHSPSPPPPT
TARKRKPSPEPEGEV
DAWTGEDSAEPNSDS
DGKKRKRSRKESYSV
RASEGQGSGLGGQLS
GEPGAPGSKGDTGAK
SSPSPMPSSTPSPSL
CAPNVSVSVSTSHTT
HSKSRSSSPGKPQAV
RKRSRKESYSVYVYK
HRTSSGTSLSAMHSS
REKRSVVSFDKVKEP
AAAASAASGSPGPGE
GVAFRAPSIHGGSGG
IAELDTLSEESYKDS
LRRQESSSSLEMPSG
LEISPDSSPERAHYT
PKGPSRASSVTTFTG
DQRQRSLSTSGESLY
LKETERASPIKMDLA
KHPKTELSPSFINPN
FDSFGNLSSASAIMG
SEDLSSDSESHLPEE
XXXXXXMSGEDEQQE
VGVPGRRSLALTPPL
DLKADEPSSEESDLE
SIGSRKASVVDPSTE
QAEQPSSSSPRRKTV
FYYEILNSPEKACSL
QRSPAPGSPDEEGGA
KVTRKLSSSDAPAQD
DARRLTVSSLQESGL
STPRSAASREDLVGP
STMKVSESEGKLEGQ
WRSSRRISQVSSGET
AKAKTRSSRAGLQFP
ENSSTQSSPEMPTTK
YLDRNNPSKPLHVIK
EVTEAGDSEGEQSYF
EKIGKARSPTDDKVK
ASSARRFSSGLFNKP
LPSESVSSLTDLKPP
ASPKVTRSPPETAAP
SANTTLVSETEEEGS
FRRRRGDSESEEDEQ
LKNAYEESLEHLETF
RNLQPDTSYTVTVVP
VERTRKRSEGFSMDR
AVLTRSKSPNNEGDV
NGKESPGSSEFFQEA
GECAPNVSVSVSTSH
RVQSKIGSLDNITHV
SASAAASSPAGGGAE
DLLIPDRSPEPTREQ
VQQLHRNSIQFTDGY
AGAVAKGSPKPSPQP
QPAASGDSDDDEPPP
PETLFQPSFIGMESA
SQGDDDGSSSSGGSS
PEKEEAKSPEKAKSP
AKKAEQGSEEEGEGE
LGITKVFSNGADLSG
PPGPKGNSGEPGAPG
FSPKTAKSRTPVQDH
RTSSKESSPIPSPTS
HLRVVQCSDLGLDKV
EEEREERSGLQLSLE
KVATTPGSPSLGRHP
QLYLPSTSPPHEGLD
QGLDYVPSAGTISPT
AENQQNQSSDPEEEK
RLSSRRSSIRGPEGT
RAGSRPQSPSGDADA
QAKPGHVSPLQLTNI
LDVVRKESESCDCLQ
ACKKVLRSNSLLEST
PTSRDRSSPPPGYIP
VPPGRSYSPYDYQPC
ILYARKDSSSVVEWT
LSSVRRGSGAPEAEG
RTADGRVSPAGGTLD
KLRPRNRSAEEGELA
LSLKKSHSSPSLHQD
LRRGWRPSSREDSLE
PAGSARGSPTRPNPP
MATVASSSSLEKSYE
EQGTESRSSTPLPTI
EGAGFEESSETGDYE
XXXXXXMSETAPLAP
HPESSLSSEEETAGV
EMVPRHSSWGDVGVG
SGLQIQKSPEPEVLS
DAEADVASLNRRIQL
ASKEKTPSPKEEDEE
ELSPRERSPALKSPL
QDYKKRLSVELTSSL
HGKKVLTSLGDAIKH
FEDRKDDSDDDGGGW
VGLTETSSQPKNEED
RTIQRRDSFIGTPYW
ESGSDSESKPDQEAE
VRPQESRSLSPSHLT
YQKLDVKSIDDEDVD
NLHQSGFSLSGTQVD
PGAEKSKSPDPDPNL
ISTPRPSSPGGLPEE
RSRSLSNSNPDISGT
RAVSREDSVKPGAHL
KSPRKEESDEEETAS
ELAKHAVSEGTKAVT
EKISLSKSPTKTDPK
RGPGAPASPSASHPQ
AVSSEKVSPSKSPSL
VQEIRRFSTPAPQPT
TFFGRRKSRQGSLAM
PGPQRSHSSSEAYEP
KEDRSASSGAEGDVS
QDQEKHLSQEDNDLN
AAAMNLASPRTAVAP
LIAAHGNSLRGIVKH
KKRGRSRSVPVSFYE
AAIGGGVSPDVCPAL
KMKNKPRSPVVELSK
RPGHYPASSPTAVHA
EDEDEVVSSEHHHHI
SEKRDKKSPLIESTA
AVTLRASSSYRETPS
KRVTNDISPESSPGV
KVDGETASDSESRAE
PALVRSASSDTSEEL
RAQLYLPSTSPPHEG
RSKSSPTSPTSCTPP
EVQGDRASPGEKAES
MVKQPCPSESDIITE
PRSPGSNSKVPEIEV
FDSFGNLSSASAIMG
SVPGEPASPISQRLP
KYVDEENSDGETSNH
QYEAMASSNMHEAEE
SKSKAPGSPLSSEGA
SKQARANSFVGTAQY
LPIDFPTSAACQAVA
PELHKGDSDSEEDEP
LNAHIKLSNLYKSAA
SDLEREVSDSEAGGG
GSEDTEDSAEHRHHL
KRPASPSSPEHLPAT
EKVKPPPSPTTEGPS
CYTAEKKSPSEARQD
IEYVPRKSDAGISSA
NTFSVVPSPKVSDTV
VIRLPSGSGAASPTG
RETTGSESDGGDSSS
ARAKRKYSEVDDSLP
DEWRLSSSADANGNA
ESEPQTRSPDFTNEN
SMWASLSSPDAEAVE
ELNERWRSLQQLAEE
QSGSGPSSPDSVLRP
LQAKPTSSPAKGPPQ
TRSRGSDSPAADVEI
SPKREQDSPPMKPSA
DKHDRRRSQSIEQES
MLSPSHGSNPIEDPL
ATKAARKSAPATGGV
SRHGARTSDSDQQAY
WPRDGGRSSPGGQDE
RRESRQESDPEDDDV
SPLHKQSSGPSSSPA
FRSGGSRSFSTASAI
QDLDCSSSDDEGAAQ
AGTWKMRSSENFDEL
LAVEALSSLDGDLAG
SKRRLSKSEDKESLT
RCINTDGSFHCVCNA
TAAPPPPSSPLPSKS
TAPEEPGSPAKSAPA
KKRARRGSSSDEEGG
LEIKLFESSENIEDS
RSGQARRSSPPGHYY
RGQVKKGSVSHDTVQ
VCTNTAGSFKCSCSP
SGRARTSSFAEPGGG
KAMGIMNSFVNDIFE
EGTNAYRSYCYYFNE
ELRSAKDSDDEEEVV
LGRHLGGSGSVVPGS
SPSPGPRSPKAPPSS
PSPTASPSGDASPPA
ALVVDNGSGMCKAGF
KKRISSKSPGHMVIL
KRAGGANSNVFSMFE
HHCKRYRSPEPDPYL
KRPQRATSNVFAMFD
PRNKRSRSPLELEPE
RPQERRTSYEPFHPG
LEEKFLESAEDLDKL
DAESEWHSENEEEEK
RRPAERSSPGQTPEE
FSNGADLSGVTEEAP
ESSPRKTSLVIVESA
KVSPRAASPAKPSSL
CQNPRKQSLPATSIP
DGEEDGSSDQSQASG
YEKTDDVSEKTSLAD
YFPHFDLSHGSAQVK
SPIPYTPSPSSSRPI
SLSPKSTSPPPSPEV
EHELEPSSPKSKKKS
GVRLLQDSVDFSLAD
PCFLGMESCGIHETT
TNLNRLISQIVSSIT
SSSSVEKSYELPDGQ
STITRVNSPGTLARL
SENADGQSDENKDDY
DYMDLPFSSSPSRSA
LPSEEQVSGSQGPSE
LSTSTNRSRNSPLLE
YHLPDAESDEDEDFK
EEKPKRGSIGENQVE
RKRSRKESYSVYVYK
RNLAENISRVLYPND
SQPSRKRSVSHGSNH
ASLAPPLSPDHSSLE
MEPERRDSQDGSSYR
QPMKRTVSDNSLSNS
KAMGIMNSFVNDIFE
LVKAIGISNFNHLQV
ALSAGTGSPQPPSFT
AERSLMSSPEDLTKD
FSVAVSPSLDLSKIK
GGVKRSLSEQPVMDT
TSQLDDQSAETHSHK
HRGLRRDSITPDIAT
TKTSNRYSPESQAQS
LKATVTPSPVKGKGK
AHRLHHVSSLAWLDE
TTQANRMSVDAVEIE
EARERRPSPGEMRDQ
ENRDIEISTEEEKDT
EHKELSNSPLRENSF
YFAKALESPERPFLA
QKLAPVPSPEPQKPA
TRRRRSPSPAPPPRR
KATDIPASASPPPVA
GIFLKVGSAKPGLQK
STKEKQSSEEEEKET
DAGGGLSSDEEEGTS
SADTPEASLDSGEGP
RTGKRKRSSSEDAES
AKTLDVKSPEAKTPA
ELRTAKDSDDDDDVA
GCDFLTISPKLLGEL
YDFEPHVSANAWSPV
IHQNRLSSVTEDEDQ
SSTPPPVSPGRGNPM
MIVPSSPSKTPEEVS
ENQEPLRSPEVGDEE
DPSHRHRSHEEDDND
TQAAGPSSPQKPPTP
RRAAPEASGTPSSDA
KSPKRVKSPEPSHPK
QARPGPQSPGSPLEE
KCINTFGSFQCRCPT
PNPSTSASPKKSPPP
GPCVINGSPCQHGGT
GDLRRGSSPDVHALL
PTQGADLSPDEKVLS
SKGPPDFSSDEEREP
AATEAPSSTPKAQGP
VKLPAKLSISKSLKE
TQAATASSRNSCAAD
TRTVSPGSVSPIHGQ
KKKHPDASVNFSEFS
NELDLSLSDLNEVPV
YMSRAAGSPSPLPAP
SRVNGLPSPTHSAHC
PRDAHDVSPTSTDTE
PDDDLGSSNWEAADL
GAASPTGSAVDIRAG
DHFVKLISWYDNEFG
ILKQFTQSPETEASA
KAMGIMNSFVNDIFE
HYHERRGSLCSGCQK
SKGDTLASPNSETGP
KSKDRKKSPIINESR
STPFIVPSSPTEQEG
VAYNPIHSPSYPLAA
SSQFSSGSQSSRDVT
KVHNDAQSFDYDHDA
QGRQVVRSKVPQETQ
VIENADGSEEETDTR
AGWGRALSHQEPMVS
NGSVSDISPVQAAKK
ADQATPTSPIRVKVE
PTWKEPVSPMELTGP
AQHVRSHSSPASLQL
ATKVARKSAPATGGV
RPQLLRASSMPATLL
LPGIRGPSPSPVGSP
NIQNFHISWKDGLGF
KKLSVPTSDEEDEVP
LEGTIEQSSPPLSPT
EPVKEESSELEQPFA
VEKQMNMSPPPGNAG
ITSAARRSYVSSGEM
APRAVFPSIVGRPRH
GVEDTEWSNTQTEEA
EAQNKIKSASYNLSL
RRVSEKVSHVLAALQ
SKKNRAGSPSPQPSG
FKQMEQISQFLQAAE
MVLSRKQSVFSAPSL
KKDSLHGSTGAVNAT
SSIERLFSFPAAKPK
DRELGIRSSKSAGAL
SLPEKVVSPPEPEKE
ELRKPSGSPDLWKLS
SAPKPQTSPSPKRAT
KIKPRLKSEDGVEGD
NYAESDHSEDEDNDN
PKLARQASIELPSMA
CEGTEINSDDEQESK
TAGHRANSPSLFGTE
HPWISHRSTVASCMH
VDGIKESSDSANTTI
DPIEDINSPEHIQRR
PSFLGMESCGIHETT
LMELRRDSSESQLAS
MSRARIGSDPLAYEP
LKPGEEPSEYTDEED
RPLSDKGSGDSSQVT
EISTKRTSIISLTPW
DRTQELRSAKDSDDE
QRVSDQNSPVLPKKS
QGFQLTHSLGGGTGS
RARSMDSSDLSDGAV
NHLAENHSADFDPIV
QPREKVSSIDLEIDS
EQGERRNSAPESILL
LDELVARSPGPDGHP
YDVEKNNSRIKLSLK
GRRNPETSVTQSSSA
WIRQRSASVNKEPVS
RTPAAPASPAAVPSE
LEEPKQASVTYQKPD
RDASTLQSQKAEGTG
VFLVRDSSTSPGDYV
SEEESPVSPLGRPRP
ELVSRQHSPGSADSL
KKRVRRPSESDKEDE
EKIQKGDSKKDDEEN
GGQLRNGSLHIIDDF
SSVRSAPSSAPSTPL
PPLMKKHSQTDLVSR
NHGQADHSPSMTATH
PPLEREDSGTFSLGK
GRYYALKSMTEAEQQ
RGLRRQVSASELHTS
TDAGLKESPLQTPTE
LFRAAVPSGASTGIY
AHESRRDSIVAELDR
HTSGRLRSPSNDSAH
GHLNNSLSSPVQADV
SPSQQRLSPQGQQPL
PSPSPLLSSSFDLDY
RRRRHRHSPTGPPGF
SKYGLQDSDEEEEEH
RRLRRSHSGPAGSFN
VEPTDAESEWHSENE
PIIRTVKSVGMIAGG
CMTRLSRSRTASLTS
MEDGEEGSDDEAEWV
LTSFERDSIFSNLTG
KAAATPESQEPQAKG
KMVIQGPSSPQGEAM
KTGVTSTSDSEEEGD
EPVPDSESPIEKVLS
EEPAAAGSGAASPSA
RFWRKTRSTHTGSSC
FFNGKNKSKTPEIYL
YDVRSRTSVQTEDDQ
TRIIYGGSVTGATCK
VIIWGNHSSTQYPDV
NTIRGSASQGNLTES
DSRRVVKSTQDLSDV
QGFQLTHSLGGGTGS
GEAAEPGSPTAAEGE
GGSVGSESGGSAVDS
PIKLRPRSIEVENDF
SGSGQSPSPSRGRHE
PTRKTPESFLGPNAA
SGPALKRSFEVEEVE
KLMQREMSMDESKQV
LGLRRILSQSTDSLN
KELSSPISPKSLQSD
SLGESRSSEVDVSDL
KKSPVGKSPPSTGST
KEPVRADSPVHMEQQ
KEIKRKLSEMQDLEE
GRAALGESGEQADGP
SAAFRQGSPTPALPE
GQIARKYSSCSTIFL
CHRGDLDSCFSLPNI
DAAGDFRSGDEEFKG
RSRKESYSVYVYKVL
ELAKHAVSEGTKAVT
EPLLPRYSPQSLTDP
PQIRASPSPQPSSQP
AVKMLAESDESGDEE
GEKSFRRSVVGTPAY
PEPPGSGSPAPPRRR
AVPEASASPKQRRSI
VEAPAANSDQTVTVK
PRRLASTSDIEEKEN
ENEKKLKSMEAEMIQ
KGRIAVGSDADLVIW
MDLPFSSSPSRSATA
TLELASRSPSGGAAG
KFPEKAKSPVKEEVK
GESPRTLSPTPSAEG
GTEKLLSSLDIDHNQ
DHEKKAYSFCGTVEY
PPTDGSTSPTSTPSE
ESRHRSPSGAGEGAS
ESGPRCSSPVDTECS
DPLIRWDSYENLSAD
ARTAHYGSLPQKSHG
LKHTGPNSPDTANDG
EDAVHEDSGDEDGED
GFLVTRHSQTIDDPQ
RFYYTAGSSSPTHAK
HGCKVDNSSLTGESE
SQAASSDSAQGSDVS
ENEQEQQSDTEEGSN
KTVSRTTSPPLSIPT
EYKGETKSFYPEEVS
KEKKPIKSPSKDASS
EPAVRWDSYENFNQH
AKVERPPSPFSMAPQ
QLADRKLSDASDERG
NVGSSGRSPSKAVAA
HGCKVDNSSLTGESE
ALSERLRSFSMQDLT
PRGSGTASDDEFENL
DPEIQDGSPTTSRRP
QNLERHISTLNIQLS
PRPALVRSASSDTSE
KRVPGQGSSEDDLQE
TANSNPSSPSAAKRR
KRRGSSGSVDETLFA
AQDLCRASPEPPGPE
EAECPNPSTPSKAAK
GRPLFPGSTVEEQLH
KNENTEGSPQEDGVE
KKGIVDQSQQAYQEA
SKGKDSLSDDGVDLK
LDKIRYESLTDPSKL
SWSLCSDSEEEMKAL
PGAGGGHSTSTSTSP
GGGQAKTSPKPAVVE
KTSQIGESFEEILEE
RASRVPSSDEEVVEE
GGEHIPNSPFHVLAC
NTFSVVPSPKVSDTV
QPFQRSISADDDLQE
VALKRVPSPTPAPKE
AARPRSSSAGPEGPQ
AVEDRKPSGLNGEAS
VNRRPCFSALEVDET
MRMDRGVSMPNMLEP
YSPDGKESPSDKKSK
QRAVCMLSNTTAIAE
GGRSRSSSPVTELAS
RRGPRRESKPEEPPP
EEDKGFKSPPCEDFS
LEVKLEGSAPTDVLD
EEDEEPESPPEKKTS
DGRREVRSPTKAPHL
KEEVEAVSGEHHHHV
KLQNEVESVTGMLNE
RAKAKTRSSRAGLQF
RSSGRSGSMDPSGAH
AEQPSSSSPRRKTVK
PLRRRAASDGQYENQ
ATAASSSSLEKSYEL
YMDLPFSSSPSRSAT
KSEEEQSSSSVKKDE
KKPYRIESDEEEDFE
KSSSRGGSREYDTGG
TPAPVEKSPAKKKAT
PAQPGHVSPTPATTS
EDGGWEWSDDEFDEE
NMALPSESVSSLTDL
GTMDSVRSGPFGQIF
VGMGQKDSYVGDEAQ
YGSLPQKSHGRTQDE
AELKTAMSTPHVAEP
FTGHRKMSGADTVGD
ESPKSTFSPAPRPEM
TRSNRARSMDSSDLS
TMGSRSESLSNCSIG
KRGRKPGSVVAAAAA
XMEVAEPSSPTEEEE
FHYRAATSRYTLNFE
SLLGRSGSYSYLEER
NSTFRVVSVLTVVHQ
IYTKESESDQEQEEE
NSKGRRGSQNSSEHR
EFYKSLTSDWEDHLA
RGRKRFVSEGDGGRL
HVAAGLVSPSLKSDT
AAALELSSDEAVEVE
NACHLSCSALLQDNI
RAAVGQESPGGLEAG
PVQSHRTSEISIPAD
KVFDRYKSYSPYDML
PVRNLHQSGFSLSGA
XXXMAELSEEALLSV
QEALDYFSDKESGKQ
EIEGKPESEGEPGSE
SFGDPQLSPEARPST
HFHARRGSLCATCGL
TPAATPPSPKGGLAT
EGGEASVSPEKTSTT
RKDSEGYSESPDLEF
TASEKSSSSESLSDK
QSTKGYYSPYSVSGS
RYHGHSMSDPGVSYR
MGSNRGASQAGMTGY
TLEERRSSLDAEIDS
NDNPLFKSATTTVMN
KRGSNTTSHLHQAVA
VGQACNPSACRAVGR
IAPVRQTSTSGGIYS
EAEEWYKSKFADLSE
RNSATFKSFEDRVGT
PLATGDTSPEPELLP
LARKRRMSREPTLDS
SLLMERLSVDYGKKS
IGVMVTASHNPEEDN
RRSVKHDSIPAADTF
FLQARHGSVSADEAA
ANSKSEGSPVLPHEP
DSHSAEDSEDEKEDH
RKILNDLSSDAPGVP
PSINRQTSIETDRVS
DDQRDLISNNEQLPM
GDVEGSQSQDEGEGS
RLLFKKISLEDIQAF
EEEMDFRSGSPSDNS
SQPPQQRSAPDISFT
PGFKSAFSPYQTPVA
GVSSLRISSSKGSLG
PVRGRRYSWGTVEVE
KTITLVKSPISVPGG
XMCEEEDSTALVCDN
SEDGRRGSALGPDEA
FDVRSRTSVQTEDDQ
HTFFRLVSPEPPPKG
SRKHEFMSDTNLSEH
EDTGAEKSPTTSADL
PGRFSKVSSPAPMEG
TQELDRDSEEEEEED
ANVKDTHSPDAPAAS
KRIAKRRSPPADAIP
AVLCHPNSPLDEENL
RAQTLPTSVVTITSE
SPEAAETSPPSNIID
FAWERNPSTISSPGH
VTEKEVPSKEEPSPV
PRGPPASSPAPAPKF
PGTALVGSQKEPSEV
ATCHSSSSPPIDAAS
SSVGSSSSYPISPAV
SFDDRGPSLNPVLDY
DDIDLFGSDNEEEDK
LAEDEGDSEPEAVGQ
VTVRYAPSEAGLHEM
AVFGRSQSLPGADSL
MVSKRRLSKSEDKES
GPSRRSKSPASTSSV
RAKAKTRSSRAGLQF
QQKQSRISPIQKPQG
VIKEVPSSEAAEDVM
TSCRDLSSSPPGPYG
EPLAGQESPLPLATR
ELAKHAVSEGTKAVT
VTHRPPLSPKSGAEV
NSEDIRLSPFMADIR
SKQEYDESGPSIVHR
LGIRSSKSAGALEEG
RSHQRSSSESYTQSF
LQDLDCSSSDDEGAA
NEITRGGSTSYGTGS
GGIILTASHNPGGPN
ATAASSSSLEKSYEL
VQPDKPASPKFIVTL
SRMKPAGSVNDMALD
KELKTDSSPNQARAQ
SSLAKGESLSLPGPS
DEEATKSSYLNIVGL
SRHAIMRSPQMVSAI
APAKGNKSPSPPDGS
KKKLVINSGNGAVED
KRKVRTRSLSDFTGP
KLKRSYSSPDITQAI
VFPEPTESGDEGEEL
THTTLEHSDCAFMVD
DAGAQSDSELPSYHQ
DQEKKAYSFCGTVEY
LSPSGNSSPPGSPTL
STSKATISDEEIERQ
GQNGEEKSPPNASHP
QEENRRDSWSYINSK
PGDQHPESPVHTEPM
YATMLPDSTEIDQDT
VEVRMHDSHLGSEEP
GSLRLGKSEAPETPM
QRSLPGESEEMMEEV
ATPTPFKSTGDIAGT
RAKAKTRSSRAGLQF
DRFASEASGYQDNIA
DASRVRVSGQGLHEG
DGAGVRASDLEDEES
ITASRSESPPPLSDP
KELEKRASGQAFELI
VPKAIPVSPSAVEED
DDIDLFGSDDEEESE
DVLHRTYSAPAINAI
SLRKRKASPEPPDSA
GPQGPRGSEGPQGVR
TLPANRSSPSGASSP
CKSEEETSPLVTHQN
KDGTKRKSLSDSESD
CFTPKGSSLKIEERA
EEGQNGSSPKSKTKW
SKDRGLDSGAETEEE
PTLPAARSSLGSLQT
RVPGQGSSEDDLQEE
RDPGVSESPPPGRQP
PMLKSGMSPEQSRFQ
SPSPSPTSPGSLRKQ
PGSGSQSSGWHEVEP
VSPTTPTSPTEGEAS
APLARASSLEDLVLK
DPGEMPQSPTGLGQP
DEAPRKGSFSALVGR
HGVKRSASPDDDLGS
ELAKHAVSEGTKAVT
EETRTPESQPDTPPG
PPKRRTASPPPPPKR
YNTEGRVSPSPSQES
KLSRKAISSANLLVR
APLTKASSQGHLPTE
MPGPREESEEEEDED
SCRDLSSSPPGPYGQ
HPDTGISSKAMGIMN
STLPRSFSLDPLMER
VRSNGHASTDQLSEE
PQHVRAHSSPASLQL
DMKNHRESNSNQCVY
SSTGSPTSPLNAEKL
LCENRRGSLSQEMAK
CPLPRATSLPSLDTP
RRWKRTQSQQGLQEN
SQKQRRYSDHAGPAI
RSVASNQSEMEFSSL
ENQQNQSSDPEEEKG
CTSTAIASPEKKKKK
MRQEKPSSPSPMPSS
DLYSPRYSFSEDTKS
ACKRRRLSPSNSSNE
TEPEPSGSIANPAAS
SRGKSASSPKPDTKV
LSAYERVSGRTSPPL
RARGPGGSPGGLQKR
MGRVRLRSDGAAIPR
DELSKTISPMVMDAK
VEGTSNKSPIPRRPT
AKLFRFASENDLPEW
EVKVKPASPVAQPKE
SDRSGSSSPDSEITE
QKEGRRASHTLLPSH
IYQQQRASPAPDDTD
DDGSLNTSGAGPKSW
ERKLGDVSPTQIDVS
EVITVEKSSPATSLF
GSRSRTPSLPTPPTR
EQLVRRESCGSSVLT
YDVEKNNSRIKLGLK
KSPEKAKSPLKEDAK
DSSKGEDSAEETEAK
KAGGEGGSEEEGSDK
VGLLKDMSPLSETEM
LLAKKRGSKGKLEAI
PAGEAGASPPVRRVR
APQAVFPSIVGRPRH
VGGFAPMSPRISSPM
HTFYRLVSPEQPPKA
QDAPPWGSGVELTHL
GTRSRLASVSADAEV
QGFARLSSESHHGGS
TTKPSKQSNNKYAAS
MAASGKTSKSEPNHV
DGNVQLVSHKDIQDS
GSLKSSPSMSHMEAL
RKEDRSASSGAEGDV
APRAVFPSIVGRPRH
SRRPSADSESPGTPS
XXMGKSESQMDITDI
QRSASQSSLDKLDQE
EAMNYEGSPIKVTLA
ATASRRGSPAPANPG
GQLVQKESMDTINHA
AALKQNSSPPSSLNK
SSSSLEKSYELPDGQ
TGKPIEASIRGELSG
GDGSVSGSSPRSDIS
RTEAREESEPEVKED
SREYVNVSQELHPGA
HRHRGHGSEEDEDVS
RGAPKRGSGKDSHHP
EQWKSHRSYSCQVTH
CQLNARTSVLAAANP
WTQRFFESFGDLSSP
SKRKRKRSVQEGENP
SRLLRSQSESSDEVT
RTPSVAKSPEAKSPL
KRKAAVLSDSEDEEK
RQEGRKDSLSVNEFK
PVHKGSESPNSFLDQ
KALKGLGSSPDLELL
DPSLMEDSDDGPSLP
TTKPSKQSNNKYAAS
GSEKEGSSEKEEGEQ
PQLNKSQSLTNAFNL
TMSGITTSLRFPGQL
TQPPVVSSTNEGSPS
SEPVKEESSELEQPF
AVLRENLSPTTIETA
SSSSVTTSETQPCTP
XXXXXXMSETAPAAP
SPGSAGRSQTPPGVA
AAIKAVNSKAEVARA
QHQHGYDSDEEVDSE
SYPGKITSNMFCVGF
QGSGSGHSPSRVRHG
PVKEEAKSPAEAKSP
NPEELCTSPTLMTSQ
PAAREDKSPSEESAP
SMKTRRLSSASTGKP
RSRKESYSVYVYKVL
DTEKEDRSPSAIFSA
NAIASPGSPSLGRHL
LNSVRRGSGTPEAEG
PPVLRTASQEGCQEL
GPDGLPGSMGPPGTP
SRTARIASDEEIQGT
HPDTGISSKAMGIMN
TTKRKTSSDDESEED
SAKKVVVSPTKKVAV
AASAASGSPGPGEGS
AKLSISKSLKESEAL
KNRADHRSSPNVANQ
SGLQRRNSSEASSGD
SKYNLDASEEEDSNK
GQAVRKSSTVATLQG
AVFRGRMSMKEVDEQ
LGPERAMSPVTITTF
PESPRSSSPPILTKP
VTGITFLSGGQSEEE
SPDQRKTSPASLDFP
PKTELSPSFINPNPL
RNTPHRGSSAGGGGS
KQADRRQSMAFSILN
RHVREAASYQEALAR
TALPTSGSSAGELEL
ELQGPRGSPNARSQP
DRDYYSRSYRGGGGG
GPTSRDRSSPPPGYI
SRLEKQNSTPESDYD
PFNNWMESAMEDLQD
EIESETTSEEQIQEE
DEAKGAGSEETAAAA
STFRAERSFHSSSSS
LGTTRTPSSYGAGEL
TTGIVMDSGDGVTHT
PRITRSNSIPTHEAA
QEKPSSPSPMPSSTP
APRAVFPSIVGRPRQ
SEKESEKSDGDPIVD
DPQEMPHSPLGSMPE
RGRKGQRSLTPPPSS
PCFLGMESCGIHETT
SDDLLEDSDSEEHSR
VEQMPQASPGLAPRT
TSLSRHASAAGFPLS
PVPSTCSSTFPEELS
NSLQRVPSYDSFDSE
LSLPRASSLNENVDH
NPEEDAQSDVTEGHD
SGLTRTPSSEEISPT
TGSGATDSKDDDDID
AIFRGRMSMKEVDEQ
PEKKKAESPVKEEAV
GVTSTSDSEEEGDDQ
PRMPQDGSDDEDEEW
VRRPRSRSRDSGDEN
PCFLGMESCGIHETT
IRETETFSDSSPIEI
IRRPRSLSSPTVTLS
QGFQLTHSLGGGTGS
ADEEEEDSDDDVEPI
MEKIWHHSFYNELRV
XXXXMSSSPVNVKKL
SGQARRSSPPGHYYQ
LKNAYEESLEHLETF
RILIRNNSDQDELDT
MAMGDDKSFDDEESV
LVESVSSSPNKESNE
DQISHRASLEDAPVD
TLGRRDSSDDWEIPD
GVRKRSYSAGNASQL
EYLEGMMSEAPGPIN
EKGEAEQSEEEADEE
NASASTISPPSSMEE
DGIFEVKSTAGDTHL
DEKLFEESDDKEDED
VPPRYARSEIVGVSR
TPVSRSSSIIQHVGL
SKQARANSFVGTAQY
NAQFPRFSPVLGRAQ
YSLLRGGSDDSSKDP
YYTAGSSSPTHAKSA
AEKQGLDSPSEHTDT
GPPRNVLSPLNLEEV
LPSPTATSQLPLESD
DNKYTEHSTVGLAQQ
SVLPQNRSSPCIHYF
XXXXXXMSSIGTGYD
SEAHESSSRGEAGAP
HPDTGISSKAMGIMN
EYQESLRSLEEEGQE
GSPEAPASPEREEVA
DNFTKAPSWEASAPP
RPSQRHGSKYLATAS
RGLRDSHSSEEDEAS
XXXXMAHSPVAVQVP
GHVTISESPEELGTP
VVRKEAESCDCLQGF
RDLTHSDSESSLHMS
THRNLTSSSLNDISD
LMVDVERSNAAAAAL
PHVRRPRSRSRDSGD
PERTRPRSPSPVSSE
HLKQSPASPERDYSP
HRNLTSSSLNDISDK
HIKEEPLSEEEPCTS
SRRSLSGSADENPSC
LKKDAPTSPASVASS
XXMADLDSPPKLSGV
PEASISGSKGDLKSS
FSDEKLNSPTDSTPA
HQLFRGFSFVAITSD
TQGPLDGSLYAKVKK
AQYSSQKSVEERSLR
RIGHHSTSDDSSAYR
SSSSNPSSPGRIKGR
EKEMKTTSPLEEEER
EVEMEVESDEEDDKQ
DGIFEVKSTAGDTHL
DRDSKRDSLEEGELR
VGVRNIDSEEVGKIA
KKKKIRTSPTFRRPK
AATCCQLSEDKLLAC
EDVTRLPSPTSPFSS
EKVFDDESDEKEDEE
HEILCKLSLEGDHST
GGEHVPNSPFQVTAL
GPKGEPGSPGENGAP
TLPRMKSSSSVTTSE
NTPHRGSSAGGGGSG
DFRACLISMGYDLGE
YRIQEQESSGEEDSD
RGRKPKRSLTVSDDA
PNTPDPRSPPNPDNI
PPPPVRRSSDTSGSP
VVRKEAESCDCLQGF
ASKIVGPSGAAVPCK
LRKKHADSVAELGEQ
VYAKCDSSPDSAEDV
VSRRENNSPSNLPRP
PPSGRTESPATAAET
ELAKHAVSEGTKAVT
KKRSEDESETEDEEE
PAAVGRRSPVSTRPL
YPQREKRSDSVIHLQ
KEKKKKKSIDPDSIQ
ELILKPPSPISEAPR
PGSSIPGSPGHTIYA
LPVLSPTSLPSPLPA
FRAFVEDSEDEDGAG
STDFDRSSPPLQPPP
EEEGTFRSSIRRLST
GEDEFVPSDGLDKDE
EGEETRFSTFAGSIT
SLTQESQSEEIDCND
SPEPRKPSPSESPEP
KPPTRSPSPPTQHTG
AGGKRPGSVSSTDQE
YASERPKSLGDASPS
MPQDSVPSPRSLQGK
CRKYSDASDCHGEDS
SRLKRASSEDTLNKP
IPEPKEPSPEKNSKK
PRRSRSVSPCSNVES
GSPFAGNSPAREGEQ
LPRMKSSSSVTTSET
GLRDSHSSEEDEASS
SQEDSEDSEDKDVKT
KPLHEVPSGNSLLSS
PGATLPKSPSQLRKG
RKTRAAQSPPVDSAA
APLSPDHSEEEEEEE
KAMGIMNSFVNDIFE
KAYHEQLSVAEITNA
KSPPEAKSPEKEEAK
KGGKRKDSVWGSGGG
GGTPRKASGPPVSEL
RSRLTPVSPESSSTE
MVTKSNTSPEELGPL
QAEPKDGSPEAPASP
DKSPSEESAPTTSPE
QRRSCFESSPDPELK
KSKLDWESFKEEEGI
KGRKDDDSDDESQSS
VTNGLDLSPADEKKG
ALPSESVSSLTDLKP
RGHQVHKSWPLSISD
GSSSGSGSSREDSAP
TSKGEQVSQNGLPAE
XXXMSESSSKSSQPL
VRWKGYTSDDDTWEP
PVRTATVSSPLTSPT
RVPTANVSVVDLTCR
RKLDEDASPNEEKGD
EIISPPASPPEMVGQ
YAGALRASGEMASAQ
PPRGLKMSATFIGNS
GGPGSAVSPYPTFNP
LGGLRPESPESLTSV
SKLSRHGSGADSDYE
GSGPVHISGQHLVAV
VPSAGTISPTSSLEE
GVKESTESSNTTIED
WTQRFFESFGDLSTP
QTPKYPESNRTPVKP
HPDTGISSKAMGIMN
AEQGGDLSPAANRSQ
YVGDEAQSKRGILTL
PSWLRRASAPLPGLS
RKLMRYHSVSTETPH
LDSSRSHSPSSPDPD
TRRRRRASQEANLLT
FYDTVKGSDWLGDQD
RKGAGDGSDEEVDGK
SQQEIEQSIETLNML
IGPPSSPSATDKEEN
SGCKVQISPDSGGLP
KPRHRSNSFSDEREF
IVTQREESPPPAVPE
EDEILNRSPRNRKPR
NRTEENVSDGSPNAG
RLGAGGGSPEKSPSA
ADEWARRSSNLQSRS
TVEEDNDSGGFDALD
GTRRHLPSPPLTQEV
RLKETRISFVEEDVH
GIKGSTESCNTTTED
ESLVEELSPASEKKP
PETLFQPSFIGMESA
PEGSPSKSPSKKKKK
SMQPDNSSDSDYDLH
RGLWSTDSAEEDKET
XXXXXMSSIGTGYDL
SGSLGQPSPSAQRNY
SEGKSRLSPAGEMKP
PGPGIDMSAFAGLGP
KTLVKSHSLAQPPEF
GTLARLGSVTHVTSF
AIVDTGTSLMVGPVD
RALERKMSEMEEEMK
RASNLENSTYDLYTI
KKAEGSPSEGKKAEG
DGPPSPRSPVIGSEV
LNESPVKSFVSISEA
KSLGKDGSLEDDEDE
HFSQTSRSTTPANLD
HQSGFSLSGTQVDEG
PTHCPQDSLSGVGGD
QQSQRRLSTSPDVIQ
DKKKEKKSLTPAVPV
GKVTRKLSSSDAPAQ
MATAASSSSLEKSYE
KDAASSSSEGNLNLG
SGEERVDSLVSLSEE
PTETGESSQAEENIE
SSVVHHVSDSGPAAE
AAVQRSTSFGVPNAN
SHMIHNRSKINLQDL
EYIEREESDGEYDEF
QPVSAPPSPRDISME
YDVEKNNSRIKLGIK
KGDIVRKSMSHQAAI
DPPRNQASDSENEEL
GALRRSDSPEIPFQA
RRLNECISPVANEMN
HDLGRSSSSLLASPG
XXMDPNCSCAAAGVS
EIKEMLASDDEEDVS
HPDTGISSKAMGIMN
YVGDEAQSKRGILTL
QPIHRIDSPGFKPAS
LSRTPALSPQRPLTT
EGDNGMDSDMEEEAD
APRAVFPSIVGRPRQ
KSPASTSSVNGTPGS
SRKRKRDSDAGSSTP
EDKKEQESDEEEEEE
MNTAEFKSATFPNAG
DKTTRSSSQYIESFW
MATAASSSSLEKSYE
TSRSLYASSPGGVYA
KPAGPSVSELIVQAA
LAGPKRSSVVSPSHP
GRTLVHSSSDGHIDP
DHEKKAYSFCGTVEY
DGLRRAQSTDSLGTS
SSLVKDASVPLIDVT
RFRAAVPSGASTGIY
RHQKELGSTEDIYLA
AGGGRRISDSHEDTG
SQRRLSTSPDVIQGH
DEDRTVPSTPTLVVP
GSRLYGPSSVSFADD
LLGDAPVSPSSQKLK
DRGEDVPSEEEEEEE
MTMYRRRSPEEFNPK
GKRKRSSSEDAESLA
VTITSESSPGKREKD
TLPDRPLSPPLTAPP
PSDTKAESPAEKVPE
KLRSPRGSPDGSLQT
SQAASSDSAQGSDVS
SFSRLRRSLDDKPYK
PETLFQPSFIGMESA
NCLRRRPSDENTIAP
NLTIRSSSFSDTLEE
GLRVRLPSVGFSETG
PVGPAGKSGDRGESG
TKASTDNSPSSKAED
SRKQRTLSMIEEEIR
RKRGRSGSAAQAEGL
KTVTPASSAKTSPAK
SVSAMKLSPYYKVFE
YERGGDVSPSPYSSS
NKVIPAKSPPPPTHS
TATCHSSSSPPIDAA
RSRKESYSVYVYKVL
RSRKESYSVYVYKVL
KLKQRADSRESLKPA
AKFWEVISDEHGIDP
SPFRKDKSPVREPID
IHRRIDISPSTLRKH
VSRRRSRSPLDKDTY
KELSRKQSQQLELLE
GQGRSGESVEEVPLY
QVTLGRRSITSPPST
TVKQKYLSFTPPEKD
SQRLTRYSQGDDDGS
SWFDTGLSEMRLEKD
KAMGIMNSFVNDIFE
RSRKESYSVYVYKVL
KLLSPQMSGEEEDSD
PKLPQTLSRGWGDQL
RHRSNSFSDEREFSG
TRRDRLGSYSGPTSV
XXXXXMSSSPVNVKK
GIEMFHKSLERAEAG
RAKAKTRSSRAGLQF
KTVIRLPSGSGAASP
PQVSGSRSSPPAPPL
KSPTPESSTIASYVT
DLKHSLPSGLGLSET
GAGFEESSETGDYEE
RKRSRKESYSVYVYK
DPEEEKGSQPPPAAE
DDGSELSSASKTEVS
AHGYGEESEEERGLE
ENLKNSLSPATQRKM
ESEESNVSMASLGEK
PTPIPTRSPSDSSTA
ATAADQESEDDLSAS
EIMRSKESPDLSISH
KSPAEVKSPEKAKSP
FKAERRDSRDVDEEK
PGPPGPPSAGFDFSF
FVWVGKDSQEEEKTE
GTGAGGDSGPEEDYL
RQPKSPGSTPTTPTS
QGFQLTHSLGGGTGS
SPAARSLSLQEGDQL
RSRKESYSVYVYKVL
ILQAKPTSSPAKGPP
VWDHIEVSDDEDETH
DEPAESPSETPGPSP
ESSPLPTSPKFLRQN
QNPQNKTSPFSVSPT
GDMDLQISPDRKTST
RIIYDSDSESEETLQ
GERGEDSSEEKHLEE
IVNKPHVSDEEEEEP
REDRRGRSPQPPAEE
IGFQHFESEEDINVA
GGVVRDLSMSEEDQM
AGVMITASHNRKEDN
PTEERLPSSPVYEDA
PQVRVGGSSVDLHRF
ELAKHAVSEGTKAVT
GNRISETSLPPDMYE
NVARLNFSHGTHEYH
ERKASSPSPLTIGTP
SLRLFSLSNPSLSTT
SPIEKVLSPLRSPPL
SRMPRAQSYPDNHQE
SPFSVAVSPSLDLSK
PRVKRQDSMEALQMD
GSNSGMDSNIDLTIV
RSPRRGPSPACSDSS
EAREAARSPDKPGGS
HEGPGSRSPTTSPIY
RGKRVALSDDETKET
DTPCKAKSTPEAPED
YERRRSRSRSFDYNY
VTRKLSSSDAPAQDT
PYQDTRGSYGSDAEE
TKPPRPDSPATTPNI
GRMDRGNSLPCVLEQ
QLQDLDCSSSDDEGA
KSPEKAKSPVKEEAK
KNRRDRNSWGGFSEK
TLKKGPSSTGASGQA
LGLRKTGSHNMLSEV
GKKVYISSPHSSPAH
RKRSRKESYSVYVYK
RSTKEKQSSEEEEKE
IRSASACSTPTHTPQ
KTEESPASDEAGEKE
LAEAALESPRPALVR
STKKRSESPPAELPS
NVANQPPSPGGKSAY
HPDTGISSKAMGIMN
MDEPVPDSESPIEKV
AAAGIQWSEEETEDE
RVRRPSESDKEDELD
DANTIRGSASQGNLT
KNIPRITSDRLLIKG
NVVGMVGSIDNDFCG
ELPKPRISDSESEDP
AEPRLPLSPIITLEE
XXXXXXMSVELEEAL
IRKGGETSEMYLIQP
GKQKFNDSEGDDTEE
PQRKNKASPQSEFMP
SGEMDDNSLSPEACY
AEVARRKSVPSETVV
DPRRRLRSYEDMIGE
RHSGSDRSSFSHYSG
PTASGGGSPTSPRAS
KLDTFCGSPPYAAPE
EDNLEYDSDGNPIAP
PQPLRSPSLDNPTPF
KEATSDPSRTPEEEP
CSGKGDMSDEDDENE
KLDTFCGSPPYAAPE
GKNSQEDSEDSEDKD
PTQEKPTSPGKAIEK
DNIKTYCSEPEKVDK
TDKDQQPSGSEGEDD
SKKKRKFSKEEPVSS
HAYEKEDSDEVHLEE
AEDGATPSPSNETPK
KRRSGKNSQEDSEDS
KAMGIMNSFVNDIFE
DKECKTLSPGKENVS
LGDALDSSNSMQTIQ
QQMVQPQSPVAVSQS
GFRSRSSSVGSSSSY
ARAAARLSLTDPLVA
KRPVKLLSGGNTLHL
PLSRAQSSPAAPASL
ETQQRRRSLGEQDQM
QTNVRTFSPTYGLLR
QVSGSRSSPPAPPLP
AIKESTSSKSPPRKI
QSRTPRISPPIKEEE
SRDHSSQSEEEVVEG
EGEPQEESPLKSKSQ
YHKEARNSWDSPAFS
EEPVVAVSSPAVPPP
RLLLAEDSEEEVDFL
QGAGSPRSSPSHTIS
RGGVKRISGLIYEET
PRHQASDSENEELPK
PVKEEAKSPEKAKSP
AFRRASASSSQQQAS
XMPKRKVSSAEGAAK
VTKGPAESPDEGITT
QEARSDKSPDLAPTP
VRTAQVPSPPRGKIS
LRKKHADSVAELGEQ
KKPPAPPSPVQSQSP
TKLARVDSEGDFSEN
DVEVPDVSLEGPEGK
VSSTNEGSPSPPEPT
SLNGRRISDPQVFSK
NLQRHSNSLGPIFDH
ESWFPPRSSLEELHG
YATTKGISQTNLITT
GKLRRSQSTTFNPDD
CNHGFILSHNNDCID
SEPYEPISPPQVPVV
REKLLRQSPPLPGRE
DDQHDYDSVASDEDT
HTGRQVSSPYSQGES
NEKFRTKSPKPAESP
SLSPRAGSPFSPPPS
RFRERSLSVPTDSGT
RKVERKPSVSEEVQA
SPDSRASSLSESSPP
PPESRRRSQAELETL
ATPKLDSSPSVSSTL
TTGIVLDSGDGVTHN
KGTFATLSELHCDKL
AMDLGTLSGIGTLDG
ASPARSGSPAPETTN
AKFWEVISDEHGIDP
EPRPRTRSNPEGAED
VVKQERLSPEVAPPA
ERVLSSTSEEDEPGV
QAWPPPDSPVRVDTV
FDRWLDESDAEMELR
GWRPRGDSLILEHQW
KGPIAMQSGPKPLFR
IFLQELISNASDALD
LMVDVERSNAAAAAL
IGNARSSSPVQVEEE
MDPNCSCSPVGSCAC
REYFRRLSSQDVLRC
PKFHDTSSPLMVTPP
SSKRVSRSLDGAPIG
KVLSPLRSPPLIGSE
GAEIVYKSPVVSGDT
VKKLMHSSSLTNSSI
AKAKTRSSRAGLQFP
RLLESSLSSSEGEEP
TANKRSASTEKLEQG
NSSDSERSPDLGHST
EEEEEEGSIMNGSTA
APAGRNQSPEPSSGP
APEFLASSPPDNKSP
GAGALVHSEXXXXXX
LSLAKSVSTTNIAGH
YLGPGSTSPLETSGN
XMLRRKPSNASEKEP
PAGGRAGSLKDPDVA
AALIQDQSEEEEEEE
PSSEHRRSHGLESVP
VDSEGDFSENDDAAG
AASEFFRSGKYDLDF
AETPVATSPTATDST
TVKKETQSPEQVKSE
SMTRLMRSRTASGSS
SLDRGYTSDSEVYTD
RGGSDDSSKDPIDVN
VRQSHSESPSLQSKS
KLVEDERSDREETES
AMEPGNGSLDLGGDS
THTTLEHSDCAFMVD
EEEDGTGSPQLNNRX
TEPVKNSSPAPPQPA
NKEEDCHSPTSKPPK
RSKLSRQSATEIPLP
NARETPHSPGVEDAP
DKDAQRLSPIPEEVP
SYLTHEASGLDEQGE
RTFGPPPSLSPGAFS
PGMSRSNSVGIQDAF
SKLKKAASVEEGDEG
ARRPRARSVDALDDL
LFREMEKSFDEQNVP
PAPSTSYSPQADSLR
LCVNTRGSFKCQCPS
KGKPKPRSPQPPSRQ
EDEGHSNSSPRHSEA
VGRRSPVSTRPLPSA
RDRERASSPPDRIDI
ERGNFGGSFAGSFGG
VSKSLSSSLDDTEVK
PLDVPAPSLEGDLGS
QSPQIRASPSPQPSS
NIKAPKISMPDFDLH
DGPVCEVSVTPKTVT
ATVASSSSLEKSYEL
GEPPQCRSPEGEQED
TDLRFQSSAVMALQE
XXXXXXMSQKQEEEN
FTPEVQASWQKMVTA
LTSEPMGSPVSSKTE
ETFGGFDSHQMNASK
TTSTRTYSLGSALRP
KSARRSASASHQADI
HLNNSLSSPVQADVY
KLVRPLHSVEVMETE
ETTCSKESNEELTES
SQGSTTNSDWMKNLI
KTIIPLISQCTPKVD
RISIGGGSCAISGGY
NKGQLTKSPLAQMEE
VKLSSQISAGEEKWN
AKEEKEESDDEAAVE
FGGRSSGSPYGGGYG
LSQSSDSSPTRNSEP
LDGEEDGSSDQSQAS
KAEAPLPSPKLEGEL
SEQARRQSGLYDSQN
RKGTKHLSPYATLTV
PSAEADWSPGLELHP
RKPSPSESPEPWKPF
VKVDGPRSPSYGRSR
ANPAASTSPSLSHRF
DLQYITVSKEELSSG
KHKKRPESPPSILTP
KLEEKQKSDAEEDGG
VYDRPGASPKRNHDG
NSPLRENSFGSPLEF
EKSSSNDSVDEETAE
TGTPPDSSLVTYELH
VTEIVKPSPKRKMEP
SMRSMQHSPNLRTYR
SSSSLEKSYELPDGQ
SLTSSVTSLDSSPVD
GPPGPPGSPGEQGPS
GPALGLPSPEAESGV
AGGFRSRSSSVGSSS
KTTPRQRSPLLNQPV
GSGPAELSAGEDEEE
DVEDMELSDVEDDGS
GLHRAEQSLHDLQER
HGPERSQSPAASDCS
ESGFRSGSLGQPSPS
DRAGDRNSEDDGVVM
SSGEKSASYSSGHSQ
NVVSGKTSACFEPSL
THTTLEHSDCAFMVD
GETKTEESPASDEAG
QIVSKKVSYSHIQSK
EENTDQASPQEDYAG
LHTVDLSSDDDLPHD
EKEEDPGSHEEDDES
PMDQRAESPEEVACR
PVNGRKTSLDVSNSA
PMAPAPASPGSSNDS
SLAKGDRSEDFGVNE
EKIMQSSSEVGYDAM
LLQTSVPSGLAELVA
KGERGEDSSEEKHLE
RITAAQHSVTGSAVS
TLQTRGLSLSALQDL
TEVIRKGSITEYTAA
APEEEHESPRAETPS
GRFNGGHSPTHSPEK
AVFRGRMSMKEVDEQ
KQLQRELSQVLTQRQ
EEDTRSASPTIEAQG
SGDRSGYSSPGSPGT
KAMGIMNSFVNDIFE
KAGTRTDSREDEISP
SETRAFLSPPTLLEG
RTLVHSSSDGHIDPQ
GKKTKFASDDEHDEH
VNLYRSESLQQNLLH
AAFSKDESKEPIVEV
WKDWEDDSDEDMSNF
QLDPLRKSPTMEQAV
RCLNTRGSYTCECND
LGRERLGSFGSITRQ
APASPSASHPQGLDT
ENEDEQNSPPKKGKR
ALQDTDDSDDDPVLI
KKEVDATSPAPSTSS
TIGGGDDSFNTFFSE
SPRARAHSHEEASRP
GGSEKEGSSEKEEGE
DASQRRRSLEPAENV
AIQGPEDSPSRQSRR
KKSHHANSPTAGAAK
KPKVEMYSGSDDDDD
KRHFRRDSFDDRGPS
GSLLPVLSPTSLPSP
DLKADEPSSEESDLE
KVVEAVNSDSDSEFG
DDGSELSSASKTEVS
IPKSFNYSPNSSTSE
GFPSSAGSVSPRSTS
RGRASSHSSQTQGGG
SALYSNLSGHRGSQT
PTLSQVHSPLVTSPS
ENERASVSPMDEPVP
SYEDAVHSGALNDXX
PETPQPTSPETSPKE
KRPRCDDSPRTPSNT
GGLRRSNSAPLIHGL
PTHTPQDSLTGVGGD
NKGLLSDSMTDVPVD
LPWTSRTSPTVFSED
TGTGKKCSLPAEEDS
EAQAEKYSQKEDRYE
RTLQRLSSGFDDIDL
NEEDEGHSNSSPRHS
QNMFRNFSFMNPGME
PLLDRARSRTPPSAP
AELEEEQSQGSTTNS
KLDADAVSPTVSQLS
EVKAEEKSPISINVK
EDDTERRSPTPERTR
SVDPRLPSPFDIPQI
SNPSGPPSPNSPHRS
XXMSESSSKSSQPLA
ATAASSSSLEKSYEL
VSNDAAQSDDEEKLQ
KDLDEEGSEKELHEN
KTSFDQDSDVDIFPS
QRRSARLSAKPAPPK
NAFKDASSPVPPPHV
PRMKSSSSVTTSETQ
GRGSGGGSSGGSIGG
SLHLPKLSITGTYDL
ATEQRTSSKESSPIP
DFRKRRKSEPAVGPP
[truncated: 1,571 more rows]

## Sheet: original_oxidation_P
EAGERGPPGLPAHLD
EPGERGPPGLPAHLD
IAQGGVLPNIQAVLL
KSCCSCCPLGCAKCA
TPPQPAEPWSFVKNA
LEVIKAGPHCPTAQL
LEVIKAGPHCPTAQL
KVQTSLCPAHQDKLQ
PQARISCPEGTNAYR
PNPRISCPEGTNAYR
AYVVKSVPGCEGVAL
PSGLAGKPGVPGERG
EKGNAGFPGLPGPAG
PTGPSGPPGVGKRGE
EDRQHCCPAGYTCNV
VNGEDAVPGSWPWQV
VNGEDAVPGSWPWQV
VFVKFYAPWCTHCKE
GYTKLPEPCPSTVTP
RTCSTTTPAVYARVA
NIVTPRTPPPSQGKG
GYSVEYCPEGCSEWV
KEYGHLLPGHRSQDH
LAGKPGVPGERGLPG
AYILRVDPVNFKLLS
DPGLPGPPGLSIGDG
AHKLRVDPVNFKLLS
WRSPANCPLSCPANS
KSWDTGSPSSANAGY
RPGERGLPGPQGPTG
DTVASECPSLRIKLL
DTVASECPSLRIKLL
YSLTVENPAGSKTVS
KQIVWNGPVGVFEWE
GEIVTTIPTIGFNVE
GEIVTTIPTIGFNVE
GEIVTTIPTIGFNVE
GEIVTTIPTIGFNVE
TAHYGSLPQKSHGRT
ERVGAGAPVYLAAVL
ERVGAGAPVYLAAVL
ERVGAGAPVYLAAVL
ERVGAGAPVYLAAVL
ERVGAGAPVYLAAVL
ERVGAGAPVYLAAVL
ERVGAGAPVYLAAVL
ERVGAGAPVYLAAVL
ERVGAGAPVYLAAVL
ERVGAGAPVYLAAVL
QVSVVDCPDLTKEPF
EELNKTKPIWTRNPD
KPIWTRNPDDITNEE
PITKPREPCGGQNTV
AKGPTGSPGTSGPPG
RVAPEEHPILLTEAP
RVAPEEHPILLTEAP
RVAPEEHPILLTEAP
VSLESGHPVSWTKEE
KPVSAVKPTVAPPLA
LLPRVQCPALIVHGE
TAVCKNIPGDFECEC
SQGEPGDPGLPGPPG
EPGDPGLPGPPGLSI
PRCVNTQPGFHCLPC
WDAGFGGPGASSNPC
KSAVQGPPERDLCGC
FHYAKGQPYIDEVGT
ETTGVEGPKGDTGPR
QYSCAVSPTDCSAVE
PKSLLSLPLVGSLPF
VGSLPFLPRHGHMHN
PAEFSSCPLNSDEEV
TSLCKEKPSVCPLGF
FQKWKDVPCEDKFSF
RKAVVVCPKDEDYKQ
IKEASACPGHVEAAP
AVTTHGLPCLAWASA
GLPMGGIPGSAGSRP
GPLHPYWPQHLRLDN
VYSDEEEPKDESARK
GAAGPPGPAGPAGER
AEGDGAQPEETPRDG
KVETGSEPGDTEPLE
KFNDEHIPDSPFVVP
MEGMKGCPAVLPIDH
SGKDSHHPARTAHYG
AKIDAASPLEKVCLI
FTCTAAYPESKTPLT
AKIDAASPLEKVCLI
MTQGRCKPVNTFVHE
CVAGCFCPEGTVLDD
IKKSGGAPECACVPG
FCGLLSSPTGPLSSC
RAEGGQCPSLLFDLR
VNEHGNVPLHYACFW
IEEYAVCPDLKVDLG
HSARLCQPEGIHICD
LHEATDYPWRPALTP
ATDYPWRPALTPFEF
ATTVTGTPCQDWAAQ
PEVKHFCPNVPIILV
WRTDSFCPLHCPAHS
AQNWLADPNGGPEGE
IYEGQLGPDNPNVAR
RWVCKDLPCPGTCAL
GPPGPPGPAGKEGGK
KAGERGPPGPQGARG
GPSGPRGPPGPVGPS
DQGVPGDPGAVGPLG
DPGEDGQPGPDGPPG
GPFGPRGPPGPVGPS
SPGPTGEPGPSGPPG
QKTPADCPVIAIDSF
GVVTNWPPSLEAALQ
PKVDVEVPDVSLEGP
ASAAWGHPSSPPVVD
DILPNETPCYITGWG
DILPNKTPCYITGWG
EIGASRNPCDETYCG
LRNCYATPTEDKADL
GERGLPGPQGPTGPS
PQGPKGIPGSHGLPG
NPSTISSPGHCASLS
QSPEATSPRSPGVRS
YLGSPGIPGVDGPKG
GSVGGQNPSTGGISA
YSIACDKPQQVRNMT
KENGVTHPIDYHTTD
KANHVNVPECAFTVT
GSFACQCPPGYQKRG
CQEHSCKPGQVCQPS
RVNKRLCPTTSFLVE
SQVITINPELPVEEA
MPERFLNPAGTQLIS
SAFVAAAPVAAATTA
PTGFSAFPFELLHTP
PTSTVFYPSDGVATE
RKEGGLGPLNIPLLA
KRNQSFCPTVNLDKL
CKELASQPDVDGFLV
AMAPKPGPYVKEMND
DPLLIGIPTSENPFK
TSSVTILPLPLQNAT
VGLYGVIPECGETYH
TIVLLCKPEPELNAA
SLLVSWQPPRARITG
NVRINCIPEQFPTEG
LSGASSNPCSETYHG
TVLSPVEPSCEGMQC
DLAGRELPDYLMKIL
RSRGPGAPCQDVDEC
ADARKSFPCFDEPAM
SHLDGTTPVCEDIGR
FEDVIAEPEGTHSFD
LINAEDPPMVVVRKF
LYPDGSKPVKVPENP
PKGNDGAPGKNGERG
VRSHPLDPIDTVDFE
LLGASELPIVTPALR
WLNNMQIPEKLEDLE
SPGLPGVPGSMGDMV
DADNTWEPEENLDCP
DLLALKSPSKENIAS
SGCDVNSPRQPGANG
EKAALEQPCEGSLTR
VRDIKIGPECHDVQP
VPVDIYIPGCPPTAE
SPGTSGPPGSAGPPG
GLQGLPGPPGPNGEQ
IFDSRGNPTVEVDLF
PSQDQGLPASRCLRC
DIESKIQPGSQQADF
QLDFWRGPAHPGSPI
VAEKVGCPVGDAARM
LLVEFYAPWCGHCQA
VVVDLAMPMADGREF
STGGSRHPAIWIDTG
KTAKKGRPMVISSGM
VGALHHDPEHWPSPE
NLHRLGGPEAGLGEY
YLVEIQCPEQVVGGI
ERGSEGSPGHPGQPG
VKGSRGFPGEKGEVG
KFADQHVPGSPFSVK
TIGAAGLPGRDGLPG
GPAGPSGPAGKDGRT
RTLKLATPTYGDLNH
TYRQLFHPEQLITGK
LGYILTCPSNLGTGL
CLVKGFYPSDIAVEW
CLVKGFYPSDIAVEW
DRGPAGPPGGPGDKG
ELEKVCNPIITKLYQ
GLQGPPGPPGTSSVA
SKVCAYGPGLKGGLV
GLSARDDPSHPEAKG
QWQCDQEPCLVDPDM
QPCAWGQPQCPQSIM
KDINDNPPTCPSPVT
LPGADGLPGPPGTML
LPGADGLPGPPGTML
MFNTTRIPGKDTDVL
SNWRPPQPINNRVVR
EQWSKLYPIANGNNQ
HVFEVICPSIPGYGF
THLVKSYPGSQLDIL
VLALCVNPDLLSSPN
PAGVEGCPALPHKLV
DPNCSCSPVGSCACA
ALKPGETPLPKDENG
AACAPRCPAPPRGPP
CQQNGLVPIVEPEVI
QRGIVGMPGQRGERG
SNEIRNIPRQAVPCK
MFCAGRVPEEDLKRT
SDEHGIDPTGTYHGD
VKEEAKSPAEAKSPV
SDEHGIDPTGTYHGD
GKDGPRGPTGPIGPP
PKKDVKKPVAAAAAA
LAMFRSVPTSTVFYP
QIRRIMRPTDVPDTG
GYAFVDCPDESWALK
LYDYCDVPQCAAPSF
TYGAECFPACNPQNG
CVVEKECPCVHNNDL
VISYECCPGYEKVPG
VQKAVCHPTAWDLGK
VLATTGCPGVSTQGL
ALKKKGCPPDDIENP
IRATCISPGVVETQF
GDPGEAGPQGDQGRE
GERGVQGPPGPAGPR
DIGETGVPGAEGPRG
KPGIQGQPGPPGICD
IQGQPGPPGICDPSL
VRGGHILPCQEPAQN
SYRCHCSPGYVAEAG
AGGKSWCPDCVQAEP
LYGSAGPPPTGEEDT
PDPTDTAPGEQAQDV
LGGLEGDPSPEEDEG
GLDTCQSPLTQAPVK
GLARVADPDHDHTGF
PEVRHHCPNTPIILV
ADLVIWDPDSVKTIS
GQVDVKLPEGPVSEG
HFVRCIIPNETKSPG
RQKSPRDPCQCVCHG
CYGIPGMPGLPGAPG
EVQHECIPQAILGMD
EVQHECIPQAILGMD
GPAGAVGPRGPSGPQ
LQGFPGKPGFLGEVG
KLREQLGPVTQEFWD
VRRQAKEPCVESLVS
GMRKFICPLTGLWPI
SCCTSASPTVCFLKE
RDTSCVNPPTVQNAY
ANLTVKLPDGYEFKF
PKVDVDVPDVNIEGP
AEKLALCPPVSASCS
PNGVKICPDESVAEA
GSAGIPGPFGPRGPP
VIAGSPAPPELIRAI
RVAPDEHPILLTEAP
QGFSYQCPQGQVIVA
AAVPKILPCPTSEDT
IAQGGVLPNIQAVLL
IAQGGVLPNIQAVLL
IGGSDLGPLMVTEAL
LQEIASEPDSTHVYN
GSRANPDPNTCLGVF
SKYGPPCPSCPAPEF
PQGTAGIPGPDGLEG
GSLGLKGPQGPRGEA
EDEELLRPVTTTQHL
IAQGGVLPNIQAVLL
IAQGGVLPNIQAVLL
IAQGGVLPNIQAVLL
IAQGGVLPNIQAVLL
IAQGGVLPNIQAVLL
IAQGGVLPNIQAVLL
IAQGGVLPNIQAVLL
IAQGGVLPNIQAVLL
IAQGGVLPNIQAVLL
IAQGGVLPNIQAVLL
AENEPPVPLVSNWRP
ICNKQDCPIDGCLSN
HRCENTDPGYNCLPC
TLVMFYAPWCPHCKK
GSYDCTCPDGFQLDD
LKGCEVVPDVNVSGQ
SEYKILCPGGEGFRP
QLDCRECPEGHVVTY
HHPWIRRPFFPFHSP
QYRALTVPELTQQMF
QYRALTVPELTQQMF
TDLRTPQPCSRPASP
QYRALTVPELTQQMF
ANCSPEDPCQETVSK
LLTTKEAPDGCPDHV
KLEFAIYPAPQVSTA
TFTDTMLPGCFHLLD
KLEFAIYPAPQVSTA
FNKVGCNPNEDVAIF
FNKVGCNPNEDVAIF
YFYNRSWPGCQECPA
CSSCHCSPVGSLSTQ
GAPQFCQPCPCPLPH
PQFCQPCPCPLPHLA
EENYCRNPDNDPQGP
WNSGSSGPGSTGNRN
RKGQKGEPGLVPVVT
GLVGFQGPPGRPGHV
EIPGPSGPKGYRGQK
SKVKASGPGLNTTGV
TGIPKDLPETLNELH
CELNYRLPSGNHMKE
FFEEVNDPAKNDALE
LVTPGETPSWTGSGF
RIQGTLQPHARYLIF
VLKNNLCPSGSNIIS
RNTGTEAPDYLATVD
AASHEPPPEPEEITG
WRAPGWDPLCWDECR
FSDACEEPPTFEAME
SDACEEPPTFEAMEL
LVRSTEYPCAGLVEG
ETKDWILPSDYDHAE
NPDGKRAPWCHTTNS
KRGARGEPGPTGLPG
GAPGAPGPVGPAGKS
PSGPRGPPGPVGPSG
GQAGPSGPPGPPGAI
SGILEKIPPDSEATL
PFGPRGPPGPVGPSG
PDDRDFEPSLGPVCP
GPSGISGPPGPPGPA
QEGAPGRPGSPGLPG
SSYLSLTPEQWKSHR
KNQLTSNPENTVFDA
GQTGSPGPTGEPGPS
SYNGILGPECGTKYL
IDECEVFPGVCKNGL
SLGEVGGPDLKGQVE
EPPLAPAPRPARTPG
PLGIRAGPNGTLFVA
PPGPPGPPGPPGPPG
GPPGPPGPPGPPGSR
ELFVKEPPVLITRPL
KYFKPGMPFDLMVFV
TWLRNGKPVTTGVSE
GEAGTAGPPGTPGPQ
KEYPEHLPLEVLEAG
GNKGDVGPTGPEGPR
APLEPVYPGDNATPE
PPPCPRCPAPELLGG
APGSQGAPGLQGMPG
PKGDAGAPGAPGGKG
LFQDIKKPAEDEWGK
KSWGIGAPSSVNPGY
RNCEQCKPFYYQHPE
ARSCYQDPVTLQLAC
GNKGDVGPTGPEGPR
KSVSAFAPICNPVLC
KVREVSQPDWTPPPE
FTANKCFPCPSGGCP
SVPKEISPDTTLLDL
SYRCECFPGLAVGLD
LRGTGLQPGEEELPD
HGHKICDPYAWLEDP
EGVTVRRPDPIDWSL
LPPKRLDPDAIPSPI
QRPVKLLPWSPEDID
TRSIEYSPQLEDAGS
GERGPYGPKGDVGPA
DVGPAGLPGPRGPPG
QKVEEQEPELTSTPN
ALGPSGLPGSTGEKG
QGSGSSQPMEVQEGY
GESGQSWPRLTKERA
GSKAYGSPCYALFLS
VNARWLEPRTTAAMW
LQGPAGVPGRDGSPG
KDGDHGKPGIQGQPG
PFLVLECPNLKLKKP
PAPASAPPGPSEELL
KVRPPTVPVPQVDIV
RPPTVPVPQVDIVPG
PIGERGHPGPPGPPG
ERGHPGPPGPPGEQG
IVVTDGHPLEGYKEP
VIAVSCGPAQCQETI
EASELACPTPKEDGL
GGCLHADPDLGVLCP
VKDYGDLPFADIPND
LDTGRREPWLLPSQH
EPLELGGPGAEPEQK
KCSKSCEPVPARDPC
GPMGPRGPPGPPGKN
PPGPPGPPGPPSAGF
GKKEAGIPEFYDYDV
LKVFKSLPGQNEDLV
EPKSCDTPPPCPRCP
GDLGAPGPSGARGER
APGLQGMPGERGAAG
VKGHRGYPGLDGAKG
PPGLQGMPGERGAAG
GFPGLPGPSGEPGKQ
GKNGETGPQGPPGPT
GKDGPPGPAGNTGAP
NADGYIDPEELAEIF
GVSLFSNPVQYWEIQ
GATECINPQDFSKPI
SRLDQRVPQIAFVIT
GPTGEPGPSGPPGKR
CHPKVPEPCPSIVTP
CQPKVPEPCPSTVTP
GSFRCECPVGFFYND
EPGSIKVPDQGFIKF
GERGETGPPGPAGFA
ERGETGPPGPAGFAG
YYDPTSSPSEIGPGM
GPRGDIGPPGPQGPP
XXMVHLTPEEKTAVN
LFDKPVSPLLLASGM
SKRGRQTPVLYAMLD
GEAAAERPGEAAVAS
LLDPQLVPGGGASEM
GMECHGSPLVVISQG
GMECRGSPLVVISQG
LRLLQCYPPPEDAAV
VDVSHEDPEVQFNWY
EDYELLCPNGARAEV
PPLEMLGPRRTFVLS
HGGFRCYPRNPCQDP
ARVTAKVPSSYAEAL
GERGPLGPAGGIGLP
GVTEGCDPTRVRAFG
KKKVLKAPVEELDRE
PIRVKVEPSHDASKV
AGEASRLPHYNKRST
TETTLALPMASDLLL
VIHRLPMPNLKDELH
KLRKSFTPDHVVYAR
CPEALFQPCFLGMES
QGESRTGPPGSTGSR
RVVTENVPCGTTGTT
GQRVQCSPDVGLTCR
YLVRRKDPELWGSVL
LRVCEDGPVFYPPPK
XXASTKGPSVFPLAP
TIDDPQCPSGTKILY
AVLRCEGPIPDVTFE
GIRGRPGPAGPPGSQ
RYKVCDVPLDQLPRS
PPGREAYPGDVFYLH
TETNKIWPYVYTLFS
DLQFSSAPAPDTLKE
SDELALCPQRFCRLG
AVISSPDPVRGEVVK
EFQITCGPDSFATDP
AVISSPDPVRGEVVK
AGGVSQTPSYLSCKS
EINEKIAPSFAVESI
KGFLKDCPTGHLTVD
ETVSDCSPHIANIGR
TPDESLGPSDLELRE
AYGGYSTPEDRRPTL
TITLEVEPSDTIENV
TITLEVEPSDTIENV
TITLEVEPSDTIENV
TITLEVEPSDTIENV
PSLKGEGPEVDVNLP
QRGVVGLPGQRGERG
TWTELPWPHEKVDGA
IVGYKDSPSVWAAVP
ISERLGEPNYGAEIR
TIKYGGQPVPNFPSK
STGSPTSPLNAEKLE
NGAVVSTPHYSPGLL
VSTPHYSPGLLIEKS
SFPRLGCPGFTLPEV
EKGQVCLPVISAENW
GESIGNCPFSQRLFM
QKALSCHPDKNPDNP
GESIGNCPFSQRLFM
DVYKGLLPEELTPLI
GLRFFRSPQQVLPSP
DTPKGPQPPTVSPIR
GFITFTNPEHASVAM
TVTLHRAPGFGFGIA
DFAKDGGPVTSQESG
KNGAKGEPGPRGERG
SQPQQNKPKKKEKDK
HKVRAGGPGLERGEA
KIALDKNPETRPSAA
EYQREGIPWKHIDYF
LARSYGIPFIETSAK
GPRGPPGPPGKNGDD
PERFLIPPWVAYHQY
KFDLVPVPTNLYGDF
GDEGGFAPNILENKE
PPGLRGSPGSRGLPG
GGAKEACPTGLYTHS
ASNLNLKPGECLRVR
FSATWCGPCKMIKPF
GGDGSKGPTISAQEA
RGFMYDRPLRLNLLD
IPNERKAPGVMDNPL
DVFHLTVPSKFTFEE
TSTATKDPEGFVGHP
TISKGNLPGVKHKSF
GPHKEIYPYVIQELR
GETAFIAPQCEMIPI
KTDSRDKPLKDVIIA
EGIILFRPSHLTNKF
GVAYIAAPSGSAADK
SECCCANPDYGFGEP
GWDCHGLPVEYEIDK
ELVRAQVPFSSCLEA
GYKGEETPVIVGSAL
ESVHGTAPDIAGKDM
LAAEVKKPAAAAAPG
LGSRLYGPSSVSFAD
VVKLRGLPWSCSVED
VFHTNRGPIKFNVWD
RNRLLKFPEIVAPLL
LISAAIEPDKKEEKR
IRSKADCPTMEAQTT
PGIYMGRPTHSGGGG
DHLKISIPMCLSLGL
LITDGSTPINLFNTA
DLFHCIDPNDSKHKR
GGPATQGPGMVVGDE
TVCGENLPPLTYDQL
SYSCANTPGGFLCGC
HFIKFFAPWCGHCKA
ELNNTCEPVVTQPKP
EADDIQSPEAEYVDL
PVDYFYRPETQHREG
PDKTPRIPDSEMLMD
IKSIDAGPVDAWTLA
VKQASEGPLKGILGY
GITGKPGPKGNSGGD
HAGGWGKPPVDETGK
AGGWGKPPVDETGKP
CLSQHGSPGIPGPPG
QHGSPGIPGPPGPIG
EAAVVGHPHPVKGEC
AVVGHPHPVKGECLY
LPVDVLYPYFMVQKE
SQIAAAEPWPENATL
GPPGAPGPQGFQGPP
GAGPTGPPGEPGDPG
DPGPAGLPGSQGAPG
LPGSQGAPGTPGPVG
XXXMAEKPKLHYFNA
YKFIQKVPIPCYLIA
ALGGVGIPGGVVGAG
AQLKDECPEVRLNII
GGQCTNIPGEYRCLC
FGTCNNLPGMFHCIC
ARLLQDHPWLLSQNL
GQFLFDRPMHVKMDD
AIALTMYPMRIDESI
PKLGTDQPLDQATIS
KPGLRGDPGPAGPPG
TEEAEKTPVGSCFLA
QSAAGAAPGGGVDTR
SSQDVTVPCRVPPPP
GETGAAGPPGPAGPA
PGKIVPLPGPPGAEG
GPKGSPGPSGTPGDT
KHFHETTPNKGSGTT
TINLPGRPGLKGERG
PPGRPGLPGADGLPG
GNGTEGFPGFPGYPG
FGGAPGFPLGSPLSS
PPGRPGLPGADGLPG
TFSVWYVPEVTGTHK
EGRGMPPPLRGGPGG
EKGDTGLPGPQGIPG
QEGPIGPPGPQGEQG
YYVRVTVPGNYYQLM
GPPGPPGPPGTSGHP
MRYWLLPPFLAIVYF
ALLRGVEPGPLGPEE
KAVGDKLPECEAVCG
GVTFTWTPSSGKSAV
DSGPQGRPGVFGLPG
ALIHRHRPELIDYGK
KGPKVEAPSLDVHMD
SMGDPGLPGPQGLRG
FKTSPKIPGIDLNST
GVLTLKYPIEHGVVT
GKGKDVEPQGPPAGR
FWILRLPPGSKGEAP
GINSLRGPRLGTPEE
FWILRLPPGSKGEAP
FWVLRLPPGSKGEAP
TCVAIGVPTPIINWR
VAIGVPTPIINWRLN
FKEVGRKPPTFGDAS
CMAECLTPAIYAKLR
HARHEERPDEHGFVA
PQCRECAPGYWGLPE
VNCVRFSPDGNRFAT
XXXXMASPDWGYDDK
GSPGSPGPDGKTGPP
PAGERGAPGPAGPRG
GGPGPQGPPGKNGET
HSQTIDDPQCPSGTK
KKVERKAPDAGGCLH
MPGLPGAPGKDGYDG
CVLHEKTPVSDRVTK
PATLSLSPGERATLS
PDGPKGSPGPSGTPG
PAGPPGGPGDKGDPG
QDLEPGAPSMGAKSL
RAARVQQPDCREPFL
RAARVQQPDCREPFL
EKACCGVPCKCSGQR
GQRGDRGPIGSIGPK
GPGERGPPGVNGTQG
TQGFQGCPGQRGVKG
RRYQRSLPGESEEMM
LQGPHGPPGRVGKMG
ERGAEGPPGPTGQAG
GQPGIRGPAGHPGPP
IDECSTIPGICEGGE
ECPMRNTPEYEELCP
SFKCSCSPGWIGDGI
NGQCLNAPGGYRCEC
GSYRCICPPGYSLQN
RPKEAENPEGEEKEA
PYGGQCRPCPCPEGP
CPPGYRGPSCQDCDT
GTRCLCLPGFSGPRC
EQGTPGPPGPAGPRG
PAGPRGHPGPSGPPG
ALGPPGVPGAKGERG
ASGDVGSPGFGLPGL
VQGPQGEPGAPGLPG
SEGLPGPPGPAGPRG
PGFKAEGPEVDVNLP
FRCYPRNPCQDPYIL
GSEGVQGPPGQQGKK
NVQCPKGPDTLWQCP
GDNQGCYPLDGHILC
EKGAIFCPPCYDVRY
GKGVGLGPGPMGLMG
GVGLGPGPMGLMGPR
ASRKCVSPEEFTEIM
GDSSASSPTEEEQEQ
GMVLLCDPPYHFPDD
ATGDKGPPGPVGPPG
AKGAAGLPGVAGAPG
ELNKSINPDEAVAYG
FQAKNADPAELEQIV
AIPDLTAPVAAVQAA
LMFFLWAPELAPLKS
KEDDALWPPPDRVGR
KDVNFEFPEFQLXXX
VFKAENNPWVTPIAD
KEDDALWPPPDRVGR
KLCEAICPAQAITIE
FTGLQGLPGPPGPSG
ALTAIEKPTGDEQSS
VSDTVVEPYNATLSV
VSDTVVEPYNATLSV
VSDTVVEPYNATLSV
IICDIANPASLDEMA
VSDTVVEPYNATLSV
VSDTVVEPYNATLSV
APLQGMLPGLLAPLR
HLAWINTPRKEGGLG
ERGLRGEPGSVPNVD
SLLALVKPEVWTLKE
GKGGPGFPVCPAGGI
GPGFPVCPAGGIQEV
VCGGNQVPRPGFFFE
SQLVECVPNFSEGKN
GNLVTPLPVILGHEA
GNLVTPLPVILGHEA
KTFPTVNPSTGEVIC
EHHQSLDPNCPRDLT
REDDSIRPFKVETSD
GTMVTPLPVILGHEA
TRKVFANPEDCVAFG
CAYCVTEPGAGSDVA
LGFGTYAPPEVPRNR
AAKYQIDPDACFSAK
RALCVINPGNPTGQV
YGIKKYGPFVADFAD
VRVSRSFPFVSKTLG
YALDNTLPAGWKPLF
FAKSVDYPCLLRPSY
LRASRSFPFVSKTLG
LGFGTYAPPEVPRSK
EQKATYLPQLTTEKV
PFPRLKYPLEEFVKE
AVVSSPDPIRGEVVK
VTCIDPNPNFEKFLI
YDYGALEPHINAQIM
PFELLHTPEKWVRFK
EDGRPGPPGPQGARG
QSARGCVPCNCNSFG
ELLARLCPNSTGAEI
KADIGCTPGSGKDYA
PPGEKGEPGDDGPSG
RLKCGSGPVHISGQH
SGIHNCLPDFICQNT
ADLKWTVPEKDGGSP
ECYVARDPCDPPGTP
VEPSDRYPQCLCLSP
EELNKTKPIWTRNPD
FKGKWERPFEVKDTE
LGETLKVPCHFPCKF
AKGANGAPGIAGAPG
LEEFRSAPFIECHGR
GDPGDRGPPGRPGLP
ADGLPGPPGTMLMLP
VSLRVHGPYWMHFCG
GDPGERGPPGRPGLP
ADGLPGPPGTMLMLP
LEEFRSAPFIECHGR
TAAGSGHPTSCCSAA
FVVNVAPPLDLSKIK
VSLRVHGPYWMHFCG
ENTEDWRPRPGTGQS
RPPEPTTPWQEDPEP
PSYPPARPASTLNVA
PEAPAGPPSDFGLFL
DPGRPGEPGLPGARG
RPGEPGLPGARGLTG
LHIFWNFPGIFGNQQ
TNTNVNCPIECFMPL
CALLRCIPALDSLTP
AWRDPDEPVLLEEPV
PAPVEKSPAKKKATK
IHNFMTHPEFRIEDS
DSNPAAIPHAAEDIQ
FRRSLHDPDGLVATY
TPHLRNQPIYIQYSN
LLPFATGPPTECMRD
LPFATGPPTECMRDE
LVSPAQEPAPLQTAM
EPPPPPAPQDVEMKE
PLGSSRTPMSVLQQA
EQGHPGSPGFKGIDG
QVDEHARPQTTLEQL
VCLWKGAPTTSLISV
LEEFRASPFLECHGR
AWRGKRLPTEEEWEF
IVAAGCIPLTLGGDH
GEGFRPNPITVILED
VGHSIRHPDVEVDGF
PKVDIDAPDVDVHGP
KTSACFEPSLDYMVT
AAGPVVPPCPGRIRH
EQGEKGEPGAILTED
YTVTVKNPVGEDQVN
FFQRAEMPDGQYDPE
PVASALPPGGAKGPV
XXMAGRLPACVVDCG
VIGGSDKPGMEEKAQ
SRGDPGTPGVPGKDG
ADLEDVLPLAEDITN
GRHSLFHPEDTGQVF
NASCYFIPNEGVPGD
AQANVIGPWIQTKME
PIKESSWPQGFGQLT
GAVAKGSPKPSPQPS
ILYLLFNPWCKEDMV
SCDVRYWPTEPGEYA
CDLNLKIPGNWFQMV
QISREQVPSLGSNVA
EVICPSIPGYGFSEA
AFAPICNPVLCPWGK
FSTQEKTPQICVVGS
ICVVGSGPAGFYTAQ
DVGQSAAPTFMISPE
IHENVISPSDLSDIK
RSCGSSTPDEFPTDI
GGSGDAVPSGNEVSE
PPGVPGSPGSSRPGL
VCHITCKPEYAYGSA
APGRPGPPGKDGAPG
TYRQLFHPEQLITGK
VTALCWHPTKEGCLA
VVRSTAVPSAGDTAP
DGQRFCNPGFPIGCY
RHAGGKAPGVQGQMA
KGPVEAKPECQETET
VKYWPKEPGEYAVHI
LRFYAFNPLAGGLLT
VKFYPPDPAQLTEDI
SEPQTRSPDCTHDNP
TESFASDPILYRPVA
TDDLILKPGVVHVID
EEGALIEPLSVGIHA
QSQNGFTPLYMAAQE
LPQNRSSPCIHYFTG
GKLQDRGPDVLTATV
SFSGLRAPVPASELL
LDLGITGPEGHVLSR
FIYFQKIPTEAPQLE
RGATATLPCVLGTTP
VKFYPPDPAQLTEDI
ARIALRGPPGPMGLT
RIALRGPPGPMGLTG
ERGQEGRPGAPGPIG
QEGRPGAPGPIGVGE
NPGPDGAPGERGGPG
IAGERGAPGPVGEQG
VKDSEDVPMVLVGNK
MVGHEALPLAFTQKT
MVGHEALPLAFTQKT
GASGPAGPRGPPGSA
LKGDQGEPGPSGNPG
HSQTDQEPMCPVGMN
LKGEKGEPGADGEAG
GVKPGKVPGVGLPGV
LVEAIVLPMNHKEKF
FLGEVGPPGMRGLPG
PDPEAVKPDDWDEDA
NLCSDDTPMVRRAAA
SIRGQPGPPGPQGPP
SRPNRAPPGVPSRSG
LVPKTQSPCFGDDDP
LTILRGCPGLPGAPG
KRKGRVGPLLACIIG
WAKRAALPSHVVTML
FEISPFEPWITRDKV
LPLLPGHPGLFPGLL
LFTGKRTPWRGILLF
GDTTHTCPRCPEPKS
LEKEVGTPHGIILDS
VIELGTNPLKSSGIE
DTQRDTTPLNVLCSP
FDEHQSKPEILNLVK
VLVYVEDPAGHQEEA
FKGFQVAPEHHNDHK
HVLQHAEPGNAQSVL
DVTCVFDPVHTISHT
GGRQHHPPYHQQHHQ
IVGPQGPPGPKGEPG
WDKPEHIPDPDAKKP
LAKLCYDPDFEKLKP
LVRLCYDPDFEKLKP
RKMPPRVPTAIHQLY
KGATYGKPVHHGVNQ
YVTIIDAPGHRDFIK
SFRVTWHPLSADEGL
PPGSTGRPGAEGEPG
APTFEMNPMKKKILA
PRTGGSGPARPPWLP
AAATAPAPTAHKAKK
GPPGPQGPPGPQGPN
SNCRLINPDGSESGC
LFTGKRTPWRGILLF
PAPAPQHPAASALRT
PLLPPRGPGAGPGVG
PPGPAGPPGSPGKDG
VFSVAITPDHLEPRL
ITPDHLEPRLSIIAT
AHLNKVCPTTETIYN
PGNHPHGPDASAEGL
FPKAKLKPGAPLKPK
TWASRQEPSQGTTTF
TWASRQEPSQGTTTY
GKGAAGPPGPPGAAG
AHRGTQNPSQDQGNS
EVEVQDGPNEDGEMF
TEGFPGFPGYPGNRG
IRELGICPDDAAVIP
XXXXXXMPFSNSHNA
TGVELGKPTHFTVNA
MTAQVTSPSGKTHEA
FVVPVASPSGDARRL
GTHIPGSPFKIRVGE
IEFNKEIPAWVPFDP
AYLEEECPATLRKYL
EPGMHGAPGPMGPKG
TNEGIFSPTPGELGF
LRLYQASPADSGEYV
SAHAITGPPTELITS
VPPGPAPPLQFYPQG
NTKFTSQPGYIGRLY
ELDAPRAPAAGLERW
GHIKRRYPQVVTRLI
PPGPPGSPGSPGVTG
DPRLSRDPRLTRHVE
FLPQLARPGVPKVCI
QLARPGVPKVCILIT
DKAACLLPKLDELRD
VLLEFYAPWCGHCKQ
EPVPARDPCDPPGQP
VVKEAGNPGSLFGYS
LGSALKNPFGNAGLL
KSPVGVQPILNEHTF
PTLLTEAPLNPKANR
PTLLTEAPLNPKANR
PTLLTEAPLNPKANR
PTLLTEAPLNPKANR
PESLKRIPIEDGSGE
SRGEAGAPGEEDIQG
SRDPDAQPGGELMLG
RGTVTDFPGFDERAD
IANAHRKPLVIIAED
QVVAVKAPGFGDNRK
GPPTTQQPRPSGPGP
AEPKAKDPFAHLPKS
SYRCICPPGYSLQNE
XXXXMPEPTKSAPAP
GGNRTKTPGPGAQSA
VLLHWDPPELVPKRL
KNSKGCNPSGHTQSV
NKQEAKEPAQCTEQA
TPQAEVGPTGCPHRS
DVGVFGCPTTVANVE
GPAARATPQHTVSFT
ATEEEGTPKESEPQA
QFVGACNPPTDPGRK
ARTSSRAPCSPTSVS
VCQTRVCPQIDADNA
RYHALLIPSCPGALT
VGLRFCNPGWDAFQG
KARAGGGPTLQCPPP
RILEAKSPLRSPARL
RRLPGSCPATPQSSG
DALRLLLPGWCHLTV
DDMKALCPTIFPVVP
AAEALKHPWISHRST
ILKVPEDPTQCFLLF
VGKAWNKPCEPCPTP
KNMDNLKPAFAKLSE
IKTYCSEPEKVDKDN
LKTFEEDPAVGAIVL
PTRPTDKPLRLPLQD
PTRPTDKPLRLPLQD
EVEECRCPPGYIGLS
FTRKYTLPPGVDPTQ
VAALTGLPFVTAPNK
LLTGYCEPPTGVSLR
EKLKGADPEETILNA
HFVRCIIPNETKTPG
HFVRCIIPNETKTPG
PRNIKGKPEAHFSLI
HFVRCIIPNETKTPG
EVDGKAIPDLTAPVA
GRKTGQAPGYSYTAA
MLQEGKGPINFTVFL
SRLVEMGPAGAQFLG
RRTHCVVPELIIGNG
EPDPKGIPEFWFTIF
HFVRCIIPNETKTPG
HFVRCLIPNETKTPG
HFVRCIIPNETKTPG
MLVEFFAPWCGHCKR
EVLVKACPGGYHVYR
YQPPTVVPGGDLAKV
YQPPTVVPGGDLAKV
YQPPTVVPGGDLAKV
YQPPTVVPGGDLAKV
YQPPTVVPGGDLAKV
YQPPTVVPGGDLAKV
TVTSGMAPDTKETIF
IHHGWRLPEYTLSQE
QLHLVRTPEGHGEVR
VLENILQPMIVSGML
GARGPPGPAGANGAP
PYRQLFHPEQLITGK
TYRQLFHPEQLITGK
TYRQLFHPEQLITGK
TYRQLFHPEQLITGK
DEFTNTCPSDKEVEI
DFEPSLGPVCPFRCQ
AYGKQFTPCQLLADH
LAPSQGRPGLSLVKE
GHRGDPGPSGPPGPP
GELGSKIPVHPNDHV
VALEQQSPDIAQGVH
SQAPVNKPKKKKEKK
DPGFPGAPGTVGAPG
APGTVGAPGIAGIPQ
NQCKAPKPDGPGGGP
LLQDSGAPDGTLNII
GSRGAPGPQGPRGDK
RVAPEEHPILLTEAP
MHVRGDGPWYYYETI
EAALKNCPLIDNICA
ALVRADAPEEEDHVL
EFTEQTAPKIFGGEI
SPEYVNLPINGNGKQ
DGLGVARPHYGSVLD
SELQEFCPTILQQLD
SGKTEKSPRDQEIKF
EYLERHVPGASFFDI
VTTCLRFPGQLNADL
ITTSLRFPGQLNADL
PLPLKGPPGDPGFPG
EDEDKGPPCGPVNCN
APPAEKAPVKKKAAK
FPSIVGRPRQQGMMG
EKKTPKSPVGVQPIL
LLLQEKCPHVTEHIP
PPGSAGPPGSPGPQG
SAGPPGSPGPQGSTG
TVFKTTIPEEEEEEE
LSLPRSEPGTVPFDR
VLPGCAEPWNHGKTF
TVTVRYAPSEAGLHE
CSRTLKLPTPTYGDL
MDSVRSGPFGQIFRP
RTLKLTTPTYGDLNH
MDSVRSGPFGQIFRP
RTLKLTTPTYGDLNH
LKISERTPSALAILE
MDSVRSGPFGQIFRP
RTLKLTTPTYGDLNH
EEIANYRPTLDTLHE
VNFICDHPDIKAISF
MDSVRSGPFGQIFRP
RTLKLTTPTYGDLNH
CSKTLKLPTPTYGDL
NFPKKACPCASSAQV
MDSVRSGPFGQIFRP
RTLKLTTPTYGDLNH
HFNGAGSPPDGVKCS
FNGAGSPPDGVKCSP
VMVFVEDPEGNKEEA
HAVVRALPESLGQHA
RVQFKTYPGVMHSSC
PMGPRGPPGPPGKPG
PAGPQGAPGPAGEEG
ANGDPGRPGEPGLPG
APGLRGLPGKDGETG
EKGPEGAPGKDGGRG
PPGPPGPPGPGIDMS
ANYQRDGPMCMQDNQ
GKGEKGEPGLRGEIG
LLQANRDPDAGIDEA
KMPGGPKPGGGPGLS
KPGLKYKPVCNQVEC
FKYLRAEPEDHYFLL
AKKVPRLPATAAEPE
KPGLKYKPVCNQVEC
RLRGPGGPRGGLGGG
EHKRPSAPVDFSKID
GCGTPQRPGAHGSSA
GNNCVFAPADVTSEK
QEATEAAPSCVGDMA
DNEKRQDPGDNWEEG
CLDNTRKPVDEYKDC
EKGEAGPPGPPGIVI
EAGPPGPPGIVIGTG
MSLLLRRPPGREAYP
SLLLRRPPGREAYPG
EGSLHSSPVGPSSSK
LHSSPVGPSSSKGSG
QVLQSKHPGDFGADA
KSCCSCCPVGCAKCA
KSCCSCCPVGCAKCA
KSCCSCCPVGCAKCA
MAVLTDHPYASLTLP
GLPGPAGPPGEAGKP
FGDAINWPTPGEIAH
DAINWPTPGEIAHKS
AHLSICFPDYDGPNT
MQVDQEEPHVEEQQQ
SAEPLSKPWLEDDDS
PSGAEGPPGPQGLAG
EKLNGTDPEDVIRNA
EKLNGTDPEDVIRNA
EKLNGTDPEDVIRNA
IMKLVNCPETFTPDM
ADANRTAPSGSEYRH
KDLAEDAPWKKIQQN
ALVDSCAPGLCPDWE
RRQECSIPVCGQDQV
GETGPAGPTGPVGPV
LCGTCGQPADKASAS
GAAGAPGPQGFQGPA
RCSVCEAPAIAIAVH
CGGSLIAPDWVVTAG
IHCRAILPCQDTPSV
CQGLKDSPCQLEALK
KELSKRSPPIPLAKV
VQRAECRPAASENYM
LHILARDPMNRMEIF
HKVRAGGPGLERAEA
KTVEIPDPVEAGEEV
ITNRERHPGSFDVVH
AGEFADDPCSSVKRG
SMIASRKPTDGASSS
VLEDNKLPGAICSLT
YMVGSYGPRAEEYEF
EEVPHDCPGADSAQA
TQEKNPLPSKETIEQ
ITNRERHPGSFDVVH
QTNLVPYPRIHFPLA
QTNLVPYPRIHFPLA
VYFRLPRPPPPEMPE
NMQKINQPDVVCEDP
KTCGCVGPDNVPREF
MELFVQRPEFHALRA
GNVDISAPKIEGEMQ
TVTGKKPPCCVLSNP
QAAGMLSPKTGGKEA
AVAQHAPPWTEDCRK
KDLAEDAPWKKIQQN
TITGKKPPCCVLSNP
WFVQSQKPVDKLEKH
SSFESSCPQQWIKYF
QTNLVPYPRIHFPLA
QTNLVPYPRIHFPLA
AQCETLSPDGLPEEQ
YSRPKQLPDKWQHDL
PGPPRSTPLEENVVD
RDDETDEPKPKRRKS
GQSSEKAPEVSHIKK
KEIKDECPSAFDGLY
EKKAYCEPCYINTLE
GGPTLQCPPPSSPEK
GAMGPRGPPGPPGSP
PSGKPGKPGDHGRPG
KHTHIDKPDCSGPPM
QTNLVPYPRIHFPLA
PGVCWLAPEQTAGKK
WTRLVDEPGHCADFH
GRIAFSCPQKELPDL
NRTSKACPEHSAPIK
LANARETPHSPGVED
KSSERSLPDCTPHPN
SFVRLRVPAAYAASL
AAKIIRHPKYNRDTL
SDLQRPNPQSPFCVA
QRPNPQSPFCVASSL
ERAKIDDPTDSKPED
GVMGFPGPKGANGEP
GVMGFPGPKGNDGAP
LRGGAGPPGPEGGKG
LAGPPGMPGPRGSPG
KDRNVATPRDYFFAL
ADGRKGAPGLAGKNG
GQHVASSPIPVVISQ
SGLKVNQPASFAVSL
GKTVIRLPSGSGAAS
GYAIPRSPFEVQVSP
TYGQQGHPNTWKREP
KLGVPGLPGYPGRPG
VPGLPGYPGRPGPKG
APSVFIFPPSDEQLK
SSLESGVPSRFSGSG
PPSFLRAPSWFDTGL
DAAGQFFPEAAQVAY
SRNIFKRPLGSRIEE
RQLLQANPILEAFGN
KQLLQANPILEAFGN
ENNPWVTPIADQFQL
RQLLQANPILEAFGN
DQIIQANPLLEAFGN
NLREGTCPEAPTDEC
SSYNEWDPLEEVIVG
VNVAKVTPGSTCAVF
INNAKVTPGSTCAVF
MASVGECPAPVPVKD
LADNVICPGAPDFLA
GRPGPAGPPGSQGPR
RPGPAGPPGSQGPRG
PPGLMGPPGFKGKTG
PPVLITRPLEDQLVM
AQYKKICPHGPGYTT
PDARSRCPDGSTCCE
AIGGDRYPGSTFMDH
SKSTSSFPCPAGHFN
SRLRRECPSDECGAG
GKHEPVQPSAHHSAE
SYRSRVRPCVVYGGA
EEHKKKNPEVPVNFA
ETGLCLLPLKEKKKQ
YGLPCHCPFKEGTYS
GLLPKGYPHLCSICD
LRTSCGSPNYAAPEV
GLPLGVRPPIMNGPL
GKKRHEVPPHVYAVT
ITDPVSAPCAPPLQP
SSGIPERPCVLTGTP
GSSLPSSPGSNSRSP
GGQRLGGPPGPTRPL
PADAAARPGVHETLN
HKAIRRNPDTQWITK
GAPGSPGPAGQQGAI
LTGSPGSPGPDGKTG
GPAGPRGPVGPSGPP
TFRCTYRPAMEGPHT
YRPAMEGPHTVHVAF
HENVISCPHLGASTK
PQGPVGFPGPKGPPG
LDVNHFAPDELTVKT
VDCGFEHPSEVQHEC
GDAGPVGPPGPPGPP
GPPGAPGPCCGGVGA
KAVGKVIPELNGKLT
VDCGFEHPSEVQHEC
IWNYGAIPQTWEDPG
IPQTWEDPGHNDKHT
LEVESNSPAALAGLR
AALAGLRPHSDYIIG
QTGVGPLPVVLFNGM
GPPGPAGPAGPPGPI
AKAAGKGPLATGGIK
FTLDCTHPVEDGIMD
NELVCGAPGDAPCAT
LTEAPLNPKANREKM
LTEAPLNPKANREKM
PSGPRGLPGPPGAPG
GPRGLPGPPGAPGPQ
ANWAEARPLLILIVL
EESLGSVPAPACALL
SLGSVPAPACALLLL
LRASSTCPLTFENVK
DTWVEHWPEEDECQD
GPPGPTGPGGDKGDT
FQEENEIPASVFVKQ
SQVTQVSPQRIALRL
QNKLPQLPITNFSRD
SKVTAQGPGLEPSGN
VKARVANPSGNLTET
EQQKRQQPGPSEHIE
EFEDFSQPMNRAPSD
VFVGEEDPEAESVTL
LANELRRPPLCYHNG
ANELRRPPLCYHNGV
GPSGPPGPPGAIGPS
SGAWGCCPFTQAVCC
PPGRAGEPGLQGPAG
GSAGRVGPPGPAGAP
DKSEAQKPSEKAEAG
ERGSPGGPGAAGFPG
PTGQVGDPGERGPPG
EPGPSGPPGKRGPPG
RETFEKTPVEVPVGG
ILGLLKTPAQYDASE
APGEDGRPGPPGPQG
KRKGTDVPKWISIMT
APAPPPEPERPKEVE
TLVCESAPGPITMDL
FLEEVLCPPKYLKLS
EVGYAAPPSPPLSRS
GQDGRPGPPGPPGAR
SNRLVSSPCCIVTST
EAPRSKWPWQVSLRV
EAPRSKWPWQVSLRV
EAPRSKWPWQVSLRV
DPGRNGLPGFDGAGG
VEECRCPPGYIGLSC
GGFTCKCPPGFTQHH
GSPGIPGPPGPIGPE
GPVGFPGPKGPPGPP
TVVVNCNPETVSTDF
DAGRCWSPGVTVAPE
MDIAIHHPWIRRPFF
LKVLSVCPSNKPAIV
HPDLQGQPAEEIFES
SLEKLGGPCPPHFLK
MCSIQSAPPEPATLK
GEPGSAGPQGPPGPS
PSGPPGPPGAIGPSG
PPGKDGLPGHPGQRG
IVGQKGDPGYPGPAG
GGSGPAGPPGPQGVK
GPAGKEGPVGLPGID
EPQVYTLPPSRDELT
PQVYTLPPSRDELTK
SGNRTWYPEVPKCEW
RTWYPEVPKCEWETP
AKGDRGLPGPRGPQG
GDRGLPGPRGPQGAL
LPGIQGLPGPRGPPG
GIQGLPGPRGPPGPT
APGERGRPGLPGAAG
ERGRPGLPGAAGARG
SETAPAAPAAPAPAE
MGALDVCPFIPVRGV
ALITHVLPFEKINEG
LGTSLARPCIARKQV
GSTGTWNPGSSERGS
HFAAFEEPELLAQDI
ALITHVLPFEKINEG
HLPTLDHPIIPADYV
RLSLHRTPAGNFVTL
QFQIRDCPLNAEAAS
IMLFTGGPPTQGPGM
IKTSCLCPVFVNTGF
VPIWERSPWVESEIG
GATECINPQDYKKPI
LFHQQGTPRASNRSC
FTGLQGLPGPPGPNG
ILNPAAIPEGQFIDS
AAKATAQPPTETGES
AKATAQPPTETGESS
DDGCPKPPEIAHGYV
ARAFRGNPAAVCLLE
PDVDVHGPDWHLKMP
KKAGKLDPHLVLDQL
KRAGKLDPHLVLDQL
GFAGDDAPRAVFPSI
XXXXXXMPKHEFSVD
DEFGFEIPDIDAEKL
PMGPRGPPGPAGAPG
PPGPAGAPGPQGFQG
EKGEVGPPGPAGSAG
NPGPPGPPGPSGKDG
EPGKQGAPGASGDRG
LQGLPGPPGPSGDQG
RQPNCDDPETEEAAL
YEIARRHPFLYAPTI
PGVVNIVPGFGPTAG
GEPGLMGPRGLPGSP
KKCSESIPKDSLRMA
GPEGEPGPPGDPGLT
QAVDLTLPKVEAMNK
AVMRRWLPAGDALLQ
PQGPLGYPGPRGVKG
QRAEGTFPGKIXXXX
LIYRDLKPENLLIDQ
ESEVYDTPENIVHGS
EQGATGLPGVQGPPG
TSSSCHAPAVTQHAP
MITRAGLPCQDLEFV
EKSSSGMPIRIENPN
RYCEKRDPHLACVAY
GHASECAPAPGAPAH
SAIDTWSPSEWQMAY
LNTVTVSPDGSLCAS
GMATIRHPTPLALGH
KYCEKRDPHLACVAY
PKVDIDVPDVNIEGP
HPGPRGVPGIVGAVG
DLFSDNAPPPELLEI
LGYRKYQPNIDVQES
DEKERFDPTQFQDCI
PIPKKVEPPAPKVPE
DHGIAKAPCTVSVLD
RDLEIERPMPGTHTV
LEQVKRRPAHLMALL
HGMEGALPNREDRAV
PRSRLRSPPEALVQG
LLENPVQPINDMSYF
EDISVDHPDEKSIIT
IDEVKVWPQQPSGEL
VKVWPQQPSGELFEI
ELGPVGSPGLPGKLG
PVGSPGLPGKLGSLG
DSREELTPDANIREV
DEKVTGGPGTKGKGR
SIIGQVPPSPTLFSM
IGQVPPSPTLFSMHP
TPRPLARPARPNLSG
GASVNFTPQNGITPL
SAGPPGFPGAPGPKG
PKGDPGFPGAPGTVG
KLWDPRTPCNAGTFS
GPEQRFCPAGVYEFV
NYLTSPLPEEVDETS
TCPRCPEPKSCDTPP
KTPFVTHPGYDTGNG
RPGGEPSPEGTTGQS
VDAAFICPGSSRLHI
PKGFIGDPGIPALYG
MRKQNVVPTVLALGS
ITRRRRAPSVANVGS
DLLKAEHPTWGDEQL
SFKCICKPGFQLASD
EFINKLQPGSVKKIN
RTGGSAQPETPYSGP
PEYDEAGPSIVHRKC
RHCERCAPGYYGNPS
TASQCQQPAENKLSD
QPRSMSCPSTGLTED
IDARVHTPSGAVEEC
IEEYAICPDLRIDLS
FRSDAYHPDHFNCTH
GCLEYSTPQGQDCGH
RRHTGVIPTHHQFIT
TSPEELGPLANQLTS
ASLGAEDPETQVVLI
FSVELQLPPKAAALA
SVELQLPPKAAALAH
GEAGPQGPRGSEGPQ
YPSGNARPTGGAGAV
LAVGRRPPQECCSPE
VSNRVPIPWVSGTSA
GLGSGICPNRETLMD
ARAGAIAPCEVTVPA
FVTTEFEPCFDAADF
KVGINYQPPTVVPGG
CQPARGPPGLRGDPG
QKECEVLPDDTVSTL
PDKHHITPLLSAVYE
SDRAWRDPDEPVLLE
VPGFPGLPGREGIAG
KDGLPGHPGQRGETG
IDDGCVVPGAGAVEV
LQGPEPEPGQGTEDR
DEPIIEEPSRLQESV
LKCNEEHPAYLASDE
KVGPSGAPGEDGRPG
PFKERPTPSLNNNCT
DPRGIETPQCDQSTG
GPPGPPGPPGVSGGG
MAALWKLPCIFICEN
VIQFSDDPKVEFLLN
GKKRSEAPPHIFSIS
GKKRSEAPPHIFSIS
IDECSEQPSVCGSHT
DAFCYNTPGSFTCQC
FLERGDGPICLVLAP
LTRLGVEPSDDDCVS
LCPNACPPGRSGYPG
GPNGPQGPTGFPGPK
LANPLYCPDYRIGKV
TPVLRGQPIYIQFSN
TDDYLDQPCLETVNR
MKTFCGTPEYLAPEV
MKTFCGTPEYLAPEV
GILQKNVPILYTASQ
SSYFCKCPPGFYTSP
RRIQRRGPCIIYNED
TCHSSSSPPIDAASA
ENDENCGPTTTVFVG
QLGRLYCPVEFSKEI
RCSKTLTPGGHAEHD
NFKLVICPDEGFYKS
GDERQCLPSLDLSCK
LTIHLTSPVVREEME
RQPLRSGPTHVSTRN
TSCEDNAPATSYCVE
EAGVSGPPGGIGLRG
ETLKKASPDGYDCYF
LRASGATPCPPQAIG
WVRCNTAPHQIPQEE
VFLSWSKPIYDGGCE
YDTPGPCPSVKVKEV
FVALSKAPDGYIVKS
YLERGDGPICLVLAP
STGVVNIPAAECLDE
LRDPDINPCLSESDA
QLKYPHLPCLQVGQE
QLKYPHLPCLQVGQE
AMLSRVEPSDRYPQC
YSPKDGQPCMDHDRQ
VLRYPHLPCLQVGQE
QLKYPHLPCLQVGQE
AQDFYNWPDESFDEM
LRINFYCPGSALGRN
FTVKDCDPTTGETDD
GEVPARSPGAFDMSG
GDPEKINPVCPADLV
EKINPVCPADLVIDH
GLGGKGLPGPPGEAG
GKGLPGPPGEAGVSG
VGVEAKQPNSAIRKC
IRGQPGPPGPQGPPG
PPGPQGPPGIGYEGR
KACQSIYPLHDVFVR
IAGGGVIPHIHKSLI
RFQSSHHPTDITSLD
IAGGGVIPHIHKSLI
PHLKTCYPLESRPSL
GPAGPAGPRGEVGLP
RCNRAGKPVICATQM
LGYILTCPSNLGTGL
LGYILTCPSNLGTGL
IKPIWQRPSKEVEED
QEQLTLEPYERDHAV
DFFPPERPQQLPHGL
LALFCHEPCRPLHQL
FCHEPCRPLHQLATD
HLCDVEIPGQGPMCE
VEIPGQGPMCESNST
LAGRPLFPHVLCHNC
APGNRGFPGQDGLAG
TYFGKRPPGVLHCTT
EVVCTNCPTGTTGKR
RPEEVCGPTQFRCVS
AGKEGNNPAENGDAK
TKLLTECPPMMDTEY
GPKGLVEPVDVVDNA
IDECKEIPGICANGV
AADDTWEPFASGKTS
DELVKFEPGQSYAGV
SSYLSLTPEQWKSHR
QNGGASCPGRKVQTQ
DKGDTGPPGPQGLQG
PQGLQGLPGTGGPPG
LPGTGGPPGENGKPG
GPSGPAGPTGARGAP
GPIGPPGPAGANGEK
GSFKCLCPEGFSLSS
DGVTHIVPIYEGYAL
KRKASGPPVSELITK
KRKASGPPVSELITK
PRKASGPPVSELITK
FMVGSYGPRPEEYEF
GNGKHCLPEGAPHRV
LQGPAGPPGEKGEPG
IANVERVPFDAATLH
SLDVRWDPAPGPVLQ
NTGCYGIPGMPGLPG
PNAPKRPPSAFFLFC
PYPRIHFPLATYAPV
PYPRIHFPLATYAPV
PYPRIHFPLATYAPV
DGYSLDGPEEIECTK
ERFGSYCPTTCGIAD
AMGPRGPPGPPGSPG
FFKNWRDPDQTDGLG
DSMASICPTDGVKGM
AAGPPGPPGAAGTPG
RNMRSQHPYVLTEDT
GLSGERGPPGPQGLP
PSGPPGPPGDDGERG
PPGSPGSPGVTGPSG
PRGLYDGPVCEVSVT
RGEEGHDPKEPEQLR
PERPQQLPHGLGGIG
PITREEKPAVTAAPK
GETGPQGPPGPTGPG
PRPVTVEPMDQLDDE
IKEVNVSPCPTQPCQ
RECPGIEPVCVDLGD
GGPPTQGPGMVVGDE
LELRQGAPGQGGGGG
FLKGVTIPNSGADTL
ADRGECVPGEQEPEP
PPGAAGTPGLQGMPG
GIQGQPGPPGICDPS
RFGGEHVPNSPFQVT
VLVMFHAPWCGHCKK
KKYEDICPSTHNMDV
KKYEDICPSTHNMDV
AVFVDLEPTVIDEVR
AVFVDLEPTVIDEVR
KCFQTENPLECQDKG
GLPGVGKPGVTGFPG
GEPGQPGPRGPEGVP
GAKIGNCPFSQRLFM
FPGDAGLPGPPGFLG
REYQACGPAEEPTCK
GNSGGNVPAPDSTKG
AATLAQAPAPDVPGC
EPLPKDCPVSSYNEW
GPAGHPGPPGADGAQ
EPGQTGSPGPTGEPG
GFQGKTGPPGPGGVV
APAAPAAPAPAEKTP
APAETATPAPVEKSP
EGFGHLSPTGTTEFW
GFAGPQGPDGQPGVK
KKILATPPQEDAPSV
CYPLESRPSLSLGTI
PSGLPGSPGPPGPPG
FRTPEQCPSVVSLLS
TPGPVGAPGDAGQRG
VLNRAFFPCFDTPAV
PDVDVQGPDWHLKMP
AGTLYTYPENWRAFK
IRGRDQGPNVCALQQ
GSRGDGGPPGMTGFP
EAGIPGVPGAKGEDG
GAGLGGVPGVGGLGV
KKFPVFNPATEEELC
SRDWHGVPGQVDAAM
GHCKNLEPEWAAAAS
ERGETGPPGPAGFPG
APGQNGEPGGKGERG
LPGSPGPPGPPGIQG
PAGPAGYPGAKGERG
RQATAHCPNSYVNNN
KSCCSCCPVGCAKCA
KSCCSCCPVGCAKCA
VLPGCAQPWNHGETF
GIVVDKPPSTMQFED
KRVIISAPSADAPMF
GPIGSAGPPGFPGAP
GPAGKPGPEGLRGIP
MGSCEIYPQTIQHNP
TLNAAKVPADTEVVC
LLKGYEAPQIALRCG
QAFQIGSPWRTMDAS
VRTTHYTPLACGSNP
PFKAHVVPCFDASKV
XXXXXXMPDPAAHLP
ILALDLCPSDTNKIL
ILLNACCPGWVRTDM
KVGINYQPPTVVPGG
ETGAAGPPGPAGPAG
GAAGPPGPKGPPGDD
GERKCGGPGCGGLVT
EECKQRCPPGVVPAC
TKADIQMPFTCSVTY
PVVSIEDPFDQDDWG
VSLQELNPEMGTDND
EEAEKNAPAIIFIDE
AEKRVATPVDWKDGD
TYGGDPIPKSPFSVA
QATWTELPWPHEKVD
TGEPNTCPRCSKKVY
GDVISIQPCPDVKYG
AGEYDHLPEQAFYMV
VDSAAETPPREGKSH
DSAAETPPREGKSHF
PPGADGQPGAKGEQG
IGRTWNDPSVQQDIK
EQGPAGSPGFQGLPG
SPGFQGLPGPAGPPG
YRTDDCHPWVLPVVK
CDKLHVDPENFRLLG
VLSSALNPWNKEMGD
DRGNGSRPSSPEEVK
LQGLPGPPGPNGEQG
VFVQSVLPYFVATKL
LPQSLAHPGFFTSIG
PGTSGQQPSVGQQMI
GAQGPPGPPGINGSP
CESNSPFPVHPGTAE
EEETAAAPGSRXXXX
GQPGYCDPSSCSAYG
NGVCKNSPGSFICEC
PPGRDGQPGHKGERG
RHPYFYAPELLFFAK
IAGGTWTPSALKFAY
LNAINKCPLLKPWAL
APQKKFGPVVAPKPK
QAGPSGPPGPPGAIG
ARGPAGPPGKAGEDG
GHSEACEPETGACQG
FLLSKVNPSQTHNNM
GLMGARGPPGPAGAN
GPSGESRPGSPGPPG
NYAGADAPIEKGKGK
DEDNTWEPEENLDCP
SPGPSGTPGDTGPPG
NKGGPGQPGFEGEQG
GARGLPGPLGPPGPA
LPGPLGPPGPAGPTG
PTGEKGEPGPRGLVG
GEKGEPGPRGLVGPP
TDCFNCLPIAAIVDE
TDCFNCLPIAAIVDE
TDCFNCLPIAAIVDE
PPGAEGLPGSPGFPG
SDAKITFPGCFTNTC
VAPTISSPVCQEQLV
AAPAAPAPAEKTPVK
ECNQCKAPKPDGPGG
KLGVPGLPGYPGRQG
VPGLPGYPGRQGPKG
KLGVPGLPGYPGRQG
VPGLPGYPGRQGPKG
AFHLGKCPNPPVQEN
GRPGEVGPPGPPGPA
SNLRTTHPHFVRCII
TNLRSTHPHFVRCII
TNLRSTHPHFVRCII
TNLRSTHPHFVRCII
VVKVLDTPGPPTNIT
IAAGEKIPLSQEEIT
TNLRSTHPHFVRCII
TNLRSTHPHFVRCLI
TNLRSTHPHFVRCII
SDGQPGPPGPPGTAG
QPGPPGPPGTAGFPG
PPGTAGFPGSPGAKG
TAGFPGSPGAKGEVG
LGAHILGPGAGEMVN
EMFKKPTPSTLKAGE
SPLTICFPEYTGANK
TCVSGEDPTQGADLS
CCSFECQPARGPPGL
GFLGPPGPAGTPGQI
STPHVAEPAENEQDE
GPGMRGMPGSPGGPG
MRGMPGSPGGPGSDG
AGKNSGMPPGAAAIA
NIQAVLLPKKTESHH
FIQKVPIPCYLIALV
NIQAVLLPKKTESHH
NIQAVLLPKKTSATV
NIQAVLLPKKTESHH
LKSKGLAPDLPEDLY
NIQAVLLPKKTESHK
NIQAVLLPKKTESHH
NIQAVLLPKKTESHH
NIQAVLLPKKTESHK
NIQAVLLPKKTESHH
NIQAVLLPKKTESHH
NIQAVLLPKKTESHH
NIQAVLLPKKTESHH
NIQAVLLPKKTESQK
DIDECALPTGGHICS
DPGPSGPPGPPGDDG
LDAVRGSPAINVAVH
NGQCRNTPGSFVCTC
RLDKACEPGVDYVYK
SKVKCSGPGLSPGMV
QKVRAWGPGLEGGVV
PPGGVGFPGSRGDTG
RVYQSLCPTSWVTDW
DRGPKGLPGPQGLRG
SRIEDGVPQHLVLVL
KGTEWVDPEDPTVIA
YVPSREGPYSISVLY
LLVEFYAPWCGHCKA
SVPGPMGPSGPRGLP
GFQGQTGPPGPAGVL
VFECEYYPVVPGKYV
EVVETMCPVPAAATS
DDGEAGKPGKAGERG
DKFRFTPPLEDSCFH
GHRCVNSPGSFRCEC
YSVSSVLPGCAQPWN
GSRVGPEPTTDCFVA
DTIARALPFWNEEIV
KDLAEDAPWKKIQQN
PPGATGFPGSAGRVG
GKVEADIPGHGQEVL
DPNAPKRPPSAFFLF
KFRAKFFPEDVSEEL
KEEYGESPLQDAEEA
EVDETYVPKEFNAET
GPNGLSIPGEQGRQG
KEANVKCPQIVIAFY
GKLRPHYPLMPTRPV
MTEKAPEPHVEEDDD
EEFASTCPDDEEIEL
VTYFGKRPPGVLHCT
KGEFKCDPHEATCYD
GEDGRPGPPGPQGAR
KPIWTRNPDDITQEE
ICNPVLCPWGKKAFS
TEVVCAPPTAYIDFA
QTNDYMQPEEDWDRD
VTTCLRFPGQLNADL
VTTCLRFPGQLNADL
VTTCLRFPGQLNADL
VTTCLRFPGQLNADL
VTTSLRFPGQLNADL
VTTCLRFPGQLNADL
VTTCLRFPGQLNADL
VTTSLRFPGQLNADL
NSCSANGPGLYLIHG
GDPCELCPTEPDEAF
RDEQLNAPYSCQAEG
GETGDLGPMGVPGRD
KRGDSGSPATWTTRG
EVGADGVPGFPGLPG
PAGPAGKPGPDGLRG
HDFPGFDPNQDAEAL
GEAGPIGPKGYRGDE
GPVGPPGPAGERGHP
GENGAPGPMGPRGAP
QIPKYCFPNYVGRPK
QIPKYCFPNYVGRPK
QKGDPGYPGPAGPKG
APGPSGSPGLPGVPG
ISVKYGGPNHIVGSP
ERAEAGVPAEFSIWT
GPRGETGPAGRPGEV
PQQPPPPPAPHPQQH
QPPPPPAPHPQQHPQ
PPPPAPHPQQHPQQH
HHIPTSAPVYQQPQQ
SAPVYQQPQQQPVAQ
YQQPQQQPVAQSYGG
IASQTNCPLYVTKVM
GGVGPIGPPGERGAP
LRGGAGEPGKNGAKG
HHEAEIKPLAQSHAT
TADDRVNPCIGGVIL
PPGPPGAPGPCCGGV
SFLLTTFPRPVTVEP
LLTTFPRPVTVEPMD
VTTFTGEPNTCPRCS
EQGSAGIPGPFGPRG
GAPGTPGPQGIAGQR
GPPGVAGPPGGSGPA
SRAKSPQPPVEEEDE
GPQGPPGPQGPNGLS
QAQAGQCPSLEGRLG
GGKPGKRPGTAAEVP
IKKIGYNPDTVAFVP
PDTVAFVPISGWNGD
KKARAYGPGIEPTGN
TGLKAHEPTYFTVDC
TYTVKYTPVQQGPVG
CTEQGSHPKFQKPKQ
QSSPNCAPECNCPES
VSGDVGLPGAPGFPG
LPSCPGAPGSPGEKG
GPIVWGEPGTNGQHA
RQLGLPGPPDVPDHA
TCRVTYCPTEPGNYI
PDGPGGGPGGSHMGG
SNRLVTSPCCIVTST
TGDSPLGPMTHRGEE
DKHGEVCPAGWKPGS
LRIADQCPSSLAIQE
FPSIVGRPRQQGMMG
FPSIVGRPRQQGMMG
FPSIVGRPRHQGVMV
FPSIVGRPRHQGVMV
FPSIVGRPRHQGVMV
FPSIVGRPRHQGVMV
FPSIVGRPRHQGVMV
FPSIVGRPRHQGVMV
FPSIVGRPRHQGMME
KLVINGNPITIFQER
PEVKHFCPNVPIILV
PEVKHFCPNVPIILV
GPPGAVGPAGKDGEA
DSLVRECPGIEPVCV
MHIQCTKPDTVGSAL
FQGKTGPPGPGGVVG
ACKDSDWPFCSDEDW
PPGPPGPPGPPGPPS
HAEHDGQPYCHKPCY
YSYWLSTPEPMPMSM
PMPMSMAPITGENIR
SSGDPGKPGEAGNAG
EAGNAGVPGQRGAPG
PPGPPGPPGPPGVSG
NPRCESAPGCGVWQR
GFPGAPGPKGEIGAV
CPGAPGSPGEKGAPG
TKDNGIRPSSLEQMA
FSFLPQPPQEKAHDG
DFKSPDDPARHITGE
GIVNVNIPTSGAEIG
AVKGYLGPEQLPDCL
GGDGPAGPPGERGPN
GFAGDDAPRAVFPSI
GPGDKGDPGEDGQPG
VDETYVPPAFSDDKF
DDPTDSKPEDWDKPE
VVLEGPAPWGFRLQG
LLDKYLIPNATQPES
TYRVGEGPGVCWLAP
GPPCPSCPAPEFLGG
WMVEFYAPWCGHCKN
KMDCQECPEGYRVTY
YEIARRHPYFYAPEL
GKTGPPGPGGVVGPQ
FTLKHVGPGVLSMAN
VDVSHEDPEVKFNWY
GPPGSPGPRGPPGHL
GEDEDKGPPCGPVNC
VRVCENIPIVLCGNK
VCPAGWKPGSDTIKP
IKKFVLCPECENPET
GPRGVPGPEGEPGPP
REGFPGPPGFIGPRG
YLEDDIRPDIKDDIY
GPSGPPGPPGDDGER
GPRGPPGPPGKPGDD
PRGPPGPPGKPGDDG
PVIVTETPEPAMTSG
IVTETPEPAMTSGVY
GESRPGSPGPPGSPG
SRAGLQFPVGRIHRL
PGPEGQSPAPALRSR
PEVKFNKPFVFLMIE
ADDGCPKPPEIAHGY
RAENACVPPFTIEVK
SDEHGIDPTGSYHGD
SDEHGIDPTGSYHGD
IGGSERCPRCSQAVY
AKRKASGPPVSELIT
GKRKASGPPVSELIT
TPRKASGPPVSELIT
KLLETECPQYIRKKG
KFNEEHIPDSPFVVP
XXXXXXMPGGLLLGD
CDLSLKIPEISIQDM
LPGPAGPPGEAGKPG
KVPVYETPAGWRFFS
LVGFQGPPGRPGHVG
FAGADGGPGPRGLPG
DGLFSGDPNWFPKKS
GPAGPRGPAGPSGPA
QPGAKGEPGEFYFDL
GVHGPRTPCEEILVK
CPAVLCHPNSPLDEE
RPGERGPPGPQGARG
IDKFRFTPPLEDSCF
CCHGGLSPDLQSMEQ
CCHGGLSPDLQSMEQ
CCHGGLSPDLQSMEQ
GAKGEAGPQGPRGSE
YLGPEQLPDCLKGCD
CGPDVGRPDRGRLGF
PPGLRGDPGFEGERG
KVGINYQPPTVVPGG
KVGINYQPPTVVPGG
KVGINYQPPTVVPGG
KVGINYQPPTVVPGG
RAGDWQCPNPGCGNQ
PTGQAGEPGPRGLLG
KCTPRVCPFAGILEN
DKARQAAPCVLFFDE
PVSPAPQPTEERLPS
LQGNDGSPGYGSVGR
GFAGDDAPRAVFPSI
GFAGDDAPRAVFPSI
KPGVTGFPGPQGPLG
GFPGPKGPTGDPGKN
HAEHEGKPYCNHPCY
PVGPPGPPGPPGPPG
AGALQCSPSDAYTKK
IVLTGWRPGSGFTNT
LRGCEVTPDVNISGQ
GAPGHPGPPGPVGPA
GATECINPQDYKKPI
EEAPGHRPTTNPNAS
TAVRLLLPGELAKHA
TAVRLLLPGELAKHA
TAVRLLLPGELAKHA
TAVRLLLPGELAKHA
TAVRLLLPGELAKHA
TAVRLLLPGELAKHA
TAVRLLLPGELAKHA
TAVRLLLPGELAKHA
TAVRLLLPGELAKHA
TAVRLLLPGELAKHA
TAVRLLLPGELAKHA
TAVRLLLPGELAKHA
TAVRLLLPGELAKHA
TAVRLLLPGELAKHA
TAVRLLLPGELAKHA
TRCIDVRPGYCYTAL
QDGRPGPPGPPGARG
SHPRDFTPVCTTELG
VVKVRGLPWSCSADE
DLPEHKRPSAPVDFS
EGTYCCGPVPVRAIK
IRGPSGLPGSPGPPG
YIAVHVVPDQLMAFG
LAQATGKPPQYIAVH
AQATGKPPQYIAVHV
ARGLTGRPGDAGPQG
QLDTVPFPPPRPSAE
LDTVPFPPPRPSAEL
DTVPFPPPRPSAELE
VPFPPPRPSAELEES
CMEKSLGPNSCSANG
SPGPPGPPGIQGPAG
GNPGNDGPPGRDGQP
KAVGDKLPECEAVCG
LAPITSDPTEATAVG
AALKPRLPAPPPVTT
LTGPIGPPGPAGANG
FPGFPGYPGNRGAPG
GSAGPQGPPGPSGEE
PYDVVVLPGGNLGAQ
AGQGGHPPGYTSLAS
QEYDEAGPSIVHRKC
QEYDEAGPSIVHRKC
QEYDEAGPSIVHRKC
TGQCECQPGITGQHC
DTIARALPFWNEEIV
KRGQCIKPLFGAVTK
TSYGETCPGLEQYAI
GESIGNCPFSQRLFM
HYAHTDCPGHADYVK
GPGSDGKPGPPGSQG
SDGKPGPPGSQGESG
GDRGETGPAGPPGAP
FQGPPGEPGEPGASG
ALTQTGGPHVKARVA
XXXMVLSPADKTNVK
GQHVPGSPFQFTVGP
PPGEPGEPGASGPMG
HLYRGIFPVLCKDPV
AVFVDLEPTVIDEVR
DAGPVGPPGPPGPPG
TPSPPPAPGVPDRAP
GPSGAAVPCKVEPGL
CDKTHTCPPCPAPEL
GENKAFYPEEISSMV
FEDDDHGPPAPPNPF
EDDDHGPPAPPNPFS
PCQSDEVPDGIKSAS
EVITTYCPANNEPIA
VGSYGPRPEEYEFLT
GPMGLMGPRGPPGAA
[truncated: 949 more rows]

## Sheet: reordered_oxidation_P
NIVTPRTPPPSQGKG
PPGPPGPPGPPGVSG
SRAGLQFPVGRIHRL
DVGQSAAPTFMISPE
LAQATGKPPQYIAVH
PQGPGGPPGPKGNSG
VPFPPPRPSAELEES
TASQCQQPAENKLSD
EKGDRGFPGTSLPGP
KVLKQVHPDTGISSK
PAGPPGPPGPPGPPG
EKLNGTDPEDVIRNA
RVAPEEHPVLLTEAP
GLPGPIGPPGPRGRT
VSTPHYSPGLLIEKS
LPGSQGAPGTPGPVG
GSLGLKGPQGPRGEA
GPGDKGDPGEDGQPG
GQSSEKAPEVSHIKK
SPGAPGAPGHPGPPG
KLLETECPQYIRKKG
TYGAECFPACNPQNG
GILTLKYPIEHGIIT
EIGASRNPCDETYCG
PRGPPGPPGKNGDDG
HFNGAGSPPDGVKCS
STGGISVPGPMGPSG
TYGQQGHPNTWKREP
ILYLLFNPWCKEDMV
RIQGTLQPHARYLIF
LDAVRGSPAINVAVH
GETGPAGPPGAPGAP
ATAPPDAPNREEVFD
GPKGSPGPSGTPGDT
PRGANGAPGNDGAKG
EGSLHSSPVGPSSSK
EPGSIKVPDQGFIKF
GPRGSPGPQGVKGES
GVMGFPGPKGANGEP
VPIWERSPWVESEIG
SCSVEYIPYEAGTYS
ENTEDWRPRPGTGQS
GPIGPPGPRGRTGDA
PVGPPGNPGANGLTG
DLQFSSAPAPDTLKE
REDDSIRPFKVETSD
EHKRPSAPVDFSKID
FGTCHNLPGLFRCEC
WLVEFYAPWCGHCQR
LTILRGCPGLPGAPG
GPPGTPGPQGLLGAP
GSRVGPEPTTDCFVA
RTLKLTTPTYGDLNH
VFECEYYPVVPGKYV
DPGLPGPPGLSIGDG
PVIVTETPEPAMTSG
QEYDEAGPSIVHRKC
RRLPGSCPATPQSSG
VFKAENNPWVTPIAD
EEGALIEPLSVGIHA
LAGTAGEPGRDGNPG
ETGPQGPPGPTGPGG
FLEEVLCPPKYLKLS
TIDDPQCPSGTKILY
IYEGQLGPDNPNVAR
FKYLRAEPEDHYFLL
SLDVRWDPAPGPVLQ
KVPQVSTPTLVEVSR
SMIASRKPTDGASSS
PNPRISCPEGTNAYR
VLSSALNPWNKEMGD
GPRGERGPPGESGAA
DRGPAGPPGGPGDKG
GSEGVQGPPGQQGKK
RKGQKGEPGLVPVVT
YQQPQQQPVAQSYGG
RQPLRSGPTHVSTRN
KRKASGPPVSELITK
PIGSAGPPGFPGAPG
GATECINPQDYKKPI
GPPGPPGPAGKEGGK
SKVTAQGPGLEPSGN
EVLAEKCPNLTHLNL
PTGFSAFPFELLHTP
GAPGQMGPRGLPGER
GFAGDDAPRAVFPSI
PCQSDEVPDGIKSAS
AAPAAPAPAEKTPVK
PESLKRIPIEDGSGE
GESGAAGPTGPIGSR
QPCAWGQPQCPQSIM
PSLKGEGPEVDVNLP
PTQVKNRPTSISWDG
VIQFSDDPKVEFLLN
CPGAPGSPGEKGAPG
AGGTGITPMLQLIRA
KKKVLKAPVEELDRE
PPGPPGPPGPPGPPS
TAVRLLLPGELAKHA
QEYDESGPSIVHRKC
GGPGPQGPPGKNGET
IGRTWNDPSVQQDIK
KTCGCVGPDNVPREF
AVISSPDPVRGEVVK
QPGAKGEPGDAGAKG
DKGEPGGPGADGVPG
VDEQPQHPLHVTYAG
SRPNRAPPGVPSRSG
RVQFKTYPGVMHSSC
NYLTSPLPEEVDETS
VVVDLAMPMADGREF
GPPGLAGPPGESGRE
KEYGHLLPGHRSQDH
HGHKICDPYAWLEDP
GDPGDRGPPGRPGLP
DAGRCWSPGVTVAPE
KVLKQVHPDTGISSK
FPGDAGLPGPPGFLG
QKVRAWGPGLEGGVV
VYSDEEEPKDESARK
SRAGLQFPVGRVHRL
SCCTSASPTVCFLKE
KCCVECPPCPAPPVA
PADAAARPGVHETLN
RAARVQQPDCREPFL
TEVVCAPPTAYIDFA
WDKPEHIPDPDAKKP
ASGERGPPGPMGPPG
LPGSMGPPGTPSVDH
PPGHQGPPGPDECEI
GESGPSGPAGPTGAR
HAVCQNLPGSFQCLC
APGVKGEPGAPGENG
ALTQTGGPHVKARVA
CMEKSLGPNSCSANG
PPGFPGAPGPKGEIG
EAPRSKWPWQVSLRV
VVKEAGNPGSLFGYS
SATEAAKPAKPDEKG
ASNLNLKPGECLRVR
GPGERGPPGVNGTQG
AKGDAGPPGPAGPAG
AAGERGAPGFRGPAG
RHAGGKAPGVQGQMA
APAETATPAPVEKSP
PAGEPGEPGQTGPAG
VLKNNLCPSGSNIIS
SDGQPGPPGPPGTAG
DVTCVFDPVHTISHT
IKSIDAGPVDAWTLA
GPFGPRGPPGPVGPS
GLLPKGYPHLCSICD
KPGVTGFPGPQGPLG
PGFKAEGPEVDVNLP
PDARSRCPDGSTCCE
GSVGPAGPRGPAGPS
PFPRLKYPLEEFVKE
IAQGGVLPNIQAVLL
SSYNEWDPLEEVIVG
DYKADCPPGNPAPTS
PPGMTGFPGAAGRTG
PPGPQGLPGLAGTAG
SEGVQGPPGQQGKKG
QEGRPGAPGPIGVGE
TNLRSTHPHFVRCII
NGQCLNAPGGYRCEC
GPPGPQGPPGPQGPN
GDRGETGPAGPPGAP
HGMEGALPNREDRAV
YSRPKQLPDKWQHDL
GPAGKEGPVGLPGID
PPGLAGPPGESGREG
HPGPRGVPGIVGAVG
NPGPDGAPGERGGPG
ARTSSRAPCSPTSVS
GILTLKYPIEHGIIT
PAGERGAPGPAGPRG
GGLGSPGPKGDKGEP
GAKGDAGPPGPAGPA
SRGERGLPGVAGAVG
GPAGAPGPAGSRGAP
TGEPNTCPRCSKKVY
GPEQRFCPAGVYEFV
PDPEAVKPDDWDEDA
RTLKLTTPTYGDLNH
KYCEKRDPHLACVAY
GLQGPPGPPGSPGEQ
PAGAPGTPGPQGIAG
LKTFEEDPAVGAIVL
AVISSPDPVRGEVVK
QYRALTVPELTQQMF
MFETFNTPAMYVAIQ
LKCNEEHPAYLASDE
IAIKNGLPAPDFKVN
SPGRDGSPGAKGDRG
RSCGSSTPDEFPTDI
ICNKQDCPIDGCLSN
GEVGPAGPNGFAGPA
PTGQVGDPGERGPPG
DSAAETPPREGKSHF
DAFCYNTPGSFTCQC
KYKGQHVPGSPFQFT
EEAPSLRPAPPPISG
GSAGRVGPPGPAGAP
KLCEAICPAQAITIE
ETHGEVCPANWTPDS
RTLKLTTPTYGDLNH
GPSGPQGPGGPPGPK
DPGRPGEPGLPGARG
PRGLYDGPVCEVSVT
SIGIKCAPGVVGPAE
YSLTVENPAGSKTVS
RCSVCEAPAIAIAVH
LGFGTYAPPEVPRNR
ERGVQGPPGPAGPRG
DTVPFPPPRPSAELE
FQGKTGPPGPGGVVG
FFQRAEMPDGQYDPE
LRASGATPCPPQAIG
DPGEDGQPGPDGPPG
AIGGDRYPGSTFMDH
VTTCLRFPGQLNADL
CCHGGLSPDLQSMEQ
SKVCAYGPGLKGGLV
GASGPAGPRGPPGSA
DAPRAVFPSIVGRPR
GPDGLQGPPGPPGTS
GLSGPVGPPGNPGAN
PDVDVQGPDWHLKMP
KTGPPGPPGVVGPQG
GNKGDVGPTGPEGPR
ATGDKGPPGPVGPPG
EPQVYTLPPSRDELT
KDGESGRPGRPGERG
FPSIVGRPRQQGMMG
GPNGPPGPAGSRGDG
KVLKQVHPDTGISSK
FPGADGIPGHPGQGG
RAGKRGLPGPQGPRG
EMFKKPTPSTLKAGE
GKDGPRGPTGPIGPP
VTTFTGEPNTCPRCS
DILPNETPCYITGWG
PKGPTGDPGKNGDKG
FVVPVASPSGDARRL
DADNTWEPEENLDCP
EPPLAPAPRPARTPG
PQVYTLPPSREEMTK
SRDWHGVPGQVDAAM
LLTTFPRPVTVEPMD
GFITFTNPEHASVAM
GNPGNDGPPGRDGQP
FKLKHYGPGWVSMAN
LYGSAGPPPTGEEDT
RCSKTLTPGGHAEHD
FQGPPGEPGEPGASG
TGVELGKPTHFTVNA
QRGIVGMPGQRGERG
GLVSKICPVETLVEE
KSVSAFAPICNPVLC
QGFSYQCPQGQVIVA
YPGEAGSPGERGDQG
LKGDQGEPGPSGNPG
KDLAEDAPWKKIQQN
GLNGLPGPIGPPGPR
GPIGVGEPGQPGPRG
GTRCLCLPGFSGPRC
ERGETGPPGPAGFPG
RRIQRRGPCIIYNED
MFETFNTPAMYVAIQ
PTLLTEAPLNPKANR
RGEEGHDPKEPEQLR
GGKGEQGPPGPPGFQ
ENNPWVTPIADQFQL
VSLRVHGPYWMHFCG
LVRSTEYPCAGLVEG
PVLLTEAPLNPKANR
PAPAPQHPAASALRT
AVAATAPPDAPNREE
SPGPPGSPGPRGPPG
PDGPGGGPGGSHMGG
LRASSTCPLTFENVK
APGHPGPPGPVGPAG
QGESRTGPPGSTGSR
SYFVEWIPNNVKVAV
GEVPARSPGAFDMSG
CPETLFQPSFIGMES
KADIGCTPGSGKDYA
MRYWLLPPFLAIVYF
GKGERGAPGEKGEGG
NFVRCIIPNHEKRSG
GYPGNIGPVGAAGAP
VIAVSCGPAQCQETI
GPPGKRGPPGPAGPE
DFGHVGQPGPPGEDG
AALAGLRPHSDYIIG
SRLVEMGPAGAQFLG
GQHVPGSPFQFTVGP
SIIGQVPPSPTLFSM
PFELLHTPEKWVRFK
SYFVEWIPNNVKTAV
LLDGVQNPRAEDLVG
PAGARGEPGNIGFPG
GAKGDAGPAGPKGEP
LNAINKCPLLKPWAL
EVVCTNCPTGTTGKR
GPGGPPGPKGNSGEP
QAFQIGSPWRTMDAS
DRGEPGPPGPAGFAG
GLGGKGLPGPPGEAG
TPRKASGPPVSELIT
EPGPSGPPGKRGPPG
ALVDSCAPGLCPDWE
EKLNGTDPEDVIRNA
SRAGLQFPVGRVHRL
GEPGPPGPAGAAGPA
LEKSYELPDGQVITI
LQGPEPEPGQGTEDR
KVLKQVHPDTGISSK
DGVTHNVPIYEGYAL
LMGPRGPPGAAGAPG
GPAARATPQHTVSFT
KRGDSGSPATWTTRG
KTSACFEPSLDYMVT
ARAGAIAPCEVTVPA
ASLGAEDPETQVVLI
PPGKDGLPGHPGQRG
GSAGIPGPFGPRGPP
GLMGARGPPGPAGAN
CPETLFQPSFIGMES
GENGVVGPTGPVGAA
GNIGFPGPKGPTGDP
CQPKVPEPCPSTVTP
STCGLHKPEPYCIVS
QLARPGVPKVCILIT
LPGADGLPGPPGTML
SHHDQDHPTFNKITP
LCGTCGQPADKASAS
MPGPRGSPGPQGVKG
IKKFVLCPECENPET
PPGPAGPPGSPGKDG
ILNPAAIPEGQFIDS
GPAGPAGPPGLIGEQ
VPGLPGYPGRQGPKG
IKTSCLCPVFVNTGF
GKGGPGFPVCPAGGI
SFRVTWHPLSADEGL
PTGPSGPPGVGKRGE
GHQGPPGPDECEILD
GEKGEPGPRGLVGPP
YLVEIQCPEQVVGGI
TQEKNPLPSKETIEQ
KVGINYQPPTVVPGG
EVGPPGPPGPAGEKG
GKKEAGIPEFYDYDV
TKDNGIRPSSLEQMA
YLERGDGPICLVLAP
GKGLPGPPGEAGVSG
TPGPVGAPGDAGQRG
DEPIIEEPSRLQESV
QLHLVRTPEGHGEVR
IAQGGVLPNIQAVLL
DGGRGWGPHCEICPF
GPVGPPGPAGERGHP
GLRFFRSPQQVLPSP
DNEKRQDPGDNWEEG
GPRGIPGPVGAAGAT
GIQGQPGPPGICDPS
DVGVFGCPTTVANVE
ARGLTGRPGDAGPQG
LSGPVGPPGNPGANG
ESLVNRRPCFSALEV
QAGVMGFPGPKGAAG
QVIILNHPGQISAGY
GARGAPGPDGNNGAQ
IANVERVPFDAATLH
SQIAAAEPWPENATL
VLATTGCPGVSTQGL
SECCCANPDYGFGEP
PAGFAGPPGADGQPG
HSARLCQPEGIHICD
IKKIGYNPDTVAFVP
GFAGDDAPRAVFPSI
ERGHPGPPGPPGEQG
EAGIPGVPGAKGEDG
GMVLLCDPPYHFPDD
AQCETLSPDGLPEEQ
ISGPPGPPGPAGKEG
SYRCECFPGLAVGLD
GPVGVQGPPGPAGEE
EFQITCGPDSFATDP
EAGERGPPGLPAHLD
RPEEVCGPTQFRCVS
PYGGQCRPCPCPEGP
SIGPKGIPGEDGYRG
FQEENEIPASVFVKQ
IMKLVNCPETFTPDM
GPPGPTGPAGPPGFP
DVGPAGLPGPRGPPG
ALKPGETPLPKDENG
HFVRCLIPNETKTPG
PSLGPVCPFRCQCHL
KKARAYGPGIEPTGN
EVQHECIPQAILGMD
PPGPMGPPGLAGPPG
DDMKALCPTIFPVVP
SEGARGAPGPAGPPG
GKGKDVEPQGPPAGR
CMAECLTPAIYAKLR
IGTHCGQPVCESGCL
DAPRAVFPSIVGRPR
HKAIRRNPDTQWITK
KSCCSCCPVGCAKCA
QIPKYCFPNYVGRPK
GERGVPGPPGAVGPA
LEKSYELPDGQVITI
XXXXXXMPGGLLLGD
LANARETPHSPGVED
SRIEDGVPQHLVLVL
TNLRSTHPHFVRCII
GLARVADPDHDHTGF
KLGVPGLPGYPGRQG
PSGLPGSPGPPGPPG
VNCVRFSPDGNRFAT
HFVRCIIPNETKTPG
YNELRVAPEEHPTLL
LKVLSVCPSNKPAIV
TAGPPGTPGPQGLLG
AHLSICFPDYDGPNT
QIPKYCFPNYVGRPK
CCHGGLSPDLQSMEQ
FLPQLARPGVPKVCI
GGVGPIGPPGERGAP
PPGVPGSPGSSRPGL
GVPGPQGPSGQPGYC
GAGLGGVPGVGGLGV
GVAYIAAPSGSAADK
SPGPSGTPGDTGPPG
ECYVARDPCDPPGTP
TGIPKDLPETLNELH
PPGSAGAPGKDGLNG
GPIGSRGPSGPPGPD
DRGENGSPGAPGAPG
FWILRLPPGSKGEAP
GERGETGPPGPAGFA
TYRQLFHPEQLITGK
VDCGFEHPSEVQHEC
PEVKHFCPNVPIILV
LPGRDGSPGGKGDRG
GSAGPPGPPGLRGSP
GPLGPIGPPGVRGSV
GGDGPAGPPGERGPN
GHIKRRYPQVVTRLI
VFVQSVLPYFVATKL
KDGLPGHPGQRGETG
EVDETYVPKEFNAET
GPTGFPGPKGPPGPP
DKTHTCPPCPAPELL
VKGSRGFPGEKGEVG
GITYQDQPWHADCFV
PPGRDGQPGHKGERG
CCHGGLSPDLQSMEQ
GPNGLSIPGEQGRQG
GELGSKIPVHPNDHV
FGDAINWPTPGEIAH
GAAGPPGPKGPPGDD
TLMISRTPEVTCVVV
GKGDAGAPGERGPPG
SYFVEWIPNNVKTAV
AQNWLADPNGGPEGE
GETGPSGPVGPAGAV
KEDDALWPPPDRVGR
GPPGARGPPGAVGSP
EAAKPAKPDEKGEMQ
KQELNEPPKQSTSFL
LPLLPGHPGLFPGLL
RPGEPGLPGARGLTG
AEGFAGAPGYPKSPP
AAVPKILPCPTSEDT
LLTGYCEPPTGVSLR
ETGLCLLPLKEKKKQ
GERGPPGPQGARGLP
NTKFTSQPGYIGRLY
KKILATPPQEDAPSV
PPGPQGPPGPQGPNG
PPGPPGPPGPPSAGF
GPLGIAGPPGARGPP
YQPPTVVPGGDLAKV
PAGPPGAPGAPGAPG
IQFVDWCPTGFKVGI
PPGPPGSPGEQGPSG
VCPAGWKPGSDTIKP
GNKGDVGPTGPEGPR
GFQGQTGPPGPAGVL
XXXXXXMPKHEFSVD
PPGPAGTPGQIDCDT
NLREGTCPEAPTDEC
GLDGPPGPDGLQGPP
DVYKGLLPEELTPLI
ENGSPGAPGAPGHPG
QEYDESGPSIVHRKC
QFQIRDCPLNAEAAS
GENGAPGPMGPRGAP
EEIANYRPTLDTLHE
VSDTVVEPYNATLSV
ARAFRGNPAAVCLLE
QFVGACNPPTDPGRK
YEIARRHPYFYAPEL
QKALSCHPDKNPDNP
AQYLQQCPFEDHVKL
CGGSLIAPDWVVTAG
GIRGRPGPAGPPGSQ
KRKGTDVPKWISIMT
YNELRVAPEEHPTLL
YFYNRSWPGCQECPA
PAGSRGAPGPQGPRG
HDFPGFDPNQDAEAL
GFPGPKGPTGDPGKN
ATEEEGTPKESEPQA
GGNRTKTPGPGAQSA
KVLKQVHPDTGISSK
APGENGTPGQTGARG
GGDGSKGPTISAQEA
PGKIVPLPGPPGAEG
IDECSEQPSVCGSHT
PSGAEGPPGPQGLAG
LLVEFYAPWCGHCQA
PPGTAGFPGSPGAKG
KLEFAIYPAPQVSTA
IDARVHTPSGAVEEC
KDGRTGHPGTVGPAG
IEFNKEIPAWVPFDP
CPETLFQPSFIGMES
DLFSDNAPPPELLEI
MVGHEALPLAFTQKT
DIESKIQPGSQQADF
LGYILTCPSNLGTGL
AFGPGLEPTGCIVDK
GVCVNTAPGYSCYCS
SLGEVGGPDLKGQVE
LHEATDYPWRPALTP
ISVKYGGPNHIVGSP
AHLNKVCPTTETIYN
KGPKVEAPSLDVHMD
LLQDSGAPDGTLNII
PQCRECAPGYWGLPE
MITRAGLPCQDLEFV
ARGPAGPPGKAGEDG
PPGPPGPPGPPGPPG
RKCCVECPPCPAPPV
SPGFQGLPGPAGPPG
RLIGPNCPGVINPGE
TAVRLLLPGELAKHA
EKKAYCEPCYINTLE
IAQGGVLPNIQAVLL
GRKTGQAPGYSYTAA
GGRQHHPPYHQQHHQ
QRAEGTFPGKIXXXX
FIQKVPIPCYLIALV
GPMGLMGPRGPPGAA
NPSTISSPGHCASLS
SCDVRYWPQEAGEYA
PEVKFNKPFVFLMIE
FFEEVNDPAKNDALE
GARGPPGPAGANGAP
GEQGPPGPPGFQGLP
TWASRQEPSQGTTTF
LQGNDGSPGYGSVGR
GGCLHADPDLGVLCP
EAPRSKWPWQVSLRV
DAPRAVFPSIVGRPR
PQGYNGPPGLQGFPG
AQDFYNWPDESFDEM
GPRGPPGPPGKNGDD
GAAGRTGPPGPSGIS
VSLQELNPEMGTDND
TRCIDVRPGYCYTAL
LVLDCHYPEDEVGQE
LQEIASEPDSTHVYN
RNCEQCKPFYYQHPE
MHVRGDGPWYYYETI
RMSGECAPNVSVSVS
EKGEGGPPGVAGPPG
SVELQLPPKAAALAH
EAGAQGPPGPAGPAG
DAPRAVFPSIVGRPR
VEECRCPPGYIGLSC
ARAGAIAPCEVTVPA
CQQNGIVPIVEPEIL
EQSFQGSPSADTLKA
APQKKFGPVVAPKPK
CPAVLCHPNSPLDEE
SLLALVKPEVWTLKE
AGGWGKPPVDETGKP
ISIKYGGPYHIGGSP
VCGGNQVPRPGFFFE
AKIDAASPLEKVCLI
NFVRCIIPNHEKRAG
TVGQACNPSACRAVG
DAGLPGPPGFLGPPG
GPPGHQGPPGPDECE
GPPGPTGPGGDKGDT
PPGPDGLPGSMGPPG
KLREQLGPVTQEFWD
GAAGLPGPKGDRGDA
EKLNGTDPEDVIRNA
QISREQVPSLGSNVA
QDLEPGAPSMGAKSL
TITGKKPPCCVLSNP
CYGIPGMPGLPGAPG
TRKVFANPEDCVAFG
MLVEFFAPWCGHCKR
GLPGVGKPGVTGFPG
RPGGEPSPEGTTGQS
LADNVICPGAPDFLA
EVGFAGSPGARGFPG
ETGAAGPPGPAGPAG
FWILRLPPGSKGEAP
KMPGGPKPGGGPGLS
ARGLVGEPGPAGSKG
GDPEKINPVCPADLV
HGGFRCYPRNPCQDP
SGKTEKSPRDQEIKF
ADDGCPKPPEIAHGY
GEPGKEGPPGLRGDP
QPGAKGEPGEFYFDL
TNLRSTHPHFVRCLI
CSKTLKLPTPTYGDL
PSGKPGKPGDHGRPG
GEAGSAGPPGPPGLR
LGYILTCPSNLGTGL
IRGPAGHPGPPGADG
SKSTSSFPCPAGHFN
HYAHTDCPGHADYVK
LTGPIGPPGPAGANG
WFVQSQKPVDKLEKH
GETGAAGPPGPAGPA
APAPPPEPERPKEVE
LTRLGVEPSDDDCVS
NPDGKRAPWCHTTNS
KDINDNPPTCPSPVT
EFINKLQPGSVKKIN
KEDDALWPPPDRVGR
EQGATGLPGVQGPPG
CELNYRLPSGNHMKE
VGLYGVIPECGETYH
SGNRTWYPEVPKCEW
GEPGSAGPQGPPGPS
GPGSRGFPGADGVAG
GATECINPQDYKKPI
ADLKWTVPEKDGGSP
PAGPRGPPGSAGAPG
TVFKTTIPEEEEEEE
GPHKEIYPYVIQELR
GESIRGQPGPPGPQG
DTQRDTTPLNVLCSP
EDYELLCPNGARAEV
ELFVKEPPVLITRPL
RCNRAGKPVICATQM
GAPGPHGPVGPAGKH
PKVDVEVPDVSLEGP
LPGPSGEPGKQGPSG
RAENACVPPFTIEVK
FKTSPKIPGIDLNST
APGLRGLPGKDGETG
IYEGYALPHAILRLD
AAEALKHPWISHRST
VSDTVVEPYNATLSV
FCHEPCRPLHQLATD
HKGERGYPGNIGPVG
GVRGEPGPPGPAGAA
PIPKKVEPPAPKVPE
PDGPKGSPGPSGTPG
QKVEEQEPELTSTPN
DPRGIETPQCDQSTG
PQVYTLPPSREEMTK
RKEGGLGPLNIPLLA
EKGDTGLPGPQGIPG
AGPGVGGPSRGPLDG
QRPNPQSPFCVASSL
NIQAVLLPKKTESHK
EDISVDHPDEKSIIT
PQGPSGQPGYCDPSS
IAQGGVLPNIQAVLL
AGQGGHPPGYTSLAS
YQPPTVVPGGDLAKV
IQFVDWCPTGFKVGI
HAGGWGKPPVDETGK
PDGKTGPPGPAGQDG
RYCEKRDPHLACVAY
EESLGSVPAPACALL
LLGASELPIVTPALR
KPGEDGEPGRNGNPG
PKGNDGAPGKNGERG
KVLKQVHPDTGISSK
FQGPPGRPGHVGQMG
LPVLLADPGAPTPVN
ERGETGPPGPAGFAG
KGADINAPDKHHITP
STGVVNIPAAECLDE
YYDPTSSPSEIGPGM
TCVSGEDPTQGADLS
ETTGVEGPKGDTGPR
GKNYCGLPGEYWLGN
PQVYTLPPSRDELTK
VKVWPQQPSGELFEI
GPAGPPGPIGNVGAP
KLVINGNPITIFQER
EADDIQSPEAEYVDL
LMSHLGRPDGVPMPD
PTGEKGEPGPRGLVG
EQGHPGSPGFKGIDG
DKHGEVCPAGWKPGS
MDSVRSGPFGQIFRP
PQGPDGQPGVKGEPG
LFTGKRTPWRGILLF
XXXXMACPLDQAIGL
GERGPYGPKGDVGPA
GSPGKDGPPGPAGNT
FTLKHVGPGVLSMAN
RGGVSAVPGFRGDEG
DGVTHNVPIYEGYAL
KMGPKGEPGDPVNLL
SQPQQNKPKKKEKDK
EGTYCCGPVPVRAIK
DKAACLLPKLDELRD
YQPPTVVPGGDLAKV
PLEGYKEPCGGLEDA
SPGTSGPPGSAGPPG
GESGPAGPAGAPGPA
VVKVLDTPGPPTNIT
GSQVGLMPGSVGPVG
DGVTHNVPIYEGYAL
FPGPKGPPGPPGKDG
YSVSSVLPGCAEPWN
VPVDIYIPGCPPTAE
HKGSKGAPGPAGARG
KPIWTRNPDDITNEE
GPIGSIGPKGIPGED
YQPPTVVPGGDLAKV
KHFHETTPNKGSGTT
ADGIPGHPGQGGPRG
KLEFAIYPAPQVSTA
YYVRVTVPGNYYQLM
GRPGPPGPPGARGQA
LPGPAGPPGEAGKPG
TITLEVEPSDTIENV
EEETAAAPGSRXXXX
EMGPAGIPGAPGLMG
RRYQRSLPGESEEMM
DAGPVGPPGPPGPPG
AKKVPRLPATAAEPE
GIVNVNIPTSGAEIG
EHHQSLDPNCPRDLT
NGQCRNTPGSFVCTC
LTIHLTSPVVREEME
GDGVGGDPAVALPHR
SDGKPGPPGSQGESG
VFVKFYAPWCTHCKE
GAKGEPGPVGVQGPP
ERGFPGLPGPSGEPG
LPGADGLPGPPGTML
AVFVDLEPTVIDEVR
QHLQEKNPEQEPIPI
KSCCSCCPVGCAKCA
SFKCSCSPGWIGDGI
EVGYAAPPSPPLSRS
EPGANGLPGAAGERG
MAVLTDHPYASLTLP
ERVGAGAPVYLAAVL
VGVEAKQPNSAIRKC
TAHYGSLPQKSHGRT
STGSPTSPLNAEKLE
GVTFTWTPSSGKSAV
EEGIMGFPGLRGYPG
GPAGPRGPAGPSGPA
CDKLHVDPENFRLLG
SCDVRYWPTEPGEYA
IMLFTGGPPTQGPGM
PDGLQGPPGPPGTSS
PPPCPRCPAPELLGG
EAALKNCPLIDNICA
IEEYAICPDLRIDLS
PFLVLECPNLKLKKP
HPGKPGRPGERGVVG
PTTKTYFPHFDLSHG
GPPGAPGPLGIAGIT
PFGPRGPPGPVGPSG
ESGRPGPPGPSGPRG
EKGEAGPPGPPGIVI
FTCTAAYPESKTPLT
PTGPAGPPGFPGAVG
RRTHCVVPELIIGNG
VDSAAETPPREGKSH
SPLTICFPEYTGANK
GLQGLPGPPGPNGEQ
RRQECSIPVCGQDQV
EAGRDGNPGNDGPPG
QQMWISKPEYDEAGP
GFAGDDAPRAVFPSI
PDVDVHGPDWHLKMP
PIKESSWPQGFGQLT
GDPGEAGPQGDQGRE
REGFPGPPGFIGPRG
AYGKQFTPCQLLADH
NIQAVLLPKKTESHH
PVGVQGPPGPAGEEG
GAAGPAGPAGPRGSP
VQKAVCHPTAWDLGK
ERVGAGAPVYLAAVL
VNVAKVTPGSTCAVF
SYNGILGPECGTKYL
DFEPSLGPVCPFRCQ
DTVASECPSLRIKLL
PPGPAGAPGPAGPLG
DHLKISIPMCLSLGL
KPGIQGQPGPPGICD
GERGLPGPQGPTGPS
ADGRKGAPGLAGKNG
SPGAQGPPGAPGPLG
NQCKAPKPDGPGGGP
AMGPRGPPGPPGSPG
ADARKSFPCFDEPAM
PHLKTCYPLESRPSL
IKGHRGFPGNPGAPG
APGNRGFPGQDGLAG
QIRRIMRPTDVPDTG
PPGFLGPPGPAGTPG
VKYWPKEPGEYAVHI
ALGPPGVPGAKGERG
GDERQCLPSLDLSCK
IANAHRKPLVIIAED
EQWSKLYPIANGNNQ
RRGNSGPPGIVGQKG
AAGPPGPPGAAGTPG
LAGARGAPGPDGNNG
AIPDLTAPVAAVQAA
QAVDLTLPKVEAMNK
GNERFRCPETLFQPS
GFPGPPGPDGLPGSM
GAVGTAGPSGPSGLP
VPGLPGYPGRQGPKG
PQKIAVQPGTVGPQG
IVGYKDSPSVWAAVP
KAGERGVPGPPGAVG
LRFYAFNPLAGGLLT
SMGPPGTPSVDHGFL
TPGLQGMPGERGGLG
GATGAAGPPGPTGPA
AGKNSGMPPGAAAIA
QPGEKGSPGAQGPPG
EAGKPGRPGERGPPG
LPFATGPPTECMRDE
CALLRCIPALDSLTP
PPGPPGPPGVSGGGY
ERGLRGEPGPQGSAG
YLVRRKDPELWGSVL
NFPKKACPCASSAQV
SSYLSLTPEQWKSHR
HRCENTDPGYNCLPC
GPPGPPGPPGVSGGG
QDASRGDPAHAGLAE
KLECGGGPWGNKGYF
GEDGRPGPPGPQGAR
MTAQVTSPSGKTHEA
GNSGGNVPAPDSTKG
FGGAPGFPLGSPLSS
EASELACPTPKEDGL
HFGKEFTPEVQASWQ
KNGERGGPGGPGPQG
SNRLVTSPCCIVTST
GILTLKYPIEHGIVT
VLGAQPGPRGDAGVP
EKGNAGFPGLPGPAG
IAQGGVLPNIQAVLL
LMGARGPPGPAGANG
AAGPIGIPGRPGPQG
EDEDKGPPCGPVNCN
GEIVTTIPTIGFNVE
KKVERKAPDAGGCLH
VLPGCAEPWNHGKTF
GLSKVAVPSTIHCDH
SLLLRRPPGREAYPG
TLVMFYAPWCPHCKK
AAGRTGPPGPSGISG
GIQGLPGPRGPPGPT
APGAVGAPGPAGATG
PAGPAGYPGAKGERG
XXXXMPEPTKSAPAP
VLPGCAQPWNHGETF
GILQKNVPILYTASQ
LPVDVLYPYFMVQKE
VAALTGLPFVTAPNK
AGEFADDPCSSVKRG
DAAGQFFPEAAQVAY
AATLAQAPAPDVPGC
ARIALRGPPGPMGLT
SLLVSWQPPRARITG
LPGTGGPPGENGKPG
PKGDAGQPGEKGSPG
PIGERGHPGPPGPPG
FPSIVGRPRHQGVMV
EKGEVGPPGPAGSAG
GKTGPPGPPGVVGPQ
FEDVIAEPEGTHSFD
MVGHEALPLAFTQKT
QRGERGFPGLPGPSG
GPVGFPGPKGPPGPP
LEPRKCAPGTCQNLD
GSPGVSGPKGDAGQP
YSIACDKPQQVRNMT
DCCAKQEPERNECFL
TKLLTECPPMMDTEY
SIRGQPGPPGPQGPP
HLPAEFTPAVHASLD
FPSIVGRPRHQGMME
QKVRAWGPGLETGQV
HVLQHAEPGNAQSVL
GERGPPGPMGPPGLA
EVGAVGPPGFAGEKG
EDGHPGKPGRPGERG
RPGERGPPGPQGARG
WAKRAALPSHVVTML
GPPCPSCPAPEFLGG
FPSIVGRPRHQGVMV
VEKSYELPDGQVITI
ERGQEGRPGAPGPIG
APLEPVYPGDNATPE
SLQCYNCPNPTADCK
SYRCICPPGYSLQNE
SQVITINPELPVEEA
GDAGPPGPAGPAGPP
SKVKCSGPGLSPGMV
ERGAEGPPGPTGQAG
APGPSGSPGLPGVPG
EVITTYCPANNEPIA
KKYELRAPVAGTCYQ
ALKKKGCPPDDIENP
LEKEVGTPHGIILDS
GPQGPPGPSGEEGKR
GQTGSPGPTGEPGPS
RDGVPGGPGETGKNG
DQMTLRPPEKVDLEP
DHGIAKAPCTVSVLD
PQGPAGKPGPEGLRG
PAGAAGQPGAKGERG
KDRNVATPRDYFFAL
VFVEFYAPWCGHCKQ
KEYPEHLPLEVLEAG
GEIVTTIPTIGFNVE
VTTCLRFPGQLNADL
GAKGEAGPQGPRGSE
VQGPQGEPGAPGLPG
AVVSSPDPIRGEVVK
DKFRFTPPLEDSCFH
HFVRCIIPNETKSPG
VFLSWSKPIYDGGCE
FQAKNADPAELEQIV
EKAALEQPCEGSLTR
GFQGKTGPPGPPGVV
KVARKSAPATGGVKK
PSQDQGLPASRCLRC
EKGQVCLPVISAENW
GGRGTQGPPGATGFP
SMGPVGPPGPAGERG
INGTKGYPGLKGDEG
RVAPEEHPILLTEAP
GNAGPAGPAGPRGEV
AENEPPVPLVSNWRP
GTMVTPLPVILGHEA
TSTATKDPEGFVGHP
IAGGTWTPSALKFAY
ALITHVLPFEKINEG
LAPITSDPTEATAVG
PSGKEGNPGPLGPIG
KSCCSCCPLGCAKCA
PPGLAGAPGLRGGAG
CLDNTRKPVDEYKDC
GLGSGICPNRETLMD
IVLTGWRPGSGFTNT
ETGPAGRPGEVGPPG
SGIHNCLPDFICQNT
EVIYLTEPVDEYCIQ
NIQAVLLPKKTESHH
THTCPPCPAPELLGG
SRDVVICPDASLEDA
RPGEAGLPGAKGLTG
KCTPRVCPFAGILEN
DLLALKSPSKENIAS
GRRGNSGPPGIVGQK
GDPGPPGPPPVILPG
TNKKTGQPMINLYTD
GPTGLPGPPGERGGP
DVGIRGDPGNPGQDS
PKGAAGEPGKAGERG
RCAKCLHPLANETFV
ETKDWILPSDYDHAE
TAVRLLLPGELAKHA
SNRLVSSPCCIVTST
GFAGDDAPRAVFPSI
PPGRPGLPGADGLPG
TWLRNGKPVTTGVSE
GMATIRHPTPLALGH
RSRGPGAPCQDVDEC
TWTELPWPHEKVDGA
LEKSYELPDGQVITI
GMRKFICPLTGLWPI
VAIGVPTPIINWRLN
DSREELTPDANIREV
GPSGPPGPDGNKGEP
HEGHTFEPAEFIIDT
ERGLRGEPGSVPNVD
GKTGPPGPGGVVGPQ
CDLNLKIPGNWFQMV
TIGAAGLPGRDGLPG
TFSVWYVPEVTGTHK
PEVKHFCPNVPIILV
FGTCNNLPGMFHCIC
ESGREGAPGAEGSPG
GAAGPAGPNGPPGPA
TAVRLLLPGELAKHA
QKGDPGYPGPAGPKG
GYRGPEGPQGPPGHQ
VGLDFSLPGMEHVYG
VLEDNKLPGAICSLT
YGLPCHCPFKEGTYS
CQGLKDSPCQLEALK
FRSDAYHPDHFNCTH
LAVGRRPPQECCSPE
GPVGARGPAGPQGPR
TEEAEKTPVGSCFLA
VNGEDAVPGSWPWQV
TIVLLCKPEPELNAA
ITNRERHPGSFDVVH
KIALDKNPETRPSAA
GERGEVGPAGPNGFA
QPGPDGPPGPAGTTG
MKTFCGTPEYLAPEV
NLPRLVRPEVDVMCT
KVPVYETPAGWRFFS
NPRCESAPGCGVWQR
EPLELGGPGAEPEQK
YKFIQKVPIPCYLIA
GPQGPPGPTGPGGDK
LMFFLWAPELAPLKS
QKECEVLPDDTVSTL
HFGKEFTPEVQASWQ
GKNGETGPQGPPGPT
GPPGPPGPPGTSGHP
RIALRGPPGPMGLTG
DDGEAGKPGRPGERG
GHSEACEPETGACQG
RQLGLPGPPDVPDHA
GPPGSPGPRGPPGHL
IAAGEKIPLSQEEIT
RWVCKDLPCPGTCAL
TNEGIFSPTPGELGF
PPGPVGSPGLPGAIG
TKADIQMPFTCSVTY
RQLLQANPILEAFGN
NIQAVLLPKKTESHH
FPSIVGRPRHQGVMV
LLDPQLVPGGGASEM
PPGPPGAPGPCCGGV
KVGINYQPPTVVPGG
DTEVVCAPPTAYIDF
VVKLRGLPWSCSVED
VCQTRVCPQIDADNA
GPPGAPGPCCGGVGA
MRGMPGSPGGPGSDG
DDGEAGKPGKAGERG
SVPKEISPDTTLLDL
LEEFRASPFLECHGR
QEYDEAGPSIVHRKC
IRGDPGNPGQDSQER
GWDCHGLPVEYEIDK
PQGPLGYPGPRGVKG
GRHSLFHPEDTGQVF
KLGPLGAPGEDGRPG
SDAKITFPGCFTNTC
GPAGPAGPPGPIGNV
IRATCISPGVVETQF
GPAGPRGPVGPSGPP
HHIPTSAPVYQQPQQ
GDNQGCYPLDGHILC
YLGSPGIPGVDGPKG
EDGRPGPPGPQGARG
HENVISCPHLGASTK
MAALWKLPCIFICEN
APGAPGHPGPPGPVG
GPIGFPGPKGVPGFK
HARHEERPDEHGFVA
GNNCVFAPADVTSEK
GPSGPVGPAGAVGPR
AIGTDGTPGAKGPTG
PKGADGSPGKDGVRG
PQGLLGAPGILGLPG
PAGNTGAPGSPGVSG
AAKIIRHPKYNRDTL
NVGAGSHPNKVKVYG
GFAGDDAPRAVFPSI
DAINWPTPGEIAHKS
GAPGPQGPRGDKGET
PTGQAGEPGPRGLLG
TGDSPLGPMTHRGEE
TRSIEYSPQLEDAGS
GSRGPSGPPGPDGNK
SYSCANTPGGFLCGC
GSFRCECPVGFFYND
GGQCTNIPGEYRCLC
VFHTNRGPIKFNVWD
KRKGRVGPLLACIIG
SGCDVNSPRQPGANG
SRAGLQFPVGRVHRL
RVAPDEHPILLTEAP
SDSKPYGPMSVGLDF
NTGAPGSPGVSGPKG
DALRLLLPGWCHLTV
ESGNKGEPGSAGPQG
WLNNMQIPEKLEDLE
QLGRLYCPVEFSKEI
APGERGRPGLPGAAG
CVECPPCPAPPVAGP
QTNLVPYPRIHFPLA
SYFVEWIPNNVKVAV
WDAGFGGPGASSNPC
EPGPPGDPGLTECDV
DGVTHTVPIYEGYAL
GERKCGGPGCGGLVT
SRGDPGPPGPPPVIL
LRASRSFPFVSKTLG
RVAPEEHPTLLTEAP
ADLEDVLPLAEDITN
VEIPGQGPMCESNST
HQGPAGPPGPPGPPG
CGPDVGRPDRGRLGF
LKECCEKPLLEKSHC
PKVDIDAPDVDVHGP
PAGPAGAPGPAGSRG
ERVGAGAPVYLAAVL
GADGVAGPKGPAGER
SRNIFKRPLGSRIEE
APGDRGEPGPPGPAG
TNLRSTHPHFVRCII
RETFEKTPVEVPVGG
HFVRCIIPNETKTPG
EAPRSKWPWQVSLRV
IKKSGGAPECACVPG
PRSRLRSPPEALVQG
EVICPSIPGYGFSEA
VGSLPFLPRHGHMHN
VLALCVNPDLLSSPN
LLDKYLIPNATQPES
KFRAKFFPEDVSEEL
KDGSPGEPGANGLPG
RVAPEEHPILLTEAP
SEYKILCPGGEGFRP
IAQGGVLPNIQAVLL
VTLAAHLPAEFTPAV
GPIGPPGPRGNRGER
DEKERFDPTQFQDCI
NKGGPGQPGFEGEQG
IAGGGVIPHIHKSLI
RDGARGAPGAVGAPG
PATLSLSPGERATLS
EAGVSGPPGGIGLRG
KSWGIGAPSSVNPGY
MDSVRSGPFGQIFRP
MPGLPGAPGKDGYDG
LLVEFYAPWCGHCKA
TPDESLGPSDLELRE
VRSHPLDPIDTVDFE
QWQCDQEPCLVDPDM
CPEALFQPCFLGMES
FTVKDCDPTTGETDD
VEPSDRYPQCLCLSP
KKYEDICPSTHNMDV
TAVRLLLPGELAKHA
PYPRIHFPLATYAPV
LIYRDLKPENLLIDQ
ERAEAGVPAEFSIWT
LRDIASTPHELYRND
EELNKTKPIWTRNPD
ILLNACCPGWVRTDM
MQVDQEEPHVEEQQQ
PQGPPGEPGFRGAPG
DDGCPKPPEIAHGYV
PAGFAGPPGADGQPG
GVTEGCDPTRVRAFG
QSPEATSPRSPGVRS
PRGPPGPPGKPGDDG
GRPGPAGPPGSQGPR
VSDTVVEPYNATLSV
RPGPPGPPGARGQAG
GPPGPPGPPGPPGSR
PEYEELCPRGPGFAT
PDPDAKKPEDWDEEM
ASTGKTFPGFFSPML
EFTEQTAPKIFGGEI
AGGKSWCPDCVQAEP
NAYNCEEPTEKLPFP
KDGLNGLPGPIGPPG
ITTSLRFPGQLNADL
YSYWLSTPEPMPMSM
RVAPEEHPTLLTEAP
SDEHGIDPTGSYHGD
QVSVVDCPDLTKEPF
ESGRPGRPGERGLPG
RRGPPGAPGEMGPQG
PSGPRGQPGVMGFPG
GAPGTPGPQGIAGQR
CSIQSAPPEPATLKG
HVGQPGPPGEDGERG
SSFESSCPQQWIKYF
EKGGRGQPGPVGPQG
EPGMHGAPGPMGPKG
TAVRLLLPGELAKHA
KGTEWVDPEDPTVIA
RVYQSLCPTSWVTDW
PTGPIGPPGPAGQPG
DGQRFCNPGFPIGCY
AACAPRCPAPPRGPP
YRGDEGPPGSEGARG
KDLAEDAPWKKIQQN
VDAAFICPGSSRLHI
PSGLAGKPGVPGERG
PKKDVKKPVAAAAAA
CLVKGFYPSDIAVEW
LEVESNSPAALAGLR
VSLRVHGPYWMHFCG
GGSGDAVPSGNEVSE
GDKGESGPSGPAGPT
RECPGIEPVCVDLGD
GQRVQCSPDVGLTCR
GILTLKYPIEHGIVT
APGQNGEPGGKGERG
GPPGAVGPAGKDGEA
GRGTQGPPGATGFPG
GKTVIRLPSGSGAAS
GPIVWGEPGTNGQHA
NPGAPGSPGPAGQQG
PPGAPGAPGAPGPVG
SSGPRGLPGPPGPQG
ELNKSINPDEAVAYG
LYPDGSKPVKVPENP
RKAVVVCPKDEDYKQ
QLDCRECPEGHVVTY
PKVDVDVPDVNIEGP
NPGSDGLPGRDGSPG
TAVRLLLPGELAKHA
TAVCKNIPGDFECEC
YNELRVAPEEHPTLL
IDECKEIPGICANGV
SCAAEGSPGTPDEST
GEAAAERPGEAAVAS
SRGDGGPPGMTGFPG
RHCERCAPGYYGNPS
AEPKAKDPFAHLPKS
GPSGPPGPPGDDGER
GPGAAGFPGARGLPG
NPGNDGPPGRDGQPG
DTGAKGEPGPVGVQG
PPGLQGMPGERGAAG
ARLALRGPAGPMGLT
QYQCVNEPGKFSCMC
EAAVVGHPHPVKGEC
GSSLPSSPGSNSRSP
LLQANRDPDAGIDEA
EEAPGHRPTTNPNAS
NPGKVGYPGPSGPLG
PITREEKPAVTAAPK
EQGPPGPPGFQGLPG
QAAGMLSPKTGGKEA
RYKVCDVPLDQLPRS
IRELGICPDDAAVIP
PYRQLFHPEQLITGK
EEFASTCPDDEEIEL
GEPGQPGPRGPEGVP
DGVTHTVPIYEGYAL
RGFMYDRPLRLNLLD
LHIFWNFPGIFGNQQ
QEYDESGPSIVHRKC
ADRGECVPGEQEPEP
WRAPGWDPLCWDECR
AKGANGAPGIAGAPG
RTLKLTTPTYGDLNH
EKGPRGLPGLKGHNG
DIDECALPTGGHICS
FLERGDGPICLVLAP
QGAGRFIPCSPFSDY
PRGLPGSPGNIGPAG
LKIGEHTPSALAIME
VDETYVPPAFSDDKF
HHGDQGAPGSVGPAG
IVVTDGHPLEGYKEP
AQRLPLLPGHPGLFP
QTNLVPYPRIHFPLA
PPGLMGPPGFKGKTG
TPHLRNQPIYIQYSN
PQGARGQPGVMGFPG
SRAGLQFPVGRVHRL
SPGSNGAPGQRGEPG
DEKVTGGPGTKGKGR
GNGKHCLPEGAPHRV
PMGPRGPPGPPGKNG
PPGPPGSPGSPGVTG
MDIAIHHPWIRRPFF
IKGEKGNPGVGTQGP
FSATWCGPCKMIKPF
ELLARLCPNSTGAEI
PVGPPGPPGPPGPPG
AKGLTGSPGSPGPDG
GEDEDKGPPCGPVNC
AKIDAASPLEKVCLI
AAKYQIDPDACFSAK
TDDYLDQPCLETVNR
RYHALLIPSCPGALT
WRSPANCPLSCPANS
GPSGPRGPPGPVGPS
PQQPPPPPAPHPQQH
IKEASACPGHVEAAP
ILKVPEDPTQCFLLF
QEYDESGPSIVHRKC
SYRSRVRPCVVYGGA
VNGEDAVPGSWPWQV
VQDNEGCPVEALVKD
LANPLYCPDYRIGKV
GQVDVKLPEGPVSEG
NIQAVLLPKKTESHH
LTGSPGSPGPDGKTG
ILGLLKTPAQYDASE
ARGSAGPPGATGFPG
VEGDNAVPMQHNNRP
TYRQLFHPEQLITGK
NIQAVLLPKKTESHK
NRTSKACPEHSAPIK
GVMGFPGPKGNDGAP
TDCFNCLPIAAIVDE
KQIVWNGPVGVFEWE
EPGKEGPPGLRGDPG
SPGSRGLPGADGRAG
VTTSLRFPGQLNADL
GESGRPGPPGPSGPR
KCFQTENPLECQDKG
CQPARGPPGLRGDPG
EEHKKKNPEVPVNFA
GNERFRCPETLFQPS
TFTDTMLPGCFHLLD
HKVRAGGPGLERAEA
IRGPSGLPGSPGPPG
KLWDPRTPCNAGTFS
CKELASQPDVDGFLV
DEFTNTCPSDKEVEI
LEKSYELPDGQVITI
KVVLAYEPVWAIGTG
AGGTGITPMLQLIRH
TYRQLFHPEQLITGK
PEVKHFCPNVPIILV
PRKASGPPVSELITK
DPGPAGLPGSQGAPG
APTFEMNPMKKKILA
PAGPAGPPGLIGEQG
SPGVNGAPGEAGRDG
DIGETGVPGAEGPRG
YDTPGPCPSVKVKEV
IVAAGCIPLTLGGDH
XXXXMASPDWGYDDK
CVAGCFCPEGTVLDD
GEVGAVGPPGFAGEK
GLVGEPGPAGSKGES
GAAGPPGPAGPAGER
APGEDGRPGPPGSIG
TITLEVEPSDTIENV
FKEVGRKPPTFGDAS
LQGPHGPPGRVGKMG
PEGPPGKPGEDGEPG
IDKFRFTPPLEDSCF
EYLERHVPGASFFDI
GDEGGFAPNILENKE
PYDVVVLPGGNLGAQ
QRGETGPPGPVGSPG
DTIARALPFWNEEIV
VPGRDGVPGGPGETG
TRGLDGPPGPDGLQG
SGGAAGAPGERGRTG
LFTGKRTPWRGILLF
TVTLHRAPGFGFGIA
GQFLFDRPMHVKMDD
GCGTPQRPGAHGSSA
PERSYELPDGQVITI
GEFGLPGPAGPRGER
KRNQSFCPTVNLDKL
SCAPGLCPDWDSWDA
KFDLVPVPTNLYGDF
APGRPGPPGKDGAPG
TISKGNLPGVKHKSF
DPNAPKRPPSAFFLF
EPPPPPAPQDVEMKE
GITGKPGPKGNSGGD
PGVCWLAPEQTAGKK
PEGPQGPPGHQGPPG
LPGPLGPPGPAGPTG
GLPGSMGPPGTPSVD
QDSQERGPKGETGDL
GGAKEACPTGLYTHS
QYRALTVPELTQQMF
GEVGPPGPPGPAGEK
DAPRAVFPSIVGRPR
YNELRVAPEEHPVLL
KVLKQVHPDTGISSK
APGAEGSPGRDGSPG
SHLDGTTPVCEDIGR
AYILRVDPVNFKLLS
GVSLFSNPVQYWEIQ
AVMRRWLPAGDALLQ
KAKVDEFPLCGHMVS
AAATAPAPTAHKAKK
VAEKVGCPVGDAARM
QEYDEAGPSIVHRKC
GSGPAGPPGPQGVKG
KRGQCIKPLFGAVTK
XXXMVLSPADKTNVK
LQGPAGPPGEKGEPG
FTRKYTLPPGVDPTQ
TPGILDHPLEDRNTI
KGEFKCDPHEATCYD
VIGGSDKPGMEEKAQ
SQAPVNKPKKKKEKK
PKVDIDVPDVNIEGP
GAPGAPGPVGPAGKS
IASQTNCPLYVTKVM
AKGLRGIPGFAGADG
SAGPPGFPGAPGPKG
CQQNGLVPIVEPEVI
AAAADGPPAADGEDG
PIGQEGAPGRPGSPG
GEAGPIGPKGYRGDE
QTNLVPYPRIHFPLA
CSSCHCSPVGSLSTQ
ELVRAQVPFSSCLEA
GIPGEKGPAGERGAP
EDGRPGPPGSIGIRG
KRGPRGDPGTVGPPG
EENYCRNPDNDPQGP
EQGPAGSPGFQGLPG
EGFGHLSPTGTTEFW
QPRSMSCPSTGLTED
VGALHHDPEHWPSPE
GSSGALSPGGPQAQI
EKACCGVPCKCSGQR
MPERFLNPAGTQLIS
QRAGLQFPVGRIHRH
GLSGERGPPGPQGLP
ELNNTCEPVVTQPKP
PPLEMLGPRRTFVLS
SQGESGRPGPPGPSG
EEVPHDCPGADSAQA
LRIADQCPSSLAIQE
VSNRVPIPWVSGTSA
QEGPIGPPGPQGEQG
GAQGPPGPAGPAGER
ETGPAGPPGAPGAPG
PSGAAGPPGPKGPPG
PPGEKGEPGDDGPSG
DLGPMGVPGRDGVPG
FKGSRGDPGPPGPPP
DQKFGFCPMAAHEEI
SDLQRPNPQSPFCVA
ALGGVGIPGGVVGAG
FAGADGGPGPRGLPG
KSPVGVQPILNEHTF
GKHEPVQPSAHHSAE
SRAGLQFPVGRVHRL
KENGVTHPIDYHTTD
LRGTGLQPGEEELPD
ELKGTVRPANDFNPD
QKTPADCPVIAIDSF
LKGQPGAPGVKGEPG
GSRGDPGPPGPPPVI
DLPEHKRPSAPVDFS
FSVELQLPPKAAALA
TAVRLLLPGELAKHA
EDGKDGSPGEPGANG
ANELRRPPLCYHNGV
LELRQGAPGQGGGGG
PQGPKGIPGSHGLPG
GPKGEPGPHGIQGPI
TYRQLFHPEQLITGK
GQPGIRGPAGHPGPP
GSFACQCPPGYQKRG
KYRGQHVPGSPFQFT
TNTNVNCPIECFMPL
SAIDTWSPSEWQMAY
RILEAKSPLRSPARL
FVIHCNSPVWGADKC
FKPLVEEPQNLIKQN
LPGVQGPPGRAPTDQ
FNKVGCNPNEDVAIF
ERGAAGLPGPKGDRG
ERGFPGLPGPSGEPG
EPVPARDPCDPPGQP
LRLLQCYPPPEDAAV
XXXXXXMPDPAAHLP
GFPGLPGPSGEPGKQ
EPGQTGSPGPTGEPG
DSGPQGRPGVFGLPG
VEKACANPAAGSVIL
PMEMAAAPGRPGPPG
LPGPRGIPGPVGAAG
GIVVDKPPSTMQFED
HSQTIDDPQCPSGTK
KGEGWGDPCELCPTE
KKFPVFNPATEEELC
CVVEKECPCVHNNDL
LGGLEGDPSPEEDEG
VQRAECRPAASENYM
GFAGDDAPRAVFPSI
LRGGAGPPGPEGGKG
NGAVVSTPHYSPGLL
PGPPRSTPLEENVVD
NFKLVICPDEGFYKS
LPGIQGLPGPRGPPG
AKRKASGPPVSELIT
PPGLQGMPGERGIAG
GPNGFAGPAGAAGQP
KSCCSCCPVGCAKCA
VKGESGKPGANGLSG
GAPGHPGPPGPVGPA
LARSYGIPFIETSAK
PPGEPGEPGASGPMG
GPTGPAGPPGFPGAV
SEPQTRSPDCTHDNP
LEKSYELPDGQVITI
SSLESGVPSRFSGSG
VKDYGDLPFADIPND
NIQAVLLPKKTESHH
LSGASSNPCSETYHG
NSCSANGPGLYLIHG
YEYARRHPDYSVVLL
PPGPPGPPGPGIDMS
AQANVIGPWIQTKME
VKGHRGYPGLDGAKG
XXMAGRLPACVVDCG
VGSYGPRPEEYEFLT
VIELGTNPLKSSGIE
LAKLCYDPDFEKLKP
LFDKPVSPLLLASGM
QEQLTLEPYERDHAV
VDVSHEDPEVQFNWY
FVVNVAPPLDLSKIK
GVLTLKYPIEHGVVT
GEQGISGPRGSGGAA
SRAGLQFPVGRVHRL
QVVAVKAPGFGDNRK
LGFPKAKPYEGSILE
FPSIVGRPRQQGMMG
SIVGPPGPRGPPGHI
GFPGAPGPKGEIGAV
QKGRQGDPGIEGPIG
DKHGEVCPAGWKPGS
VAPTISSPVCQEQLV
PDDRDFEPSLGPVCP
VKFYPPDPAQLTEDI
XXXMAEKPKLHYFNA
ALITHVLPFEKINEG
KESSSHHPGIAEFPS
HAEHEGKPYCNHPCY
SRAGLQFPVGRVHRL
HLCDVEIPGQGPMCE
GPPGPPGPAGKEGLR
PKGDPGFPGAPGTVG
QPGVMGFPGPKGNDG
GERGAKGPKGENGVV
GDLGAPGPSGARGER
EDEELLRPVTTTQHL
PQFCQPCPCPLPHLA
GNNGAQGPPGPQGVQ
VRRQAKEPCVESLVS
EPDPKGIPEFWFTIF
NIQAVLLPKKTESHH
VSGDVGLPGAPGFPG
TPRPLARPARPNLSG
LDGLKGQPGAPGVKG
GETGDLGPMGVPGRD
GEPGPPGPAGFAGPP
SRLRRECPSDECGAG
GAVGPRGPSGPQGIR
RVAPEEHPTLLTEAP
PRNIKGKPEAHFSLI
WNSGSSGPGSTGNRN
QHGSPGIPGPPGPIG
RWQVVDTPGILDHPL
TAVRLLLPGELAKHA
GSAGPQGPPGPSGEE
GESRPGSPGPPGSPG
GPQGPPGPQGPNGLS
LHILARDPMNRMEIF
PGVVNIVPGFGPTAG
HVFEVICPSIPGYGF
SGLKVNQPASFAVSL
THLVKSYPGSQLDIL
EAGLEGPPGKTGPIG
KVGPSGAPGEDGRPG
GRIAFSCPQKELPDL
EMGPQGPPGEPGFRG
IRSKADCPTMEAQTT
QGSGSSQPMEVQEGY
LFQDIKKPAEDEWGK
EKGSRGDPGTPGVPG
LMGPRGLPGSPGNIG
VKDSEDVPMVLVGNK
LEVIKAGPHCPTAQL
LKGQRGFPGDAGLPG
FLKGVTIPNSGADTL
KAARKSAPATGGVKK
HHEAEIKPLAQSHAT
HAEHDGQPYCHKPCY
IQFVDWCPTGFKVGI
QRGVVGLPGQRGERG
NELVCGAPGDAPCAT
PRGEVGLPGLSGPVG
TADDRVNPCIGGVIL
LRVCEDGPVFYPPPK
GNLVTPLPVILGHEA
DGVTHIVPIYEGYAL
GERGVQGPPGPAGPR
ERGRPGAPGPAGARG
SAGPPGSPGPQGSTG
TSCEDNAPATSYCVE
GAAGAPGPHGPVGPA
LISAAIEPDKKEEKR
VSDTVVEPYNATLSV
HSQTDQEPMCPVGMN
IAQGGVLPNIQAVLL
KPGLKYKPVCNQVEC
LTKATCAPQHGAPGP
PDPTDTAPGEQAQDV
XXASTKGPSVFPLAP
KNSKGCNPSGHTQSV
ERVGAGAPVYLAAVL
DAPRAVFPSIVGRPR
KAGERGPPGPQGARG
FDEHQSKPEILNLVK
GSPGIPGPPGPIGPE
STGGSRHPAIWIDTG
GESIGNCPFSQRLFM
KPIWTRNPDDITQEE
NSVCINLPGSYRCEC
QPGPPGPPGTAGFPG
GIDGRPGPIGPAGAR
GFPGLPGPSGEPGKQ
IDEVKVWPQQPSGEL
ISERLGEPNYGAEIR
SQLVECVPNFSEGKN
FPSIVGRPRHQGVMV
QSARGCVPCNCNSFG
AMNPVEHPFGGGNHQ
AAGRVGPPGPSGNAG
LGRPDGVPMPDKYSL
PPGHLGVPGPQGPSG
PAGPKGSPGEAGRPG
TPSPPPAPGVPDRAP
PSGISGPPGPPGPAG
PPVLITRPLEDQLVM
MDSVRSGPFGQIFRP
PRCVNTQPGFHCLPC
PQARISCPEGTNAYR
PLGSSRTPMSVLQQA
VPGDLGAPGPSGARG
VCLWKGAPTTSLISV
FQKWKDVPCEDKFSF
KDVNFEFPEFQLXXX
PFKERPTPSLNNNCT
GPAGPRGPPGSAGAP
GPIGSAGPPGFPGAP
VGLRFCNPGWDAFQG
GEGFRPNPITVILED
YLGPEQLPDCLKGCD
QSGTTNKPNKFTVET
IVGPQGPPGPKGEPG
SYRCHCSPGYVAEAG
KSCCSCCPVGCAKCA
LQGLPGPPGPNGEQG
SKVKASGPGLNTTGV
GCLEYSTPQGQDCGH
QTNLVPYPRIHFPLA
LPGPIGPPGPRGRTG
KTETVEEPMEEEEAA
LRDPDINPCLSESDA
APGTVGAPGIAGIPQ
PSYPPARPASTLNVA
PTRPTDKPLRLPLQD
ANYQRDGPMCMQDNQ
LKISERTPSALAILE
IHNFMTHPEFRIEDS
HFGKEFTPPVQAAYQ
LDTVPFPPPRPSAEL
GEPGEKGPRGLPGLK
HFVRCIIPNETKTPG
VTTCLRFPGQLNADL
PVASALPPGGAKGPV
WMVEFYAPWCGHCKN
GPEGEPGPPGDPGLT
GKGAAGPPGPPGAAG
NIQAVLLPKKTSATV
GQHVASSPIPVVISQ
GKLQDRGPDVLTATV
SRAGLQFPVGRVHRL
VSLESGHPVSWTKEE
VRYTKKVPQVSTPTL
GPAGAAGPAGNPGAD
SPPQPASPAEEDKMP
VISYECCPGYEKVPG
NASCYFIPNEGVPGD
GAKIGNCPFSQRLFM
FPSIVGRPRHQGVMV
TITLEVEPSDTIENV
VALEQQSPDIAQGVH
GPEGPQGPPGHQGPP
LLKGYEAPQIALRCG
ELEKVCNPIITKLYQ
TGQCECQPGITGQHC
STPHVAEPAENEQDE
PPGPQGPPGIGYEGR
SDEHGIDPTGTYHGD
PSGNAGPPGPPGPAG
YSPKDGQPCMDHDRQ
IKTYCSEPEKVDKDN
SLEKLGGPCPPHFLK
TCVAIGVPTPIINWR
PAGQDGRPGPPGPPG
PPGATGFPGSAGRVG
PRGPPGPPGSPGSPG
SRAGLQFPVGRVHRL
RVVTENVPCGTTGTT
ERGVPGPPGAVGPAG
YTVTVKNPVGEDQVN
SKRGRQTPVLYAMLD
CLSQHGSPGIPGPPG
FRCYPRNPCQDPYIL
GGPPTQGPGMVVGDE
DTVASECPSLRIKLL
GQHVPGSPFQFTVGP
SETAPAAPAAPAPAE
PYPRIHFPLATYAPV
PPGREAYPGDVFYLH
PVGPSGPPGKDGTSG
EQGSAGIPGPFGPRG
VKGEPGAPGENGTPG
LRLYQASPADSGEYV
SSYFCKCPPGFYTSP
HKVRAGGPGLERGEA
IQFVDWCPTGFKVGI
RALCVINPGNPTGQV
RGTVTDFPGFDERAD
YALDNTLPAGWKPLF
PPGPAGAPGPQGFQG
QNKLPQLPITNFSRD
PAGPQGAPGPAGEEG
LVSPAQEPAPLQTAM
SDEHGIDPTGTYHGD
TPQAEVGPTGCPHRS
KDGDHGKPGIQGQPG
PITKPREPCGGQNTV
DKARQAAPCVLFFDE
PPGERGGPGSRGFPG
GFAGDDAPRAVFPSI
GPAGHPGPPGADGAQ
LRTSCGSPNYAAPEV
PAGPNGPPGPAGSRG
SRAKSPQPPVEEEDE
LFHQQGTPRASNRSC
ANLTVKLPDGYEFKF
LEQVKRRPAHLMALL
ATGAAGPPGPTGPAG
KSCCSCCPVGCAKCA
GKGEKGEPGLRGEIG
PQGTAGIPGPDGLEG
GDPCELCPTEPDEAF
LDLGITGPEGHVLSR
SELQEFCPTILQQLD
KYFKPGMPFDLMVFV
ARGVSGFPGADGIPG
DEGEAGDPGDDNNDI
AMFLEAIPMSIPPEV
EYQREGIPWKHIDYF
DGLGVARPHYGSVLD
GATECINPQDYKKPI
SYFVEWIPNNVKTAV
GPGYQRRPDGEGCVD
NSGEPGAPGSKGDTG
VRGGHILPCQEPAQN
MFNTTRIPGKDTDVL
CGLHKPEPYCIVSHL
LLENPVQPINDMSYF
YRPAMEGPHTVHVAF
GVVTNWPPSLEAALQ
EAGSAGPPGPPGLRG
PLGIAGPPGARGPPG
WMLKFYAPWCPSCQQ
PPGLRGDPGFEGERG
SDRAWRDPDEPVLLE
PPGADGQPGAKGEPG
GILTLKYPIEHGIIT
PDKTPRIPDSEMLMD
QSQNGFTPLYMAAQE
MGSCEIYPQTIQHNP
GPRGPSGPQGIRGDK
TYFGKRPPGVLHCTT
SRAGLQFPVGRVHRL
EVLKKNCPHIVVGTP
QDQMTLRPPEKVDLE
AKVGTGEPCCDWVGD
AAGPVVPPCPGRIRH
VPGQRGAPGKDGEVG
AYGGYSTPEDRRPTL
DLFHCIDPNDSKHKR
GPRGETGPAGRPGEV
APGAPGAPGPVGPAG
LQGPAGVPGRDGSPG
GHCKNLEPEWAAAAS
IEEYAVCPDLKVDLG
LAVAATAPPDAPNRE
CPRECYCPPDFPSAL
GGQRLGGPPGPTRPL
QYRALTVPELTQQMF
LRGGAGEPGKNGAKG
GPGPRGLPGDAGREG
KNMDNLKPAFAKLSE
GLPGPAGPPGEAGKP
DLAGRELPDYLMKIL
IGGSDLGPLMVTEAL
IAQGGVLPNIQAVLL
ERGSEGSPGHPGQPG
SDELALCPQRFCRLG
IQSAPPEPATLKGTV
VFSVAITPDHLEPRL
ERVGAGAPVYLAAVL
QATWTELPWPHEKVD
PPGPAGAPGDKGESG
SRRDFAPPGQQKREA
AFHLGKCPNPPVQEN
SPGLPGVPGSMGDMV
YNELRVAPEEHPTLL
EECKQRCPPGVVPAC
LGFGTYAPPEVPRSK
QMGPVGAPGRPGPPG
GVGLGPGPMGLMGPR
GRPGEVGPPGPPGPA
PPGAAGAPGPQGFQG
ADLVIWDPDSVKTIS
KLGVPGLPGYPGRPG
YEIARRHPFLYAPTI
LPGSPGPPGPPGIQG
IAQGGVLPNIQAVLL
KTVEIPDPVEAGEEV
TDLRTPQPCSRPASP
QMEYCRTPCTVSCNI
GPAGPSGPAGKDGRT
KVREVSQPDWTPPPE
DSLVRECPGIEPVCV
EKTRLIGPNCPGVIN
GPIGPPGPAGQPGDK
GAPGSVGPAGPRGPA
SFSGLRAPVPASELL
EDYKADCPPGNPAPT
NGVCKNSPGSFICEC
ADGLPGPPGTMLMLP
GSYRCICPPGYSLQN
VKQASEGPLKGILGY
KAVGDKLPECEAVCG
GVAGPKGPAGERGSP
LPGIDGRPGPIGPAG
MLQEGKGPINFTVFL
LGYILTCPSNLGTGL
TVLSPVEPSCEGMQC
GESIGNCPFSQRLFM
KVLKQVHPDTGISSK
PKGPPGPPGKDGLPG
GEKGEGGPPGVAGPP
PPPPAPHPQQHPQQH
SRGDPGTPGVPGKDG
PAGPRGSPGERGEVG
LEKSYELPDGQVITI
SSGIPERPCVLTGTP
IDAKVHSPSGALEEC
MTQGRCKPVNTFVHE
GLVGFQGPPGRPGHV
GAPGKPGPDGLRGIP
TLNAAKVPADTEVVC
DILPNKTPCYITGWG
WVRCNTAPHQIPQEE
GPGSDGKPGPPGSQG
GAGPTGPPGEPGDPG
RQLLQANPILEAFGN
PPGAAGTPGLQGMPG
GPAGPPGPQGVKGER
KVGINYQPPTVVPGG
AEGLPGSPGFPGPQG
KLGVPGLPGYPGRQG
FKGFQVAPEHHNDHK
EVQHECIPQAILGMD
SLGSVPAPACALLLL
PAGIPGAPGLMGARG
NLCSDDTPMVRRAAA
EFEDFSQPMNRAPSD
GQRGETGPPGPVGSP
KCSKICEPGYSPTYK
GGPTLQCPPPSSPEK
QPGVMGFPGPKGANG
QLDTVPFPPPRPSAE
GGYVKLFPNSLDQTD
SFVRLRVPAAYAASL
KRVIISAPSADAPMF
MFCAGRVPEEDLKRT
IAQGGVLPNIQAVLL
YPGDEGGPGERGPPG
GPRGDIGPPGPQGPP
RLRGPGGPRGGLGGG
PVDYFYRPETQHREG
GYKGEETPVIVGSAL
TITLEVEPSDTIENV
GSPGADGPAGAPGTP
IGGSERCPRCSQAVY
GFLGPPGPAGTPGQI
GSPGPRGPPGHLGVP
GFQGKTGPPGPGGVV
GQRGEPGPQGHAGAQ
PDTVAFVPISGWNGD
PRGPEGVPGERGLPG
LVRLCYDPDFEKLKP
PAGHPGPPGADGAQG
GPRGLPGPPGAPGPQ
GLTGPIGPPGPAGAP
KSAVQGPPERDLCGC
VTTCLRFPGQLNADL
GSKAYGSPCYALFLS
RLKCGSGPVHISGQH
AEGDGAQPEETPRDG
IVTETPEPAMTSGVY
KRAGKLDPHLVLDQL
NKQEAKEPAQCTEQA
YSVSSVLPGCAQPWN
EKLKGADPEETILNA
PFKAHVVPCFDASKV
KVQTSLCPAHQDKLQ
AGRTCPKPDDLPFST
HFVRCIIPNETKTPG
ITRRRRAPSVANVGS
LRNCYATPTEDKADL
VFVGEEDPEAESVTL
PEVRHHCPNTPIILV
SPGEAGRPGEAGLPG
PRPVTVEPMDQLDDE
YLEDDIRPDIKDDIY
TDCFNCLPIAAIVDE
MTEKAPEPHVEEDDD
TFRCTYRPAMEGPHT
ECPMRNTPEYEELCP
ESEVYDTPENIVHGS
ANCSPEDPCQETVSK
LHSSPVGPSSSKGSG
GPDGKTGPPGPAGQD
SQVTQVSPQRIALRL
AGALQCSPSDAYTKK
GVGEPGQPGPRGPEG
PKLGTDQPLDQATIS
LPGENGAPGPMGPRG
LEKSYELPDGQVITI
LGSALKNPFGNAGLL
VLNRAFFPCFDTPAV
CYPLESRPSLSLGTI
SMGDPGLPGPQGLRG
VIHRLPMPNLKDELH
KVGINYQPPTVVPGG
AAGPAGNPGADGQPG
GPAGFAGPPGADGQP
GKVEADIPGHGQEVL
DPNCSCSPVGSCACA
EVEVQDGPNEDGEMF
IAGERGAPGPVGEQG
GSTGTWNPGSSERGS
LGYRKYQPNIDVQES
FWVLRLPPGSKGEAP
DLLKAEHPTWGDEQL
GAVGNAGPAGPAGPR
GPTGPIGPPGPAGQP
GKKRSEAPPHIFSIS
SSGGSRAPAPASAPP
PQGRRGPPGAPGEMG
FEDDDHGPPAPPNPF
RDEQLNAPYSCQAEG
KTDSRDKPLKDVIIA
KQGSRGDPGDAGPRG
GASGERGPPGPMGPP
SNEIRNIPRQAVPCK
PPGERGLPGEVLGAQ
KQLLQANPILEAFGN
SFKCICKPGFQLASD
VTALCWHPTKEGCLA
[truncated: 949 more rows]

## Sheet: original_dehydrated_T
TGWGRLYTNGPLPDK
RITIPVQTFSNLQIR
SLIKESSTDDSNVWI
EHSSKLQTSLHPAHQ
AVTAAAATTPAAEDA
RRQLQSLTCDLESLR
AWERNPSTISSPGHC
TGWGRLYTNGPLPDK
EHSSKVQTSLCPAHQ
FCGPKIQTGLDATHA
PLAQSHATKHKIPVK
GKSQKQITIPSQEQE
TVDDPYATFVKMLPD
GDDEASATVSKTETS
AEPCFQGTPELVRLD
KATAQPPTETGESSQ
RTHPEEYTGPRDAEG
WADCVMATGLYHCKP
WTTAPKPTMADELYN
ATLRCSATGSPAPTI
GIPARSVTGFDSAHD
TNLKKCSTSPLLEAC
ASKRGRQTPVLYAML
LLACIIGTQFRKLRD
LDSRGNPTVEVDLYT
TVTVTNNTEKTVKKI
ATFIGNSTAIQELFK
VTFIGNSTAIQELFK
STFIGNSTAIQELFK
STFIGNSTAIQELFK
KGPAPRETKDTDIVD
HQPWYFTTTYNVVKP
LENTVAETECRYALQ
SSAGGSFTVRTDTGE
SSAGGSFTVRADHGE
ERRIKELTYQTEEDK
NGVTKEVTINPDTTC
QVRDCRLTGLLDLAL
NGVIKEVTINPDTTC
NGVIKEVTINPDTTC
RKCRSLATWENENKI
HGLSKEQTSVSGAQK
SGPAARATPQHTVSF
ELRDKILTATIENNR
VANIKKETHIVWYKD
RHSQGTFTSDYSKYL
IENYNDATQVRDCRL
KFFLLLFTIGFCWAQ
IENYNDATQVRDCRL
DSSNSMQTIQKTTTR
KFFLLLFTIGFCWAQ
IENYNDATQVRDCRL
FGFVTYATVEEVDAA
QLTRMGPTELLIEME
EAEALYQTKLGELQT
EAEALYQTKVQQLQI
EAEALYQTKFQELQL
EAEALYQTKIQELQL
EAEALYQTKFQELQL
EAEALYQTKYQELQV
RLEQEIATYRRLLEG
RLEQEIATYRRLLEG
RLEQEIATYRSLLEG
RLEQEIATYRSLLEG
RLEQEIATYRRLLEG
IFGDYKTTICGKGLS
ESATKASTDNSPSSK
NIDVKKMTVTDQVNC
ALDIEIATYRKLLEG
DQSPGKGTLEDQIIQ
NANANKGTLEDQIIQ
EGKIVRVTAADAFLD
FEVKAFATDSTDAEE
VRFVFGTTPEDILRN
DSLPLVDTHSKRTLL
NKIHCTQTLLEGDGP
NGTIGRITGLDPAEP
SMMHRQETVDCLKKF
SCMHRQETVDCLKKF
RPLFPGSTVEEQLHF
PWISHRSTVASCMHR
LNHMKRATQIPSYKK
SQGRFLGTEPEPDAV
PPQATRQTSVSGPAP
NIDPYIYTPFGSGPR
NIDPYIYTPFGSGPR
RVHEPEPTPTVETRG
QVEVLKATEMVEVGA
KPVSPLLTCAGMARD
NGSMYRCTAQNPLGS
VQCLQRATPEQYQIL
GGARASGTNDKPGGP
HSKDGRWTELAGCTA
GGGPGLSTPGGHPKP
DLKKHGATVLTALGG
SDASKVVTRGPGLSQ
VGFHRGLTSELQALG
GFEESSETGDYEEKA
IEAHGTGTKVGDPQE
DIERPTYTNLNRLIS
VAGGVSQTPSYLSCK
SLGCRVFTTVGSAEK
FDKESNGTVMGAELR
IENFKGFTMQQAASL
KKSKDKCTFVTDSPM
IIYGGSVTGATCKEL
MKNRLDCTQCLQHPW
FGEKLNGTDPEEAIL
ELQAKADTLTDEINF
ELQAKADTLTDEINF
ELQAKADTLTDEINF
HQLYIDETVNSNIPT
GRESKPLTAQQTTKL
NSPVQEFTVPGSKST
ESKNVKLTVSNVLKE
QIASSGLTVEVDAPK
GSEGSTQTLTKGELK
RVALTGLTVAEYFRD
REAWRIFTPLLHQIE
TSTTVRTTEINFKVG
TSTTVRTTEINFKVG
GVSEPRETVTAVTVQ
VIDDTNITRLQLETE
ASYPGKITSNMFCVG
GQKFYLDTGDASNFA
ASYPLKITSNMFCVG
EVDPIKCTASSLAEH
NNVKLAATNALLNSL
HWMLDKLTGVFAPRP
HWMLDKLTGVFAPRP
HWMLDKLTGVFAPRP
AAAGVSCTCASSCKC
RSKFADLTDAAARNA
FFVPGRLTLSEAHAA
SSPGHRATAPQTQHV
ITLEEEMTKYKPESE
SKASKEKTPSPKEED
CNCIFKNTLAIPLTD
GQGDRQPTVVGEEWV
KGADFLVTEVENGGS
VAHSALGTQRHKLWV
DKWVRCNTAPHQIPQ
GGQAHHGTQNPSQDQ
PEEYEFLTPVEEAPK
QAKHVEMTSLCAHWQ
HELALRQTVEADVNG
AYFGVYDTAKGMLPD
AYFGVYDTAKGMLPD
QYTHHRSTMPGSVGP
KGATLKITLDNAYME
QPPFNRHTVTLSNSV
LKPFSKGTPSTSSPA
QALRDNSTMGYMMAK
QALRDNSTMGYMMAK
DRVEPKETAPLEGHQ
GQNDLMGTAEDFADQ
SGRPQMATLDIASNN
LYLPTRVTAIHIDPA
NKLKNIPTVNENLEN
VRQHFPATPLLDYAL
AISAKGMTLVTPLQL
GLYVHMATADGLRQR
TVGVPEHTYRSRTNF
INPSKRITAAEALKH
ATLGERLTEDEVEKL
TGAFGKETDLLLDDS
RGLKMSSTFIGNSTA
QLSKAAVTALASLYG
ELDKCCQTHDNCYDQ
AGGASILTFWDARLY
AGGASILTFWDARLY
VSTISLPTAPPATGT
RPAIWIDTGIHSREW
IIPTAKETWLALLTI
PESQIRATCEETFLA
GGSRTGYTQASQNIR
AGGASILTFWDARLY
LDFWKSPTTPGETAH
VPTWLKLTSDDVKEQ
THSMRLVTEFNSQTS
GEFCKNLTNDWEDHL
TGWGRLWTNGPIADK
SNTQQGRTSIVHLFE
PNTQQGRTSIVHLFE
PNTQQGRTSIVHLFE
VHCLRQKTEEELLET
SALASKATGYPLAFI
CKPGYRFTSTGQCND
PELKQQLTGHSKRVA
SEGGDGATKYITKSV
NLAQDLATVRQKLQD
EGEENRITIPVQTFS
STAGQVVTEGHDAGL
GNVSRTETASTVTEN
WVVVNCSTPGNFFHV
VLKKLRGTADVTHDL
RQEPSQGTTTFAVTS
RQEPSQGTTTYAVTS
QAEGAKQTEATMTFK
CLEDFRATPFIECNG
EEELKTVTNNLKSLE
ITAGCKTTTSAVMVH
GYCYTALTNGRCSNQ
KDLDECATKQHNCQF
AGENRLGTDESKFNA
TSEGGRGTLIIRDVK
PSGLRLGTPALTSRG
DVSFNRLTSLPLGAL
LEGDLKLTQESIMDL
GTGSGMGTLLISKIR
GTGSGMGTLLISKIR
GTGSGMGTLLISKIR
TIGNSCGTIGLIHAV
NIEAVDETKPKESAR
DKPIKTETKPSVTEK
YETTEKITSFPESEG
GACSDEGTAQEGKAA
FNHANGLTLVSRAHQ
FNHANGLTLVSRAHQ
GTGSGMGTLLISKIR
GTGSGMGTLLISKVR
GTGSGMGTLLISKIR
GTGSGMGTLLLSKIR
NRAPRRATPPAHPPP
HVLPDKETSLVDAYE
GTGSGMGTLLISKIR
GTGSGMGTLLISKIR
YVTTDNLTKVTEEVV
IANPAASTSPSLSHR
NLRHLKNTMETIDWK
FEQWGTLTDCVVMRD
NDVYKYETSGIGEAR
EQAGGDATENFEDVG
EYGFHEYTEVKTVTV
VDFIDVATKVMIGEN
EEQEPELTSTPNFVV
QEPELTSTPNFVVEV
AKVTKNITEIADLTQ
NYYRQQVTGEPQERD
EVSSMVLTKMKEIAE
PEWKKAATALKDVVK
SELLRYYTSASGDEM
EAKIKELTSTCSPII
GGTGSGFTSLLMERL
GGTGSGFTSLLMERL
GGTGSGFTSLLMERL
GGTGSGFTSLLMERL
GGTGSGFTSLLMERL
TYTPSDGTQKVTYLV
VEALNSLTGEFKGKY
ATLQHEATAATLRKK
ALDVEIATYRKLLEG
SLQNMRETCVDLHLP
MCDDEETTALVCDNG
ALDVEIATYRKLLES
VEINRRTTAENEFVV
SLDVEIATYRQLLEG
EEINKRTTAENEFVV
SLDVEIATYRRLLEG
ATLQHEATAATLRKK
ATLQHEATAATLRKK
LKGLPKETTVGAVTV
KNSMYKLTGAIMHFG
KYGCYKLTGAIMHFG
VESTGVFTTMEKAGA
ASMKGLGTDEDSLIE
EAANYQDTIGRLQDE
NSKKYAPTEAQLNAV
ELSEPSSTRIYAIAK
QEKEKSFTIKPVGFK
PLLPIRQTLPEDNEE
TPSVVAFTADGERLV
LEDSTRETQSQLETE
LSEAKPATPEIQEIV
SCLRRFSTMPFMFCN
VIEFTEQTAPKIFGG
QIFGDYKTTICGKGL
FLAKVNGTTPCAFPT
YGDQYRATDFVVPGP
LFKKSAETLWNIQKD
YLVLKQYTEAVKDCT
NRYRLPNTLKPDSYR
VTLRPYLTPNDRGLY
DYESASLTEVRALLR
GSALRPSTSRSLYAS
IPKDLPETLNELHLD
NYGMVRSTEATLSFG
DQPLDQATISLQMGT
SKIKIEFTPEQIEEF
KLKHTENTFSRPGGR
KGGNEESTKTGNAGS
SIRYFEITSEAPFLH
LAYDLGLTTKMQEEY
EYKNISFTVWDVGGQ
EYKNISFTVWDVGGQ
SMDALDLTDKLVSFY
PEGLEKETTFNSLLC
NHQLEGLTFQMKKNA
ANATKEFTEAFLGCP
DSCQRELTNLLGLHP
KKVYVTLTCAFRYGQ
SGHLQVNTTLPARTL
DATLSQITNNIDPVG
DLINNLGTIAKSGTK
DLINNLGTIAKSGTK
EKCGKTLTSGGHAEH
APRRPTATGDYDKKN
FERIQSQTVGQGSDA
CHCLKGFTLNPDKKT
QSSYVLQTEELVANK
LYDPKLGTDQPLDQA
RLLSRGHTPTQPGAL
EGKSQIQTPNPNQDQ
LEVIGKGTHCNQVEV
MIPLKGSTLTSPCQD
ADSRKTYTLTDYLKN
PVPEDKYTAQVDAEE
GEDQVNLTVKVIDVP
CQEPCKDTVQIHDIT
IPAYLAETLYYAMKG
MIQGGDFTRGDGTGG
DLKQFGLTTSIPFRG
RALRLPPTTTCQQQK
HACTKKYTPEQVAMA
NGVKIMGTSPLQIDR
MPVLGFGTYAPAEVP
MPVLGFGTYAPAEVP
DSLKNILTSNNIDVK
EFAVDKGTEVIINLW
LLFSPRATKPSALSR
SSSEDKITVHFINRD
MPLIGLGTWKSEPGQ
MPILGLGTWKSPPGQ
NRKLNQGTERHLMHL
PMEHGIITNWDDMEK
PMEHGIITNWDDMEK
PMEHGIITNWDDMEK
PMEHGIITNWDDMEK
QVRPRHITSLEVIKA
QVRPRHITSLEVIKA
MKSSSSVTTSETQPC
RGLKMAATFIGNSTA
MEDLVKSTEFNEHEL
KRQEGAETLELSADG
RIDLRQKTACGAPSG
ELNQKSATLASIDAE
YLGGQEPTPSNIRMA
VKLQTYKTAVETAVL
RIVSQLLTLMDGLKQ
AAAVADGTRAATIIE
VILLKEGTDSSQGIP
SPSISPNTSFTSDGS
VDLIEFQTNLVPYPR
LEAKGPVTDVAYSHD
GIVEGLMTTVHAITA
IISEGNETVEDIAAR
LMLELDGTENKSKFG
IISEGNETVEDIAAR
IISEGNETVEDIAAR
VDLTEFQTNLVPYPR
VDLTEFQTNLVPYPR
HAIDSAGTYHGDSHL
VDLTEFQTNLVPYPR
VDLTEFQTNLVPYPR
VDLTEFQTNLVPYPR
VDLTEFQTNLVPYPR
IVTIRENTEGEYSGI
ERCSKTLTPGGHAEH
VVLTSSQTRGVAEDI
ALTKTYATAEPFIDA
GRGSHGQTPSPGALP
NHEEEISTLRGQVGG
ISCSMDDTVRYTSLM
SYIIGKDTWVEHWPE
SGAQASSTPLSPTRI
RVYCDMNTENGGWTV
SGAQATWTELPWPHE
ENVKSLGTDLMNEMR
KMDYPKQTQVSVLPE
AEMYGSVTEHPSPSP
VTYNNEVTTEIRFAD
VTSQVVNTANEAREV
LGKPTHFTVNAKAAG
SPFQVPVTEGCDPSR
PETSYRQTGLAPGQE
DVVQKAQTKEQADFA
NTEELKGTEVQLTEL
EIQDGSPTTSRRPSG
MAAARHSTLDFMLGA
EGRGNTATETTTRHS
RFLGDKVTSYGGELR
TFDGKTYTFHGDCYY
TGAGFANTWKAQSTC
LAPSYKGTVCGLCGN
SSPTAAGTPNKETAG
DAGEGLLTVQILDPE
CKDNKDGTCTVSYLP
IPNKQDQTLTIVDTG
YVDPVDGTVTKKQGL
LEDEDVQTRVAGCLA
SRDAGIYTCIATNRA
LSFSREYTAAVEAKQ
ILAHLTGTEFMQDPD
SSFGKSATADQEFSK
DFAKALETNTHVKCF
EFAKALETNTHVKKF
CVGDMADTPRDAGLK
SKNKDTGTYEDFVEG
IEDMAMLTFLHEPAV
RSPTSSPTPQRRAPA
PVIAKDLTIQPSLKL
SAKSRLQTAPVPMPD
RKFVEVMTEYNATQS
KKAEGAATEEEGTPK
ESGLGKSTLVHSLFL
GLDIEIATYRRLLEG
FEYLLKQTELFAHFI
XXXXXXMTENSTSAP
ALDIEIATYRKLLEG
ALDIEIATYRKLLEG
LTSNPENTVFDAKRL
LKPGMVVTFAPVNVT
GLDIEIATYRRLLEG
GLDIEIATYRRLLEG
GLDIEIATYRRLLEG
LKPGMVVTFAPVNVT
ALDIEIATYRKLVEG
SLDIEIATYRKLLEG
GLDIEIATYRRLLEG
GLDIEIATYRRLLEG
MSDAAVDTSSEITTK
VDGRGKATISNDGAT
LEDTLAETEARFGAQ
RMEKLLETIDQLHLE
DKGNYRCTASNFLGT
RLHKKLGTEEFPLID
IFLKNGITEENLNKL
QRQVVAVTGDGTNDG
QRQVVAVTGDGTNDG
AKQLAALTLEDEEEV
VLRQVDVTSFAGHPC
SPFKVAVTEGCQPSR
TKADFDNTVAIHPTS
EPSQGTTTFAVTSIL
EPSQGTTTYAVTSIL
XXXXXMTTASTSQVR
KAMKGLGTDEDAIIS
KRKCNTATCATQRLA
TPSYVAFTPEGERLI
PVVSYRETVSEESNV
EEVLLTLTPCXXXXX
KTTFDVYTESWAQDP
RQYAGFSTVEESNKF
AQAELVGTADEATRA
DSVGCLETAEEVKRK
KTPDFESTGLYSAMP
VMRGHRETSMVHELN
DFDCEDRTDEANCPT
WDIFFRNTNAGAPPG
IQLSRDMTMFVTASK
LAHSEEVTASQVAAT
TQPDAKDTPDEPWAF
SICVPSETVDEIVKS
VEQQRDLTSQFLKTK
HSQPATPTPLQSRTS
AILEDEQTQRQKLTA
LSISLRLTGSSAQEE
ELLLRLFTVYPSTKV
DLSNRFYTLIPHDFG
VDTKKQKTDEDDXXX
PVFKKDGTVTAGNAS
AARGAGWTGHVAGTR
ELRQELNTLANPFLA
EKAKKAITDAAMMAE
EKAKKAITDAAMMAE
EKAKKAITDAAMMAE
EKAKKAITDAAMMAE
EKAKKAITDAAMMAE
EKAKKAITDAAMMAE
EKAKKAITDAAMMAE
EKAKKAITDAAMMAE
SHGYDMSTFIRRYSR
GNLRKCSTSSLLEAC
CMTKKGFTPLHVAAK
GVVALGDTVEEAFYK
VSASTQSTPASSRAQ
LATKKGFTPLHVAAK
ITTKKGFTPLHVAAK
DDYGKDLTNVQNLQK
STASEKCTFFQILHH
MSQEKQVTVLELFRV
RNSKPVHTTILNPHI
TPVRREVTDKEQEFA
PIITTQVTIPKDLAG
AAGYPHATHDLEGPP
KHGATVLTALGGILK
IRNLREGTCPEAPTD
AADESVGTMGNRLQR
LYEIGAGTSEVRRLV
KVQEQVHTLLSQDQA
CRVVFDDTYDRSMLR
ACDGGLLTGNEKITM
EPCPSTVTPAPAQQK
SAIRDLTTGYDDSQP
MQQAQKHTEMITTLK
VTPGYVPTEQDVLRS
TSDPTEATAVGAVEA
ALTVPELTQQMFDSK
DLSCNKLTTLPSDFC
QCGNQIGTKFWEVIS
ALTVPELTQQMFDSK
RKAAMRETWLSENQR
RFEEALQTIFNRWRA
AQGGFSSTQDTVVAL
SSVKLQGTSKIDDIW
VHVSEEGTEPEAMLQ
YGHYKQATVGDINTE
EARLRDDTEAAIRAL
EKSEEVATKEELVAD
RGSRAHITLGCAADV
KMIIRLVTAIGDVVN
RKAAMRETWLSENQR
TLTQNRMTVAHMWFD
AIGGIILTASHNPGG
RKAAMRETWLSENQR
TLLTKQETFDAGLQA
EQTAQRTTTTAVHIQ
EPRKYKQTTIEEDQR
PHINGPFTPDLAHPV
FGPGLEPTGCIVDKP
VTEGCDPTRVRAFGP
LPRSLDFTELDVAAE
TQGGGSVTKKRKLES
VFPKESDTSYVSLKA
DRDGNTLTYYRRPWN
VIAKMDATANDVPSD
KKIFEYETQRRRLSP
YKQLFLQTYARGRTT
KLAKKGLTPSQIGVI
KWSIKQITPQQQEKS
YHHTGNNTFRVVGRK
KKSATQFTGRYHYLG
VFDHKQGTYGGYFRD
DVSLYRITWAPFGSS
DTRGEVQTVTFDTEE
NVKLKAQTYELQESN
REFYMRQTGPISATL
HAIKGLLTGPSQLKI
AGELKWGTDEAQFIY
EAESWYQTKYEELQV
EAESWYQTKYEELQV
EAESWYQTKYEELQI
EAESWYQTKYEELQV
TTSIRQFTSSSSIKG
QKCNLRSTWEVIRDS
RKGVCEETSGAYEKT
LGADTRATEGMVVAD
AVTRRFSTEYELQQL
KKGDRVFTSSTISGG
KLKGPQITGPSLEGD
RTTRKEQTADGVAVI
QSDHVIETLTKTALS
PFALGVQTLPQTCDE
IRGFNKETAAACVEK
SNFLGTATHDFHVIV
PGDGDSDTTKKKKKK
VTGSAGHTPYYQSPT
IASIFAWTRGLEHRG
ASLGTDGTHYWSKNW
RQNEHCLTNFDLAEY
NRMIQRLTAEVENAK
NRMIQRLTAEVENAK
VAKLSINTHPSQKPL
NRMIQRLTAEVENAK
NRMIQRLTAEVENAK
RNILRSDTDVSMPLV
AHDNLKLTITQEGNK
GTRTARTTTVESSFV
RTLSARATAAFILAN
GPSKAEITFDDHKNG
SDRSIPMTVDFIRLK
LTIDEKGTEAAGAMF
VFIGRYYTVFDRDNN
KAMKGLGTDEESILT
FTREPQDTYHYLPFS
GTIAKSGTSEFLNKM
SYEEKRYTCGEAPDY
GADSRTTTGSYIANR
CADLFRGTLEPVEKA
LQNKQSLTMDPVVKS
FRTIPKCTIFYPTDA
EGCEEPATHNALAKI
LVGIDIFTGKKYEDI
RGLKMSATFIGNSTA
QQHDFTLTQTADGRS
HSHVEEDTDPNSVHS
LWRQGSVTTFLAKMH
TIMEKSETELKDTYA
RGLKMSATFIGNSTA
GHIFKVYTDVQQVAS
SKDHLYGTLDPNTRE
GLKDRAATSPALFNR
VKIIYKNTPENLHEM
DLRWSKQTDVGITHF
EEAMKQITQLLPEDL
REERFRLTSESTNQR
QPSSFDATPYIKDLF
EMGPFKHTVDDGLDI
RGLKMSATFIGNSTA
FTSVRSETDASLHRL
LRQHMDITGEENPLN
TDFHKQVTSAEECKQ
KVELVPPTPAEIPRA
SITNMLDTLMQAKMN
AEVANQETKEDLPAE
EHKENPETEEDVGPV
RQVVENMTRAHFPLD
KRTLSSSTQASIEID
LGFSFEFTEQQKEFQ
FYLALPPTVYEAVTK
DAFKELGTGNRIATW
LSEAGKSTSIQSFKD
KSILFVPTSAPRGLF
IEDIEDGTFSKLSLL
MYQKERETPPRFAQH
LQNRTKLTVLEGDIL
LWQVKSGTIFDNFLI
MQAFLKGTSISTKPP
QVLEDFPTISLEFRN
PAKRQAVTNPNNTFY
FLRKRMNTNPSRGPY
NIQVTKVTQVDGNSP
FMVTRSYTVGVMMMH
MRPGAYSTGYGGYEE
KADQKGVTIIGPATV
NHESRQITQVYGFYD
NHESRQITQVYGFYD
TFPKRGQTCVVHYTG
NHESRQITQVYGFYD
TSTITRHTVDQTRPG
LCEKSIGTANRPMGA
CPHIVVGTPGRILAL
VEQIEAGTPGRLRVV
TLGSGSSTTRLTQGI
KKLPSQPTTDTSTDK
RLPPLPVTPGMEGAG
TAQKLQHTVGHFDQR
LPQASKSTSESFIQH
LPVGTTATLYFRDLG
APRRTEITIVKPQES
LLAKQPPTAAGRPVD
LIKEGKYTPPPHHIG
AEQISSQTGNKVHAI
QHAALGGTATRQNNW
GISEGQGTAGEEEEK
SANLVAATLGAILNR
LTFGKEFTEAVEAKQ
IKKYRQLTAHLQDVN
SLEPDPGTPGSERTE
GRDWERYTAAVPYRL
TTIKKGVTECYECHP
DSPGKQDTEEDEEED
KGKTEQQTADQLLAR
QEGKAAATPESQEPQ
NVRFVFGTTPEDILR
PSLLLTGTQLYGRFG
VNVRQEMTLTCEKPI
QGASLRQTMTYEQPK
SEIHHKCTSDMETIL
ECYCKQGTYYDPVKL
IPKKTTDTASVQNEA
AVIVLLGTRNDLSPT
QRELDTVTLEDIKEH
CLAGKSVTCHVKHYT
CPDGKSVTCHVKHYT
PSGPAGPTGARGAPG
TFHADICTLSEKERQ
RLEQEIATYRSLLEG
AGDKNYITMDELRRE
RLRENELTYYCCKKD
CETMGNATAICSDKT
EFDARWVTYFNKPDI
RDAEMPATEKDLAED
YGPGIEPTGNMVKKR
CETMGNATAICSDKT
PATGRLDTRPFCSGR
QELLQEETRQKLNVS
SEQSARMTAMDNASK
LGLRAPPTLLSTSSG
INSGKKMTTSTDHLK
LLEAQIATGGVIDPV
RAYQKQPTIFQNKKR
GRPVPSGTQQRHQGS
RLEAVSHTSDMHRGY
GNVFSSPTAAGTPNK
VRARVPQTFTVDCSQ
KEWNALETECHSLKR
LLEAQIATGGVIDPV
PYGQREFTAGFVQFR
GSDVVIETDFGLRVA
KCDPHEATCYDDGKT
VAFSVVPTAAAAVSL
AFLKEFVTHPKWAHL
LMTTLRNTTPNFVRC
KTSQLLETLNQLSTH
ASGVSGLTALILLLV
ATFIGNSTAIQELFK
ATFIGNSTAIQELFK
ATFIGNSTAIQELFK
HLVGVCYTEDEAKEL
YPWRPALTPFEFQKL
KVIGVKLTGSLSGWS
KGCTDNLTLTVARSE
YMGSRQATGDYMGVS
VDSGNDVTDIADDGC
TEGDGVYTLNDKKQW
QPILNEHTFCAGMSK
TEGDGVYTLNDKKQW
YHCSRGLTLRGSQRR
GTEASAATAVKITLL
KAIGYLNTGYQRQLN
SLLRSEETKENEGFT
VDLGRTVTINCPFKT
XXXXXASTKGPSVFP
ARGNDGATGAAGPPG
AVPANGQTPIQRTIK
VDVARVLTPDAFVCR
CQKNLRWTPYQGCEA
APMPKLATQSNEITI
SSGDVVMTQSPLSLP
DTDVNTLTRFVMEEG
AKAKDDQTPLHCAAR
TITSRMATTMIQSKV
EKRQAVDTAVDGVFI
QVEPAVDTSGVQCYG
YGEPTKGTSEDCQPC
PRGDNGDTACSNEIG
ECWFPKATDKSFVEK
ECWFPKATDKSFVEK
DERGSMGTSGEACRC
VRPGADVTFICTAKS
CQDPYILTPENRCVC
LEAEKAATITPFRKT
KLAGQRFTAVEDQYY
DPQGRRDTVEVALED
GFSVVADTPELQRIK
ECWFPKATDKSFVEK
PPTVTKITGGSSVPK
VEKRTKDTYGPPMGK
LMQQKEATTEQQLKE
IAQGTKCTLEFQVIT
AQMEYCRTPCTVSCN
EYCRTPCTVSCNIPV
FRPERFLTADGTAIN
KAKALGATDCLNPRD
DRSHMPYTDAVVHEV
ELGYKIVTGGSDNHL
KQGIQFYTQLKTITS
YVKAGPWTPEAAVEH
GTQLHRQTGLLLLGM
THSLGGGTGSGMGTL
AIETDDLTIKLVIKA
SITSKPATLTTTSAT
HGIDPTGTYHGDSDL
NVYYNEATGGNYVPR
THSLGGGTGSGMGTL
LNHLVSATMSGVTTC
SVYYNEATGGKYVPR
THSLGGGTGSGMGTL
LNHLVSATMSGVTTC
GAADYQPTEQDILRT
IRLLLEYTDSSYEEK
VAMNPTNTVFDAKRL
PNETTPLTEPEKGPV
VPNDATQTKENESKA
AVGDASLTVVKLLAS
AAELAEYTAKIALLE
ADVPAAVTAAAATTP
EDAAAKATAQPPTET
IRLLLEYTDSSYEEK
TPSPSNETPKKKKKR
SVCGRCHTTHSMALI
LYVDGDCTMDIRTKS
EMKHKSETDTSLIRG
ATVVVEATEPEPSGS
KDAKKSSTPLSEAKK
DEEKLKETEPVEAYV
SEGYSYETSTKTTRT
AKEDPLLTPVPASEN
RYLAEVATGEKRATV
QLSVAEITNACFEPA
VCMLSNTTAIAEAWA
QLSVAEITNACFEPA
VCMLSNTTAIAEAWA
HGIDPTGTYHGDSDL
THSLGGGTGSGMGTL
LNHLVSATMSGVTTC
IEKAKGETAYLPCKF
PAANSDQTVTVKEXX
LGEKFEETTADGRKT
GAAHSLATKKGFTPL
IRLLLEYTDSSYEEK
THSLGGGTGSGMGTL
NGDFEAYTKICDPGL
LNHLVSATMSGVTTC
VDDFFQGTKAALAGG
AITIASQTNCPLYVT
DGPVFDLTTTPKGGT
APDVVVPTLDTVRHE
EDEERRWTDENIDTV
QMPDQGMTSADDFFQ
APSGPSGTLKAGKAT
THSLGGGTGSGMGTL
QLSVAEITNACFEPA
VCMLSNTTAIAEAWA
QLSVAEITNACFEPA
VCMLSNTTAIAEAWA
PEPGRVATVLASVKH
THSLGGGTGSGMGTL
LNHLVSATMSGVTTC
TAMCRECTEGEHAEH
QSDEREATDTPIVIQ
QQSGAQQTKKDKDKK
VCMLSNTTAIAEAWA
NHLGEIGTKTTLRYS
KAEFKKETFDVTLEP
RVSSYRRTFGGAPGF
FAVASRKTFSHELSD
KSCDKTHTCPPCPAP
NIKKQCQTLQVSVAD
FPTVNPSTGEVICQV
VTVPAQNTGLGPEKT
EAGDGTTTATVLARS
DPAEDFGTFFSAVID
SESPHHHTAPAKSPK
KVHPEPGTWDSFLEK
NVEAGKYTVGLGQTR
ADLGPLITPQAKERV
VTVPAQNTGLGPEKT
FFQKMKETAVFINIS
KCEPIIMTVPRKSDL
SGERFTCTVTHTDLP
VKLVNEVTEFAKTCV
IDRTELQTITNDPRL
APCPIGHTCINTEGS
EYPIMYSTDPENGHI
KESRSLSTELFKLKN
AGTEASGTGNMKFML
AGTEASGTGNMKFML
KESRSLSTELFKIKN
KEARSLSTELFKLKN
KEARSLSTELFKLKN
APFWLKDTLENTIGH
EQAEPDGTEDADKSA
IQVVCKQTLDALNYL
RAHENEITKVRKVTF
SPFTARVTGDDSMRM
IPSHPRVTVTSEGGR
YFGGLAETVLVVRSM
AEDMAELTCLNEASV
GTHYVVPTLASQSRY
AEQELIETSERVQLL
AEQELIETSERVQLL
DRNLHIPTMENGPEL
MKHGQRITFTGEADQ
HPQYDRKTLNNDIML
SQSGDEMTSLSEYVS
IGSKAEKTLGDFAAE
NDAQRQATKDAGTIA
KEPSEVPTPKRPRGR
VKQKIHPTSVISGYR
LKQIEEQTKKAQQEL
SIEQKTDTSDKKLQL
LGADSRTTTGSYIAN
MDWVLKHTGPNSPDT
AAFRNIKTIAECLAD
HLAGLGLTEAIDKNK
LEFLAKMTNGFSGAD
MDWVLKHTGPNSPDT
DYLMKILTERGYSFV
TFVKRHLTGEFEKKY
IKFNVWDTAGQEKFG
DYLMKILTERGYSFV
DYLMKILTERGYSFV
DYLMKILTERGYSFV
IGGLSFETTDESLRS
LSSRQDNTEELWLLH
FLPRHRDTGILDSIG
ELASFLATKNLSLSQ
XXXMPPYTVVYFPVR
LFYSTFATDDRKEGM
VVTDLSATRLSKAKE
SPWWVRVTSTGRPGH
CGVNPVETYIRSGTY
NVALPKGTIVLASPG
EAPAPTPTSLEVSSP
YRLHGLVTYVIYSHA
PADLKEVTEEDLNNH
AQAQDRPTATVSPLR
LLHVDAHTDTTDKAL
KPIGMGGTFIIQKGK
EVLAKAGTEEAIVYS
DLDTARCTTSILHNL
RADVDAATLARIDLE
KDEDRIFTNLYGRHD
TICRRGGTWFAGFGR
GIPYKQLTVGVPKEI
YDMLKAGTTATYEGR
PGGASVGTEEDGGGV
HVAELTATPRDLVLR
EACSSAGTITDRIFL
CEVDPELTEKLRKFR
TNQVSRMTVDESGQL
KTDKQPITSHLSSDT
TLKGFDQTINLILDE
ILHDDEVTVTEDKIN
TVEVDLFTSKGLFRA
VTIVNILTNRSNAQR
LVVLLQGTREEDDVV
GICAIGGTSEQSSVG
PINVRVTTMDAELEF
RTLRLAGTQPLEVLE
EPWKQQLTEDGDSFL
TISVRVTTMDAELEF
PEECRRFTTDAIALA
KLYTLVLTDPDAPSR
RQEDMPFTCEGITPD
EGPGPEDTVQDNLGA
PINVRVTTMDAELEF
KVYENYPTYDLTERK
DDITGDGTTSNVLII
LIRVREFTMAEIEHF
RQMEKDETVSDCSPH
VDKDGDVTVTNDGAT
DIEAGDGTTSVVIIA
NPKFRILTEAEIDAH
EDHYFLLTEPPLNTP
SISADIETIGEILKK
VLVGDGGTGKTTFVK
ENFILKHTGPGILSM
DLTTGTTTRRFVGHT
VFVDLEPTVIDEIRN
CLVYRADTQTYQPYN
ASAQKFATDGEGYKP
KGKINSITVDNCKKL
HGKLKFGTFGGLGSK
AIQLAAVTEDKYEIL
LTEDEIATILQSTLK
GKEGEEATAEAEEKQ
ASVVKVLTELLEQER
GVTNEKGTDSQAMEE
KKLSDDNTIGKEEIQ
REYTEGLTEAKEDDD
VGGLSPDTPEEKIRE
EPHQGPGTPESKKAT
QNQAKRCTVIGGSGF
FAAHLRCTYAVGNHD
PMNIQLVTSQIDAQR
PVSQSLQTNRGPQPG
LIEHGVNTAEDLVRE
VQDGVSCTPLQLALR
LVHEGPLTWRVTKDK
QFKPDDGTTPERIAQ
GSGTQTGTGTGTGAR
ERLTPRPTAAELEEV
KKIERLDTDDLDEIE
YHSCADPTGCGTGPD
QEELEKGTPEPGPLN
KKIERLDTDDLDEIE
IIVTSSLTKDMTGKE
NGTILRLTTSPAQNA
GTILRLTTSPAQNAQ
RLRLDQLTANSARLE
PKAEDGATPSPSNET
SRNKEQGTYEDFVEG
VQQVIYATGALAKAV
EEMNAELTAKKRKLE
ESLEHLETFKRENKN
EEMNAELTAKKRKLE
ESLEHLETFKRENKN
AGGLTSLTEPPKGPG
HTNVNDGTEFGGSIY
AIGQKRSTVAQLVKR
EAEAAHGTVTRHYRE
EKDKGKYTFEIFDGK
ENMEDKATLVLQVVD
SEAEMRETTLTTSTQ
EQAKKVITMFVQRQV
ENLIRKHTGSGILSM
EHAEVVFTANDSGPR
LFGDKLCTVATLRET
HLVLSALTSDNHGAT
ISSQYSNTEERLWVH
KAMEGAGTDEKALIE
VHFAVVITDGHVTGS
PYKDFIATLGKLSGL
KLRRGNETSFVPSRR
DHYNWQATLQNESGK
ERNLTVDTYVNENGE
QDRRRDITYEYKYPE
CDFTEDQTAEFKEAF
LGYDTRVTILGHVQR
WIRQKFETPGIMQFT
DSRLEQYTSAIEGTK
GTKSAKPTKPAASDL
DLPSRMATQASTLYS
VWHKDCFTCSNCKQV
AAGGIILTASHCPGG
KRSESQGTAPAFKQK
ENLIRKHTGSGILSM
HHVYLEGTLLKPNMV
DSHHPARTAHYGSLP
GGLLKDFTATDLSEF
GGAGVGKTVLIMELI
AVGRVGSTSENITQK
AVGRVGSTSENITQK
LKMHDLNTDQENLVG
VLEGYNGTIFAYGQT
PEEPKVLTPEEQLAD
QKCHAEHTPEEEIDH
DSQLQLTTGNGLFLS
LVWKAQNTWGCGNSL
ALKAASGTQNNVLRG
SLRALQATVGNSYKC
GYGAAVNTAKLEPGS
RLLCGKETMVTSTTE
PPITARNTGIICTIG
SHHPTDITSLDQYVE
FGTRDVCTELLPLIK
QLMKKEFTLEFSRDR
EELKVAQTDGVNVDM
AGAGRLFTPDVIRAM
VLEGYNGTIFAYGQT
DPCELCPTEPDEAFR
GVFEVKSTNGDTFLG
PHAVGKNTLLIAGLQ
XXXXXMATVVVEATE
DHLRKEATDPRPCEV
KQHTFVETESVRYVY
KQQISLATQMVRMIL
KINPKNYTENELEKI
KTFKGRGTPSIEDAE
STNENANTPAARLHR
SDHAKVLTLSDDLER
DVTFSPATIENELIK
KEPIVGSTDYGKDED
WISEKLQTASDESYK
GVQLQSNTYDLQESN
VIDFDENTALDDAEE
QLMRKEFTLEFSRDR
CRTVENVTVFGTASA
MPHQKATTADGSSIL
FSLNRDLTGELEYAT
TEAVKEITLENKDNI
LKAQPKQTTCWDGVR
GITRIRGTSYQSPHG
QEELASGTPPARFPK
PEQRATATQLLQHPF
GCNPSGHTQSVTTPE
GEYSMKVTGEGCVYL
QTDKTIYTPGSTVLY
HFFKNIVTPRTPPPS
TLKLTTPTYGDLNHL
KTFTTQETITNAETA
TLKLTTPTYGDLNHL
VELALWDTAGQEDYD
REKMDLVTYFGKRPP
DIGGKKLTEIINTQH
NVRKDDPTLLSSGRV
PYIDEVGTFKERIQW
ADPDHDHTGFLTEYV
VRLLADPTGAFGKET
RKDVDDATLSRLELE
SKSAKTATAGPGTTK
KRPELGVTLTKLHCW
VVKTFHETLDCCGSS
YLECSALTQRGLKTV
VELALWDTAGQEDYD
VELALWDTAGQEDYD
FNIKNDFTEEEEAQV
TLKLTTPTYGDLNHL
EDLLQKHTLVEADIG
KSPQTNGTTGVEQIC
SQADSLMTSSAFDTS
TLKLTTPTYGDLNHL
KSDKDLETQVIQLNE
MQDLKDVTNNVHYEN
VVYGEPITASLGTDG
LRPGDSQTAAQARDQ
KVKAEMETLVREKGV
NVYYNEATGNKYVPR
TLKLTTPTYGDLNHL
CEGGKFATVEVTDKP
LADKRQITIEEGEQR
DEQRQPLTVEHMYED
PVIAKADTLTLEERV
MQNIKDITSSIHFEA
KDATKAATAAADFTA
HISKNKDTGTYEDFV
WDNLEKETEGLRQEM
DFRVKYETELAMRQS
HSFPRAGTWLAVHPN
KGGIRYSTDVSVDEV
PVAEEEATVPNNKIT
KPKEGVKTENNDHIN
SITKRPHTPTPGIYM
TGAGKSATGNSILGQ
GKKYRISTAIDDMEA
LPAQAADTCPEVKVV
QVEDLQATFSSIHSF
KSQVVAGTNYFIKVH
GKTFVNITPAEVGVL
EEVVTVETWQEGSLK
DHHDNTYTVKYTPVQ
KHCVINKTATGYGFA
KIPGRVSTEVDARLS
GGESASITPLEDLYK
AKYDFKATADDELSF
PERIITLTGPTNAIF
VLERVCSTLLGLEEH
XXXXMCNTPTYCDLG
LLVRIIDTPQFQRLR
VQAIVLDTASDVLDK
AHGKKVLTSFGDAIK
SLGVGFATRQVASMT
ALSGHLETVILGLLK
LSDVKMATDPENIIK
EEHPVLLTEATLNPK
VLASAAPTKEGSFLW
VSEKLSATESIVEIV
PFKGDDITMVLILPK
RDEELSCTVVELKYT
EKADIGCTPGSGKDY
AEQCCEETASSISLH
IWDKLGETYKDHENI
NKFDPSLTQRDSFHL
KHNLCGETEEEKIRV
FQSSHHPTDITSLDQ
RVKGRTWTLCGTPEY
SPTSLAETVHCDLQP
ERREILGTCKMLGQM
RVKGRTWTLCGTPEY
RVKGRTWTLCGTPEY
GGSYVGPTQNRILRL
GTTRIISTTNGGQER
FYVIDRGTFDIYVKC
MDPAEEDTNVYTEKH
QDISLLYTEPGAGQT
KHNLCGETEEEKIRV
WQERLRATEKFQLAV
KEIYTHFTCATDTKN
KDGNASGTTLLEALD
GALNVDLTEFQTNLV
KHNLCGETEEEKIRV
DEVVVDGTVSSTVLK
GTDLRQATHDQAVQA
NDKEAIVTSEELGQD
ALYIMAGTVDDVPKL
TVLSGGSTMYPGIAD
GALNVDLTEFQTNLV
GALNVDLTEFQTNLV
NNKEALLTFMEQVHR
IATDPDDTHAYNVAD
GALNVDLTEFQTNLV
FPRLRDFTLAMAARK
DDEDEEDTVTRLGPD
GALNVDLTEFQTNLV
SGDVRLDTVGSDAYR
GTRALEATTEHIRQE
LHNQVNGTEWSWKNL
NKLLGRVTIAQGGVL
YSMIKGDTSGDYKKA
HHVYLEGTLLKPNMV
NKLLGKVTIAQGGVL
GKIKHEDTNLASSTI
SWEGVGVTPHVVVPA
SPEAVRCTIEAGYPG
RQKLQDETNLRLEAE
EVIDAITTTAQSHQR
ELGLRKQTHNNAVVK
NKLLGKVTIAQGGVL
GISIAGLTADARLLC
TIKEILGTAQSVGCN
GPGPSAQTIRRFLLS
KAARELLTLDEKDPR
FVTNDAATILRELEV
RKIPLRCTAHYVAYH
NKLLGKVTIAQGGVL
NKLLGKVTIAQGGVL
NKLLGRVTIAQGGVL
NKLLGRVTIAQGGVL
MDRGEGGTTNPHIFP
NKLLGKVTIAQGGVL
NKLLGKVTIAQGGVL
LDAYNSLTEAVLPKL
NKLLGKVTIAQGGVL
TSLYRQYTSLLGKMN
SLTMSGITTSLRFPG
VMHALRQTWHTTCFV
FQVAEVFTGHMGKLV
KFRQKASTHETWAYG
KCGACEKTVYHAEEI
RNKDVRSTVSHYQRE
GIYVCRATNLQGEAR
MAHEGALTGVTTDQK
VDKQLVGTNEWSRCT
IGLITKNTVHLSWKP
HKGSIKETHYMVDRC
VSWKKDGTLLKPAEG
LHEGMEYTFRVSAEN
GVTAEKCTLAWKPPL
AKLTIRETTIRDTGE
LHLKEDQTEYLEERW
PLLQRMQTFSPAGSK
ASSTTKCTVSHEVAD
XXXXXMTTEVGSVSE
RKESDRCTSHSETPT
DFRVKGVTSISADTH
YDRNKCYTAVVPLVY
EDWKKGDTFSCMVGH
EDWKKGETFSCMVGH
FMGNTGPTGAVGDRG
KDSLSRTTNIQGINL
KDSLSRTTNIQGINL
KLLTPITTLTSEQIQ
PQWNESFTFKLKPSD
KSKVSDLTQAANKNN
GMPANQDTIYEGIGG
IIDHHDNTYTVKYTP
NTYTVKYTPVQQGPV
QDMTAQVTSPSGKTH
LDNLNKITAQGQYEL
KCPPGFYTSPDGTRC
SFQCRCPTGYYLNED
EVISRQATINIGTIG
FQWLREETGQVLERG
GTAPYKWTGSAPILQ
RYLDFKVTEGSFVYK
FGPKGVNTGAVGSYI
LSAEELMTIEDEGVL
RVINQILTEMDGMST
DSIEMVATRVLELSI
TDFIKFDTGNLCMVT
FQFRRLGTVPQFPRA
EAPSKPITVTVEEQR
QSSYVLQTEELVVNK
TTESQEETVVMSLKN
CAQARRVTGGLLDRL
QSLTDRITAAQHSVT
YELFTICTSIVAEDK
EDLQEKCTELNQAWS
ITDNKDGTITVRYAP
VGQKNSFTVDCSKAG
KYLYHGQTLETLGGK
EVISRQATINIGTIG
DVHAKDNTRPGANSP
TKKVVDNTTAKEFAD
EGAKVIATDINESKL
TKKVVDNTTAKEFAD
QEEITGNTEALSGRH
DLISAFGTDDQTEIC
EWFKSRFTVLTESAA
AHYNKRSTITSREIQ
AHYNKRSTITSREIQ
AHYNKRSTITSREIQ
AHYNKRSTITSREIQ
PHYNKRSTITSREIQ
AHYNKRSTITSREIQ
AHYNKRSTITSREIQ
AHYNKRSTITSREIQ
AHYNKRSTITSREIQ
AHYNKRSTITSREIQ
AHYNKRSTITSREIQ
AHYNKRSTITSREIQ
AHYNKRSTITSREIQ
KRQWLLQTHWTLDKY
TKTVEKITSEGGDGA
SREGGKVTAETEYGK
YGSVKAYTNFDAERD
RRPGEEGTVMSLAGK
IRHYEGSTVPEKKTP
PMISKLITYGSDRTE
WEEAKQKTVEWVGSL
KHPFPCPTSYRTALT
MLVKHKETGNHYAMK
TNGRDHHTADLCREK
WEEAKQKTVEWVGSL
TGGKARLTEGCSFRR
LRKKCPSTHSEELHD
ARRQFHLTDDDLLRY
KEGSERMTELADVFS
DNLRLKVTEGGEPYR
KISLLKLTQGETLRK
ENFEKSFTVMELVKI
TGGKARLTEGCSFRR
PKRRKSVTGEIVLIT
DTLRRGLTAHGINIK
YIKRLLETLFVHRFS
VKGVDEATIIDILTK
ASEGLRGTETTLALP
NVIRYFPTQALNFAF
EISAMVLTKMKETAE
NVIRYFPTQALNFAF
NVIRYFPTQALNFAF
RYALYDATYETKESK
EKTKEQVTNVGGAVV
PNKIFGVTTLDIVRA
LKLTFDTTFSPNTGK
LQILHIHTARMRGHQ
LKLHSYATSIRKAVL
NEAQAIETARAWTRL
AVCMLSNTTAIAEAW
AVCMLSNTTAIAEAW
FSSDRSHTLSHASYL
EWLEKQLTEEDGVHS
AVCMLSNTTAIAEAW
AVCMLSNTTAIAEAW
ARPGDAGTYRCLAKA
ARAVAIETQPAQGEL
NVIRYFPTQALNFAF
AVCMLSNTTAIAEAW
RYALYDATYETKESK
DEVDVDGTVEEDLGK
SATMSGVTTSLRFPG
GICPNRETLMDLSTK
PRVARFATSCPPTIK
RKVPTFATPWPDFVP
ARARVALTGLTVAEY
YAAKNAVTQFVSSMS
YIVEKKETTSTTWHI
FSYGTKETSYGLSFF
IDFMTRETADTDTAE
PVAVALDTKGPEIRT
FPTVNPTTGEVIGHV
XXMCEEETTALVCDN
XMCEEETTALVCDNG
MASRKEGTGSTATSS
SCHAPAVTQHAPYFK
ATMSGVTTSLRFPGQ
LEDALRQTASVTLQA
VQAKQLITFTQELQD
TMTRYRSTGLTEGLE
KVLETKWTLLQEQGT
KVLDTKWTLLQEQGT
KVLDTKWTLLQEQGT
KVLDTKWTLLQEQGT
LPSTRLGTLSPAFST
PEEIAMATVTALRRT
PQKSHGRTQDENPVV
SFPFVSKTLGVDFID
RLHGDLVTIRAGSDL
LQRQLDETNALLRTE
KRPLTAATLFKNSMI
MCGAPSATQPATAET
QVYFDAPTCRGGTTK
EDKKKVPTPEKEAPA
RQEADEATLARLDLE
MEVIDAITTTAQSHQ
HVVQSISTQQEKETI
RAHMGMFTELAILYS
RLAEQIATLCATLKE
EVDVREVTHSAAVEA
IGDTNRSTSEAQFFL
KMKAHTMTDDVTFWK
VIQCFAETGQVQKIV
RAHMGMFTELAILYS
FKDRFQLTDCQIYEV
QELHGEPTRIQEDPN
LTVKSESTGTPGHLR
REIKLVMTCAAFITM
IRQGLPATSDIKDVD
KHLEQFATEGLRTLC
ESSAVAATEKKAVTP
KIPVGPETLGRIMNV
RGTGGVDTAAVGSVF
VVCTNCPTGTTGKRC
KERLEAQTRPFDLKK
TQRAKLQTENGELAR
LAEGPQVTGPIEVPA
VDRCEVGTNNWVQCN
RLESLSETPGPSSPR
AKKCAGCTNPISGLG
TKDRSIFTVEGAEKE
GQEVGGQTAVKNQAK
AVFTVELTHPNVKGV
GVGDPVFTEPAIAKN
TAANSSGTTKAFINI
EFGPVPDTARYYKKH
RQQREDITQSAQHAL
ESRLEGLTDEINFLR
LQSLLKDTQIQLDDA
LQSLLKDTQIQLDDA
VGRWKEATIPGHLNS
KGHPEFSTNRQQDAQ
HNLVKGLTDLSACKA
LEEFSKVTEGLVDVI
FDLRRFLTQPQVVAR
LVIIREQTEGEYSSL
KLFTRCLTPLVPEDL
LKDDLGNTLEKKGGK
NLVVRPYTPISSDDD
VLKIGEHTPSALAIM
AEYVVESTGVFTTME
EWHPFTLTSAPEEDF
VKTLKPGTMSVQAFL
TRNPDDITQEEYGEF
EEAVKKLTVNPGTKS
LNEFLAQTLQRAPLP
PTAAGKKTEKEESTE
ILVQTRGTGASGSFK
GTGAAMLTLGPEVHP
TAQSITITPPDRYDS
STINVGLTSIANLPK
DLFNCEVTNLNDYRE
LLKDVIATDKEDVAF
TNKSGSGTMNLGGSL
REPVQLETLSIRGNN
ETSKYYVTIIDAPGH
VTQPRTNTPVKEDWN
KCHRSNGTNTSAPQD
NPRQINWTVLYRRKH
LPAQSAATLPARTQE
MLYMRLDTMNTTCVD
FHPEKGNTPLHVASK
IGKVVEGTPLIDGRR
EVLAKLGTSAEGAHL
KVIEAYCTSANFQQG
TFGAKQPTHQGGPAQ
RKKEVDATSPAPSTS
YIDSYKGTVDCVQAR
ETSKYYVTIIDAPGH
DAEEKIFTTGDVNKD
VYENMKQTLGVTQKX
SISRLKETHSHVSPE
QALVVTGTNNLGYMD
SAVRGNNTHDNYENV
LQDLKEVTHDLLYEG
EQVMRALTTKPSSLD
YQMMHMQTAPLPVHF
DLFNCEVTNLNDYRE
GDLNVKCTLLLMLDH
RSCMLTGTPESVQSA
EVEELILTESKKVLE
ELDQDMVTEDEDDPG
RSFLKLYTTMPVAKL
EYGLQAYTEVKTVTV
LTCEGDKTIVGSITN
KTIVGSITNTNFGIC
GCEAIVDTGTSLMVG
EAIVDTGTSLMVGPV
VAVNAFKTDTESELD
VNAFKTDTESELDLI
RAENKIGTGPPTESK
IMSPAKATEMLIFGK
LNSYKCITDTLQELV
KQLQDIATLADQRRA
VYNEAGVTFTXXXXX
LPGAKGLTGSPGSPG
GEVRRFNTANDDNVT
TANDDNVTQVRAFYV
EADAAAATFRANDHQ
VDIGGGQTKTFAPEE
LGVQVVITDPEKLDQ
IDGIKRATDVMIAGK
QTLVVQFTVKHEQNI
VESVVSGTLRSAFEY
GMTSRSGTDVDAANL
PKLASGETVAAFCLT
IKDTTVGTLSQRITN
CVSPEEFTEIMNQRE
XXMGKEKTHINIVVI
DSGAPDGTLNIIHGQ
XXMGKEKTHINIVVI
FKQFNKLTEDKADVQ
EDVYSRLTTPVFGKG
XXMGKEKTHINIVVI
YALARGFTAAGILSA
KISTQADTIGTETLE
TQADTIGTETLERLF
XXMTENSTSAPAAKP
ARAVCKATTHEVMGP
QLTRGKLTYTQQLED
IDKKCPFTGNVSIRG
IHCCPPFTFLNSKKE
AEEFGNETWGVTKAA
TRQVGNVTKPTVIIS
KVHLEKETKEEGKPL
LRETEGGTVLTATTS
PEPAGGATPGATLPK
QRMAKCNTGSEGSEA
PKDRWNNTPMDEALH
KAKHPMDTEVTKAKI
SIHKNPNTSEPQHLL
ASIIVKMTDSFTEQA
AIVRAMDTLGIEYGD
ADVEAVQTGLDLLEI
GQDIRIPTPVIHTKH
XXXXXXMTTSASSHL
VLAGGRQTLQSATVE
KNLDYVATSIHEAVT
TGISHGHTVYVVHDG
QFLGDEETVRKAMEA
EFKVPMNTVDFGHVT
NLKVKDATQITQGPR
YKKGESQTDIEITRE
DKKVRVFTFSVGQHN
NHLSSWLTDARNLTN
AYKADDPTMGEGPDK
PNGNAFATGSDDATC
KKVIAAMTVGKDVSS
AVAALKNTYDVVYLK
ATTEPEQTEPEQREP
EIANYRPTLDTLHEQ
ARAREEQTPLHIASR
AHTKLGYTPLIVACH
IDGKKDITAALAAER
LYWPCVATGKPIPTI
CLQGFQLTHSLGGGT
KLKGAILTTMLATRN
KLKGAILTTMLATRN
SPVLARCTLHPNDSL
VMSEYNATQSDYRER
MDSLRGQTDLMAERL
ERHYGGLTGLNKAET
SELKRFYTIDTGQKK
LKSFDSLTGCGDIIA
PQLPRDETVENPHLQ
GIVSTKDTQFSYAVF
KYMKSVETDSSTVEH
SPTHEKNTMGAQEAH
CLQGFQLTHSLGGGT
YATDTKATVVGKPEK
PNGYAFATGSDDATC
VPGKKCGTIILSAEE
SNVRLKLTIVDTVGF
KLKGAILTTMLATRN
GLKLTLDTIFVPNTG
TFPEYKETTEESIKE
TGIWRYLTNAYSRDE
EIGRAIATLMSDEVF
LLSVKAQTAHIVLED
LGHEPRQTTSNLGHL
KHNMCGETEEEKIRV
MWKQSIWTSTISSHL
XXXMPGPTPSGTNVG
IMTREVQTNDLKEVV
RKIAFAITAIKGVGR
PPAINQFTQALDRQT
DVLVFDYTKHPSKPD
REVEVKLTPLILKPF
DVLVFDYTKHPAKPD
DNAGFDATNILNKLR
IEVGTPPTGNQPFPK
NIIMSKSTTYSLESP
YVMNRGSTPYGGVKL
TVRSLGETQLVLYGD
WAGSPKGTIQVITQG
DWQEGGYTINDKPNP
RLSPEPWTPETGLVT
YDKLREQTLSPTITS
RLSPEPWTPETGLVT
ETCFDKYTGNTYRVG
KPKNAIHTFVQSGSH
LVDLEPGTMDSVRSG
PEQVAMATVTALHRT
RIDKFRFTPPLEDSC
KVIQNEFTVGEECEL
RQVFGEATKQPGITF
VQDVANNTNEEAGDG
TKTKDELTPLHCAAR
KGLSEDTTEETLKES
AHKGPDETLRIKAEY
AMKQVAGTMKLELAQ
FVDMDFGTGAVKITP
SGMEYKKTDAPQPDV
PPRLQAVTDDHIRMH
EPLFGISTGNLITGL
LRQLGKKTVVVNCNP
CPHGPGYTTDGRDID
PDRTGVVTDGVKHSM
KFGELVMTKESKALM
EEDPATGTGDPPRKK
AGSDRPFTLDDLQYM
LVDLEPGTMDSVRSG
NEDKPKETKSEETLD
KVPRLPATAAEPEAA
GNAGVPGTPGERGLT
IAHTRWATHGEPSPV
GSSISRETDCGVHIN
AHPSVRQTPSRQPPL
DGAQPEETPRDGDKP
LVDLEPGTMDSVRSG
FNINRVATQAVEDVL
IKKAPIQTYVLGANN
KEGEVRETASQTTSS
IKIAPPETPDSKVRM
GVSRDSSTSYTETKD
MCDEDETTALVCDNG
KCRYAKLTEAAEQNK
EAVVVTNTIPQEDKM
AVNQEFLTTRTNEKV
YHTIAYLTPLPQPNR
PILAKADTLTPPEVD
ATTRQVETELFPCLR
AITRQVETELFPCLR
DKVSHVSTGGGASLE
LSSDGVLTVNGPRKQ
DKVSHVSTGGGASLE
IAQADRLTQEPESIR
ISRDKSVTIYLGNRD
NDQGNRITPSYVAFT
PHLGYILTCPSNLGT
ERLGYILTCPSNLGT
ERLGYILTCPSNLGT
GITVRMVTGDNINTA
EIIAKGVTQIDNDLK
GITVRMVTGDNINTA
VFQKENGTVTAANAS
HDHTGFLTEYVATRW
LEELQLNTKFSEEEL
DCPTGRITQQQFQSI
MAIFKMITPEDVKLL
DENSINGTPDITVEI
VLRAGVNTVTTLVEN
RCKQMFLTQTDTGDD
GITVRMVTGDNINTA
ALAHYKDTEVPGHCQ
EESITVQTMMNTLRD
WWQARQVTPDGESDE
TFKYDGSTIVPGEQG
TQLLRELTGEDVLVR
GITVRMVTGDNINTA
QRLRQRNTETEESLV
DFYHRIQTLSAIDTI
VDEVRTGTYRQLFHP
IDEVRTGTYRQLFHP
WGLSRAFTVKPEGRD
KGEEALFTTRESVVD
QSGLGKSTLVNTLFK
VKTLTGKTITLEVEP
TLTGKTITLEVEPSD
VKTLTGKTITLEVEP
TLTGKTITLEVEPSD
GGQYWDGTTDITRTV
RAHGFTFTRGLSVRE
IDDRKCMTTVSWDGD
KAHVFGETVARPVLH
GYEVIYLTEPVDEYC
SGVDGYETEGIRGLR
PGHNDKHTGCCGDND
SVSGLKQTLLAESEA
GWDSEPFTLVERDGK
HGSKYLATASTMDHA
PSGAKTDTYVTDNGD
KLELDDVTSNMEQII
KLELDDVTSNMEQII
EEEKAPATPKTEEKK
ALDLEIATYRTLLEG
ALDIEIATYRKLLEG
ALDIEIATYRKLLEG
QEEISDLTEQLGSSG
PAEFSIWTREAGAGG
NLERHISTLNIQLSD
GGGLRRPTGLFEGQR
ERFRCPETLFQPSFI
ERFRCPETLFQPSFI
ERFRCPETLFQPSFI
ERFRCPETLFQPSFI
FRKAADDTWEPFASG
RNCKILLTEPPMNPT
RKDESPATWRLGLRK
HDGKVVSTHEQVLRT
HGDDLRNTKQEIAEI
HGDDLRNTKQEIAEI
SSSSGRATGGGLSSV
GSSTIKYTTTSSSSR
KNRRDAETWFLSKTE
KYEELQQTAGRHGDD
YDLGIKHTFAFELRD
DTLDSTATQQELRAK
HGDDLRNTKQEIAEI
KTDTVRLTSVVTPRP
SVGGGSSTIKYTTTS
GSSTIKYTTTSSSSR
SVGGGSSTIKYTTTS
GSSTIKYTTTSSSSR
VLWLKGVTFNVTTVD
AENGETKTEESPASD
TLATDMGTMQERITT
LIKKGKATTITSVLP
EQAEPDGTEEADKSA
PDLRRILTDYGFEGH
KKVVDYTTAKEFADS
RSFNRVATPFGGFEK
PKLSITGTYDLKSVL
KLLEGEETRLSFTSV
KLLEGEETRFSTFAG
KLLEGEETRFSTSGL
MEVRAIFTGYYGKGK
VRMGTKTTVIVGHHQ
RFTCKEATDVIIIHS
LSGRKSSTGSPTSPL
QTSLDAETRSRNEAL
QTSLDAETRSRNEVL
GIFIRQVTDAETKPK
SQIVRVLTEDEMGHP
KGAEEMETVIPVDVM
YGVYVKVTSIQDWVQ
YRVVSVLTVLHQDWL
FRVVSVLTVLHQDWL
YRVVSVLTVLHQDWL
SPYSYSTTAVVTNPK
AVVVRADTDGGLIFR
ASSYLSLTPEQWKSH
DKRFDEATQLRGGSF
VVPRMLITILGTVKP
GNLPADITEDEFKRL
KGQICRVTTVTEIGK
LHIVVSETLVKVVID
TPMNHKKTHFHQVLI
GPYQGRQTSSIFEAA
LGGPPGPTRPLTSSS
RKLPDFLTAKLNAEK
VFREHRQTIQYIHPA
DLSGSKVTASSPVAV
NVRKVVATTQMQAAD
VRKVVATTQMQAADA
VKDNGNGTYSCSYVP
PLIERLGTPQQIAIA
PLIERLGTPQQIAIA
LRCEMASTGEVACFG
TSEGFRGTWDHGASD
FIKEKVLTWESGMRK
TVMGRIATLASGLEV
DIERPTYTNLNRLIS
DIERPTYTNLNRLIS
DIERPTYTNLNRLIG
DIERPTYTNLNRLIG
DIERPTYTNLNRLIS
DIERPTYTNLNRLIS
IRGISEETTTGVHNL
RGISEETTTGVHNLY
NFKDKERTTIAQQVK
FKDKERTTIAQQVKG
VVGIDLGTTYSCVGV
VGIDLGTTYSCVGVF
QLLHSQNTSLINQKK
QLLHSQNTSLINQKK
KLKQKLHTDDELNWL
NHFGRFFTGQITAAG
TEAEKLLTQHENIKN
LYDATYETKESKKED
RAVCKATTHEVMGPK
DESLDSKTTLTSDES
ESLDSKTTLTSDESV
GFGHLSPTGTTEFWL
NKDPLNETVVGLYQK
NKDPLNETVVGLYQK
NKDPLNETVVGLYQK
NKDPLNETVVGLYQK
NKDPLNETVVGLYQK
NKDPLNETVVGLYQK
PATPKYATPAPSAKS
CDASKVVTVFSVADG
GSKQALNTDYLDSDY
KAGPHCPTAQLIATL
GALHDENTCNRYCRD
LMPYTRLTQLNLDRC
VEEALLATGQWKSIT
TGQWKSITLFVQEDR
CFAGVKCTSYPDGSW
IPLDPKGTSQNDPNW
VVMWKQVTQSYWDTN
FGHSVAVTDVNGDGR
KAGPHCPTAQLIATL
MRIINEPTAAAIAYG
LRIINEPTAAAIAYG
SIIRQIETQERPRDV
PKFHISPTGMIMEGA
LNSDVQYTEVQVSSA
IFDKAVSTGGGGHVQ
LRIINEPTAAAIAYG
LRIINEPTAAAIAYG
YDIAKHLTYENVERW
NHLRLLSTVAQAVKG
YDIAKHLTYENVERW
RGVGAAATAVTQALN
ARILAQATSDLVNAI
LGAEDPETQVVLINA
HSGTYQVTVRIENME
HVPARMETTHSFGNP
VPARMETTHSFGNPS
KKGSSFQTVSALHRE
KKGSSFQTVSALHRE
ELTAERITEFCHRFL
ALDVEIATYRKLLEG
ALDVEIATYRKLLEG
ALDVEIATYRKLLEG
ALDVEIATYRKLLEG
ALDVEIATYRKLLEG
ALDVEIATYRKLLEG
ALDVEIATYRKLLEG
ALDVEIATYRKLLEG
KGADPEETILNAFKV
NVGVKCATITPDEKR
RVGIPKETPALTINR
IQGLKDFTPGKPLKC
LLSALVETRTIVRFN
TPDLWKETVFTKSPY
AATEEEGTPKESEPQ
IIVAQEETEDANEEA
ILTLTHGTAVCTRTY
INRIERATGQRPHHF
XXXMCDFTEDQTAEF
VTDNGDGTYRVQYTA
ITAKKDGTHVVENVD
SHLRKAGTQIENIEE
SHLRKAGTQIENIEE
GFGMGKYTTPLTRGV
APWKAVNTLNEALEF
IKKGKATTITSVLPK
VCGKALLTPVAIAAG
SPTMQAGTIARWEKK
INFTVFLTMFGEKLK
SNYRAYATEPHAKKK
EEDEPRFTIIPNPLD
KTSIAIDTIINQKRF
QHQALLGTIRADGKI
VVGNPANTNCLTASK
ERGFGGITHGPPEKK
LGPHTVLTFIFLEQM
LKGGLVGTPAPFSID
KGHKIRLTVELADHD
SEKREFPTVPLVKLG
DLADKLSTDDLNSLI
QTYKDKMTFFSDGEL
SGHQARATVILHAVR
HGKIYKLTVLNMMKD
HSVEVMETETARFET
YVVERRATDSEVWHK
DTGKFVMTIENPAGK
ARLEIKSTDFATSLS
GGSGNLLTERSTFTD
SSHSKLITPAPSSLP
RFVVHGLTTGEQYIF
FVVHGLTTGEQYIFR
GIWKASFTTFTVTKY
HPGQRGETGFQGKTG
REEKVKETQEDKLEG
RINLPIQTYSALNFR
RKQALQDTLALYKMF
XXXXXMATKGGTVKA
XMATKGGTVKAASGF
GRSCVGETTESTQCE
RSCVGETTESTQCED
TCLLICYTTNAFPKE
CLLICYTTNAFPKEY
VKINIRQTTTGSAVP
SRLRRFGTVLTEHVA
YKMLCKQTWPHWKGP
HVGMSIQTFRYFAGW
AQVKGLSTQGGNVGR
ILRRSPGTGAGLAEK
IGRTINGTFFGGWKS
PFDTDVNTLTRFVME
RDFDPAVTEYIQRKK
FAHFKDFTATFGPLD
PVAKIDATSASVLAS
QTGKDISTNYYASQK
GHLKANATGISLIKG
GPGGKEATWVVDVKN
GHQAVVLTPEVNMHI
AYAINSYTRSKAAWE
VRIKVVATGLCGTEM
LNLDPLITHTLNLDK
SVESIMATEDRQLFS
DALKAADTIGYPVMI
VTFYIKGTLQHAEIF
GKGPLKNTSDVISAA
GHQAVVLTPEVNMHI
VQLPMAMTAENLAVK
GTEEQKATYLPQLTT
QGNLCRCTGYRPILQ
RALSQHPTLNDDLPN
KGHKFHHTIGGSRRA
QAPGYSYTAANKNKG
ENRFVAVTSTNAAKI
VPIREIGTHKPLPGI
GSVKGIATNDVGIQK
RIMTRLGTPVLQALG
HCRVKIYTFNQSRYP
GHGIGRQTTYEFAKR
EGGSIPVTLTFQEAT
YVKAGLWTPEAVIEH
HGVAALFTAPTAIRA
KDGFRFFTNFESRKG
VHRFSHGTMPLRNIF
LDCSKLETLGIGQRT
IKWLRRLTSLPIVAK
LQSFRDHTFLYEKLY
VTGIRVWTDDFGVRR
PGLLLMDTTFRDAHQ
GLLLMDTTFRDAHQS
SGLRAIDTTQLFSLP
GLRAIDTTQLFSLPK
SQRAKLQTENGELSR
TTCSRQFTSSSSMKG
TTCSRQFTSSSSMKG
PASSRAQTLPTSVVT
TEGDGVYTLNNEKQW
TTMGDRFTDEEVDEL
TTMGDRFTDEEVDEL
MLADRKGTEELYAIK
EKRGKNNTVGLIQLN
AEFRCSATGSPTPTL
GIAMGSGTAVAKTAS
SSGSGPFTDVRAAVY
ITRKMAATAATCCQL
ETITNAETAKEWFLQ
DEHGIDPTGTYHGDS
RQAKQESTEYRRQVQ
ELEEELKTVTNNLKS
VEKEKHATENKVKNL
LEEAGGATSVQIEMN
KAGDLRDTGIFLDLM
VEKEKHATENKVKNL
LEGDLKLTQESIMDL
LEEAGGATSVQIEMN
KAVENSSTAIGIRCK
KRKLDGETTDLQDQI
DMRQRHATALEELSE
MIDKLTLTFNRTRQA
NEWAAQTTDGKLPEV
CFKCEEWTIAVPGPP
RREIGEATEHLTQLE
DIPGLTDTTVPRRLG
QSKRGILTLKYPIEH
QSKRGILTLKYPIEH
RNFILDQTNVSAAAQ
VEQMFALTPMDLAGN
PGEDAVPTGPDCQAK
KKHEAFETDFTVHKD
IGPPSEPTHLAVEDV
LSAERAVTGYKDPYS
LHQFLRGTSSMSSLH
YEELLRKTKDELLHW
TSEKCSLTWSPPLQD
RTAMSIKTKLTSGEA
RQRPGASTDSSTQGA
TPIPSDSTRRKGGRR
QIGMFCFTGLKPEQV
SADAYKITPGARGAF
EGANGPTTPEADKIF
KHLQLNETSTANHIH
AGEARQATLEGLQEV
RAQIFANTVDNARIV
EKETAVSTEDDSHHK
LSGERCDTCSQQHQV
AEAQDTATRVQSQLQ
PATCKQITSADAVRN
VLGQLGITKVFSNGA
EYEMKLHTEAQIQEE
AQIQEEGTVVELTGR
EAFTLKATVLNYLPK
TVSWERSTTPDITGY
PPTDLRFTNIGPDTM
GEPSPEGTTGQSYNQ
GQLKPFETLLSQNQG
GARVAVVTYNNEVTT
WDNLGALTQKRREAL
MLTVVKCTQNLHSYF
DVFSDTTTPIKLLAV
PRSDVMYTDWKKDKC
EVFTLKATVLNYLPK
GLKAHEPTYFTVDCA
VLDPDSVTPTYSAMC
GNPFELDTQQGPQVD
IGDGIKCTDLDECSN
LGMEHCDTLNVSLQM
YVECSALTQKGLKNV
SLPARHQTHGSLLRL
GLRKIKETVDQVEEL
SIATIGSTCDLNLKI
IYNMDPSTSVPCARD
MLTVVKCTQNLHSYF
HPDHFNCTHCGKELT
SSSPTRETDPLGKPR
PHGSYTPTGTRQKVF
NWEIKMVTVEFADEV
NEFKELVTQQLPHLL
PADYLESTEEFIRRR
GTHSVKITGWGEETL
PKHPESNTAGMDIFA
YPSDGVATEKAVELA
GGNLCRCTGYRPIID
YFARHKGTYFTHEAK
VITDGHVTGSPCGGI
QKSDDKVTLEERLDK
EEEIQKQTQAMQELH
LPWGYKHTLNQIDEV
[truncated: 1,981 more rows]

## Sheet: reordered_dehydrated_T
ITAKKDGTHVVENVD
ESAGIHETTYNSIMK
VTLRPYLTPNDRGLY
EEHPTLLTEAPLNPK
IQKPKSYTAADATLK
PVSARVATYLPAPEG
DIDKVAFTGSTEVGK
KLNPFGNTFLNRFMC
LIGCGFSTGYGSAVN
KVIQNEFTVGEECEL
VIEFTEQTAPKIFGG
LFAFVRFTTGDAMSK
WAIGTGKTATPQQAQ
SFPFVSKTLGVDFID
DYLMKILTERGYSFV
VRARVPQTFTVDCSQ
RSFLKLYTTMPVAKL
VETRGAGTGGLGLAV
SLLRSEETKENEGFT
ELRILVGTNLVRLSQ
LNEKGEFTIETEGKT
DDIVCKCTTDENKVP
PRHGRYLTVAAVFRG
VTVPAQNTGLGPEKT
TGSGKSATGNSILGR
LPGAKGLTGSPGSPG
LSELREYTEGLTEAK
KQQISLATQMVRMIL
AVRDMRQTVAVGVIK
YQMMHMQTAPLPVHF
FHPEQLITGKEDAAN
NAVECFQTKAATVTK
KIRYESLTDPSKLDS
DHNRRTTTYIDPRTG
APDVVVPTLDTVRHE
APCPIGHTCINTEGS
DLAGRDLTDYLMKIL
VTNIRGETALHMAAR
RAQERLATALQKLEE
FDEYLKTTGKPIEAS
YGHYKQATVGDINTE
ASIHEAWTDGKEAML
KQQRKTFTAWCNSHL
SCGIHETTFNSIMKS
LRDRQGCTMVVGSDG
DKLCTVATLRETYGE
PRGDNGDTACSNEIG
EEEIQKQTQAMQELH
GDVYRQGTTPPIWHL
VSWERSTTPDITGYR
LYDATYETKESKKED
APRRTEITIVKPQES
RLHKKLGTEEFPLID
TNQVSRMTVDESGQL
LQQLFNHTMFILEQE
KAPRGDVTAEEAAGA
QRELDEATESNEAMG
KPVSPLLTCAGMARD
RALRLPPTTTCQQQK
AAVLEYLTAEILELA
QTRTCRSTGSWSTLK
ADSLFERTTNSSWVV
ALEECYVTEIDQDKY
LMTNLRSTHPHFVRC
TKQTQTFTTYSDNQP
FSHPRDFTPVCTTEL
EGRGNTATETTTRHS
LTFGKEFTEAVEAKQ
NYGMVRSTEATLSFG
LGFSFEFTEQQKEFQ
GGGLRRPTGLFEGQR
YIDSYKGTVDCVQAR
GISEGQGTAGEEEEK
IHFGKEFTPEVQASW
KVQEQVHTLLSQDQA
LGLPKGVTPAGFPKK
FMVTRSYTVGVMMMH
LEEAGGATSVQIEMN
GGQAHHGTQNPSQDQ
KPIWTRNTEDITQEE
DPQGRRDTVEVALED
SQQYRALTVPELTQQ
XXXMPGPTPSGTNVG
GTLNREGTETFADHR
SLADAINTEFKNTRT
ELLLRTATEKPGPAE
LGPHTVLTFIFLEQM
IKNVRTATESFASDP
VKLQTYKTAVETAVL
RNQDGKITVDELKLK
LADKRQITIEEGEQR
AHYNKRSTITSREIQ
NHESRQITQVYGFYD
ERCSKTLTPGGHAEH
IYKRMAGTAFDFENM
AIGQKRSTVAQLVKR
LKGGLVGTPAPFSID
ALDVEIATYRKLLEG
FHPEQLITGKEDAAN
AFSSRSYTSGPGSRI
IKFNVWDTAGQEKFG
EVISRQATINIGTIG
EIAQDFKTDLRFQSS
GTTRIISTTNGGQER
VSEGKILTTGFSRMS
NHEEEISTLRGQVGG
YHCSRGLTLRGSQRR
STAVKALTGGIAHLF
VKLVNEVTEFAKTCV
VDIGGGQTKTFAPEE
VGLHLGVTPSVIRKR
GRAKGSETPGATPGS
IMFETFNTPAMYVAI
KSCDKTHTCPPCPAP
GPGIQSGTTNKPNKF
LEVEPSDTIENVKAK
LVDLEPGTMDSVRSG
QVLEDFPTISLEFRN
REFYMRQTGPISATL
IKKGKATTITSVLPK
SQMEDPSTSPSPGTR
FSSDRSHTLSHASYL
DVHAKDNTRPGANSP
EDDIRSDTSFMFQRV
LIKEGKYTPPPHHIG
LGADTRATEGMVVAD
IGDGIKCTDLDECSN
NKIHCTQTLLEGDGP
REEKVKETQEDKLEG
GQHVVAGTPGRVFDM
NDQGNRTTPSYVAFT
DIGGKKLTEIINTQH
LIFDNKHTNYTMEHI
LKQVHPDTGISSKAM
VRMGTKTTVIVGHHQ
PEEYEFLTPVEEAPK
SHLRKAGTQIENIEE
CLQGFQLTHSLGGGT
LYDATYETKESKKED
GNTLGRGTTITLVLK
EHALLAYTLGVKQLI
YLQAHALTTEGIFRR
MYQKERETPPRFAQH
VLEGYNGTIFAYGQT
VLVGDGGTGKTTFVK
ACQCERTTEGCLNPR
PSPRLPTTDGAHPQP
DEEKLKETEPVEAYV
EQTAQRTTTTAVHIQ
KNSMYKLTGAIMHFG
IQGLKDFTPGKPLKC
NHESRQITQVYGFYD
KAMKGLGTDEESILT
LIDIARQTAQGMDYL
LPAQSAATLPARTQE
KDEDRIFTNLYGRHD
GVQLQSNTYDLQESN
VSEHTLGTVHTHSAH
TGSESSQTGTSTTSS
GGSRTGYTQASQNIR
DEHGIDPTGTYHGDS
RRAGIKVTVAGLAGK
PGEGRGNTATETTTR
KRKCNTATCATQRLA
PMNIQLVTSQIDAQR
MLADRKGTEELYAIK
SLPARHQTHGSLLRL
AFHDNEETFLKKYLY
VMTYVRETCGCCDCE
DHAQQLATAAEEREA
LDSGKLYTLVLTDPD
TALQNLQTKTNRAVA
NNKEALLTFMEQVHR
IRNLREGTCPEAPTD
ETDYLTGTDGKKFRL
ARAVAIETQPAQGEL
FTREPQDTYHYLPFS
KFLASVSTVLTSKYR
EAKIRYYTYLIMNKG
KESRSLSTELFKIKN
GIFEVKSTAGDTHLG
NHLSSWLTDARNLTN
AADESVGTMGNRLQR
VTAEDKGTGNKNKIT
TCQAHLETPDFQLFK
KLHYAFQTEGKLYLI
QREKANGTTVHVGIH
AGLLRQATYTTTRLG
LNHMKRATQIPSYKK
GSSTIKYTTTSSSSR
YGSEAFATDFQDSAA
SHLRKAGTQIENIDE
VDLTEFQTNLVPYPR
DRMQKEITALAPSTM
TLTGKTITLEVEPSD
MLYMRLDTMNTTCVD
THSLGGGTGSGMGTL
KGHPEFSTNRQQDAQ
QVEVLKATEMVEVGA
GTRALEATTEHIRQE
PAPDFKATAVVDGAF
QKEIENLTQQYEEKA
SETAPAETATPAPVE
FMGNTGPTGAVGDRG
SQGRFLGTEPEPDAV
SQQYRALTVPELTQQ
RLEQEIATYRSLLEG
AAELAEYTAKIALLE
LLKDVIATDKEDVAF
LDSGDGVTHNVPIYE
SCGIHETTFNSIMKS
GLLLMDTTFRDAHQS
DRVRSLETENAGLRL
RATNKYGTDHTSATL
KRPLTAGTLFKNSMV
LSEAGKSTSIQSFKD
TLVQTKGTGASGSFK
GEVRRFNTANDDNVT
RGAPAAATAPAPTAH
ASVVKVLTELLEQER
WIRQKFETPGIMQFT
ILIIKAGTETAILAT
PPTDLRFTNIGPDTM
GTGSGMGTLLLSKIR
IRPFKVETSDEEIHD
TTNVRGETALHMAAR
VEDMAELTCLNEASV
VFKKERNTDQASMPD
TRNPDDITQEEYGEF
LQDLRENTEFTDHEL
FLTKGGYTLVSGYPK
KTVCKATTHEIMGPK
AYFGVYDTAKGMLPD
QSKRGILTLKYPIEH
TKADFDNTVAIHPTS
FIKEKVLTWESGMRK
RQMEKDETVSDCSPH
GNNIELGTACGKYYR
SSPTAAGTPNKETAG
DTRGEVQTVTFDTEE
KHAVSEGTKAVTKYT
NHLRLLSTVAQAVKG
XXXXXXMTENSTSAP
EMCPIRATEDFNKLC
ITALAPSTMKIKIIA
YNKRSTITSREIQTA
NKLLGKVTIAQGGVL
IDGAHKITQSNAILR
GTGSGMGTLLISKIR
LQSLLKDTQIQLDDA
AVGRVGSTSENITQK
RLAKVDATEESDLAQ
ALDVEIATYRKLLEG
AVPSGASTGIYEALE
ENQFVAVTSTNAAKI
VMRGHRETSMVHELN
RASGNYATVISHNPE
VEKRTKDTYGPPMGK
ANPSGNLTETYVQDR
SLQNMRETCVDLHLP
EAFAKVDTDGNGYIS
NRLQQEATEHATESE
NVKLKAQTYELQESN
MATNRADTLDPALLR
ALRNRSNTPILVDGK
MRREGDGTCSLHIES
AENGDAKTDQAQKAE
VDCSKAGTNMMMVGV
NHESRQITQVYGFYD
AYTEKSATYVNTEGR
LKPGMVVTFAPVNVT
SNTQQGRTSIVHLFE
PKMFAKGTEITHAVV
SPENGKSTMFHATVA
AISAKGMTLVTPLQL
LPDGQVITIGNERFR
IVVACSLTPATEGLC
TQPDAKDTPDEPWAF
VFQKENGTVTAANAS
RNFILDQTNVSAAAQ
TRGKLSYTQQMEDLK
LLEAQIATGGVIDPV
CKKYRGFTIPEAFRG
LEEEQGNTELINDRL
GHGIGRQTTYEFAKR
LLRCRVLTSGIFETK
ARAREEQTPLHIASR
ARLEIKSTDFATSLS
LSGNEKVTMQNLNDR
AAVLEYLTAEILELA
SKDHLYGTLDPNTRE
WRHYFQNTQGLIFVV
FERIQSQTVGQGSDA
WIPAPRCTLKPCDYP
AGERRYGTCIYQGRL
GCHLLVATPGRLVDM
QVVGRAGTGVDNVDL
KKVIAAMTVGKDVSS
VLERVCSTLLGLEEH
ELATCRSTSFNVQDL
EKNGVKITLPVDFVT
DLSNRFYTLIPHDFG
FAHFKDFTATFGPLD
NNVMSGGTTMYPGIA
HQAIEGDTSGDFLKA
KQQRKTFTAWCNSHL
FQVAEVFTGHMGKLV
VKKINESTQNWHQLE
DRMQKEITALAPSTM
ECWFPKATDKSFVEK
TKKVVDNTTAKEFAD
LAGTDGETTTQGLDG
QVYFDAPTCRGGTTK
IDGIKRATDVMIAGK
IVIQKYHTVNGHNCE
VCMLSNTTAIAEAWA
KGGNEESTKTGNAGS
IIHGSGATGKMILLL
NGTIGRITGLDPAEP
VGSPRALTQPLGLLR
IGGLSFETTDESLRS
QVAVLGPTGVAEPVE
LRTRVKTTGIVETHF
TTESQEETVVMSLKN
DEVERVITIMQNPRQ
ASKRGRQTPVLYAML
LHLKEDQTEYLEERR
ITDNKDGTVTVRYAP
SVDARALTQTGGPHV
HFAPDELTVKTKDGV
PGEDAVPTGPDCQAK
KKNLDSTTVAVHGEE
TAPAETATPAPVEKS
LNHLVSATMSGVTTC
LYASGRTTGIVMDSG
RLEQEIATYRRLLEG
QQHDFTLTQTADGRS
THSLGGGTGSGMGTL
HVDHGKTTLTAAITK
KHLQLNETSTANHIH
DIERPTYTNLNRLIG
SHKGKKDTSITGELE
AHGQDLGTAGSCLRR
ARPGDAGTYRCLAKA
YNKRSTITSREIQTA
DSSNSMQTIQKTTTR
LVGLFEDTNLCAIHA
QWRTKYETDAIQRTE
GLIKGSGTAEVELKK
KGADPEETILNAFKV
KAARELLTLDEKDPR
KKGSSFQTVSALHRE
LRTRVKTTGIVETHF
AQVKGLSTQGGNVGR
DLAGRDLTDYLMKIL
HKSHRGMTPAEAEMH
GTIAKSGTSEFLNKM
VESVVSGTLRSAFEY
TDEESILTLLTSRSN
QRQVVAVTGDGTNDG
KQTQTFTTYSDNQPG
DASRGLATFCLDKDA
QWRTKYETDAIQRTE
AAVLEYLTAEILELA
KLKGAILTTMLATRN
RLEQEIATYRSLLEG
ENFRALSTGEKGFGY
PSGLRLGTPALTSRG
HSQPATPTPLQSRTS
TPSPSNETPKKKKKR
EWLEKQLTEEDGVHS
LHIIEVGTPPTGNQP
ISYLEKRTTLEMEFA
MCEEEDSTALVCDNG
TFHADICTLSEKERQ
PTMEGVHTVHVTFAG
GRGQCVNTPGDFECK
FEQWGTLTDCVVMRD
QATKDAGTITGLNVL
VLTKMKETAEAYLGK
DVSLYRITWAPFGSS
VLKKLRGTADVTHDL
TPSYVAFTPEGERLI
EVLEKDITPLQVVLP
YPWRPALTPFEFQKL
ESLEHLETFKRENKN
AEEFGNETWGVTKAA
PRPRQQPTTEGGDGE
APITSDPTEATAVGA
TKTVEKITSEGGDGA
TAQSITITPPDRYDS
GINYQPPTVVPGGDL
TGWGRLYTNGPLPDK
LEDALRQTASVTLQA
PSLLLTGTQLYGRFG
IRLLLEYTDSSYEEK
EVVTREYTINIHKRI
YATDTKATVVGKPEK
KRSESQGTAPAFKQK
GGGPGLSTPGGHPKP
HFGKAPGTPHSHTKP
AQHLGESTVRTIAMD
GALHDENTCNRYCRD
PLIAKADTLTPEECQ
XXMGKEKTHINIVVI
DHYNWQATLQNESGK
KRISEQFTAMFRRKA
DDSIEASTSISQLLR
WYQTKFETLQAQAGK
LTRGKFNTSDVSAIE
NMGKEIPTDAPWEAQ
DFMSRETTDTDTADQ
ELQAKADTLTDEINF
KCEPIIMTVPRKSDL
CQDPYILTPENRCVC
VRFVFGTTPEDILRN
GSSTIKYTTTSSSSR
QMPDQGMTSADDFFQ
NEAQAIETARAWTRL
AAKVPADTEVVCAPP
LMTNLRSTHPHFVRC
DEDDDVDTKKQKTDE
TGAGKSATGNSILGR
EPWKQQLTEDGDSFL
VVVCDNGTGFVKCGY
TEDLEDGTCRVTYCP
VVRPLKCTVFHGAQV
IRAFRTATQLAVNKI
DAEVGDGTTSVTLLA
ERRIKELTYQTEEDK
RLSPEPWTPETGLVT
TKTKDELTPLHCAAR
TKTPEKQTPSGPTKP
LKAQPKQTTCWDGVR
ALEMAELTARISQLE
NSDTHSSTFDAGAGI
SHLRKAGTQIENIEE
DTGKFVMTIENPAGK
PKRPAILTYHDVGLN
HGLSKEQTSVSGAQK
NKLLGRVTIAQGGVL
SSGDVVMTQSPLSLP
FSNQYKATIGADFLT
INFTMFLTMFGEKLN
EAEEQANTNLSKFRK
SILASLSTFQQMWIS
SVSGLKQTLLAESEA
ATKADGGTQVIDTKN
LGNFAKATFDAISKT
EAESWYQTKYEELQV
AEQELIETSERVQLL
SQADSLMTSSAFDTS
KPLLESGTLGTKGNV
SGRPQMATLDIASNN
DDLARIITAESGKPL
INFTVFLTMFGEKLK
VHEFGDNTAGCTSAG
XXXXXMSTVHEILCK
NASARDNTINLIHTF
AVNQEFLTTRTNEKV
SCMHRQETVDCLKKF
PETSYRQTGLAPGQE
TKVEAFQTTISKYFS
DDYGKDLTSVNILLK
RLRLDQLTANSARLE
ALDVEIATYRKLLEG
PLAQSHATKHKIPVK
ELDKCCQTHDNCYDQ
ICANGRQTVSWAVTP
PVFKKDGTVTAGNAS
PGDGDSDTTKKKKKK
PPEWKALTDMPQMRM
PSCQDCDTGYTRTPS
NKLLGKVTIAQGGVL
LPSPRLPTTDGAHPQ
MANAGPNTNGSQFFI
EDLLQKHTLVEADIG
GKIKHEDTNLASSTI
GHLKANATGISLIKG
VYNEAGVTFTXXXXX
KAHQRQLTPPEGSSK
TGAGKSATGNSILGQ
SEKREFPTVPLVKLG
VTIVNILTNRSNAQR
GLDIEIATYRRLLEG
HAIDSAGTYHGDSHL
AAAGVSCTCASSCKC
YNKRSTITSREIQTA
MEKIWYHTFYNELRV
SKGTLVQTKGTGASG
GLDIEIATYRRLLEG
NKLLGKVTIAQGGVL
KATAQPPTETGESSQ
QSGLGKSTLVNTLFK
IDIGDSLTIPDEFTE
LEEAGGATSVQIEMN
ERHYGGLTGLNKAET
TTCSRQFTSSSSMKG
EAEALYQTKVQQLQI
KRQEGAETLELSADG
VGKETVQTTEDQILK
PGSEETQTLVREYFS
NTVLSGGTTMYPGIA
KRGFAFVTFDDHDSV
TTSVVKWTLAFLLHN
KHNHSKSTWLILHHK
EEINKRTTAENEFVV
DKWVRCNTAPHQIPQ
FVDMDFGTGAVKITP
GKGPLKNTSDVISAA
HDYTATDTDELQLKA
PNFEANTTVGRIRFH
PRSDVMYTDWKKDKC
KLKGAILTTMLATRN
MWKQSIWTSTISSHL
LAPCSRSTSGGTAAL
VEEEDKMTPEQLAIK
RADVDAATLARIDLE
EDAAAKATAQPPTET
EAIAELDTLSEESYK
KLEAEIATYRRLLED
RSGRSLGTADVHFER
KHFVGYPTNSDFELK
SLHGGEPTTIIRQDL
AKQLAALTLEDEEEV
KLKHTENTFSRPGGR
SLGTKTYTCNVDHKP
XXMAFKDTGKTPVEP
FPGPKGPTGDPGKNG
QWRTKYETDAIQRTE
VCGKALLTPVAIAAG
ATMSGVTTSLRFPGQ
GAKEACPTGLYTHSG
DSVGCLETAEEVKRK
CEVDPELTEKLRKFR
IVEGLMTTVHAITAT
MDWVLKHTGPNSPDT
VDSGKSTTTGHLIYK
LVHEGPLTWRVTKDK
EECPMRNTPEYEELC
NWAKGHYTEGAELVD
VFIGRYYTVFDRDNN
AAGYPHATHDLEGPP
LYASGRTTGIVLDSG
RVVDSLQTSLDAETR
NVALPKGTIVLASPG
STLRLLTTILHSDGD
RIHFPLATYAPVISA
KFFLLLFTIGFCWAQ
QLERNIETIINTFHQ
QAEGAKQTEATMTFK
VDLTEFQTNLVPYPR
DLINNLGTIAKSGTK
KIDESSLTGESDHVK
LRIINEPTAAAIAYG
IWHNDNKTFLVWVNE
RMEKLLETIDQLHLE
GFTGKQGTFHSQQAL
SSFGKSATADQEFSK
LGEMWNNTAADDKQP
EFDARWVTYFNKPDI
AQNCYKVTNGAFTGE
KDSLSRTTNIQGINL
KKLTELGTVDPKNKY
SCGIHETTFNSIMKC
AVLLPKKTSATVGPK
SLEPDPGTPGSERTE
QRQLAEGTAQQRLAA
NVLSGGTTMYPGIAD
KVEAFQTTISKYFSE
TTSIRQFTSSSSIKG
KVKAEMETLVREKGV
NRKLNQGTERHLMHL
AIGGIILTASHNPGG
HFGRDLMTDLKSEIS
VDLIEFQTNLVPYPR
KHPFPCPTSYRTALT
RAHGFTFTRGLSVRE
ITALAPSTMKIKIIA
TEGDGVYTLNNEKQW
RVALTGLTVAEYFRD
EPRKYKQTTIEEDQR
LYASGRTTGIVLDSG
TLTGKTITLEVEPSD
ATLQHEATAATLRKK
KLIIKLVTSIGDVVN
YRVVSVLTVLHQDWL
IRGISEETTTGVHNL
FDKESNGTVMGAELR
LEAKGPVTDVAYSHD
LDIVRANTFVAELKG
XXMCEEETTALVCDN
NMDLFRSTMKPVQKV
LRRRGPGTPGPVARP
QRLRQRNTETEESLV
PWISHRSTVASCMHR
TNLKKCSTSPLLEAC
VDKQLVGTNEWSRCT
FEYLLKQTELFAHFI
KHAVSEGTKAVTKYT
FNHANGLTLVSRAHQ
VEDMAELTCLNEASV
TNGRDHHTADLCREK
RSCMLTGTPESVQSA
LEELQLNTKFSEEEL
LLVVYPWTQRFFESF
GGAGVGKTVLIMELI
PEGLEKETTFNSLLC
HQPQEFPTYVEPTND
GGMWRFYTEDSPGLK
RFDELKMTNPAIQND
TDFHKQVTSAEECKQ
DKEVGDGTTSVVIIA
LKPGMVVTFAPVNVT
VDVARVLTPDAFVCR
HPGQRGETGFQGKTG
MEKIWHHTFYNELRV
ERNLTVDTYVNENGE
LDNAGKTTLLHMLKD
DSIEMVATRVLELSI
MIKDCGATWVVLGHS
KAKALGATDCLNPRD
HITSLLPTPEDNLEI
EEVLLTLTPCXXXXX
YHEGLPTTRGTRYIA
ATEKKAVTPAPPIKR
YRCSYQPTMEGVHTV
QFLVKTGTITTFEHA
AVGTGATTAAVMAAA
MQQGGSPTPFDRNFA
YFGGLAETVLVVRSM
MSFTTRSTFSTNYRS
DCPTGRITQQQFQSI
TQMEEMKTQLEELED
PEHGRKDTVIKPLLV
RKDDLGDTNLHDYLR
IRMTKGITMATAKAV
KDSLSRTTNIQGINL
KVMVKGGTLKDDDWG
DFYHRIQTLSAIDTI
VTPGYVPTEQDVLRS
DRVKDLATVYVDVLK
GITVRMVTGDNINTA
EEFRKEFTKLEEVLT
LDSLIKATIAGGGVI
SNTHLQKTGTAEMSS
XXXXXXMTTSASSHL
TFKYDGSTIVPGEQG
PIITTQVTIPKDLAG
KVFSVAITPDHLEPR
SYLQREATNPPVIQE
ASVSTVLTSKYRXXX
XXXMAAGTLYTYPEN
ENFEKSFTVMELVKI
LLKPNMVTPGHACTQ
RDFDPAVTEYIQRKK
LQSYTRQTGIVLNRP
TTRPKAATSEGVQVK
RRQVQSLTCEVDALK
TKRAGELTEDEVERV
INFNTLQTKLRLSNR
DESLDSKTTLTSDES
GTGSGMGTLLISKIR
AACMKSVTEQGAELS
YKGFEKPTENSSAVL
VRKVVATTQMQAADA
EGGSIPVTLTFQEAT
HIYAITDTAYRSMMQ
LKPGELPTCESLKDT
QAAAAKETPASKPTR
DNLNVRETHSLFFRS
AGEARQATLEGLQEV
AEGLRMATNAAAQNA
LLVVYPWTQRFFESF
FGFVTYATVEEVDAA
PRHGRYLTVAAVFRG
QSSYVLQTEELVVNK
AHTKLGYTPLIVACH
LMIEMDGTENKSKFG
NVGVKCATITPDEKR
KHSSVYPTQEELEAV
QPSSFDATPYIKDLF
AHGKKVLTSFGDAIK
YLVLKQYTEAVKDCT
KKFEEFQTDMAAHEE
CKKNLDSTTVAVHGE
VTDNGDGTYRVQYTA
HGKLKFGTFGGLGSK
LAGNEKLTMQNLNDR
QRLHSYWTLKRQSRN
MKNRLDCTQCLQHPW
IQDNHDGTYTVAYVP
EVVCAPPTAYIDFAR
ILRHLKQTKPEFDQV
SSPGHRATAPQTQHV
APRRPTATGDYDKKN
RPRSRTLTAVHDAIL
EFAKALETNTHVKKF
QHQALLGTIRADGKI
IHYRDDETMYVESKK
GGLSFETTDESLRSH
GISIAGLTADARLLC
KINPKNYTENELEKI
EEGEPKKTEAPAAPA
SDHAKVLTLSDDLER
REKMDLVTYFGKRPP
KFQDGDLTLYQSNTI
LPDGQVITIGNERFR
VSTISLPTAPPATGT
GARVAVVTYNNEVTT
EESYKDSTLIMQLLR
ITLEEEMTKYKPESE
MAGVLKKTTGLVGLA
CQEPCKDTVQIHDIT
KISTQADTIGTETLE
PEEIAMATVTALRRT
LIFDNKHTNYTMEHI
LAEGPQVTGPIEVPA
GHFEAFGTLTDCVVV
RGVGAAATAVTQALN
YYIRGATTTFSAVER
LVDLEPGTMDSVRSG
PRSPYTVTVGQACNP
EGEENRITIPVQTFS
PVAVALDTKGPEIRT
QPEILIGTIPGAGGT
LLVVYPWTQRFFDSF
XXXMPPYTVVYFPVR
EEDKATITSLWGKVN
VTSHDASTNGLINFI
PAQRQEATLVVGGDG
NRAPRRATPPAHPPP
KGVLRQITVNDLPVG
LHPLANETFVAKDNK
GGTGSGFTSLLMERL
IPKDLPETLNELHLD
EKEGRGWTQWIEGDE
XXXXMSETAPAETAT
YVKAGPWTPEAAVEH
LRAVVEQTERSRKLA
VSHLDGTTPVCEDIG
LVGIDIFTGKKYEDI
IVEGENHTYCIRFVP
THSLGGGTGSGMGTL
KMHARDFTVSALHGD
RVTVVFSTVFKDDDD
VLRQVDVTSFAGHPC
GRGKKFTTDDSICVL
FEKWGTLTDCVVMRD
EQAKKVITMFVQRQV
FHPEQLITGKEDAAN
LEDELQATEDAKLRL
VNVRQEMTLTCEKPI
RKESDRCTSHSETPT
TGGKARLTEGCSFRR
AVVVRADTDGGLIFR
EIAQDFKTDLRFQSS
YDKLREQTLSPTITS
SLYASGRTTGIVMDS
KRQWLLQTHWTLDKY
KAAVEQLTEEQKNEF
HCRVKIYTFNQSRYP
GITRIRGTSYQSPHG
VDSGKSTTTGHLIYK
AAVLEYLTAEILELA
TLLTKQETFDAGLQA
DKKVRVFTFSVGQHN
FDTDRSGTVDPQELQ
FVVHGLTTGEQYIFR
AVCMLSNTTAIAEAW
IMRVNNSTMLGASGD
LHIVVSETLVKVVID
LGADTRATNDSVVAD
RQWKIEGTPLETIQK
IGGYRLATATFAGIE
TLTGKTITLEVEPSD
MRLCTSATESEVARG
RTIAMDGTEGLVRGQ
PDSIRCDTRPQLLMR
YNKRSTITSREIQTA
EKRQAVDTAVDGVFI
KPVYPGQTLQTEMWK
PIEHGIVTNWDDMEK
KFTITPPTAQVVGVL
LSGNEKVTMQNLNDR
TLVQTKGTGASGSFK
PPSRDELTKNQVSLT
PWICQRSTVASMMHR
GGIVRTGTHGLLVKQ
SQIVSSITASLRFDG
TYEDYKNTAEWLLSH
TIMEKSETELKDTYA
ESAGIHETTYNSIMK
LLSVKAQTAHIVLED
AEGKGQGTLSVVTMY
ELRQELNTLANPFLA
EDSYKDSTLIMQLLR
MEKIWHHTFYNELRV
EDSYKDSTLIMQLLR
KFRQKASTHETWAYG
GGARASGTNDKPGGP
EKRGKNNTVGLIQLN
YPDRIMNTFSVMPSP
KTDPVRLTQLYEQAR
EYEMKLHTEAQIQEE
GLYVHMATADGLRQR
LRQHMDITGEENPLN
LIRVREFTMAEIEHF
PYIDEVGTFKERIQW
LGVQVVITDPEKLDQ
AVAALKNTYDVVYLK
EAGAGSATEFQFRGG
PPQATRQTSVSGPAP
MQKKLKGTEDELDKY
EGCEEPATHNALAKI
YIPKLLTTNSDHMTF
RALSQHPTLNDDLPN
GICAIGGTSEQSSVG
VIAKMDATANDVPSD
RLAEQIATLCATLKE
ALDVEIATYRKLLES
QLSVAEITNACFEPA
EVEELILTESKKVLE
GSDLKDMTSEQLDDI
PATGRLDTRPFCSGR
LNHLVSATMSGVTTC
GSDLDAATQQLLSRG
AHYNKRSTITSREIQ
GLDNAGKTTLLHMLK
KDGFRFFTNFESRKG
LRPGDSQTAAQARDQ
LHGGEPTTIIRQDLG
IIYGGSVTGATCKEL
GITVRMVTGDNINTA
VLGQLGITKVFSNGA
AAVLEYLTAEILELA
GGDDSFNTFFSETGA
EEHPVLLTEATLNPK
KVASERDTDIASLQE
IIDHHDNTYTVKYTP
KRKLDGETTDLQDQI
LQQLFNHTMFILEQE
VTEKAAATAEEPDPK
KLDELYGTWRKAASL
KDGGAWGTEQREAVF
LPDGQVITIGNERFR
SEIHHKCTSDMETIL
RQEADEATLARLDLE
LGYDTRVTVLGHVQR
GPSKAEITFDDHKNG
PMEHGIITNWDDMEK
AKVTKNITEIADLTQ
RYLAEVATGEKRATV
EKAKKAITDAAMMAE
VSHRSGETEDTFIAD
SPSISPNTSFTSDGS
KAIGYLNTGYQRQLN
IRTTDDLTEAWLQEK
GTRTARTTTVESSFV
XMCEEETTALVCDNG
RKFVEVMTEYNATQS
ELNREVATNSELVQS
VARPEPATGYTLEFR
LRTRVKTTGIVETHF
GFATKEITNGKPFFK
KHAVSEGTKAVTKYT
QHLGYVLTCPSNLGT
NDVYKYETSGIGEAR
HPQYDRKTLNNDIML
IELAKQITSYGETCP
AAVGTGATTAAVMAA
CETMGNATAICSDKT
EEHPVLLTEAPLNPK
YILEKFSTWTNTEFR
AQGNLSNTDVQAAKN
GLRKIKETVDQVEEL
NWRDPDQTDGLGLSY
RNILRSDTDVSMPLV
NKIKDLSTIEPLKKL
GLHPRIITEGFEAAK
RLEELKATLPSPDKL
DFENEMATAASSSSL
SRDAGIYTCIATNRA
SILASLSTFQQMWIS
IPSHPRVTVTSEGGR
GTDLRQATHDQAVQA
RLLCGKETMVTSTTE
EKYRDCLTESNLIKV
LKQVHPDTGISSKAM
YAAKNAVTQFVSSMS
NNGRCINTDGSFHCV
NEKMKTATDEAYKDP
GFGHLSPTGTTEFWL
TQRAKLQTENGELAR
LMTNLRSTHPHFVRC
RYRCEKGTTAVLTEK
PPFKFKFTIGDHSRF
AVRDMRQTVAVGVIK
LCVLHEKTPVSDRVT
VRIKVVATGLCGTEM
TVDARSLTATGGNHV
GGNLCRCTGYRPIID
SPFTARVTGDDSMRM
EAEALYQTKYQELQV
EAEAAHGTVTRHYRE
VTGTHKVTVLFAGQH
GEFYKSLTNDWEDHL
RRAEAKETEPESLEH
NKLLGRVTIAQGGVL
ISCSMDDTVRYTSLM
RPAIWIDTGIHSREW
LTVKSESTGTPGHLR
LKQVHPDTGISSKAM
EIANYRPTLDTLHEQ
IYWRLLSTDPVTAKE
NLKKEGSTHNWQHIT
QGLHEGHTFEPAEFI
NHQLEGLTFQMKKNA
NLEKAKQTLENERGE
NKLLGKVTIAQGGVL
TSEKCSLTWSPPLQD
TSTTVRTTEINFKVG
LRPGVKLTLSALIDG
VGGLSPDTPEEKIRE
LDSGDGVTHNVPIYE
MRQAGEVTYADAHKE
ECRPRVLTIDPTEFK
LYASGRTTGIVLDSG
HNAIEGGTQLSRALE
TGHSLLHTLYGRSLR
VTYNNEVTTEIRFAD
AKLRNKVTPNGYTLD
PYKDFIATLGKLSGL
GKTFVNITPAEVGVL
THSLGGGTGSGMGTL
NTYTVKYTPVQQGPV
SKGTLVQTKGTGASG
WNHGKTFTCTAAYPE
SQQYRALTVPELTQQ
IGGLSFETTDESLRS
NCGNKYLTAEAFGFK
YRVVSVLTVLHQDWL
SYIIGKDTWVEHWPE
HVDHGKSTLTDSLVC
AYKADDPTMGEGPDK
KISLLKLTQGETLRK
KGEEALFTTRESVVD
LHEGMEYTFRVSAEN
HIYAIADTAYRSMLQ
RQRYEILTPNSIPKG
KKEKKSLTPAVPVES
MKVRKSSTPEEVKKR
KEIYTHFTCATDTKN
YVECSALTQKGLKNV
DKQIDLSTVDLKKLR
VAFSVVPTAAAAVSL
KVPVHDVTDASKVKC
HVDILAPTVQELAAL
RAENKIGTGPPTESK
ESSAVAATEKKAVTP
FVTNDAATILRELEV
RTPQKLFTPSPEIVK
HPVSCKDTPGFIVNR
MIQGGDFTRGDGTGG
CCSGKKQTSGMEYKK
LATKKGFTPLHVAAK
RGLKMSSTFIGNSTA
VITDGHVTGSPCGGI
ALTVPELTQQMFDSK
ARQASRSTAYEDYYY
DEHGIDPTGSYHGDS
XXXXMSETAPAAPAA
DSQLQLTTGNGLFLS
ATLRCSATGSPAPTI
PHRYRPGTVALREIR
GLDNAGKTTLLHMLK
NNVKLAATNALLNSL
VTGSAGHTPYYQSPT
YYSLKESTTSEQSAR
TERGYSFTTTAEREI
AGCDKAFTPFSGPKX
VCRKRKGTEVQVDDI
NTVLSGGTTMYPGIA
RYLDFKVTEGSFVYK
NKLLGKVTIAQGGVL
ARATAKATVAAFAAS
KSSGVKSTHQAAIVS
EEDEPRFTIIPNPLD
QQRNGRKTLTTVQGI
RSHPLPETAVRGYRR
SKLAREYTDLEVSHK
VSEKLSATESIVEIV
AVPANGQTPIQRTIK
ESCGIHETTFNSIMK
NKQDRTLTIVDTGIG
SPTMQAGTIARWEKK
SKSKITVTSEVPFSK
ENFILKHTGPGILSM
KLAADAGTFLSRAVQ
SFVEKLCTEQGSHPK
FGPGLEPTGCIVDKP
GALNVDLTEFQTNLV
NRMIQRLTAEVENAK
GSNSARLTWDPTSRQ
DPCELCPTEPDEAFR
RIDLRQKTACGAPSG
GGLSFETTEESLRNY
TSTLRLLTTILHSDG
AKRQQQLTAMKVIQR
NVIRYFPTQALNFAF
AVPSGASTGIYEALE
KGEGHKDTETESAVA
DERGSMGTSGEACRC
NKLLGKVTIAQGGVL
SKASKEKTPSPKEED
LGHEPRQTTSNLGHL
KHAVSEGTKAVTKYT
HVFAIFNTEQRNVYK
ARAVCKATTHEVMGP
SYIPKLLTTNSDHMT
FRPERFLTADGTAIN
QIGMFCFTGLKPEQV
LYVDGDCTMDIRTKS
VKVHSFPTLKFFPAS
EMVTKSNTSPEELGP
QDVSLALTQRGVKVF
SCLRRFSTMPFMFCN
LPVGTTATLYFRDLG
RQGNERQTAQQIVSH
CGKGLESTTLADKDG
GSDVVIETDFGLRVA
DAEEKIFTTGDVNKD
ESAGIHETTYNSIMK
RSPTSSPTPQRRAPA
LNHLVSATMSGVTTC
RMFGGPGTASRPSSS
TYTPSDGTQKVTYLV
QRQVVAVTGDGTNDG
SSYSKQFTSSTSYNR
LPRSLDFTELDVAAE
DVVQKAQTKEQADFA
RKDLYANTVLSGGTT
ARGNDGATGAAGPPG
EAIVDTGTSLMVGPV
REAWRIFTPLLHQIE
EEAMKQITQLLPEDL
KTDTVRLTSVVTPRP
VSNASCTTNCLAPLA
LLLRLAKTYETTLEK
VHSGLAYTMERSARQ
VKRGSNTTSHLHQAV
YNKRSTITSREIQTA
GCNPSGHTQSVTTPE
IIPFNRLTIGEGQQH
SPYSYSTTAVVTNPK
VEDAGGETLGRLLVV
NVMSGGTTMYPGIAD
NPQERTLTLVDTGIG
EAPSKPITVTVEEQR
IMFETFNTPAMYVAI
DYYIRGATTTFSAVE
XXXXXMTTASTSQVR
PGSPFKATIRPVFDP
RLHGDLVTIRAGSDL
HHFGKEFTPPVQAAY
QQQIIRETFHLVSKR
ETDAIQRTEELEEAK
TGNKNKITITNDQNR
GRKFEDATVQSDMKH
NWLDKNQTAEKEEFE
VLMKMKETAENYLGH
TAMCRECTEGEHAEH
KTKKGKQTMQVDEHA
VKPKMVMTVFACLMG
KSAPELKTGISDVFA
GGTGSGFTSLLMERL
SLEQKLLTPITTLTS
ILNEKVNTPTTTVYR
TVDDPYATFVKMLPD
NEKSKELTTEIDNNI
AGGASILTFWDARLY
VRHHCPNTPIILVGT
EISIQDMTAQVTSPS
SAVRGNNTHDNYENV
ARMVAAATNNLCEAA
MEKIWHHTFYNELRV
EIIAKGVTQIDNDLK
AQGGFSSTQDTVVAL
ASIIVKMTDSFTEQA
KQAAASATQTIAAAQ
LNSDVQYTEVQVSSA
DDYGKDLTSVNILLK
KWSIKQITPQQQEKS
MDSGDGVTHTVPIYE
QLSKAAVTALASLYG
KSILFVPTSAPRGLF
ESDRRAWTPVTYTVT
MQNIKDITSSIHFEA
YDLGIKHTFAFELRD
IRGFNKETAAACVEK
KVVYLRCTGGEVGAT
DKPGSTSTASFRDNV
GKEGEEATAEAEEKQ
EVDPIKCTASSLAEH
MSDAAVDTSSEITTK
DIERPTYTNLNRLIS
TFPTVNPTTGEVIGH
HVSGITDTEEERIKE
LIKRNKQTYSTEPNN
LTIDEKGTEAAGAMF
ALDVEIATYRKLLEG
AAVLEYLTAEILELA
EEHPVLLTEAPLNPK
IENYNDATQVRDCRL
PERSGAGTEDSACIP
KHAVSEGTKAVTKYT
NPSALRETVVEVPQV
QVRDCRLTGLLDLAL
QSLTDRITAAQHSVT
DNAGFDATNILNKLR
LEVEPSDTIENVKAK
GIQNEKETMQSLNDR
FSALERLTTLELLEV
VKIIYKNTPENLHEM
LRLESEETMVLEAHD
EVLAKLGTSAEGAHL
DASRGLATFCLDKEA
EESQVAGTPMFVVKA
FLAKVNGTTPCAFPT
EDWKKGDTFSCMVGH
YVDPVDGTVTKKQGL
VNPKMVMTVFACLMG
NLDKNKQTLEKENAD
QLTRMGPTELLIEME
LYLPTRVTAIHIDPA
VPDIAVGTKRGSDEL
PIEHGIITNWDDMEK
KAPDNRETLDHKPRV
MRRRKPDTIEVQQMK
LVSHLDGTTPVCEDI
RVKGRTWTLCGTPEY
VEDAGGETLGRLLVV
ITDNKDGTITVRYAP
IDNVEKMTGLVDEAI
PNTQQGRTSIVHLFE
EKETAVSTEDDSHHK
SGMKREATADDLIKV
KKVVDYTTAKEFADS
VKSKFKSTIAALEAK
RFEEALQTIFNRWRA
QLMKKEFTLEFSRDR
RIMTRLGTPVLQALG
SLGCRVFTTVGSAEK
SCGIHETTFNSIMKC
HLVLSALTSDNHGAT
ELEEELKTVTNNLKS
KGAEEMETVIPVDVM
WVVVNCSTPGNFFHV
MANAGKDTNGSQFFI
TKKVVDYTTAKEFAD
LIVRPDNTYEVKIDN
IENYNDATQVRDCRL
QRMAKCNTGSEGSEA
RGHGSEDTEDSAEHR
REYTEGLTEAKEDDD
KPILEKLTQDQDVDV
LADFRDLTSWVTEMK
AEMYGSVTEHPSPSP
QELHGEPTRIQEDPN
WISEKLQTASDESYK
GEYSMKVTGEGCVYL
AGGASILTFWDARLY
IEDMAMLTFLHEPAV
ISHDTFGTTYGRIHM
KCRYAKLTEAAEQNK
ASLGTDGTHYWSKNW
VEKEKHATENKVKNL
IVSNASCTTNCLAPL
ARVELKGTVRPANDF
MLTVVKCTQNLHSYF
GTGSGMGTLLISKIR
AEYHAKATEHLSTLS
VIDDTNITRLQLETE
SSAGGSFTVRADHGE
RQYAGFSTVEESNKF
AGTAFIQTQQLHAAM
DYLMKILTERGYSFV
KSDKDLETQVIQLNE
RFDHIFYTGNTAVGK
NDAQRQATKDAGTIA
WSRGSPSTVSSSYKR
HLMGINVTDFTRSIL
FDKEGNGTVMGAELR
TSLYRQYTSLLGKMN
AHVDVKTTDGYLLRL
HLIPAANTGESKVFY
TVHAITATQKTVDGP
HFFKNIVTPRTPPPS
DRMQKEITALAPSTM
PILAKADTLTPPEVD
SPWWVRVTSTGRPGH
GLKAHEPTYFTVDCA
EMKHKSETDTSLIRG
QGVFREATTEFSVDA
EHSSKLQTSLHPAHQ
VPARMETTHSFGNPS
TGKANKITITNDKGR
EAMKRLQTSSVLVSG
ELNQKSATLASIDAE
RKLPDFLTAKLNAEK
KAFQYVETHGEVCPA
NPKFRILTEAEIDAH
PRHGRYLTVATVFRG
GQGDRQPTVVGEEWV
NGDFEAYTKICDPGL
DNADGTQTVNYVPSR
YVMNRGSTPYGGVKL
IDDRKCMTTVSWDGD
TQVKNRPTSISWDGL
ELAEKKATDAEADVA
CLVYRADTQTYQPYN
YSKPRLATFWYYAKV
RDEELSCTVVELKYT
YEELLRKTKDELLHW
YVKAGLWTPEAVIEH
ITALAPSTMKIKIIA
LAEQLEQTKRVKANL
SWLPPKSTGEPLGHV
DATLSQITNNIDPVG
AQIQEEGTVVELTGR
LFKKSAETLWNIQKD
AVRDMRQTVAVGVIK
KHNLCGETEEEKIRV
EREDEIATMECINNG
WKKIQQNTFTRWCNE
PRVARFATSCPPTIK
LLVVYPWTQRFFDSF
INFNTLQTKLRLSHR
GCHLLVATPGRLVDM
ECWFPKATDKSFVEK
SIIRQIETQERPRDV
RQEPSQGTTTYAVTS
KDTKEIYTHFTCATD
VENGKKVTVGKDDIQ
GRDWERYTAAVPYRL
KGTPRLRTTVGVDGS
YAMKGAGTDDHTLIR
KYLYHGQTLETLGGK
DLAISKETDAFQPHK
PADYLESTEEFIRRR
EEEKAPATPKTEEKK
RQEDMPFTCEGITPD
ESGLGKSTLVHSLFL
EKTKEQVTNVGGAVV
KLVYREYTDASFTNR
NFKDKERTTIAQQVK
PKCEMKITYGQCGDV
TVQTISGTGALRIGA
NLVVRPYTPISSDDD
IFLKNGITEENLNKL
LIGCGFSTGYGSAVN
TEAVKEITLENKDNI
EYGFHEYTEVKTVTV
LDQSCQGTYICQAHG
TNKSGSGTMNLGGSL
YDLYKTLTPISAAYA
APFWLKDTLENTIGH
KAEFKKETFDVTLEP
IMFETFNTPAMYVAI
GPHDVLATLLNNLKV
RKQALQDTLALYKMF
LQNKQSLTMDPVVKS
ESGAAGPTGPIGSRG
FRKAADDTWEPFASG
HWMLDKLTGVFAPRP
DEFTHLYTLIVRPDN
AEGANGPTTPEADKI
QGASLRQTMTYEQPK
LKQVHPDTGISSKAM
HHVYLEGTLLKPNMV
KNIYKRMTGSEFDFE
TKENEGFTVTAEGKG
SRSTSGGTAALGCLV
PRHGRYLTVATVFRG
KLKQKLHTDDELNWL
NVRFVFGTTPEDILR
PSKVDINTEDLEDGT
ISLWKFETSKYYVTI
IISNASCTTNCLAPL
KINPKNYTDNELEKI
EAEALYQTKLGELQT
LQILHIHTARMRGHQ
KGEDPLATDTRVSVE
DRVTKCCTESLVNRR
RGRGKKFTTDDSICV
QNQAKRCTVIGGSGF
AATLHTSTAMAAQHG
GTPGKGATPAPPGKA
EPCPSTVTPAPAQQK
AREAFLNTEDKGDSL
ERQVFLATWKDIPNE
XXMGKEKTHINIVVI
VLEGYNGTIFAYGQT
LKQIEEQTKKAQQEL
XXXXXMTTEVGSVSE
EADAAAATFRANDHQ
GKSQKQITIPSQEQE
KTFTTQETITNAETA
EGCEEPATHNALAKI
DELAKDVTGAEALLE
KVLETKWTLLQEQGT
FSYGTKETSYGLSFF
DSCQRELTNLLGLHP
ISRDKSVTIYLGNRD
HACTKKYTPEQVAMA
YFGKGTYTDCAIKKG
IMLMARLTWASHEKM
NRMIQRLTAEVENAK
RVQRQLLTLSSELSQ
FEQWGTLTDCVVMRD
KAGPHCPTAQLIATL
LPDGQVITIGNERFR
IVTIRENTEGEYSGI
VTFYIKGTLQHAEIF
QEHKREFTESQLQEG
RVLVTGKTAEYDVAY
EMRKLQATVQELQKR
LDPGSEETQTLVREY
GIPARSVTGFDSAHD
AVGTGLNTRIGFAEK
INFTVFLTMFGEKLK
XXXXMSETAPAAPAA
AAPEASGTPSSDAVS
VCMLSNTTAIAEAWA
KGHKIRLTVELADHD
FSLNRDLTGELEYAT
FTEKIMATPEQVGKM
GICPNRETLMDLSTK
SLHLKAFTYINLDKA
TPVATSPTATDSTSG
NKKRIALTDNALIAR
QVASARQTESLESLL
SSAGGSFTVRTDTGE
WKHYFQNTQGLIFVV
IGPEKIDTLGIYGKV
EILEIADTPSGDKTS
ELNREVATNSELVQS
GIEGRYATALYSAAS
ALKAASGTQNNVLRG
ADPDHDHTGFLTEYV
SKTVCKATTHEIMGP
TIGYKGITSFLVDRD
IIEQLDVTTSEYEKE
IKKTDEGTYRCEGRI
LYKVSDATGQMNLTK
KDTKEIYTHFTCATD
GEFCKNLTNDWEDHL
KLYTLVLTDPDAPSR
GTIPIVPTAEFQDRI
DDEDEEDTVTRLGPD
EAKIKELTSTCSPII
YELFTICTSIVAEDK
ASTTTAPTPAARSTA
DLRWSKQTDVGITHF
VGQKNSFTVDCSKAG
GRGSHGQTPSPGALP
ENLIRKHTGSGILSM
QVEDLQATFSSIHSF
VFVDLEPTVIDEVRT
ELSEPSSTRIYAIAK
AIPGKKGTPWEGGLF
CNCIFKNTLAIPLTD
NCDKSLHTLFGDKLC
KPKEGVKTENNDHIN
WTKGFKATDCVGHDV
GERMPLATSTDHGHN
IDVKFNGTHIPGSPF
ETDAIQRTEELEEAK
ASIHEAWTDGKEAML
VKFQRAITGASLADI
KQQRKTFTAWCNSHL
LTCEGDKTIVGSITN
SYEEKRYTCGEAPDY
SGDGVTHTVPIYEGY
CLQGFQLTHSLGGGT
AHDQFKSTLPDADRE
TRDAKGITQEQMNEF
GVSRDSSTSYTETKD
NHMAKVLTPELYAEL
NAEGARTTPSVVAFT
SQSGDEMTSLSEYVS
NTLRQQLTNTEVRRL
MEKIWHHTFYNELRV
VKYFGKGTYTDCAIK
VRRIKMATADEIVKL
HVDSGKSTTTGHLIY
GLDIEIATYRRLLEG
GGTGSGFTSLLMERL
DRMQKEITALAPSTM
KGGIRYSTDVSVDEV
IRMTKGITMATAKAV
GWVKVESTDVSDLLH
KKIERLDTDDLDEIE
WKKIQQNTFTRWCNE
QGAGTLSTDKGESLG
LIEHGVNTAEDLVRE
DNCRQQCTCHVGKVV
VVMWKQVTQSYWDTN
AHYNKRSTITSREIQ
LGSQQAGTTLNLDLG
GRSIKGYTLPPHCSR
NEKKDRVTDALNATR
ARKGEFETGFEKGGQ
EAEALYQTKIQELQL
SGERFTCTVTHTDLP
VAVFFSNTPTRASPQ
FCGPKIQTGLDATHA
GGDDSFNTFFSETGA
YNKRSTITSREIQTA
LTFLRDHTNAQFKSL
NIDVKKMTVTDQVNC
CPDGKSVTCHVKHYT
NEFKELVTQQLPHLL
VEQIEAGTPGRLRVV
RKGKGEQTWSHAGIS
KGKINSITVDNCKKL
EDYGRDLTGVQNLRK
ATFIGNSTAIQELFK
FVRNNLFTSSAGYRA
YGSVKAYTNFDAERD
GRSCVGETTESTQCE
ELEKILTTASSHEFE
QQVEEMKTQLEELED
VDSLTKATCAPQHGA
YKKGESQTDIEITRE
HGDDLRNTKQEIAEI
EDSYKDSTLIMQLLR
PEVDVMCTAFHDNEE
AEAQDTATRVQSQLQ
ARRQFHLTDDDLLRY
GLDIEIATYRRLLEG
VPTWLKLTSDDVKEQ
LYEIGAGTSEVRRLV
VFVDLEPTVIDEVRT
FKQFNKLTEDKADVQ
LARAQKQTPMASSPR
QEVFEKATFIKVPQN
GTPRLRTTVGVDGSL
EGANGPTTPEADKIF
RGTGGVDTAAVGSVF
QMEPKVVTDTDETEL
PFDTDVNTLTRFVME
QQIQARNTTGVTEEA
QNEVESVTGMLNEAE
LMLELDGTENKSKFG
PEAVKGQTLLAVAKS
AAAMKAVTEQGHELS
RAQERLATALQKLEE
FSLWKGFTPYYARLG
IWDKLGETYKDHENI
RKAAMRETWLSENQR
WTAGNSNTRFGIAAK
VRDNGDGTHTVHYTP
ANATAKATVAAFAAS
RELLREETGAALKPR
DERQQELTHQEHRVM
NCKQVIGTGSFFPKG
LPQASKSTSESFIQH
RGSRAHITLGCAADV
GIAMGSGTAVAKTAS
TPSVVAFTADGERLV
NLLHVTDTGVGMTRE
DEHPILLTEAPLNPK
LAPSSKSTSGGTAAL
PWVCQRSTVASMMHR
LLEAQIATGGIIDPV
LMTNLRSTHPHFVRC
ENLIRKHTGSGILSM
TPIPSDSTRRKGGRR
YLGGQEPTPSNIRMA
MEKIWHHTFYNELRV
IRSLRDLTPEHLPLL
QSSYVLQTEELVANK
TSDPTEATAVGAVEA
SVGGGSSTIKYTTTS
VQKESMDTINHASQL
AAVLEYLTAEILELA
DFENEMATAASSSSL
HRHTKFYTDPVEAVK
QVRPRHITSLEVIKA
EITRGGSTSYGTGSE
VLAGGRQTLQSATVE
VQCLQRATPEQYQIL
MTHKLKHTENTFSRP
MPLIGLGTWKSEPGQ
KDREGFFTNGLTLGA
EEELKTVTNNLKSLE
HEEIAMATVTALRRT
GGLLKDFTATDLSEF
YNKRSTITSREIQTA
KSIARVLTVINQTQK
IHFGKEFTPEVQASW
CGVNPVETYIRSGTY
HDHTGFLTEYVATRW
NEWAAQTTDGKLPEV
KHNLCGETEEEKIRV
QLMRKEFTLEFSRDR
VDSGRRNTYYASIAK
ETCFDKYTGNTYRVG
DLDASKITQGQFDEH
RIHFPLATYAPVISA
FDLRRFLTQPQVVAR
PGHNDKHTGCCGDND
KKGYRCTTEAEQDIE
VWHKDCFTCSNCKQV
RSEEERTTEAEKNER
MPGFAPLTSRGSQQY
MDSLRGQTDLMAERL
KIVLEDGTLHVTEGS
DSHHPARTAHYGSLP
GGESASITPLEDLYK
INFNTLQTKLRLSNR
DPAKAPNTPDILEIE
EEHPILLTEAPLNPK
KQEDFMTTMDANEEK
SGFTSKDTYLSHFNP
EGLDPKTTYYIMRDL
PINVRVTTMDAELEF
NPRQINWTVLYRRKH
MCGAPSATQPATAET
ALDVEIATYRKLLEG
SISADIETIGEILKK
LHLKEDQTEYLEERW
GDLNVKCTLLLMLDH
KCHRSNGTNTSAPQD
EIRELRATLEMVNHE
AEQISSQTGNKVHAI
AAHSEGNTTAGLDMR
GTILRLTTSPAQNAQ
ENVKTYSTSFTPMYH
AAAVADGTRAATIIE
EPKDGGGTEITNYIV
NKFDPSLTQRDSFHL
YRCEKGTTAVLTEKI
AVFTVELTHPNVKGV
LSTIAVATAKAKEQE
SLYASGRTTGIVMDS
AILEDEQTQRQKLTA
LVDLEPGTMDSVRSG
PLLPIRQTLPEDNEE
GVTAEKCTLAWKPPL
SFLVDRDTPGLHIGK
RAHMGMFTELAILYS
ALDIEIATYRKLLEG
EAAARLLTVPFEKHS
LPDGQVITIGNERFR
LPDGQVITIGNERFR
GPYQGRQTSSIFEAA
DPLTNLNTAFDVAEK
QILLKALTNLPHTDF
NAAKQAITQVVVSRI
LARGLKLTFDSSFSP
FVPAEMGTHTVSVKY
TPDLWKETVFTKSPY
ILKQGIETPEDQNDL
NSKKYAPTEAQLNAV
VKGLSEDTTEETLKE
KTPDFESTGLYSAMP
VDLGRTVTINCPFKT
NHFGRFFTGQITAAG
KCDPHEATCYDDGKT
VGDLGNVTADKDGVA
TVLSGGTTMYPGIAD
YVVERRATDSEVWHK
HVPARMETTHSFGNP
FEVKAFATDSTDAEE
LMQQKEATTEQQLKE
VILLKEGTDSSQGIP
NGVIKEVTINPDTTC
LDVFEEGTEASAATA
LSISLRLTGSSAQEE
QSIGTENTEENRRFY
LREDDVGTGAGLLEI
AGTEASGTGNMKFML
EAANYQDTIGRLQDE
LVDLEPGTMDSVRSG
PELKQQLTGHSKRVA
LPDGQVITIGNERFR
IDFMTRETADTDTAE
SKGTLVQTKGTGASG
GINYQPPTVVPGGDL
GWDSEPFTLVERDGK
GKKYRISTAIDDMEA
PANHRQLTFEEIAKS
VVLTSSQTRGVAEDI
HGVAALFTAPTAIRA
VKTLTGKTITLEVEP
IIRKGGETSEMYLIQ
QDISLLYTEPGAGQT
VVDNADGTQTVNYVP
PVLPPKLTLFNAKYN
EVLAKAGTEEAIVYS
VAMNPTNTVFDAKRL
SPEAVRCTIEAGYPG
KVKIHEATGMPAGKQ
LRIINEPTAAAIAYG
RVSSYRRTFGGAPGF
SQIVSSITASLRFDG
WWQARQVTPDGESDE
THSLGGGTGSGMGTL
VGGIKEDTEEYNLRD
DKGNYRCTASNFLGT
NGTILRLTTSPAQNA
AGTEASGTGNMKFML
SQQYRALTVPELTQQ
TQADTIGTETLERLF
LSYPKDFTCVHQALK
PVCEVSVTPKTVTPA
VFPKESDTSYVSLKA
VIKRANNTFYGLSAG
VQAIVLDTASDVLDK
SYLEKRTTLEMEFAK
ETSKYYVTIIDAPGH
NKLKNIPTVNENLEN
QRELDTVTLEDIKEH
VMSEYNATQSDYRER
DFRVKYETELAMRQS
LKQVHPDTGISSKAM
ENKVKNLTEEMAGLD
PRVMKHTTDLDASKI
QASRGAQTAAATAPR
XXXMCDFTEDQTAEF
GLRDIASTPHELYRN
QTYKDKMTFFSDGEL
ADKDYSVTANSKIVV
VKTLTGKTITLEVEP
PTAAGKKTEKEESTE
LFYSTFATDDRKEGM
DKRFDEATQLRGGSF
EEDKATITSLWGKVN
EGPGPEDTVQDNLGA
QATKDAGTIAGLNVM
PKEFNAETFTFHADI
GHLSPTGTTEFWLGN
AAVLEYLTAEILELA
YMGSRQATGDYMGVS
MRPGAYSTGYGGYEE
SESPHHHTAPAKSPK
EELKVAQTDGVNVDM
KLAGQRFTAVEDQYY
NPLFKSATTTVMNPK
PEFTKIQTLTSSVRE
PEQRATATQLLQHPF
LPAENGETKTEESPA
LHQFLRGTSSMSSLH
LYHSEAFTVNFGDTE
FYGRVEHTPDGVKWL
ARAHVENTERLIEIA
KFGELVMTKESKALM
LSAEELMTIEDEGVL
FPTVNPSTGEVICQV
FKDRFQLTDCQIYEV
LFDKANATGGGGHVQ
MPGFAPLTSRGSQQY
GSALRPSTSRSLYAS
VAELKDQTDFEHRIP
RIHFPLATYAPVISA
SKGTLVQTKGTGASG
KRISEQFTAMFRRKA
VGRANNSTYGLAAAV
THSMRLVTEFNSQTS
LIKKGKATTITSVLP
GGDDSFNTFFSETGA
SGDVRLDTVGSDAYR
VELALWDTAGQEDYD
QWRTKYETDAIQRTE
GYRVREITENLMATG
EQAEKKATDAEADVA
GSSSGKATGDETGAK
IRPMDMETIEASVMK
PPTVTKITGGSSVPK
DLKQFGLTTSIPFRG
TDIMYTGTLDCWRKI
AMKQVAGTMKLELAQ
VFFSNTPTRASPQLR
VIVKVLSTTKPFEYE
LPWGYKHTLNQIDEV
MRQAGEVTYADAHKG
KTTFDVYTESWAQDP
NQLLKGVTIASGGVL
GDDEASATVSKTETS
TQALDRQTATQLLKL
QWEERNVTAIQGPGG
QREKANGTTVHVGIH
LLVRIIDTPQFQRLR
TVEVDLFTSKGLFRA
PADLKEVTEEDLNNH
KEFSPFGTITSAKVM
EEHPTLLTEAPLNPK
AKEDPLLTPVPASEN
CLQGFQLTHSLGGGT
DFENEMATAASSSSL
ATMSGVTTSLRFPGQ
IASTWALTPTHYLTK
KDGNASGTTLLEALD
DVAKVSFTGSVPTGM
CLQGFQLTHSLGGGT
SGLIYEETRGVLKVF
SLNVSCETLQQHKLL
FQSSHHPTDITSLDQ
KFFLLLFTIGFCWAQ
FGEKLNGTDPEDVIR
QWRTKYETDAIQRTE
SSSTREYTVTEPERD
IKVKGKCTTDHISAA
KEPIVGSTDYGKDED
HSGTYQVTVRIENME
YTSARGCTATLGNFA
GIAMGSGTAVAKTAS
IQVVCKQTLDALNYL
IRLLLEYTDSSYEEK
PGIQSGTTNKPNKFT
LLGAKGNTATQMAQA
YFARHKGTYFTHEAK
LKHRDYETATLSDIK
LYDPKLGTDQPLDQA
DLSGSKVTASSPVAV
YHSCADPTGCGTGPD
KVVYRQYTDSTFRVP
INSGKKMTTSTDHLK
GGMKKKTTHFVEGGD
SALEVDETYVPKEFN
DASRARCTVGEITDA
EESYKDSTLIMQLLR
VAKASKETHVMDYRA
LLVVDRETDEFFKKC
EMGPFKHTVDDGLDI
SMDALDLTDKLVSFY
RASKSKLTQHHEVNV
KSTDRKQTLLHYLVK
HQLYIDETVNSNIPT
LGAEDPETQVVLINA
VVPRMLITILGTVKP
VGTANKSTVEGIQAS
VVGIDLGTTYSCVGV
FNHANGLTLVSRAHQ
EEHPILLTEAPLNPK
NGVKIMGTSPLQIDR
NKDPLNETVVGLYQK
PFSNKGQTLVVQFTV
KTESTLKTTQFSCTL
KPKNAIHTFVQSGSH
ITALAPSTMKIKIIA
KAMEGAGTDEKALIE
EHALLAYTLGVKQLI
RNEEKRITEAEKNER
ATTEPEQTEPEQREP
LSSDGVLTVNGPRKQ
VDFIDVATKVMIGEN
KLELDDVTSNMEQII
YLECSALTQRGLKTV
IGLDIKSTDFDTFLR
HGSLFLQTPKIVADK
QLLHSQNTSLINQKK
EPFELRCTAASASPL
EPLFGISTGNLITGL
CVSPEEFTEIMNQRE
LSGNEKVTMQNLNDR
MRIINEPTAAAIAYG
LGCRQFVTATDVVRG
DVLVFDYTKHPSKPD
VVRGQFSTDELVAEV
CKCPPGFTQHHTSCI
XMATKGGTVKAASGF
SKIKIEFTPEQIEEF
KKVEGAPTQGRKAEG
AGSDRPFTLDDLQYM
SFQCRCPTGYYLNED
VRHHCPSTPIILVGT
GMVFKKETEGDVTSV
GTYSKASTPNGYDNG
CPHIVVGTPGRILAL
FGEKLNGTDPEEAIL
YGVYVKVTSIQDWVQ
KQLQDIATLADQRRA
NIQRRENTQQHITAR
KAKHPMDTEVTKAKI
GYGAAVNTAKLEPGS
EGAAVKETPHSPPGG
SLIKESSTDDSNVWI
LDKPSPETFVKSAIK
IFDKAVSTGGGGHVQ
KTSIAIDTIINQKRF
KEGSERMTELADVFS
ETGLGKSTLMDTLFN
IHCCPPFTFLNSKKE
PGSPFQFTVGPLGEG
EIAQDFKTDLRFQSS
TLVQTKGTGASGSFK
KMPPRVPTAIHQLYL
ETDAIQRTEELEEAK
DLDTARCTTSILHNL
DYLMKILTERGYSFV
PHRYRPGTVALREIR
HFTLFAPTNEAFEKL
IGPPSEPTHLAVEDV
AQLVKRLTDADAMKY
VDLTEFQTNLVPYPR
RAQERLATALQKLEE
VDRCEVGTNNWVQCN
AALAGGTTMIIDHVV
VFHYRAATSRYTLNF
PISGLGGTKYISFEE
ASSTTKCTVSHEVAD
YWAIKLATNAAVTVL
ADGKRYFTWDPSRFP
VLASAAPTKEGSFLW
SKVPEVPTAPATDAA
MAAARHSTLDFMLGA
AHPSVRQTPSRQPPL
VLRAGVNTVTTLVEN
QFKPDDGTTPERIAQ
TFVKRHLTGEFEKKY
DELQRCLTQSGIAGG
GELFREITKPLRPLG
MREWYQETHEKQQDL
PRLSIIATDHTYRRN
TISVRVTTMDAELEF
PKMFAKGTEITHAVV
ESKNVKLTVSNVLKE
EDEINKRTTAENEFV
AVTAAAATTPAAEDA
PTEPKQPTEEEASSK
LEVEPSDTIENVKAK
GEFYKSLTNDWEDHL
EEVVTVETWQEGSLK
ASVQGRNTDVAQSPE
VKINIRQTTTGSAVP
IFGDYKTTICGKGLS
PLIERLGTPQQIAIA
NLKGTFATLSELHCD
CLQGFQLTHSLGGGT
TERGYSFTTTAEREI
DVLVFDYTKHPAKPD
VKTLTGKTITLEVEP
PGSPFQFTVGPLGEG
DEHGIDPTGSYHGDS
RQQREDITQSAQHAL
LTANEKSTMQELNSR
KVYFMKQTIGNSCGT
FFVPGRLTLSEAHAA
YVTTDNLTKVTEEVV
GLRAIDTTQLFSLPK
LENTVAETECRYALQ
RFTCKEATDVIIIHS
VDSGNDVTDIADDGC
EKDIRSDTSGHFERL
YLECSALTQRGLKTV
RLSPEPWTPETGLVT
MPVLGFGTYAPAEVP
HAIKGLLTGPSQLKI
VEINRRTTAENEFVV
WGSIKGLTEGLHGFH
LLVVYPWTQRFFDSF
RVGIPKETPALTINR
WAGSPKGTIQVITQG
EKAKKAITDAAMMAE
GRPVPSGTQQRHQGS
LEASLAETEGRYCVQ
CLAGKSVTCHVKHYT
AITRQVETELFPCLR
ELRDKILTATIENNR
EEQEPELTSTPNFVV
IMFETFNTPAMYVAI
EIKDFLLTARRKDAK
HRSKAEETQRSVNDL
DVDKVAFTGSTEIGR
YLPGSRQTLSIYQAL
HVIVMAATNRPNSID
SNYRAYATEPHAKKK
CGDDRKQTIDNSQGA
GTGSGMGTLLISKIR
GACSDEGTAQEGKAA
VPGKKCGTIILSAEE
RLPPLPVTPGMEGAG
NGVTKEVTINPDTTC
HLVGVCYTEDEAKEL
QVRPRHITSLEVIKA
TWSGESKTLVLSNLS
CLQGFQLTHSLGGGT
FNVTVTKTDKTLVLL
DSLKNILTSNNIDVK
STKSRWETGEVQAQS
DLKKLLETECPQYIR
CRVVFDDTYDRSMLR
ASWQKMVTAVASALS
IEVGTPPTGNQPFPK
MEKIWHHTFYNELRV
AHDNLKLTITQEGNK
IKIAPPETPDSKVRM
SNFLGTATHDFHVIV
TMTRYRSTGLTEGLE
SLTMSGITTSLRFPG
LTGNEKITMQNLNDR
RNCKILLTEPPMNPT
DKAGQPPTAAAAAQP
LKGLPKETTVGAVTV
APKGASGTREDPNLV
CIHYFTGTPDPSRSI
TVGVPEHTYRSRTNF
VFKKERNTDQASMPD
ALTKTYATAEPFIDA
AEYVVESTGVFTTME
HSQRELDTVTLEDIK
RMRQLAQTGSLGRTP
PFALGVQTLPQTCDE
KVLDTKWTLLQEQGT
ILRRSPGTGAGLAEK
VDEVRTGTYRQLFHP
LKPFSKGTPSTSSPA
HGVVPLATYMRIYKK
ETAKSRVTQSNFAVG
LSFSREYTAAVEAKQ
AVAARVQTAVTMGKV
VFVDLEPTVIDEIRN
NVIRYFPTQALNFAF
RLRENELTYYCCKKD
LRKKCPSTHSEELHD
KIVNSAQTGSFKQLT
LVGSEKVTMQNLNDR
PELNGKLTGMAFRVP
KANSRFATTFYQHLA
KHAVSEGTKAVTKYT
CLLICYTTNAFPKEY
LAHSEEVTASQVAAT
VKQKIHPTSVISGYR
ALDLEIATYRTLLEG
IAQGTKCTLEFQVIT
IRDEMVATEQERTPL
KHAVSEGTKAVTKYT
GAADYQPTEQDILRT
KDATKAATAAADFTA
IPCEKVSTLPAITLK
KRISEQFTAMFRRKA
SQIVSSITASLRFDG
VCMLSNTTAIAEAWA
EEHPTLLTEAPLNPK
TTIKKGVTECYECHP
MRRRKPDTIEVQQMK
AAVLEYLTAEILELA
PEQVAMATVTALHRT
ESCGIHETTFNSIMK
MEKIWHHTFYNELRV
VHCLRQKTEEELLET
QSDEREATDTPIVIQ
RTWDWRETGTEHSPG
ELGLRKQTHNNAVVK
LQIDQINTDLNLERS
SQRGRADTGLETSTR
QGKVLQATVVAVGSG
RRPGEEGTVMSLAGK
GIVSTKDTQFSYAVF
HTEHVQQTFRTEIKI
AQAQRDLTPEQAAER
YIVEKKETTSTTWHI
AFLVGSATPRYLYLA
KYQDRLATPGLMIRP
DRMQKEITALAPSTM
ALDIEIATYRKLLEG
ATGRVIATFTCSGEK
SSLNLRETNLDSLPL
LTSNPENTVFDAKRL
KLKGAILTTMLATRN
DAGEGLLTVQILDPE
SICVPSETVDEIVKS
EVISRQATINIGTIG
LKQVHPDTGISSKAM
VFVDLEPTVIDEVRT
EKLLKLGTGLLESGR
LETYYKATEPVIAFY
GYCYTALTNGRCSNQ
EIAQDFKTDLRFQSA
AEVANQETKEDLPAE
LLEKKGCTGVITLNR
KKVYVTLTCAFRYGQ
NANANKGTLEDQIIQ
LKQVHPDTGISSKAM
NRMIQRLTAEVENAK
LLEAQIATGGVIDPV
VDGRGKATISNDGAT
PRLSRLATNTSAPDL
LAKTYETTLEKCCAA
ESEPKQSTEKPEETL
AVGRVGSTSENITQK
XXXXXASTKGPSVFP
VKTLTGKTITLEVEP
IPTKQTQTFTTYSDN
SVGGGSSTIKYTTTS
DIERPTYTNLNRLIS
FGTRDVCTELLPLIK
[truncated: 1,981 more rows]

## Sheet: original_deamidated_R
TAALKEIRTQYEAMA
MPPPLPTRVDFSLAG
ELQEQLARQQVHVEL
RITSAARRSYVSSGE
AVAASKERSGVSLAA
AVAASKERSGVSLAA
AVAASKERSGVSLAA
GRFFGGDRGAPKRGS
HEANDYRRQLQSLTC
RSGSPMARRXXXXXX
AFSEEYKRLDEDLAA
SGKSTLARVIVDKYR
AAELNQLRAKEPTKL
PATPKQLRLINQPLP
AIYDICRRNLDIERP
AIYDICRRNLDIERP
AIYDICRRNLDIERP
AIYDICRRNLDIERP
SERQPRPRPEVRPPP
PPSQGKGRGLSLSRF
KETRASERAEMMELN
RPTDKPLRLPLQDVY
RPTDKPLRLPLQDVY
RPTDKPLRLPLQDVY
VGGLAPGRRLGPGTR
GDLAKVQRAVCMLSN
GDLAKVQRAVCMLSN
GTNESLERQMREMEE
HQLSKTSRALVADSH
ASYIEKVRFLEQQNK
AVCDIPPRGLKMSAT
ERTIPITREEKPAVT
HEAEEWYRSKFADLT
KKSKENPRNFSDNQL
LDATHAERAIPVSRE
XXXXXXMREIVHLQA
XXXXXXMREIVHIQA
XXXXXXMREIVHLQA
XXXXXXMREIVHIQA
XXXXXXMREIVHIQA
XXXXXXMREIVHIQA
NAGFKETRASERAEM
LEGGGERRGAPAAAT
RRLGSERRLLGLRGE
HDESGLNRRHIIDNR
FGPGVAFRAPSIHGG
SKAITPKRLLTSITT
QAARQASRSTAYEDY
AIHHPWIRRPFFPFH
PQGIAGQRGVVGLPG
HTFYNELRVAPEEHP
HTFYNELRVAPEEHP
IATIKTKRTIQFVDW
IATIKTKRTIQFVDW
IAAIKTKRTIQFVDW
PNEVVVQRLFQVKGR
LTVAAIFRGRMPMRE
AELHKTHRGLSPAQA
KQALQGEREGLEETL
FPIAKGERQSPVDID
IITQSPGRSSVASPR
MMDGVTTRTFCGTPD
AASSSPERSYELPDG
VCFQYLNRGDRWIQD
RHLQLAIRNDEELNK
RHLQLAIRNDEELNK
RHLQLAIRNDEELNK
RHLQLAIRNDEELNK
RHLQLAIRNDEELNK
SFRSGGSRSFSTASA
SGAHPSVRQTPSRQP
DLPLNISREMLQQSK
DLPLNISREMLQQSK
DLPLNISREMLQQSK
XXXXMERRRITSAAR
XXXMERRRITSAARR
EVRKALSRQEMQEVQ
LLEGEESRISLPLPN
GAGKHVPRAVFVDLE
KLPEELGRDQNTVET
KLESTESRSSFSQHA
SGKFSSDRTIAQYAR
EQEERHVREAASYQE
TRRKHETRLVEVDSG
KAKSRSSRAGLQFPV
KAKSRSSRAGLQFPV
KAKSRSSRAGLQFPV
KAKSRSSRAGLQFPV
KAKSRSSRAGLQFPV
KAKSRSSRAGLQFPV
KSKSRSSRAGLQFPV
KAKSRSSRAGLQFPV
KFDCHYCRDPLQGKK
ATSQQPLRKDKDKKN
SEALASTRILKHSPE
ETLVSQCRDTLCVTK
EVRTGTYRQLFHPEQ
FLYEYARRHPDYSVV
ARDWPDARGIWHNDN
ARDWPDARGIWHNDN
RRLGPGTRLSLARMP
KHQKQLERAQLENEK
LSLYASGRTTGIVMD
LMKILTERGYSFTTT
LSLYASGRTTGIVMD
LMKILTERGYSFTTT
DSHPESERISMRQSK
HKLLSAERAVTGYKD
PIKKIGHRSVDSSGE
IYKGGTSREGGQTAP
KRKQISVRGLAGVEN
HFTLVKDRNVATPRD
XXXXXMHRDSCPLDC
LSASQLARAQKQTPM
KAKTRSSRAGLQFPV
KAKTRSSRAGLQFPV
PEEEQELRAQLEQLT
KAKTRSSRAGLQFPV
KAKTRSSRAGLQFPV
KAKTRSSRAGLQFPV
DAANNYARGHYTIGK
DAANNYARGHYTIGK
LDEEEGARQKLQLEK
IHGGSGGRGVSVSSA
GPCSQLPRHTLQKAK
IDAICKQRGSMAGST
MGANNLERMGLERMG
GKLWRDGRGALQNII
GDRGAPKRGSGKDSH
RTEAGIKRFLEDTTD
LKGQGKSRLGDLYEE
CKTLFILRGLPGSGK
CIINMKARNYLQSLP
HKAEGKVRLLADPTG
ESSDKVSRVASPKKK
DDENKEKRTDDIPVW
DPAQSASRENLLEEQ
EAALEKQRQLAEAHA
QTKKSNLRSLADIGK
VAASEFFRSGKYDLD
RPREDHGRGYFEYIE
WDTAGQERFRSITRS
DYDRFYGRDYEYNRY
VALREIRRYQKSTEL
VALREIRRYQKSTEL
VALREIRRYQKSTEL
VALREIRRYQKSTEL
VALREIRRYQKSTEL
ELRELRLRLDQLTAN
RAPVSRGRDSYGGPP
IIDPVLDRIRKLSDQ
ELETQEPRGLVRQSV
CIGTVDSRAESIDKK
KQHISSRRHRDGVAG
PGSLRKQRSSQHGGS
QFLENAKRLSMYGVD
QQGEEFERRIGQPTL
LLASGMARDWPDARG
KEGLRGPRGDQGPVG
TPAKEEARSPADKFP
LLASGMARDWPDARG
SYQEALARLEEEGQS
ELSEQIQRALQLEEE
GCGPEGERDVREHAF
KHQKQMERAMLENEK
YVATRWYRAPEIMLN
YVATRWYRAPEIMLN
WDAMKGDRAGVLAGH
QETYEAKRNEFLGEL
KPVTGNLRPEEALQA
LASGVLSRAQFEQLK
LNGSTEKRSAELPDA
WDTLKGDRAGVLAGH
QETYEAKRNEFLGEL
NNAGKKERSNTLNIA
KSSKFGCRDPVRTNF
FGCRDPVRTNFDAFP
KGRVETSRVVHIMDF
HVKYFKVRVCQEAVW
NKVKTFVRGGVVNAA
TIEVMEDRQSGKKRG
SSGGGGSRGAPQHYP
RMSRSSGRSGSMDPS
DHMAEDCRGDIGRTN
RREPLPSRRDVYLSP
REPLPSRRDVYLSPR
RREPLPSRRDVYLSP
REPLPSRRDVYLSPR
GFAPLTSRGSQQYRA
TLLISKIREEFPDRI
RVHISSVRSGYSTAR
HPIVETLRQKAEADK
DIAHVRQRLDDEARQ
EFYLKTYRSQAPVLD
QLFEELRRLAPITSD
TTQTKAQRLFDANKA
PYVDGKGRELPTAFD
HTAAFEERRFPSSFE
LQERIQARGNPEEAR
XXXMDAPRQVVNFGP
LQQCQVVRLDDCGLT
TLQSVQRRPELEDST
LETVPLERKKREKEQ
SEGVGTFRMVPEEEQ
SPMFPDTRVAGTQTT
TEETAKIRPFAVAAV
EGYRAPSRQDVYGPQ
ISSSSFSRVGSSNFR
YRSMLQDREDQSILC
VYGGAGGRGIRISNS
YRSMLQDREDQSILC
SQKRPSQRHGSKYLA
TKRRHETRLVEIDNG
GDLMAYDRRGRPGDR
ASDLPQVRAKVAAVE
ELICDQERFQVKNPP
SNLGFKRRVQESTQV
STGSIAKRLQSIGTE
FVPGDEPREKMDLVT
HFTLVKDRNVATPRD
LDDEARQREEAEAAA
PQIKAGKRVLIAAHG
PQIKEGKRVLIAAHG
IAKAQVARPGGDTIF
VSVKDVRRGNVAGDS
IEAQEKPRDVSSVEL
DASKVVTRGPGLSQA
SSSAAPQRPISTQRT
QRPISTQRTAAAPKA
NLPNQVYRKSVKRGF
QELIAELRRRQAKEH
GNKLVRARQYPWGVV
ELICDQERFQVKNPP
TRKKFRRRVQESTQV
QELIAELRRRQVKDN
GNKMAKARQYPWGVV
GNKMVKARQYPWGVV
QEEVNINRKKRIPDT
AKAPSAARSLPSAST
AEDGDELRTEPEAKK
IGTVPVGRVETGVLK
KPVTVHSRARCRKNT
IGTVPVGRVETGVLK
RQKEAASRGILDVQS
FPKEMLKRIPQSTLS
VKDSEADRFSDSHNA
FTGSHKERFDPSGKG
VTLQSVQRRPELEDS
RLMDIKSRLEQEIAT
EVRTGTYRQLFHPEQ
XXXMACARPLISVYS
SHRSYSCRVTHEGST
SVSVSRSRGSGGLGG
SISVSRSRGSGGLGG
SISVSRSRGSGGLGG
TTDLTTERLVHVDKR
KHQKQLERQQLETEK
EPKRRSARLSAKPPA
KRGRGRPRKQPPVSP
QREESYSRMGYMDPR
NSQPVAVRGGGGKQV
ENNPEYLRERNMAPD
VKRGPPPRSGGPPPK
DYEDDRLRDGERCRD
EPKRAVSREDSVKPG
APAMFNIRNIGKTLV
TGYLSCCRFLDDNQI
WDALKADRAGVLAGH
GEKRSRNRGPPPSWG
MSPPSPGRRREQRRP
PSRMDSLRGQTDLMA
TSVSTHTRSGNLKRP
TGDHGIIRTLDLPIY
VVKTVEMRDGEVIKE
HGFLPRHRDTGILDS
DLEDGTCRVTYCPTE
GKPLRKDRSAEETFQ
ACGPEKFRYQDDFLL
SETRIEKRIVITGDG
KFRRGEKRNDFKDIE
ERGGPGSRGFPGADG
LHQSHEEREHAEKLM
HLQGGAKRVIISAPS
KYKDSAQRDDMIFED
GSPSSGFRSQSWSRG
WEMARHLREYQDLLN
QPGAKGERGAKGPKG
EEMARHLREYQDLLN
KTKIATPRGAAPPGQ
LDRPRFERVLGPCSD
VSDEVFIRDVAKVKQ
KGGAGGTRSAAGSSS
NMKEVFTRFCTGLTQ
PELQQKFRSETITEE
MTKHPAKRLGCGPEG
DEMARHLREYQDLLN
EVACGDDRKQTIDNS
GDAPDYDRSQWLNEK
DKAVESLRAISHEHS
DMIVGKDREGFFTNG
DTIDSQHRVHEDIEM
IEENKYSRAKSPQPP
GQIDAKTRDGLTPLH
RLERAVGRLEAVSHT
GDAPDYDRSQWLNEK
APSGQQHRHAAGEKR
FKELSTLRRQKLEDS
HTVAVKYRGQHVPGS
ERERLKKRILDEIEE
GGFGPEDRLMAEREY
IPREQGLRLLDAQLS
SEKAARARQEELYSE
KSSVRKRRVVIVDPE
SYKDALDRSMVEEGT
TAGQERYRAITSAYY
RSQALLERDGLAEEV
SEMARHLREYQDLLN
AKGEPGVRGPPGPSG
MACCMLYRGDVVPKD
RKGPKQDRTAEGQAL
TSEGTRSRSHTSEGA
LKLTHVQRQEAAQSR
KFYNYHKRDHCQWGS
NARRLPARPGTAGTT
TAGTTSTRARRKPRS
MELHKTYRGMTPGEA
KLCKNLNREAQQYSE
KHSPESSRGQCGENL
RPQREDDRETLVSQC
QEELKIKRSLFNYHD
MACCMLYRGDVVPKD
GVLLMKSRANEEYGL
SIHFEAYRVKRLNEG
VVAEQMSRLTPERNL
GSLKDILRRSPGTGA
SLKDILRRSPGTGAG
VAKLLLQRRAAADSA
AKLLLQRRAAADSAG
EAKGKKVRGRLYPWG
KGKKVRGRLYPWGVV
SWGAEGQRPGFGYGG
STCHTKERLPSHSDF
EKLDIMIRLASQANI
EKLDIMIRLASQANI
NIVEEKKRAEVGKDE
AGGGFGSRSLVNLGG
KAVSRSQRAGLQFPV
EDEADPKRQKTENGA
KAVSRSQRAGLQFPV
KASHSFLRGLFGGNT
GAGKHVPRAVFVDLE
GAGKHVPRAVFVDLE
DYYSRSYRGGGGGGG
ALPHATLRLDLAGRE
ALPHATLRLDLAGRE
ALPHATLRLDLAGRE
ALPHAILRLDLAGRD
ALPHATLRLDLAGRE
ALPHATLRLDLAGRE
FISFDTDRSGTVDPQ
ASTMDHARHGFLPRH
LPQKSHGRTQDENPV
GLPGIDGRPGPIGPA
GQKGRGSRGQHQAHS
KDSHHPARTAHYGSL
TIPWLEDRVPQKTIQ
RDAADAVRELDGRTL
FLLTTFPRPVTVEPM
ITEDEFKRLFAKYGE
STTAVSARYGHWHKN
ITVHTPRRGLIDVKP
PASLTKDRLLASTLV
GTRLSLARMPPPLPT
GGEWERVRGGVPLVK
AETPRTDRGGDSIGE
TSQRSRGRASSHSSQ
EANEILQRSKKGKLP
RRRRLEQRQQPDEQR
EANEILQRSKKGKLP
PSKKEILRQMSSPQS
KWGDPVTRVLDDGEL
TAYIDFARQKLDPKI
PGAQSALRALARSGM
QSGGYSDRSSGGSYR
APGAAGSRRADKKPA
GGEWERVRGGVPLVK
MTEETLKRAKEIGFS
GFAPLTSRGSQQYRA
GFAPLTSRGSQQYRA
GFAPLTSRGSQQYRA
GFAPLTSRGSQQYRA
GFAPLTSRGSQQYRA
GFAPLTSRGSQQYRA
GFAPLTSRGSQQYRA
QSQEKPDRVLVRVRD
TKDSYSSRDYPSSRD
GMTAYGTRRHLYDPK
ALPHAIMRLDLAGRD
ALPHAIMRLDLAGRD
ALPHAIMRLDLAGRD
EQRSQSVRPGADVTF
DEAAFLERLARREER
TKDSYSSRDYPSSRD
LSPVPVPRAVPVKRP
RVIVDKYRDGTKMVS
GRGFLTERDDILCPD
DAFLDLIRNLFPENL
KLGGRDSRSGSPMAR
SKDRVSERSSAGAHK
PVGPVGARGPAGPQG
QIDDNIPRRTTQRIV
QYEDIANRSRAEAES
QYEDIANRSRAEAES
SDYPPLGRFAVRDMR
SDYPPLGRFAVRDMR
HKSEVAHRFKDLGEE
AGTRTDSREDEISPP
SARDRRDRHPEEGVV
SQSQPGSRSGSPGRV
GDFFPPERPQQLPHG
ENPAPEPRSATEPGP
KGLPLGVRPPIMNGP
GVKPHRYRPGTVALR
PGFGYGGRASDYKSA
KQVSGPERTIPITRE
DAAYYFERDIKGESL
PPGPPIPRVTDTSST
AAPVDFLRKQSQLLR
KVSPKRGRPAATEVK
DETPKTERDTPGHGS
FREHAKARVDHGAEI
DEIASGFRQGGASQS
GGSGGAGRGGAASRV
RDRENYDRGYSSLLK
TIEIITDRQSGKKRG
KEGDIVKRTGAIVDV
SLQANVQRLKEYRSK
PASAPASRSGSKSTQ
ASTGPSSRSPSTLLP
PGCGVWQRPVIDNPN
DPRAAMQRGSLPANV
PISFSSSRSGRRQLH
REQGTESRSSTPLPT
REQGTESRSSTPLPT
KFDSEYERMGRGPGP
KPATSYVRTTINKNA
DGYEQAARVAIEHLD
CKEEKMPRGGSLESD
GPPKGPSRASSVTTF
RDERSDSRAQAVSED
PNLTSNRRLQQTQAQ
RRAVKFQRAITGASL
SGRYYDSRPGGYGYG
EGGGGGGRPGAPAAG
IDIENPNRVAQTTKK
KKRENFERGNLELEK
RPFDPNDRCYECGEK
KEDVSIPRSTLGDLD
RSTPLKERQLSKPLS
XXXMPLARDLLHPSL
SPPPFRGRNTAMDAQ
QRMSENLRGADQKPT
DRHSGSDRSSFSHYS
LMQLVDHRGGGGGGG
XXXMMPSRTNLATGI
SSPPPKARSNENLDK
CGFQPASRGGGEQET
KDPVQCSRDVVICPD
LKDRTIKRTDEEGKD
STSQAGDRGSVSSYD
DADEDYGRDSGPPTK
TRGEREQRDMLGSLR
ERKERLMRSSTDSLP
RMSSSFDRMGPGIGA
LQNAIESRQARPTYA
SKRYGSDRRLAELSD
KRYGSDRRLAELSDY
NHFKSEKRHLQVNVT
DEHGFISREFHRKYR
DIEIATYRKLLEGEE
VIFLENYRVSLAEKV
VSSSLSVRRSYSSSS
QSSQVFGRSAYGGLQ
AEEWFKCRYAKLTEA
TSRSNRQRQEVCQSY
XXXXMSTRSVSSSSY
RPHKVDGRVVEPKRA
VIFLENYRVSLAEKV
ELKKNFNRHLHFTLV
DRNVATPRDYYFALA
VIFLENYRVSLAEKV
KHLSSQNRYFSEADK
LKYKAEWRAVGEEVW
ANDVPSDRYKVEGFP
DIEIATYRKLLEGEE
IGVTVLSRIHARKLS
ACCPGWVRTDMAGPK
DIEIATYRKLLEGEE
GGGGGEPRRTEGVGP
IGGKVEVRPMMYVAL
KFSRSALRDAYCSEV
SPKTAKSRTPVQDHR
PPAPVQDRSPSPRHP
RPFAKLVRPPVQVYG
RPHKVDGRVVEPKRA
LVQELLGRGSSVDSA
ANTCVECRKPIGADS
AAPPAVVRAPAKPRS
QQLEQQRRQQEELLA
TAAQKLCRLLGLGVT
XXXMGDERPHYYGKH
DSPLPHYRVEPSLEG
EIEWLGFRKPSQADM
RLGKSHIRTDDVHAK
YLDPAVTRKKFRRRV
VFPYQPSRGRYQFNY
LELKDTSRSDESPKP
VQPTSEERIPKTIEI
TAAASRERQEEQSAA
CQISCKSRGRGGGGG
ISCKSRGRGGGGGGF
VLVGGSTRIPKIQQL
IETDFGLRVAYDLVY
EDLAAYCRRRDIRIL
EAKEELERTNKMLKA
TGSAVDIRAGAISAS
AIADTAYRSMLQDRE
YESHVGCRPYSIPPC
LDAETAERLRAEKEM
LCAIHAKRVTIMPKD
LCAIHAKRVTIMPKD
LCVIHAKRVTIMPKD
LCAIHAKRVTIMPKD
IREVLRLRPVAPMLI
DMDMSPLRPQNYLFG
TPDHLEPRLSIIATD
KPEDWDERAKIDDPT
FSGPAISRINTACFE
FSGPAISRINNACFE
TGSQEDVRVTLNGVP
IQDLWQWRKSLXXXX
PSGPQGIRGDKGEPG
IAEDEDLRVHFEESS
EIEGRAIRLELQGPR
KTILDDLRAEDHFSV
AICGAIRRMGESDDS
GGPGGGFRPFVPHIP
SRGSQQYRALTVPEL
SRGSQQYRALTVPEL
ARGSQQYRALTVPEL
GYSSGHSRGTVKCRH
LGESPKSRKVPHTVL
KELAGQSRAEPASSR
DNYGSLSRVTRIEER
YGPQPQVRVGGSSVD
QPGMQRFRTEAAAAA
VTVTRSYRSVGGSGG
PISGGGYRARPAKAA
KVSTSGPRAFSSRSY
FSRTSSSRAVVVKKI
AKQKLYSRTGESVEF
XMTSYSYRQSSATSS
RARAYGFRGPGPQLR
QAYSSSQRVSSYRRT
TEEMRFLREWVESMG
GSDEVKFRQDLMNIA
RGGSLPSRHQTHGSH
HTKSIYTRSVIDPVP
AFPTIVEREPWDGRD
TEEMRFLREWVESMG
NQPSTGGRTTITTKK
KLAGSSGRGGQTVKS
SSTEIRHRADHPPAE
EENTVGRRGEGAEPQ
MACCLLYRGDVVPKD
FDPIIEDRHGGYKPS
TEGEVIFRALDPAFK
EAFQLFDRTGDGKIL
LQQLAEERSQLLGSA
TLLISKIREEYPDRI
QMLCYNRRIPIPELE
VQAHSPSRKFILKPA
VQMARYGRPPDSHHS
PEGHALSRPEELEAE
PEGHVLSRPEELEAE
TLLLSKIREEYPDRI
TLLMNKIREEYPDRI
FEIIDDHRAGKIVVN
SHNALKLRFPAEDEF
LLPGTPARKRGNRRY
YGESHLFRVPSYQAL
GASKGIGREMAYHLA
HDGRLVARPEPATGY
PSPPSAPRKKGGGCP
HIPGSPYRVVVPXXX
MISELEVRLKKEEKS
MVIKDIEREDIEFIC
QLCLKIDRGETHLWS
VDPSKSHRVPLDVAC
QAVREQLRQEQALLE
ELSGEMVRKCDPHIG
FSFEVIGRLDTMMAS
FSFEVIGRLDTMMAS
YSVVLLLRLAKTYET
MLPDKDCRYALYDAT
RRDSFDDRGPSLNPV
CTKVKCYRCGETGHV
PRSSRALRPASMDLL
KTGGAVDRLTDTSRY
HSGSMDQRQKLQHWI
KRLRLQKRGTGGVDT
DIRVTLNRLNTFGDE
TEGCDPTRVRAFGPG
QGNKAPARPAPDAPE
ASSQEQARSSPGERH
ARHGGVKRILGLIYE
RIAGEASRLAHYNKR
RIAGEASRLAHYNKR
RIAGEASRLAHYNKR
RIAGEASRLAHYNKR
RIAGEASRLAHYNKR
RIAGEASRLAHYNKR
RIAGEASRLAHYNKR
RIAGEASRLAHYNKR
RIAGEASRLAHYNKR
RIAGEASRLAHYNKR
RIAGEASRLAHYNKR
RIAGEASRLAHYNKR
RIAGEASRLAHYNKR
YVPDVTGRYTILIKY
VEPKTAWRLDCAQLK
AFGGSGGRGSSSGGG
AELEMLSRSLMGTLS
LLRSLQERNQEQEKV
PKTAENFRALSTGEK
YKGSCFHRIIPGFMC
KDGWTKARFQSAAAT
PLPRLKRRDFTPAEL
PYGVFAGRDASRGLA
XXMEEECRVLSIQSH
KYNADEARSLKAYGE
PCKGEVLRVQTKHFH
GKLGQYIRLVEPGSP
DKGIYVTRVSEGGPA
LDSGVVKRLYTLDGK
VDLEAATRKGILVMN
RPEVPLRRDLPLLLF
GSPRTQGRGGPASVP
GTMEMGRRMDAPASA
VEHHTFYRLVSPEQP
GRTQAQTRQASTLID
VQQLVPKRDHALLEE
PILYSYFRSSCSWRV
HPLAQNERCLHMFLQ
DAAEKGVRTLTAAAV
GSLSERLRQHAYEHS
ASLPQVERGVSKIIG
EEKIEKMRAEDGENY
AEILQESRMMIPDCQ
DSQQEAKRAEHQDKV
LQKRPEKRQQSLGGF
IQQNTFTRWCNEHLK
TGSVCYERNGEVFYL
PEVYEILRAEEDEFI
QAEGLSPRFHQLDID
ELASPEERACPEEPA
LSAAKRQRLNELRDA
CTVSVETRLNQPQPD
VSKGDGMRGLAVFIS
KLGNPTDRNVCFKVK
KEAEELARNMAIQQE
VAGLNCLRLMNETTA
VSKGDGMRGLAVFIS
LSTGDLLRSEVSSGS
FLIDGYPREVQQGEE
VEEEGVRRALDFAVG
PTGKQGDRGEAGAQG
VHGKHEERQDEHGFI
AAKEAKLRDLEDSLA
LYEAGERRKGTDVNV
XXXMTERRVPFSLLR
GYSEEECRQYRAVVY
QQDVLRTRVKTTGIV
QTAPASTRLFQVRAN
TGAQELLRVLRAQPV
YSTSYKRRYVETPRV
RRYVETPRVHISSVR
RSGYSTARSAYSSYS
ARAELEKRIDSLMDE
AEEWFKSRFTVLTES
LGNPSAYRRVTETRS
VALAKGRRAEDGSVI
KGSGFGHRLSPEYKQ
CVLGMRKRALVFQPV
IHEDSTNRRRLSELL
WQEVMQRRDDDGALH
PGVSYRTREEIQEVR
RSSVPGVRLLQDSVD
EEMRELRRQVDQLTN
ERSKMIDRNLREDGE
DLTGIDDRKCMTTVS
GIQECFNRSREYQLN
PTEQDILRTRVKTTG
VFPSIVGRPRQQGMM
VLPEALERWPVSMFE
VLPEALERWPVHLLE
INQRFLNRVAAAFPG
VDDEAFIRDVAKVKQ
SVEKLIKRHEAFEKS
PSDIDISRSCKPKPI
VLLSALERLKHRPDG
VSLALTQRGVKVFAV
EPVKTKTRTFNTSTG
ETRFTDTRKDEQERC
KIGGAQNRSYSKLLC
GPGKAVPREELFVTS
ENHEGVRRFDEILEA
VFSGKSERSSSGLLE
AEDYAKERYGISSMI
VDVEGVVRKVNQKIG
VFYAPRLRINKRILQ
EVEEWQHRAKEAQDD
LTARDVTRGQAAVQQ
QAEGLSPRFHQLDID
KTNFFGTRDVCTELL
FDEATQLRGGSFENN
KDTDFEHRMPREQWW
AQVKIWRRSYDVPPP
RLTDLEQRSGDITYG
FLEASTLRAGERPEL
LYQAGEGRLGTDESC
WDTAGQERYHSLAPM
NPGANSARGRGVDLT
VLFSSDFRISGAPEK
TQSNAILRYIARKHN
IQQNTFTRWCNEHLK
PMTEIVSRVSKRKLG
AQRPQQQRQSQAHQQ
VFEKVPTRYGVVLGA
KDASKRGRQTPVLYA
AEALRAPRAGQPLQL
GTGTGPSRAEAGSGG
VDLEETGRVLSIGDG
GDKLLPQRVLEQHKL
VFYAPRLRINKRILA
QELEEQTRRALELEQ
ALELEQERKRAQSEA
YGNSPLHRFKKPGSK
ICDFGLARIADPEHD
DIEGEIKRDFIATLE
TQSNAILRYIARKHN
GIQECYDRRREYQLS
VLVRDSSRLPSEGPR
KDCEAEVRAAASHKV
AVASTKSRWETGEVQ
TYNVAVGRAGRVLVF
GNAGRKERSDALNSA
NDRLLPQRVLEQHKL
VFYAPRLRINKRILA
YRSMMQDREDQSILC
EAEEEAQRANASRRK
EKYKAKSRSPGSPVG
SKKKKKFRTPSFLKK
SKKKKKFRTPSFLKK
PTPTVETRGTARGFQ
LDEQQKKRLEAFLTQ
SNILVNSRGEIKLCD
SGGPPPKRSAPSGPV
IKQIIKGRDVIAQSQ
TYKNPSLRAQGGQTQ
EAFGKYCRPESQEHP
SLGSYSYRSPHWGST
GVSNFNRRQLEMILN
KLHDFGYRGVSSQET
TQSNAILRYIARKHN
EIIEKTTRTPEEGGY
ETSTKTTRTPDTSTY
KYNADEARSLKAYGE
LLEAENSRLQTPGGG
ATDFVADRAGTFKMV
QECYDRRREYQLSDS
PTQQDVLRVRVPTTG
SAPLTISRVHAGSKA
WDTAGQERYHSLAPM
NATGAPGRNRGVDLQ
EGLEKFARDVPEDRC
ARDVPEDRCFSIVFK
SYARKIFRECDHSQT
SQSPVVGRSQGQQQE
KEYGKLCRTNQIGTV
PEEVIPSRLDIRVGK
QFDVKNDRYIVNGSH
MKEDEPWRITDNELE
FYTTGAVRQIFGDYK
HQAHSLERVCHCLGK
WDTAGQERYHSLAPM
WDTAGQERFHTITTS
ENISKWLRNIDEHAN
TLAEDILRKTPVKEP
RIIKETQRLLAEPVP
EYEEDGARSIHRKTF
SKPERKERISEQTYQ
KADLDHQRQVTQEEG
NVDSLITRLLEVRGC
YEPPVPTRVGKKKKK
XXXXMDDREDLVYQA
MAAEIKKRMGPGATA
EQGQNLARQWCNCAF
EGNVRVSRELAGHTG
PKTAENFRALSTGEK
YKGSCFHRIIPGFMC
CQGGDFTRHNGTGGK
DGELGFRRGDFIHVM
ERSKMIDRNLREDGE
EEEEAQVRKENQWCE
KPFTPEVRKTLYKAK
ESLVQEGRAREQEEK
AGQEEYDRLRTLSYP
VGTKKDLRAQPDTLR
AKQIHAVRYLECSAL
EVEKLIKRHEAFEKS
SAATLPARTQETPSA
MVKLLLDRGGQIDAK
TPLHCAARSGHDQVV
TKLLLDKRANPNARA
KAQSGPVRSGPKPFS
CVLGISKRNVIFQPV
RGSRHGKRVQANMGA
ITPQAKERVCNLIDS
LDEQQRKRLEAFLTQ
SNILVNSRGEIKLCD
GVSNFNRRQLEMILN
PLVSDPKRTIAQDYG
KRNLRKSREDLSAQP
DPYYDIARHQIVEVA
MDSGNKARTVAATNM
VSSGTLARAPAVTEA
TLLISKVREEYPDRI
PDGALAKRLLLQLEA
QTSLPLFRSKQFAVK
LEKEELPRAVGTQTL
SKKLAGQRFTAVEDQ
REQAQSCRQQVAPTD
KELNERWRSLQQLAE
ASVQALQRKHEGFER
SLGETAERLIQSHPE
WARKVQQRNLGVSGR
EDRAVESRTTDLLTD
DREKAMSRPILYSNW
TDPEEATRLLAEKRR
IQQNTFTRWCNEHLK
KESITRRRQAPSIAT
HGQDFDQRAREEFRP
QQDILLARRPTKGIH
RSASRTLRTAGVHII
AGLLEAARATPRRSS
AAGKVPQRAGEVERD
RRKYSCDRSATVTRL
SWSLATFRTLKPEEQ
QRAEERERLAEVEAA
EAKELQQRMQEEVVR
KFAEQTLRQKAQVEQ
EETQGFQRTLEAERQ
RRKVSAQRLQEAGIL
LSAEELQRLAQGHTT
LESRVIDRELYQQLQ
EKAVTGYRDPYTGQS
CLDEETSRALSAPRA
SYDYVRRRLTAEDLF
LSEPSEVRSYVDPST
QLLRRCRRDDGTGQL
EATALQLREGLTSIE
SITEAMHRNLVDNIT
PLDEALQRGTVDART
ARTAQKLRDVGAYSK
RKAQRQKRSQGSSQF
SQGSSQFRSQGSQAE
DVKKGKLRYVANLFP
DASGVALRPLYKLST
KPGSTPSRPSSAKRA
GTTDNEKRSESQGTA
DYLNAESRVNRRQMP
NGKRVRGRQYPWGVA
ANWEAQQRILEQQNS
EVPGPDCRFLIVAHD
HAIQCDVRDPDMVQN
GQFIGPHRIKATNNK
PPAAGSSRQDAKDPT
SGSGTLPRARGRASK
GHKTSGSRCSVSAVN
EFEQQRYRYAELSEE
PTPAAPARKLPPKRA
DDIESKLRAESEVPI
QNDLSNLRFYKNKIP
GAEPGLARDLLEGKN
APLTSAERELQQIRI
VFPSIVGRPRQQGMM
RTLPLHSRDWEIEST
SGSKKTLRSSLEGPT
PGCLTPERIPEVHHI
EAAVQELRQRHGQAL
GSPVRQRRSHHAAST
HQHRRLTRAQSHHGS
PDKARLLRQYDNEKK
QSTNDYIRARTESRD
AQVKIWRRSYDVPPP
QLQQQQQRDPEAHIK
LDEQGEAREAFLNGS
LKKLDSSRETSHGSP
NRKDAEARINAQLPL
KGGVADSRELKPMAS
RKVEEKRRELEEETN
SPDTTIQRTVQQKLE
SLSPLQDRARTAHPX
MRDPTTKRSRGFGFV
FYKVDGQRFGQNRTI
GDEFCKQRLPQLNSK
VWDEANLRAQELAKR
AEAKYKERGTVLAED
FFAPECGRCQRKILG
DALNRQIREEVASAV
LGAIESLRVPGKEEF
QCHEVLTRGSSANAS
PDKARLLRQYDNEKK
RGMDLTKREYTMHDH
LLRSLQERNQEQEKV
NDYVAAERCVRESYS
LQPNPASRAKLTMLN
IAASSSFRSSDKPIR
LQPNPASRAKLSMIN
KIPDEELRQALEKFD
EETAVSPRKSPRPAG
HQFITNERFGDLLNI
DRLGKKVRVKCNTDD
SMYSTGKRKENPIED
QVFFVPGRLTLSEAH
YVKDGKLRYVANIFP
STLRQEQRPLPNVST
KYKSAICRVTLLDAS
TGKEVADRWYSEIKN
STKTKPARVITTHTS
KEAGTVGRGGGQEER
TLSQDEGRGTLYKYR
PDNSPETRAKVKFVQ
PMKPYGRRNEIWLLK
GDFPNLKRMQDQLQA
LKILPSYRDTITPQQ
HLRDEGLRLRKVAHS
QEELKIKRSLFTYHD
LATGSNLRKDKDRKN
SAVQKELRNQTPAPS
LSQLHESRQEAHRSL
KVNTQDFRGLVREDA
VVRLNTVRQIIEQDK
HKERYFDRINENDPE
SKKKKKFRTPSFLKK
FDEDSEDRLVNEKFR
QDADNLDRAAGAIRG
EIFKQKERAMSTTSI
DDIPSALRIAKKKRW
DNRVTSFRDLIHDQD
QMFEGVARVHGSPLE
SDLDSETRSMVEKMM
GLDDIKDRSTLGEKL
WLPKEDCRDEKVYSK
VLQQQYNRVGKVEHG
ENEDQQQRLREAAEG
IDANKQQRQLIAELE
LKTAENFRALSTGEK
YKGSCFHRIIPGFMC
HLGRLPSRPPLPGSG
HRSVGGIRASLYNAV
EANEALERGLLKTLQ
YLTNAYSRDEFTNTC
SLQGINTRKAFRSST
VKDEPQRRSARLSAK
EPQRRSARLSAKPAP
FDEALKLRGRSFMNN
EALKLRGRSFMNNWE
GLQNMEARLAERKFM
MEARLAERKFMNPFN
VRSKNMARRGHSAQI
RSKNMARRGHSAQIA
PYANPTKRYRAFITN
ANPTKRYRAFITNIP
KTREGNVRVSRELPG
EGNVRVSRELPGHTG
DSNASFLRAARAGNL
ASFLRAARAGNLDKV
IFTIESTRVRGRTGN
TIESTRVRGRTGNVL
IHINNKLRRGDIIGV
HINNKLRRGDIIGVQ
LLNSSKARLRSLESL
NSSKARLRSLESLHS
KLQEALRRKYSCDRS
TKQEPTRRSARLSAK
EPTRRSARLSAKPAP
KLAEAAERRQKEAAS
LAEAAERRQKEAASR
KTREGNVRVSRELPG
EGNVRVSRELPGHTG
RQGVKTMRQRLNPTS
GVKTMRQRLNPTSNK
YKNVVGGRRSAWRVI
KNVVGGRRSAWRVIS
GGRRSAWRVISSIEQ
QQFIPVKRPIPHPAY
QQFIPVKRPIPHPAY
ELARTLKRLGMDGYR
EEAEAQKRQAQEEAE
VRTGRSIRGFCLPPH
LPGPAGPRGERGPPG
RMAAPIDRVGQTIER
KAFKKELRQFVPGDE
IGFKLGVRPSQGGEA
RPCRSQVRCEGFVCA
RQVIEKERPQLAECE
RMHAAYIRPGGVHQD
TDLEDTKRDRSVDVN
TAGQERYRTITTAYY
VVYPWTQRFFDSFGN
GESEPQTRSPDFTNE
THEACPVRALLASWA
LVDTHSKRTLLIKTV
VIEIMTDRGSGKKRG
HILKQMRRAIVVGER
PGTPSYPRTPHTPGT
KAEDEKQRDKVSSKN
SAEYPDLRKHNNCMA
GESEPQTRSPDCTHD
GGGVSSLRISSSKGS
LQLFEELRRLAPITS
GELEHVTRRTLSMDK
TAGQERYRTITTAYY
TAGQERYRTITTAYY
GESEPQTRSPECTHE
DEGPALKRAAEEEDE
GEITGEVRMPSGKVA
QRSLVLQRPQTWADC
VSQEEEDRKPKAEED
SKPHVEIRQDGDQFY
LANKEILRLIQFEPQ
XXXXMAQRTGLEDPE
YDDYSSSRDGYGGSR
XXXMMGHRPVLVLSQ
GESEPQTRSPEFTHE
PIPSDSTRRKGGRRG
ARRGGVKRISGLIYE
DVVYALKRQGRTLYG
MSELDQLRQEAEQLK
KLKAERERGITIDIS
TGGKYVPRAVLVDLE
KLNTLLQRAPQCLGK
DAVRLRGRSFAGNLN
TSSPTPQRRAPAVPP
FHPIQGHRVEVKKAV
GGNRFESRSGGYGGS
FSSIPVSRICKSPNE
GELTGEVRMPSGKTA
TRRKVLSRAVAAATY
EMMEVDRRVESEESG
LYVGSKTREGVVQGV
XXXMSGPRPVVLSGP
KDYYFVTREVMQRDI
QDTDVVSRLTKAMRR
SGGRYVPRAVLVDLE
KLKAERERGITIDIS
GPLTFTTRTVRQVFR
LIKTVASRYDEYVNV
KVTYGQKRAAGGGSY
SEQDIRPRFHRSRTV
TAGQERYRTITTAYY
YDDYSSSRDGYGGSR
AFKLRITRGDIQTLK
FSVADRLRLEEEVEA
DSVLDVVRKEAESCD
DSVLDVVRKEAESCD
DSVLDVVRKECENCD
DSVLDVVRKESESCD
DSVLDVVRKESESCD
PTVIDEVRTGTYRQL
PTVIDEVRTGTYRQL
PTVIDEVRTGTYRQL
DTNDRFLRKITIGQA
AGGLGSLRASRLGTT
PDLTAALRDIRAQYE
MIKTIETRDGEVVSE
DLWKDVDRIVGLDQM
ETSFVPSRRSGGRRV
GDARELLREETGAAL
LMKILTERGYSFVTT
MKCDIDIRKDLYANN
LMKILTERGYSFVTT
MKCDIDIRKDLYANN
LMKILTERGYSFVTT
MKCDIDIRKDLYANN
LMKILTERGYSFVTT
KKAQEHKREFTESQL
GSLCADARMYGVLPW
ALLFVPRRAPFDLFE
LKQRADSRESLKPAA
GILDSIGRFFGGDRG
NAEPAVQRTLLEKXX
GGSERCPRCSQAVYA
YMEVEDNRSQVETDD
SFTTTAEREIVRDIK
SFTTTAEREIVRDIK
IREEYPDRIMNTFSV
IREEYPDRIMNTFSV
PPTEAASREENQAGP
STSQAVFRLQSGICH
VLEKLGERKPCNSQP
PLGGSGSRITAHLVH
DAFLDLIRNMFPPNL
PHTTRPKREYEIDGR
VGVIPSKRRVEKKER
EKAVTGYRDPYSGST
KHPWISHRSTVASCM
PAGPQGPRGDKGETG
WDTAGQERFRSLTTA
LLEGEESRLESGMQN
HYIDLKDRPFFPGLV
VLPEALERWPVDLVE
HYIDLKDRPFFPGLV
TPLIEYYRKRGIHSA
IRGFSAPRTFGLTLG
QLSTLEERDIKKTRK
VELKGTVRPANDFNP
NTEIGKIRDEMVATE
ETTEESLRNYYEQWG
RFDLSGSRGEAQAAG
VISPSEDRKQPSNNL
KGEAAAERPGEAAVA
AVCDIPPRGLKMAAT
AVCDIPPRGLKMAVT
AVCDIPPRGLKMSAT
AVCDIPPRGLKMSAT
AVCDIPPRGLKMSAT
AVCDIPPRGLKMSAT
WDTAGQERFRSVTHA
VNMVPFPRLHFFMPG
VSEEVWYRVIQIVIN
VSEEVWYRVLQIVTN
YSEAVADREDDPNFF
VNMVPFPRLHFFMPG
VNMVPFPRLHFFMPG
LDLLEILRQEKGGSR
HAAVGASRAAVDAGF
ELFYKGIRPAINVGL
VGYTQTLRPGVKLTL
VNMVPFPRLHFFMPG
DMSYDEARNLHSKWL
RHASLMKRWSQLLAN
VNMVPFPRLHFFMPG
VNMVPFPRLHFFMPG
XXXXXXMRHEAPMQM
PEEIQLLRKEATPRS
VNMVPFPRLHFFMPG
VNMVPFPRLHFFMPG
YMIDAADREKIEASR
MGPPGGGRTVISPRL
APGPAGSRGAPGPQG
GEGSHPERVKVYGPG
LTVAAIFRGRMSMKE
LTVAAIFRGRMSMKE
EKTAQLERSLQEEHV
PGGGVDTRDAEMPAT
HEEAPGHRPTTNPNA
TGEKTTMRDLSQMLK
EDVTASSRHVHFIKP
DMVPPSERGTPGPDS
WLKPELFRIGASTLL
PNYVLSSRVRTGRSI
PYGIFAGRDASRGLA
GLAYTMERSARQIMR
KDVDRLRRMSLIEEE
HTKANRQREPGLGFS
YAIAGTIRIDFEKEP
CCGPVPVRAIKEGDL
PLHDVFVRKVKMLKK
LEVIDAMRSQLGKAT
RMGPVMDRMATGLER
TAALRDVRQQYESVA
SPSSAKSRLQTAPVP
LDDTAKGRQNISPDK
SYILESNRKGPKQDR
MPTLERGRQDPASYA
LQSPSRARGPGGSPG
GDLAKVQRAVCMLSN
GDLAKVQRAVCMLSN
GDLAKVQRAVCMLSN
CITGRIMRPDDANVA
RSNGKWDRPQIVCTK
RGPSGSPRTQGRGGP
GVPEHTYRSRTNFTS
SNLGTGLRAGVHIKL
SNLGTGLRAGVHIKL
EKEELMLRLQDYEEK
LTAKIHFRPELPAER
QDRSPSPRHPDVSMV
DPLLEDTRMGPLINR
VPVDVAYRRGYFDQM
NPVETYIRSGTYSRK
PRSERQPRPRPEVRP
LRGPGASRGGSPVKA
ERLAEQQRAEERERL
VPVDVAYRRGYFDEE
GESVKRIREESGARI
LRSRHSPRIDCDIQL
WDTAGQERFRSIAKS
HTPSTDTRYLGSYSG
RPTIEMERRRGLWWL
MVKWFKLRPSGDDVE
EDEAVLDRGASFLKH
KRKQISVRGLAGLGD
LGLGLAYRRPPASDG
GLGLAYRRPPASDGL
WDTAGQERFRTITQS
PPGPAGSRGDGGPPG
LELETNGRDHHTADL
EMVLTGDRISAQDAK
SIMATEDRQLFSDKL
LPGSRALRPGDCEVC
REVQTAVRLLLPGEL
EGGVEEERDHWQQFY
VEHRVLSRDPSAELE
SKLAPWQRQVILKKG
KKDGEMDRNFDTLDL
EPKDESARKNDXXXX
SPDPAQARAPQTVYA
TVYARFLRDPEAKKR
GLGHSYSRAKVKFNV
SLAPSSARQGARRAQ
FKSSSIQRSAAAAAA
QDGDFGSRLRGRGRR
YSRREEYRGFTQDFK
ECIHVMRRWEGGDPG
DKVLAQSRHELDSKT
DGARSVTRTIQNNFF
GSGPGEIRKVEPVTQ
SSEETVSRAGSSLQK
IEQNGPSRQPKDVLR
RQPKDVLRDMQQGLK
NPSTVAGRVSAGSSK
RPVREGTRVASIETG
SDSSVLTRSGDCIRH
NIEEVLQRGEALSAL
RNVYSSSRYDDYDRY
PDPKMNARTYMDVMR
NLVLQADRSLIDRTR
VNDEEVVRVPLAFAM
AAAPSPVRAPAPSPA
RVSNTPLRTVDGSPM
DGRVDSWRNFQANTK
KWQQFNNRAYSKNKK
TEGSGSMRGGGGGNA
SSPSSPSRAKGGDDS
STLTDMGRSAPRERR
EEWGQQQRQLGKKKH
XMSTKNFRVSDGDWI
SYSHSSTRDGRRDRY
AVSDKQDRLNQTLKK
TPLNLSSRAEPVRDI
QRSQSPLRGMPETTQ
VPEVIVARHCGLRVF
AQKIVRQRQEELCLA
VSREDSQRPGAHLTV
PVEVVAPRGKSGAAL
PSGAAAMRSMASGGG
KDDLTLSRSLGLGGR
SSISSSARRTTRSEP
KSVLKKLRGTADVTH
EDAEKDARTVKLLLL
YSGTGQQRPERASLQ
YPGVLSSRDKYGRVV
LDGDLAGRYYALKSM
GGGGGGGRYYGGGSE
GPPVGGHRRGPSRYG
AEGEEEGRATVNQDT
VARFILHRVCEDFGV
AIAYGLDRRGAGERN
QRDASPGRGSHGQTP
SQAGPVPRTGPPTTQ
RSKEITVRGHNCPKP
LLQLVEDRGSGRSRG
TGKTLLARACAAQTK
EAQVNPERKNLKWIG
SNISKDRRYADLTED
GDNINTARAIATKCG
GLEKPESRSSIHNFM
RKKKVVHRTATADDK
HAKLENARLSSEMNT
IDEGLYSRQLYVLGH
NFGFGDSRGGGGNFG
RKDETNARDTYVSSF
REMEEQMRRQREESY
DPRERDMRMGGGGAM
GSDMRTERFGQGGAG
ASTSQSTRAASIFGG
GDNINTARAIATKCG
VGSAAQTRAMKQVAG
EALLQASRDQKKTQE
EEHGGLIRSPRHEKK
KKFKGDSRSAGVPSR
RPAVASARPSILPSK
GLDTGRRRAAPEASG
YIRRVRMRPGVACSV
EDDPEYMRLRNRAAD
NVADEVQRSMGSPRP
MINTDLSRILKSPEI
RGPLPVKRGPPPRSG
RDVYLSPRDDGYSTK
PPRDYTYRDYGHSSS
GPIVGTTRKLYEKKL
IQPLCPERSHISDQS
GPIVGTTRKLYEKKL
GPGPLQERSLFEKKR
KAKTKENRQSIINPD
FRRAFASRVFPPEIV
AYTGTEMRTVAEKVD
APIIDVVRSGYYKVL
GRAGTVRRQAVDVSP
SSEERKERWEQGQAD
QTDIEITREEDFTRI
LYKNGSLRNADSEIK
EEEKIFGRGSRQRRD
AVKESSIRSVQETVL
NPYHSRPRPDPSPEI
KGGSFGGRSSGSPYG
RVGQTIERMGSGVER
TASFSESRADEVAPA
QKTGETSRALSSSKQ
MPETSFTRTISNPEV
QALREGTRVQSVEQI
ILSKIVSRATPGLQK
TNVGSSGRSPSKAVA
EDWDLMERFMEQVIF
NPFVTSDRSKNRKRH
TSGIGEARVKEVLLD
TNGEFGKRPAEDMEE
CCPHSTDRVVLIGGK
SDLKAQLRELNITAA
SHGVAQVRFVTGNKI
TPAVVSERLKIRGSL
NGRAKKGRGHVQPIR
GGEKKKGRSAINEVV
PEGQAQQRRPYRRRR
QTPECLSREGSPIPH
QKLPLGTRLDQQTLP
VRDSTGARVIFPAAE
DPSNPIRRPISADSA
DNENSSARLFERSRI
SPSLKSERHAPGSPS
AAILGYCRGEAVYSR
DIEEQERRTQEVLQA
RRIAVPSRSSASVPK
EVDPQGQRTIGVITK
IVSKIDSRLEQYTSA
NAAEIESRVRELSKL
MSGGGVIRGPAGNND
KLREYQQRNSPGVPT
EQRKNYARDSVSSVS
DDSPDQCRDSITSYL
DPSVGRFRNMVQTAV
VAETPRARHTLDELN
EPKHNSNRQLERSGR
GEVSGLMRKVPRVSL
QALREGTRVQSVEQI
SGKAPQVRAASAPAK
GHQPSQSRAIPTRTV
KEFSGSDRRQRGREG
RYEDYDYRYRRRSPS
HYASDEVREKLTVLS
DLSFGHSRASSKICS
SRDYYSSRSQSGGYS
SGSRGMERTVVMDKS
NPRRTGHRIVAPPGG
GVKANMLRTFSSIPV
GRGGHSCRGGVDTAA
GLSDERGRDDCGTFE
PTSPKFLRQNCIYST
AAPVSIQRSAPGGGG
ALEDVVQRSGHGTEF
EQQETASRELVKEPA
TCYPLESRPSLSLGT
FGGGRGSRGSAGGHG
EHGLNFQRLLDTSTY
QQEEMMRRQQEGFKG
VPACLVHRRRRREDQ
ASDCKFQRPGDPQSA
AEVIAQARKKGTVVY
EPTMVAPRARKEPKE
KLPLPAFRLKNDSDL
SPYNKLQRSPSILAA
AKGRVAERSQLGAHH
GSRGRSDRGSGQGDS
NSHAKKGRGHVQPIR
EWAPQTARIRTRMQN
KAASVKQRGSKPAPK
GSGLTTTRSGDVVYT
FSDVNTNRSAFKYTR
LSKPLSERTNSSDSE
GAPLAGVRGGLSDGE
QAKMAPSRMDSLRGQ
MAEQESARNGGRNRG
KVMVNQDRASQQINA
EPNFSATRKVNTGFL
KPPSEKPRLRRSSPR
EGDGDQERLISKPRV
EVDVQAPRAKLDGAR
RAKLDGARLEGDLSL
RAKLDGARLEGDLSL
YFRKECGRDLEFSHS
EFSHSDSRDQVIGHR
DSKKRKQRAGGEPWG
VLDHSECRVLKSSYS
SSDSADGRATPSENL
LMGRVPDRGGRPNEI
RRSPVSTRPLPSASQ
ENSPAGARPKRKNKK
EKPEKSQRAGAAGGP
MRMKNIGRDTPTSAG
LEPQELARIAGKVPG
REQEELRRQQEGFKP
ENREQEMRMGDMGPR
SNAEPEPRSLSLGGH
SADSVQYRHLPSRGI
GIDFSQERQKISGLR
KFGNPGERLRKKKWD
DRNEYGSRIGGGIDV
ATSSKVTRAQIEDTL
PDNPMNQRAVPFNAP
ATKPSFERGRHGPPP
SGGPSPKRSAPSGLV
SAPSGLVRSSSGMGG
RDVYLSPRDDGYSTK
PPRDYTYRDYGHSSS
EAIQLCDRDGNKSQD
AIMAQQDRIQQEIAV
PLEPEEPRAGGRPRR
GPADSVMRQDYRAWK
RKKKVVHRTATADDK
GMSMRVERSTLDQVK
DGDSGSERGGGGGPC
GQSYSPSRVLITEND
YDDVSSFRAKTAHGR
VPKRASARILAPPGG
GDQSGCYRCGKEGHW
PGTMDSVRSGPFGQL
PGPGVRRRCPGESLI
GDQSGCYRCGKEGHW
QPGVLGSRVLPSSMD
SESPQSHRAAGSGVS
QSITDESRGSIRRKN
DLEGAVSRLGGERRT
VEAPAAPRPTATQLT
AVDTFPARVIKHRAA
PYGFGDSRDSRRDRS
ADTTAEQRRTERKAP
PRAQATSRLSTASCP
LGPAQRARSGTFDLL
EEDKNSERITVKKET
LSKQYSSRDLPSHTK
AMTSSMERDFGRGDI
ERSIDMDRGFLSGPM
FKESDPFRGSATDDF
RTPDIAQRAKKVRRV
TGGSESSRASGLVGR
KPLSPDSRASSLSES
PGGYNALRRMYTDIQ
QQQEVVSRNRNEQES
QEQEVLERGGRFTRS
KAPVSQPRVEAKPEV
EVQSQPPRVREQRPR
NPFVTSDRSKNRKRH
GTAPSDNRVTSFRDL
FYAGGSERSGQQIVG
PFAGGGYRLGAAPEE
RPVREGTRVASIETG
TENKTLPRSSSMAAG
KQDLAYERQYEQQTY
EARKNLLRTHTTSAS
PLQSVVVRRRSPRPS
QDLASCDRDRSSRDR
LAQQMENRPSVQAAL
TSVQNPTRLREASKS
GGVSELARINSLHVS
PAVPSSGRAPAPAAP
KFKFEPPREPGWLGE
LPASDSFRSDVGKAV
TPDLSKARGSPPTSS
SPAADSARSARHALS
SGRTPLTRTPAKPTK
IPPEQSKRPLGVDVQ
RTSHKKHRSSVGPSK
QSGGGQERGMRSGTV
SSPSPPQRAQRGDHS
PQGVASQRSKXXXXX
DAPDKTPRIPDSEML
SERAGPSRARHFSEH
RAGPSRARHFSEHPS
EEETVDGRKCRSLAT
TVDGRKCRSLATWEN
AQRQVDARRNVPQND
QRQVDARRNVPQNDP
LIEVDDERKLRTFYE
VDDERKLRTFYEKRM
LFLTSGTRRAVSPSN
FLTSGTRRAVSPSNP
TKSSLDYRRLPDAHS
KSSLDYRRLPDAHSD
KLGRSFTRARDYDAM
GRSFTRARDYDAMGS
VVKKIETRDGKLVSE
LTLEPYERDHAVVVG
YTVTLDGRGPSRVIS
EIEYEVVRDADDNCV
ETAEEVKRKLQKDLE
GHALLAERIEKSLVE
EPTDKVERIKERVEE
TQVDEGVRSASKRIV
IMKAQALRDNSTMGY
IMKAQALRDNSTMGY
ERRLLGLRGEPPELD
GRGLSLSRFSWGAEG
DEEEGTFRSSIRRLS
EPKRAVAREESGKPG
LDGTGFARISFDSQI
DKVTLEERLDKACEP
LAHLEEERDLKITDV
EMIAPVMRVNYGQST
PAGPAGERGEQGPAG
DDNPNLPRLVRPEVD
EVRAGTYRQLFHPEQ
SRVPKDERGSAADSE
TDPDAPSRKDPKYRE
SLGQHALRSAKGEEV
TSSKRVSRSLDGAPI
IMKAQALRDNSTMGY
MACCLLYRGDVVPKD
MACCLLYRGDVVPKE
KADTNRDRIDIANAR
FKTLDSWRDEFLIQA
TVMGAEIRHVLVTLG
ILTARPFRLDLLEDR
SQSSKAPRGDVTAEE
RYFRAQSREQLAALK
DAANNYARGHYTIGK
EEDEILNRSPRNRKP
ISKNGQTREHALLAY
ISKNGQTREHALLAY
YKITPGARGAFSEEY
AGERAGSRPQSPSGD
LPNDSQARSGARFHT
SRGSQQYRALTVPEL
SRGSQQYRALTVPEL
QESRKVMRTPESQLF
SESRGISRFIPPWLK
AAGVVPSRVKATPMP
FQRDYYDRMYSYPAR
SGKFSSDRTITEYAR
DAANNYARGHYTIGK
EIRNGPYRQLFHPEQ
LTVAAVFRGRMSMKE
LTVAAVFRGRMSMKE
LTVAAVFRGRMSMKE
AYSRALSRQLSSGVS
GSGGYGSRRFXXXXX
EVRTGTYRQLFHPEQ
EARVLEDRPLSDKGS
GQSKIFFRTGVLAHL
SVLAGHSRTVSDSIK
VKSIEIPRPVDGVEV
LKPGECLRVRGEVAP
EDVEALDRKGYNARE
DPNIQAVRTQEKEQI
TAGQESFRSITRSYY
TAGQESFRSITRSYY
AESQSSLRRQKREKE
SRGSQQYRALTVPEL
EQAFKRSRNTDEMVE
XMGKGVGRDKYEPAA
TGGKYVPRAILVDLE
SSHKYVPRAILVDLE
AGNKYVPRAILVDLE
TGNKYVPRAILVDLE
ISKNGQTREHALLAY
FEEEARLRDDTEAAI
DDEEAGGRPAMEPGN
PPAKDEARTTEREKP
DRQSGKKRGFGFVTF
SGSNQEIRRQKERIT
QTEYLEERRVKEVVK
LTDCVVMRDPASKRS
KMGGRMERFQQGVRK
EKPAKPERVKTESSE
SEVAARKRNLALDEA
QTEYLEERRVKEVVK
ETAQVDERAKGNGSS
HGAVAVERVTKSPGE
AVTYSKPRLATFWYY
ELDEAEERADIAESQ
ELDEAEERADIAESQ
DIDFDIIRNDNDTFT
XMTNPSDRVLPANSM
TEAEVLERANDTTFG
KQSYWRHRELIMGED
KGAFSVVRRCMKIPT
ARQGLYDRLPPLPVT
GPTLSYGRDGRSATR
RAKEELERQAVDQIK
VDQRPSSRASSRASS
QKIGGSERCPRCSQA
NLGGAAGRSRGVDLH
GQLSPATRGAYRDCL
LLPLSDARKLTFRGL
IIDAPGHRDFIKNMI
EQFTAMFRRKAFLHW
EQFTAMFRRKAFLHW
EQFTAMFRRKAFLHW
EQFTAMFRRKAFLHW
EQFTAMFRRKAFLHW
EQFTAMFRRKAFLHW
IGTAVPQRTSPTGPK
FIDRTTMRPQSFYDG
LTNEVELRDKRINQF
ESQKILQRSQAQQPQ
KAAVHYDRSGRSLGT
MSELEQLRQEAEQLR
MSELEQLRQEAEQLR
KRGETSGRVDDNEET
VHSGSGCRSPSLGSD
PLADTPTRPVTRHGG
RMGLVMDRMGSVERM
GGHKGRARQYTSPEE
ADLHAVPRGMYDGPV
RFAVRDMRQTVAVGV
EVRTGTYRQLFHPEQ
YTSGPGSRISSSSFS
DHNRTLDRSGDLGDM
ELEEISERLEEAGGA
ELEEISERLEEAGGA
KRQAQQERDELADEI
SGFIGCVRELRIQGE
MATADGLRQRSGGME
QLPEEDFRQPPEEDL
ESYEKTTRTSDVGGY
VPPRMGSRAGGPTTP
HVTEGSGRYIPRKPF
STTPRLSRLATNTSA
MTQRLLKRGETSGRV
VVYPWTQRFFESFGD
GGSVTKKRKLESTES
VVYPWTQRFFESFGD
VVYPWTQRFFDSFGN
VVYPWTQRFFDSFGN
GIINYQRRTTSSSTR
GPRAFSSRSYTSGPG
EPPKSGDRSGYSSPG
LGPVCPFRCQCHLRV
TKMGERQRAGEMTEV
MGANSLERMGLERMG
VPVKLFARSTAVTTS
KRSTITSREIQTAVR
KRSTITSREIQTAVR
KRSTITSREIQTAVR
KRSTITSREIQTAVR
KRSTITSREIQTAVR
KRSTITSREIQTAVR
KRSTITSREIQTAVR
KRSTITSREIQTAVR
KRSTITSREIQTAVR
KRSTITSREIQTAVR
KRSTITSREIQTAVR
KRSTITSREIQTAVR
KRSTITSREIQTAVR
LQEEMLQREEAENTL
AAPRTFLRPSPEDEA
GAGKHVPRAVFVDLE
LEALMFDRSFVGKQF
LKTKMGERQRAGEMT
CYEEVKDRCTLAEKL
TVAPPGARQGQQQAG
FVSETESRGSESGIF
YLYEIARRHPYFYAP
SGRRRRRRGEEGHDP
ELDTKLTRIPSAKKY
IIDAPGHRDFIKNMI
GGGSSGGRGSGGGSS
QGQSEGSRRSRRQGS
SIRSSYSRFSSSGGG
FVEYVVDRSVEHDKA
PQAAASYRGQPGNAY
DKWDYFARDCHHLGI
EDIVGTARPDEKAIM
SSSYGSGRRFXXXXX
IDNAPEERARGITIN
GGRQSGSRGGSGGGG
GPEIKYTRISTGGGE
PGDPSKDRAAKRLSL
ASDPILYRPVAVALD
LAEGGGVRGPRVVER
SVVDLTCRLEKPAKY
IIDIITHRSNVQRQQ
AYFTRVDRDVEVEDF
GLIKVNGRPLEMIEP
TGPLYTHRPPITISS
PEADTLPRSGEQERK
INAYNSRRDLEIERP
RRDLEIERPMPGTHT
LAQMEEERREHVAKM
AQMEEERREHVAKMK
YTSITRARFEELNAD
YTSITRARFEELNAD
EAKTWASRPQVPEPR
MIPDCQRRLEAAYLD
AYKDAYERDLEADII
SNPNKRQRQPPLLGD
YPTLKIFRDGEEAGA
PESGDGERVPEQKEV
MKCDVDIRKDLYANT
TLIMQLLRDNLTLWT
MKCDVDIRKDLYANT
FVEFEDPRDAADAVR
SKEVLAGRPLFPHVL
GHLDRQQREDITQSA
FVRFEDPRDAEDAIY
LLGDRSLRVDIAEGR
TARSAPDRQEEISRL
TARSAPDRQEEISRL
TARSAPDRQEEISRL
VPRIDHYRHTAAQLG
ETTDDSLREHFEKWG
KLSELDDRADALQAG
KLSELDDRADALQAG
AIAEAWARLDHKFDL
AIAEAWARLDHKFDL
AIAEAWARLVHKFDL
AIAEAWARLDHKFDL
AIAEAWARLDHKFDL
AGPSIVHRKCFXXXX
AGPSIVHRKCFXXXX
AGPSIVHRKCFXXXX
HKERYFDRVDENNPE
GAASGGERPNLKIDS
GRYNEEERAQQEAEA
GAASGGERPNLKIDS
FFKGKWERPFEVKDT
XXXXXMSREMQDVDL
LSSPVFPRAGFGSKG
PPPPPIARAVVPSKR
VYTDSEARDVFEKAT
PELYAELRAKSTPSG
RQMSLLLRRPPGREA
QMSLLLRRPPGREAY
LLRRPPGREAYPGDV
GNVSPGTRREYHTEK
MVGSYGPRPEEYEFL
KAIYDIERPDLITYE
MMAACDPRHGRYLTV
MMAACDPRHGRYLTV
MMAACDPRHGRYLTV
MMAACDPRHGRYLTV
MMAACDPRHGRYLTV
MMAACDPRHGRYLTA
MMAACDPRHGRYLTV
MMAACDPRHGRYLTV
EDFVEGLRVFDKEGN
LFRAGKYRITNNYGL
TLLISKIREEYPDRI
TLLISKIREEYPDRI
PRGSPGERGEVGPAG
VGGEALGRLLVVYPW
QVALKGSRVDIETPN
GPAYGLSREVQQKIE
LRDGERCRDDSFFGE
QPSQSAVRGGPGRST
SHTSDMHRGYADSPS
KPSFESGRRGPPPPP
SAPSGPVRSSSGMGG
MFLYEYARRHPDYSV
EDYVEGLRVFDKEGN
GEYEDVSRVEKYTIS
SSWPGYVRPLPPAAI
SISISVARGGGRGSG
VIDMSGLREKDDIQR
DVFLDSGRKTRSARR
TLTHAVTRATKMLTA
IHHPWIRRPFFPFHS
FAVTSILRVAAEDWK
YAVTSILRVAAEDWK
GGGSEGGRAPKRLKT
QLATKAARKSAPATG
QLATKAARKSAPATG
GAGGSGSRISVSRST
ALRPSTSRSLYASSP
KGKGIAGRQDILDDS
PTQQDVLRTRVKTTG
GNFKDKERTTIAQQV
LPGKALKRQLPFRGD
LQDETNLRLEAENNL
PAGAVGPRGPSGPQG
LVTYFGKRPPGVLHC
MDEGTDARDVLENKL
MDEGTDARDVLENKL
MDEGTDARDVLENKL
TKGSPESRLSFQHDP
RQEKGGSRGEEVGEL
TCDLESLRGTNESLE
EEDVQLPRAYMENKA
QCIQSMTRLVVKERN
NQITNNQRIKAAVPS
QTEYLEERRIKEIVK
PPPIKLYRETNEPVK
TTGGTNLRDDIMRLD
FGSDRFGRDLNYCFS
KPGTSGLRKRVKVFQ
EEPKMGGRMERFQQG
DQKQELGRVIHLSNL
FGSDRFGRDLNYCFS
GAKIKELRENTQTTI
VTEKIPVRHLYTKDI
KFGVSTGREGQTPKA
SGQSLTDRITAAQHS
DRIGKTKRTGYESGE
KKYKDIIRQPSEEEI
QQQDQVDRNIKEARE
YFGGTEDRLSCFAQT
NMEAGAGRASYISSA
GASKLRERIQPEEKP
NIKGGTSRALAAASS
VTNLPTPRKFLDTSH
TQYQKDFRAWPLPRR
DQVMQNPRVLAALQE
GPSYGLSREVQEKIE
RELIENSRDDTTWVK
KIKIFGSRVRVDSTA
KIFGSRVRVDSTAKV
SREDTPSRLSRMGAT
DTPSRLSRMGATPTP
KSPDDPSRYISPDQL
KALESPERPFLAILG
REIQTAVRLLLPGEL
REIQTAVRLLLPGEL
REIQTAVRLLLPGEL
REIQTAVRLLLPGEL
REIQTAVRLLLPGEL
REIQTAVRLLLPGEL
REIQTAVRLLLPGEL
REIQTAVRLLLPGEL
REIQTAVRLLLPGEL
REIQTAVRLLLPGEL
REIQTAVRLLLPGEL
REIQTAVRLLLPGEL
REIQTAVRLLLPGEL
REIQTAVRLLLPGEL
VKTTSASRAVSSLAT
DRLTDTSRYTGSHKE
NALIHKHRPDLIDFD
LHDIHSTRSKERLNA
VRNEYGSRIGGNEGI
GEVREDLRLPEGDLG
GEVPEDLRLPEGDLG
PSQRRATRSGAQASS
GMESTQDRSREDMID
KVVKGLDRVQDEYSR
MACCLLYRGDVVPKD
MACCLLYRGDVVPKD
WDTAGQERFRSITQS
WDTAGQERFRSITRA
WDTAGQERFRKSMVQ
WDTAGQERFRSLIPS
MPDLYFYRDPEEIEK
QDFKTDLRFQSSAVM
QDFKTDLRFQSAAIG
QDFKTDLRFQSSAVM
QDFKTDLRFQSSAVM
LLDESECRVVKSTSY
ISSPTVSRLTDTTKF
IGTLDGFRHRHPDEA
EEKRHFRRDSFDDRG
VFVKVNRRTQARQMF
VNRRTQARQMFEGEV
QHPERDIRDPNFCER
RFAVRDMRQTVAVGV
RFAVRDMRQTVAVGV
VTSLDGTRSRSHTSE
GGPGTASRPSSSRSY
SPGTPGSRSRTPSLP
QLATKVARKSAPATG
FSGGSFSRGSSGGGC
MQEVQSSRSGRGGNF
ALPHAILRLDLAGRD
ALPHAILRLDLAGRD
IYEALELRDGDKQRY
IYEALELRDGDKGRY
FAGDDAPRAVFPSIV
YSLGSALRPSTSRSL
PAGPTGARGAPGDRG
GIAEFPSRGKSSSYS
TSFTSVSRSGGGGGG
LIKTVETRDGQVINE
LEQQNSSRTLEKNKK
VGSYIYDRDPEGKVQ
KGKGKAGRVDLVDES
LGYTQTLRPGVKLTL
FAGDDAPRAVFPSIV
TLLISKIREEYPDRI
TLLISKIREEYPDRI
KEPSTVSRDEVRRKK
KVYFRLPRPPPPEMP
AHQDTQRRTSMGGTQ
EADGLSERTTPSKAQ
RMGPGIDRLGGAGME
LCTVATLRETYGEMA
GPSYGMSREVQSKIE
WDTAGQERFRSLTTA
ASRPSSSRSYVTTST
FQQSSLSRDSQGHGR
PNLPRLVRPEVDVMC
PGGVYATRSSAVRLR
FAGDDAPRAVFPSIV
FAGDDAPRAVFPSIV
FAGDDAPRAVFPSIV
FAGDDAPRAVFPSIV
FAGDDAPRAVFPSIV
FAGDDAPRAVFPSIV
FAGDDAPRAVFPSIV
TYTEHAKRKTVTAMD
RSSAVRLRSSVPGVR
SGGSIGGRGSSSGGV
VKKPHRYRPGTVALR
VKKPHRYRPGTVALR
VKKPHRYRPGTVALR
VKKPHRYRPGTVALR
WDTAGQERFRTITSS
WDTAGQERFRTITSS
WDTAGQERFRSVTRS
WDTAGQERFRSLIPS
WDTAGQERFRTITTA
WDTAGQERFRSVTRS
WDTAGQERFRAVTRS
WDTAGQERFRTITST
WDTAGQERFRTITTA
MYPGIADRMQKEITA
MYPGIADRMQKEITA
IYEALELRDNDKTRY
YGAEALERMFLSFPT
SGPSIVHRKCFXXXX
SGPSIVHRKCFXXXX
RTTSSSTRRSGGGGG
TTSSSTRRSGGGGGR
SGPSIVHRKCFXXXX
SGPSIVHRKCFXXXX
SGPSIVHRKCFXXXX
SGPSIVHRKCFXXXX
VLMSHLGRPDGVPMP
SGPSIVHRKCLXXXX
SKHYSSSRSGGGGGG
HSSGGGSRGGSSSGG

## Sheet: reordered_deamidated_R
TPDHLEPRLSIIATD
VSKGDGMRGLAVFIS
KLREYQQRNSPGVPT
KAAVHYDRSGRSLGT
DYEDDRLRDGERCRD
XXXMDAPRQVVNFGP
QAYSSSQRVSSYRRT
VVKTVEMRDGEVIKE
ASTSQSTRAASIFGG
PYGFGDSRDSRRDRS
KKAQEHKREFTESQL
LSLYASGRTTGIVMD
GVSNFNRRQLEMILN
SRGSQQYRALTVPEL
LLEGEESRISLPLPN
RRAVKFQRAITGASL
FSGPAISRINNACFE
RKKKVVHRTATADDK
MDEGTDARDVLENKL
LIKTVETRDGQVINE
DAANNYARGHYTIGK
LHDIHSTRSKERLNA
SAPLTISRVHAGSKA
TLIMQLLRDNLTLWT
VSVKDVRRGNVAGDS
KLAEAAERRQKEAAS
EPQRRSARLSAKPAP
KPLSPDSRASSLSES
SVSVSRSRGSGGLGG
GTAPSDNRVTSFRDL
GVKPHRYRPGTVALR
RAPVSRGRDSYGGPP
APGAAGSRRADKKPA
DMDMSPLRPQNYLFG
KRSTITSREIQTAVR
GLDTGRRRAAPEASG
VGSAAQTRAMKQVAG
EKPAKPERVKTESSE
KPEDWDERAKIDDPT
QRDASPGRGSHGQTP
PNLTSNRRLQQTQAQ
EWAPQTARIRTRMQN
GTGTGPSRAEAGSGG
LDAETAERLRAEKEM
ECIHVMRRWEGGDPG
GESEPQTRSPECTHE
EYEEDGARSIHRKTF
SSGGGGSRGAPQHYP
QDGDFGSRLRGRGRR
KAFKKELRQFVPGDE
MRMKNIGRDTPTSAG
TGGKYVPRAVLVDLE
MPPPLPTRVDFSLAG
HKSEVAHRFKDLGEE
VNMVPFPRLHFFMPG
VRNEYGSRIGGNEGI
GFAPLTSRGSQQYRA
VEAPAAPRPTATQLT
QQFIPVKRPIPHPAY
AGPSIVHRKCFXXXX
SMYSTGKRKENPIED
HPIVETLRQKAEADK
KDPVQCSRDVVICPD
IGVTVLSRIHARKLS
HYIDLKDRPFFPGLV
SERAGPSRARHFSEH
EVACGDDRKQTIDNS
YTSGPGSRISSSSFS
KDTDFEHRMPREQWW
QTEYLEERRIKEIVK
KFDCHYCRDPLQGKK
GAKIKELRENTQTTI
KFRRGEKRNDFKDIE
FPIAKGERQSPVDID
FVRFEDPRDAEDAIY
EIEGRAIRLELQGPR
GSPSSGFRSQSWSRG
AIYDICRRNLDIERP
KTGGAVDRLTDTSRY
FTGSHKERFDPSGKG
KLGGRDSRSGSPMAR
VFSGKSERSSSGLLE
QELIAELRRRQVKDN
MVGSYGPRPEEYEFL
VNMVPFPRLHFFMPG
SIRSSYSRFSSSGGG
GIQECFNRSREYQLN
MKCDVDIRKDLYANT
ARDWPDARGIWHNDN
LSAEELQRLAQGHTT
GGGSSGGRGSGGGSS
AAGKVPQRAGEVERD
EDDPEYMRLRNRAAD
NGRAKKGRGHVQPIR
HVKYFKVRVCQEAVW
LKILPSYRDTITPQQ
KAKTRSSRAGLQFPV
EAIQLCDRDGNKSQD
REIQTAVRLLLPGEL
IPREQGLRLLDAQLS
VHGKHEERQDEHGFI
MKCDIDIRKDLYANN
RIAGEASRLAHYNKR
RMGPGIDRLGGAGME
SFTTTAEREIVRDIK
DRQSGKKRGFGFVTF
VPVKLFARSTAVTTS
LKYKAEWRAVGEEVW
HEEAPGHRPTTNPNA
VTSLDGTRSRSHTSE
AVDTFPARVIKHRAA
TEGSGSMRGGGGGNA
YGESHLFRVPSYQAL
DALNRQIREEVASAV
VDVEGVVRKVNQKIG
IITQSPGRSSVASPR
HLGRLPSRPPLPGSG
ASTMDHARHGFLPRH
REIQTAVRLLLPGEL
CLDEETSRALSAPRA
DAANNYARGHYTIGK
AYTGTEMRTVAEKVD
KAIYDIERPDLITYE
LMGRVPDRGGRPNEI
GMESTQDRSREDMID
TGYLSCCRFLDDNQI
RVHISSVRSGYSTAR
VEHRVLSRDPSAELE
SGSNQEIRRQKERIT
KWQQFNNRAYSKNKK
CQISCKSRGRGGGGG
IGTLDGFRHRHPDEA
SGRTPLTRTPAKPTK
EFEQQRYRYAELSEE
ETRFTDTRKDEQERC
LRSRHSPRIDCDIQL
WDTAGQERYHSLAPM
LSQLHESRQEAHRSL
XXXXMSTRSVSSSSY
QAKMAPSRMDSLRGQ
NVDSLITRLLEVRGC
VDLEAATRKGILVMN
RGSRHGKRVQANMGA
EEMRELRRQVDQLTN
GRGGHSCRGGVDTAA
GPCSQLPRHTLQKAK
DASGVALRPLYKLST
DTIDSQHRVHEDIEM
ICDFGLARIADPEHD
ENNPEYLRERNMAPD
REPLPSRRDVYLSPR
APGPAGSRGAPGPQG
GDLAKVQRAVCMLSN
TIEIITDRQSGKKRG
ETAQVDERAKGNGSS
RRLGPGTRLSLARMP
KAVSRSQRAGLQFPV
SNILVNSRGEIKLCD
YFRKECGRDLEFSHS
KLSELDDRADALQAG
GGEWERVRGGVPLVK
TLLLSKIREEYPDRI
SGRRRRRRGEEGHDP
WQEVMQRRDDDGALH
SQSQPGSRSGSPGRV
QSGGYSDRSSGGSYR
KMGGRMERFQQGVRK
MELHKTYRGMTPGEA
ATKPSFERGRHGPPP
ESQKILQRSQAQQPQ
RREPLPSRRDVYLSP
FAGDDAPRAVFPSIV
LDEQQKKRLEAFLTQ
GVPEHTYRSRTNFTS
DPSVGRFRNMVQTAV
SGKAPQVRAASAPAK
GNVSPGTRREYHTEK
EEAEAQKRQAQEEAE
TASFSESRADEVAPA
NHFKSEKRHLQVNVT
RSGYSTARSAYSSYS
AIYDICRRNLDIERP
KRSTITSREIQTAVR
DPNIQAVRTQEKEQI
YTVTLDGRGPSRVIS
ERGGPGSRGFPGADG
ACCPGWVRTDMAGPK
HVTEGSGRYIPRKPF
RMAAPIDRVGQTIER
ARTAQKLRDVGAYSK
REIQTAVRLLLPGEL
TARSAPDRQEEISRL
LKPGECLRVRGEVAP
EEPKMGGRMERFQQG
ELDEAEERADIAESQ
HTKSIYTRSVIDPVP
SGSGTLPRARGRASK
TPDLSKARGSPPTSS
FQRDYYDRMYSYPAR
MMAACDPRHGRYLTV
RMGPVMDRMATGLER
GIDFSQERQKISGLR
IAASSSFRSSDKPIR
QPGAKGERGAKGPKG
QSSQVFGRSAYGGLQ
PHTTRPKREYEIDGR
LDDTAKGRQNISPDK
TVDGRKCRSLATWEN
HFTLVKDRNVATPRD
EGNVRVSRELPGHTG
ASDCKFQRPGDPQSA
ALPHAIMRLDLAGRD
TLLISKVREEYPDRI
PISGGGYRARPAKAA
QTAPASTRLFQVRAN
GLEKPESRSSIHNFM
LTVAAIFRGRMSMKE
ELQEQLARQQVHVEL
EKAVTGYRDPYTGQS
KRLRLQKRGTGGVDT
PELYAELRAKSTPSG
GQSYSPSRVLITEND
GDQSGCYRCGKEGHW
XXXXXMSREMQDVDL
RQKEAASRGILDVQS
DNYGSLSRVTRIEER
DPLLEDTRMGPLINR
EEMARHLREYQDLLN
YAVTSILRVAAEDWK
MMAACDPRHGRYLTA
SGKSTLARVIVDKYR
KRGETSGRVDDNEET
LAEGGGVRGPRVVER
TAGQESFRSITRSYY
MGANNLERMGLERMG
EDIVGTARPDEKAIM
SPDTTIQRTVQQKLE
NSQPVAVRGGGGKQV
SPMFPDTRVAGTQTT
KQVSGPERTIPITRE
DDENKEKRTDDIPVW
ESSDKVSRVASPKKK
PTVIDEVRTGTYRQL
EQQETASRELVKEPA
AEILQESRMMIPDCQ
VQPTSEERIPKTIEI
LKQRADSRESLKPAA
GDLAKVQRAVCMLSN
CYEEVKDRCTLAEKL
SAPSGPVRSSSGMGG
LGYTQTLRPGVKLTL
SPSSAKSRLQTAPVP
ARDVPEDRCFSIVFK
AQMEEERREHVAKMK
TTQTKAQRLFDANKA
KRSTITSREIQTAVR
EQFTAMFRRKAFLHW
DNENSSARLFERSRI
SISVSRSRGSGGLGG
LTAKIHFRPELPAER
EQFTAMFRRKAFLHW
WLPKEDCRDEKVYSK
SGFIGCVRELRIQGE
RHLQLAIRNDEELNK
SFRSGGSRSFSTASA
EVDVQAPRAKLDGAR
KETRASERAEMMELN
SYSHSSTRDGRRDRY
GPIVGTTRKLYEKKL
EIEWLGFRKPSQADM
HIPGSPYRVVVPXXX
LSLYASGRTTGIVMD
TDPEEATRLLAEKRR
GQKGRGSRGQHQAHS
AAPPAVVRAPAKPRS
PKTAENFRALSTGEK
TSSPTPQRRAPAVPP
PIKKIGHRSVDSSGE
DIEEQERRTQEVLQA
LQDETNLRLEAENNL
DRHSGSDRSSFSHYS
LSEPSEVRSYVDPST
XXXXXXMREIVHIQA
EAKGKKVRGRLYPWG
QTKKSNLRSLADIGK
SDYPPLGRFAVRDMR
LKDRTIKRTDEEGKD
GGPGTASRPSSSRSY
YLTNAYSRDEFTNTC
HQHRRLTRAQSHHGS
RDERSDSRAQAVSED
NQPSTGGRTTITTKK
EEKIEKMRAEDGENY
KDDLTLSRSLGLGGR
EQGQNLARQWCNCAF
SPAADSARSARHALS
HEAEEWYRSKFADLT
RQPKDVLRDMQQGLK
ALEDVVQRSGHGTEF
RFAVRDMRQTVAVGV
SNLGTGLRAGVHIKL
LCAIHAKRVTIMPKD
KDVDRLRRMSLIEEE
YPTLKIFRDGEEAGA
AIAEAWARLVHKFDL
ALPHAIMRLDLAGRD
VLPEALERWPVSMFE
SNLGTGLRAGVHIKL
KTKIATPRGAAPPGQ
DAANNYARGHYTIGK
FVEYVVDRSVEHDKA
WDTAGQERFRSVTHA
ELDEAEERADIAESQ
LTARDVTRGQAAVQQ
GGSGGAGRGGAASRV
GIQECYDRRREYQLS
MVKLLLDRGGQIDAK
LTVAAVFRGRMSMKE
QQFIPVKRPIPHPAY
RITSAARRSYVSSGE
PQGVASQRSKXXXXX
HYASDEVREKLTVLS
EMVLTGDRISAQDAK
LDDEARQREEAEAAA
QDFKTDLRFQSAAIG
WDTAGQERFRSVTRS
KVSTSGPRAFSSRSY
LMKILTERGYSFTTT
KRKQISVRGLAGVEN
CITGRIMRPDDANVA
PRGSPGERGEVGPAG
NQITNNQRIKAAVPS
LASGVLSRAQFEQLK
RYEDYDYRYRRRSPS
LYVGSKTREGVVQGV
QRAEERERLAEVEAA
KSPDDPSRYISPDQL
ALLFVPRRAPFDLFE
EDAEKDARTVKLLLL
TSQRSRGRASSHSSQ
MFLYEYARRHPDYSV
PISFSSSRSGRRQLH
HAAVGASRAAVDAGF
PFAGGGYRLGAAPEE
SSEETVSRAGSSLQK
EDRAVESRTTDLLTD
ASDLPQVRAKVAAVE
STLRQEQRPLPNVST
VALREIRRYQKSTEL
AIAYGLDRRGAGERN
TLLISKIREEYPDRI
ELARTLKRLGMDGYR
TAGQERYRTITTAYY
GEKRSRNRGPPPSWG
LDGTGFARISFDSQI
GVKTMRQRLNPTSNK
AIAEAWARLDHKFDL
LLGDRSLRVDIAEGR
QMSLLLRRPPGREAY
LLASGMARDWPDARG
IHINNKLRRGDIIGV
PTEQDILRTRVKTTG
REIQTAVRLLLPGEL
EEDKNSERITVKKET
SPYNKLQRSPSILAA
QYEDIANRSRAEAES
AQRPQQQRQSQAHQQ
RIAGEASRLAHYNKR
FSFEVIGRLDTMMAS
RARAYGFRGPGPQLR
RIAGEASRLAHYNKR
KASHSFLRGLFGGNT
WDTAGQERFRSLIPS
KLSELDDRADALQAG
ASYIEKVRFLEQQNK
RDVYLSPRDDGYSTK
GGFGPEDRLMAEREY
KAKSRSSRAGLQFPV
NSSKARLRSLESLHS
YKGSCFHRIIPGFMC
XMGKGVGRDKYEPAA
WDALKADRAGVLAGH
XXXXMAQRTGLEDPE
ASDPILYRPVAVALD
SEKAARARQEELYSE
TAGQESFRSITRSYY
KPFTPEVRKTLYKAK
VLMSHLGRPDGVPMP
VLQQQYNRVGKVEHG
FSRTSSSRAVVVKKI
ERLAEQQRAEERERL
QAVREQLRQEQALLE
TKRRHETRLVEIDNG
CIGTVDSRAESIDKK
TGSQEDVRVTLNGVP
TAGQERYRTITTAYY
IGTVPVGRVETGVLK
CGFQPASRGGGEQET
LQQLAEERSQLLGSA
AGPSIVHRKCFXXXX
GPAYGLSREVQQKIE
RPREDHGRGYFEYIE
LLEAENSRLQTPGGG
DRLTDTSRYTGSHKE
VRDSTGARVIFPAAE
DAVRLRGRSFAGNLN
DPRERDMRMGGGGAM
VQAHSPSRKFILKPA
LMKILTERGYSFVTT
EARVLEDRPLSDKGS
CQGGDFTRHNGTGGK
KSSVRKRRVVIVDPE
ELEEISERLEEAGGA
HDESGLNRRHIIDNR
TQSNAILRYIARKHN
NIEEVLQRGEALSAL
YKGSCFHRIIPGFMC
EKLDIMIRLASQANI
GAGKHVPRAVFVDLE
ELSGEMVRKCDPHIG
KLHDFGYRGVSSQET
VVKKIETRDGKLVSE
TGGKYVPRAILVDLE
EEWGQQQRQLGKKKH
LHQSHEEREHAEKLM
CCGPVPVRAIKEGDL
WDTAGQERFRSLTTA
AVKESSIRSVQETVL
PEEVIPSRLDIRVGK
VQMARYGRPPDSHHS
YEPPVPTRVGKKKKK
DSVLDVVRKESESCD
ESYEKTTRTSDVGGY
SNISKDRRYADLTED
KAKSRSSRAGLQFPV
RDAADAVRELDGRTL
GHLDRQQREDITQSA
AFPTIVEREPWDGRD
TRRKVLSRAVAAATY
MEARLAERKFMNPFN
QLQQQQQRDPEAHIK
EGNVRVSRELAGHTG
WARKVQQRNLGVSGR
GKLWRDGRGALQNII
TCDLESLRGTNESLE
AEEWFKSRFTVLTES
YRSMLQDREDQSILC
QEEVNINRKKRIPDT
SSDSADGRATPSENL
QLCLKIDRGETHLWS
NVADEVQRSMGSPRP
VWDEANLRAQELAKR
GPPVGGHRRGPSRYG
YDDYSSSRDGYGGSR
DDNPNLPRLVRPEVD
EIEYEVVRDADDNCV
RVIVDKYRDGTKMVS
TIESTRVRGRTGNVL
QDRSPSPRHPDVSMV
KLKAERERGITIDIS
MKCDIDIRKDLYANN
TENKTLPRSSSMAAG
RPHKVDGRVVEPKRA
MTQRLLKRGETSGRV
VEEEGVRRALDFAVG
ELETQEPRGLVRQSV
ELASPEERACPEEPA
AESQSSLRRQKREKE
VHSGSGCRSPSLGSD
VELKGTVRPANDFNP
RHLQLAIRNDEELNK
AFGGSGGRGSSSGGG
EFYLKTYRSQAPVLD
RPQREDDRETLVSQC
YTSITRARFEELNAD
QDADNLDRAAGAIRG
FVEFEDPRDAADAVR
NLVLQADRSLIDRTR
LYEAGERRKGTDVNV
SKKKKKFRTPSFLKK
DLSFGHSRASSKICS
FKTLDSWRDEFLIQA
FDEDSEDRLVNEKFR
SGSRGMERTVVMDKS
GLSDERGRDDCGTFE
VIFLENYRVSLAEKV
DYYSRSYRGGGGGGG
AQVKIWRRSYDVPPP
QLATKAARKSAPATG
HSGSMDQRQKLQHWI
CTVSVETRLNQPQPD
ASRPSSSRSYVTTST
QKLPLGTRLDQQTLP
KLPLPAFRLKNDSDL
NMKEVFTRFCTGLTQ
RPEVPLRRDLPLLLF
EVRTGTYRQLFHPEQ
EPPKSGDRSGYSSPG
LESRVIDRELYQQLQ
ITEDEFKRLFAKYGE
HLRDEGLRLRKVAHS
VNDEEVVRVPLAFAM
LNGSTEKRSAELPDA
FEIIDDHRAGKIVVN
EVPGPDCRFLIVAHD
VPVDVAYRRGYFDQM
HAKLENARLSSEMNT
EEEKIFGRGSRQRRD
VSREDSQRPGAHLTV
LQEEMLQREEAENTL
PPAPVQDRSPSPRHP
VRTGRSIRGFCLPPH
IIDPVLDRIRKLSDQ
SLGETAERLIQSHPE
PMTEIVSRVSKRKLG
PATPKQLRLINQPLP
NKVKTFVRGGVVNAA
KRSTITSREIQTAVR
DLPLNISREMLQQSK
GESEPQTRSPDFTNE
AEALRAPRAGQPLQL
FAGDDAPRAVFPSIV
MACCLLYRGDVVPKD
EPTRRSARLSAKPAP
DGDSGSERGGGGGPC
PPRDYTYRDYGHSSS
REQGTESRSSTPLPT
SVEKLIKRHEAFEKS
LLASGMARDWPDARG
QELIAELRRRQAKEH
TPAKEEARSPADKFP
ACGPEKFRYQDDFLL
LKLTHVQRQEAAQSR
REQEELRRQQEGFKP
XXXMACARPLISVYS
DNRVTSFRDLIHDQD
HGQDFDQRAREEFRP
GGHKGRARQYTSPEE
ANWEAQQRILEQQNS
SSSYGSGRRFXXXXX
GLDDIKDRSTLGEKL
STCHTKERLPSHSDF
VALREIRRYQKSTEL
VCFQYLNRGDRWIQD
XMSTKNFRVSDGDWI
DEIASGFRQGGASQS
PSRMDSLRGQTDLMA
KEAEELARNMAIQQE
LGNPSAYRRVTETRS
CVLGMRKRALVFQPV
KYNADEARSLKAYGE
TYTEHAKRKTVTAMD
GASKLRERIQPEEKP
AMTSSMERDFGRGDI
TQYQKDFRAWPLPRR
SVVDLTCRLEKPAKY
TGNKYVPRAILVDLE
SSISSSARRTTRSEP
EFSHSDSRDQVIGHR
KHQKQMERAMLENEK
RLERAVGRLEAVSHT
IEAQEKPRDVSSVEL
RSSAVRLRSSVPGVR
QPSQSAVRGGPGRST
VNMVPFPRLHFFMPG
VPRIDHYRHTAAQLG
GSGPGEIRKVEPVTQ
DSKKRKQRAGGEPWG
GFAPLTSRGSQQYRA
PSQRRATRSGAQASS
LQQCQVVRLDDCGLT
GGRRSAWRVISSIEQ
DLPLNISREMLQQSK
GTMEMGRRMDAPASA
LLQLVEDRGSGRSRG
RSNGKWDRPQIVCTK
ETLVSQCRDTLCVTK
VGVIPSKRRVEKKER
ASFLRAARAGNLDKV
QEELKIKRSLFNYHD
STTAVSARYGHWHKN
KRSTITSREIQTAVR
TSFTSVSRSGGGGGG
KGAFSVVRRCMKIPT
SKHYSSSRSGGGGGG
IQPLCPERSHISDQS
QALREGTRVQSVEQI
IQQNTFTRWCNEHLK
QRPISTQRTAAAPKA
KPGTSGLRKRVKVFQ
GDLAKVQRAVCMLSN
GPSYGLSREVQEKIE
PRAQATSRLSTASCP
GGSVTKKRKLESTES
LLPLSDARKLTFRGL
XXXMTERRVPFSLLR
STLTDMGRSAPRERR
LLPGTPARKRGNRRY
LTDCVVMRDPASKRS
DTPSRLSRMGATPTP
AAAPSPVRAPAPSPA
RAKLDGARLEGDLSL
EKLDIMIRLASQANI
PVEVVAPRGKSGAAL
TRGEREQRDMLGSLR
EETQGFQRTLEAERQ
AASSSPERSYELPDG
RNVYSSSRYDDYDRY
GSRGRSDRGSGQGDS
ISCKSRGRGGGGGGF
YPGVLSSRDKYGRVV
FKESDPFRGSATDDF
KGLPLGVRPPIMNGP
LSKQYSSRDLPSHTK
KHQKQLERAQLENEK
GTNESLERQMREMEE
KAVSRSQRAGLQFPV
WDTAGQERFRSITRS
AGLLEAARATPRRSS
KQHISSRRHRDGVAG
GNFKDKERTTIAQQV
LAEAAERRQKEAASR
TGAQELLRVLRAQPV
TAAASRERQEEQSAA
YKGSCFHRIIPGFMC
TAALRDVRQQYESVA
AVSDKQDRLNQTLKK
XXXXXXMREIVHIQA
KAQSGPVRSGPKPFS
VFYAPRLRINKRILA
HEANDYRRQLQSLTC
GSLKDILRRSPGTGA
SYILESNRKGPKQDR
ELICDQERFQVKNPP
SRGSQQYRALTVPEL
IMKAQALRDNSTMGY
EEHGGLIRSPRHEKK
APAMFNIRNIGKTLV
EAKTWASRPQVPEPR
EAFQLFDRTGDGKIL
LCVIHAKRVTIMPKD
ALELEQERKRAQSEA
SREDTPSRLSRMGAT
IEENKYSRAKSPQPP
RMSSSFDRMGPGIGA
KGEAAAERPGEAAVA
SHRSYSCRVTHEGST
FFAPECGRCQRKILG
PGDPSKDRAAKRLSL
KAKTRSSRAGLQFPV
SSPSSPSRAKGGDDS
GDLAKVQRAVCMLSN
TGEKTTMRDLSQMLK
TAGQERYRAITSAYY
ELRELRLRLDQLTAN
AICGAIRRMGESDDS
KRSTITSREIQTAVR
IFTIESTRVRGRTGN
LLRSLQERNQEQEKV
SGKFSSDRTIAQYAR
RRSPVSTRPLPSASQ
YSRREEYRGFTQDFK
KFAEQTLRQKAQVEQ
SYQEALARLEEEGQS
DSQQEAKRAEHQDKV
DAFLDLIRNMFPPNL
SGQSLTDRITAAQHS
HRSVGGIRASLYNAV
DIDFDIIRNDNDTFT
HDGRLVARPEPATGY
PEGHVLSRPEELEAE
TSRSNRQRQEVCQSY
GILDSIGRFFGGDRG
AVCDIPPRGLKMAAT
DGRVDSWRNFQANTK
TLTHAVTRATKMLTA
DAFLDLIRNLFPENL
TGGSESSRASGLVGR
QRMSENLRGADQKPT
ERERLKKRILDEIEE
ARQGLYDRLPPLPVT
VDLEETGRVLSIGDG
IIDIITHRSNVQRQQ
VFYAPRLRINKRILA
AAILGYCRGEAVYSR
FAGDDAPRAVFPSIV
VYGGAGGRGIRISNS
HKERYFDRVDENNPE
RRYVETPRVHISSVR
KAKSRSSRAGLQFPV
ANTCVECRKPIGADS
GFAPLTSRGSQQYRA
RRDLEIERPMPGTHT
QREESYSRMGYMDPR
IYEALELRDGDKGRY
ENREQEMRMGDMGPR
PQAAASYRGQPGNAY
KRSTITSREIQTAVR
KEYGKLCRTNQIGTV
SSPSPPQRAQRGDHS
LSSPVFPRAGFGSKG
PLHDVFVRKVKMLKK
ISKNGQTREHALLAY
XXXXXXMREIVHIQA
PYGVFAGRDASRGLA
GFAPLTSRGSQQYRA
DEMARHLREYQDLLN
TEGCDPTRVRAFGPG
EVRKALSRQEMQEVQ
IHGGSGGRGVSVSSA
GRGLSLSRFSWGAEG
DGELGFRRGDFIHVM
XXXXMERRRITSAAR
EPKDESARKNDXXXX
FVPGDEPREKMDLVT
YSLGSALRPSTSRSL
XXXMSGPRPVVLSGP
RRDSFDDRGPSLNPV
FSGGSFSRGSSGGGC
KLCKNLNREAQQYSE
REIQTAVRLLLPGEL
VFVKVNRRTQARQMF
GELEHVTRRTLSMDK
TSVQNPTRLREASKS
EPKRRSARLSAKPPA
AVAASKERSGVSLAA
KLGRSFTRARDYDAM
VAGLNCLRLMNETTA
AKAPSAARSLPSAST
DLWKDVDRIVGLDQM
KWGDPVTRVLDDGEL
VPKRASARILAPPGG
NPFVTSDRSKNRKRH
GDAPDYDRSQWLNEK
YSEAVADREDDPNFF
NDYVAAERCVRESYS
KVMVNQDRASQQINA
ALRPSTSRSLYASSP
PASLTKDRLLASTLV
IATIKTKRTIQFVDW
VYTDSEARDVFEKAT
ESLVQEGRAREQEEK
LVDTHSKRTLLIKTV
QKIGGSERCPRCSQA
SKRYGSDRRLAELSD
FRRAFASRVFPPEIV
QLPEEDFRQPPEEDL
TLLMNKIREEYPDRI
EVQSQPPRVREQRPR
TTSSSTRRSGGGGGR
SARDRRDRHPEEGVV
PTVIDEVRTGTYRQL
FDPIIEDRHGGYKPS
LKTKMGERQRAGEMT
VSEEVWYRVIQIVIN
PGCLTPERIPEVHHI
VDDERKLRTFYEKRM
EAKELQQRMQEEVVR
QELEEQTRRALELEQ
KGGVADSRELKPMAS
ATSQQPLRKDKDKKN
IREEYPDRIMNTFSV
RPHKVDGRVVEPKRA
VGGEALGRLLVVYPW
YESHVGCRPYSIPPC
SGPSIVHRKCFXXXX
DIEIATYRKLLEGEE
HQFITNERFGDLLNI
IYKGGTSREGGQTAP
KDSHHPARTAHYGSL
KQDLAYERQYEQQTY
GGEKKKGRSAINEVV
EVDPQGQRTIGVITK
FLTSGTRRAVSPSNP
SPDPAQARAPQTVYA
FSVADRLRLEEEVEA
KFYNYHKRDHCQWGS
VRSKNMARRGHSAQI
RRKVSAQRLQEAGIL
QMFEGVARVHGSPLE
DKVLAQSRHELDSKT
QFLENAKRLSMYGVD
VTVTRSYRSVGGSGG
MLPDKDCRYALYDAT
GDRGAPKRGSGKDSH
GNKMVKARQYPWGVV
LDLLEILRQEKGGSR
TQVDEGVRSASKRIV
IQDLWQWRKSLXXXX
STGSIAKRLQSIGTE
EKTAQLERSLQEEHV
DKAVESLRAISHEHS
SGRYYDSRPGGYGYG
WLKPELFRIGASTLL
ENHEGVRRFDEILEA
ARDWPDARGIWHNDN
KEAGTVGRGGGQEER
TARSAPDRQEEISRL
TTDLTTERLVHVDKR
IYEALELRDGDKQRY
KVNTQDFRGLVREDA
EEEEAQVRKENQWCE
RHLQLAIRNDEELNK
LELKDTSRSDESPKP
VPVDVAYRRGYFDEE
VFEKVPTRYGVVLGA
LATGSNLRKDKDRKN
FLEASTLRAGERPEL
SLKDILRRSPGTGAG
LPGKALKRQLPFRGD
GQFIGPHRIKATNNK
XXXXXMHRDSCPLDC
VFPYQPSRGRYQFNY
KLPEELGRDQNTVET
VALREIRRYQKSTEL
QIDDNIPRRTTQRIV
DVKKGKLRYVANLFP
ALPHAIMRLDLAGRD
TAYIDFARQKLDPKI
TRKKFRRRVQESTQV
EQFTAMFRRKAFLHW
GVLLMKSRANEEYGL
RKVEEKRRELEEETN
EEKRHFRRDSFDDRG
TLLISKIREEYPDRI
VEHHTFYRLVSPEQP
LEPQELARIAGKVPG
QRSQSPLRGMPETTQ
EDVTASSRHVHFIKP
QDFKTDLRFQSSAVM
SGPSIVHRKCFXXXX
SEVAARKRNLALDEA
AVAASKERSGVSLAA
DRLGKKVRVKCNTDD
YDDVSSFRAKTAHGR
EGGGGGGRPGAPAAG
ASLPQVERGVSKIIG
SETRIEKRIVITGDG
SKLAPWQRQVILKKG
QRSLVLQRPQTWADC
SLAPSSARQGARRAQ
MMAACDPRHGRYLTV
WDTAGQERFRSLIPS
SWSLATFRTLKPEEQ
PLDEALQRGTVDART
FLIDGYPREVQQGEE
RFAVRDMRQTVAVGV
QPGMQRFRTEAAAAA
AVCDIPPRGLKMSAT
KLNTLLQRAPQCLGK
KVYFRLPRPPPPEMP
IDEGLYSRQLYVLGH
AKQIHAVRYLECSAL
SAATLPARTQETPSA
GPIVGTTRKLYEKKL
LMKILTERGYSFVTT
KELNERWRSLQQLAE
INQRFLNRVAAAFPG
QLSTLEERDIKKTRK
AVCDIPPRGLKMSAT
WDAMKGDRAGVLAGH
ATDFVADRAGTFKMV
EQEERHVREAASYQE
RIAGEASRLAHYNKR
GLGHSYSRAKVKFNV
DRNEYGSRIGGGIDV
SLGSYSYRSPHWGST
QLATKVARKSAPATG
FSFEVIGRLDTMMAS
LGPVCPFRCQCHLRV
GESEPQTRSPEFTHE
TNVGSSGRSPSKAVA
VLPEALERWPVDLVE
EAAVQELRQRHGQAL
EDYVEGLRVFDKEGN
WDTAGQERFRTITTA
KDYYFVTREVMQRDI
QGNKAPARPAPDAPE
KVTYGQKRAAGGGSY
TLAEDILRKTPVKEP
AELHKTHRGLSPAQA
DAANNYARGHYTIGK
DEAAFLERLARREER
ASSQEQARSSPGERH
WDTAGQERFRKSMVQ
SHTSDMHRGYADSPS
WDTAGQERFRSLTTA
RPTDKPLRLPLQDVY
SKAITPKRLLTSITT
GGEWERVRGGVPLVK
SESPQSHRAAGSGVS
STSQAVFRLQSGICH
PGTMDSVRSGPFGQL
ADTTAEQRRTERKAP
AVCDIPPRGLKMSAT
PGVSYRTREEIQEVR
GAASGGERPNLKIDS
QECYDRRREYQLSDS
SKEVLAGRPLFPHVL
SSTEIRHRADHPPAE
LDGDLAGRYYALKSM
FSDVNTNRSAFKYTR
IDANKQQRQLIAELE
GHKTSGSRCSVSAVN
DREKAMSRPILYSNW
ENISKWLRNIDEHAN
WDTAGQERFRSVTRS
KGGSFGGRSSGSPYG
WDTAGQERFRTITST
PESGDGERVPEQKEV
AGNKYVPRAILVDLE
PGGYNALRRMYTDIQ
GFAPLTSRGSQQYRA
EAKEELERTNKMLKA
RPTDKPLRLPLQDVY
RVGQTIERMGSGVER
TLLISKIREEYPDRI
LQSPSRARGPGGSPG
SSHKYVPRAILVDLE
SGPSIVHRKCFXXXX
VPACLVHRRRRREDQ
DMVPPSERGTPGPDS
KRGRGRPRKQPPVSP
RQEKGGSRGEEVGEL
GDNINTARAIATKCG
EEDEILNRSPRNRKP
IGTVPVGRVETGVLK
SKKKKKFRTPSFLKK
DSVLDVVRKEAESCD
GGGGGEPRRTEGVGP
QPGVLGSRVLPSSMD
GQSKIFFRTGVLAHL
RTTSSSTRRSGGGGG
RTEAGIKRFLEDTTD
GAEPGLARDLLEGKN
LDSGVVKRLYTLDGK
QVALKGSRVDIETPN
NSHAKKGRGHVQPIR
SLSPLQDRARTAHPX
EDLAAYCRRRDIRIL
ARRGGVKRISGLIYE
MATADGLRQRSGGME
NGKRVRGRQYPWGVA
ALPHATLRLDLAGRE
HQLSKTSRALVADSH
AAPRTFLRPSPEDEA
GDFFPPERPQQLPHG
FISFDTDRSGTVDPQ
VFPSIVGRPRQQGMM
NARRLPARPGTAGTT
AGTRTDSREDEISPP
TSSKRVSRSLDGAPI
HQAHSLERVCHCLGK
KVVKGLDRVQDEYSR
ILTARPFRLDLLEDR
PPSQGKGRGLSLSRF
MPDLYFYRDPEEIEK
INAYNSRRDLEIERP
EAFGKYCRPESQEHP
CKEEKMPRGGSLESD
KALESPERPFLAILG
SDLKAQLRELNITAA
SLGQHALRSAKGEEV
MMAACDPRHGRYLTV
MYPGIADRMQKEITA
PMKPYGRRNEIWLLK
VGGLAPGRRLGPGTR
SKKKKKFRTPSFLKK
PSDIDISRSCKPKPI
QTDIEITREEDFTRI
TVYARFLRDPEAKKR
EKEELMLRLQDYEEK
MGANSLERMGLERMG
GDKLLPQRVLEQHKL
GRFFGGDRGAPKRGS
EKPEKSQRAGAAGGP
GDNINTARAIATKCG
VKTTSASRAVSSLAT
VIDMSGLREKDDIQR
KNVVGGRRSAWRVIS
HTPSTDTRYLGSYSG
EALKLRGRSFMNNWE
QGQSEGSRRSRRQGS
KQSYWRHRELIMGED
MPETSFTRTISNPEV
REIQTAVRLLLPGEL
LDEQQRKRLEAFLTQ
XXXMERRRITSAARR
LGLGLAYRRPPASDG
PAGPTGARGAPGDRG
XXMEEECRVLSIQSH
PKTAENFRALSTGEK
LTVAAIFRGRMSMKE
GLIKVNGRPLEMIEP
AGGLGSLRASRLGTT
LLRSLQERNQEQEKV
TAAQKLCRLLGLGVT
PTQQDVLRTRVKTTG
ENSPAGARPKRKNKK
IYEALELRDNDKTRY
DHNRTLDRSGDLGDM
FAGDDAPRAVFPSIV
DPSNPIRRPISADSA
EVEKLIKRHEAFEKS
REIQTAVRLLLPGEL
PAGPAGERGEQGPAG
ERKERLMRSSTDSLP
LTLEPYERDHAVVVG
MYPGIADRMQKEITA
VALREIRRYQKSTEL
QEQEVLERGGRFTRS
PLEPEEPRAGGRPRR
GDARELLREETGAAL
PRSERQPRPRPEVRP
SEGVGTFRMVPEEEQ
TSEGTRSRSHTSEGA
GVKANMLRTFSSIPV
REIQTAVRLLLPGEL
EPNFSATRKVNTGFL
ITVHTPRRGLIDVKP
VIFLENYRVSLAEKV
KAKSRSSRAGLQFPV
ENEDQQQRLREAAEG
HINNKLRRGDIIGVQ
ISSSSFSRVGSSNFR
LMKILTERGYSFVTT
LDEEEGARQKLQLEK
GFAPLTSRGSQQYRA
RIAGEASRLAHYNKR
IMKAQALRDNSTMGY
TSVSTHTRSGNLKRP
QETYEAKRNEFLGEL
IIDAPGHRDFIKNMI
WDTAGQERFRSITRA
DIEGEIKRDFIATLE
GMTAYGTRRHLYDPK
HKERYFDRINENDPE
SAEYPDLRKHNNCMA
DSNASFLRAARAGNL
EGGVEEERDHWQQFY
RSSVPGVRLLQDSVD
RAGPSRARHFSEHPS
SQSPVVGRSQGQQQE
VKDSEADRFSDSHNA
DGARSVTRTIQNNFF
GGGGGGGRYYGGGSE
ANDVPSDRYKVEGFP
PELQQKFRSETITEE
HFTLVKDRNVATPRD
AEVIAQARKKGTVVY
KRSTITSREIQTAVR
EDEADPKRQKTENGA
EKYKAKSRSPGSPVG
SGGSIGGRGSSSGGV
PPPPPIARAVVPSKR
KPSFESGRRGPPPPP
QQDILLARRPTKGIH
ALPHAILRLDLAGRD
AQVKIWRRSYDVPPP
RFDLSGSRGEAQAAG
FHPIQGHRVEVKKAV
IIDAPGHRDFIKNMI
FSSIPVSRICKSPNE
MPTLERGRQDPASYA
XXXMMGHRPVLVLSQ
AVASTKSRWETGEVQ
ATSSKVTRAQIEDTL
PDPKMNARTYMDVMR
QEELKIKRSLFTYHD
IAKAQVARPGGDTIF
GYSEEECRQYRAVVY
RIAGEASRLAHYNKR
REIQTAVRLLLPGEL
KFDSEYERMGRGPGP
PNYVLSSRVRTGRSI
KEDVSIPRSTLGDLD
XXXXMDDREDLVYQA
VSSSLSVRRSYSSSS
EQFTAMFRRKAFLHW
DMIVGKDREGFFTNG
QTPECLSREGSPIPH
MIKTIETRDGEVVSE
ERSKMIDRNLREDGE
TKQEPTRRSARLSAK
GRAGTVRRQAVDVSP
PPPIKLYRETNEPVK
SIMATEDRQLFSDKL
GGRQSGSRGGSGGGG
SISISVARGGGRGSG
FSGPAISRINTACFE
IGTAVPQRTSPTGPK
GAGKHVPRAVFVDLE
GAGKHVPRAVFVDLE
XXXXXXMRHEAPMQM
SGAHPSVRQTPSRQP
DSVLDVVRKECENCD
KTREGNVRVSRELPG
SGGPSPKRSAPSGLV
SQKRPSQRHGSKYLA
NAEPAVQRTLLEKXX
QQDVLRTRVKTTGIV
KAKTRSSRAGLQFPV
TLLISKIREEFPDRI
SPKTAKSRTPVQDHR
QRQVDARRNVPQNDP
REQGTESRSSTPLPT
MDSGNKARTVAATNM
VKKPHRYRPGTVALR
YMEVEDNRSQVETDD
WDTAGQERYHSLAPM
KRSTITSREIQTAVR
KSKSRSSRAGLQFPV
KPPSEKPRLRRSSPR
ETSFVPSRRSGGRRV
AIAEAWARLDHKFDL
QLFEELRRLAPITSD
PGTPSYPRTPHTPGT
LCAIHAKRVTIMPKD
WDTAGQERFRTITTA
GPGPLQERSLFEKKR
FEEEARLRDDTEAAI
SQAGPVPRTGPPTTQ
FYTTGAVRQIFGDYK
RAKEELERQAVDQIK
LDEQGEAREAFLNGS
HAIQCDVRDPDMVQN
ELICDQERFQVKNPP
KTREGNVRVSRELPG
SYKDALDRSMVEEGT
GRGFLTERDDILCPD
MSELEQLRQEAEQLR
PEEIQLLRKEATPRS
YKNVVGGRRSAWRVI
XMTSYSYRQSSATSS
VAKLLLQRRAAADSA
ALPHATLRLDLAGRE
IATIKTKRTIQFVDW
FGCRDPVRTNFDAFP
RRRRLEQRQQPDEQR
LYQAGEGRLGTDESC
VKRGPPPRSGGPPPK
DETPKTERDTPGHGS
PLADTPTRPVTRHGG
ERSKMIDRNLREDGE
SADSVQYRHLPSRGI
DYLNAESRVNRRQMP
RHASLMKRWSQLLAN
SDYPPLGRFAVRDMR
PCKGEVLRVQTKHFH
ILSKIVSRATPGLQK
DIEIATYRKLLEGEE
FYKVDGQRFGQNRTI
EARKNLLRTHTTSAS
RDRENYDRGYSSLLK
VEPKTAWRLDCAQLK
WDTAGQERFRTITSS
GDFPNLKRMQDQLQA
KEGDIVKRTGAIVDV
MKCDVDIRKDLYANT
IGFKLGVRPSQGGEA
TGSAVDIRAGAISAS
KDGWTKARFQSAAAT
HPLAQNERCLHMFLQ
RRKYSCDRSATVTRL
ISKNGQTREHALLAY
PIPSDSTRRKGGRRG
AEEWFKCRYAKLTEA
FDEATQLRGGSFENN
MACCMLYRGDVVPKD
RIAGEASRLAHYNKR
LPNDSQARSGARFHT
KRSTITSREIQTAVR
VKKPHRYRPGTVALR
TIPWLEDRVPQKTIQ
AAPVDFLRKQSQLLR
RGPLPVKRGPPPRSG
RIAGEASRLAHYNKR
VLVGGSTRIPKIQQL
DLEDGTCRVTYCPTE
LTVAAIFRGRMPMRE
GRSFTRARDYDAMGS
YSVVLLLRLAKTYET
GAASGGERPNLKIDS
ELFYKGIRPAINVGL
VKKPHRYRPGTVALR
AVCDIPPRGLKMAVT
DDEEAGGRPAMEPGN
QSGGGQERGMRSGTV
AGPSIVHRKCFXXXX
KAKSRSSRAGLQFPV
VSQEEEDRKPKAEED
VGSYIYDRDPEGKVQ
ELKKNFNRHLHFTLV
GIAEFPSRGKSSSYS
TLQSVQRRPELEDST
NPSTVAGRVSAGSSK
AQRQVDARRNVPQND
GSPRTQGRGGPASVP
THEACPVRALLASWA
MSELDQLRQEAEQLK
RDVYLSPRDDGYSTK
VNRRTQARQMFEGEV
KEFSGSDRRQRGREG
VGTKKDLRAQPDTLR
MAEQESARNGGRNRG
QALREGTRVQSVEQI
ISSPTVSRLTDTTKF
QAEGLSPRFHQLDID
LQPNPASRAKLTMLN
IREVLRLRPVAPMLI
EALLQASRDQKKTQE
PGFGYGGRASDYKSA
VDQRPSSRASSRASS
PAGAVGPRGPSGPQG
FLLTTFPRPVTVEPM
GFAPLTSRGSQQYRA
KEGLRGPRGDQGPVG
RSKEITVRGHNCPKP
VAETPRARHTLDELN
PPRDYTYRDYGHSSS
KEPSTVSRDEVRRKK
PSGPQGIRGDKGEPG
KGGAGGTRSAAGSSS
EVRTGTYRQLFHPEQ
RIIKETQRLLAEPVP
YRSMLQDREDQSILC
WDTAGQERFRTITQS
PLQSVVVRRRSPRPS
IDNAPEERARGITIN
VLFSSDFRISGAPEK
KLAGSSGRGGQTVKS
QQQEVVSRNRNEQES
LSASQLARAQKQTPM
DEGPALKRAAEEEDE
DSHPESERISMRQSK
SGPSIVHRKCLXXXX
YSTSYKRRYVETPRV
LGPAQRARSGTFDLL
PTQQDVLRVRVPTTG
PTPAAPARKLPPKRA
TQSNAILRYIARKHN
KRQAQQERDELADEI
ASTGPSSRSPSTLLP
NPGANSARGRGVDLT
AEGEEEGRATVNQDT
PAGPQGPRGDKGETG
SAVQKELRNQTPAPS
SGSKKTLRSSLEGPT
GPTLSYGRDGRSATR
SKPHVEIRQDGDQFY
KDASKRGRQTPVLYA
APIIDVVRSGYYKVL
GLPGIDGRPGPIGPA
AIADTAYRSMLQDRE
DKWDYFARDCHHLGI
PQIKAGKRVLIAAHG
LQNAIESRQARPTYA
ALPHATLRLDLAGRE
AAPVSIQRSAPGGGG
ELDTKLTRIPSAKKY
ITPQAKERVCNLIDS
ETTEESLRNYYEQWG
QKTGETSRALSSSKQ
WDTLKGDRAGVLAGH
TKDSYSSRDYPSSRD
EQFTAMFRRKAFLHW
MVIKDIEREDIEFIC
PASAPASRSGSKSTQ
PDGALAKRLLLQLEA
SPGTPGSRSRTPSLP
XMTNPSDRVLPANSM
TGKEVADRWYSEIKN
VDDEAFIRDVAKVKQ
FVSETESRGSESGIF
GPLTFTTRTVRQVFR
SNILVNSRGEIKLCD
GAGKHVPRAVFVDLE
KTILDDLRAEDHFSV
HTFYNELRVAPEEHP
SRGSQQYRALTVPEL
VGYTQTLRPGVKLTL
RKKKVVHRTATADDK
LQKRPEKRQQSLGGF
PDNPMNQRAVPFNAP
EIIEKTTRTPEEGGY
EANEALERGLLKTLQ
QSQEKPDRVLVRVRD
NPRRTGHRIVAPPGG
PSGAAAMRSMASGGG
EPTMVAPRARKEPKE
LELETNGRDHHTADL
GSGGYGSRRFXXXXX
TGKTLLARACAAQTK
RPAVASARPSILPSK
MACCMLYRGDVVPKD
RGGSLPSRHQTHGSH
VIEIMTDRGSGKKRG
SNAEPEPRSLSLGGH
LTNEVELRDKRINQF
AKGEPGVRGPPGPSG
LCTVATLRETYGEMA
GFAPLTSRGSQQYRA
SEMARHLREYQDLLN
RREPLPSRRDVYLSP
SISVSRSRGSGGLGG
QFDVKNDRYIVNGSH
IEQNGPSRQPKDVLR
DPRAAMQRGSLPANV
LPQKSHGRTQDENPV
RKDETNARDTYVSSF
TEETAKIRPFAVAAV
KLQEALRRKYSCDRS
NIVEEKKRAEVGKDE
RMGLVMDRMGSVERM
PYANPTKRYRAFITN
IQQNTFTRWCNEHLK
AETPRTDRGGDSIGE
EPTDKVERIKERVEE
RVSNTPLRTVDGSPM
GGVSELARINSLHVS
PLPRLKRRDFTPAEL
EVEEWQHRAKEAQDD
ETAEEVKRKLQKDLE
LSPVPVPRAVPVKRP
HGFLPRHRDTGILDS
ELEEISERLEEAGGA
PPAAGSSRQDAKDPT
HYIDLKDRPFFPGLV
NPVETYIRSGTYSRK
MACCLLYRGDVVPKD
CIINMKARNYLQSLP
SRGSQQYRALTVPEL
AAGVVPSRVKATPMP
ARAELEKRIDSLMDE
YRSMMQDREDQSILC
KIPDEELRQALEKFD
YVPDVTGRYTILIKY
VNMVPFPRLHFFMPG
FGSDRFGRDLNYCFS
DLEGAVSRLGGERRT
GDLMAYDRRGRPGDR
VTEKIPVRHLYTKDI
VPPRMGSRAGGPTTP
KYKSAICRVTLLDAS
LLEGEESRLESGMQN
QMLCYNRRIPIPELE
QLLRRCRRDDGTGQL
EENTVGRRGEGAEPQ
SRGSQQYRALTVPEL
IMKAQALRDNSTMGY
IDAICKQRGSMAGST
GEGSHPERVKVYGPG
MSPPSPGRRREQRRP
TSGIGEARVKEVLLD
MTKHPAKRLGCGPEG
LLRRPPGREAYPGDV
RHLQLAIRNDEELNK
TLLISKIREEYPDRI
QETYEAKRNEFLGEL
EGNVRVSRELPGHTG
EGYRAPSRQDVYGPQ
NDRLLPQRVLEQHKL
QVFFVPGRLTLSEAH
IETDFGLRVAYDLVY
PDKARLLRQYDNEKK
RLMDIKSRLEQEIAT
VTNLPTPRKFLDTSH
SSWPGYVRPLPPAAI
QTSLPLFRSKQFAVK
FAGDDAPRAVFPSIV
QSITDESRGSIRRKN
NALIHKHRPDLIDFD
LSTGDLLRSEVSSGS
SKPERKERISEQTYQ
REPLPSRRDVYLSPR
PTPTVETRGTARGFQ
KPATSYVRTTINKNA
RSGSPMARRXXXXXX
YDDYSSSRDGYGGSR
IDIENPNRVAQTTKK
YMIDAADREKIEASR
TKDSYSSRDYPSSRD
CCPHSTDRVVLIGGK
EQFTAMFRRKAFLHW
PTVIDEVRTGTYRQL
SDLDSETRSMVEKMM
GELTGEVRMPSGKTA
AIHHPWIRRPFFPFH
VVYPWTQRFFESFGD
LDATHAERAIPVSRE
QCIQSMTRLVVKERN
AQKIVRQRQEELCLA
IPPEQSKRPLGVDVQ
QQGEEFERRIGQPTL
AVTYSKPRLATFWYY
TPLIEYYRKRGIHSA
RLGKSHIRTDDVHAK
RIAGEASRLAHYNKR
TQSNAILRYIARKHN
RIAGEASRLAHYNKR
AEAKYKERGTVLAED
RGPSGSPRTQGRGGP
EATALQLREGLTSIE
GSGLTTTRSGDVVYT
FYAGGSERSGQQIVG
SLQANVQRLKEYRSK
WDTAGQERFRTITSS
RPCRSQVRCEGFVCA
TDPDAPSRKDPKYRE
DVFLDSGRKTRSARR
LEVIDAMRSQLGKAT
GAPLAGVRGGLSDGE
TKMGERQRAGEMTEV
HGAVAVERVTKSPGE
MACCLLYRGDVVPKE
MMAACDPRHGRYLTV
PEEEQELRAQLEQLT
QTEYLEERRVKEVVK
CVLGISKRNVIFQPV
RQGVKTMRQRLNPTS
SHNALKLRFPAEDEF
TLLISKIREEYPDRI
MVKWFKLRPSGDDVE
NAGFKETRASERAEM
LFRAGKYRITNNYGL
LETVPLERKKREKEQ
FQQSSLSRDSQGHGR
RIAGEASRLAHYNKR
NLPNQVYRKSVKRGF
WDTAGQERFRSITQS
MMAACDPRHGRYLTV
EAQVNPERKNLKWIG
NPYHSRPRPDPSPEI
VLDHSECRVLKSSYS
RIAGEASRLAHYNKR
GPEIKYTRISTGGGE
RSQALLERDGLAEEV
FAGDDAPRAVFPSIV
LMKILTERGYSFVTT
TVAPPGARQGQQQAG
KYNADEARSLKAYGE
PILYSYFRSSCSWRV
RTLPLHSRDWEIEST
SQSSKAPRGDVTAEE
NATGAPGRNRGVDLQ
AVCDIPPRGLKMSAT
NLGGAAGRSRGVDLH
KFGNPGERLRKKKWD
WDTAGQERFRAVTRS
KSVLKKLRGTADVTH
TGPLYTHRPPITISS
LPASDSFRSDVGKAV
GEYEDVSRVEKYTIS
KFKFEPPREPGWLGE
PYGIFAGRDASRGLA
KRSTITSREIQTAVR
PAVPSSGRAPAPAAP
QESRKVMRTPESQLF
ERTIPITREEKPAVT
RYFRAQSREQLAALK
RMSRSSGRSGSMDPS
NTEIGKIRDEMVATE
NMEAGAGRASYISSA
FIDRTTMRPQSFYDG
KHLSSQNRYFSEADK
RAKLDGARLEGDLSL
VALAKGRRAEDGSVI
NPFVTSDRSKNRKRH
APSGQQHRHAAGEKR
VKSIEIPRPVDGVEV
DSVLDVVRKEAESCD
WDTAGQERFHTITTS
TARSAPDRQEEISRL
NNAGKKERSNTLNIA
VVAEQMSRLTPERNL
YVATRWYRAPEIMLN
KKRENFERGNLELEK
RFAVRDMRQTVAVGV
LAQMEEERREHVAKM
YGNSPLHRFKKPGSK
VNMVPFPRLHFFMPG
EPKRAVSREDSVKPG
ELSEQIQRALQLEEE
VFYAPRLRINKRILQ
PGCGVWQRPVIDNPN
RPVREGTRVASIETG
EADGLSERTTPSKAQ
KPVTVHSRARCRKNT
YAIAGTIRIDFEKEP
XXXMPLARDLLHPSL
HTFYNELRVAPEEHP
SITEAMHRNLVDNIT
MDEGTDARDVLENKL
QAEGLSPRFHQLDID
DDIPSALRIAKKKRW
RSTPLKERQLSKPLS
KSSKFGCRDPVRTNF
EMIAPVMRVNYGQST
EANEILQRSKKGKLP
LVTYFGKRPPGVLHC
ADLHAVPRGMYDGPV
GSLCADARMYGVLPW
VKKPHRYRPGTVALR
ETSTKTTRTPDTSTY
LGESPKSRKVPHTVL
MGPPGGGRTVISPRL
PPGPAGSRGDGGPPG
LPGPAGPRGERGPPG
DAAYYFERDIKGESL
TGDHGIIRTLDLPIY
GRYNEEERAQQEAEA
MIPDCQRRLEAAYLD
WEMARHLREYQDLLN
XXXMGDERPHYYGKH
TYKNPSLRAQGGQTQ
ERSIDMDRGFLSGPM
KAKTRSSRAGLQFPV
SAPSGLVRSSSGMGG
LLNSSKARLRSLESL
MSGGGVIRGPAGNND
KFSRSALRDAYCSEV
EQRSQSVRPGADVTF
SDSSVLTRSGDCIRH
MINTDLSRILKSPEI
TTGGTNLRDDIMRLD
DEEEGTFRSSIRRLS
EEETVDGRKCRSLAT
RTSHKKHRSSVGPSK
MMDGVTTRTFCGTPD
GAGGSGSRISVSRST
LEALMFDRSFVGKQF
GEVSGLMRKVPRVSL
MMAACDPRHGRYLTV
GIINYQRRTTSSSTR
NRKDAEARINAQLPL
PGGGVDTRDAEMPAT
STTPRLSRLATNTSA
DQVMQNPRVLAALQE
YKITPGARGAFSEEY
KKYKDIIRQPSEEEI
KYKDSAQRDDMIFED
FAVTSILRVAAEDWK
KRSTITSREIQTAVR
SGPSIVHRKCFXXXX
KLESTESRSSFSQHA
KRNLRKSREDLSAQP
EHGLNFQRLLDTSTY
SGKFSSDRTITEYAR
RTPDIAQRAKKVRRV
QQLEQQRRQQEELLA
SGPSIVHRKCFXXXX
FAGDDAPRAVFPSIV
EVRTGTYRQLFHPEQ
GSDEVKFRQDLMNIA
SIHFEAYRVKRLNEG
REIQTAVRLLLPGEL
VQQLVPKRDHALLEE
YVKDGKLRYVANIFP
IQQNTFTRWCNEHLK
KGSGFGHRLSPEYKQ
FAGDDAPRAVFPSIV
SGGPPPKRSAPSGPV
GNAGRKERSDALNSA
TPLHCAARSGHDQVV
FLYEYARRHPDYSVV
QSTNDYIRARTESRD
KGKGIAGRQDILDDS
AVAASKERSGVSLAA
FGSDRFGRDLNYCFS
QCHEVLTRGSSANAS
VSLALTQRGVKVFAV
SNLGFKRRVQESTQV
XXXXXXMREIVHLQA
TCYPLESRPSLSLGT
KKSKENPRNFSDNQL
GPGKAVPREELFVTS
KQALQGEREGLEETL
WDTAGQERFRSIAKS
TKLLLDKRANPNARA
VSDEVFIRDVAKVKQ
FDEALKLRGRSFMNN
AIAEAWARLDHKFDL
KLGNPTDRNVCFKVK
MKEDEPWRITDNELE
KTNFFGTRDVCTELL
WDTAGQERYHSLAPM
GSDMRTERFGQGGAG
CTKVKCYRCGETGHV
LQPNPASRAKLSMIN
KRKQISVRGLAGLGD
IAAIKTKRTIQFVDW
KIKIFGSRVRVDSTA
KKFKGDSRSAGVPSR
PGSLRKQRSSQHGGS
GHQPSQSRAIPTRTV
TVMGAEIRHVLVTLG
REIQTAVRLLLPGEL
RGMDLTKREYTMHDH
GRTQAQTRQASTLID
ALPHAILRLDLAGRD
VVYPWTQRFFESFGD
DKVTLEERLDKACEP
TKGSPESRLSFQHDP
TEEMRFLREWVESMG
SRDYYSSRSQSGGYS
KIFGSRVRVDSTAKV
VFPSIVGRPRQQGMM
QNDLSNLRFYKNKIP
SPPPFRGRNTAMDAQ
AGERAGSRPQSPSGD
QDFKTDLRFQSSAVM
DRIGKTKRTGYESGE
SERQPRPRPEVRPPP
RRLGSERRLLGLRGE
LAQQMENRPSVQAAL
LDRPRFERVLGPCSD
LMKILTERGYSFTTT
PTGKQGDRGEAGAQG
QQEEMMRRQQEGFKG
YFGGTEDRLSCFAQT
IHEDSTNRRRLSELL
ARHGGVKRILGLIYE
MQEVQSSRSGRGGNF
MACCLLYRGDVVPKD
HTAAFEERRFPSSFE
KGKKVRGRLYPWGVV
LMQLVDHRGGGGGGG
GESVKRIREESGARI
DAPDKTPRIPDSEML
RQVIEKERPQLAECE
GLAYTMERSARQIMR
AAKEAKLRDLEDSLA
GTTDNEKRSESQGTA
YSGTGQQRPERASLQ
TAALKEIRTQYEAMA
YGAEALERMFLSFPT
KRSTITSREIQTAVR
SGGRYVPRAVLVDLE
RSASRTLRTAGVHII
PRSSRALRPASMDLL
AHQDTQRRTSMGGTQ
GLQNMEARLAERKFM
SLQGINTRKAFRSST
KAKSRSSRAGLQFPV
TKSSLDYRRLPDAHS
DGYEQAARVAIEHLD
SRVPKDERGSAADSE
ETTDDSLREHFEKWG
PGAQSALRALARSGM
KELAGQSRAEPASSR
VLLSALERLKHRPDG
KDCEAEVRAAASHKV
LLDESECRVVKSTSY
GESEPQTRSPDCTHD
AKGRVAERSQLGAHH
REQAQSCRQQVAPTD
MDEGTDARDVLENKL
GEVREDLRLPEGDLG
VVYPWTQRFFDSFGN
RPFDPNDRCYECGEK
KAPVSQPRVEAKPEV
VALREIRRYQKSTEL
DPAQSASRENLLEEQ
DIAHVRQRLDDEARQ
QDLASCDRDRSSRDR
DHMAEDCRGDIGRTN
PPGPPIPRVTDTSST
TRRKHETRLVEVDSG
EKAVTGYRDPYSGST
MAAEIKKRMGPGATA
YGPQPQVRVGGSSVD
GDQSGCYRCGKEGHW
HLQGGAKRVIISAPS
DASKVVTRGPGLSQA
GYSSGHSRGTVKCRH
SWGAEGQRPGFGYGG
PYVDGKGRELPTAFD
PQIKEGKRVLIAAHG
LQLFEELRRLAPITS
RPTDKPLRLPLQDVY
GKLGQYIRLVEPGSP
LGAIESLRVPGKEEF
KGKGKAGRVDLVDES
VVYPWTQRFFDSFGN
GCGPEGERDVREHAF
RRIAVPSRSSASVPK
VPEVIVARHCGLRVF
VKDEPQRRSARLSAK
SSEERKERWEQGQAD
KAKSRSSRAGLQFPV
KKDGEMDRNFDTLDL
HILKQMRRAIVVGER
SQGSSQFRSQGSQAE
LCAIHAKRVTIMPKD
ARGSQQYRALTVPEL
KAEDEKQRDKVSSKN
PNLPRLVRPEVDVMC
LTVAAVFRGRMSMKE
LFLTSGTRRAVSPSN
RIAGEASRLAHYNKR
TIEVMEDRQSGKKRG
ASVQALQRKHEGFER
REMEEQMRRQREESY
PVGPVGARGPAGPQG
NFGFGDSRGGGGNFG
ENPAPEPRSATEPGP
AFKLRITRGDIQTLK
DLTGIDDRKCMTTVS
PPTEAASREENQAGP
EDEAVLDRGASFLKH
GEITGEVRMPSGKVA
FREHAKARVDHGAEI
REIQTAVRLLLPGEL
DDSPDQCRDSITSYL
KHQKQLERQQLETEK
MMAACDPRHGRYLTV
KAKTKENRQSIINPD
EEDVQLPRAYMENKA
EPKHNSNRQLERSGR
VVYPWTQRFFDSFGN
TNGEFGKRPAEDMEE
EIFKQKERAMSTTSI
ANPTKRYRAFITNIP
HTKANRQREPGLGFS
REVQTAVRLLLPGEL
DADEDYGRDSGPPTK
EVRTGTYRQLFHPEQ
DDIESKLRAESEVPI
KRYGSDRRLAELSDY
YTSITRARFEELNAD
VIFLENYRVSLAEKV
TPAVVSERLKIRGSL
AEDYAKERYGISSMI
SSPPPKARSNENLDK
GPPKGPSRASSVTTF
GDLAKVQRAVCMLSN
SHGVAQVRFVTGNKI
ERRLLGLRGEPPELD
GASKGIGREMAYHLA
FAGDDAPRAVFPSIV
DIEIATYRKLLEGEE
FGPGVAFRAPSIHGG
VNMVPFPRLHFFMPG
XXXXXXMREIVHIQA
QYEDIANRSRAEAES
AEDGDELRTEPEAKK
HKLLSAERAVTGYKD
NIKGGTSRALAAASS
TAGTTSTRARRKPRS
VTLQSVQRRPELEDS
TAGQERYRTITTAYY
RMHAAYIRPGGVHQD
VSKGDGMRGLAVFIS
EVRAGTYRQLFHPEQ
LIKTVASRYDEYVNV
PQGIAGQRGVVGLPG
AVCDIPPRGLKMSAT
EQAFKRSRNTDEMVE
KESITRRRQAPSIAT
GSPVRQRRSHHAAST
FGGGRGSRGSAGGHG
PNEVVVQRLFQVKGR
RHLQLAIRNDEELNK
SESRGISRFIPPWLK
VDPSKSHRVPLDVAC
DSPLPHYRVEPSLEG
RQMSLLLRRPPGREA
MISELEVRLKKEEKS
EMMEVDRRVESEESG
AFSEEYKRLDEDLAA
GGGVSSLRISSSKGS
RPVREGTRVASIETG
GLGLAYRRPPASDGL
SEQDIRPRFHRSRTV
TGSVCYERNGEVFYL
VSSGTLARAPAVTEA
SYARKIFRECDHSQT
EAEEEAQRANASRRK
HSSGGGSRGGSSSGG
QQQDQVDRNIKEARE
DVVYALKRQGRTLYG
YLDPAVTRKKFRRRV
REIQTAVRLLLPGEL
QDTDVVSRLTKAMRR
RKAQRQKRSQGSSQF
EDVEALDRKGYNARE
LEKEELPRAVGTQTL
GEVPEDLRLPEGDLG
AKLLLQRRAAADSAG
PTSPKFLRQNCIYST
DKGIYVTRVSEGGPA
EDFVEGLRVFDKEGN
EQRKNYARDSVSSVS
GPADSVMRQDYRAWK
ISKNGQTREHALLAY
DMSYDEARNLHSKWL
IGGKVEVRPMMYVAL
XXXMMPSRTNLATGI
HKAEGKVRLLADPTG
EIRNGPYRQLFHPEQ
MACCLLYRGDVVPKD
KFGVSTGREGQTPKA
ALPHAILRLDLAGRD
AYSRALSRQLSSGVS
MTEETLKRAKEIGFS
MRDPTTKRSRGFGFV
PGGVYATRSSAVRLR
LANKEILRLIQFEPQ
DPYYDIARHQIVEVA
NAAEIESRVRELSKL
PSKKEILRQMSSPQS
AIYDICRRNLDIERP
VISPSEDRKQPSNNL
KAASVKQRGSKPAPK
TEGEVIFRALDPAFK
VSEEVWYRVLQIVTN
GMSMRVERSTLDQVK
AGGGFGSRSLVNLGG
FKELSTLRRQKLEDS
SKKLAGQRFTAVEDQ
EGDGDQERLISKPRV
SKDRVSERSSAGAHK
LPGSRALRPGDCEVC
AKQKLYSRTGESVEF
EETAVSPRKSPRPAG
DTNDRFLRKITIGQA
SYDYVRRRLTAEDLF
EGLEKFARDVPEDRC
AYFTRVDRDVEVEDF
PLGGSGSRITAHLVH
DIRVTLNRLNTFGDE
RPTIEMERRRGLWWL
STSQAGDRGSVSSYD
VNMVPFPRLHFFMPG
KVSPKRGRPAATEVK
KIGGAQNRSYSKLLC
DQKQELGRVIHLSNL
VVRLNTVRQIIEQDK
GKPLRKDRSAEETFQ
SFTTTAEREIVRDIK
QHPERDIRDPNFCER
PEGHALSRPEELEAE
TYNVAVGRAGRVLVF
GDAPDYDRSQWLNEK
AGQEEYDRLRTLSYP
VLVRDSSRLPSEGPR
GGPGGGFRPFVPHIP
DEHGFISREFHRKYR
VLPEALERWPVHLLE
DYDRFYGRDYEYNRY
GQLSPATRGAYRDCL
LIEVDDERKLRTFYE
ALPHATLRLDLAGRE
RLTDLEQRSGDITYG
RSKNMARRGHSAQIA
RELIENSRDDTTWVK
EDWDLMERFMEQVIF
LRDGERCRDDSFFGE
TDLEDTKRDRSVDVN
AAELNQLRAKEPTKL
LKTAENFRALSTGEK
GDEFCKQRLPQLNSK
GTRLSLARMPPPLPT
LEGGGERRGAPAAAT
TLSQDEGRGTLYKYR
ALPHATLRLDLAGRE
DRNVATPRDYYFALA
LKGQGKSRLGDLYEE
KHPWISHRSTVASCM
PDLTAALRDIRAQYE
SGPSIVHRKCFXXXX
STKTKPARVITTHTS
QDFKTDLRFQSSAVM
HTVAVKYRGQHVPGS
KGRVETSRVVHIMDF
FPKEMLKRIPQSTLS
GPSYGMSREVQSKIE
LVQELLGRGSSVDSA
IRGFSAPRTFGLTLG
PSPPSAPRKKGGGCP
LSKPLSERTNSSDSE
APLTSAERELQQIRI
LSAAKRQRLNELRDA
GVSNFNRRQLEMILN
EANEILQRSKKGKLP
SNPNKRQRQPPLLGD
AELEMLSRSLMGTLS
PEGQAQQRRPYRRRR
KAKTRSSRAGLQFPV
AYKDAYERDLEADII
TEAEVLERANDTTFG
GNKMAKARQYPWGVV
AIMAQQDRIQQEIAV
LRGPGASRGGSPVKA
IVSKIDSRLEQYTSA
LQERIQARGNPEEAR
LAHLEEERDLKITDV
PGPGVRRRCPGESLI
GNKLVRARQYPWGVV
GGGSEGGRAPKRLKT
SVLAGHSRTVSDSIK
GPRAFSSRSYTSGPG
KADTNRDRIDIANAR
EAALEKQRQLAEAHA
FKSSSIQRSAAAAAA
EPVKTKTRTFNTSTG
CKTLFILRGLPGSGK
QLATKAARKSAPATG
PEADTLPRSGEQERK
IAEDEDLRVHFEESS
GQIDAKTRDGLTPLH
VLEKLGERKPCNSQP
KADLDHQRQVTQEEG
LEQQNSSRTLEKNKK
SEALASTRILKHSPE
SPSLKSERHAPGSPS
TAGQERYRTITTAYY
SSSAAPQRPISTQRT
IKQIIKGRDVIAQSQ
RKGPKQDRTAEGQAL
DLPLNISREMLQQSK
GHALLAERIEKSLVE
XXXXXXMREIVHLQA
KPGSTPSRPSSAKRA
GSLSERLRQHAYEHS
KPVTGNLRPEEALQA
GGNRFESRSGGYGGS
DSVLDVVRKESESCD
YIRRVRMRPGVACSV
VNMVPFPRLHFFMPG
QAARQASRSTAYEDY
PDKARLLRQYDNEKK
IREEYPDRIMNTFSV
REIQTAVRLLLPGEL
RPFAKLVRPPVQVYG
MKCDIDIRKDLYANN
DAAEKGVRTLTAAAV
FFKGKWERPFEVKDT
PPAKDEARTTEREKP
GGSERCPRCSQAVYA
AIYDICRRNLDIERP
MSELEQLRQEAEQLR
TEEMRFLREWVESMG
PEVYEILRAEEDEFI
EPKRAVAREESGKPG
VARFILHRVCEDFGV
PDNSPETRAKVKFVQ
YVATRWYRAPEIMLN
VAASEFFRSGKYDLD
KLKAERERGITIDIS
KHSPESSRGQCGENL
QTEYLEERRVKEVVK
LKKLDSSRETSHGSP
AIAEAWARLDHKFDL
PLVSDPKRTIAQDYG
YLYEIARRHPYFYAP
LTVAAVFRGRMSMKE
IHHPWIRRPFFPFHS
LYKNGSLRNADSEIK
KSSLDYRRLPDAHSD
TPLNLSSRAEPVRDI

## Sheet: original_-116.1_E
RAWGHPCEMCPAQPH
RRECPSDECGAGVFM
RPRALEVEECRCPPG
FVTYSCVEEVDAAMC
GDKLPECEAVCGKPK
GDKLPECEAVCGKPK
ADPILRCEMASTGEV
KAEQCCEETASSISL
YRNSLCIENSCIAAH
XXXXXMSETAPAAPA
PFTIKKGEITGEVRM
PFAVQKGELTGEVRM
TFRRSCREGICGSCA
RGRMSMKEVDEQMLN
RGRMSMKEVDEQMLN
RGRMSMKEVDEQMLN
RGRMSMKEVDEQMLN
FICECSSESTLDPTK
KNDAGQAECSCQVTV
FWWKCDTEDDCGDHS
NDKLLVCEDIDECQN
CTVATLRETYGEMAD
KGVTECYECHPKPTQ
GSNAYYCEKCKEKRI
AEVCQCAEGKCPRQR
AEVCQCAEGKCPRQR
IDAKDAGEGLLAVQI
EMKTQLEELEDELQA
EMRTQLEELEDELQA
EMKTQLEELEDELQA
XXXMCEEEDSTALVC
TRCVDVDECAPPAEP
VKCYRCGETGHVAIN
TFEAERKENCPACSQ
GLFGVKCEACHQFIT
YATTGKCELENCQPF
EDFLKKWESPAQNTA
TGVHRCGEGQVCHNL
NKFYSEKECREYCGV
VTYSCVEEVDAAMCA
CIACKLCEAICPAQA
RNMLIDCENQCVIIS
CHTQGRCEEGQCVCD
HTQGRCEEGQCVCDE
GLGDETDEMPSTEKD
VEKKAYCEPCYINTL
CLRNACIECSVNQNS
DIAKRTCEEHQLCVV
IAKRTCEEHQLCVVA
QEITNDCEQCVCNAG
DPNDRCYECGEKGHY
PRALEVEECRCPPGY
NVCQDIDECTAGTHN
LTEACCAEGADPDCY
GYSGLSCESCDAHFT
APGGYRCECDMGFVP
QGPHHVCELCNKGTG
HPGCFRCELCDVELA
TQEVVCDECPNVKLV
PGCQDINECLRFGTC
CTDINECEIGAHNCG
ECAAKCEEDEEFTCR
AAKCEEDEEFTCRAF
AKCEEDEEFTCRAFQ
VVGRLCNECADGSFH
QNGLYRCEKCDTEFP
HCGQPVCESGCLNGG
PPKLHTCEKCSTSIA
TERPFKCEKCEAAFA
PVHPGTAECCTKEGL
CVADESAENCDKSLH
NTMGRNCEQCKPFYY
GRAHSVEECRCPIGY
WSSPPQCEGLPCKSP
LATLCSAEVCQCAEG
LATLCSAEVCQCAEG
RGYHLNEEGTRCVDV
QIANPRCESAPGCGV
SARLCQPEGIHICDG
QFKGKFCEIGSDDCY
RQWQCDQEPCLVDPD
DAEMPATEKDLAEDA
DCGVKGTEGLSSCGN
CPRCPAPELLGGPSV
VKKTFQCELCSYTCP
RGWGPHCEICPFQGT
AVGDKLPECEADDGC
NKAEQCCEETASSIS
TQCEDIDECEVFPGV
GDKLPECEADDGCPK
KGWRCDGERDCPDGS
REIPGVCENGVCINM
QEIVRCDERGSMGTS
TSCVDLNECNQAPKP
GNFSWGSECCTRKTR
CEDIDECEVFPGVCK
DKLAACLEGNCAEGL
TLCPRCAEVVSGKXX
KSCKCSQEDHCLTSD
HGRAHSVEECRCPIG
SSCEDVDECEGNHRC
FACHSYNECVALEYR
QLEAQCQEPCKDTVQ
TMCLDINECERDACG
GTTGKRCELCDDGYF
EQVCCSFECQPARGP
ESVNECMEGVCKMYE
PGLYACGEAACASVH

[truncated: 1 more sheets: reordered_-116.1_E]
