# Supplementary material for: Robust unsupervised deconvolution of linear motifs characterizes 68 protein modifications at proteome scale
Source: Sci Rep. 2021 Nov 18;11:22490. doi: 10.1038/s41598-021-01971-3 (PMC8602328; doi:10.1038/s41598-021-01971-3)
Supplement: Supplementary file 1 — Supplementary Information 1. [file 41598_2021_1971_MOESM1_ESM.zip › Smith et al Supplementary Data and Tables/Smith et al Supplementary Data S2/Pease et al/Supplementary Data S2 Pease et al results_Fig1b.xlsx]

## Sheet: Description
Supplementary Data S2 Pease et al results_Fig1b: result output for analysis of Pease et al data in momo and rolim respectively
original_momo - momo results from analysis of original serine-centered sequences from Pease et al data
reordered_momo - momo results from analysis of reordered serine-centered sequences from Pease et al data
original_rolim - rolim results from analysis of original serine-centered sequences from Pease et al data
reordered_rolim - rolim results from analysis of reordered serine-centered sequences from Pease et al data

## Sheet: original_momo
MEME version 5.3.3
Alphabet= ACDEFGHIKLMNPQRSTVWY
Background letter frequencies
A 0.016342 C 0.001607 D 0.105620 E 0.094247 F 0.025910 G 0.026553 H 0.021435 I 0.062452 K 0.099933 L 0.052414 M 0.016738 N 0.144213 P 0.013647 Q 0.022375 R 0.035998 S 0.159864 T 0.032190 V 0.031795 W 0.001385 Y 0.035281
MOTIF xxxxxH_S_Dxxxxx .....HSD.....
letter-probability matrix: alength= 20 w= 13 nsites= 22 E= 5.5e-003
0.090909	0	0.181818	0.045455	0	0	0	0.090909	0.045455	0.090909	0	0.181818	0.045455	0	0.045455	0.045455	0	0.045455	0	0.090909
0	0	0.090909	0.136364	0	0	0.045455	0.045455	0.136364	0.045455	0.090909	0.227273	0	0.090909	0	0	0	0.045455	0	0.045455
0	0	0.090909	0.136364	0.045455	0	0.045455	0.045455	0.227273	0	0.045455	0.272727	0.045455	0	0	0	0.045455	0	0	0
0	0	0.045455	0	0	0.045455	0	0	0.045455	0.045455	0	0.318182	0.045455	0	0	0.227273	0	0.136364	0	0.090909
0	0	0.227273	0	0.045455	0	0	0.272727	0.045455	0.045455	0	0.090909	0	0.045455	0.045455	0	0.090909	0	0.045455	0.045455
0	0	0	0	0	0	1	0	0	0	0	0	0	0	0	0	0	0	0	0
0	0	0	0	0	0	0	0	0	0	0	0	0	0	0	1	0	0	0	0
0	0	1	0	0	0	0	0	0	0	0	0	0	0	0	0	0	0	0	0
0.136364	0	0.318182	0	0	0	0.045455	0.045455	0	0.090909	0	0.136364	0	0	0.045455	0.045455	0	0.090909	0	0.045455
0	0	0.136364	0.227273	0	0.045455	0	0.045455	0.045455	0	0	0.181818	0.045455	0.045455	0.045455	0.136364	0	0	0	0.045455
0.045455	0	0.181818	0.090909	0	0	0	0	0.181818	0.045455	0	0.227273	0.045455	0	0	0.136364	0	0.045455	0	0
0	0	0.090909	0.181818	0.045455	0	0	0.090909	0.136364	0	0	0.363636	0	0.045455	0	0	0	0.045455	0	0
0	0	0.090909	0.090909	0.090909	0	0	0.136364	0.136364	0	0.045455	0.181818	0	0.045455	0.090909	0.045455	0	0	0	0.045455
MOTIF xxxxxx_S_NExxxx ......SNE....
letter-probability matrix: alength= 20 w= 13 nsites= 90 E= 4.7e-007
0.011111	0.011111	0.077778	0.055556	0.033333	0.022222	0	0.044444	0.155556	0.044444	0.022222	0.2	0.066667	0.022222	0.077778	0.044444	0.033333	0.022222	0	0.055556
0.011111	0.011111	0.122222	0.111111	0.022222	0.022222	0.011111	0.055556	0.111111	0.077778	0.011111	0.166667	0.011111	0.044444	0.033333	0.055556	0.055556	0.033333	0	0.033333
0.044444	0	0.111111	0.122222	0	0.022222	0.033333	0.044444	0.188889	0.044444	0.011111	0.1	0.011111	0	0.044444	0.1	0.033333	0.055556	0	0.033333
0.022222	0	0.111111	0.088889	0.066667	0.033333	0.022222	0.1	0.1	0.111111	0.011111	0.1	0.011111	0	0.033333	0.133333	0.011111	0.033333	0	0.011111
0	0	0.111111	0.033333	0.077778	0.022222	0.044444	0.111111	0.044444	0.066667	0.077778	0.166667	0.022222	0.055556	0.011111	0.033333	0.011111	0.055556	0	0.055556
0.011111	0	0.055556	0.055556	0.055556	0	0.022222	0.088889	0.077778	0.088889	0.011111	0.177778	0	0.022222	0.011111	0.188889	0.022222	0.033333	0	0.077778
0	0	0	0	0	0	0	0	0	0	0	0	0	0	0	1	0	0	0	0
0	0	0	0	0	0	0	0	0	0	0	1	0	0	0	0	0	0	0	0
0	0	0	1	0	0	0	0	0	0	0	0	0	0	0	0	0	0	0	0
0	0	0.044444	0.133333	0.033333	0	0.044444	0.066667	0.144444	0.055556	0	0.188889	0.011111	0.011111	0.022222	0.111111	0.044444	0.033333	0.011111	0.044444
0.011111	0	0.066667	0.1	0.033333	0.033333	0.033333	0.088889	0.1	0.088889	0.022222	0.266667	0.022222	0	0	0.055556	0.022222	0.033333	0	0.022222
0	0	0.122222	0.133333	0.022222	0.033333	0.033333	0.033333	0.133333	0.022222	0.055556	0.177778	0	0.044444	0.033333	0.077778	0.022222	0.033333	0	0.022222
0.011111	0	0.055556	0.122222	0	0.044444	0.033333	0.066667	0.166667	0.022222	0.044444	0.177778	0	0.022222	0.066667	0.044444	0.077778	0.022222	0	0.022222
MOTIF xxxxxx_S_DxExxx ......SD.E...
letter-probability matrix: alength= 20 w= 13 nsites= 98 E= 3.1e-007
0.010309	0.010309	0.020619	0.185567	0.030928	0.051546	0.010309	0.072165	0.123711	0.103093	0	0.154639	0	0.030928	0.072165	0.041237	0.010309	0.041237	0	0.030928
0.010309	0.010309	0.103093	0.103093	0.030928	0.020619	0.030928	0.061856	0.185567	0.020619	0.010309	0.134021	0.020619	0.041237	0	0.092784	0.030928	0.051546	0	0.041237
0	0	0.102041	0.081633	0.030612	0.040816	0.040816	0.030612	0.193878	0.081633	0.010204	0.142857	0	0.040816	0.020408	0.071429	0.030612	0.040816	0	0.040816
0.010204	0	0.122449	0.091837	0.020408	0.040816	0.05102	0.05102	0.071429	0.05102	0.020408	0.183673	0.010204	0.020408	0.030612	0.112245	0.030612	0.05102	0.010204	0.020408
0.020408	0	0.122449	0.091837	0.020408	0.020408	0.040816	0.081633	0.030612	0.071429	0.010204	0.153061	0.010204	0.020408	0.020408	0.071429	0.030612	0.061224	0	0.122449
0	0	0.102041	0.132653	0.071429	0.020408	0	0.081633	0.081633	0.061224	0.020408	0.102041	0.020408	0.010204	0.010204	0.122449	0.040816	0.061224	0	0.061224
0	0	0	0	0	0	0	0	0	0	0	0	0	0	0	1	0	0	0	0
0	0	1	0	0	0	0	0	0	0	0	0	0	0	0	0	0	0	0	0
0	0	0.265306	0.265306	0	0	0.020408	0.081633	0.081633	0	0	0.091837	0	0	0.030612	0.061224	0.020408	0.040816	0	0.040816
0	0	0	1	0	0	0	0	0	0	0	0	0	0	0	0	0	0	0	0
0.010204	0.010204	0.040816	0.204082	0.020408	0.010204	0.030612	0.091837	0.122449	0.071429	0.010204	0.153061	0	0.010204	0.071429	0.061224	0.020408	0.010204	0	0.05102
0.061224	0	0.163265	0.132653	0.040816	0.010204	0	0.081633	0.102041	0.05102	0.020408	0.122449	0.020408	0.010204	0.030612	0.091837	0	0.040816	0	0.020408
0.040816	0	0.193878	0.102041	0.020408	0.010204	0.010204	0.040816	0.234694	0.061224	0	0.061224	0	0.020408	0.05102	0.071429	0.010204	0.061224	0	0.010204
MOTIF Kxxxxx_S_Pxxxxx K.....SP.....
letter-probability matrix: alength= 20 w= 13 nsites= 20 E= 3.2e-003
0	0	0	0	0	0	0	0	1	0	0	0	0	0	0	0	0	0	0	0
0.1	0	0.05	0.1	0.1	0.05	0	0.05	0.15	0.05	0	0.15	0.05	0	0.05	0	0.05	0.05	0	0
0	0	0	0.1	0.05	0	0	0.05	0.2	0.1	0	0.1	0.05	0	0	0.25	0.1	0	0	0
0	0	0.05	0.1	0.05	0	0	0.1	0.05	0.05	0	0.15	0.05	0.05	0.05	0.05	0.05	0.1	0	0.1
0.05	0	0.15	0.05	0.1	0	0	0.05	0	0.1	0	0.15	0	0	0	0.1	0.15	0.1	0	0
0.05	0	0.05	0.05	0	0.1	0	0.1	0	0.05	0	0.15	0	0.1	0.05	0	0.15	0.05	0	0.1
0	0	0	0	0	0	0	0	0	0	0	0	0	0	0	1	0	0	0	0
0	0	0	0	0	0	0	0	0	0	0	0	1	0	0	0	0	0	0	0
0.05	0	0.05	0	0.05	0.05	0.05	0	0.15	0.1	0	0.25	0.05	0	0.05	0.15	0	0	0	0
0	0	0.05	0.05	0	0	0.05	0.1	0.25	0.05	0	0.25	0.05	0	0	0.1	0.05	0	0	0
0.05	0	0.15	0	0.05	0	0	0.05	0.15	0.05	0	0.1	0.05	0	0.05	0.2	0.05	0.05	0	0
0.1	0	0.1	0.05	0.05	0.05	0.05	0.05	0	0	0.05	0.15	0	0.05	0.05	0.15	0.05	0	0	0.05
0	0	0.2	0.1	0	0	0	0.05	0.15	0.05	0	0.25	0.05	0	0.05	0.05	0.05	0	0	0
MOTIF xxxxNx_S_xDExxx ....N.S.DE...
letter-probability matrix: alength= 20 w= 13 nsites= 20 E= 2.4e-004
0	0	0	0.05	0.05	0	0	0.3	0.05	0.05	0.05	0.2	0	0	0.05	0.05	0.05	0	0.05	0.05
0.05	0	0.1	0.05	0	0	0	0.05	0.1	0.1	0	0.2	0	0.05	0	0.2	0	0	0	0.1
0	0	0.15	0.15	0	0.05	0.1	0.05	0.1	0	0.05	0.1	0.05	0	0.05	0	0.05	0.05	0	0.05
0.05	0	0.05	0.15	0	0	0	0.05	0.15	0	0.05	0.15	0	0	0.05	0.1	0.1	0.1	0	0
0	0	0	0	0	0	0	0	0	0	0	1	0	0	0	0	0	0	0	0
0	0	0.05	0.2	0	0.05	0	0.3	0.05	0.05	0.05	0.1	0	0	0.05	0	0	0.1	0	0
0	0	0	0	0	0	0	0	0	0	0	0	0	0	0	1	0	0	0	0
0	0	0	0.1	0	0.05	0	0.1	0.05	0.2	0	0.15	0	0	0	0.15	0.05	0.05	0	0.1
0	0	1	0	0	0	0	0	0	0	0	0	0	0	0	0	0	0	0	0
0	0	0	1	0	0	0	0	0	0	0	0	0	0	0	0	0	0	0	0
0	0	0.05	0.15	0	0	0.05	0.15	0.1	0.1	0	0.15	0	0	0.1	0	0	0.1	0	0.05
0	0	0.1	0.05	0	0	0	0.1	0.4	0.05	0.05	0.1	0	0.05	0	0	0	0	0	0.1
0.05	0	0.1	0.05	0	0	0.05	0.05	0.05	0.05	0.1	0.4	0	0.05	0	0.05	0	0	0	0
MOTIF Kxxxxx_S_xxxxxK K.....S.....K
letter-probability matrix: alength= 20 w= 13 nsites= 84 E= 6.4e-007
0	0	0	0	0	0	0	0	1	0	0	0	0	0	0	0	0	0	0	0
0.011905	0	0.107143	0.095238	0.02381	0.02381	0	0.059524	0.095238	0.059524	0.02381	0.142857	0.011905	0.02381	0.083333	0.047619	0.047619	0.047619	0	0.095238
0.035714	0	0.047619	0.071429	0.02381	0.011905	0.035714	0.107143	0.154762	0.02381	0.02381	0.130952	0	0.02381	0.035714	0.095238	0.071429	0.011905	0	0.095238
0.011905	0	0.107143	0.071429	0.011905	0.011905	0.035714	0.035714	0.047619	0.178571	0.011905	0.130952	0	0.011905	0.059524	0.178571	0.035714	0.035714	0	0.02381
0.035714	0	0.107143	0.071429	0.071429	0.035714	0.035714	0.130952	0.047619	0.059524	0	0.107143	0.02381	0	0.011905	0.130952	0.047619	0.047619	0	0.035714
0.011905	0.011905	0.083333	0.071429	0.059524	0.059524	0.011905	0.059524	0.059524	0.142857	0.035714	0.154762	0	0.02381	0.011905	0.083333	0.059524	0.047619	0	0.011905
0	0	0	0	0	0	0	0	0	0	0	0	0	0	0	1	0	0	0	0
0.011905	0	0.166667	0.107143	0.02381	0.011905	0.047619	0.095238	0.02381	0.095238	0	0.130952	0	0.047619	0.011905	0.107143	0.035714	0.035714	0	0.047619
0.02381	0	0.154762	0.119048	0.02381	0.011905	0.011905	0.107143	0.035714	0.047619	0	0.154762	0.035714	0.02381	0.011905	0.071429	0.059524	0.035714	0	0.071429
0.011905	0	0.083333	0.142857	0.059524	0.035714	0.011905	0.095238	0.011905	0.071429	0.035714	0.107143	0.035714	0.02381	0.02381	0.130952	0.035714	0.011905	0	0.071429
0	0	0.083333	0.130952	0.035714	0.035714	0.02381	0.047619	0.095238	0.059524	0	0.261905	0.011905	0.02381	0.011905	0.071429	0.035714	0.02381	0.011905	0.035714
0.02381	0	0.130952	0.071429	0	0.059524	0.047619	0.047619	0.178571	0.047619	0.047619	0.095238	0	0.02381	0.02381	0.047619	0.107143	0.011905	0	0.035714
0	0	0	0	0	0	0	0	1	0	0	0	0	0	0	0	0	0	0	0
MOTIF xxxxxx_S_xDxxKx ......S.D..K.
letter-probability matrix: alength= 20 w= 13 nsites= 81 E= 3.0e-005
0	0	0.111111	0.024691	0.049383	0.049383	0	0.074074	0.185185	0.037037	0.012346	0.222222	0.012346	0.024691	0.037037	0.08642	0.049383	0.012346	0	0.012346
0.024691	0	0.160494	0.098765	0.037037	0.037037	0	0.098765	0.160494	0.049383	0.012346	0.148148	0.012346	0.012346	0.024691	0.024691	0.024691	0.049383	0	0.024691
0.012346	0	0.111111	0.074074	0.049383	0.037037	0.024691	0.049383	0.17284	0.061728	0.037037	0.160494	0	0.024691	0.037037	0.061728	0.024691	0.024691	0	0.037037
0.024691	0	0.135802	0.061728	0.012346	0.049383	0.061728	0.074074	0.08642	0.049383	0.037037	0.135802	0	0.024691	0.061728	0.098765	0.037037	0.012346	0	0.037037
0	0	0.135802	0.061728	0.037037	0.012346	0.012346	0.123457	0.037037	0.098765	0.024691	0.185185	0.024691	0.024691	0	0.061728	0.024691	0.061728	0	0.074074
0.012346	0	0.098765	0.111111	0.049383	0.024691	0.024691	0.061728	0.061728	0.098765	0.024691	0.160494	0	0.024691	0.037037	0.123457	0	0.061728	0	0.024691
0	0	0	0	0	0	0	0	0	0	0	0	0	0	0	1	0	0	0	0
0.024691	0	0.222222	0.074074	0.037037	0.012346	0	0.024691	0.024691	0.061728	0.024691	0.209877	0.012346	0.012346	0	0.111111	0.037037	0.08642	0	0.024691
0	0	1	0	0	0	0	0	0	0	0	0	0	0	0	0	0	0	0	0
0.012346	0	0.148148	0.123457	0.061728	0.012346	0.037037	0.08642	0.074074	0.049383	0.012346	0.185185	0.012346	0.024691	0.012346	0.061728	0.012346	0.061728	0	0.012346
0	0	0.074074	0.08642	0.012346	0.012346	0.012346	0.111111	0.259259	0.024691	0.037037	0.123457	0.012346	0.024691	0.049383	0.061728	0.037037	0	0	0.061728
0	0	0	0	0	0	0	0	1	0	0	0	0	0	0	0	0	0	0	0
0.024691	0.037037	0.061728	0.08642	0.037037	0	0.012346	0.049383	0.160494	0.037037	0	0.185185	0	0	0.037037	0.098765	0.08642	0.012346	0	0.074074
MOTIF Kxxxxx_S_Dxxxxx K.....SD.....
letter-probability matrix: alength= 20 w= 13 nsites= 67 E= 5.2e-006
0	0	0	0	0	0	0	0	1	0	0	0	0	0	0	0	0	0	0	0
0	0	0.059701	0.089552	0.029851	0.029851	0.014925	0.089552	0.149254	0.089552	0	0.179104	0.014925	0	0.059701	0.059701	0.029851	0.014925	0	0.089552
0.014925	0	0.134328	0.044776	0.044776	0	0.029851	0.059701	0.149254	0.074627	0.014925	0.179104	0	0.014925	0.029851	0.059701	0.014925	0.029851	0	0.104478
0.014925	0	0.089552	0.044776	0.044776	0.029851	0.029851	0.044776	0.149254	0.014925	0.029851	0.19403	0.014925	0.059701	0	0.104478	0.059701	0.029851	0.014925	0.029851
0.029851	0	0.134328	0.059701	0.059701	0.029851	0.029851	0.074627	0.014925	0.074627	0.029851	0.19403	0	0.014925	0.059701	0.014925	0.059701	0.014925	0	0.104478
0.029851	0	0.119403	0.059701	0.044776	0.029851	0	0.134328	0.029851	0.044776	0.029851	0.119403	0.014925	0.029851	0	0.134328	0.074627	0.059701	0	0.044776
0	0	0	0	0	0	0	0	0	0	0	0	0	0	0	1	0	0	0	0
0	0	1	0	0	0	0	0	0	0	0	0	0	0	0	0	0	0	0	0
0.044776	0	0.179104	0.238806	0.014925	0.059701	0.014925	0.074627	0.059701	0.014925	0	0.134328	0	0.044776	0.014925	0.029851	0.014925	0.044776	0	0.014925
0.044776	0	0.268657	0	0	0.044776	0.044776	0.044776	0.074627	0.059701	0	0.134328	0	0.044776	0.014925	0.134328	0.044776	0.014925	0	0.029851
0.015152	0	0.136364	0.106061	0.045455	0.015152	0.045455	0.045455	0.106061	0.045455	0	0.19697	0	0.030303	0	0.136364	0.030303	0.030303	0	0.015152
0.030303	0.015152	0.045455	0.121212	0	0.015152	0.030303	0.060606	0.090909	0.015152	0.015152	0.212121	0	0	0.030303	0.060606	0.106061	0.045455	0.015152	0.090909
0	0.015152	0.227273	0.090909	0.015152	0.030303	0.015152	0.090909	0	0.015152	0.060606	0.19697	0.015152	0	0	0.075758	0.045455	0.030303	0	0.075758
MOTIF xxKRxx_S_xxxxxx ..KR..S......
letter-probability matrix: alength= 20 w= 13 nsites= 36 E= 2.3e-005
0	0	0.057143	0.085714	0	0.057143	0	0.085714	0.257143	0.028571	0	0.114286	0.028571	0.028571	0.114286	0.057143	0.028571	0	0	0.057143
0	0	0.027778	0.055556	0.027778	0.055556	0	0.055556	0.194444	0.083333	0.111111	0.111111	0	0	0.083333	0.055556	0.111111	0.027778	0	0
0	0	0	0	0	0	0	0	1	0	0	0	0	0	0	0	0	0	0	0
0	0	0	0	0	0	0	0	0	0	0	0	0	0	1	0	0	0	0	0
0	0	0.055556	0.111111	0.111111	0	0.027778	0.055556	0.055556	0	0	0.305556	0	0	0	0.194444	0	0	0	0.083333
0.055556	0	0.111111	0	0	0.055556	0	0.166667	0	0	0.027778	0.138889	0.027778	0	0.138889	0.166667	0	0.027778	0	0.083333
0	0	0	0	0	0	0	0	0	0	0	0	0	0	0	1	0	0	0	0
0.027778	0	0.055556	0.055556	0.083333	0	0.027778	0.222222	0	0.111111	0.027778	0.138889	0.027778	0	0.027778	0.111111	0.027778	0.055556	0	0
0.027778	0	0.166667	0.055556	0	0.027778	0	0.055556	0.027778	0.027778	0.055556	0.25	0	0.027778	0	0.166667	0.083333	0	0	0.027778
0	0	0.083333	0.027778	0.111111	0.027778	0.027778	0.111111	0.055556	0.027778	0	0.138889	0.027778	0.055556	0	0.194444	0.055556	0.055556	0	0
0	0	0.083333	0.027778	0	0.083333	0.027778	0.055556	0.138889	0.055556	0.055556	0.166667	0.055556	0	0.027778	0.083333	0.055556	0.055556	0	0.027778
0	0	0.111111	0.111111	0	0	0	0.111111	0.027778	0	0.027778	0.166667	0	0.027778	0.138889	0.111111	0	0.083333	0	0.083333
0.027778	0	0.083333	0.111111	0.027778	0.027778	0.027778	0.027778	0.055556	0.027778	0	0.277778	0.027778	0.055556	0.111111	0.083333	0.027778	0	0	0
MOTIF xxxxxx_S_xExxxx ......S.E....
letter-probability matrix: alength= 20 w= 13 nsites= 344 E= 3.2e-009
0.023324	0.002915	0.067055	0.119534	0.026239	0.020408	0.014577	0.058309	0.099125	0.099125	0.020408	0.154519	0.008746	0.026239	0.049563	0.09621	0.03207	0.046647	0	0.034985
0.014577	0.005831	0.107872	0.084548	0.040816	0.029155	0.023324	0.055394	0.142857	0.087464	0.011662	0.134111	0.014577	0.014577	0.03207	0.067055	0.049563	0.040816	0.005831	0.037901
0.014535	0.002907	0.107558	0.107558	0.008721	0.017442	0.023256	0.081395	0.142442	0.06686	0.023256	0.107558	0.011628	0.05814	0.034884	0.075581	0.037791	0.040698	0	0.037791
0.014535	0	0.090116	0.110465	0.02907	0.026163	0.026163	0.084302	0.130814	0.055233	0.017442	0.136628	0.002907	0.043605	0.031977	0.093023	0.031977	0.046512	0.005814	0.023256
0.026163	0	0.110465	0.075581	0.017442	0.008721	0.014535	0.090116	0.049419	0.081395	0.034884	0.171512	0.011628	0.040698	0.040698	0.104651	0.061047	0.043605	0	0.017442
0.020349	0	0.093023	0.098837	0.031977	0.040698	0.034884	0.06686	0.087209	0.061047	0.011628	0.148256	0.031977	0.023256	0.034884	0.113372	0.031977	0.031977	0	0.037791
0	0	0	0	0	0	0	0	0	0	0	0	0	0	0	1	0	0	0	0
0.034884	0	0.110465	0.165698	0.063953	0.040698	0.014535	0.084302	0.05814	0.061047	0.017442	0	0.014535	0.049419	0.020349	0.116279	0.017442	0.072674	0	0.05814
0	0	0	1	0	0	0	0	0	0	0	0	0	0	0	0	0	0	0	0
0.017442	0	0.119186	0.151163	0.011628	0.034884	0.031977	0.049419	0.098837	0.02907	0.014535	0.203488	0.005814	0.023256	0.052326	0.063953	0.023256	0.026163	0.005814	0.037791
0.017493	0	0.093294	0.142857	0.020408	0.014577	0.03207	0.084548	0.131195	0.078717	0.020408	0.145773	0.005831	0.014577	0.043732	0.061224	0.03207	0.037901	0.002915	0.020408
0.020408	0.002915	0.061224	0.12828	0.011662	0.017493	0.029155	0.069971	0.174927	0.06414	0.011662	0.163265	0.011662	0.03207	0.037901	0.037901	0.046647	0.017493	0.008746	0.052478
0.005882	0.002941	0.088235	0.102941	0.011765	0.044118	0.023529	0.067647	0.167647	0.047059	0.017647	0.144118	0.014706	0.023529	0.044118	0.058824	0.044118	0.035294	0.005882	0.05
MOTIF xxxxxx_S_xDxxxx ......S.D....
letter-probability matrix: alength= 20 w= 13 nsites= 385 E= 1.3e-008
0.01039	0	0.077922	0.093506	0.028571	0.005195	0.033766	0.067532	0.127273	0.051948	0.018182	0.168831	0.007792	0.028571	0.054545	0.085714	0.031169	0.044156	0.002597	0.062338
0.018182	0.002597	0.106494	0.088312	0.046753	0.023377	0.031169	0.098701	0.150649	0.049351	0.036364	0.148052	0.020779	0.01039	0.020779	0.062338	0.031169	0.023377	0	0.031169
0.023377	0.002597	0.111688	0.093506	0.025974	0.023377	0.020779	0.046753	0.124675	0.05974	0.01039	0.12987	0.020779	0.023377	0.07013	0.096104	0.033766	0.031169	0.002597	0.049351
0.012987	0	0.14026	0.101299	0.020779	0.041558	0.023377	0.054545	0.116883	0.05974	0.005195	0.106494	0.015584	0.020779	0.051948	0.111688	0.028571	0.044156	0.002597	0.041558
0.023377	0.002597	0.106494	0.090909	0.036364	0.031169	0.041558	0.085714	0.090909	0.075325	0.01039	0.158442	0.018182	0.038961	0.028571	0.05974	0.025974	0.007792	0	0.067532
0.023377	0	0.127273	0.062338	0.031169	0.023377	0.023377	0.098701	0.080519	0.064935	0.020779	0.161039	0.023377	0.044156	0.031169	0.080519	0.025974	0.044156	0	0.033766
0	0	0	0	0	0	0	0	0	0	0	0	0	0	0	1	0	0	0	0
0.023377	0	0.135065	0.090909	0.028571	0.046753	0.023377	0.067532	0.041558	0.038961	0.020779	0.215584	0.005195	0.018182	0.020779	0.098701	0.020779	0.051948	0	0.051948
0	0	1	0	0	0	0	0	0	0	0	0	0	0	0	0	0	0	0	0
0.028571	0	0.171429	0.14026	0.012987	0.033766	0.023377	0.085714	0.080519	0.046753	0.025974	0.150649	0.005195	0.005195	0.020779	0.077922	0.018182	0.038961	0.002597	0.031169
0.025974	0.002597	0.080519	0.093506	0.025974	0.020779	0.033766	0.083117	0.103896	0.080519	0.007792	0.179221	0.007792	0.028571	0.023377	0.05974	0.041558	0.041558	0	0.05974
0.020833	0.005208	0.101562	0.098958	0.033854	0.026042	0.013021	0.088542	0	0.065104	0.013021	0.192708	0.013021	0.033854	0.044271	0.085938	0.049479	0.044271	0.005208	0.065104
0.013021	0	0.078125	0.096354	0.03125	0.03125	0.018229	0.070312	0.164062	0.039062	0.015625	0.161458	0.015625	0.020833	0.046875	0.078125	0.046875	0.03125	0	0.041667
MOTIF xxxxxx_S_Pxxxxx ......SP.....
letter-probability matrix: alength= 20 w= 13 nsites= 81 E= 3.1e-004
0.037037	0	0.135802	0.061728	0.061728	0.037037	0.012346	0.037037	0	0.049383	0.037037	0.148148	0.024691	0.024691	0.037037	0.08642	0.111111	0.049383	0	0.049383
0.037037	0	0.098765	0.074074	0.037037	0.012346	0.024691	0.074074	0.17284	0.037037	0.012346	0.160494	0.037037	0.012346	0.037037	0.061728	0.037037	0	0	0.074074
0.012346	0.012346	0.08642	0.061728	0.024691	0.037037	0.012346	0.049383	0.111111	0.074074	0	0.17284	0.024691	0.061728	0.049383	0.08642	0.037037	0.049383	0.012346	0.024691
0.024691	0	0.049383	0.074074	0.024691	0.061728	0	0.061728	0.111111	0.061728	0.024691	0.259259	0.012346	0.037037	0.024691	0.08642	0.049383	0.024691	0	0.012346
0	0	0.08642	0.123457	0.012346	0.024691	0.024691	0.098765	0.049383	0.037037	0.037037	0.234568	0.024691	0.074074	0.012346	0.098765	0	0.037037	0	0.024691
0.037037	0	0.074074	0.074074	0.037037	0.012346	0.037037	0.074074	0.061728	0.074074	0.037037	0.185185	0.049383	0.012346	0.037037	0.08642	0.024691	0.061728	0	0.024691
0	0	0	0	0	0	0	0	0	0	0	0	0	0	0	1	0	0	0	0
0	0	0	0	0	0	0	0	0	0	0	0	1	0	0	0	0	0	0	0
0.012346	0	0	0	0.012346	0.012346	0.037037	0.061728	0.123457	0.098765	0.012346	0.185185	0.024691	0.037037	0.049383	0.148148	0.111111	0.037037	0	0.037037
0	0	0.061728	0.061728	0.049383	0	0.024691	0.098765	0.185185	0.049383	0	0.098765	0.037037	0.049383	0.098765	0.098765	0.037037	0.012346	0	0.037037
0.012658	0.025316	0.025316	0.202532	0.012658	0.063291	0	0.075949	0.113924	0.050633	0.012658	0.126582	0	0.012658	0.088608	0.113924	0.012658	0.025316	0	0.025316
0.088608	0.012658	0.101266	0.088608	0.025316	0.037975	0.012658	0.025316	0.113924	0.025316	0	0.177215	0.025316	0.037975	0.025316	0.063291	0.088608	0.025316	0	0.025316
0.012821	0.012821	0.076923	0.038462	0.012821	0	0.064103	0.038462	0.089744	0.064103	0.012821	0.153846	0.051282	0	0.051282	0.141026	0.051282	0.038462	0	0.089744
MOTIF xxxxxG_S_xxxxxx .....GS......
letter-probability matrix: alength= 20 w= 13 nsites= 101 E= 4.6e-002
0	0.009901	0.128713	0.148515	0.019802	0.039604	0.029703	0.049505	0.079208	0.009901	0.029703	0.108911	0.029703	0.009901	0.049505	0.079208	0.069307	0.089109	0	0.019802
0	0.009901	0.059406	0.089109	0.089109	0.049505	0.029703	0.079208	0.069307	0.069307	0.039604	0.148515	0.009901	0.039604	0.029703	0.039604	0.019802	0.059406	0	0.069307
0.019802	0	0.089109	0.138614	0.009901	0.069307	0	0.049505	0.138614	0.079208	0.029703	0.079208	0.029703	0.049505	0.029703	0.09901	0.029703	0.039604	0	0.019802
0.009901	0	0.059406	0.108911	0.019802	0.039604	0.049505	0.069307	0.138614	0.079208	0	0.069307	0.009901	0.039604	0.089109	0.138614	0.039604	0.019802	0	0.019802
0.049505	0	0.069307	0.158416	0.039604	0.049505	0.029703	0.079208	0.049505	0.029703	0.019802	0.108911	0.009901	0.029703	0.09901	0.039604	0.039604	0.059406	0.009901	0.029703
0	0	0	0	0	1	0	0	0	0	0	0	0	0	0	0	0	0	0	0
0	0	0	0	0	0	0	0	0	0	0	0	0	0	0	1	0	0	0	0
0.029703	0	0.09901	0.009901	0.059406	0.069307	0.029703	0.059406	0.039604	0.049505	0.039604	0.257426	0	0.029703	0.039604	0.059406	0.049505	0.059406	0	0.019802
0.049505	0	0	0	0.019802	0.039604	0.029703	0.059406	0.138614	0.079208	0.009901	0.227723	0.019802	0.029703	0.049505	0.059406	0.039604	0.089109	0	0.059406
0	0	0.14	0.11	0.07	0.07	0.02	0.13	0.05	0.07	0.02	0.08	0.01	0.02	0.04	0.08	0.03	0.03	0	0.03
0.02	0	0.16	0.14	0.04	0.04	0	0.06	0.13	0.05	0.01	0.14	0.01	0.03	0.02	0.05	0.01	0.04	0	0.05
0.02	0	0.09	0.1	0.07	0.05	0.03	0.09	0.08	0.05	0.02	0.14	0.04	0.02	0.02	0.07	0.04	0.04	0	0.03
0	0	0.09	0.11	0.02	0.02	0.03	0.05	0.1	0.04	0.04	0.17	0.01	0.02	0.03	0.11	0.02	0.09	0	0.05
MOTIF RxxSxx_S_xxxxxx R..S..S......
letter-probability matrix: alength= 20 w= 13 nsites= 25 E= 3.6e-004
0	0	0	0	0	0	0	0	0	0	0	0	0	0	1	0	0	0	0	0
0.04	0	0.04	0.04	0	0.04	0.04	0.08	0.16	0	0	0.04	0	0.04	0.12	0.24	0.04	0	0	0.08
0.08	0	0.12	0.04	0	0	0	0.12	0.12	0.04	0.04	0.04	0.04	0	0.08	0.12	0.04	0.08	0	0.04
0	0	0	0	0	0	0	0	0	0	0	0	0	0	0	1	0	0	0	0
0.08	0	0.04	0	0.12	0	0.04	0.16	0	0.04	0	0.16	0	0.04	0.04	0.04	0.16	0.04	0	0.04
0.12	0	0.04	0.2	0.12	0	0.04	0	0.04	0.08	0	0.04	0	0	0	0.12	0.08	0.04	0	0.08
0	0	0	0	0	0	0	0	0	0	0	0	0	0	0	1	0	0	0	0
0	0	0.08	0.12	0	0.04	0.04	0.04	0	0.08	0	0.16	0	0.04	0	0.04	0.12	0.04	0	0.2
0.04	0	0	0	0.04	0.04	0	0.04	0.12	0.08	0	0.24	0	0.04	0.04	0.04	0.08	0.12	0	0.08
0	0	0.08	0.04	0.04	0.12	0	0.04	0.08	0	0	0.16	0	0	0.04	0.2	0.12	0.08	0	0
0	0	0.2	0.04	0	0	0	0	0.36	0	0	0.12	0	0	0.04	0.12	0.04	0	0	0.08
0.08	0	0.16	0.32	0	0.04	0	0	0.08	0.08	0	0.04	0	0	0.08	0.04	0	0	0	0.08
0	0	0.08	0	0	0	0	0	0.28	0.04	0	0.08	0	0.04	0.16	0.16	0.08	0	0	0.08
MOTIF xxxxxx_S_Dxxxxx ......SD.....
letter-probability matrix: alength= 20 w= 13 nsites= 229 E= 1.5e-010
0.026201	0.004367	0.139738	0.09607	0.026201	0.030568	0.034934	0.100437	0	0.052402	0.026201	0.152838	0.021834	0.030568	0.026201	0.065502	0.074236	0.056769	0.004367	0.030568
0.026201	0	0.122271	0.087336	0.048035	0.030568	0.021834	0.082969	0.122271	0.043668	0.008734	0.165939	0.0131	0.026201	0.017467	0.056769	0.043668	0.026201	0.004367	0.052402
0.008734	0	0.131004	0.104803	0.021834	0.030568	0.034934	0.034934	0.170306	0.048035	0.008734	0.139738	0.0131	0.026201	0.017467	0.091703	0.039301	0.026201	0	0.052402
0.0131	0	0.152838	0.09607	0.017467	0.017467	0.048035	0.074236	0.113537	0.056769	0.008734	0.148472	0.017467	0.021834	0.030568	0.100437	0.030568	0.030568	0	0.021834
0.021834	0	0.139738	0.082969	0.021834	0.017467	0.008734	0.122271	0.056769	0.043668	0.026201	0.209607	0.004367	0.021834	0.017467	0.048035	0.026201	0.043668	0.004367	0.082969
0.026201	0	0.135371	0.117904	0.017467	0	0	0.039301	0.056769	0.126638	0.026201	0.227074	0.008734	0.021834	0.026201	0.100437	0.021834	0.021834	0	0.026201
0	0	0	0	0	0	0	0	0	0	0	0	0	0	0	1	0	0	0	0
0	0	1	0	0	0	0	0	0	0	0	0	0	0	0	0	0	0	0	0
0.02193	0	0	0	0.02193	0.057018	0.061404	0.122807	0.083333	0.061404	0.030702	0.22807	0.004386	0.02193	0.039474	0.078947	0.030702	0.087719	0	0.048246
0.013216	0.004405	0.171806	0	0.022026	0.044053	0.035242	0.061674	0.066079	0.079295	0.022026	0.140969	0.013216	0.017621	0.017621	0.15859	0.044053	0.035242	0	0.052863
0.004425	0	0.128319	0.084071	0.022124	0.017699	0.017699	0.10177	0.10177	0.048673	0.030973	0.172566	0.00885	0.035398	0.022124	0.097345	0.039823	0.026549	0.004425	0.035398
0.022124	0	0.128319	0.128319	0.030973	0.035398	0.017699	0.057522	0.123894	0.035398	0.022124	0.146018	0	0.017699	0.048673	0.075221	0.044248	0.022124	0	0.044248
0.004425	0	0.128319	0.185841	0.004425	0.013274	0.013274	0.053097	0.141593	0.039823	0.039823	0.128319	0	0.026549	0.044248	0.070796	0.044248	0.022124	0.004425	0.035398
MOTIF xLxxxx_S_xxxxxx .L....S......
letter-probability matrix: alength= 20 w= 13 nsites= 129 E= 1.9e-002
0.023256	0.007752	0.077519	0.069767	0.062016	0.054264	0.023256	0.069767	0.077519	0.093023	0.023256	0.124031	0.007752	0.023256	0.03876	0.069767	0.03876	0.03876	0	0.077519
0	0	0	0	0	0	0	0	0	1	0	0	0	0	0	0	0	0	0	0
0.007752	0	0.077519	0.085271	0.054264	0.03876	0.015504	0.03876	0.139535	0.069767	0.007752	0.131783	0.015504	0.03876	0.062016	0.085271	0.023256	0.023256	0.007752	0.077519
0.023256	0	0.139535	0.054264	0.023256	0.03876	0.046512	0.046512	0.155039	0.023256	0.007752	0.131783	0.015504	0.015504	0.077519	0.093023	0.069767	0.015504	0	0.023256
0.007752	0	0.093023	0.085271	0.03876	0.015504	0.046512	0.023256	0.062016	0.054264	0	0.162791	0.007752	0.062016	0.03876	0.162791	0.077519	0.023256	0	0.03876
0.015504	0	0.108527	0.124031	0.015504	0	0.046512	0.054264	0.093023	0.069767	0.015504	0.170543	0.031008	0.031008	0.015504	0.108527	0.031008	0.03876	0	0.031008
0	0	0	0	0	0	0	0	0	0	0	0	0	0	0	1	0	0	0	0
0.03937	0	0	0.094488	0.062992	0.015748	0.015748	0.102362	0.094488	0.11811	0.007874	0.149606	0	0.023622	0.031496	0.149606	0.031496	0.062992	0	0
0.015748	0	0	0	0.023622	0.055118	0.062992	0.070866	0.110236	0.070866	0.015748	0.188976	0.031496	0.03937	0.047244	0.173228	0.023622	0.031496	0.007874	0.031496
0.015873	0	0.103175	0.119048	0.055556	0.02381	0.02381	0.063492	0.111111	0.063492	0.007937	0.142857	0.015873	0.031746	0.039683	0.079365	0.031746	0.031746	0.007937	0.031746
0.007937	0	0.119048	0.126984	0.047619	0.02381	0.02381	0.079365	0.079365	0.039683	0.015873	0.150794	0.007937	0.02381	0.047619	0.087302	0.071429	0.02381	0.007937	0.015873
0.031746	0	0.103175	0.087302	0.031746	0.015873	0.02381	0.063492	0.087302	0.063492	0.02381	0.230159	0	0.039683	0.031746	0.079365	0.015873	0.031746	0	0.039683
0.007937	0	0.095238	0.103175	0.015873	0.015873	0.007937	0.055556	0.126984	0.055556	0.031746	0.198413	0.015873	0.039683	0.047619	0.079365	0.047619	0.015873	0	0.039683
MOTIF xxxxxx_S_xNxxxx ......S.N....
letter-probability matrix: alength= 20 w= 13 nsites= 346 E= 4.4e+001
0.014493	0.002899	0.095652	0.069565	0.023188	0.026087	0.026087	0.084058	0.121739	0.049275	0.023188	0.208696	0.008696	0.02029	0.04058	0.063768	0.052174	0.04058	0	0.028986
0.014493	0	0.089855	0.095652	0.043478	0.026087	0.02029	0.078261	0.150725	0	0.04058	0.185507	0.017391	0.017391	0.043478	0.084058	0.026087	0.031884	0	0.034783
0.031792	0.00289	0.066474	0.080925	0.031792	0.046243	0.020231	0.089595	0.135838	0.037572	0.017341	0.187861	0.014451	0.014451	0.040462	0.080925	0.026012	0.031792	0.00289	0.040462
0.008671	0	0.092486	0.092486	0.008671	0.017341	0.028902	0.052023	0.130058	0.080925	0.017341	0.16474	0.008671	0.014451	0.069364	0.121387	0.031792	0.023121	0	0.037572
0.028902	0	0.086705	0.063584	0.040462	0.037572	0.020231	0.095376	0.040462	0.040462	0.043353	0.228324	0.00578	0.017341	0.031792	0.080925	0.037572	0.049133	0.00289	0.049133
0.031792	0	0.118497	0.078035	0.034682	0	0.034682	0.086705	0.072254	0.083815	0.011561	0.193642	0.023121	0.00578	0.014451	0.098266	0.034682	0.040462	0	0.037572
0	0	0	0	0	0	0	0	0	0	0	0	0	0	0	1	0	0	0	0
0.00289	0	0	0.118497	0.049133	0.026012	0.008671	0.092486	0.034682	0.104046	0.026012	0.271676	0	0.028902	0.014451	0.121387	0.031792	0.040462	0	0.028902
0	0	0	0	0	0	0	0	0	0	0	1	0	0	0	0	0	0	0	0
0.00289	0	0.135838	0.135838	0.023121	0.014451	0.011561	0.092486	0.089595	0.054913	0.014451	0.199422	0.00289	0.008671	0.023121	0.101156	0.026012	0.043353	0	0.020231
0.014451	0.00289	0.092486	0.115607	0.034682	0.011561	0.014451	0.075145	0.124277	0.031792	0.028902	0.16763	0.008671	0.028902	0.043353	0.060694	0.031792	0.060694	0.00289	0.049133
0.014451	0.00578	0.106936	0.098266	0.023121	0.028902	0.034682	0.043353	0.124277	0.037572	0.034682	0.16185	0.017341	0.028902	0.049133	0.080925	0.026012	0.037572	0	0.046243
0.008671	0.00578	0.098266	0.066474	0.028902	0.043353	0.017341	0.057803	0.121387	0.049133	0.028902	0.16763	0.014451	0.020231	0.049133	0.083815	0.028902	0.063584	0.00289	0.043353
MOTIF xxxRxx_S_xxxxxx ...R..S......
letter-probability matrix: alength= 20 w= 13 nsites= 70 E= 7.3e-004
0	0	0.028571	0.014286	0.028571	0.014286	0.057143	0.057143	0.1	0.085714	0.028571	0.171429	0.014286	0.028571	0.057143	0.157143	0.042857	0.085714	0	0.028571
0.028571	0.014286	0.028571	0.014286	0.071429	0.1	0.057143	0.1	0.1	0	0.014286	0.1	0.042857	0.014286	0.071429	0.114286	0.057143	0.042857	0	0.028571
0.014286	0	0.014286	0.1	0.042857	0.071429	0.014286	0.142857	0	0.028571	0.014286	0.171429	0.042857	0	0.128571	0.1	0.057143	0.042857	0	0.014286
0	0	0	0	0	0	0	0	0	0	0	0	0	0	1	0	0	0	0	0
0	0	0.057143	0.028571	0.014286	0.042857	0.042857	0.042857	0.142857	0.028571	0.014286	0.128571	0.014286	0.028571	0.128571	0.171429	0.057143	0.028571	0	0.028571
0.014286	0	0.085714	0.057143	0.042857	0	0	0.028571	0.1	0.028571	0.042857	0.171429	0.057143	0	0.114286	0.114286	0.028571	0.071429	0	0.042857
0	0	0	0	0	0	0	0	0	0	0	0	0	0	0	1	0	0	0	0
0	0	0	0.028571	0.057143	0.014286	0.014286	0.071429	0.028571	0.2	0.057143	0.2	0	0.071429	0.042857	0.142857	0.028571	0.028571	0	0.014286
0	0	0	0	0.057143	0.1	0.071429	0.071429	0.085714	0.071429	0	0	0.071429	0.071429	0.014286	0.228571	0.071429	0.042857	0	0.042857
0.042857	0	0.042857	0.057143	0.042857	0.057143	0.014286	0.128571	0	0.1	0.028571	0.185714	0.071429	0.014286	0.028571	0.157143	0.028571	0	0	0
0.028571	0	0.085714	0.128571	0.042857	0.028571	0.028571	0.1	0.085714	0.042857	0.028571	0.057143	0.042857	0.028571	0.071429	0.042857	0.042857	0.028571	0	0.085714
0.028571	0	0.057143	0.1	0.028571	0.014286	0.014286	0.057143	0.142857	0.057143	0	0.085714	0.057143	0.057143	0.1	0.071429	0.028571	0.028571	0	0.071429
0	0	0.157143	0.071429	0	0.028571	0.014286	0.042857	0.1	0.028571	0	0.157143	0.014286	0.028571	0.114286	0.1	0.042857	0.057143	0	0.042857

## Sheet: reordered_momo
MEME version 5.3.3
Alphabet= ACDEFGHIKLMNPQRSTVWY
Background letter frequencies
A 0.016342 C 0.001607 D 0.105620 E 0.094247 F 0.025910 G 0.026553 H 0.021435 I 0.062452 K 0.099933 L 0.052414 M 0.016738 N 0.144213 P 0.013647 Q 0.022375 R 0.035998 S 0.159864 T 0.032190 V 0.031795 W 0.001385 Y 0.035281
MOTIF xxxSxx_S_xxxxxK ...S..S.....K
letter-probability matrix: alength= 20 w= 13 nsites= 77 E= 6.7e-006
0.026316	0	0.105263	0.065789	0.052632	0.026316	0	0.052632	0.197368	0.052632	0.013158	0.078947	0.013158	0.026316	0.092105	0.052632	0.065789	0.039474	0	0.039474
0.078947	0	0.065789	0.013158	0.026316	0.052632	0	0.065789	0.144737	0.026316	0.039474	0.131579	0	0	0.078947	0.065789	0.052632	0.026316	0	0.131579
0.012987	0	0.103896	0.051948	0.038961	0.025974	0.025974	0.116883	0.168831	0.064935	0.012987	0.051948	0.012987	0	0.038961	0.116883	0.038961	0.038961	0.012987	0.064935
0	0	0	0	0	0	0	0	0	0	0	0	0	0	0	1	0	0	0	0
0	0	0.155844	0.116883	0.12987	0.012987	0.038961	0.090909	0.038961	0.051948	0.025974	0.103896	0	0.025974	0.012987	0.064935	0.051948	0.038961	0	0.038961
0	0	0.116883	0.116883	0.038961	0.012987	0.025974	0.025974	0.090909	0.090909	0.012987	0.207792	0.012987	0.038961	0	0.103896	0.038961	0.038961	0	0.025974
0	0	0	0	0	0	0	0	0	0	0	0	0	0	0	1	0	0	0	0
0.025974	0	0.155844	0.103896	0.012987	0.025974	0.025974	0.103896	0.064935	0.090909	0	0.12987	0	0.025974	0.012987	0.064935	0.038961	0.051948	0	0.064935
0	0	0.12987	0.090909	0.051948	0.025974	0.064935	0.103896	0.064935	0.103896	0.012987	0.155844	0	0.012987	0.012987	0.077922	0.051948	0.038961	0	0
0.025974	0	0.077922	0.181818	0.012987	0.038961	0.025974	0.064935	0.090909	0.077922	0.038961	0.168831	0	0.012987	0.012987	0.077922	0.025974	0.038961	0	0.025974
0	0	0.155844	0.077922	0.064935	0.025974	0.025974	0.038961	0.207792	0.012987	0.012987	0.181818	0	0.012987	0.051948	0.077922	0	0.012987	0	0.038961
0.025974	0	0.090909	0.12987	0.025974	0.051948	0.012987	0.012987	0.181818	0.051948	0.077922	0.12987	0	0.038961	0.038961	0.025974	0.038961	0.012987	0	0.051948
0	0	0	0	0	0	0	0	1	0	0	0	0	0	0	0	0	0	0	0
MOTIF xxxxxx_S_DDExxx ......SDDE...
letter-probability matrix: alength= 20 w= 13 nsites= 29 E= 8.8e-006
0	0.034483	0.034483	0.241379	0.068966	0.034483	0.034483	0.034483	0.137931	0.068966	0	0.103448	0	0.034483	0.068966	0	0	0.068966	0	0.034483
0.034483	0	0.172414	0.103448	0.034483	0	0.034483	0.068966	0.206897	0.068966	0	0.068966	0.068966	0	0	0	0.068966	0.034483	0	0.034483
0	0	0.068966	0.068966	0.034483	0.068966	0.034483	0	0.206897	0.034483	0	0.241379	0	0.034483	0.034483	0.034483	0.068966	0	0	0.068966
0.034483	0	0.137931	0	0	0.034483	0	0.034483	0.034483	0.034483	0.034483	0.275862	0.068966	0.034483	0.068966	0.103448	0.034483	0.034483	0	0.034483
0.034483	0	0.068966	0.068966	0.034483	0.034483	0.068966	0.172414	0.034483	0.068966	0	0.137931	0	0.034483	0.034483	0.103448	0.068966	0.034483	0	0
0	0	0.068966	0.172414	0.103448	0.034483	0.103448	0.034483	0.103448	0.034483	0.034483	0.172414	0	0	0	0.034483	0.034483	0	0	0.068966
0	0	0	0	0	0	0	0	0	0	0	0	0	0	0	1	0	0	0	0
0	0	1	0	0	0	0	0	0	0	0	0	0	0	0	0	0	0	0	0
0	0	1	0	0	0	0	0	0	0	0	0	0	0	0	0	0	0	0	0
0	0	0	1	0	0	0	0	0	0	0	0	0	0	0	0	0	0	0	0
0	0	0.103448	0.241379	0.034483	0	0.034483	0.137931	0.103448	0.034483	0	0.103448	0.034483	0	0.034483	0.103448	0	0.034483	0	0
0	0	0.241379	0.206897	0.137931	0.034483	0	0.034483	0.068966	0.068966	0	0.068966	0	0	0.034483	0.034483	0	0.034483	0	0.034483
0	0	0.172414	0.137931	0.034483	0	0	0.034483	0.103448	0.068966	0.034483	0.068966	0	0.068966	0.103448	0.068966	0	0.068966	0	0.034483
MOTIF xxxxxS_S_xExxxx .....SS.E....
letter-probability matrix: alength= 20 w= 13 nsites= 65 E= 4.7e-006
0	0	0.046154	0.076923	0.061538	0	0	0.076923	0.2	0.076923	0.015385	0.2	0.015385	0.015385	0.030769	0.092308	0	0.061538	0	0.030769
0	0.015385	0.061538	0.153846	0.030769	0.015385	0.030769	0.061538	0.153846	0.061538	0.030769	0.092308	0	0.030769	0.030769	0.076923	0.015385	0.092308	0	0.046154
0.015385	0	0.030769	0.107692	0.015385	0.030769	0.030769	0.107692	0.2	0.092308	0.046154	0.138462	0	0.015385	0	0.076923	0.030769	0.061538	0	0
0.030769	0	0.015385	0.092308	0.030769	0.030769	0	0.092308	0.107692	0.092308	0.015385	0.169231	0	0.030769	0.061538	0.046154	0.030769	0.061538	0	0.092308
0.030769	0	0.046154	0.030769	0.030769	0	0.046154	0.153846	0.030769	0.153846	0.046154	0.169231	0.030769	0.015385	0.015385	0.030769	0.046154	0.092308	0	0.030769
0	0	0	0	0	0	0	0	0	0	0	0	0	0	0	1	0	0	0	0
0	0	0	0	0	0	0	0	0	0	0	0	0	0	0	1	0	0	0	0
0	0	0.169231	0.138462	0.046154	0.015385	0.030769	0.046154	0.046154	0.030769	0	0.261538	0	0.015385	0	0.061538	0.015385	0.061538	0	0.061538
0	0	0	1	0	0	0	0	0	0	0	0	0	0	0	0	0	0	0	0
0	0	0.076923	0.2	0.015385	0.015385	0.046154	0.030769	0.123077	0.030769	0.015385	0.2	0	0.046154	0.046154	0.030769	0.015385	0	0.030769	0.076923
0.015625	0	0.0625	0.15625	0.046875	0.015625	0.015625	0.09375	0.203125	0.078125	0	0.15625	0	0	0.0625	0.03125	0.015625	0.015625	0	0.03125
0.015625	0	0.140625	0.171875	0	0.015625	0.046875	0.109375	0.125	0.046875	0.015625	0.125	0.03125	0.015625	0.015625	0.03125	0.03125	0.046875	0	0.015625
0.015625	0	0.09375	0.078125	0.015625	0.015625	0.015625	0.0625	0.25	0.03125	0.03125	0.125	0.03125	0.015625	0.046875	0.03125	0.0625	0.03125	0	0.046875
MOTIF Kxxxxx_S_Pxxxxx K.....SP.....
letter-probability matrix: alength= 20 w= 13 nsites= 20 E= 1.8e-002
0	0	0	0	0	0	0	0	1	0	0	0	0	0	0	0	0	0	0	0
0.1	0	0.05	0.1	0.1	0.05	0	0.05	0.15	0.05	0	0.15	0.05	0	0.05	0	0.05	0.05	0	0
0	0	0	0.1	0.05	0	0	0.05	0.2	0.1	0	0.1	0.05	0	0	0.25	0.1	0	0	0
0	0	0.05	0.1	0.05	0	0	0.1	0.05	0.05	0	0.15	0.05	0.05	0.05	0.05	0.05	0.1	0	0.1
0.05	0	0.15	0.05	0.1	0	0	0.05	0	0.1	0	0.15	0	0	0	0.1	0.15	0.1	0	0
0.05	0	0.05	0.05	0	0.1	0	0.1	0	0.05	0	0.15	0	0.1	0.05	0	0.15	0.05	0	0.1
0	0	0	0	0	0	0	0	0	0	0	0	0	0	0	1	0	0	0	0
0	0	0	0	0	0	0	0	0	0	0	0	1	0	0	0	0	0	0	0
0.05	0	0.05	0	0.05	0.05	0.05	0	0.15	0.1	0	0.25	0.05	0	0.05	0.15	0	0	0	0
0	0	0.05	0.05	0	0	0.05	0.1	0.25	0.05	0	0.25	0.05	0	0	0.1	0.05	0	0	0
0.05	0	0.15	0	0.05	0	0	0.05	0.15	0.05	0	0.1	0.05	0	0.05	0.2	0.05	0.05	0	0
0.1	0	0.1	0.05	0.05	0.05	0.05	0.05	0	0	0.05	0.15	0	0.05	0.05	0.15	0.05	0	0	0.05
0	0	0.2	0.1	0	0	0	0.05	0.15	0.05	0	0.25	0.05	0	0.05	0.05	0.05	0	0	0
MOTIF xxxxNx_S_xDxxKx ....N.S.D..K.
letter-probability matrix: alength= 20 w= 13 nsites= 24 E= 2.4e-004
0	0	0.125	0	0.041667	0.041667	0	0.208333	0.125	0	0	0.208333	0	0	0	0.125	0.083333	0	0	0.041667
0	0	0.25	0.208333	0	0.041667	0	0.125	0.041667	0.125	0	0.041667	0	0.041667	0	0.125	0	0	0	0
0	0	0.166667	0.125	0.041667	0.041667	0.083333	0.041667	0.083333	0.041667	0.041667	0.083333	0.041667	0.041667	0.083333	0.041667	0	0	0	0.041667
0	0	0.208333	0.125	0	0.041667	0	0.125	0.125	0.041667	0	0.083333	0	0	0.041667	0.083333	0.125	0	0	0
0	0	0	0	0	0	0	0	0	0	0	1	0	0	0	0	0	0	0	0
0.041667	0	0.041667	0.166667	0	0	0.083333	0.125	0.125	0	0	0.166667	0	0	0	0.083333	0	0.166667	0	0
0	0	0	0	0	0	0	0	0	0	0	0	0	0	0	1	0	0	0	0
0	0	0.208333	0.166667	0.041667	0	0	0	0.041667	0.125	0	0.125	0.041667	0	0	0.083333	0.041667	0.083333	0	0.041667
0	0	1	0	0	0	0	0	0	0	0	0	0	0	0	0	0	0	0	0
0	0	0.125	0.333333	0.083333	0	0	0.083333	0.083333	0	0	0.166667	0	0	0.041667	0.041667	0	0	0	0.041667
0	0	0.041667	0.166667	0	0	0	0.208333	0.25	0.041667	0	0.166667	0	0	0	0.041667	0	0.041667	0	0.041667
0	0	0	0	0	0	0	0	1	0	0	0	0	0	0	0	0	0	0	0
0.083333	0.041667	0.166667	0.041667	0	0	0	0.083333	0.125	0	0.083333	0.083333	0	0.041667	0	0.125	0.041667	0.041667	0	0.041667
MOTIF Kxxxxx_S_xDxxxx K.....S.D....
letter-probability matrix: alength= 20 w= 13 nsites= 87 E= 1.3e-005
0	0	0	0	0	0	0	0	1	0	0	0	0	0	0	0	0	0	0	0
0.011494	0.011494	0.045977	0.091954	0.011494	0.022989	0.011494	0.103448	0.16092	0.068966	0.034483	0.183908	0.022989	0.011494	0	0.08046	0.011494	0.034483	0	0.08046
0.022989	0.011494	0.045977	0.126437	0.034483	0.034483	0.011494	0.08046	0.114943	0.068966	0.022989	0.114943	0.011494	0.022989	0.045977	0.08046	0.045977	0.045977	0	0.057471
0	0	0.068966	0.057471	0.022989	0.045977	0.057471	0.057471	0.114943	0.103448	0.045977	0.16092	0.011494	0.011494	0.045977	0.103448	0.011494	0.045977	0	0.034483
0	0	0.103448	0.114943	0.045977	0.022989	0.011494	0.126437	0.034483	0.057471	0.011494	0.218391	0.034483	0.011494	0.011494	0.034483	0.057471	0.045977	0	0.057471
0.011494	0	0.103448	0.08046	0.057471	0.011494	0.022989	0.137931	0.057471	0.057471	0.011494	0.103448	0.022989	0.045977	0.034483	0.114943	0.045977	0.034483	0	0.045977
0	0	0	0	0	0	0	0	0	0	0	0	0	0	0	1	0	0	0	0
0	0	0.172414	0.137931	0.045977	0.045977	0.011494	0.034483	0.045977	0.068966	0.022989	0.229885	0	0	0.011494	0.103448	0.022989	0.022989	0	0.022989
0	0	1	0	0	0	0	0	0	0	0	0	0	0	0	0	0	0	0	0
0.011494	0	0.172414	0.149425	0.011494	0.045977	0.022989	0.103448	0.045977	0.057471	0.034483	0.126437	0	0.022989	0.011494	0.057471	0.068966	0.057471	0	0
0.011494	0	0.08046	0.149425	0.011494	0	0.011494	0.068966	0.091954	0.091954	0.022989	0.183908	0.011494	0.022989	0.057471	0.045977	0.045977	0.045977	0	0.045977
0.011628	0	0.104651	0.093023	0.011628	0.011628	0	0.034884	0.162791	0.069767	0.034884	0.069767	0	0.023256	0.034884	0.104651	0.081395	0.05814	0.011628	0.081395
0.011628	0.011628	0.081395	0.081395	0.05814	0.011628	0.011628	0.081395	0.127907	0.034884	0.011628	0.22093	0.023256	0	0.046512	0.05814	0.05814	0	0	0.069767
MOTIF xxxxYx_S_Dxxxxx ....Y.SD.....
letter-probability matrix: alength= 20 w= 13 nsites= 46 E= 2.0e-005
0	0	0.065217	0.043478	0.021739	0.043478	0	0.021739	0.173913	0.086957	0.043478	0.195652	0	0	0.043478	0.173913	0.043478	0.043478	0	0
0	0.021739	0.108696	0.130435	0.108696	0	0	0.043478	0.086957	0	0	0.173913	0	0.021739	0.043478	0.065217	0.065217	0.065217	0	0.065217
0	0	0.065217	0.021739	0.021739	0.043478	0.065217	0.086957	0.217391	0.043478	0	0.173913	0.043478	0	0.043478	0.043478	0.021739	0.065217	0	0.043478
0.021739	0	0.021739	0.108696	0	0.021739	0.065217	0.065217	0.108696	0.086957	0.021739	0.217391	0.021739	0.021739	0	0.130435	0.065217	0	0	0.021739
0	0	0	0	0	0	0	0	0	0	0	0	0	0	0	0	0	0	0	1
0.043478	0	0.152174	0.086957	0.043478	0.021739	0.021739	0.130435	0.021739	0.065217	0.021739	0.108696	0	0.021739	0	0.130435	0.043478	0.021739	0	0.065217
0	0	0	0	0	0	0	0	0	0	0	0	0	0	0	1	0	0	0	0
0	0	1	0	0	0	0	0	0	0	0	0	0	0	0	0	0	0	0	0
0	0	0.152174	0.195652	0	0.065217	0.043478	0.021739	0.065217	0.043478	0	0.152174	0	0	0.065217	0.130435	0.021739	0.043478	0	0
0.021739	0	0.173913	0.26087	0.021739	0	0	0.065217	0.108696	0	0	0.065217	0	0.065217	0	0.152174	0.021739	0.021739	0	0.021739
0	0	0.130435	0.130435	0	0.021739	0.021739	0.086957	0.108696	0.086957	0	0.086957	0	0.043478	0.021739	0.086957	0.065217	0.021739	0	0.086957
0.021739	0	0.108696	0.152174	0	0	0	0.043478	0.23913	0.043478	0.021739	0.152174	0	0.043478	0.043478	0.043478	0.021739	0.021739	0	0.043478
0	0.021739	0.152174	0.130435	0.021739	0.021739	0.043478	0.086957	0.130435	0	0	0.152174	0	0.021739	0.021739	0.043478	0.043478	0.043478	0	0.065217
MOTIF xxxxxx_S_xExxxx ......S.E....
letter-probability matrix: alength= 20 w= 13 nsites= 407 E= 1.3e-008
0.022167	0.004926	0.066502	0.110837	0.017241	0.022167	0.012315	0.05665	0.14532	0.083744	0.019704	0.14532	0.019704	0.027094	0.061576	0.076355	0.034483	0.036946	0	0.036946
0.012315	0.004926	0.110837	0.081281	0.036946	0.029557	0.022167	0.061576	0.128079	0.083744	0.009852	0.152709	0.014778	0.022167	0.036946	0.064039	0.054187	0.029557	0.004926	0.039409
0.022113	0.002457	0.125307	0.103194	0.007371	0.014742	0.02457	0.068796	0.144963	0.054054	0.014742	0.103194	0.012285	0.04914	0.039312	0.081081	0.044226	0.044226	0	0.044226
0.012285	0	0.100737	0.105651	0.034398	0.029484	0.036855	0.078624	0.12285	0.068796	0.014742	0.130221	0.007371	0.039312	0.034398	0.090909	0.031941	0.041769	0.004914	0.014742
0.019656	0	0.117936	0.07371	0.029484	0.019656	0.019656	0.085995	0.04914	0.063882	0.041769	0.176904	0.012285	0.039312	0.041769	0.095823	0.04914	0.041769	0	0.022113
0.022113	0	0.09828	0.105651	0.044226	0.034398	0.034398	0.078624	0.095823	0.07371	0.012285	0.174447	0.029484	0.027027	0.036855	0	0.044226	0.036855	0	0.051597
0	0	0	0	0	0	0	0	0	0	0	0	0	0	0	1	0	0	0	0
0.029484	0	0.14742	0.120393	0.04914	0.029484	0.009828	0.063882	0.039312	0.046683	0.014742	0.176904	0.012285	0.041769	0.017199	0.093366	0.014742	0.054054	0	0.039312
0	0	0	1	0	0	0	0	0	0	0	0	0	0	0	0	0	0	0	0
0.017199	0	0.110565	0.174447	0.017199	0.031941	0.029484	0.051597	0.09828	0.031941	0.009828	0.181818	0.009828	0.014742	0.041769	0.081081	0.031941	0.029484	0.002457	0.034398
0.014742	0	0.088452	0.135135	0.019656	0.019656	0.034398	0.081081	0.113022	0.083538	0.019656	0.179361	0.009828	0.012285	0.029484	0.056511	0.031941	0.041769	0.002457	0.027027
0.017199	0.002457	0.071253	0.125307	0.014742	0.019656	0.027027	0.063882	0.164619	0.056511	0.022113	0.17199	0.007371	0.034398	0.041769	0.051597	0.041769	0.017199	0.007371	0.041769
0.007426	0.002475	0.076733	0.111386	0.009901	0.04703	0.024752	0.066832	0.165842	0.044554	0.024752	0.155941	0.007426	0.022277	0.04703	0.061881	0.04703	0.032178	0.00495	0.039604
MOTIF xxxRxx_S_Ixxxxx ...R..SI.....
letter-probability matrix: alength= 20 w= 13 nsites= 24 E= 9.5e-004
0.083333	0	0.125	0.041667	0	0	0.041667	0.041667	0.208333	0.041667	0	0	0	0	0.125	0.041667	0.083333	0.083333	0	0.083333
0.041667	0	0.041667	0.041667	0	0	0.083333	0.083333	0.083333	0.083333	0.083333	0.083333	0	0	0.166667	0.125	0.083333	0	0	0
0.083333	0	0	0.166667	0.041667	0	0.041667	0	0.291667	0	0.083333	0.083333	0.041667	0	0.125	0	0.041667	0	0	0
0	0	0	0	0	0	0	0	0	0	0	0	0	0	1	0	0	0	0	0
0.083333	0	0	0.041667	0.083333	0	0	0	0.125	0	0.041667	0.25	0	0.083333	0.041667	0.166667	0.041667	0.041667	0	0
0	0	0.041667	0.083333	0	0.041667	0.041667	0.166667	0.041667	0	0	0.166667	0	0.041667	0.166667	0.208333	0	0	0	0
0	0	0	0	0	0	0	0	0	0	0	0	0	0	0	1	0	0	0	0
0	0	0	0	0	0	0	1	0	0	0	0	0	0	0	0	0	0	0	0
0	0	0.208333	0	0	0	0.041667	0	0	0	0	0.291667	0	0	0	0.25	0.125	0.041667	0	0.041667
0	0	0.041667	0.083333	0.041667	0	0.125	0.291667	0	0.083333	0	0.083333	0.083333	0.041667	0	0.041667	0.041667	0.041667	0	0
0.041667	0	0.083333	0.041667	0.041667	0.083333	0.041667	0.041667	0.083333	0	0.041667	0.208333	0.041667	0	0.041667	0.083333	0.041667	0.041667	0	0.041667
0	0	0.083333	0.083333	0	0.041667	0	0.125	0.041667	0.125	0.041667	0.041667	0	0.041667	0.208333	0.125	0	0	0	0.041667
0	0	0.125	0.083333	0	0	0	0.041667	0.125	0.083333	0	0.166667	0.041667	0	0.083333	0.125	0.041667	0.083333	0	0
MOTIF xKxxxx_S_xDxxxx .K....S.D....
letter-probability matrix: alength= 20 w= 13 nsites= 62 E= 3.8e-004
0	0	0.064516	0.129032	0.048387	0	0.032258	0.064516	0	0.064516	0	0.193548	0	0.064516	0.096774	0.080645	0.016129	0.032258	0	0.112903
0	0	0	0	0	0	0	0	1	0	0	0	0	0	0	0	0	0	0	0
0	0	0.112903	0.032258	0.032258	0.048387	0	0	0.129032	0.080645	0	0.177419	0	0	0.177419	0.080645	0.032258	0.016129	0	0.080645
0.016129	0	0.064516	0.112903	0.032258	0.016129	0	0.096774	0.129032	0.064516	0	0.096774	0.032258	0.032258	0.064516	0.112903	0.016129	0.064516	0	0.048387
0	0	0.080645	0.064516	0.064516	0.016129	0.048387	0.129032	0.048387	0.096774	0.016129	0.16129	0	0.048387	0	0.080645	0.032258	0.016129	0	0.096774
0.016129	0	0.209677	0.048387	0.048387	0.032258	0.016129	0.048387	0.016129	0.096774	0.016129	0.112903	0	0.016129	0.080645	0.096774	0.080645	0.016129	0	0.048387
0	0	0	0	0	0	0	0	0	0	0	0	0	0	0	1	0	0	0	0
0.048387	0	0.16129	0.112903	0.048387	0.016129	0.016129	0.016129	0	0.048387	0	0.16129	0	0.048387	0.016129	0.145161	0.032258	0.096774	0	0.032258
0	0	1	0	0	0	0	0	0	0	0	0	0	0	0	0	0	0	0	0
0.016129	0	0.145161	0.16129	0.016129	0.032258	0	0.112903	0.016129	0.032258	0.048387	0.177419	0.016129	0	0	0.096774	0.016129	0.064516	0	0.048387
0.016129	0	0.129032	0.048387	0.016129	0	0.080645	0.080645	0.064516	0.096774	0.016129	0.080645	0.016129	0.080645	0.032258	0.096774	0.016129	0.048387	0	0.080645
0.016129	0	0.096774	0.080645	0.064516	0	0.016129	0.064516	0.16129	0.064516	0.016129	0.177419	0.016129	0.016129	0.016129	0.112903	0.032258	0.016129	0	0.032258
0	0.016129	0.096774	0.129032	0.016129	0.048387	0.016129	0.048387	0.129032	0.016129	0.016129	0.177419	0	0.048387	0.032258	0.096774	0.080645	0.032258	0	0
MOTIF xxxxxx_S_Pxxxxx ......SP.....
letter-probability matrix: alength= 20 w= 13 nsites= 84 E= 3.1e-004
0.035714	0	0.130952	0.059524	0.059524	0.035714	0.011905	0.047619	0	0.047619	0.035714	0.142857	0.02381	0.02381	0.035714	0.107143	0.107143	0.047619	0	0.047619
0.035714	0	0.107143	0.071429	0.035714	0.02381	0.02381	0.071429	0.166667	0.035714	0.011905	0.166667	0.035714	0.011905	0.035714	0.059524	0.035714	0	0	0.071429
0.02381	0.011905	0.095238	0.059524	0.02381	0.035714	0.011905	0.047619	0.119048	0.071429	0	0.166667	0.02381	0.059524	0.047619	0.083333	0.035714	0.047619	0.011905	0.02381
0.02381	0	0.047619	0.071429	0.02381	0.059524	0	0.071429	0.107143	0.059524	0.02381	0.261905	0.011905	0.035714	0.035714	0.083333	0.047619	0.02381	0	0.011905
0	0	0.083333	0.119048	0.011905	0.02381	0.02381	0.095238	0.047619	0.047619	0.035714	0.25	0.02381	0.071429	0.011905	0.095238	0	0.035714	0	0.02381
0.035714	0	0.083333	0.071429	0.035714	0.011905	0.035714	0.083333	0.059524	0.071429	0.035714	0.178571	0.047619	0.011905	0.035714	0.083333	0.02381	0.059524	0	0.035714
0	0	0	0	0	0	0	0	0	0	0	0	0	0	0	1	0	0	0	0
0	0	0	0	0	0	0	0	0	0	0	0	1	0	0	0	0	0	0	0
0.011905	0	0.02381	0	0.011905	0.011905	0.035714	0.059524	0.119048	0.095238	0.011905	0.178571	0.02381	0.035714	0.047619	0.142857	0.119048	0.035714	0	0.035714
0	0	0.071429	0.059524	0.047619	0	0.02381	0.095238	0.202381	0.047619	0	0.095238	0.035714	0.047619	0.095238	0.095238	0.035714	0.011905	0	0.035714
0.012195	0.02439	0.02439	0.195122	0.012195	0.060976	0	0.073171	0.109756	0.04878	0.02439	0.134146	0	0.012195	0.097561	0.109756	0.012195	0.02439	0	0.02439
0.085366	0.012195	0.097561	0.085366	0.036585	0.036585	0.012195	0.036585	0.109756	0.02439	0	0.170732	0.02439	0.036585	0.036585	0.060976	0.085366	0.02439	0	0.02439
0.012346	0.012346	0.074074	0.037037	0.012346	0	0.061728	0.037037	0.111111	0.074074	0.012346	0.148148	0.049383	0	0.049383	0.135802	0.049383	0.037037	0	0.08642
MOTIF xxxxIx_S_Dxxxxx ....I.SD.....
letter-probability matrix: alength= 20 w= 13 nsites= 49 E= 8.9e-005
0.061224	0.020408	0.081633	0.122449	0.040816	0.020408	0.081633	0.040816	0.142857	0.020408	0	0.163265	0.040816	0.020408	0.020408	0.040816	0.040816	0.020408	0	0.020408
0.020408	0	0.142857	0.102041	0.081633	0	0	0.081633	0.122449	0.081633	0	0.163265	0.020408	0.040816	0	0.061224	0.040816	0	0	0.040816
0	0	0.163265	0.081633	0.020408	0.020408	0	0.040816	0.265306	0.040816	0	0.102041	0	0.040816	0.020408	0.142857	0.020408	0	0	0.040816
0.020408	0	0.142857	0.081633	0.020408	0	0.122449	0.122449	0.061224	0.040816	0	0.265306	0	0.020408	0	0.020408	0.020408	0.061224	0	0
0	0	0	0	0	0	0	1	0	0	0	0	0	0	0	0	0	0	0	0
0.020408	0	0.102041	0.081633	0	0.061224	0.102041	0	0.020408	0.081633	0	0.163265	0	0.102041	0.040816	0.102041	0.020408	0.061224	0	0.040816
0	0	0	0	0	0	0	0	0	0	0	0	0	0	0	1	0	0	0	0
0	0	1	0	0	0	0	0	0	0	0	0	0	0	0	0	0	0	0	0
0.061224	0	0.122449	0	0	0.020408	0.061224	0.122449	0	0.040816	0.040816	0.265306	0	0.040816	0	0.122449	0.020408	0.040816	0	0.040816
0.020408	0	0.122449	0.081633	0.040816	0.061224	0.081633	0.020408	0.040816	0.122449	0.020408	0.122449	0	0.040816	0	0.122449	0.020408	0	0	0.081633
0.020833	0	0.145833	0.104167	0	0	0	0.041667	0.145833	0.0625	0	0.25	0	0.020833	0.020833	0.104167	0.020833	0.041667	0	0.020833
0.041667	0	0.083333	0.0625	0.041667	0	0.041667	0.104167	0.166667	0.020833	0	0.1875	0	0.020833	0.041667	0.104167	0.020833	0.0625	0	0
0	0	0.125	0.229167	0	0	0.041667	0.125	0.1875	0.041667	0.020833	0.104167	0	0.020833	0	0.0625	0	0.020833	0	0.020833
MOTIF xxxxxx_S_SxxxxK ......SS....K
letter-probability matrix: alength= 20 w= 13 nsites= 46 E= 6.6e-004
0	0	0.173913	0.086957	0.021739	0.021739	0.021739	0.043478	0.065217	0.065217	0	0.217391	0	0.043478	0.065217	0.086957	0	0.021739	0	0.065217
0.021739	0	0.065217	0	0.065217	0.021739	0	0.108696	0.195652	0.086957	0.043478	0.217391	0.021739	0	0.065217	0.043478	0.021739	0	0	0.021739
0	0	0.086957	0.108696	0	0.021739	0	0.108696	0.195652	0.043478	0	0.217391	0	0	0	0.043478	0.043478	0.065217	0	0.065217
0	0	0.108696	0.065217	0.043478	0.065217	0.021739	0.043478	0.195652	0.065217	0.021739	0.130435	0	0.086957	0.043478	0	0.065217	0	0	0.043478
0.021739	0	0.173913	0.021739	0.065217	0	0.043478	0.021739	0.065217	0.065217	0.021739	0.195652	0	0.021739	0.065217	0.173913	0	0.021739	0	0.021739
0.021739	0	0.021739	0.065217	0.086957	0	0.021739	0.108696	0.043478	0.217391	0.043478	0.086957	0.021739	0	0	0.065217	0	0.108696	0.021739	0.065217
0	0	0	0	0	0	0	0	0	0	0	0	0	0	0	1	0	0	0	0
0	0	0	0	0	0	0	0	0	0	0	0	0	0	0	1	0	0	0	0
0	0	0.195652	0	0.065217	0.021739	0.021739	0.065217	0.043478	0.086957	0.021739	0.217391	0.021739	0.021739	0	0.043478	0.021739	0.065217	0	0.086957
0	0	0.282609	0.173913	0.021739	0	0	0.108696	0	0.130435	0	0.086957	0.021739	0	0.021739	0.086957	0.043478	0	0	0.021739
0.043478	0	0.065217	0.130435	0.086957	0.065217	0	0.065217	0.217391	0.021739	0.021739	0.108696	0	0	0.043478	0.086957	0	0	0.021739	0.021739
0	0	0.195652	0.108696	0	0	0.021739	0.065217	0.195652	0.043478	0	0.086957	0	0.065217	0.021739	0.086957	0.021739	0	0	0.086957
0	0	0	0	0	0	0	0	1	0	0	0	0	0	0	0	0	0	0	0
MOTIF xxxxxG_S_xxxxxx .....GS......
letter-probability matrix: alength= 20 w= 13 nsites= 114 E= 1.4e-002
0	0.008772	0.131579	0.140351	0.017544	0.035088	0.026316	0.052632	0.105263	0.017544	0.026316	0.122807	0.026316	0.008772	0.052632	0.087719	0.052632	0.070175	0	0.017544
0	0.008772	0.070175	0.087719	0.087719	0.052632	0.026316	0.061404	0.078947	0.070175	0.035088	0.149123	0.008772	0.035088	0.04386	0.052632	0.017544	0.052632	0	0.061404
0.026316	0	0.096491	0.114035	0.008772	0.070175	0	0.04386	0.140351	0.070175	0.026316	0.105263	0.026316	0.04386	0.04386	0.096491	0.026316	0.04386	0	0.017544
0.017544	0	0.078947	0.096491	0.017544	0.04386	0.026316	0.061404	0.131579	0.078947	0	0.078947	0.008772	0.04386	0.114035	0.114035	0.04386	0.017544	0	0.026316
0.052632	0	0.078947	0.131579	0.04386	0.052632	0.026316	0.070175	0.070175	0.04386	0.017544	0.114035	0.008772	0.035088	0.087719	0.04386	0.035088	0.052632	0.008772	0.026316
0	0	0	0	0	1	0	0	0	0	0	0	0	0	0	0	0	0	0	0
0	0	0	0	0	0	0	0	0	0	0	0	0	0	0	1	0	0	0	0
0.026316	0	0.105263	0.008772	0.061404	0.061404	0.026316	0.052632	0.035088	0.070175	0.04386	0.236842	0	0.026316	0.035088	0.070175	0.04386	0.070175	0	0.026316
0.052632	0	0.096491	0	0.017544	0.035088	0.026316	0.061404	0.122807	0.070175	0.008772	0.175439	0.017544	0.026316	0.04386	0.061404	0.035088	0.096491	0	0.052632
0	0	0.141593	0.106195	0.079646	0.070796	0.017699	0.123894	0.053097	0.044248	0.017699	0.088496	0.00885	0.017699	0.044248	0.088496	0.026549	0.026549	0	0.044248
0.017699	0	0.168142	0.132743	0.035398	0.035398	0	0.053097	0.115044	0.061947	0.017699	0.141593	0.00885	0.026549	0.017699	0.053097	0.026549	0.035398	0	0.053097
0.017699	0	0.106195	0.123894	0.061947	0.044248	0.00885	0.079646	0.079646	0.061947	0.017699	0.150442	0.035398	0.017699	0.026549	0.061947	0.035398	0.035398	0	0.035398
0.00885	0	0.088496	0.123894	0.017699	0.017699	0.035398	0.026549	0.123894	0.035398	0.035398	0.176991	0.00885	0.017699	0.044248	0.097345	0.026549	0.070796	0	0.044248
MOTIF Kxxxxx_S_xxxxxx K.....S......
letter-probability matrix: alength= 20 w= 13 nsites= 268 E= 2.1e-009
0	0	0	0	0	0	0	0	1	0	0	0	0	0	0	0	0	0	0	0
0.003731	0	0.085821	0.108209	0.029851	0.026119	0.033582	0.085821	0.13806	0.067164	0.014925	0.175373	0.003731	0.022388	0.026119	0.078358	0.029851	0.029851	0	0.041045
0.022388	0.003731	0.097015	0.08209	0.029851	0.044776	0.033582	0.05597	0.097015	0.059701	0.022388	0.190299	0	0.033582	0.022388	0.059701	0.037313	0.041045	0	0.067164
0.011194	0	0.123134	0.078358	0.044776	0.022388	0.033582	0.044776	0.097015	0.11194	0.014925	0.078358	0.003731	0.026119	0.052239	0.141791	0.041045	0.041045	0.007463	0.026119
0.029851	0	0.085821	0.08209	0.041045	0.007463	0.033582	0.059701	0.052239	0.085821	0.018657	0.171642	0.014925	0.026119	0.026119	0.156716	0.041045	0.052239	0	0.014925
0.014925	0.003731	0.123134	0.063433	0.026119	0	0.026119	0.070896	0.074627	0.108209	0.033582	0.152985	0.022388	0.018657	0.037313	0.126866	0.029851	0.044776	0	0.022388
0	0	0	0	0	0	0	0	0	0	0	0	0	0	0	1	0	0	0	0
0.022388	0	0.164179	0.108209	0.044776	0.014925	0.014925	0.070896	0.011194	0.104478	0.007463	0.197761	0	0.029851	0.018657	0.059701	0.033582	0.05597	0	0.041045
0.022388	0	0	0	0.011194	0.037313	0.037313	0.126866	0.08209	0.059701	0.011194	0.235075	0.037313	0.026119	0.029851	0.13806	0.037313	0.05597	0	0.052239
0.011194	0	0.108209	0.115672	0.033582	0.029851	0.014925	0.070896	0.093284	0.08209	0.018657	0.141791	0.026119	0.018657	0.011194	0.141791	0.026119	0.014925	0	0.041045
0.014981	0	0.104869	0.11236	0.041199	0.022472	0.029963	0.048689	0.11236	0.067416	0.014981	0.183521	0.007491	0.022472	0.037453	0.082397	0.029963	0.037453	0.003745	0.026217
0.033708	0.007491	0.101124	0.108614	0.026217	0.026217	0.029963	0.041199	0.138577	0.029963	0.018727	0.157303	0.007491	0.022472	0.06367	0.082397	0.048689	0.011236	0	0.044944
0.018727	0.003745	0.11985	0.101124	0.018727	0.048689	0.026217	0.052434	0.149813	0.033708	0.022472	0.149813	0.011236	0.033708	0.041199	0.06367	0.026217	0.033708	0	0.044944
MOTIF xxxxxx_S_xDxxxx ......S.D....
letter-probability matrix: alength= 20 w= 13 nsites= 298 E= 1.1e-009
0.003356	0	0.100671	0.09396	0.033557	0.013423	0.030201	0.090604	0	0.060403	0.026846	0.204698	0.013423	0.026846	0.057047	0.090604	0.036913	0.053691	0.006711	0.057047
0.02349	0	0.14094	0.100671	0.053691	0.033557	0.033557	0.107383	0	0.04698	0.040268	0.187919	0.02349	0.013423	0.030201	0.053691	0.033557	0.036913	0	0.040268
0.02349	0	0.114094	0.09396	0.026846	0.010067	0.02349	0.050336	0.16443	0.050336	0.016779	0.127517	0.020134	0.026846	0.040268	0.100671	0.033557	0.033557	0.003356	0.040268
0.02349	0	0.151007	0.097315	0.020134	0.04698	0.030201	0.050336	0.11745	0.04698	0.006711	0.11745	0.010067	0.020134	0.050336	0.090604	0.033557	0.043624	0.003356	0.040268
0.02349	0.003356	0.127517	0.100671	0.033557	0.030201	0.033557	0.067114	0.09396	0.077181	0.013423	0.167785	0.020134	0.036913	0.026846	0.057047	0.02349	0.013423	0	0.050336
0.030201	0	0.107383	0.07047	0.030201	0	0.030201	0.11745	0.087248	0.067114	0.02349	0.194631	0.020134	0.030201	0.030201	0.077181	0.006711	0.050336	0	0.026846
0	0	0	0	0	0	0	0	0	0	0	0	0	0	0	1	0	0	0	0
0.026846	0	0.147651	0.077181	0.02349	0.04698	0.02349	0.07047	0.043624	0.036913	0.02349	0.238255	0	0.013423	0.020134	0.077181	0.020134	0.053691	0	0.057047
0	0	1	0	0	0	0	0	0	0	0	0	0	0	0	0	0	0	0	0
0.030201	0	0.154362	0.157718	0.016779	0.030201	0.026846	0.090604	0.083893	0.043624	0.013423	0.161074	0.003356	0.010067	0.026846	0.077181	0.010067	0.040268	0.003356	0.020134
0.02349	0.003356	0.050336	0.104027	0.02349	0.030201	0.030201	0.09396	0.147651	0.067114	0.003356	0.181208	0.010067	0.02349	0.020134	0.057047	0.040268	0.033557	0	0.057047
0.020134	0.006711	0.067114	0.080537	0.02349	0.030201	0.013423	0.080537	0.120805	0.04698	0.016779	0.181208	0.013423	0.026846	0.040268	0.063758	0.050336	0.04698	0.006711	0.063758
0.013423	0	0.080537	0.097315	0.033557	0.026846	0.013423	0.067114	0.144295	0.04698	0.013423	0.181208	0.013423	0.016779	0.043624	0.087248	0.040268	0.030201	0	0.050336
MOTIF xxxxxx_S_Fxxxxx ......SF.....
letter-probability matrix: alength= 20 w= 13 nsites= 77 E= 2.2e-003
0	0	0.051948	0.103896	0.038961	0	0.025974	0.103896	0	0.051948	0.051948	0.246753	0.012987	0.051948	0.064935	0.077922	0.064935	0	0.012987	0.038961
0	0.012987	0.103896	0.038961	0.064935	0.064935	0.038961	0.064935	0.090909	0.090909	0.025974	0.155844	0.012987	0.012987	0.038961	0.064935	0.025974	0.038961	0	0.051948
0.012987	0	0.090909	0.090909	0.025974	0	0.012987	0.051948	0.25974	0.077922	0.012987	0.090909	0.025974	0.038961	0.064935	0.103896	0.012987	0.012987	0	0.012987
0.012987	0	0.090909	0.012987	0.012987	0.077922	0.051948	0.077922	0.181818	0.038961	0	0.194805	0.012987	0.012987	0.090909	0.051948	0.038961	0.012987	0	0.025974
0.025974	0	0.090909	0.038961	0.012987	0.051948	0.012987	0.064935	0.090909	0.051948	0.025974	0.233766	0	0	0.025974	0.12987	0.051948	0.025974	0	0.064935
0.025974	0	0.155844	0.103896	0.051948	0	0.038961	0.025974	0.142857	0.077922	0	0.168831	0	0.012987	0.038961	0.103896	0	0.051948	0	0
0	0	0	0	0	0	0	0	0	0	0	0	0	0	0	1	0	0	0	0
0	0	0	0	1	0	0	0	0	0	0	0	0	0	0	0	0	0	0	0
0	0	0	0	0.012987	0.051948	0.064935	0.077922	0.038961	0.025974	0	0.233766	0	0.051948	0	0.311688	0.064935	0.025974	0.012987	0.025974
0	0	0.090909	0.077922	0.025974	0.012987	0.038961	0.12987	0.116883	0.051948	0.038961	0.181818	0	0.012987	0.064935	0.090909	0.012987	0.012987	0	0.038961
0	0	0.103896	0.142857	0.038961	0.012987	0.012987	0.038961	0.116883	0.025974	0	0.168831	0.012987	0	0.038961	0.155844	0.051948	0.051948	0	0.025974
0.012987	0	0.051948	0.090909	0	0.012987	0.064935	0.038961	0.155844	0.012987	0.025974	0.181818	0.012987	0.025974	0.077922	0.090909	0.051948	0.038961	0	0.051948
0	0	0.168831	0.051948	0	0.025974	0.025974	0.051948	0.181818	0.051948	0.012987	0.142857	0.012987	0.012987	0.038961	0.103896	0.051948	0.038961	0	0.025974
MOTIF xLxxSx_S_xxxxxx .L..S.S......
letter-probability matrix: alength= 20 w= 13 nsites= 21 E= 3.4e-001
0	0	0.095238	0	0	0	0.047619	0.142857	0	0.095238	0.047619	0.142857	0.047619	0	0	0.047619	0	0.190476	0	0.142857
0	0	0	0	0	0	0	0	0	1	0	0	0	0	0	0	0	0	0	0
0	0	0.047619	0.142857	0.142857	0.047619	0	0.047619	0.190476	0	0	0.095238	0	0.095238	0.095238	0.047619	0	0	0	0.047619
0	0	0.190476	0.142857	0	0	0	0.095238	0.095238	0.047619	0	0.095238	0	0.047619	0.190476	0.095238	0	0	0	0
0	0	0	0	0	0	0	0	0	0	0	0	0	0	0	1	0	0	0	0
0	0	0.047619	0.047619	0.047619	0	0.047619	0.095238	0.095238	0.095238	0	0.333333	0	0.047619	0	0.095238	0.047619	0	0	0
0	0	0	0	0	0	0	0	0	0	0	0	0	0	0	1	0	0	0	0
0	0	0.142857	0.142857	0	0	0	0.190476	0.095238	0.190476	0	0.095238	0	0	0	0.047619	0	0.095238	0	0
0.047619	0	0	0	0	0.047619	0.095238	0.095238	0.095238	0.047619	0	0.142857	0.047619	0.047619	0.142857	0.142857	0.047619	0	0	0
0.047619	0	0.095238	0.095238	0	0	0	0.047619	0.047619	0	0	0.190476	0.047619	0.095238	0.047619	0.190476	0	0	0	0.095238
0	0	0.095238	0.047619	0.047619	0	0.047619	0.142857	0.190476	0.047619	0	0.095238	0	0	0.095238	0.142857	0.047619	0	0	0
0	0	0.142857	0.047619	0.095238	0	0.047619	0.095238	0.190476	0.047619	0	0.095238	0	0	0	0.095238	0	0.047619	0	0.095238
0	0	0.142857	0.047619	0	0	0.047619	0	0.095238	0	0.047619	0.190476	0	0.047619	0.095238	0.142857	0	0.047619	0.047619	0.047619
MOTIF xxxxxx_S_Dxxxxx ......SD.....
letter-probability matrix: alength= 20 w= 13 nsites= 212 E= 2.5e-008
0.028436	0	0.118483	0.104265	0.014218	0.033175	0.028436	0.109005	0	0.07109	0.023697	0.156398	0.018957	0.033175	0.042654	0.052133	0.066351	0.052133	0.004739	0.042654
0.018957	0	0.109005	0.094787	0.028436	0.033175	0.028436	0.080569	0.146919	0.033175	0.018957	0.146919	0.014218	0.037915	0.018957	0.066351	0.028436	0.037915	0.004739	0.052133
0.009434	0	0.132075	0.127358	0.028302	0.028302	0.037736	0.028302	0.160377	0.051887	0.018868	0.127358	0.009434	0.028302	0.028302	0.075472	0.033019	0.023585	0	0.051887
0.009434	0	0.179245	0.108491	0.023585	0.023585	0.037736	0.066038	0.108491	0.04717	0.014151	0.122642	0.014151	0.018868	0.028302	0.09434	0.033019	0.042453	0	0.028302
0.023585	0	0.174528	0.103774	0.028302	0.023585	0.009434	0	0.070755	0.066038	0.033019	0.25	0.004717	0.033019	0.028302	0.051887	0.042453	0.04717	0.009434	0
0.014151	0	0.132075	0.127358	0.023585	0	0.042453	0.037736	0.070755	0.122642	0.033019	0.198113	0.009434	0.014151	0.023585	0.084906	0.018868	0.018868	0	0.028302
0	0	0	0	0	0	0	0	0	0	0	0	0	0	0	1	0	0	0	0
0	0	1	0	0	0	0	0	0	0	0	0	0	0	0	0	0	0	0	0
0.028436	0	0	0	0.023697	0.037915	0.042654	0.127962	0.099526	0.052133	0.023697	0.218009	0.004739	0.023697	0.047393	0.052133	0.033175	0.113744	0	0.07109
0.014286	0.004762	0.166667	0.138095	0.014286	0.033333	0.02381	0.052381	0.047619	0.07619	0.02381	0.12381	0.019048	0.009524	0.02381	0.133333	0.033333	0.028571	0	0.033333
0.009524	0.004762	0.109524	0.095238	0.019048	0.014286	0.019048	0.095238	0.1	0.057143	0.038095	0.166667	0.009524	0.033333	0.038095	0.104762	0.028571	0.019048	0.004762	0.033333
0.028571	0	0.142857	0.119048	0.028571	0.038095	0.019048	0.061905	0.104762	0.033333	0.014286	0.157143	0	0.02381	0.047619	0.07619	0.038095	0.02381	0	0.042857
0.014286	0	0.166667	0.157143	0.009524	0.014286	0.014286	0.047619	0.128571	0.042857	0.038095	0.119048	0	0.028571	0.047619	0.07619	0.042857	0.02381	0	0.028571

## Sheet: original_rolim
	Pattern	Sample Frequency	Foreground Frequency	Foreground Size	Enrichment (Sample Frequency / Background Frequency)
0	......[S][5][5][5]...	130	130	342	6.39667
1	......[S][5][5]....	304	174	697	3.11788
2	......[S][N][5]....	196	147	523	2.69504
3	...[R]..[S].[5]....	53	34	376	3.9247
4	.....[5][S].[5]....	194	68	342	3.25116
5	......[S][5][N][5]...	44	44	160	6.11538
6	......[S][5].[5]...	290	116	530	3.95326
7	......[S][5]....[5]	211	104	370	3.56433
8	......[S][5].[S]...	96	57	266	2.34923
9	......[S][5]..[5]..	207	54	209	3.37634
10	...[R]..[S]......	207	139	1555	1.63935
11	......[S][S].[5]...	114	76	319	2.16342
12	...[D]..[S]..[5]...	101	37	243	2.85862
13	......[S][N].[5]...	114	56	206	2.11902
14	......[S][P].....	110	86	1097	1.14514
15	[4]..[S]..[S]......	118	57	183	1.18458
16	...[S].[5][S]......	80	30	126	1.16616
17	...[S]..[S]...[4]..	103	30	96	2.08783
18	.....[G][S][N].....	27	20	231	1.97805
19	......[S][N].....	552	211	828	0.951741
20	.....[5][S]......	604	122	597	1.34878
21	...[D]..[S]......	334	62	475	1.24335
22	......[S].[N]....	514	97	413	0.901115
23	......[S].[S]....	276	68	316	0.707963
24	......[S].....[4]	732	67	248	1.47901
25	..[5]...[S]......	594	43	181	1.09266
26	....[S].[S]......	284	26	138	0.412624
27	......[S]......	3124	112	3124	0.659265

## Sheet: reordered_rolim
	Pattern	Sample Frequency	Foreground Frequency	Foreground Size	Enrichment (Sample Frequency / Background Frequency)
0	......[S][5][5][5]...	130	130	342	6.39667
1	......[S][5][5]....	304	174	697	3.11788
2	......[S][N][5]....	196	147	523	2.69504
3	...[R]..[S].[5]....	53	34	376	3.9247
4	.....[5][S].[5]....	194	68	342	3.25116
5	......[S][5][N][5]...	44	44	160	6.11538
6	......[S][5].[5]...	290	116	530	3.95326
7	......[S][5]....[5]	211	104	370	3.56433
8	......[S][5].[S]...	96	57	266	2.34923
9	......[S][5]..[5]..	207	54	209	3.37634
10	...[R]..[S]......	207	139	1555	1.63935
11	......[S][S].[5]...	114	76	319	2.16342
12	...[D]..[S]..[5]...	101	37	243	2.85862
13	......[S][N].[5]...	114	56	206	2.11902
14	......[S][P].....	110	86	1097	1.14514
15	[4]..[S]..[S]......	118	57	183	1.18458
16	...[S].[5][S]......	80	30	126	1.16616
17	...[S]..[S]...[4]..	103	30	96	2.08783
18	.....[G][S][N].....	27	20	231	1.97805
19	......[S][N].....	552	211	828	0.951741
20	.....[5][S]......	604	122	597	1.34878
21	...[D]..[S]......	334	62	475	1.24335
22	......[S].[N]....	514	97	413	0.901115
23	......[S].[S]....	276	68	316	0.707963
24	......[S].....[4]	732	67	248	1.47901
25	..[5]...[S]......	594	43	181	1.09266
26	....[S].[S]......	284	26	138	0.412624
27	......[S]......	3124	112	3124	0.659265
