# Supplementary material for: Robust unsupervised deconvolution of linear motifs characterizes 68 protein modifications at proteome scale
Source: Sci Rep. 2021 Nov 18;11:22490. doi: 10.1038/s41598-021-01971-3 (PMC8602328; doi:10.1038/s41598-021-01971-3)
Supplement: Supplementary file 1 — Supplementary Information 1. [file 41598_2021_1971_MOESM1_ESM.zip › Smith et al Supplementary Data and Tables/Smith et al Supplementary Data S2/Pease et al/Supplementary Data S2 Pease et al input_Fig1b.xlsx]

## Sheet: Description
Supplementary Data S2 Pease et al input_Fig1b: input sequences for analysis of Pease et al data in momo and rolim
pease_original - list of original serine-centered sequences from Pease et al data
pease_reordered - list of reordered serine-centered sequences from Pease et al data

## Sheet: pease_original
KKNKKGSGEPLID
TNKGTGSGVSSKK
YALSLYSNSLNKE
YRKKRLSSVDLSK
RKKRLSSVDLSKS
IPKDDISSDADVI
PKDDISSDADVIK
GLDIDDSEEAKKD
EKEITASEEEEEG
LEELAESAERLHH
FSRKSNSNYDTNI
NNFSRKSNSNYDT
CTDEEKSTQGLDG
MLDPEASFWGEEK
DGDGYISADELRH
RTKNSKSFLNSML
SKSFLNSMLNESR
NSMLNESRYLNQS
SRYLNQSNAGSQF
NQSNAGSQFIKYG
DENNENSEGIRNL
CQLFGGSKITDKY
WANVNISYDEYNN
NEDGIKSVDNEKN
DTLKSNSPLKEDS
SPLKEDSPNSYNN
FENNEISATPRSE
ISATPRSERKMKK
AFAKNESAVNSST
KHGFIKSNSTFDG
GFIKSNSTFDGLN
NPKAIKSGDSALV
AIKSGDSALVSLE
KNDDNNSIVKVEE
NEVLNNSNNVEDG
EEQKVESDSEKQK
KNDDNLSIQPRGK
GRKFTESSVQSDM
RKFTESSVQSDMK
AMMDKKSVHEVVL
NDKGRLSQDEIDR
IYMEGDSSGDEKY
YMEGDSSGDEKYA
EPQTENSEDEENY
KIDQDDSDETEEE
EEEDDLSDVDQNK
NNKYPNSNDVYKF
NKKNIDSNNTMND
IPAHQISKLKDGK
EADSADSDDEKDS
SDDEKDSDTPDDE
HGNDQDSDNDEDE
IKQFNLSDKRREE
KTHDAVSDNNNSI
VSDNNNSINSSVN
NNNSINSSVNKKR
IDKKPSSSLDDYT
DKKPSSSLDDYTH
THKEIDSNDDNNN
QYWKINSLSFYEK
WKINSLSFYEKYM
TFGSVTSMNDEKD
IKNINLSNIDLDS
SNIDLDSIDNSRY
DEENHNSDHDYHD
ENRKKKSNNYDNV
YDNVVNSNMGNNK
KPGDVKSNNNMLR
MLRKKNSEENNAY
DTTIMQSNKMLNR
HEDIMGSNQNKMN
NLKYQGSVDYDEH
YDEHDISMSTEND
EHDISMSTENDKY
EKYFIDSNDVVSG
YYYYLTSDKEIML
KMKNFNSLTYEDK
LNKKYVSSEELKN
NKKYVSSEELKNE
VDERKRSVHFYPQ
ALDTQESQELVNK
EKKRNRSVDIHNE
LNKEFDSNDITNY
KYKQLNSDEGYEN
DKLKRYSSFDQKV
KLKRYSSFDQKVD
GEINNESMNLESG
ESMNLESGEEEYR
YLYDDVSSSFNNK
SQNDDFSYEDEEE
KDIEQYSNEFKQN
TREENKSDPGYST
EHIDNASSEISNK
HIDNASSEISNKE
NASSEISNKENCL
SINDYMSDDKKKK
KKKRYDSIESLRG
RYDSIESLRGSDK
IESLRGSDKIKND
EDTLNLSRKSSYE
LNLSRKSSYEYNN
NLSRKSSYEYNNK
AAGTQRSPYSxxx
LHNRDRSSLIDKE
HNRDRSSLIDKEK
NLTYTNSEHTLNN
NNKGRLSFNNEYS
DPFADKSPSPGER
FADKSPSPGERTY
DKNLSRSVEISEK
SNNNINSNNDKCL
SNKNNYSNNINHM
ALVNNNSLGKNVS
DNINDYSLNDQED
NKFQNESVDFHEI
ENIPRVSNPNGNI
KLDEDQSESNNKS
DINDLNSNNTSRN
MLERSKSLTSHLY
KTSIERSLSNKRY
SIERSLSNKRYDE
DRNKRNSSITVSR
RNKRNSSITVSRD
THVIIESxxxxxx
NDNQLVSEDNIQT
HMISLPSSKxxxx
DLEEIQSNEHEKD
QGPSHESGDNLGK
ENVALNSSEERQN
GNYDNNSNHSDDN
DNNSNHSDDNNKN
EDQIVPSPEKLQK
NDAQMKSLSIELR
AQMKSLSIELRNx
GLLKRNSIYNYKE
RNKSSKSSDELFS
YDNNNLSVSHYDD
PERNQYSPSLETV
RNQYSPSLETVQR
VNEEEYSLENFRG
KSRSHFSGDNEYI
NDGDNKSQEDDDG
NDGDNKSQEDDYG
NNVSTLSLRDNRS
DEKDNVSNESNSK
DNVSNESNSKCDD
RKYFSDSEITKEN
NGYLGESNSIKIR
YLGESNSIKIRKV
LQKFLESDNEINK
KNTLHFSQNNKGK
KVKNNISSDINTK
VKNNISSDINTKN
GGDSNTSALFGNK
KFSPTQSPKSPTS
QDANMFSPIQQAH
SLRTQVSSHSAYD
LRTQVSSHSAYDL
TQVSSHSAYDLKC
DDDDDDSVDIKYK
PFKSLKSNLDEQK
EEKKNMSNEIINN
IERTSNSDDELEI
YTLYTDSNSRCSK
VNALPESKEATNI
NKELERSGEVAPD
DLLNVLSSHESLK
QDELKYSDDENEE
ASTTKRSPSTAST
TTKRSPSTASTST
RSPSTASTSTSLR
TASTSTSLRSAST
TSTSLRSASTAST
RSASTASTASTLR
STASTASTLRSAS
RSASAASTTRSAS
STTRLPSTGSTIR
RLPSTGSTIRFPS
STIRFPSTGSSRL
RFPSTGSSRLEDY
FPSTGSSRLEDYE
DYEKEGSNVDITE
EEKEAESVDDNNK
HDENNFSDKSGSM
NNFSDKSGSMVLN
FSDKSGSMVLNEK
DIKMDFSDIDNKS
LLDLQESRENQQN
YQHERFSDIEREI
KKLNSQSDKEINS
SDKEINSQNDKEV
KSVENKSEKSDNE
ENKSEKSDNESIA
EKSDNESIASDAS
SMNDYNSPNKLFS
LKNFKFSDDSDHV
FKFSDDSDHVDEK
RKHSKHSDADDNR
ETYEIDSTVENDS
STVENDSHDGSLK
NDETFDSRSKHSG
NMNNIESKNNIDG
QRNSNNSNLTNDR
HDKNRNSNISNLY
NRNSNISNLYKRN
KYEHLQSGKNEGD
KYEYQKSKKISST
QKSKKISSTYLGI
KSKKISSTYLGID
KDTDDISFKEFEQ
YVNADDSYFYQTK
QYHKFKSDLGLIY
YYSVDYSNENNEY
NNKYLSSNSRLYS
KYLSSNSRLYSKN
FIKKKVSSNLSNI
IKKKVSSNLSNIK
EKRVHDSEDEEYD
KKEKRYSEDSRIN
KRYSEDSRINNHK
RENYTHSNDDNIN
NDTDNNSEDYPND
NNLHMNSFNKNRN
EQKWEPSEENYEP
ENYEPASEKCETL
QEHDYMSIGSKAD
DYMSIGSKADFSS
DIMSDDSGNNVDD
NIDEQTSPKINNV
YEKNIHSDAEKNI
AEKNIHSDDDKNI
DDKNIHSDDEKNY
NTSDIESDNGEVE
NKDVIKSEDTLDN
ESVTDYSDRENLK
LSEKLLSDKEEDE
NMKKLSSVELRHS
DNDDNISLEELQK
YINDKNSINNDDT
KIYDELSDYNKHK
NNIQFHSxxxxxx
QFRGGESFSEENH
RGGESFSEENHIG
LEHDKHSQGDDNS
SQGDDNSLGKNYK
MNIINLSDNDINQ
ILKTNNSLDEEKQ
LFKKYNSDGDLYE
KYNYTASDEDNKN
KNNDNNSELNNSD
NSELNNSDYYSSK
YDKERESIQSIMA
ERESIQSIMAQRK
STKLYNSDSQGED
KLYNSDSQGEDAN
EDNDGGSGKEDNE
WSPELHSRDINAD
SAKNVISDEQDGE
NDPAIISPRSSFL
FWELDESDSLTDE
ELFDGKSEEWEEK
GNKDIHSNEDIHG
GNEDIHSNEDIHG
KGKNKSSENIQSN
SSENIQSNNVSMI
IQSNNVSMISKCK
TVKKDKSIDSNKN
KDKSIDSNKNILH
EKKLTISEQSExx
LTISEQSExxxxx
IILNKHSLEEKNN
KNMNTISDDTNTI
RNSVDESIKKSAC
PLKEMKSNENTII
NENTIISRGSKIL
TIISRGSKILEDK
TIPGDHSGEKNGN
NPSKIVSMEDVKK
IINNRPSSDEEYK
INNRPSSDEEYKE
EKNDFVSLEGVLD
THNLNKSFSNIAS
NLNKSFSNIASDM
SFSNIASDMYNKD
DDMLNNSNDIKKK
NDIFNNSLSETNK
IFNNSLSETNKSA
TTERNNSINHSMN
RKNTEASVNNNVE
YLDITNSxxxxxx
EFIDDKSTEGNDE
NHLIIKSFSESTN
LIIKSFSESTNTR
IKSFSESTNTRGS
ERKSTFSSSMENK
LLKTFSSSSLKKK
LKTFSSSSLKKKS
KTFSSSSLKKKSL
KKKNVTSPRPSSK
KDDDTLSALEKNV
SSKKNISSNEWDK
SKKNISSNEWDKM
KNINIHSDYQSIE
KENVGISNKGNKK
NTYRKFSSQTEID
TYRKFSSQTEIDE
ISRDFLSIGKNAS
GKNASSSSSGIKN
KNASSSSSGIKNN
GNTESVSFEIDSI
VSFEIDSINKEYI
LEEMDESDVEKAF
YENSENSNVTSES
NVNDGASENSEDP
DGASENSEDPKKL
IEQEIVSEEVNEK
DEEKNTSGLVHRR
INKMNNSNNLKMN
LNEQDASSELKDK
KNTDVPSAESKND
DVPSAESKNDQDI
DLKNESSFGYETL
KLKFDTSPSIVRE
KFDTSPSIVREKF
RFRYRSSYDRKMS
KSKYNHSNDDYSD
KEHVSRSISFNSE
HVSRSISFNSEKD
RSISFNSEKDDAK
KKNDNTSERDNSN
TSERDNSNDWKGS
LFGRRDSSFQFFR
FGRRDSSFQFFRR
DQLINDSFIQNNR
RKIILDSVSDKEC
IILDSVSDKECSD
SFDRKGSYDYNRN
GYDEKGSYERNYN
NNEKKESFSINGD
RKISIFSNNEKKK
PGDINNSDDVNNP
NFKNMTSINNRDN
YLKQSDSKNSFDN
QSDSKNSFDNYWD
NGDDNKSDDDNKS
SDDDNKSDDGNFF
LTNNTRSIGVNKH
IGVNKHSFSNSEI
VNKHSFSNSEIFE
KHSFSNSEIFERI
NYHNYESDEETNK
NDQDDESDNSKEK
DDESDNSKEKEFD
KDNMNESNLTDSK
NKSTIDSPSIKCE
KDQEDQSTREDIK
ILKNQQSLDDNAK
KISHPVSNDEARN
SNKENMSPYDDGK
RDQDDMSDIELKD
ASKNADSDTDEEE
NLNENNSDDNKKV
QDVINISSEENEE
DVINISSEENEER
NDSSFLSNNLKEN
FKDNALSQKSIEN
NALSQKSIENDNK
YYKVYNSFHDVKK
NNIENVSDDDKNK
NNKQNMSPSNNSL
FKTNNVSNNNDNN
NDNDYISGNEKDV
NNSIIDSDNERKH
ELKGIISSNETND
LKGIISSNETNDT
IQSNEQSVTPNRN
KNINDDSDDNNKN
GYLRAGSNNLSNN
TSVGLNSPTSNRN
LSASYNSNEINNM
LSDQPLSAKSSKI
IITNYFSDSQILE
SSKIIHSAREETN
NNRSSSSNTIDMK
MKKKNYSNNNIYN
YGSKMGSNNINDS
NLQKNGSHIYLRN
IKQQNISNTSGNM
RKNSNISIEEKKN
NNNSNVSDGGKMK
SANLNNSLNKIDQ
KMKRENSLDTPMR
SKSYQGSQDYDDK
SSSQQYSVHKGTS
QHEMLDSQAxxxx
NSKDNNSDNYDDE
KRKGLLSNPLRKG
KDNKEDSSDDINS
DNKEDSSDDINSR
VENQMNSPTRCYS
ELEDTKSDDEEGD
KRFAYKSDEDDEG
xxMVRVSDNELSD
VSDNELSDKELVD
ELVDFLSEDSDNG
DFLSEDSDNGDEN
FKNLFSSQSIHQD
NLFSSQSIHQDVN
NFIKTLSDENNLQ
KELDNSSVKENGE
IYKDNISPSLENY
KDNISPSLENYKD
NQIITNSDNKSII
RKTSTESEDDDVT
ENAHNLSDEDDNK
ENLHVNSDEENDS
SDEENDSYYHKDY
YKRRHYSSDVSLN
KRRHYSSDVSLND
HYSSDVSLNDEDL
IKKENDSVNNEQN
ENDVIHSDNSEKE
VIHSDNSEKEKLK
ISSLINSKNITDS
MMMKNGSNNQSSV
KENQTISLADEKE
EKEKRFSSISIYK
KEKRFSSISIYKS
KRFSSISIYKSKD
SISIYKSKDSGFP
IYKSKDSGFPSIR
KDSGFPSIRIAKT
DGIHNHSLEKKCV
KIGSHLSDDEIRR
DENNIQSNLKNCV
DKETSLSPQKENI
ESTEEKSDEEEVE
LDREIVSLSRRLP
ENIKYSSDKSIIN
KYSSDKSIINVTK
FKEDDDSTLDTSN
DSTLDTSNNVMLE
NNKDIMSSDNMKK
NKDIMSSDNMKKK
ELKDNESFSESML
EPFDQISMNKEDI
NTDDDLSNSKKSK
DDDLSNSKKSKNE
LESQITSDEENDA
NVKLDISNENKKK
YMDVLKSLKSEEM
VLKSLKSEEMDAS
SEEMDASVNTTNN
QKDSLLSNLSKFK
SLLSNLSKFKFNE
EPTNKNSEEESIE
KNSEEESIENDKx
FKLSFLSEDDDSD
LSEDDDSDINKNE
DGDGNKSDNDMLG
DDSKNASLDKIDE
NVDDLDSDVEEAD
EVNERFSEVAKRF
LRNRRKSNPNNEI
NPNNEISLRTYGQ
EDNIINSNDDRLE
MKVLFDSSSERED
KVLFDSSSEREDD
VLFDSSSEREDDE
DHFDEDSDRPEDM
RPEDMNSINEHGN
NNSNTFSFNLKPP
FNLKPPSNDKNVT
KNIVNKSDEDKNN
KNNTIGSNAGNEQ
QKGLFQSVDNQLQ
EHFEKLSDRMSNL
HKDDILSEFANKS
DRNIYLSPNISAN
YLSPNISANEMNI
YKNVNMSSDENEN
KNVNMSSDENENM
KIQKKISLVNLRD
NMRNILSNDVTQT
NYKNYESNHQNHE
INSNYNSTNNKGD
DKRILLSNDMYKN
RNNYDESSLSGDK
NNYDESSLSGDKN
YDESSLSGDKNYQ
GLEFYKSSLKLDQ
AGNMEISQENDEG
ILPQDNSDDNKSI
EKYGNVSPHINDP
KFTYDESPFDNNI
EDTELLSNIQIQE
KKDDNMSNVVNTS
STGRESSNNEDML
SFKKEGSDNTDVH
FYYKILSSNEKNE
YYKILSSNEKNEI
SLKESNSVHNISD
NSVHNISDEENPN
IREEYHSSDEENN
REEYHSSDEENNK
KINSLSSNINEIQ
NEFGWGSDNDNDN
KHKGNNSSDFDER
HKGNNSSDFDERE
NDKHNVSNDLFQY
TEKDQRSNENFQN
LEKELISNDTLEK
RKDQNESEYLSDD
NESEYLSDDSDQH
EYLSDDSDQHHVL
REQYEDSSIIQKD
EQYEDSSIIQKDD
TLINQKSINPDNS
INKDKLSDYDSGD
KLSDYDSGDDYDY
EDHGILSNNRYIK
MDVSYYSDNSVQI
SYYSDNSVQIKEK
VSKENISQLKYEG
DNIQINSERATGS
LESGKRSSINISD
RSSINISDRNSLS
GLVKTVSVLLRDN
ARDGGSSPTSSAK
NVKYIHSADGTPR
KNKKAGSQEIQTG
SVQDKKSVEEHNI
EEHDEKSLGEDNK
LGEDNKSVKDDES
SVKDDESEAEKLR
DEPNRLSKNYKSF
NNNKDNSPVNRSL
NSPVNRSLENMIK
IQNVIHSDSKDVS
NALSLRSNDNITY
SVKNYHSDLDDEN
EKIMATSDEDEKK
GMVEGSSSNSLSS
MVEGSSSNSLSSK
RTIYEESMDNTVE
xMKRDRSENSVEN
RDRSENSVENTDP
AVTHNRSDLDNEI
RNGLPLSEHSSNE
LPLSEHSSNENNI
PLSEHSSNENNIT
QIRELSSYDIKNN
ITNNHLSSNDKNE
TNNHLSSNDKNEK
NVEEENSSFEESR
VEEENSSFEESRN
NRGSSNSTSNFIQ
NFHNKNSVDLHRN
QLIRNDSLRRNSR
VSANMRSIQMTSN
RSIQMTSNNRRNS
YNRYPGSINHEFL
IRNLYFSNNNNNR
NFLPYVSDNKNMI
ILRRDYSVSHKEG
KTQSYRSYEYKLE
KPCEKRSTDTVDN
KNLEVLSNHNIKE
QGGNVDSHEQEQE
EIRDLSSFIIHKD
INNDINSFERRNS
SFERRNSFYMNKV
PLDNMNSNELERK
DLASHNSGNFDEE
LSDEEVSSENEYN
SDEEVSSENEYNK
DDFFDLSDRDQSI
YIYKNKSSTLDES
NLKHSNSLENNYI
YKKRNNSNNSSNN
HSNSMKSIGEYNM
SMKYMNSIDNNSK
IISSYNSNENMKN
RWVDLLSSESNFS
WVDLLSSESNFSH
HEQDIDSDDMNIN
TLMNENSDNDSDI
ENSDNDSDIAIKY
ALLTLSSDGMDIT
TMAEAGSNKFFFN
FIQNAESMNRTNY
REDSYFSINNNDD
NPTRNPSQSGPYR
PAGRNYSLGNLST
TSSRHYSLGGQPS
SLGGQPSSSGRSF
LGGQPSSSGRSFS
QKENDASEIDEDI
NFLTYQSDDDDKC
MNDNIASFNKNTD
SSKNMISPNDRSS
SNYVEDSNKIKQN
ENSKMASSVENEE
NSKMASSVENEEK
EKKTDYSSEDEIY
KKTDYSSEDEIYA
NLRKEKSSNNIIT
EEKDIYSSEDEQN
EKDIYSSEDEQNN
DKDAINSDHSDAI
AINSDHSDAISID
DHSDAISIDNLIE
QSQKIDSYNDVKT
IIYNNDSQENIPY
CLQKRESNVTTIV
NRDLTKSENSISE
LTKSENSISEYEK
KSENSISEYEKGK
TLKTDESFHVVRN
QENEMESDKEKYL
KNFEVNSPKKLIR
EDNSGYSTDESEK
MYDRRGSYLNEIE
DIKELGSSNNNLM
IKELGSSNNNLMY
YRERNISIDQTNK
YKRNNMSDKDILN
NKKRKGSDISDDN
RKGSDISDDNDES
SDDNDESIEKFKD
LDNSYASDRKQKE
RNERRNSLNNYNF
EKEITASEEEEGE
IYDGDESEDDEGH
KNNNHLSDISQNS
NHLSDISQNSKED
SDISQNSKEDSNK
KNNETNSPNKTEL
VQEGNGSRLGGGS
RKNKNLSSYEEKK
KNKNLSSYEEKKL
KIHLLKSVDMHDN
KNELNESVIKEND
NAHLNESDVSKKK
LNESDVSKKKDVD
YGMENISSKDNIN
TLELHDSIEKMNT
MNTFENSFERNNT
LNKKKKSFHNFNK
VEKDTYSEDDDNN
DDDNNKSNNVVHD
VVHDNVSKEKNWD
NKEKTHSLEGTGN
SYREDISIKYYDK
VDMHEFSNNEKDE
NNEKDESSDENEK
ISPRRESINLFSS
KISIPESNDSFKT
PKSSTVSFSRDVS
SSTVSFSRDVSQP
SFSRDVSQPLQKD
IKNKNTSENLFMY
GSKSIESVASENF
SIESVASENFEEW
ESIVNESVVKEYV
IDTEMNSYEKDLE
IINNNISVNKNKC
RYKNINSDIIIDE
IDDPNNSDNDIKR
KRKRDRSSEYKIK
KRRRSRSISIERR
RRSRSISIERRIK
NIEDEDSEESDSK
DEDSEESDSKWRR
MNGNEMSDDDIND
YYNIAKSGIDENM
DENMINSNLFDNY
NIKKLGSMDKTNE
SKKIRLSQESVDH
IRLSQESVDHNKF
VNEKDNSDVTEYK
VDKSRKSSRSNIN
DKSRKSSRSNINV
KMDEDISRDVRQP
PLGRGESVDEVAS
SVDEVASDGIARD
YDKHNNSVLNNTQ
KNKDNISYNKEYE
DITTMHSENSYDE
TMHSENSYDEFNK
INYLAPSDEEDNK
LTKRNISNSNIVS
NVYVFESQGSIRN
IITDFRSSDKIKE
KDNDVTSNLSDRL
DVTSNLSDRLKDD
LNSQDFSSNTNYK
VLKEMTSEEFKNI
LKNKRDSLLSLKN
KRDSLLSLKNLRN
QKYELYSNDKLNM
KYLLDDSINYNDK
NYGNDDSLNNSRR
ILKISNSVSPLKD
KISNSVSPLKDMN
MSARKKSVQFSHR
TQFTKISSDSNNS
QFTKISSDSNNSE
TKISSDSNNSEFK
NDNFNISSPLKIK
MKINNNSPLYKNH
EQEHIQSDHHDDK
DHHDDKSNGNNEE
NDPNDDSHNNDVS
KERRKNSENGFVN
KEKKLHSNDTEAL
EKKNLKSESYYGK
KNLKSESYYGKEY
EYLNSYSKEDIMK
DRYVYNSNDVHNR
KDHFAVSLQSQDK
FAVSLQSQDKNDK
LQFNHNSINKEKN
EKLQNQSIEKNKE
LGYDNTSGEEEKK
LLLRDESFSKEQN
TNSLIDSDTNNNE
NTSSSISISSNKM
SSSISISSNKMDT
HEKKEESEENEEN
IKNQESSILSNSN
QESSILSNSNDEQ
SSILSNSNDEQDD
GILKNESPDFNKS
ETKELGSSENVTK
TKELGSSENVTKV
KKKKIKSLENLKS
NSKKGNSNNNDMN
QNSLSDSSEVDKK
NSLSDSSEVDKKK
KNNENHSLIKKEE
MIHDIISNKLFSN
KVEKEMSIHDGMK
KNVRSFSSQGIRQ
ITAAIASKELADA
KNYSNNSHNINYK
NNDANISDYNKKN
KEGENLSVPKESN
INDEDNSVSHFIK
INSVTKSNYDMSD
KSNYDMSDGDNYE
NNENLNSGDDAFK
NKRNVQSIERDIN
RKKVSTSYERNDD
KYNNDISDNNDNN
DNNDNNSENEEKQ
TFERNESNNEKMK
NGDNEGSDYIVMN
KRYFSNSEESIKR
FSNSEESIKRSLR
IKKNDDSDYSNAD
NDDSDYSNADTFT
DKSMLESSESTTN
KSMLESSESTTNI
RLNRNNSVPYIHR
KQEINESNESLDE
INESNESLDERID
YDYNENSYDKNSM
QINNKESDITNHD
DKFNMFSENEKHD
ENEKHDSPKEEQD
EENIIKSDEYNKL
INEDDESLLNMKK
SYKYYESITEKKS
SLTKNDSNSVGIK
TKNDSNSVGIKSS
NTNNMTSNEIGDH
ILQESHSKNKKFN
NENKTLSLTHSKK
TLSLTHSKKEDNI
RKASNDSYENSDV
NDSYENSDVNGAV
MRYNTYSISRxxx
YNTYSISRxxxxx
ENYDNGSGSDDEE
YDNGSGSDDEEKK
KNKNKNSDKSETN
NKNSDKSETNDEE
KYINDGSDDLETY
NSYDTNSFQYNKS
YPHCTYSNPLKSI
YSNPLKSIKKYSC
KNTSNDSEQINNN
KQDDENSVNIKES
LNELNKSNEQNEL
QNELNESNEVNKE
EKSTAYSENSDIS
TAYSENSDISNNK
SENSDISNNKEDY
SKNKNRSYDSQFI
KNRSYDSQFIDTK
EEYNIISEEDEKI
EKNPHESDDEEEE
NKTKDISNSSYNN
TKDISNSSYNNRS
KDISNSSYNNRSN
SMARHNSNDINYV
EDVKDGSLKNQNK
KENLDESENMSDY
EAWGQLSPAQKAP
MSRNDPSNDIQNN
FLHAEVSSNEYKD
LHAEVSSNEYKDA
KNQIISSLGNDKF
DHSRNGSGSDDFM
SRNGSGSDDFMKR
NIVDNDSYDKTNN
NLMGRDSLQDKIM
PKHDALSEEEKKR
MSKDDDSILSNEK
DDDSILSNEKLKE
ILKKDLSFNNEIE
DVDDDESINDNEI
PEEIVNSRPFRRG
KKNEQQSAEDEEE
KMKKAISVEIEKE
NEQNDGSPKNVES
DNEYDHSDNSNDR
YDHSDNSNDRKNF
KKIGEDSISYYDV
SKEHIESDISxxx
HIESDISxxxxxx
EEDAEKSxxxxxx
VNNIGKSDDNEEK
IGKRNYSPTDMIK
QNEDEISNYENKT
KRSIEGSTKNENL
RKGKHPSYAEEDR
SYKHKDSKINDDH
VNHRDRSLDHEKD
RRNHSKSFSESRY
NHSKSFSESRYDY
RNSVSISKDSYTN
VSISKDSYTNNKK
NHTNVLSNRINHT
KKTLDDSNDGELK
ENILYESNNIKND
GTISSISEEEMNK
AIFMDDSESDVNR
NVEELESLKSAGD
ELESLKSAGDTNN
KQHDTFSDKLDGK
TGGILLSTNSKKK
KNIIYLSSLEGKK
NIIYLSSLEGKKK
YSKGVKSVEFDNN
KNVLLSSSSSLNR
NILNEQSNNKHTF
SLYNKESSNDRER
LYNKESSNDRERL
SRAFNTSHTFSDK
KESLYSSNNLPRD
KENKENSDDDNYN
DTLDELSNKKENN
EEYKNNSDLLDIH
KFASFTSKINFLK
ISEKNESEDEIKS
SEDEIKSMHSLLN
EIKSMHSLLNDDK
DEKNDLSDEVDNT
NGNVKRSRDDEYE
NSIPRRSDETEEQ
KVAHVDSINKNKS
EKNMNNSLNLTRN
EELYELSEDEKIK
TFPKSLSFNSDVT
KSLSFNSDVTNAK
VDNRIVSNSSGTN
NQKMNHSLSFKRG
KKFSTKSEDIINK
NNTTKGSTLGGEN
SDIEFASLNNDST
NTDLTESDMDEVD
KDEKTISDDGVVD
DDGVVDSYDVSKK
PNLRKGSLGFDSF
SYWSNYSNKEREK
ESDIKESDNDVYD
IHNRYRSLNVISR
RSLNVISRKISID
KIPVDISNDDREI
ENIKTISVDALYN
ELRRARSHESYVN
RARSHESYVNKEK
NVGHNISYNKINV
ININIPSNNKIHL
EEWLTQSGDRNCI
TLPENVSEDEIKA
KGNDLVSSNNDEP
GNDLVSSNNDEPN
DDDIFNSFSIDHK
DIFNSFSIDHKKE
RKKKIFSDDDESE
FSDDDESEESFLS
DDESEESFLSSYK
NKNDITSNDIHSQ
TSNDIHSQKDDNE
SKMRKISITPPRD
NIQNNRSPSPYYS
QNNRSPSPYYSKY
KKNYSKSLSSENY
NYSKSLSSENYRM
YSKSLSSENYRMK
ENINEISTNRSQS
EISTNRSQSKKEK
KYRNITSEDEEMK
ILVDKYSSDVEND
LVDKYSSDVENDK
KNDLASSVNDSIE
ASSVNDSIENENK
KLHMNDSDFDTYD
VQAQYASNNELNN
KMNLITSSEEYLK
MNLITSSEEYLKD
VSERAGSHHIYGK
VNNEKESNHEKGH
RNNEYNSNNIESK
EKDIINSQDNLTS
SQDNLTSRENIYL
NKYGRDSYEYKRV
YDEDKLSEATDQE
MDKVLYSDNISKE
DSTKLLSNVMRND
VNEENYSSKDKQK
SSYGTNSIENVKM
MEDKHISLDDINN
RFGYSTSNNDAFK
INHKHESSDNEYD
NHKHESSDNEYDD
KMREENSSNSVEI
MREENSSNSVEII
EENSSNSVEIIRL
NNQIDNSHDEKSF
IKQKRISSNENLD
KQKRISSNENLDK
RSMSVYSLKSDEL
SVYSLKSDELNKD
DDKKNNSPKSEND
KNNSPKSENDNIV
RIFNLNSRKFTDE
YVNKNISRNNNIY
YLRRSLSEPNIYK
SRKKDISNSKEHE
KKDISNSKEHEYY
NSLDKESSNEKKL
SLDKESSNEKKLS
KKDDDMSEPEEDE
ELKFNESDNDSKD
NESDNDSKDYLKN
NEEINKSSDEEKE
EEINKSSDEEKEV
KEKLNISPNNSNN
NISPNNSNNENVK
KKNKHLSLGTNDE
YVEKMNSDDYNDI
YKVLYNSNLFNNN
TFETKDSTDAGTE
INKKRVSSDDEDD
NKKRVSSDDEDDD
TTKIDNSGEDETY
KLEELRSSSEELQ
LEELRSSSEELQK
DIQDEDSTYINST
YDDDIQSIYDNNE
NINDQISNDGNIE
DIYDNKSSNIYEK
IYDNKSSNIYEKD
NKDLSSSNQSNHI
LSSSNQSNHIIAS
VGNRRRSNSNTIN
YLKVRNSISFNDN
KVRNSISFNDNIK
DTLKEESDVSDNH
KEESDVSDNHHNN
LHKHTNSYDYGTR
DVKLTQSAMRNEY
FIHQFASEKSEIN
QFASEKSEINEKH
DNINDDSNEDGDE
NDEHDMSDILHKI
IYKNDFSNDLHKY
NNILDYSLNSGKG
EDVRHVSFENVYL
DTDENISDEHSRR
SLKDTNSVEDIAS
SVEDIASSKDIQS
VEDIASSKDIQSV
KYTSTSSLNKVNG
DNRENQSYTSDLK
LKDSINSFDNLES
SFDNLESTEKKYE
KEYTYESDNKSIF
YESDNKSIFKNKL
LSTFTFSEEDESK
FNSKRLSNSNISV
SKRLSNSNISVNE
NINADLSDDSKKE
ADLSDDSKKERQG
IEDKNESELEKYE
LYALTESETEKED
KGVTRESLRNLSL
VEPGYNSDNNILY
ETVYEASPNLSDH
EASPNLSDHKIEG
DIKADDSNVDNKA
DNKATESTAVDSE
ESTAVDSEAKMEI
EGEKNKSGEEYNK
SIDGKFSGSNYDD
DGKFSGSNYDDKD
NKKDFSSDVEQIN
FENNDLSPLRKNA
RTNIYDSDEESES
YDSDEESESSEET
NLIKNHSLLQTND
YVKSEDSISLDDK
KSEDSISLDDKSY
NDEEYRSVxxxxx
KNNLNDSLNHMHQ
SDANLDSPDKNFL
DKNFLLSNSNDIK
NFLLSNSNDIKTV
DDTNNISDDNYIK
IITKDDSSDYVEE
ITKDDSSDYVEEK
YKTRYDSNSPIKN
TRYDSNSPIKNSK
EKIQLNSSLIRHK
KIQLNSSLIRHKM
ENDFMNSDEQRYK
NNEKKISNVNSYL
EQDVIISNDKHLE
FKKIINSNDIIKK
IPLIEKSDDSEGN
IEKSDDSEGNDKI
VCNKDISLEDKNQ
NKDEETSQDENIT
GTQKTGSVEAHHV
QVDKDKSFTLTEK
RHRARASSINIIR
HRARASSINIIRI
SDKLKDSNIDTDA
LNNVQKSIEIDDE
KIVRRVSNVEAFD
SEKKFISLDDGWS
LKNIYTSFDDSDV
TGIDHPSTLKKYK
NVEIDNSAEKNKE
FIVIQDSPIKCAT
VKLEESSDYENAD
KKDFLPSNLSRTF
FLPSNLSRTFNNM
RTFNNMSKDNIGN
NNLKKFSTVNNVN
NRNLQLSSEENII
RNLQLSSEENIIH
DPREYGSNSNYSM
GSNSNYSMRYGCT
MPGSTKSDTKLEN
KNEDKKSGDEEEE
KIFIEQSSDDLLL
IFIEQSSDDLLLE
AYADIESRGDYKD
ISPGYVSFHEKTD
KSNDIQSNDIQSN
IVETYTSEDDISM
FTKDIESDYSQSL
ILFTHKSxxxxxx
TIKKNTSIEVEKN
GLYEEESSYEDSR
NNSIYNSSDEQKS
NSIYNSSDEQKSV
KINKSNSLNQTNE
NTYDNNSNEEHSI
NSNEEHSIENKEI
DTFDTNSSINEKA
TFDTNSSINEKAQ
KKLSLTSDTDVNM
MRKKRKSNNEIEE
NTNDDNSLMNDDI
EIDKNDSDDSNAS
KNDSDDSNASYDD
SDDSNASYDDEKI
VKEQMHSGEDEKE
FFKNIYSDSFESK
KNIYSDSFESKIR
EKNKYNSRDYMDK
NIIEKQSNDDHNN
DHYEDTSSETEKL
SDNDVDSLETTQD
RESKKVSFDEPKA
PKNLQHSDNEKNQ
KDIHFLSRNNSKG
FLSRNNSKGWTNK
FFKFKKSNDENVT
NKASNDSGNSNEL
SNDSGNSNELTNL
ILTTEYSNKIVNY
HINNDVSQNNSVE
DVSQNNSVEEINK
YMNSSNSDNGDFV
KVITDDSSNDERD
VITDDSSNDERDI
SSYENNSNDEIKM
NQGSYFSDSEYKT
GSYFSDSEYKTPN
TPNTKKSNEYELH
DDDYFVSNDNEVE
KFHNMNSSEYRNY
YEKKNKSIDDEYI
DKNENTSEVNDYS
SEVNDYSKEDIEG
GDENLKSSKGKQE
DENLKSSKGKQEN
GKGISSSTLPYKR
VYNDEDSDGSFIK
DEDSDGSFIKEIN
NIIKNMSIDDNTI
NIPSSFSSPPKET
IPSSFSSPPKETN
AMEKGISNNIVES
LPKEELSVKEEDS
SVKEEDSSEEKRE
VKEEDSSEEKREL
HNYRKRSNDMLSI
VDEENDSNESFND
ENDSNESFNDKSN
NSLDINSGESDKD
DINSGESDKDMSS
GMSHRGSNALNQH
IKSNNDSDDILNN
IQFRKSSESLKED
FRKSSESLKEDDE
RESKNVSENIQEE
ENIQEESITKEHI
NEKENVSHNEHTD
EGDYDDSSDGAIE
GDYDDSSDGAIES
KHLLIGSSLKKGI
KKGISVSVRGRTM
KTTDGNSTEFNDK
DEDDGISSTMRDY
EDDGISSTMRDYK
ISKHLDSDLNSND
LDSDLNSNDKDTT
NEKHEMSENDINS
SENDINSNNNYDN
LRIREESLNFKLA
AHGSRYSSFSSVN
HGSRYSSFSSVNK
SRYSSFSSVNKYG
RYSSFSSVNKYGK
DNEDAESVKSKKH
DAESVKSKKHKSH
TSADNKSTNAATP
EATKEASTSKEAT
GATKEASTTEGAT
GATKGASTTAGST
NGEQVMSRGQAQL
EEDTDDSDKDEET
DNETIRSDSKLRD
KLRDIYSDSQSKD
RDIYSDSQSKDIM
NNIIYISDEQKYN
DYGSYPSYNKYSN
LFSKNFSDDEKDD
DDEKDDSYEREKQ
DILLDDSNSERRR
LLDDSNSERRRNS
EENDQESDDEFFK
FKGRTGSFGSRVF
RTGSFGSRVFDNR
NKHTNISSDEKKK
KHTNISSDEKKKN
WGMDLQSEHERFI
NKTNDNSVSNLYR
DGNTFLSSQDEEK
GNTFLSSQDEEKS
NMDINNSNHFLRS
DNVYEESEQDGKQ
EYMDNKSFIDEYN
LDDIIVSDHGNSY
VSDHGNSYDKYNT
DIKEGGSDNIYTS
MNDDTKSVSHYEE
DDTKSVSHYEETK
VRNEQLSDATLNR
KNEFINSSENDNV
NEFINSSENDNVN
KEKKRVSDASDIY
KRVSDASDIYART
IYARTDSVNSNLI
LIKISQSSEEWEP
IKISQSSEEWEPQ
NYYHHPSNDKEQQ
NNNNINSNNNYSS
IEDLKKSIENLLN
KYNNLLSYNSKKK
SSEFFNSYYRYTN
RKKDTLSSESEWQ
KKDTLSSESEWQK
NNDGNNSVILSKS
IKKNSTSSIDMDI
KKNSTSSIDMDIN
KLKRSISLPLNLK
KDKNLFSDDESDD
LFSDDESDDGRKK
TKEDTKSNNVSPK
TKSNNVSPKNEIN
VKRERESEQYEIS
SEQYEISSENDTV
EQYEISSENDTVS
KKNVLISPAKKQK
NDKTYASDTIKTE
KLNEFESDEDIDE
EDIDELSESKEDK
IDELSESKEDKDD
LKKNVHSESSVSE
DLESVISSEEEKT
LESVISSEEEKTP
SSKEAHSESEEPV
KEAHSESEEPVHK
GSTLYVSNLSSKI
RNYDRRSIDNKYY
MADSIKSSNSFQK
SIKSSNSFQKLDN
FKQIEDSEEIIKY
QNAFNRSYELLNK
ELLNKQSSVKSQN
LLNKQSSVKSQNN
NFEQERSIQASNF
ERSIQASNFEPSG
ASNFEPSGSMQLK
LIYEHNSDNSKDR
EHNSDNSKDRKDT
DIYELESSNDNNR
IYELESSNDNNRG
YDEKDDSHDDNDD
CRLGTLSSRVGWN
RLGTLSSRVGWNY
VDDDKMSVDINEN
IKRLSNSNEELMD
NSDHMESNINDSG
VKEKRASFEINTG
GRRHDISRSREEM
RHDISRSREEMIG
NDRRRGSLDNYER
YHRDALSRDRCYS
YKENQFSADYTNR
RHEGYLSRDHAHK
KVSRNYSPPNFSN
YSPPNFSNESIER
PNFSNESIERRNS
KSFYGRSVDVIRY
DNEDNKSEVDDSK
YKKSTRSMSMIDR
KSTRSMSMIDRDN
VGEHTNSIINEDI
GGDENISLKNYKN
ELYDDISEIKLQE
DDDTYTSERDKSM
KRITRVSEESTTK
TRVSEESTTKVDT
KVDTRESDEDDLM
GNPYYTSDHDEDQ
KEENYFSEDTQQK
LDMLNESLEDTES
EDREENSGNFEKR
LKNEDNSSKELIG
TNKLLNSDAGQDS
SDAGQDSENEFSP
DSENEFSPTKRTR
RGRRMESLTARAS
NIDHDNSSDDNDK
IDHDNSSDDNDKT
DEKQNNSDVVIIG
YNHNIPSNKNYKT
KKFLRRSKSESSI
IEEKDTSSFEHNE
EEKDTSSFEHNEK
PGNTYDSNDEFLS
DDNELESKEHSSI
IHLYQLSDVNQKE
EEKIGESENDYEG
KNKKKKSNSPLDV
SVTTIKSGFHALG
EAFLFNSNYRGQI
LENLVQSEGKEGK
DEKAFPSLHDVTN
KIERTDSNIPDSN
DSNIPDSNENVEN
TKLKRISSNMKNI
KLKRISSNMKNIN
KVEDNISLDHNNN
KLYIQYSNERITN
KTYNTLSDNHFYD
GENNIDSYNKDKK
NFDISNSKEIDGK
VDNNLESENNDQL
NEVDMKSNESLFN
DMKSNESLFNEKK
EKETTVSVNINDS
SKINNNSDVYNDN
DVYNDNSITKDDS
NNRDQNSNEPMNE
NDSENDSKNDKEN
KEFIITSDVDSNE
ITSDVDSNEKSND
VDSNEKSNDEKNN
DYMKRFSSINNGI
YMKRFSSINNGIL
NKNLSNSNNHNNN
NNYINVSNNRNNV
RNANSFSNENKHI
FMNNLDSEDEKAF
DSKEIFSHSEPDE
KEIFSHSEPDEKH
AGYQRLSDNLENR
FKNNIISEGEEES
HEYESESSKHNIP
SFKRHDSFNHPYK
KLGRTNSVIYENK
EKFLQHSSDIIIE
KFLQHSSDIIIEG
NINQINSDNHKEL
LNIELPSEEYKDE
PFKKRGSDLYNNS
STNNNPSPNDNLN
TKNKNNSQYISTN
KFKKMLSESMDES
KKMLSESMDESSM
KNIDDFSNEKNEG
RLRVEHSGENRSF
RYRNDYSPKYKKR
RRYSNESGLSDRD
SNESGLSDRDRSR
LSDRDRSRSRRYS
NKYESHSQSLSDN
YESHSQSLSDNRN
KNKNESSSDVLSK
NKNESSSDVLSKH
SRKRNASSDFKRE
RKRNASSDFKREL
FKRELNSDDDKKS
KKKRSYSASPGSA
KRSYSASPGSAYK
LSESKKSYKSQSA
SKKSYKSQSASVR
KSYKSQSASVRYN
LDNNNTSHQPMKS
SFEKTNSIIDNNM
PPANLKSNIYNDS
SNIYNDSTKADEV
DSKTKGSNNDVAD
HKNNDDSVEDELL
HANVDVSKDDKES
GGGKTTSDVTTTN
TTNKKLSNESIDK
KKLSNESIDKTES
DEKEYASEDGHNK
KKKGSVSSTISKK
KKGSVSSTISKKS
ERPRHGSLGFLPR
NIVPQVSRDALAQ
NDNENISENTEKM
VHTPRHSDDEPEF
KDSPKKSRSGLQE
ITNLVDSDENDKK
VTTRDLSDSSYQK
TRDLSDSSYQKKR
RDLSDSSYQKKRR
DNSSLFSDESTKV
SLFSDESTKVFVN
RFSYHASDEHNEK
KLEKQFSFDSKDS
KQFSFDSKDSDDN
SFDSKDSDDNYVR
LSQQQQSNDENNY
HIMINNSEEESIG
YKTGETSHDNING
LKNENESMNSDGN
ENESMNSDGNNDV
SAIEKNSHIDVVN
NTQGNDSFKNINE
ENNQEDSSKKDxx
NNQEDSSKKDxxx
KEETLRSPKKDAN
DAGVIDSQSVNKL
NYDVNHSDLRNQK
NNINNASQNNQNN
YRNNWNSINEKNL
KDSSNYSPNLSHT
GLLKLSSNMDVTF
RTFDNDSMNDEGK
KPSEINSDIAERK
KSTDNISNIKSKV
NKDLQDSKSDKST
DLQDSKSDKSTSW
DSKSDKSTSWVKW
ETIINESINKNKK
DETDVNSLKSEQE
DVNSLKSEQEKKD
VRDYFKSSNDVNE
RDYFKSSNDVNEE
KKNDVGSVHMDEN
LKKLNVSSNDITK
KKLNVSSNDITKE
MNRKLNSSVEDGN
NRKLNSSVEDGND
LKMGTHSDVNSND
THSDVNSNDKDYK
DKDYKRSSFMSTD
KDYKRSSFMSTDY
KRSSFMSTDYNMK
KKKRKRSISINSN
KRKRSISINSNYP
VTNVHNSNDEGTK
KETKAESVTSEKK
KAESVTSEKKNNH
NDHKDESSVHSFN
DHKDESSVHSFNS
EKVSDYSNEKNNV
DQYESVSQKGKCS
DYKNSISNNNMMN
DIPKRESLFNKNS
KNILPCSDYLTEK
LDLETNSNNNKKG
SKSGLVSNEELNN
DMKGLISEDNNNN
KDDIIGSDAYNKK
CNKNNSSSYKEDV
NNGNVGSTPVVNK
KDILNLSQESLNK
LNLSQESLNKKGM
GKKKANSVVAATS
SKGNSNSSDGSIT
KGNSNSSDGSITY
SNSSDGSITYAKD
KDQGNESVDDEKD
GNINVNSENGSNV
VNSENGSNVEIKE
HSGNTNSNNMVND
NSGVNLSSSSNFR
NKDDNNSNNIVNG
KDDHADSVTTKKD
ENNRGGSSYDYNN
NNRGGSSYDYNNR
KNYDNKSYISDDK
DNKSYISDDKRKH
NSHDRLSYKDNYE
FSNNYNSLRHNKN
LRDDTDSLKKGND
ENIFSHSPQREKY
KTNINNSNVSNAQ
INNSNVSNAQKVL
IVERTKSNGEGLP
VGEWNNSSENENS
GEWNNSSENENSD
SSENENSDNNNND
KDNDNVSDHEHAG
DDDEERSYKHARR
TKNENISPKELNx
PNEEILSNETEEK
RDSLKKSPLQSED
KKSPLQSEDINSN
QSEDINSNDSVYK
REENMMSAEKKKD
LSNKNISVEDLNN
DLNNEESNTQKNL
RDFLDKSLVSNDD
LDKSLVSNDDEID
TFLTLDSNQTIFK
NKTFNISTPVKNM
FSFNTDSEDYNNK
KYLNNSSFSMLRS
LNNSSFSMLRSHS
SMLRSHSYENHFK
KNLNDISDDNKTS
KENLHNSLLFNTK
IKKYAQSDMPSDI
AQSDMPSDIKSGM
VSYSINSYKEETT
HNYQNLSNNEEEK
LSKTNNSSENLRT
NIKNVHSIEDNNE
ISNNNKSISSNNK
KKNANSSFESEHE
ANSSFESEHEDLK
NNTHVNSDEEKKK
IDADKGSNNHMNE
ASEKAISDDNQNK
KSNVESSTVNEDT
FRIRLSSQLLEEK
ENIGDISSSKENT
NIGDISSSKENTD
IGDISSSKENTDI
DLSQKDSLILNEN
YNDDEGSDEGYMK
MSSKKKSTIILSH
KSTIILSHSGKED
TIILSHSGKEDVS
ISKREMSSNDNVN
SKREMSSNDNVNN
DLENNDSKKDEYA
AASTNNSSNLVKS
ASTNNSSNLVKSK
YGDDASSKxxxxx
GTKRFDSELSGDR
RFDSELSGDREVQ
FEQGHKSTDKEEI
ELTKRGSPEGLAK
KALLNISSDNELF
ALLNISSDNELFK
DNQKEYSHDDEMY
KNNMINSEDDIKT
YDDLQKSNENNSE
KSNENNSEEVIHL
LKQEYVSSKEQEE
KQEYVSSKEQEEK
NKNDISSVLKEEN
KENKENSTHKDPD
HKDPDLSLDVNAE
GHKTSFSGTDDEI
PLNHQNSKLLTHS
KHMRTKSLNFVSR
ENAENKSDDILNN
LCNKYYSDEETNS
SMISGISSKIVES
MISGISSKIVESK
NAYSFYSLSEKNN
LTRNIKSAEDENI
EDENILSESIFVN
NALRARSFENTLN
TVKDSLSDYEYSK
KNNKLDSDIESPR
LDSDIESPRFGNT
KKNLLLSNRLNDY
SLNIENSNKTDEM
VKRLEISHNNNNN
NIKKFLSNELNEH
EHNMMKSNMDEEN
IQKNLLSNNNINH
DNISNTSTENFLR
YDELNDSTQTKEL
NMKRSNSLDFKKL
KSSAGGSIIRSDK
KGILINSNEINRK
RSSKGISNNMDRY
NEKINRSFNKRHS
LIKENLSIRNDNN
LFCNKKSYSNNSA
CNKKSYSNNSAYV
KSYSNNSAYVNRG
NLNYLHSDDEVFM
EVFMDNSSDQKKT
TFLKNNSDIIIRE
EQLKGISNENNMK
KATSDLSSIHNKK
ATSDLSSIHNKKI
NMKRINSMNNLQS
SMNNLQSEDLNND
NNNNNNSNVVYNT
NVNNDNSNLPNVN
NNHLNNSNNNDNH
EHVPLSSNMDSNK
GFKKFFSSDDKKK
NVMSNTSSNEINN
VMSNTSSNEINNR
LLQQHGSFEKAKN
KEQIIASNDLNNK
RKNGNDSDIDYGS
RSNSFTSNIDKES
SINNINSDEKMNE
IKENEGSINDINK
GKDIINSDNNKIN
KNDDMISDNNNII
KEDINISEDINKC
NLSNINSEEDKNN
FYKIDQSDENNLD
KLLENFSKEPVNF
KNDSNESYDKNYF
KEEEKESRKSKKS
FEEKSESEKSLDI
KSESEKSLDISKN
ELNNVESDKYKSE
KIKKELSDEADNL
LLKEIESDENSNI
NIGNINSDNSNEE
NINSDNSNEENKK
LLQQIDSDERNEE
RNEEMKSDDKKEK
SKNSESSPMVRPV
EEGDDGSGVRLHN
KKSVSFSSEEEHI
KSVSFSSEEEHIP
LLRDIGSKDFKDE
KEGLNKSGDDNSY
YKQKNLSQEENKN
EQNNDPSNVSNKS
RNLNNSSSFGRTN
NLNNSSSFGRTNI
NRVNLASNETIQN
PIRNMHSLNVNKK
KKQVEVSDNEEAA
NFNPDISDDDYVS
EGKVFLSDISPVK
VFLSDISPVKNAE
SFVKNLSSNIFEK
FVKNLSSNIFEKY
RWAAIDSSSSEEE
WAAIDSSSSEEEE
KEMLSDSLNNSNN
SDSLNNSNNIASK
MSHKKNSEEEGEE
KKNIIHSNNDMYR
KIYKENSEIESDI
ENSEIESDIEANK
IEANKISSDISVT
EANKISSDISVTS
KISSDISVTSKNN
KIKDNDSVIDSDN
NDSVIDSDNHSFN
IDSDNHSFNNLKQ
KDKKLSSYINSSK
ISEDIPSSVIKKL
SEDIPSSVIKKLK
DIDTLNSNGSAYI
TLNSNGSAYIDAN
EQKFNISNEKEMQ
KISDKESIYMNNK
KKNKENSLIHNNE
CEKYEESIQKKYD
KVSTNLSRTSNAR
TNLSRTSNARNRG
DAASSYSMNNKKM
VIYMDDSMNDKVS
TLNNKNSPSRLNY
SNKGNASIDNINK
NIHKINSNVYGND
RNYANNSNEKNVK
LNNENDSMKKEHN
KINSQMSNYEDHD
NKHEINSNNIIEQ
NKEKHDSDDSDKE
KHDSDDSDKENEV
SQKKNESNSYNIR
KKNESNSYNIRRS
IIKKRNSDMIEQR
RYHLNDSNADGKS
TDMHIHSVDKGKY
VNKSHNSTPPGVI
VIVRENSVDDLRV
QQVNVHSQRRLMQ
DTYNFDSTPRQRV
TPRQRVSDEHLNE
EYKNNKSDDEIDN
INVQVGSNHINLK
NEETKLSEIDVTQ
NVINDDSVKNDKN
INQLNNSNLLNEH
IEQDRLSRMQSES
RIKSIDSYKSKYK
IQKSNISTDELDI
ITDIKLSDDDKET
ERSHRKSSIDDDL
RSHRKSSIDDDLT
RGDKGGSQNGDDS
SRRRERSGKPENE
NDDEEASDGGDFT
GVKRSASNKFDDF
LKNNLNSNQIYFP
NLEHYKSSLISAN
LEHYKSSLISANK
SFIKHGSNNSNIN
KHGSNNSNINAHY
LKGKLLSNNEVED
HNLRTNSHGMDYR
YELDIQSESEEMN
LDIQSESEEMNTG
MEEKTSSIDGNMN
NNIKNMSSNENDI
NIKNMSSNENDII
NDQNIPSFEREKN
SNDMDLSKSASSE
YRNHQLSLTDVKI
NWHRTDSYEEEDx
RNNQDISDDENIR
KGLWVYSDREKKL
KKKKIQSDQNSVV
IQSDQNSVVGTNY
MLRDFPSEFSPSE
DFPSEFSPSEKTY
NIFGNKSDNENDE
QFTQNNSYREKYG
ENKSDYSSNEIKN
RKNNIRSNDNIKT
EKKNEHSNNSNEF
NEHSNNSNEFLYN
NNKKKNSSIDDFQ
NKKKNSSIDDFQG
NDHNDNSDNDNRK
PTQEDDSIKSKGR
KKNLSLSDNSLKK
LSLSDNSLKKSDE
LKLSEKSDDEILS
SDDEILSEINQGN
KKKVRRSFEVNAN
GQKGVFSDEEGMK
KIDGNISDNNKID
PNKALLSNNTNEK
NDTVEKSNIIIQE
MRITYDSNDLHTF
ATQENKSFEEKHL
LEDLERSNSDIYS
DLERSNSDIYSES
SNSDIYSESQKFD
SDIYSESQKFDNA
QQITKLSEPAHEE
EPAHEESIYFTYR
ILNDDGSSDGNDT
LNDDGSSDGNDTD
YNKINKSYYHFNK
NKYKFDSEDARNL
RFLSDESSENDKR
FLSDESSENDKRE
TRVWHDSDDDIDV
NEEKFHSDDSNEF
KFHSDDSNEFNYV
LKNNELSSDLDKC
KNNELSSDLDKCE
EKKNQRSDSEENS
KNQRSDSEENSYL
ICKYNKSLFDSDD
NKSLFDSDDDQIK
HDQFINSDNLEEE
YITENDSIFKDTI
NNIGEGSPEGANN
GNNEFNSYEEKDD
KKKLYESDEEEEN
KKLKVISEESHLD
KVISEESHLDNTK
DDELNNSEYYFKT
KKKKNVSDDIETD
VKRYNDSDDSVDE
YNDSDDSVDEKDK
RNKNSVSSVDINK
NKNSVSSVDINKE
ELVVSASKDSTNY
VSASKDSTNYKNY
NKHENISNKGRNE
NKGRNESSIIKSK
NNKDMNSINDNNN
KQRTDESVKPIEF
YDEEDYSDEDINN
EFLRSSSNDLVRN
NIKNDNSTTNDKI
LSRNENSIHNISE
NSIHNISENSYQH
HNISENSYQHDKD
LKKEIESNYMHLR
VNNKIYSAENYVN
STLENNSLEKKII
KYYHNNSIVGDQE
VGDQENSVYTSKK
KNITIGSLADTEK
ADTEKRSIKIKNI
MRDGYISNDEKGK
KGEKRNSLSNDNS
EKRNSLSNDNSLD
SLSNDNSLDDDPN
KNRNDMSNDEMLT
INEEIKSPSKNKC
EEIKSPSKNKCTF
SIIDSNSSVRKDK
IIDSNSSVRKDKN
NDAFFLSNEIHNN
QKKRMFSNEENMN
KYTQLKSHSPLFG
TQLKSHSPLFGTK
RMPISKSGDDVNL
NNVVGESNNSLFQ
VGESNNSLFQDRK
IIKGGISSGADEQ
IKGGISSGADEQY
ITYTGASARIAHE
PKASTSSLQQQVH
NDTLHISNEHSFE
HISNEHSFEENIK
FTDNDESKKKIKT
ELSKQLSNQFNNQ
LHEIDKSSENQEV
HEIDKSSENQEVE
KDQENESNPLLRE
NNDNIQSDLLDND
VTGEDDSLLNQKG
KYTLNTSEDALSN
INMNNLSRRESKE
NLSRRESKERINN
IDGNNKSTDRIKI
HLQDEESEQRDMN
NVDEVLSNDNTKN
HISKKSSNDEFSS
TYNNYNSDDVEKY
TLNSNKSLNSEGY
SNKSLNSEGYIKD
YIKDTNSDKIDEE
LIHEFESNNDEKI
KKKDERSENINYD
ENINYDSDEELKK
QNDPKDSELEKNS
SELEKNSDNNNNN
QIIEFDSDKKKKK
KDHLINSNSISEK
HLINSNSISEKHR
INSNSISEKHRTE
NDDEDKSDEERKD
LKDIKLSDTERRK
DIIKMKSINNNDN
NIEEDESNDENQI
GFETNVSDNEESD
VSDNEESDQKDNV
NLDDNYSKRNSEQ
GSINQNSPNKNNS
KNDYIFSTDEKYN
FKNLNQSPRTEEK
FEEDNFSQDNELS
SQDNELSDISSKD
KEEDHYSQQSKEM
DHYSQQSKEMEHM
EHMDKDSHVDFIP
EQIEYISESGDMQ
IEYISESGDMQPE
EDDNYVSEREEIK
DNDNSKSVSGMGE
MGEREVSNEENRE
LNIEDTSEEQKET
DKIESGSVRDKKN
LLFGDDSADEKKN
KKNVYKSKDHLVI
DHLVIPSNDLINY
KLSSFTSSTLGKK
LSSFTSSTLGKKK
QIAVDMSDKISNQ
TISDNRSDNMSDY
NRSDNMSDYVQKE
IDNLQQSMDTLKN
MNTNNRSIDERNN
LIKDKTSMDSISL
DKTSMDSISLNKK
TNDNNMSSEEIEH
NDNNMSSEEIEHN
NIMIDESHFSGKE
IKNASQSSLHSNI
KNASQSSLHSNII
LKRKVSSFSDYNK
RKVSSFSDYNKES
LVNRTNSLNIKRV
GDNIISSNFTDPL
SKSNRPSVEELRL
KPANEDSDDDSWS
EDSDDDSWSKEDK
GLDTFYSLPNSAD
FYSLPNSADSKIF
LPNSADSKIFVDD
GEKNNNSQNELSN
IYGDQFSINKNSY
NSYISNSNNNDNK
RKSVLQSNEHYKK
RRDLNNSFSSYNK
DLNNSFSSYNKLK
LNNSFSSYNKLKF
DTHIVKSLRESEE
VKSLRESEELLNE
NDEIMNSFNKTLN
LEDIINSHDVTLN
ILQDEESRSNIDE
QDEESRSNIDEEK
IINDQDSQLKKQR
NYFVKNSPNHEDF
FNKKDYSNESEGE
KDYSNESEGEVND
EREKRKSVENFLN
SCRNINSFEKSID
INSFEKSIDDEGD
QLNDDISAKNFNK
RRKNNESQLDNVS
SQLDNVSIKSKNK
DNVSIKSKNKKKK
PVEEHTSNEVEKN
ENNDEESDNMNMM
VNFNEESDDEELK
SNGILLSDHNNNN
DDENIPSELNDKD
SVRRNSSRYSIDY
RNAQKGSVDDLEA
DDHDNDSDRKTSN
NETVLNSSGEKKT
ETVLNSSGEKKTT
DIDDKISSGDADK
DKDVNDSIHEAND
INIRNTSNVSEVV
RNTSNVSEVVKES
SEVVKESEEKNEL
DNNKYNSNNVIHT
YRNNNISHGDIIN
ESSKLYSDEEIIK
NDKNVNSDINTSI
NSDINTSIEKRIK
YKENNDSSIQSIR
SIQSIRSNSKSIE
QSIRSNSKSIEKN
SDVDNVSEPESYD
NVSEPESYDKDIN
NINDEKSIDEINK
HNADIISNDKAVL
YIDVNKSEEENDE
EGFLIRSFKRIKH
DDSYDHSSINENK
DSYDHSSINENKN
DDFIDDSEISLRK
IDDSEISLRKKKG
NYADNLSDTRENE
GMDDDDSDYEMDE
INYDNYSDKSGKS
GNFKRNSNNFGKG
NKYNRPSEEDELY
FMKNEESFNTFRV
DEKNNLSNNDPID
DILLKDSDDDEKN
IRHRRNSDNSYEE
RKKSTESSTVDEK
KKSTESSTVDEKG
RRSKSKSLDDSNG
SKSLDDSNGGIEN
ENFHENSSTEKII
NFHENSSTEKIIF
IITSFNSNEKKDQ
SKDINESDEEYIK
ERNVAGSFSRFFS
IKTNEDSSLYKHY
KTNEDSSLYKHYK
EEVEEKSLEGSLK
EKSLEGSLKEENV
VFEDYKSYISDSV
DYKSYISDSVENK
KSYISDSVENKSI
DEEDNKSDKYRND
HYNKKDSDSNMFM
YINEEDSPTKILS
DREDAASLNVDYN
TFIEKVSSSERNI
FIEKVSSSERNIE
SEYRIKSIESNLT
RIKSIESNLTKDY
xxMETKSNVESPN
TKSNVESPNISEP
VESPNISEPKESK
ELYHINSSLKENL
TYQKQHSQEIKEN
NENAEKSDSSDLK
NAEKSDSSDLKKK
AEKSDSSDLKKKK
SFLKMFSSENDEL
FLKMFSSENDELY
TNNIVHSPSSDKI
KTIKEDSPNTRFN
NTRFNESIKKINR
NNKREISDDDDDN
LQGSEQSIEASES
KNEQHESNSIIDQ
KDMGNPSNNQHAM
HDNLLNSNDQGQK
RGSHNKSNNSNYM
HNKSNNSNYMKGM
DDHHVISNEVNKT
KKEQNNSNDILSK
MRLGFYSNEESDS
FYSNEESDSHDIK
SNEESDSHDIKCL
xxMEKISPEILAA
NNQLNNSMENHNI
NFERIPSRNNVST
NLFTNDSLKTNMN
KNNSVYSSINKMN
NNSVYSSINKMNN
KRKYSTSNFRNYT
SDINFYSNKIKNL
KLNIDTSASADEN
NIDTSASADENYK
RIHNNISDEEHIK
[truncated: 1,124 more rows]

## Sheet: pease_reordered
NNYDESSLSGDKN
KSENSISEYEKGK
QNPLQLSRETVRV
DVMESNSLTDNKE
RKKKRKSNEEEEE
KMRLEQSEDLDND
xMKRDRSENSVEN
YSNYNSSENMNDY
GILKNESPDFNKS
HIESLGSYKIKPL
IDHDNSSDDNDKT
VDKSDESPLSEQN
TYRKFSSQTEIDE
EENDQESDDEFFK
KKRSKRSQNLDQD
NIEDEDSEESDSK
FVKNLSSNIFEKY
NSIHNISENSYQH
YKRISDSADEYNN
NIGDISSSKENTD
KQLIIKSNTSNMN
KRRRSRSISIERR
LLKTFSSSSLKKK
NRVNSNSNNNMYF
NIIKNMSIDDNTI
YNDSDFSHDNYIN
RKTSTESEDDDVT
RTFNNMSKDNIGN
TIGKRNSSNIFNR
NNNSNSSNMKKSN
EKVSDYSNEKNNV
QDVINISSEENEE
SSENENSDNNNND
IMRPQRSADMLIR
NNSEDISLSNIKE
YSVDNTSINLSRV
NFLKKESGSYFMR
ENRKKKSNNYDNV
EQDVIISNDKHLE
SLKLIGSNLRDEV
DNEDNKSEVDDSK
IKKNSTSSIDMDI
FLLRGESNQMNNT
QGPSHESGDNLGK
EYSTKDSIDLRRV
NNQEDSSKKDxxx
EHNMMKSNMDEEN
KRFSKFSDEMKGK
MNDENGSTIEGDP
LLRDIGSKDFKDE
RRNHSKSFSESRY
DDSKNASLDKIDE
NSLDKESSNEKKL
TTKEKMSDIDFNS
KFSPTQSPKSPTS
VSKENISQLKYEG
KFQQKNSQIANSL
NLKHSNSLENNYI
FKDNALSQKSIEN
NDDTNLSQEKKKR
DSTKLLSNVMRND
EVEINGSEKNNFV
ENNEFSSNNVDNK
KIYDELSDYNKHK
KKNSDDSFYFDEY
DHSRNGSGSDDFM
RKISIFSNNEKKK
NVKINNSLDFVHK
FMNNLDSEDEKAF
IGVNKHSFSNSEI
DNINDDSNEDGDE
LDILTGSEEYEKN
LSDEEVSSENEYN
GEKNNNSQNELSN
MGEREVSNEENRE
IKKNDDSDYSNAD
NDFFLHSSDEERD
DADGNNSGEENKV
KNDYIFSTDEKYN
PLSEHSSNENNIT
ELFDGKSEEWEEK
TKEDTKSNNVSPK
DIKELGSSNNNLM
NDEHDMSDILHKI
RWVDLLSSESNFS
IVEEEKSVTEEVE
SAAKNDSMSNNNL
DDDDDNSVDAKYN
KYTQLKSHSPLFG
FYKSNLSSPIKEN
FINDNNSDNKKID
NNSIIDSDNERKH
NIVDNDSYDKTNN
MSKDDDSILSNEK
YKREYISTDEHMK
DIYDNKSSNIYEK
EEDEIDSIGDSRN
EGILNGSSKVDEE
VTNVHNSNDEGTK
LEHQLNSDENEKM
KNILPCSDYLTEK
RGDKGGSQNGDDS
NNERRVSKISNEY
EKRNSLSNDNSLD
KDITNVSNVSNMS
YRNNWNSINEKNL
KNEQHESNSIIDQ
IGDISSSKENTDI
KDIEQYSNEFKQN
VNEKDNSDVTEYK
NFKKVLSSSESIL
ITDIKLSDDDKET
LIIKSFSESTNTR
RESKNVSENIQEE
IHNRYRSLNVISR
YRERNISIDQTNK
QCQHKNSFSDEEE
QDEESRSNIDEEK
SVYSLKSDELNKD
HIDNASSEISNKE
NLKHIGSDNLKHI
GENNIDSYNKDKK
TSEALESTENNDK
SDIEFASLNNDST
EKSDNESIASDAS
ISRKASSFIYKIS
IVEKEESVTEEIV
NNKREISLTVKNQ
EQYEISSENDTVS
SEMNASSIENVVI
KSFSDISNMEGSL
IREEYHSSDEENN
NINSDNSNEENKK
KKLSNESIDKTES
SRYSSFSSVNKYG
EKETTVSVNINDS
NTNNYLSDITYEE
NKHTNISSDEKKK
VGNRRRSNSNTIN
DGYLSESEREYAR
DLASHNSGNFDEE
VNNKIYSAENYVN
KFFHSNSILKILE
DKNFLLSNSNDIK
KLYIPSSNDLTNI
GLDTFYSLPNSAD
NIGRKNSSLNIQD
NSDKNSSDDNNID
YVEKMNSDDYNDI
CDKHILSDSYKDK
KNTLHFSQNNKGK
VKERSNSLLHFKK
RNGLPLSEHSSNE
GDKSNDSIDNFFS
TSSRHYSLGGQPS
TRYDSNSPIKNSK
KISFNNSTNNKSS
VYNDEDSDGSFIK
HTYEDNSDDNYED
GDNIISSNFTDPL
IPKDDISSDADVI
KKEDTTSPLHSAD
YEKNNSSFDFSKY
PNLRKGSLGFDSF
KNNENHSLIKKEE
KHDSDDSDKENEV
EYMSRGSRVSLNS
NNNNHESNEENQN
KQRTDESVKPIEF
ENYERKSISSENI
FIEKVSSSERNIE
NYDGYNSSGSRYN
KVDTRESDEDDLM
TGIDHPSTLKKYK
SNDINISPDKRRK
NKHENISNKGRNE
QKYYNESNKSIKS
KDNDVTSNLSDRL
EKNDFVSLEGVLD
VKLEESSDYENAD
DIMSDDSGNNVDD
YGDVKGSDEGQNN
KNASQSSLHSNII
RNSVSISKDSYTN
IYEKNNSSFDFSK
LYNKESSNDRERL
KKKKIKSLENLKS
VLSSSESILNKND
TLINQKSINPDNS
KGVLYDSLSDSYN
KLDEDQSESNNKS
SFNSDISNTRKLT
NNINNASQNNQNN
DNKSYISDDKRKH
LNGINNSPKDLDN
QKENDASEIDEDI
LEDLERSNSDIYS
KSAEILSESKSFE
LEELAESAERLHH
VKRYNDSDDSVDE
YDQSADSFSKSSD
TKELGSSENVTKV
KIDQDDSDETEEE
NNIGEGSPEGANN
VPGNMNSNNNDNN
VEDEKQSNDIEIL
MRLGFYSNEESDS
TFETKDSTDAGTE
FRDDTRSKEADEF
KMKRENSLDTPMR
RRSSTLSQGNYSN
LLKEIESDENSNI
DVSQNNSVEEINK
SDDDNKSDDGNFF
RNYDRRSIDNKYY
SSGEYGSVQDEND
PEEIVNSRPFRRG
KNNSPKSENDNIV
EDDNKYSSDSFIK
KEDDLDSENLEEA
LKNEDNSSKELIG
CNKNNSSSYKEDV
NYKNYESNHQNHE
HEIDKSSENQEVE
LKGSYQSNDDIQK
RHYNNISNTKNNV
KLYSGTSDEDLRS
RSASAASTTRSAS
DIEIHKSIPSNDD
DLKNESSFGYETL
ILVDKYSSDVEND
HKGNNSSDFDERE
ENNLKESIDNLGN
RKDQNESEYLSDD
KKSVSFSSEEEHI
LLWHKMSEQFDRN
KIVRRVSNVEAFD
FKGRTGSFGSRVF
KSNYDMSDGDNYE
EPYDSESDDESFQ
RYDSIESLRGSDK
HIRDKDSIISGRS
NDNQLVSEDNIQT
IITNYFSDSQILE
EEVEEKSLEGSLK
VGDQENSVYTSKK
EYLNSYSKEDIMK
KKINYNSDGDHDV
SNIFKKSFSKNSI
SNNNINSNNDKCL
EQYEDSSIIQKDD
KEKKRVSDASDIY
KKKVILSNNNIKK
NLMGRDSLQDKIM
RLPSTGSTIRFPS
KLGRTNSVIYENK
YSKSLSSENYRMK
IITDFRSSDKIKE
VSDNNNSINSSVN
NFLPYVSDNKNMI
NKTNDNSVSNLYR
KKFLRRSKSESSI
QSEDINSNDSVYK
ALEYGISQESSRK
EIYSNNSENVQGD
IKNASQSSLHSNI
YNTNTDSNNIDIK
NNDNNISNDENIN
LFSDDESDDGRKK
TFERNESNNEKMK
RSKYSHSFNINKE
LKSKMDSIREKIN
FNNMQSSSFLSDK
RNDNINSSNEYDV
IYDGDESEDDEGH
AAAAAASGRTKKK
DNNDNNSENEEKQ
DTNFLSSSKEKSK
EINNLDSFQIGHD
GATKGASTTAGST
KLYIQYSNERITN
KIKKELSDEADNL
RKKDTLSSESEWQ
NTDLTESDMDEVD
KPGDVKSNNNMLR
DENNIQSNLKNCV
QEDEEESDTRENY
KKQVEVSDNEEAA
NGYLGESNSIKIR
LILKELSEETNLE
KEENYFSEDTQQK
DDDIFNSFSIDHK
GLLKLSSNMDVTF
VDNRIVSNSSGTN
EDSDDDSWSKEDK
NIIEKQSNDDHNN
NHKHESSDNEYDD
SINDYMSDDKKKK
MKKKNYSNNNIYN
KSFYGRSVDVIRY
NKLNEMSSNDEYK
KNNMNDSVNNVEA
NKKSYTSSDEHYN
QNDLPESNDKIVK
KEDDNGSDVFDYK
YLFINNSNNHKNT
HISNEHSFEENIK
KINKSNSLNQTNE
TFGKYSSLNDIDK
ERSHRKSSIDDDL
QENEMESDKEKYL
ENSEIESDIEANK
DAGVIDSQSVNKL
DIKNGLSINSEHN
NNFSRKSNSNYDT
IDNLQQSMDTLKN
ANNRIPSNNTKLN
DKETSLSPQKENI
INTIMNSDHSDHN
TKISSDSNNSEFK
KRSIEGSTKNENL
NDQNIPSFEREKN
KDKSIDSNKNILH
GEWNNSSENENSD
SRKRNASSDFKRE
NVINDDSVKNDKN
NIPSSFSSPPKET
SFIKHGSNNSNIN
NNDANISDYNKKN
DIIEIRSDLTDDM
NKNSVSSVDINKE
SFKRHDSFNHPYK
KKKKNDSDADDNN
SRYLNQSNAGSQF
NKDVIKSEDTLDN
TFIEKVSSSERNI
KSNDIQSNDIQSN
GTKRFDSELSGDR
ENIGDISSSKENT
RNERRNSLNNYNF
LNEQDASSELKDK
HRARASSINIIRI
NKDLNESPKNEPD
NNSDKNSSDDNNI
INSNSISEKHRTE
LLRLSTSLRNSFQ
STSKRLSFDHSIK
NSYDTNSFQYNKS
NNKGRLSFNNEYS
TVKKDKSIDSNKN
KRKRSISINSNYP
KEDDEKSALDENQ
INVQVGSNHINLK
ENILYESNNIKND
SLKDTNSVEDIAS
LNLSRKSSYEYNN
KTNEDSSLYKHYK
NSIYNSSDEQKSV
LEKELISNDTLEK
EDELQGSQKVDEK
DSKTKGSNNDVAD
SPLKEDSPNSYNN
KKFSTKSEDIINK
LPPKHFSIDSTNN
NDGDNKSQEDDDG
NYHNYESDEETNK
SNVLYDSDKSYNN
NDIENDSDETSEH
AEKSDSSDLKKKK
KDKFLPSDQAFHY
NNIIYISDEQKYN
QKYELYSNDKLNM
HNYKIGSVMSEIY
KNNLNDSLNHMHQ
KKIHILSEDDNKR
DHYEDTSSETEKL
IKKENDSVNNEQN
NNDNIQSDLLDND
YEKYILSSSHEDE
QLNDDISAKNFNK
LKNYRNSSFDNIY
KVLQQDSMEERLS
KNNETNSPNKTEL
KFTYDESPFDNNI
THENLLSDHHDYT
TQNADDSNSDIVP
DINDLNSNNTSRN
SDISQNSKEDSNK
EDQIVPSPEKLQK
RIGRIMSDDENER
NNDGNNSVILSKS
DDIDKKSNIADEH
DGERNNSNNNIGS
QVLERRSNSDNLN
NKGRNESSIIKSK
NALSQKSIENDNK
ELESLKSAGDTNN
IYMKEESDLLNEN
KTINEESNDDNKY
QRNSNNSNLTNDR
AQSDMPSDIKSGM
DMARMNSINFNEE
DDNANISNDDEEH
DGNTFLSSQDEEK
YDSDKSSEDIIGD
KSESEKSLDISKN
NPLNPISFEENKH
KIYKENSEIESDI
EEIKSPSKNKCTF
NINDEKSIDEINK
RFSYHASDEHNEK
KIDEQMSDINSVD
QIKRYNSHNKIER
EYSHFNSQEFSYD
LIYEHNSDNSKDR
NFNPDISDDDYVS
TKGINNSTYDNIY
VGSRRESLSAPIS
LSDQPLSAKSSKI
NNKREISDDDDDN
HNYQNLSNNEEEK
EMNNLESIEKKKC
YENSENSNVTSES
SNKGNASIDNINK
ELDNTLSVSKTFD
EETNINSDDEEEE
DEKNNLSNNDPID
ISEDIPSSVIKKL
SRRESLSAPISKK
EKLYIPSSNDLTN
EKIQLNSSLIRHK
MMMKNGSNNQSSV
ILQESHSKNKKFN
FRKSSESLKEDDE
KTDHLYSYEDKYY
QIRELSSYDIKNN
RDITNESSYRSGQ
FTRKFKSANFRKR
NDSDETSEHIKRD
NHLIIKSFSESTN
EGEFLKSNTTEMK
MFDNDVSVEKDMM
SEKLYDSDEEEVV
KNELNESVIKEND
IINNNISVNKNKC
GNVMDDSDNNMTE
DGIHNHSLEKKCV
LEELRSSSEELQK
HANVDVSKDDKES
NINDQISNDGNIE
VQEGNGSRLGGGS
TNNIFSSNRSLAS
NSNTPNSTYDKNN
STVENDSHDGSLK
SENSDISNNKEDY
KNLNDISDDNKTS
DHFDEDSDRPEDM
NNNENDSNLNENS
NNSNTFSFNLKPP
NGLSINSEHNDLK
NDSVIDSDNHSFN
DFPSEFSPSEKTY
FWELDESDSLTDE
EENIIKSDEYNKL
ELNYVNSRSNSNT
INSNYNSTNNKGD
DMKGLISEDNNNN
MLRKKNSEENNAY
RKNKNLSSYEEKK
FGRRDSSFQFFRR
DIDDKISSGDADK
IINDQDSQLKKQR
PGDINNSDDVNNP
NNKQNMSPSNNSL
SVKDDESEAEKLR
KDSPKKSRSGLQE
VKEEDSSEEKREL
MRDGYISNDEKGK
KNQIISSLGNDKF
KDKKLSSYINSSK
SIVLHGSNTEEGN
YMKRFSSINNGIL
RNNYDESSLSGDK
YSSGIYSVMTNSK
SSKEAHSESEEPV
DKVNDGSDSEELD
YQEDDNSDHSNKK
FSDDDESEESFLS
RHDISRSREEMIG
CNEKKKSNESASS
DKNENTSEVNDYS
SDANLDSPDKNFL
NISPNNSNNENVK
GDEVNNSDIERLA
DKLAYASSDPPST
IKKDNKSDYENSE
NDNNMSSEEIEHN
KKLNSQSDKEINS
NKDLFFSNENEDM
DINSGESDKDMSS
ELKDNESFSESML
KLSSFTSSTLGKK
FEKFGMSPSRGVL
WNDLNNSDKNIDE
RKKRLSSVDLSKS
MYGSDESDKNIFT
NEDPLTSxxxxxx
RNANSFSNENKHI
SCRNINSFEKSID
KKELVISSNEHNV
NKVKDTSVNIRQT
NCRRNRSMSNTLL
NDETFDSRSKHSG
KTNINNSNVSNAQ
ELSKQLSNQFNNQ
EKEITASEEEEEG
STGRESSNNEDML
IKGGISSGADEQY
HLINSNSISEKHR
VNHRDRSLDHEKD
KKNIIHSNNDMYR
DNRENQSYTSDLK
AYKQSASIIELQN
KYLNNSSFSMLRS
RIKRSRSIYEREE
VRNEQLSDATLNR
LERRSNSDNLNTL
IKELGSSNNNLMY
DEDKKDSDMLNSE
IFQNRGSNNIQSY
DDTKSVSHYEETK
HSGNTNSNNMVND
NDEIMNSFNKTLN
xxMETKSNVESPN
GNYDNNSNHSDDN
KNEVINSNDTRLR
NDNINSSNEYDVR
LKQEYVSSKEQEE
KTHDAVSDNNNSI
EQKFFNSSIRKND
DHMRAQSIDHVDK
DIRKYYSKNSDNG
DNVSNESNSKCDD
VVKEEGSASEKIV
EHVPLSSNMDSNK
NIYNDLSDDGKSI
NRSIYDSFNSNIL
KNITIGSLADTEK
SYYSDNSVQIKEK
ENNKEMSDDAITQ
DDESDNSKEKEFD
DLHEEESPVKITH
KQFSFDSKDSDDN
RSMSVYSLKSDEL
ENSDNDSDIAIKY
TYDKKRSYSRSLS
DKTYQSSENNIYD
KHGFIKSNSTFDG
KNNMYGSDESDKN
FETVIESDEDEKN
RSLNVISRKISID
AHGYDDSEYSTRG
QQITKLSEPAHEE
YIDVNKSEEENDE
NVKLDISNENKKK
NGSPSDSLNGDAE
ESDMYESNEDSNT
LSDSELSKDDYDM
NNRSMDSNIIINN
KAPIFGSPSNKDD
MENVYDSNNSAKY
PKHDALSEEEKKR
YDNGSGSDDEEKK
LDDIIVSDHGNSY
ENVALNSSEERQN
SRKKDISNSKEHE
NEDIFLSNETKKG
DNETIRSDSKLRD
VNKSHNSTPPGVI
MMDPIDSNSNIKM
INESNESLDERID
ELVDFLSEDSDNG
ILNKQNSDQINYK
KNNDHLSNNSLVL
HDKNIVSDDHNID
TKSNVESPNISEP
SEISENSESAERS
PERNQYSPSLETV
GLLKRNSIYNYKE
KATSDLSSIHNKK
KLKFDTSPSIVRE
GKKKANSVVAATS
QEHDYMSIGSKAD
DKSSNSSIIKHEK
DIFNSFSIDHKKE
LNELNKSNEQNEL
QKKKKDSLDEALQ
FYSNEESDSHDIK
NKYGRDSYEYKRV
QDANMFSPIQQAH
ISATPRSERKMKK
IKSNNDSDDILNN
KRYSEDSRINNHK
EAFLFNSNYRGQI
FSNSEESIKRSLR
NGDDNKSDDDNKS
KEIFIISNSFEEN
GTISSISEEEMNK
ISKHLDSDLNSND
NIDEQTSPKINNV
NKTKDISNSSYNN
KNKKKKSNSPLDV
NNVSTLSLRDNRS
QYHKFKSDLGLIY
EVLNNNSDDDLYV
INDEDNSVSHFIK
IEYISESGDMQPE
DILLNDSNSANLE
KEKRFSSISIYKS
EDENILSESIFVN
KLAYASSDPPSTK
ELEDTKSDDEEGD
KVSTNLSRTSNAR
NSPDENSESDEMN
RKKSTESSTVDEK
GEGINLSEQGGEN
NDTNFLSSSKEKS
DGLRRSSLFNLKS
NRNSNISNLYKRN
IKGEVDSDINTHV
RRNRSMSNTLLYK
DHYSQQSKEMEHM
IEKSDDSEGNDKI
KKNYSKSLSSENY
NHSYIPSNNVPLS
IEQDRLSRMQSES
IPKNMFSNIDASL
NEKKTYSFEKIKS
QYWKINSLSFYEK
YHRDALSRDRCYS
LSQQQQSNDENNY
NNQIDNSHDEKSF
GDILFHSQNINKK
LLSDYDSNSxxxx
INNDINSFERRNS
NSIPRRSDETEEQ
ENNVQLSQRFNNN
RSSKGISNNMDRY
ENDVIHSDNSEKE
LGGQPSSSGRSFS
INRKSESVSYTPR
SHYDMNSSPKPVR
NTYDNNSNEEHSI
NKEKHDSDDSDKE
IEVHSNSEENKQE
NDVLNNSNSLASE
EKNTLYSSNPSDK
IHLYQLSDVNQKE
ENISVDSQNNDIN
DPREYGSNSNYSM
KSVSFSSEEEHIP
QFASEKSEINEKH
SDQLDESDLFNNA
SENDMNSEKSYSS
IHKNIDSKEIEKQ
HKDDILSEFANKS
VKRLEISHNNNNN
DDESEESFLSSYK
IDDPNNSDNDIKR
SELEKNSDNNNNN
EIKHLDSFTIDKD
FLKSFLSGEHNYK
LGYDNTSGEEEKK
KNQRSDSEENSYL
RFDSELSGDREVQ
HYNKKDSDSNMFM
SNNMNDSEHVYTN
KYLLDDSINYNDK
NRVNLASNETIQN
RNILIDSNINYNK
SYKNLSSLEEFKK
DQLGSNSTLSDEK
DDSYEDSEKEEEG
KKKINISDDQKYN
SNKNNYSNNINHM
SKDDNESFDNYPK
KDDMNNSDDEESV
FFKNIYSDSFESK
REENMMSAEKKKD
VGEWNNSSENENS
RKKKIFSDDDESE
NDHNDNSDNDNRK
SNSSDGSITYAKD
ENIPRVSNPNGNI
VDEENDSNESFND
DGASENSEDPKKL
INYLAPSDEEDNK
NDAYKYSTDSDDI
MDDNNISGENNMS
YVRRTISQPLNKN
KKNESNSYNIRRS
SIDGKFSGSNYDD
LKNIYTSFDDSDV
QNNNITSRNISPS
LFGRRDSSFQFFR
KVRNSISFNDNIK
NDTLHISNEHSFE
KRITRVSEESTTK
KNVNMSSDENENM
SDINFYSNKIKNL
IAQANNSDDNYPS
SDKLKDSNIDTDA
VDMHEFSNNEKDE
EKKNQRSDSEENS
KKNSNLSNNYVAV
SNIYNDSTKADEV
VLYSHHSSMVRNH
LSTFTFSEEDESK
YNHNIPSNKNYKT
MSSNSASLIKKYP
KCIEKESNDGNTP
KKNVLISPAKKQK
KIFNSASYIKKLR
QKDSLLSNLSKFK
RSSINISDRNSLS
EGSNLPSEQNKRR
TREENKSDPGYST
VNSSNVSNDKNNL
EKDIYSSEDEQNN
HKSEDNSIGEDDN
EKDMNQSIKSPRL
QNEDEISNYENKT
ELSNMLSKEYVEK
NSKHTNSDIEIND
HKNSYFSSNENYN
KESLYSSNNLPRD
NFLTYQSDDDDKC
EPFDQISMNKEDI
xxxSSFSSVNKYG
LQFNHNSINKEKN
FEEKSESEKSLDI
WSPELHSRDINAD
EPKEGHSNDIVEN
EISTNRSQSKKEK
PLKEMKSNENTII
NGVLRNSPNDRAL
KKNFDNSNENVNR
TEEKNISDVSDIE
IDSDNHSFNNLKQ
KRDSLLSLKNLRN
EEIHIDSMDEEVN
MNRKLNSSVEDGN
RIKSIESNLTKDY
ESVTDYSDRENLK
LIKENLSIRNDNN
VTTRDLSDSSYQK
SKAARKSAPISAG
ESSKLYSDEEIIK
VSDHGNSYDKYNT
KVEKEMSIHDGMK
YIYKNKSSTLDES
SFSNIASDMYNKD
KIDLVDSSDEEFE
DDGVVDSYDVSKK
KGEKRNSLSNDNS
IEATDVSTNKNII
NTRFNESIKKINR
NEEKFHSDDSNEF
STLENNSLEKKII
GLEFYKSSLKLDQ
NKFQNESVDFHEI
FIQNAESMNRTNY
VFLSDISPVKNAE
NVEEENSSFEESR
ELTKRGSPEGLAK
IYELESSNDNNRG
LNKKDTSDISHDE
AEKNIHSDDDKNI
LVEEEASVTEKVS
EQKFNISNEKEMQ
GATKEASTTEGAT
KKNKENSLIHNNE
KATIFGSPSNKDD
HYDMNSSPKPVRS
TTERNNSINHSMN
YGISQESSRKNSM
LENLVQSEGKEGK
NNQLNNSMENHNI
SIIDSNSSVRKDK
NIKKFLSNELNEH
QMSDINSVDLINE
RKYFSDSEITKEN
NADSADSIRRTKG
VGTTFLSDGSMRF
SYREDISIKYYDK
NSKKGNSNNNDMN
YDEEDYSDEDINN
DGDGNKSDNDMLG
LNNENDSMKKEHN
DTFNSNSLGRNYT
NRGSSNSTSNFIQ
NLNENNSDDNKKV
LLFGDDSADEKKN
YRNHQLSLTDVKI
NISKQVSMDENNK
DDMLNNSNDIKKK
LYNDKSSDATIYN
RNKSSKSSDELFS
IKKYAQSDMPSDI
QHKNSFSDEEEEL
KKNKHLSLGTNDE
KDNMNESNLTDSK
SDDEKDSDTPDDE
KLYAYNSHNLFQP
KKLNVSSNDITKE
TQVSSHSAYDLKC
KELVISSNEHNVD
LSEEKNSNTNNVD
YDSDDDSNISNSK
DDLFSLSREKDKE
DILLDDSNSERRR
VSERAGSHHIYGK
RNYANNSNEKNVK
EHMDKDSHVDFIP
NINTFRSGTDDEE
NDGDNKSQEDDYG
NNKTSSSNPVDNN
DFYNIKSDDLNNS
TTKIDNSGEDETY
FDSDDNSEEEIEN
FSNNYNSLRHNKN
LNRSNISAEDNNR
YGDDASSKxxxxx
FLHAEVSSNEYKD
QINNKESDITNHD
DLERSNSDIYSES
EATKEASTSKEAT
NNTTKGSTLGGEN
ETVYEASPNLSDH
NIKNMSSNENDII
DKDAINSDHSDAI
ITNNHLSSNDKNE
LNIEDTSEEQKET
VVEDNNSNMEEEQ
EADVMESNSLTDN
IYKNDFSNDLHKY
RKDAYGSNNLVLG
VSYSINSYKEETT
KDQGNESVDDEKD
NKKKNSSIDDFQG
SYKLVNSINNNHR
KISDKESIYMNNK
SKRLSNSNISVNE
LDSDLNSNDKDTT
LDKKRNSFDLVYS
KNLNFRSESIFSG
KNLQDLSPHIIGP
NKELERSGEVAPD
NTQGNDSFKNINE
EYKKLDSSEVSKS
RENYTHSNDDNIN
LYDSDKSYNNNVK
NNESNDSIEGNKN
ESMNLESGEEEYR
DTEKGESQHIILN
TDSVVKSDISLKN
MISGISSKIVESK
KEEGSASEKIVEE
LLLRDESFSKEQN
NDNENISENTEKM
TDMHIHSVDKGKY
KNDSDDSNASYDD
KLLHLPSNRKQYI
EDHGILSNNRYIK
SYLSNESPTRKQP
IMSRDKSDYHIYE
KKNANSSFESEHE
HFRRVPSSSEKAD
KKDFLPSNLSRTF
KKLGSGSFGDIYV
SKSGLVSNEELNN
SDDLNNSNIGVRQ
KLGEQDSNNEELT
QSQVITSEEDSEM
ENESMNSDGNNDV
DNIMKESSGGEDV
NVKYIHSADGTPR
KDDHADSVTTKKD
ENPNMLSNSLKKE
LHKHTNSYDYGTR
KIDGNISDNNKID
KHGRSKSMPNIND
NSDEHLSSDYDQK
INKKRVSSDDEDD
NNNQVLSNNLEEK
ITKDDSSDYVEEK
HEDIMGSNQNKMN
NVDEVLSNDNTKN
RWAAIDSSSSEEE
ISRDFLSIGKNAS
KINRVLSFDSIKK
GTQKTGSVEAHHV
TMDHVDSINGDDD
TEKDQRSNENFQN
KEAHSESEEPVHK
QEDQENSDDNKKN
KEMLSDSLNNSNN
EKQKISSQEYRGD
ILKKDLSFNNEIE
NDSEYISDHEKAD
KYSNYNSSENMND
DSNIPDSNENVEN
RNNQDISDDENIR
KKKRYDSIESLRG
KFSVFDSDDNSEE
VENQMNSPTRCYS
SFSRDVSQPLQKD
HKDPDLSLDVNAE
KKDTLSSESEWQK
LKMGTHSDVNSND
DRYVYNSNDVHNR
LHEIDKSSENQEV
NKHEINSNNIIEQ
IFIEQSSDDLLLE
NVGEKRSVSNTNF
TGGILLSTNSKKK
YHKNSYSNINISK
EENSSNSVEIIRL
KEHVSRSISFNSE
DIPKRESLFNKNS
EKSTAYSENSDIS
LNNKSFSMTNDKI
DSYDHSSINENKN
SQNDDFSYEDEEE
KGLWVYSDREKKL
SMNNLQSEDLNND
RMPISKSGDDVNL
RNLQLSSEENIIH
DNNKYNSNNVIHT
TNLSRTSNARNRG
NNIQFHSxxxxxx
ASNFEPSGSMQLK
KKNLSLSDNSLKK
SEKKFISLDDGWS
PYRLMNSNELKSS
KNISDVSDIEKNV
SNKSLNSEGYIKD
RDFLDKSLVSNDD
VNEEEYSLENFRG
NETIQNSYDNITK
IKHENNSNNIYNI
DEKDNVSNESNSK
EIRDLSSFIIHKD
FRIRLSSQLLEEK
ENNINFSQKEEEN
IQFRKSSESLKED
NSSKYPSMHSVIL
NNGNVGSTPVVNK
ITYTGASARIAHE
FYYKILSSNEKNE
KYRNITSEDEEMK
EIKKSTSGRLSDD
DDKNIHSDDEKNY
TSFRSNSEKSSQE
REKRNDSLNNTND
RKNGNDSDIDYGS
YKKSTRSMSMIDR
RYRNDYSPKYKKR
KEYTVRSNNKFDL
VKHNYISDGIYNN
KLFTNTSDKKNYY
KNDDNNSIVKVEE
TDKNYFSFSDNDK
TMHSENSYDEFNK
KNYFSFSDNDKNN
TSTSLRSASTAST
KISIPESNDSFKT
KQDDENSVNIKES
PKKESASDIDTIK
NTFVNYSSDNNTR
SVQDKKSVEEHNI
xxMVRVSDNELSD
YDHSDNSNDRKNF
INSVTKSNYDMSD
KKNDVGSVHMDEN
NALRARSFENTLN
KNNMMKSFNDSFL
YEKKNKSIDDEYI
DDILFKSNDSKTL
ISYSEKSYSKELI
KENLHNSLLFNTK
SDKLKVSTDEIKT
KNDLASSVNDSIE
ETIINESINKNKK
EEKNVESDQLDES
NESDNDSKDYLKN
EEINKSSDEEKEV
NNKKKNSSIDDFQ
YYNIAKSGIDENM
QNELNESNEVNKE
DNSSVLSDGKSMK
MPGSTKSDTKLEN
EEWLTQSGDRNCI
IKDGYLSESEREY
INISNESNNRVSL
NNLHMNSFNKNRN
KDNISPSLENYKD
QVNINKSGNNLEH
EQEHIQSDHHDDK
VSISKDSYTNNKK
LIKDKTSMDSISL
QEFSDASNHIKQS
KELDNSSVKENGE
EKEITASEEEEGE
KLEDTLSQHITKN
YNKNDHSDDNNKN
ENLHVNSDEENDS
NMKRSNSLDFKKL
LESVISSEEEKTP
DEKAFPSLHDVTN
NNSVYSSINKMNN
KAESVTSEKKNNH
KGNLLGSNVSKIK
GKGISSSTLPYKR
KSSAGGSIIRSDK
GLLHEGSLSQEDH
DTFDTNSSINEKA
DIILNRSYPRVSM
KLNIDTSASADEN
NILTINSNTPNST
PFKKRGSDLYNNS
EKNPHESDDEEEE
IMNSDHSDHNDEK
MKVLFDSSSERED
NEHSNNSNEFLYN
NVSEPESYDKDIN
IISSYNSNENMKN
KDHLINSNSISEK
DNVGKISSYEDIK
KSKYNHSNDDYSD
YETSKNSDQHNDN
YLNGKKSIPLDID
ERKSTFSSSMENK
NSIEDISxxxxxx
KLLWRDSDKTGSM
LNESDVSKKKDVD
NDSSFLSNNLKEN
KENKENSTHKDPD
LNDENNSKLNHSY
TNNHLSSNDKNEK
FVNIYSSNEEDEK
KNLKSESYYGKEY
HIESDISxxxxxx
MREENSSNSVEII
DTLDELSNKKENN
RDIINESIEKHWT
YLKDKKSLILEKK
KIIPNNSDEHLSS
RIRNRISSDEFND
NQKMNHSLSFKRG
MEDKHISLDDINN
LFKSNDSKTLEHC
VHTPRHSDDEPEF
DNISNTSTENFLR
KLVKKNSYEELVR
SSSISISSNKMDT
VCNKDISLEDKNQ
QATHKHSEEEEEQ
RKRFGSSDIENED
NKSTIDSPSIKCE
KQMLSNSSLKLNE
GDYDDSSDGAIES
QDELKYSDDENEE
NNPSFNSDISNTR
TAYSENSDISNNK
LNEDNLSKDINEL
EMKKRFSKFSDEM
KSMLESSESTTNI
MNQSIKSPRLSKD
KDTFLSSNENSNK
RYKNINSDIIIDE
YKTRYDSNSPIKN
DLLKNDSIAKDSL
KDSGFPSIRIAKT
NVEELESLKSAGD
KKKVRRSFEVNAN
NNEKKISNVNSYL
NPTRNPSQSGPYR
AVTHNRSDLDNEI
SDDDLFSLSREKD
NNNSNVSDGGKMK
KIGSHLSDDEIRR
ITTSFRSNSEKSS
MADSIKSSNSFQK
YNDSDDSVDEKDK
VVHDNVSKEKNWD
KYNYTASDEDNKN
TTNKKLSNESIDK
LKNKRDSLLSLKN
ISSLINSKNITDS
NMNNIESKNNIDG
DDFIDDSEISLRK
INNSNVSNAQKVL
NSDHMESNINDSG
KYLSSNSRLYSKN
DLNNEESNTQKNL
DNIQINSERATGS
NKKNIDSNNTMND
EKDTFLSSNENSN
NKYNRPSEEDELY
NSNNANSLNKDPR
NAEKSDSSDLKKK
LSKDSNSNKDSEE
MYDRRGSYLNEIE
SDESPLSEQNAEI
ININIPSNNKIHL
EINDNDSDDDLIK
SFEKTNSIIDNNM
xMINRKSESVSYT
SKREMSSNDNVNN
NDSFYKSNLSSPI
NETVLNSSGEKKT
DKKRSYSRSLSYQ
LYSHHSSMVRNHH
WANVNISYDEYNN
YNESNKSIKSNKR
KYEHLQSGKNEGD
LLKNETSPLERHN
LYRGNVSPNIMDM
RDIYSDSQSKDIM
NNSIDKSSYDRHR
AMNKMLSNPINVD
ILQDEESRSNIDE
YDKSNNSIDLKDE
HDKYNDSDFSHDN
DDSINVSSSLKGI
SDVDNVSEPESYD
LYMNNESGDEHML
QGGNVDSHEQEQE
TINNMNSVEKNNI
NLKNTSSLNNNND
SNSNKDSEENVNL
INISENSLHEKSK
EDDGISSTMRDYK
KKKRSYSASPGSA
NFHNKNSVDLHRN
NHTYDKSNNSIDL
SRNGSGSDDFMKR
IILDSVSDKECSD
KTSIERSLSNKRY
IKNNNMSVENLNN
SNIDLDSIDNSRY
NSLDINSGESDKD
SLTKNDSNSVGIK
KEKKLHSNDTEAL
DQLINDSFIQNNR
RKRNASSDFKREL
NIDTSASADENYK
DNDDNISLEELQK
EINKKNSNLSNNY
LPLSEHSSNENNI
EFIDDKSTEGNDE
KILKELSQEEDTN
NNEKKESFSINGD
IDGNNKSTDRIKI
RNSVDESIKKSAC
VGKEEASYDKGDA
NIKHKFSNNVFDT
IERTSNSDDELEI
DLLNVLSSHESLK
IEDKNESELEKYE
DEEKNTSGLVHRR
EQKWEPSEENYEP
HINNDVSQNNSVE
DFLSEDSDNGDEN
DRNKRNSSITVSR
KNYSNNSHNINYK
LKNNLNSNQIYFP
KFASFTSKINFLK
DIYELESSNDNNR
SSILSNSNDEQDD
NYNNDNSYDKSLD
DHHDDKSNGNNEE
DDQNRGSHNKNTV
GFETNVSDNEESD
KDTSDISHDEDDL
IYKSKDSGFPSIR
SINNEESIDSKSV
SIERSLSNKRYDE
KDKNLFSDDESDD
RGGESFSEENHIG
KLKHLESLKEEKK
KSEDSISLDDKSY
KKNEQQSAEDEEE
LVTNEGSDKDAST
KDYSNESEGEVND
NDQDDESDNSKEK
KYILSSSHEDEAK
KSTIILSHSGKED
QLEHLQSKYQGSG
KIKDNDSVIDSDN
KTIKEDSPNTRFN
EKKNEHSNNSNEF
DLEEIQSNEHEKD
LEDIINSHDVTLN
KLNSSNSNIINGN
QKGLFQSVDNQLQ
AINSDHSDAISID
INMNNLSRRESKE
NSELNNSDYYSSK
KNNTIGSNAGNEQ
LKNNELSSDLDKC
NVDEMESDEKLKT
EKSNTPSHHSFDN
EEQKVESDSEKQK
NKFEGKSDFSDEN
LSKTNNSSENLRT
SDEHLSSDYDQKS
QNEEDISGNDEHL
INQTNQSDNLKEL
NDHKDESSVHSFN
KEYLSDSELSKDD
LFSKNFSDDEKDD
KNTDVPSAESKND
RNNTIKSSKSIKD
LLGSNVSKIKMNE
KDEKTISDDGVVD
DEKHQNSDDKNDD
NDTDNNSEDYPND
NNNDEKSGDNSIG
ILTTEYSNKIVNY
KLLENFSKEPVNF
KTIEVHSNSEENK
DKSRKSSRSNINV
KEYTYESDNKSIF
GQKGVFSDEEGMK
DINVDNSDHLNEI
LSNRPMSNKIRLS
EANKISSDISVTS
RKHSKHSDADDNR
ANSSFESEHEDLK
KRRHMNSFERSER
VREVVHSENEQAE
YDKHNNSVLNNTQ
KNVLLSSSSSLNR
KFVNIYSSNEEDE
LRNRRKSNPNNEI
NYNSNQSISDVQI
HEYESESSKHNIP
IQSNEQSVTPNRN
YNRYPGSINHEFL
YRKKRLSSVDLSK
DVYNDNSITKDDS
DHLSNNSLVLKYN
MVEGSSSNSLSSK
YEKNIHSDAEKNI
ENAENKSDDILNN
SSTVSFSRDVSQP
GKDIYSSDNIKSD
LNNSFSSYNKLKF
LESGKRSSINISD
DREDAASLNVDYN
ENIFSHSPQREKY
DNQKEYSHDDEMY
SEVVKESEEKNEL
ENSKMASSVENEE
FMKNEESFNTFRV
KHSFSNSEIFERI
IQKSNISTDELDI
ERSIQASNFEPSG
NERFPNSNENIST
NDDVNNSDMQIDL
PFEPRGSNYGNID
EKSGDNSIGEDDN
FKEDDDSTLDTSN
NNFRDSSNNIKHE
ERESIQSIMAQRK
NESSTFSFEHKET
YFLKQRSREAHQY
LTRNIKSAEDENI
EDVKFLSVNNDKY
YGSKMGSNNINDS
NLNDNESNLENNI
NKIRNDSLSIKED
RGSHNKSNNSNYM
SNTVDSSENVEEV
TIPGDHSGEKNGN
NNKMNDSEYISDH
DNNSNHSDDNNKN
ENNQEDSSKKDxx
DKRILLSNDMYKN
NLLASYSNERHGI
ILKISNSVSPLKD
NSLSDSSEVDKKK
DDKKNTSDNDLTS
RIKSIDSYKSKYK
LKRKVSSFSDYNK
MDELNVSPTHTEI
SRKYKLSAGDSTF
NKFYSDSENEYEH
NRTISASSNNGNK
YLYDDVSSSFNNK
ITAAIASKELADA
ETVLNSSGEKKTT
NNIYNQSEQNWSL
KYTLNTSEDALSN
EKKTDYSSEDEIY
SVQNKESTFPSED
MKINNNSPLYKNH
AFAKNESAVNSST
NDKNVNSDINTSI
VDNNLESENNDQL
NVGKISSYEDIKK
QFTKISSDSNNSE
KRKRDRSSEYKIK
SNVISDSDxxxxx
ENIKYSSDKSIIN
MSLSNSSINNKQD
KSSQEFSDASNHI
KNEDKKSGDEEEE
KMDEDISRDVRQP
DKSFGNSNGNTTF
LSNKNISVEDLNN
TNKGTGSGVSSKK
AQMKSLSIELRNx
HDQRNNSMDAVNS
DDDLSNSKKSKNE
NNRDQNSNEPMNE
VQAQYASNNELNN
YKTGETSHDNING
GNIDARSDVVVGS
NTNDDNSLMNDDI
IKQQNISNTSGNM
ENENNRSQIVVNK
KNHFLKSFLSGEH
YKRRHYSSDVSLN
RLSFDHSIKSEKS
DEDDGISSTMRDY
KNYSFNSDYKHAD
NIINTTSLNNNIK
LKSNTISDNSKNE
SDYDSNSxxxxxx
KENVGISNKGNKK
RNDTFNSNSLGRN
DTPLDNSNGNSGR
IITKDDSSDYVEE
LSESKKSYKSQSA
SRTTTFSPEGRLY
KNNMINSEDDIKT
RNKRNSSITVSRD
VLYDSLSDSYNYR
KKKKNVSDDIETD
DKFNMFSENEKHD
YESDNKSIFKNKL
TTDQIGSMKILFD
LSEKLLSDKEEDE
KNNELSSDLDKCE
TLNSNKSLNSEGY
KDNKEDSSDDINS
YGRSNLSMMNRKF
IVERTKSNGEGLP
TNSLIDSDTNNNE
LLVDNRSVVKEEE
KALLNISSDNELF
TFVNYSSDNNTRT
KEFIITSDVDSNE
KNEKNSSDGIFNN
RRSRSISIERRIK
IPLIEKSDDSEGN
GNTFLSSQDEEKS
TVRNEPSNDITNN
SEVNDYSKEDIEG
DHLVIPSNDLINY
YMNSSNSDNGDFV
LKKEIESNYMHLR
IKRLSNSNEELMD
EEGDDGSGVRLHN
ENEQDNSDHFMNE
KVLFDSSSEREDD
MNTFENSFERNNT
KNKDNISYNKEYE
LKLSEKSDDEILS
NPNNEISLRTYGQ
LRIREESLNFKLA
ETYEIDSTVENDS
NSKMASSVENEEK
SMDAVNSVNHVNR
VDKYSISNNRNMT
RRVESISHGSKEN
DNINDYSLNDQED
LKKNVHSESSVSE
LPNSADSKIFVDD
NQGSYFSDSEYKT
SSKNMISPNDRSS
FEQGHKSTDKEEI
VKEQMHSGEDEKE
NTNRRNSLYAYPT
DYKNSISNNNMMN
KLKRYSSFDQKVD
TYDNLKSMEEQEK
YLSPNISANEMNI
NENKDNSVDNYYS
QGEDEESEDENEH
IKYEKKSDVSDFT
YDEHDISMSTEND
NKDLQDSKSDKST
PKNLQHSDNEKNQ
YNREIDSEDDIFP
YYKVYNSFHDVKK
GMDDDDSDYEMDE
LSSSNQSNHIIAS
AMEKGISNNIVES
YDDDIQSIYDNNE
IDKKPSSSLDDYT
LLKLNSSNSNIIN
EAHGGVSNDDEEG
EFKIFNSASYIKK
KLSDYDSGDDYDY
KDHFAVSLQSQDK
EEDAEKSxxxxxx
KDIHFLSRNNSKG
NNNENDSNNEEKD
DEKERISNADENM
KNKLNHSYNSIKS
NFHENSSTEKIIF
NIHKNISDDHSVL
RNKRNRSFETVSN
LYALTESETEKED
RIHNNISDEEHIK
RTFDNDSMNDEGK
ASTRSKSIDTNIV
SNEESDSHDIKCL
YDNNNLSVSHYDD
EEKDIYSSEDEQN
IQKNLLSNNNINH
KYEHQGSSVKIQN
RNAQKGSVDDLEA
QQVNVHSQRRLMQ
TIISRGSKILEDK
HDQFINSDNLEEE
KNLEVLSNHNIKE
KENLDESENMSDY
KRSYSASPGSAYK
KKTDYSSEDEIYA
NNTHVNSDEEKKK
KVKSVGSRRESLS
HISKKSSNDEFSS
KEVNNNSVLKNER
INEDDESLLNMKK
VLNNSNSLASEKN
NNVGENSDEEEIR
IRHRRNSDNSYEE
NFEQERSIQASNF
KRVSDASDIYART
KKKFFHSNSILKI
KKDDASSDILTAT
EIDKNDSDDSNAS
RKIRSNSLHDMND
INKDKLSDYDSGD
NDIDEESDEIIYH
RKVSSFSDYNKES
NLKYQGSVDYDEH
LSDNDLSQYHNEE
FENNEISATPRSE
NLNRIYSNDIDLN
SKMRKISITPPRD
KSLLDSSDNSDEI
NVMSNTSSNEINN
RSHRKSSIDDDLT
YMVRSISSNLRKK
CEKYEESIQKKYD
SVEDIASSKDIQS
NINVEISNDNMHN
RYSSFSSVNKYGK
LIHEFESNNDEKI
DDMFNESNEKDKM
ERPRHGSLGFLPR
KDISNSSYNNRSN
NINPPSSDINSRK
KKLSLTSDTDVNM
RNTSNVSEVVKES
NISRKASSFIYKI
IINNRPSSDEEYK
NMITTNSNTRGLM
NLKHIGSDNFKHI
KICKMKSNHILFD
DDRVINSPNNIKS
NKISIYSDENKVN
RNNNSNSNSFIMD
QPPRHSSLPNERK
DSENEFSPTKRTR
NNNLHLSNNEKIN
NIHKINSNVYGND
PKSSTVSFSRDVS
GGIRKKSLHNEQV
KNDDNLSIQPRGK
KKNKKGSGEPLID
KEIFSHSEPDEKH
NLFISSSNGDNIK
SQDNELSDISSKD
IEQEIVSEEVNEK
NENAEKSDSSDLK
NEFGWGSDNDNDN
LNLSQESLNKKGM
YKRNNMSDKDILN
RESKKVSFDEPKA
NENTIISRGSKIL
NISIKGSDPGKVT
RGVSNKSEVTNNR
KSTDNISNIKSKV
TLELHDSIEKMNT
SEYRIKSIESNLT
NDKTYASDTIKTE
AYADIESRGDYKD
DEPNRLSKNYKSF
LKTFSSSSLKKKS
NLNYLHSDDEVFM
ESNQNSSHENIYY
THSDVNSNDKDYK
NVYVFESQGSIRN
KKSNVISDSDxxx
LLNMENSVEKGNS
LLNKQSSVKSQNN
ERKSISSENIDIG
PYKNILSDNNNLK
SFDRKGSYDYNRN
NQIITNSDNKSII
EDNSGYSTDESEK
YNKINKSYYHFNK
SERNRRSTHINNN
SNLKNISSGKSID
RDDENESNDEVQN
EVNERFSEVAKRF
YYKILSSNEKNEI
ENNDEESDNMNMM
EFGIEGSKTIRKL
NEFINSSENDNVN
KNIYSDSFESKIR
FNLKPPSNDKNVT
SSYGTNSIENVKM
ENEKHDSPKEEQD
KDILNLSQESLNK
KDKLFLSHNNNEK
VKNDLESEKGRGR
ENYDNGSGSDDEE
YRRRAASQDVLNK
LKDIKLSDTERRK
DVDDDESINDNEI
DETDVNSLKSEQE
DDTNNISDDNYIK
DIQNVVSPPRNKN
HDKNRNSNISNLY
QHADLLSDDLAEK
EDVKDGSLKNQNK
SQLMENSSKEQLP
DEDKNKSPQNEDN
LDKSSNSSIIKHE
KRTSHVSINMSDK
KDKRNISISNKRN
SLDKESSNEKKLS
VLKSLKSEEMDAS
ILFTHKSxxxxxx
EKNKYNSRDYMDK
QSDSKNSFDNYWD
TFLSDGSMRFEKD
QFRGGESFSEENH
IYDNKSSNIYEKD
LTISEQSExxxxx
ADDKVLSNEEVEK
EKKLTISEQSExx
NVEIDNSAEKNKE
TLMNENSDNDSDI
ELYNDKSSDATIY
KKNDNTSERDNSN
SHKVPNSNVIKQL
NNKNSSSPFFINK
DKIESGSVRDKKN
IDSIGDSRNDNNH
TSERDNSNDWKGS
NRQSEASTIIKTR
FVHNGESDDERNE
GDDETKSAEHTTN
ELNNVESDKYKSE
NILNEQSNNKHTF
KEDINISEDINKC
DVTSNLSDRLKDD
DILLKDSDDDEKN
KYNNLLSYNSKKK
YDKDDYSDEDGNY
KGYNSNSDDIKKK
SDAGQDSENEFSP
YYSVDYSNENNEY
PLSDVDSDSxxxx
MKGKKESIHFGDD
YGMENISSKDNIN
RTGSFGSRVFDNR
SLYNKESSNDRER
PLNHQNSKLLTHS
NKEKTHSLEGTGN
KYYHNNSIVGDQE
KDYGNYSDDKEGC
HNRDRSSLIDKEK
VNKHSFSNSEIFE
DNKTNISEHTDNN
GSTLYVSNLSSKI
SMNSLNSNDIYED
NIEEDESNDENQI
LLQQIDSDERNEE
TFLNNESNDSIEG
QKKRMFSNEENMN
TTKRSPSTASTST
ENINYDSDEELKK
NNDIKQSDNDIKQ
KKEQNNSNDILSK
KIQNKKSIVLYNH
NNNKDNSPVNRSL
NDEEYRSVxxxxx
LYEESESSNEKFM
ISPRRESINLFSS
KHILGNSNKNLFR
KIIKNRSLDNVVI
NNEKDESSDENEK
SPYDDNSLEEPSK
KSLSFNSDVTNAK
NEKINRSFNKRHS
SNYSDFSEDQKKL
DDKKNNSPKSEND
NTYRKFSSQTEID
QSIRSNSKSIEKN
PDENSESDEMNHD
KESTFPSEDDVTF
KRRHYSSDVSLND
NHDNNVSIAEENK
FKTNNVSNNNDNN
QFRKLKSNNDTIM
GRRHDISRSREEM
FEEDNFSQDNELS
NNNNNNSNVVYNT
VSASKDSTNYKNY
ATNRQNSIDPALR
DNDNSKSVSGMGE
IILNKHSLEEKNN
TSKNNISNNNNNM
TNQNLNSNKMNRN
KIDAPLSFHNKEH
SEDIPSSVIKKLK
NVELDFSDNVSDD
DRKRFGSSDIENE
SFYKSLSQQIYID
DKDVNDSIHEAND
LVNRTNSLNIKRV
GNPYYTSDHDEDQ
KETKAESVTSEKK
KNYHIESKDVYKI
RFLSDESSENDKR
KYTSTSSLNKVNG
DDHHVISNEVNKT
HTKNNISDDAEDI
SFSFDKSKNESDN
IKNINESDNNIRD
KNASSSSSGIKNN
NNENLNSGDDAFK
KKKKIQSDQNSVV
EQIEYISESGDMQ
SSKEYLSDSELSK
NRNLQLSSEENII
NDAQMKSLSIELR
DNVSIKSKNKKKK
HLYDQPSTHSDVP
HGNDQDSDNDEDE
KNIDDFSNEKNEG
HSNSMKSIGEYNM
NENINHSLNDQTY
LKGKLLSNNEVED
SKKNISSNEWDKM
KVGINESGHMSND
RNMYSQSLLNHRK
SVKNYHSDLDDEN
NTDDDLSNSKKSK
EKIMATSDEDEKK
MNNFTISSERKSW
LNKKYVSSEELKN
DRKIFFSSENIRD
EDREENSGNFEKR
KSYSYYSDRAQKD
KISHPVSNDEARN
TCIKVGSFQGTDI
EEKIGESENDYEG
IVETYTSEDDISM
NNLIFGSNYSKYY
VDKSRKSSRSNIN
YLRRSLSEPNIYK
VDKDLNSTNEKKK
SDVVVGSIFSPIK
VKSLRESEELLNE
ARDGGSSPTSSAK
IDELSESKEDKDD
NIKKLGSMDKTNE
DDELNNSEYYFKT
NEKHEMSENDINS
ASSVNDSIENENK
ESGRNGSLDEDLN
PNFSNESIERRNS
FTDNDESKKKIKT
EKNMNNSLNLTRN
YDEDKLSEATDQE
ITSDVDSNEKSND
SDDELHSTFYSKN
EASPNLSDHKIEG
HNYRKRSNDMLSI
IITSFNSNEKKDQ
FSFNTDSEDYNNK
TQLKSHSPLFGTK
DDNKYSSDSFIKR
KQHDTFSDKLDGK
NNHLNNSNNNDNH
GEKEFGSANTIDE
LDLETNSNNNKKG
KVVKERSNSLLHF
GKRKVKSVGSRRE
ENKSDISSKSFSS
MDVSYYSDNSVQI
NESGHMSNDNINK
NKYESHSQSLSDN
TLSLTHSKKEDNI
LKNENESMNSDGN
QHYNNDSDNTFDL
NLFSSQSIHQDVN
NNNDHKSEDNSIG
PNKALLSNNTNEK
NWHRTDSYEEEDx
NSMLNESRYLNQS
IEDLKKSIENLLN
DNVYEESEQDGKQ
EYMDNKSFIDEYN
SKNKNRSYDSQFI
KHFSIDSTNNQRN
EEYEDFSRGGNKY
YSPPNFSNESIER
KTYNTLSDNHFYD
TKNKNNSQYISTN
RGNNELSSLDHLD
SMLRSHSYENHFK
NISDDHSVLNNNS
VITDDSSNDERDI
DYMSIGSKADFSS
NNKYLSSNSRLYS
HNISENSYQHDKD
IEKNTFSFSRDSN
IQSDQNSVVGTNY
CLQKRESNVTTIV
NFIKTLSDENNLQ
TIILSHSGKEDVS
DIDTLNSNGSAYI
SDEEVSSENEYNK
KHLLIGSSLKKGI
KNYRNSSFDNIYT
FNSQEFSYDKYSM
CTDEEKSTQGLDG
DIQDEDSTYINST
KYNKNNSDDVNED
TDEQDDSYEDSEK
KMHQQNSLGSILN
SNDMDLSKSASSE
HYSSDVSLNDEDL
PFKSLKSNLDEQK
KSKKISSTYLGID
KVEAFDSNVTKRG
TQKNNTSINNNID
PLKRSISLQQKIH
DKINEDSTVGVTD
TNVSNVSNMSILS
SVKEEDSSEEKRE
SLSNDNSLDDDPN
SPILHLSSDLDEK
LLERTHSISINDL
DEEDNKSDKYRND
NNYINVSNNRNNV
KNNKLDSDIESPR
RTISASSNNGNKY
DDDYFVSNDNEVE
PKTIEDSPNNENE
GNEDIHSNEDIHG
ERRDNISQSLISK
YALSLYSNSLNKE
QNSLSDSSEVDKK
ILRRDYSVSHKEG
KYGGISSNDGEDG
EDKHMLSDDNKKK
RSPSTASTSTSLR
DSLKGDSxxxxxx
HNKSNNSNYMKGM
ITDDDLSYKYSNY
DDIIKNSSYEHID
KDDDIQSDQLNKH
DKKPSSSLDDYTH
RNLDTTSSINYNQ
KKNVYKSKDHLVI
IESLRGSDKIKND
LNSQDFSSNTNYK
DEDSDGSFIKEIN
ALLTLSSDGMDIT
NNKDMNSINDNNN
DQPSTHSDVPLNN
NDDSDYSNADTFT
PLDNMNSNELERK
NMKRINSMNNLQS
KNNSVYSSINKMN
NNYKKDSLNEDDV
KMREDGSNNINEE
RMHPNNSINYRNM
NEDGIKSVDNEKN
FIKKKVSSNLSNI
SFCSEKSAEILSE
GYDEKGSYERNYN
IFIISNSFEENAK
VSILSLSENEKLL
KKTLDDSNDGELK
DLKNTLSSIEDEE
STKLYNSDSQGED
NDSNNLSFSSSQK
KADDLNSNELDNT
LSEDDDSDINKNE
DTTIMQSNKMLNR
LSTQYLSNKNRNI
SFVKNLSSNIFEK
RVILTNSEKSYEQ
TQFTKISSDSNNS
IGRKNSSLNIQDV
DDEKDDSYEREKQ
VKEKRASFEINTG
RKFTESSVQSDMK
QHEMLDSQAxxxx
VHDNIPSPIIKDY
VSDNEESDQKDNV
GFNRPLSPTFxxx
TIKKNTSIEVEKN
NHTNVLSNRINHT
SANLNNSLNKIDQ
RKGSDISDDNDES
KRFAYKSDEDDEG
TFLTLDSNQTIFK
KFHNMNSSEYRNY
NTSDIESDNGEVE
RARSHESYVNKEK
AIKSGDSALVSLE
EFLRSSSNDLVRN
EKYFIDSNDVVSG
NKSLFDSDDDQIK
ELKFNESDNDSKD
NDDANLSKDENYN
NLDDNYSKRNSEQ
KSYFEDSESDDND
DYKSYISDSVENK
FIHQFASEKSEIN
IKNINLSNIDLDS
KNINIHSDYQSIE
NMEENNSQNKICR
NIMKESSGGEDVK
LQKFLESDNEINK
NDIFNNSLSETNK
SLSAPISKKDNLK
LTEKTDSVEKMKE
NAHLNESDVSKKK
RKIILDSVSDKEC
YEVQDDSDEDILT
NIDEIESEYDNIK
FKNNIISEGEEES
INEENISIKGSDP
ILKTNNSLDEEKQ
NIFGNKSDNENDE
NKYYDDSNDVRKI
NKYDVYSDRRNRN
LLDLQESRENQQN
VGKEEASEDKEDA
SFDSKDSDDNYVR
SSKVLYSHHSSMV
DEHLLNSSIKGKE
FLSDESSENDKRE
DEKQNNSDVVIIG
SVTTIKSGFHALG
NNVVGESNNSLFQ
NNNSINSSVNKKR
GNTESVSFEIDSI
NRDLTKSENSISE
MLDPEASFWGEEK
MNDDTKSVSHYEE
ADEDVDSGNDKKY
KFIKKNSNNYYNC
VIHSDNSEKEKLK
GHKTSFSGTDDEI
NPPRQDSQTSYYG
KYNNDISDNNDNN
KKDDNMSNVVNTS
MRYNTYSISRxxx
KSDYENSEANEDN
KEETLRSPKKDAN
DLNNSFSSYNKLK
RDRSENSVENTDP
SMNDYNSPNKLFS
KNSYFSSNENYNK
LDMLNESLEDTES
HDNLLNSNDQGQK
NSNEEHSIENKEI
NIQDWSSYTKDKE
NSYISNSNNNDNK
DENLKSSKGKQEN
GFIKSNSTFDGLN
KKEKRYSEDSRIN
EDTLNLSRKSSYE
FLKMFSSENDELY
KSKESLSGGENDK
ALLNISSDNELFK
GFKKFFSSDDKKK
KRSYSRSLSYQER
EGKVFLSDISPVK
IKMNMKSMTSFDK
DNKTLDSDKLKDE
HKNATYSDDEIYQ
LEEMDESDVEKAF
KKKDERSENINYD
KNIIYLSSLEGKK
YPYNDDSDVQLNE
KLYNSDSQGEDAN
ISLSINSDMGNKI
YEHQGSSVKIQNN
NIIYLSSLEGKKK
LTNNTRSIGVNKH
NNKYPNSNDVYKF
VIVRENSVDDLRV
VLSDGKSMKNLEI
KKKRKRSISINSN
EQLKGISNENNMK
ATQENKSFEEKHL
RKASNDSYENSDV
VDSNEKSNDEKNN
NKKDFSSDVEQIN
INIRNTSNVSEVV
RLRKLISENYHNR
LRTQVSSHSAYDL
LHNRDRSSLIDKE
LERKRNSVNNDLV
LLKYAESLIEESK
DNEYDHSDNSNDR
SVRRNSSRYSIDY
SKKIRLSQESVDH
KFNVDNSEEKLRT
NSQIANSLLDKES
SSLNNKSFSMTND
NKKYVSSEELKNE
RRKNNESQLDNVS
HSKLILSDNDLSQ
KDDDTLSALEKNV
IKYENPSNTYNDL
RIFNLNSRKFTDE
NIMIDESHFSGKE
DKNDDDSLNDNPD
KIGKLTSKDLDDE
SNYVEDSNKIKQN
EVFMDNSSDQKKT
QKKQMLSSMDNRK
INKMNNSNNLKMN
QNAFNRSYELLNK
ENKSEKSDNESIA
DEENHNSDHDYHD
SSSQQYSVHKGTS
YTLYTDSNSRCSK
KKNLLLSNRLNDY
KKGSVSSTISKKS
EVETDGSNAFGRR
VESPNISEPKESK
ELLNKQSSVKSQN
KVITDDSSNDERD
VIYMDDSMNDKVS
AMMDKKSVHEVVL
IEEKDTSSFEHNE
KLHMNDSDFDTYD
NLRKEKSSNNIIT
NIKNVHSIEDNNE
KDMSSNSASLIKK
ALDFHTSHNIHAN
KDDVEHSINSNQI
NINQINSDNHKEL
SNESGLSDRDRSR
MNEALSSNDEQKN
IIYNNDSQENIPY
NLSNINSEEDKNN
DGDGYISADELRH
KTIHSNSIYKNCN
YINEEDSPTKILS
KVKNNISSDINTK
NKNEKNSSDGIFN
NMKKYKSLNDVSY
FKKIINSNDIIKK
KHGSNNSNINAHY
YEESESSNEKFMN
RKSAPISAGIKKP
LEKSISSNDIKSI
NVDDLDSDVEEAD
NYPKNISQITIKT
[truncated: 1,124 more rows]
