# Supplementary material for: Robust unsupervised deconvolution of linear motifs characterizes 68 protein modifications at proteome scale
Source: Sci Rep. 2021 Nov 18;11:22490. doi: 10.1038/s41598-021-01971-3 (PMC8602328; doi:10.1038/s41598-021-01971-3)
Supplement: Supplementary file 1 — Supplementary Information 1. [file 41598_2021_1971_MOESM1_ESM.zip › Smith et al Supplementary Data and Tables/Smith et al Supplementary Data S2/Ochoa et al/Supplementary Data S2 Ochoa et al results_Fig1b.xlsx]

## Sheet: Description
Supplementary Data S2 Ochoa et al results_Fig1b: result output for analysis of Ochoa et al data in momo and rolim respectively
original_momo - momo results from analysis of original serine-centered sequences from Ochoa et al data
reordered_momo - momo results from analysis of reordered serine-centered sequences from Ochoa et al data
original_rolim - rolim results from analysis of original serine-centered sequences from Ochoa et al data
reordered_rolim - rolim results from analysis of reordered serine-centered sequences from Ochoa et al data

## Sheet: original_momo
MEME version 5.3.3
Alphabet= ACDEFGHIKLMNPQRSTVWY
Background letter frequencies
A 0.062768 C 0.008942 D 0.052806 E 0.072724 F 0.020018 G 0.066696 H 0.019543 I 0.025450 K 0.052199 L 0.069737 M 0.012907 N 0.029882 P 0.095145 Q 0.039581 R 0.062770 S 0.197674 T 0.051065 V 0.041768 W 0.004446 Y 0.013881
MOTIF xxxSxxx_S_PxxxRKx ...S...SP...RK.
letter-probability matrix: alength= 20 w= 15 nsites= 29 E= 2.1e-005
0.034483	0	0	0.068966	0.034483	0.103448	0	0.068966	0.034483	0.034483	0	0	0.206897	0.068966	0.034483	0.206897	0.068966	0.034483	0	0
0.034483	0.034483	0	0.068966	0	0.137931	0.034483	0.034483	0.103448	0.034483	0	0.034483	0.034483	0.068966	0.068966	0.137931	0.137931	0	0	0.034483
0.103448	0	0	0.034483	0	0.068966	0	0.068966	0.068966	0.103448	0	0	0.172414	0.034483	0.068966	0.206897	0.034483	0.034483	0	0
0	0	0	0	0	0	0	0	0	0	0	0	0	0	0	1	0	0	0	0
0.034483	0	0	0.034483	0	0.068966	0	0	0.034483	0.103448	0.034483	0	0.37931	0.068966	0.034483	0.137931	0.034483	0.034483	0	0
0.068966	0.034483	0	0	0	0.034483	0.068966	0.068966	0.103448	0.034483	0	0.068966	0.172414	0.034483	0.034483	0.137931	0.068966	0.034483	0.034483	0
0.034483	0	0.034483	0	0	0.172414	0	0	0	0.103448	0	0	0.172414	0.034483	0.034483	0.241379	0.137931	0.034483	0	0
0	0	0	0	0	0	0	0	0	0	0	0	0	0	0	1	0	0	0	0
0	0	0	0	0	0	0	0	0	0	0	0	1	0	0	0	0	0	0	0
0.068966	0.068966	0.034483	0.137931	0	0.034483	0.034483	0	0.068966	0.172414	0	0	0	0	0.103448	0.206897	0.034483	0.034483	0	0
0.068966	0	0.034483	0	0	0.068966	0	0	0.068966	0.172414	0.034483	0	0.068966	0.068966	0.068966	0.206897	0.034483	0.068966	0	0.034483
0.068966	0	0.034483	0	0.068966	0.068966	0	0.034483	0.034483	0.068966	0	0.034483	0.137931	0.068966	0.068966	0.172414	0.068966	0.034483	0.034483	0
0	0	0	0	0	0	0	0	0	0	0	0	0	0	1	0	0	0	0	0
0	0	0	0	0	0	0	0	1	0	0	0	0	0	0	0	0	0	0	0
0.103448	0	0	0.034483	0	0.103448	0.068966	0	0.137931	0.068966	0.103448	0.034483	0.034483	0.034483	0.068966	0.172414	0.034483	0	0	0
MOTIF xxxxQxG_S_Pxxxxxx ....Q.GSP......
letter-probability matrix: alength= 20 w= 15 nsites= 79 E= 3.9e-010
0.050633	0.012658	0.088608	0.063291	0.037975	0.139241	0.025316	0.050633	0.037975	0.075949	0	0.012658	0.101266	0.063291	0.075949	0.063291	0.037975	0.063291	0	0
0.139241	0.025316	0.050633	0.025316	0.012658	0.075949	0.012658	0.025316	0.025316	0.050633	0.012658	0.037975	0.101266	0.037975	0.088608	0.177215	0.037975	0.037975	0	0.025316
0.050633	0	0.050633	0.088608	0.025316	0.063291	0.012658	0.037975	0.063291	0.088608	0.025316	0.025316	0.113924	0.063291	0.063291	0.164557	0.050633	0.012658	0	0
0.101266	0	0.025316	0.126582	0.037975	0.050633	0.012658	0.025316	0.063291	0.101266	0	0.012658	0.126582	0.063291	0.050633	0.139241	0.037975	0.025316	0	0
0	0	0	0	0	0	0	0	0	0	0	0	0	1	0	0	0	0	0	0
0.037975	0.012658	0.037975	0.050633	0.050633	0.101266	0.012658	0.012658	0.037975	0.075949	0.037975	0.063291	0.189873	0	0.050633	0.126582	0.075949	0.025316	0	0
0	0	0	0	0	1	0	0	0	0	0	0	0	0	0	0	0	0	0	0
0	0	0	0	0	0	0	0	0	0	0	0	0	0	0	1	0	0	0	0
0	0	0	0	0	0	0	0	0	0	0	0	1	0	0	0	0	0	0	0
0.025316	0.012658	0.063291	0.050633	0.012658	0.139241	0.025316	0.012658	0.025316	0.075949	0.037975	0.012658	0.101266	0.075949	0.113924	0.063291	0.088608	0.025316	0.037975	0
0.101266	0.012658	0.012658	0.063291	0	0.101266	0.063291	0	0.050633	0.113924	0.025316	0.037975	0.088608	0.025316	0.075949	0.075949	0.037975	0.063291	0.025316	0.025316
0.037975	0	0.012658	0.050633	0.012658	0.088608	0	0.037975	0.037975	0.037975	0	0.037975	0.113924	0.088608	0.113924	0.21519	0.050633	0.037975	0	0.025316
0.075949	0	0.075949	0.050633	0	0.088608	0.063291	0	0.037975	0.025316	0.025316	0.025316	0.075949	0.037975	0.139241	0.126582	0.075949	0.025316	0.012658	0.037975
0.101266	0.012658	0.012658	0.063291	0.012658	0.101266	0.025316	0.037975	0.050633	0.126582	0	0	0.063291	0.075949	0.113924	0.101266	0.050633	0.037975	0	0.012658
0.088608	0.012658	0.050633	0.139241	0.025316	0.088608	0.037975	0.037975	0.088608	0.075949	0	0.037975	0.101266	0.025316	0.063291	0.075949	0.037975	0.012658	0	0
MOTIF xxxxxxx_S_PxxxxKK .......SP....KK
letter-probability matrix: alength= 20 w= 15 nsites= 97 E= 9.6e-016
0.051546	0.010309	0.010309	0.072165	0.020619	0.092784	0.020619	0.020619	0.061856	0.041237	0.010309	0.020619	0.164948	0.030928	0.082474	0.154639	0.082474	0.041237	0	0.010309
0.113402	0.010309	0.020619	0.113402	0.010309	0.020619	0.030928	0.030928	0.123711	0.061856	0	0.020619	0.092784	0.051546	0.051546	0.123711	0.030928	0.072165	0.010309	0.010309
0.061856	0.010309	0.082474	0.092784	0.010309	0.061856	0.020619	0.030928	0.103093	0.061856	0	0.030928	0.103093	0.020619	0.030928	0.195876	0.041237	0.030928	0	0.010309
0.082474	0	0.123711	0.061856	0.030928	0.030928	0.051546	0.051546	0.061856	0.072165	0	0.030928	0.051546	0.010309	0.030928	0.185567	0.051546	0.061856	0	0.010309
0.051546	0.010309	0.030928	0.103093	0.030928	0.072165	0.020619	0.030928	0.030928	0.092784	0.030928	0.020619	0.113402	0.020619	0.010309	0.185567	0.092784	0.051546	0	0
0.051546	0.020619	0.051546	0.051546	0.030928	0.072165	0.041237	0.051546	0.092784	0.020619	0.010309	0.061856	0.103093	0.041237	0.010309	0.195876	0.030928	0.030928	0.010309	0.020619
0.030928	0.051546	0.092784	0.061856	0.020619	0.041237	0.010309	0.020619	0.072165	0.113402	0	0.051546	0.123711	0.020619	0.061856	0.134021	0.051546	0.030928	0.010309	0
0	0	0	0	0	0	0	0	0	0	0	0	0	0	0	1	0	0	0	0
0	0	0	0	0	0	0	0	0	0	0	0	1	0	0	0	0	0	0	0
0.020619	0	0.030928	0.082474	0.020619	0.061856	0.041237	0.020619	0.123711	0.041237	0	0.020619	0.082474	0.020619	0.051546	0.154639	0.123711	0.092784	0	0.010309
0.030928	0	0.051546	0.113402	0.020619	0.030928	0.041237	0.020619	0.206186	0.051546	0.020619	0.041237	0.082474	0.103093	0.061856	0.041237	0.041237	0.041237	0	0
0.123711	0.010309	0.051546	0.072165	0	0.041237	0	0.051546	0.185567	0.072165	0.020619	0.020619	0.041237	0.061856	0.051546	0.123711	0.041237	0.020619	0	0.010309
0.041237	0.010309	0.010309	0.041237	0.030928	0.041237	0	0.020619	0.195876	0.051546	0.020619	0.020619	0.123711	0.103093	0.082474	0.082474	0.030928	0.082474	0	0.010309
0	0	0	0	0	0	0	0	1	0	0	0	0	0	0	0	0	0	0	0
0	0	0	0	0	0	0	0	1	0	0	0	0	0	0	0	0	0	0	0
MOTIF xxQxxxG_S_Pxxxxxx ..Q...GSP......
letter-probability matrix: alength= 20 w= 15 nsites= 66 E= 8.8e-009
0.075758	0.015152	0.030303	0.060606	0.030303	0.090909	0.030303	0	0.030303	0.060606	0.015152	0.045455	0.106061	0.030303	0.136364	0.090909	0.030303	0.075758	0	0.045455
0.136364	0.015152	0.060606	0.060606	0.015152	0.060606	0.015152	0.015152	0.030303	0.060606	0.015152	0.045455	0.075758	0.030303	0.060606	0.136364	0.106061	0.060606	0	0
0	0	0	0	0	0	0	0	0	0	0	0	0	1	0	0	0	0	0	0
0.060606	0.030303	0.060606	0.060606	0.045455	0.136364	0.090909	0	0.030303	0.030303	0	0.030303	0.166667	0.015152	0.030303	0.19697	0	0.015152	0	0
0.090909	0.015152	0	0.045455	0.015152	0.106061	0.045455	0.060606	0.045455	0.106061	0	0	0.121212	0	0.090909	0.106061	0.060606	0.060606	0	0.030303
0.060606	0.015152	0	0.090909	0.015152	0.045455	0.015152	0	0.015152	0.075758	0	0.030303	0.181818	0.075758	0.121212	0.151515	0.045455	0.060606	0	0
0	0	0	0	0	1	0	0	0	0	0	0	0	0	0	0	0	0	0	0
0	0	0	0	0	0	0	0	0	0	0	0	0	0	0	1	0	0	0	0
0	0	0	0	0	0	0	0	0	0	0	0	1	0	0	0	0	0	0	0
0.106061	0	0.030303	0.045455	0.060606	0.075758	0.015152	0	0.030303	0.106061	0.015152	0.015152	0.015152	0.045455	0.075758	0.121212	0.151515	0.090909	0	0
0.121212	0	0.015152	0.045455	0	0.106061	0.015152	0.030303	0.060606	0.060606	0.015152	0.030303	0.106061	0.045455	0.060606	0.136364	0.045455	0.075758	0.015152	0.015152
0.075758	0.045455	0.030303	0.045455	0.030303	0.090909	0.015152	0.015152	0.045455	0.090909	0	0	0.090909	0.045455	0.121212	0.121212	0.106061	0.030303	0	0
0.090909	0	0.045455	0.045455	0.030303	0.060606	0	0.045455	0.060606	0.045455	0.015152	0.030303	0.075758	0.136364	0.090909	0.090909	0.090909	0.045455	0	0
0.090909	0.015152	0.045455	0.090909	0	0.015152	0.045455	0	0.060606	0.045455	0	0.015152	0.181818	0.075758	0.030303	0.090909	0.060606	0.136364	0	0
0.030303	0.015152	0	0.045455	0	0.136364	0	0.045455	0.060606	0.045455	0	0.030303	0.166667	0.045455	0.030303	0.151515	0.090909	0.090909	0	0.015152
MOTIF xxxxxxF_S_PVxxxxx ......FSPV.....
letter-probability matrix: alength= 20 w= 15 nsites= 28 E= 2.1e-005
0.035714	0	0.071429	0	0.035714	0.071429	0.035714	0.035714	0	0.107143	0.035714	0.142857	0.107143	0	0.071429	0.107143	0.071429	0.035714	0	0.035714
0.071429	0	0.035714	0.035714	0.035714	0.035714	0.035714	0	0.035714	0.107143	0	0.107143	0.107143	0.035714	0.071429	0.178571	0.071429	0	0.035714	0
0	0	0	0.035714	0	0.071429	0	0.107143	0.035714	0.178571	0	0.035714	0.071429	0.071429	0.035714	0.178571	0.035714	0.107143	0	0.035714
0.071429	0	0.035714	0.035714	0.035714	0.071429	0.035714	0	0.071429	0.178571	0	0.035714	0.25	0.035714	0	0.107143	0	0.035714	0	0
0.035714	0.035714	0	0	0	0.142857	0.035714	0.035714	0.035714	0.071429	0	0.107143	0.142857	0.035714	0.071429	0.071429	0.071429	0.071429	0	0.035714
0.071429	0	0.107143	0.071429	0.035714	0.071429	0	0.035714	0.071429	0.107143	0	0.035714	0.035714	0.035714	0.035714	0.142857	0.071429	0	0.035714	0.035714
0	0	0	0	1	0	0	0	0	0	0	0	0	0	0	0	0	0	0	0
0	0	0	0	0	0	0	0	0	0	0	0	0	0	0	1	0	0	0	0
0	0	0	0	0	0	0	0	0	0	0	0	1	0	0	0	0	0	0	0
0	0	0	0	0	0	0	0	0	0	0	0	0	0	0	0	0	1	0	0
0.035714	0.035714	0	0.071429	0.035714	0.035714	0	0.071429	0.035714	0.107143	0.035714	0.142857	0.071429	0.107143	0.071429	0.071429	0.071429	0	0	0
0.107143	0.035714	0.035714	0.035714	0	0.107143	0	0.035714	0.107143	0.071429	0.035714	0.071429	0.107143	0.035714	0.071429	0.107143	0	0	0.035714	0
0.035714	0	0.107143	0.035714	0.035714	0.142857	0.035714	0	0.071429	0.107143	0	0.035714	0.107143	0.035714	0.142857	0.035714	0	0.035714	0	0.035714
0.035714	0	0	0.071429	0.071429	0.071429	0	0	0.035714	0.035714	0.035714	0.035714	0.035714	0.214286	0.107143	0.214286	0	0.035714	0	0
0.071429	0	0.107143	0.071429	0	0	0	0	0.035714	0.107143	0	0	0.142857	0.071429	0.035714	0.214286	0.035714	0.035714	0.035714	0.035714
MOTIF xxxxxVH_S_Pxxxxxx .....VHSP......
letter-probability matrix: alength= 20 w= 15 nsites= 28 E= 3.8e-005
0.107143	0.035714	0	0.035714	0	0	0.035714	0.035714	0.142857	0.071429	0	0.035714	0.142857	0.071429	0.035714	0.142857	0.035714	0.071429	0	0
0.142857	0	0.107143	0.107143	0	0.142857	0.035714	0.071429	0	0.071429	0	0.035714	0	0.035714	0.035714	0.107143	0.107143	0	0	0
0.071429	0	0.142857	0.107143	0.035714	0.071429	0	0	0.142857	0.142857	0.035714	0	0.035714	0.035714	0	0.071429	0.107143	0	0	0
0.071429	0	0.071429	0.035714	0.035714	0.035714	0.035714	0.178571	0.035714	0	0	0	0.035714	0.107143	0.035714	0.25	0.071429	0	0	0
0.107143	0.035714	0.035714	0.071429	0.035714	0	0	0.035714	0.107143	0	0.035714	0.071429	0.142857	0.107143	0.071429	0.107143	0.035714	0	0	0
0	0	0	0	0	0	0	0	0	0	0	0	0	0	0	0	0	1	0	0
0	0	0	0	0	0	1	0	0	0	0	0	0	0	0	0	0	0	0	0
0	0	0	0	0	0	0	0	0	0	0	0	0	0	0	1	0	0	0	0
0	0	0	0	0	0	0	0	0	0	0	0	1	0	0	0	0	0	0	0
0	0.035714	0.107143	0	0.035714	0.107143	0	0.035714	0.035714	0.071429	0	0	0.142857	0.107143	0.035714	0.178571	0.035714	0	0	0.071429
0.107143	0	0	0.107143	0.035714	0.071429	0	0.071429	0.142857	0	0	0.035714	0.035714	0.035714	0.142857	0.071429	0.107143	0.035714	0	0
0.107143	0.035714	0.035714	0.035714	0	0.035714	0.071429	0	0.035714	0	0.035714	0.035714	0.071429	0.035714	0	0.285714	0.071429	0.071429	0	0.035714
0.071429	0	0.035714	0	0	0.071429	0	0	0	0.142857	0.035714	0	0.071429	0.107143	0.071429	0.214286	0.107143	0.035714	0	0.035714
0.035714	0	0.035714	0.107143	0.035714	0.107143	0.035714	0.035714	0.035714	0.071429	0	0	0.214286	0.107143	0.035714	0.071429	0.035714	0.035714	0	0
0.035714	0.035714	0.035714	0.071429	0	0.071429	0.035714	0	0.071429	0	0	0.035714	0.071429	0.071429	0.107143	0.107143	0.071429	0.107143	0	0.071429
MOTIF xxCxxxL_S_Pxxxxxx ..C...LSP......
letter-probability matrix: alength= 20 w= 15 nsites= 22 E= 2.2e-003
0.090909	0	0.090909	0.090909	0.090909	0.090909	0	0.045455	0.045455	0.090909	0	0	0.136364	0.090909	0	0.045455	0.045455	0.045455	0	0
0.045455	0.045455	0	0.045455	0	0.090909	0	0.090909	0.045455	0.136364	0.045455	0.045455	0.136364	0.045455	0.045455	0.090909	0.045455	0.045455	0	0
0	1	0	0	0	0	0	0	0	0	0	0	0	0	0	0	0	0	0	0
0.045455	0	0.045455	0.090909	0	0.045455	0.136364	0	0.272727	0	0	0.045455	0.045455	0.136364	0.090909	0.045455	0	0	0	0
0.090909	0	0.136364	0.090909	0	0.136364	0	0	0.090909	0.090909	0.090909	0.045455	0.136364	0	0.045455	0.045455	0	0	0	0
0.045455	0	0.045455	0.090909	0	0.227273	0.090909	0	0.045455	0.045455	0	0	0.181818	0.045455	0.045455	0.045455	0.045455	0.045455	0	0
0	0	0	0	0	0	0	0	0	1	0	0	0	0	0	0	0	0	0	0
0	0	0	0	0	0	0	0	0	0	0	0	0	0	0	1	0	0	0	0
0	0	0	0	0	0	0	0	0	0	0	0	1	0	0	0	0	0	0	0
0.181818	0	0.045455	0.136364	0	0.227273	0	0	0	0.045455	0	0.045455	0.090909	0	0.045455	0.045455	0	0.090909	0.045455	0
0.181818	0.045455	0	0.090909	0	0.090909	0.045455	0	0	0.090909	0	0.045455	0.045455	0.045455	0.136364	0.045455	0.045455	0.090909	0	0
0.136364	0	0.090909	0.045455	0	0.045455	0	0	0.045455	0.090909	0	0	0.227273	0.090909	0.045455	0.090909	0.045455	0.045455	0	0
0.090909	0	0.090909	0	0	0.045455	0.045455	0.045455	0.090909	0.045455	0	0.045455	0.090909	0.045455	0.045455	0.227273	0	0.090909	0	0
0	0	0.090909	0	0	0.090909	0	0.045455	0.045455	0.136364	0.045455	0	0.136364	0	0.090909	0.227273	0	0.045455	0	0.045455
0.045455	0.045455	0	0.090909	0.045455	0.136364	0.045455	0	0	0.090909	0.045455	0.045455	0	0.136364	0.090909	0.090909	0.090909	0	0	0
MOTIF xxNxxxG_S_Pxxxxxx ..N...GSP......
letter-probability matrix: alength= 20 w= 15 nsites= 42 E= 1.2e-005
0.02381	0.02381	0.071429	0.095238	0.071429	0.047619	0	0.047619	0.047619	0.095238	0.02381	0.02381	0.095238	0.071429	0.047619	0.119048	0.02381	0.047619	0	0.02381
0.095238	0.047619	0.02381	0.047619	0	0.095238	0.047619	0.02381	0.047619	0.071429	0	0.047619	0.071429	0.047619	0.047619	0.071429	0.119048	0.095238	0	0
0	0	0	0	0	0	0	0	0	0	0	1	0	0	0	0	0	0	0	0
0.02381	0	0.02381	0.047619	0.071429	0.142857	0.095238	0	0.02381	0.02381	0.02381	0	0.166667	0.02381	0.071429	0.119048	0.071429	0.047619	0	0.02381
0.095238	0.02381	0.047619	0.071429	0.095238	0.047619	0	0.142857	0.02381	0.071429	0	0.02381	0.071429	0	0.02381	0.190476	0.02381	0.047619	0	0
0.047619	0	0.02381	0.047619	0	0.047619	0.047619	0	0.095238	0.095238	0.071429	0.02381	0.166667	0	0.047619	0.142857	0.02381	0.095238	0	0.02381
0	0	0	0	0	1	0	0	0	0	0	0	0	0	0	0	0	0	0	0
0	0	0	0	0	0	0	0	0	0	0	0	0	0	0	1	0	0	0	0
0	0	0	0	0	0	0	0	0	0	0	0	1	0	0	0	0	0	0	0
0.071429	0	0.047619	0.071429	0.071429	0.119048	0	0	0.02381	0.071429	0	0.02381	0.119048	0.02381	0.095238	0.166667	0.047619	0.047619	0	0
0.047619	0.02381	0	0.071429	0.047619	0.02381	0	0	0.095238	0.095238	0.047619	0.071429	0	0.047619	0.142857	0.214286	0.02381	0.047619	0	0
0.119048	0	0.02381	0.071429	0.071429	0.142857	0.02381	0	0	0.047619	0	0.02381	0.095238	0.02381	0.02381	0.142857	0.142857	0.047619	0	0
0.095238	0.02381	0.047619	0.047619	0	0.047619	0.047619	0.047619	0.095238	0.02381	0.02381	0.02381	0.071429	0.071429	0.119048	0.095238	0.071429	0	0	0.047619
0.02381	0.02381	0	0	0.02381	0.190476	0.047619	0.02381	0	0.119048	0.02381	0.02381	0.095238	0.047619	0.047619	0.166667	0.047619	0.071429	0	0.02381
0.02381	0	0.071429	0.095238	0	0.047619	0.02381	0.071429	0.071429	0.142857	0.02381	0.047619	0.047619	0.047619	0.02381	0.119048	0.047619	0.02381	0.02381	0.047619
MOTIF xxxxExL_S_PxSxxxx ....E.LSP.S....
letter-probability matrix: alength= 20 w= 15 nsites= 22 E= 2.1e-003
0.045455	0	0	0.181818	0	0.090909	0	0.090909	0.045455	0	0.090909	0	0.045455	0	0.045455	0.272727	0.045455	0	0	0.045455
0.136364	0	0	0.090909	0	0	0	0	0.090909	0.045455	0	0	0.136364	0	0	0.136364	0.227273	0.136364	0	0
0	0	0	0.090909	0.045455	0.090909	0	0.045455	0.227273	0.045455	0.045455	0	0.045455	0.045455	0.045455	0.181818	0	0.045455	0	0.045455
0.045455	0	0.045455	0.136364	0.045455	0.045455	0	0	0.045455	0.045455	0.045455	0.045455	0.181818	0	0.045455	0.045455	0.136364	0.090909	0	0
0	0	0	1	0	0	0	0	0	0	0	0	0	0	0	0	0	0	0	0
0.090909	0	0.045455	0.090909	0	0	0.045455	0	0.045455	0.136364	0	0.090909	0.181818	0	0.045455	0.045455	0.045455	0.136364	0	0
0	0	0	0	0	0	0	0	0	1	0	0	0	0	0	0	0	0	0	0
0	0	0	0	0	0	0	0	0	0	0	0	0	0	0	1	0	0	0	0
0	0	0	0	0	0	0	0	0	0	0	0	1	0	0	0	0	0	0	0
0.181818	0	0	0.045455	0	0.090909	0	0.090909	0.045455	0.045455	0	0.045455	0.136364	0.045455	0	0.045455	0.181818	0.045455	0	0
0	0	0	0	0	0	0	0	0	0	0	0	0	0	0	1	0	0	0	0
0.090909	0	0.090909	0.090909	0.045455	0.045455	0.090909	0	0.045455	0	0	0	0.136364	0	0.136364	0.136364	0	0.045455	0	0.045455
0.045455	0	0.090909	0	0.045455	0.136364	0.045455	0.045455	0.045455	0.136364	0	0	0.136364	0.090909	0.045455	0.090909	0	0.045455	0	0
0.136364	0	0.045455	0.045455	0	0.136364	0	0.045455	0.045455	0.045455	0.090909	0.045455	0.045455	0.136364	0.090909	0.090909	0	0	0	0
0.045455	0	0.045455	0.181818	0	0.136364	0	0.045455	0.045455	0.090909	0	0	0.181818	0	0	0.136364	0.090909	0	0	0
MOTIF xxRxxxx_S_PxxxxKx ..R....SP....K.
letter-probability matrix: alength= 20 w= 15 nsites= 85 E= 2.2e-013
0.082353	0.023529	0.058824	0.047059	0.058824	0.023529	0.023529	0.082353	0.047059	0.070588	0.011765	0.023529	0.070588	0.035294	0.129412	0.070588	0.070588	0.047059	0.011765	0.011765
0.047059	0.035294	0.058824	0.082353	0.011765	0.023529	0.070588	0.011765	0.082353	0.070588	0.011765	0.047059	0.035294	0.070588	0.105882	0.164706	0.023529	0.035294	0	0.011765
0	0	0	0	0	0	0	0	0	0	0	0	0	0	1	0	0	0	0	0
0.047059	0.011765	0.047059	0.070588	0.023529	0.094118	0.023529	0.047059	0.082353	0.094118	0	0	0.047059	0.035294	0.047059	0.188235	0.070588	0.058824	0	0.011765
0.035294	0.011765	0.023529	0.035294	0.011765	0.129412	0.058824	0.023529	0.023529	0.094118	0.011765	0.023529	0.082353	0.070588	0.129412	0.117647	0.058824	0.035294	0	0.023529
0.035294	0.023529	0.070588	0.047059	0.011765	0.058824	0.011765	0.047059	0.011765	0.094118	0.035294	0	0.117647	0.058824	0.094118	0.164706	0.035294	0.058824	0.011765	0.011765
0.058824	0	0.011765	0.047059	0.035294	0.094118	0.023529	0.070588	0.070588	0.129412	0.023529	0.023529	0.047059	0.023529	0.070588	0.2	0.023529	0.047059	0	0
0	0	0	0	0	0	0	0	0	0	0	0	0	0	0	1	0	0	0	0
0	0	0	0	0	0	0	0	0	0	0	0	1	0	0	0	0	0	0	0
0.035294	0.023529	0.011765	0.129412	0.035294	0.094118	0	0	0.070588	0.094118	0	0.023529	0.094118	0.035294	0.035294	0.129412	0.105882	0.058824	0.011765	0.011765
0.023529	0	0.047059	0.117647	0	0.070588	0.011765	0.023529	0.023529	0.082353	0.011765	0.035294	0.129412	0.023529	0.141176	0.094118	0.117647	0.035294	0	0.011765
0.070588	0.011765	0	0.023529	0.047059	0.047059	0.011765	0	0.105882	0.082353	0.011765	0.011765	0.117647	0.105882	0.094118	0.105882	0.082353	0.058824	0	0.011765
0.082353	0.023529	0.035294	0.082353	0.011765	0.023529	0.047059	0.023529	0.070588	0.011765	0	0.047059	0.094118	0.082353	0.152941	0.082353	0.070588	0.047059	0	0.011765
0	0	0	0	0	0	0	0	1	0	0	0	0	0	0	0	0	0	0	0
0.094118	0	0.047059	0.105882	0.023529	0.070588	0.047059	0.058824	0	0.058824	0.023529	0.023529	0.082353	0.047059	0.094118	0.117647	0.047059	0.047059	0	0.011765
MOTIF Fxxxxxx_S_PVxxxxx F......SPV.....
letter-probability matrix: alength= 20 w= 15 nsites= 28 E= 4.7e-005
0	0	0	0	1	0	0	0	0	0	0	0	0	0	0	0	0	0	0	0
0.107143	0	0	0.035714	0	0.071429	0.035714	0	0.071429	0.214286	0	0.071429	0	0	0.071429	0.25	0	0.035714	0	0.035714
0.142857	0	0.071429	0.071429	0	0.035714	0	0	0.071429	0.035714	0.035714	0.035714	0.071429	0	0.142857	0.214286	0.035714	0.035714	0	0
0.035714	0.035714	0.035714	0.107143	0	0.035714	0.035714	0.035714	0.035714	0.142857	0	0.071429	0.107143	0.107143	0	0.107143	0.071429	0	0.035714	0
0.071429	0.035714	0	0.071429	0	0.178571	0	0	0.035714	0.071429	0.035714	0.071429	0.107143	0.142857	0.035714	0	0.035714	0.107143	0	0
0.107143	0.035714	0	0.107143	0	0.035714	0.035714	0.071429	0.107143	0.035714	0.035714	0	0.142857	0.107143	0.071429	0.035714	0	0.035714	0	0.035714
0.035714	0	0	0.035714	0	0	0.035714	0	0	0.142857	0.035714	0.071429	0.071429	0.071429	0.071429	0.25	0.107143	0.035714	0	0.035714
0	0	0	0	0	0	0	0	0	0	0	0	0	0	0	1	0	0	0	0
0	0	0	0	0	0	0	0	0	0	0	0	1	0	0	0	0	0	0	0
0	0	0	0	0	0	0	0	0	0	0	0	0	0	0	0	0	1	0	0
0.035714	0.071429	0.035714	0.071429	0	0	0.071429	0	0	0.142857	0	0.071429	0	0.178571	0.035714	0.107143	0.107143	0.071429	0	0
0.071429	0	0	0.107143	0.107143	0.035714	0.035714	0.071429	0.071429	0	0	0.071429	0.035714	0	0.035714	0.142857	0.035714	0.071429	0.035714	0.071429
0.071429	0	0.107143	0.035714	0.035714	0.035714	0	0	0.071429	0.071429	0	0	0.107143	0.142857	0	0.142857	0.178571	0	0	0
0.071429	0.035714	0.071429	0.035714	0.035714	0.142857	0	0	0.107143	0.107143	0	0.071429	0.071429	0.035714	0.142857	0.071429	0	0	0	0
0.107143	0.035714	0.035714	0.107143	0	0.071429	0.035714	0.035714	0.035714	0	0	0	0.25	0.071429	0.035714	0.071429	0.035714	0	0.035714	0.035714
MOTIF xxxxxxx_S_PEHxxxx .......SPEH....
letter-probability matrix: alength= 20 w= 15 nsites= 32 E= 8.4e-005
0.0625	0	0.03125	0.0625	0.03125	0.0625	0.03125	0	0.09375	0.0625	0	0	0.125	0.0625	0.15625	0.0625	0.0625	0.0625	0.03125	0
0.03125	0	0.0625	0.0625	0.03125	0.09375	0	0	0.09375	0.03125	0.0625	0.03125	0.09375	0	0.125	0.15625	0	0.09375	0.03125	0
0.03125	0	0.0625	0.15625	0	0.125	0.09375	0.03125	0.09375	0.03125	0	0	0.125	0.03125	0.0625	0.09375	0.03125	0.03125	0	0
0.15625	0	0.0625	0.03125	0.03125	0.125	0.09375	0.0625	0.0625	0.125	0	0	0.03125	0	0.03125	0.125	0.03125	0.03125	0	0
0.03125	0	0.03125	0.0625	0	0.0625	0.03125	0.03125	0.09375	0.03125	0	0.03125	0.15625	0.03125	0.15625	0.15625	0.03125	0.03125	0.03125	0
0.0625	0	0.0625	0.03125	0	0.09375	0.03125	0.0625	0.03125	0.03125	0	0.03125	0.1875	0	0.0625	0.1875	0.09375	0.03125	0	0
0.09375	0	0.03125	0	0.0625	0.03125	0	0.0625	0.0625	0.09375	0	0.0625	0.0625	0.0625	0.0625	0.15625	0.125	0	0.03125	0
0	0	0	0	0	0	0	0	0	0	0	0	0	0	0	1	0	0	0	0
0	0	0	0	0	0	0	0	0	0	0	0	1	0	0	0	0	0	0	0
0	0	0	1	0	0	0	0	0	0	0	0	0	0	0	0	0	0	0	0
0	0	0	0	0	0	1	0	0	0	0	0	0	0	0	0	0	0	0	0
0.03125	0.03125	0.03125	0	0.03125	0.09375	0	0.03125	0.03125	0.125	0	0.0625	0.09375	0.03125	0.09375	0.125	0.03125	0.125	0.03125	0
0.0625	0	0	0.0625	0	0.09375	0	0.0625	0.09375	0.03125	0	0.03125	0.15625	0.09375	0.09375	0.125	0.0625	0.03125	0	0
0.125	0	0.09375	0.0625	0	0	0	0.03125	0.09375	0.09375	0	0.03125	0.125	0.09375	0.09375	0.0625	0.03125	0.03125	0	0.03125
0.0625	0	0	0.15625	0	0.09375	0.0625	0.09375	0.03125	0.03125	0	0	0.09375	0.03125	0.09375	0.125	0.0625	0.0625	0	0
MOTIF xxxxxPx_S_PxxxIxx .....P.SP...I..
letter-probability matrix: alength= 20 w= 15 nsites= 55 E= 4.0e-009
0.109091	0.018182	0.090909	0.072727	0.036364	0.018182	0.018182	0.054545	0.036364	0.090909	0.036364	0.018182	0.2	0.036364	0	0.090909	0.018182	0.054545	0	0
0.054545	0	0.072727	0.054545	0	0.127273	0	0	0.054545	0.145455	0.018182	0.018182	0.054545	0.036364	0.036364	0.127273	0.072727	0.109091	0	0.018182
0.054545	0.036364	0.109091	0.072727	0	0.036364	0.036364	0.018182	0.090909	0.054545	0.036364	0.018182	0.145455	0.072727	0.036364	0.145455	0.018182	0.018182	0	0
0.054545	0.018182	0.036364	0.054545	0.036364	0.072727	0.018182	0.018182	0.054545	0.054545	0.054545	0.036364	0.109091	0.072727	0.109091	0.181818	0.018182	0	0	0
0.054545	0.018182	0.054545	0.072727	0	0.054545	0	0.054545	0.090909	0.072727	0.018182	0.036364	0.090909	0	0.054545	0.163636	0.109091	0.054545	0	0
0	0	0	0	0	0	0	0	0	0	0	0	1	0	0	0	0	0	0	0
0.127273	0	0	0.036364	0.018182	0.072727	0	0	0.054545	0.109091	0	0.036364	0.2	0.054545	0.072727	0.072727	0.072727	0.072727	0	0
0	0	0	0	0	0	0	0	0	0	0	0	0	0	0	1	0	0	0	0
0	0	0	0	0	0	0	0	0	0	0	0	1	0	0	0	0	0	0	0
0.090909	0	0	0.054545	0.072727	0.127273	0	0.036364	0.036364	0.090909	0.018182	0	0.127273	0.036364	0.036364	0.109091	0.109091	0.054545	0	0
0.072727	0.018182	0.054545	0.054545	0.018182	0.072727	0.036364	0.054545	0.072727	0.072727	0.018182	0.054545	0.145455	0.036364	0.036364	0.090909	0.036364	0.054545	0	0
0.036364	0	0.109091	0.072727	0	0.109091	0.072727	0.018182	0.036364	0.072727	0.018182	0.054545	0.090909	0.054545	0.036364	0.109091	0.018182	0.072727	0	0.018182
0	0	0	0	0	0	0	1	0	0	0	0	0	0	0	0	0	0	0	0
0.072727	0.036364	0.036364	0.072727	0.054545	0.036364	0	0.018182	0.018182	0.072727	0.018182	0.072727	0.145455	0.054545	0.036364	0.145455	0.036364	0.054545	0	0.018182
0.109091	0.036364	0.072727	0.018182	0.018182	0.054545	0.036364	0.036364	0.054545	0.054545	0	0.054545	0.109091	0.090909	0.127273	0.036364	0.054545	0.018182	0	0.018182
MOTIF xxxxxxH_S_PxxxxEx ......HSP....E.
letter-probability matrix: alength= 20 w= 15 nsites= 27 E= 8.1e-005
0.074074	0.037037	0.037037	0.037037	0.074074	0.148148	0	0	0.074074	0.074074	0	0.037037	0.111111	0	0	0.111111	0.074074	0.074074	0.037037	0
0.148148	0	0	0	0	0.037037	0	0.111111	0.148148	0.037037	0	0.037037	0.074074	0.148148	0.074074	0.111111	0	0.074074	0	0
0.074074	0	0.037037	0.074074	0.074074	0.037037	0.037037	0	0.037037	0	0	0	0.259259	0	0.148148	0.111111	0.074074	0.037037	0	0
0.148148	0	0	0.037037	0	0.037037	0.037037	0	0.111111	0.074074	0.037037	0.037037	0.074074	0.111111	0.074074	0.037037	0.037037	0.111111	0.037037	0
0	0	0	0.111111	0.037037	0.111111	0	0.074074	0.074074	0.037037	0.037037	0	0	0	0.185185	0.148148	0.148148	0.037037	0	0
0.259259	0	0.037037	0	0.074074	0.074074	0	0.037037	0.111111	0.074074	0	0	0.111111	0	0.111111	0.037037	0.074074	0	0	0
0	0	0	0	0	0	1	0	0	0	0	0	0	0	0	0	0	0	0	0
0	0	0	0	0	0	0	0	0	0	0	0	0	0	0	1	0	0	0	0
0	0	0	0	0	0	0	0	0	0	0	0	1	0	0	0	0	0	0	0
0.074074	0	0	0.074074	0	0.037037	0.074074	0.111111	0.074074	0	0	0.037037	0.185185	0.111111	0	0.037037	0.148148	0	0	0.037037
0.074074	0	0.111111	0.074074	0	0.037037	0.074074	0.037037	0.037037	0.148148	0	0	0.037037	0.074074	0.074074	0.111111	0	0.074074	0.037037	0
0.037037	0	0.037037	0.111111	0.037037	0	0.037037	0	0.111111	0.074074	0	0.074074	0.037037	0.037037	0.148148	0.111111	0.111111	0.037037	0	0
0.037037	0	0.111111	0.111111	0.037037	0.037037	0	0	0.148148	0.037037	0.037037	0	0.185185	0.037037	0.074074	0.074074	0.037037	0.037037	0	0
0	0	0	1	0	0	0	0	0	0	0	0	0	0	0	0	0	0	0	0
0.074074	0	0.037037	0.074074	0.037037	0.037037	0.037037	0.037037	0.037037	0	0	0.074074	0.148148	0.111111	0.111111	0.074074	0.037037	0.074074	0	0
MOTIF GxAxxxG_S_Pxxxxxx G.A...GSP......
letter-probability matrix: alength= 20 w= 15 nsites= 20 E= 4.1e-003
0	0	0	0	0	1	0	0	0	0	0	0	0	0	0	0	0	0	0	0
0.15	0	0	0.05	0	0.2	0	0	0	0.1	0	0	0.3	0.05	0.05	0.05	0	0.05	0	0
1	0	0	0	0	0	0	0	0	0	0	0	0	0	0	0	0	0	0	0
0.15	0	0	0	0	0.4	0.05	0	0.05	0.05	0	0	0.15	0.05	0.05	0	0	0.05	0	0
0.1	0	0.05	0.2	0	0.1	0.05	0.05	0	0.05	0	0	0.1	0	0	0.15	0.05	0.1	0	0
0.1	0	0	0.05	0.1	0.05	0.05	0.05	0.15	0	0	0	0.35	0	0.05	0.05	0	0	0	0
0	0	0	0	0	1	0	0	0	0	0	0	0	0	0	0	0	0	0	0
0	0	0	0	0	0	0	0	0	0	0	0	0	0	0	1	0	0	0	0
0	0	0	0	0	0	0	0	0	0	0	0	1	0	0	0	0	0	0	0
0	0	0.05	0.05	0.05	0.25	0	0	0.05	0.05	0	0.05	0.2	0.05	0	0	0.1	0.05	0	0.05
0.1	0.05	0	0.1	0.05	0.05	0	0	0.05	0.05	0	0	0.25	0	0.1	0	0.05	0.1	0	0.05
0.3	0.05	0.05	0	0.05	0.15	0	0	0	0.1	0	0	0.1	0	0.05	0.05	0	0.1	0	0
0.1	0	0	0.1	0	0.25	0	0	0.05	0	0.05	0	0.15	0	0.15	0	0	0.05	0.05	0.05
0.1	0.1	0	0.05	0	0.25	0	0	0	0	0	0	0.15	0.15	0.1	0	0.05	0.05	0	0
0.1	0	0.2	0.1	0	0	0.05	0.1	0.15	0	0	0	0.1	0	0.05	0.05	0	0.05	0.05	0
MOTIF xxxxxxL_S_PxxIxxx ......LSP..I...
letter-probability matrix: alength= 20 w= 15 nsites= 52 E= 1.6e-007
0.076923	0.019231	0.057692	0.057692	0.019231	0.057692	0.019231	0	0.057692	0.096154	0.019231	0.038462	0.057692	0.057692	0.038462	0.173077	0.115385	0.038462	0	0
0.038462	0.019231	0.019231	0.076923	0	0.096154	0.019231	0.057692	0.076923	0.076923	0.019231	0.057692	0.173077	0.019231	0.057692	0.057692	0.019231	0.115385	0	0
0.096154	0	0.096154	0.096154	0.019231	0	0	0.076923	0.096154	0.057692	0	0.076923	0.115385	0.057692	0.019231	0.057692	0.057692	0.057692	0	0.019231
0.096154	0.038462	0.019231	0.057692	0.019231	0.096154	0	0.057692	0.019231	0.115385	0.019231	0	0.038462	0.076923	0.115385	0.115385	0.057692	0.019231	0	0.038462
0.096154	0.019231	0.076923	0.057692	0	0.057692	0.019231	0.038462	0.057692	0.038462	0	0.076923	0.038462	0.076923	0.057692	0.096154	0.153846	0.019231	0.019231	0
0.076923	0.019231	0.057692	0.115385	0.019231	0.076923	0.057692	0.019231	0.057692	0.057692	0	0.038462	0.134615	0.019231	0.038462	0.057692	0.076923	0.057692	0	0.019231
0	0	0	0	0	0	0	0	0	1	0	0	0	0	0	0	0	0	0	0
0	0	0	0	0	0	0	0	0	0	0	0	0	0	0	1	0	0	0	0
0	0	0	0	0	0	0	0	0	0	0	0	1	0	0	0	0	0	0	0
0.076923	0	0.057692	0.134615	0.038462	0.076923	0.057692	0	0.057692	0.057692	0	0	0.057692	0.038462	0.096154	0.115385	0.076923	0.038462	0	0.019231
0.134615	0	0.019231	0.096154	0.038462	0.057692	0.038462	0.019231	0.134615	0.076923	0.019231	0.019231	0.038462	0.038462	0.115385	0.038462	0.019231	0.096154	0	0
0	0	0	0	0	0	0	1	0	0	0	0	0	0	0	0	0	0	0	0
0.038462	0	0.019231	0.057692	0.019231	0.019231	0.019231	0.019231	0.192308	0.019231	0	0.057692	0.115385	0.019231	0.153846	0.096154	0.096154	0.057692	0	0
0.076923	0.019231	0.019231	0.076923	0.019231	0.076923	0.057692	0.038462	0	0.038462	0	0.038462	0.076923	0.115385	0.115385	0.096154	0.038462	0.096154	0	0
0.019231	0.038462	0.057692	0.057692	0	0.096154	0.038462	0.038462	0.076923	0.115385	0	0.038462	0.038462	0.019231	0.096154	0.038462	0.173077	0.038462	0.019231	0
MOTIF xxxxxxx_S_PVxxxxK .......SPV....K
letter-probability matrix: alength= 20 w= 15 nsites= 68 E= 1.3e-010
0.088235	0	0.029412	0.073529	0	0.029412	0.058824	0.044118	0.102941	0.073529	0	0.029412	0.117647	0.073529	0.058824	0.132353	0.044118	0.044118	0	0
0.117647	0	0.029412	0.102941	0.073529	0.073529	0.014706	0	0.132353	0.029412	0.044118	0.014706	0.044118	0.044118	0.073529	0.147059	0.029412	0.029412	0	0
0.058824	0	0.014706	0.044118	0.014706	0.102941	0.014706	0.073529	0.117647	0.088235	0.014706	0.029412	0.102941	0.058824	0.058824	0.102941	0.029412	0.073529	0	0
0.117647	0.014706	0	0.147059	0	0	0	0.044118	0.073529	0.044118	0	0.044118	0.088235	0.014706	0.088235	0.161765	0.088235	0.073529	0	0
0.044118	0	0.058824	0.073529	0.014706	0.029412	0.029412	0.014706	0.102941	0.073529	0	0.102941	0.088235	0.058824	0.029412	0.147059	0.044118	0.073529	0	0.014706
0.132353	0.014706	0.029412	0.058824	0.044118	0.044118	0.029412	0.058824	0.044118	0.058824	0	0.014706	0.132353	0.044118	0	0.220588	0.029412	0.029412	0	0.014706
0.058824	0.014706	0.073529	0.058824	0	0.088235	0.029412	0.014706	0.102941	0.117647	0	0.058824	0.058824	0.044118	0.029412	0.147059	0.029412	0.044118	0.029412	0
0	0	0	0	0	0	0	0	0	0	0	0	0	0	0	1	0	0	0	0
0	0	0	0	0	0	0	0	0	0	0	0	1	0	0	0	0	0	0	0
0	0	0	0	0	0	0	0	0	0	0	0	0	0	0	0	0	1	0	0
0.073529	0.014706	0.014706	0.073529	0.014706	0.029412	0.029412	0.029412	0.176471	0.073529	0.029412	0.029412	0.073529	0.073529	0.044118	0.117647	0.073529	0.014706	0.014706	0
0.044118	0.014706	0.044118	0.147059	0.014706	0.088235	0.014706	0	0.088235	0.073529	0	0	0.044118	0.014706	0.073529	0.191176	0.044118	0.102941	0	0
0.117647	0	0	0.088235	0.029412	0.058824	0	0.014706	0.132353	0.073529	0.014706	0.014706	0.161765	0.029412	0.044118	0.088235	0.058824	0.073529	0	0
0.161765	0.014706	0.102941	0.102941	0.014706	0.058824	0	0.044118	0	0.088235	0.014706	0.029412	0.088235	0.029412	0.132353	0.058824	0.014706	0.029412	0	0.014706
0	0	0	0	0	0	0	0	1	0	0	0	0	0	0	0	0	0	0	0
MOTIF xxxxxxx_S_PENxxxx .......SPEN....
letter-probability matrix: alength= 20 w= 15 nsites= 39 E= 1.6e-005
0.025641	0	0.025641	0.025641	0.051282	0.128205	0	0.025641	0.102564	0.076923	0	0	0.102564	0.051282	0.102564	0.153846	0.102564	0	0	0.025641
0.076923	0.025641	0.025641	0.051282	0	0.051282	0.025641	0.128205	0.051282	0.051282	0.076923	0.051282	0.102564	0.051282	0.025641	0.128205	0.025641	0.051282	0	0
0.076923	0.025641	0.025641	0.102564	0.051282	0	0	0.076923	0.051282	0.128205	0.025641	0	0.128205	0.076923	0	0.128205	0.025641	0.025641	0	0.051282
0.102564	0	0.051282	0.051282	0.025641	0.128205	0	0	0.076923	0.025641	0.051282	0.025641	0.102564	0.076923	0.128205	0.076923	0.051282	0.025641	0	0
0.025641	0.025641	0.051282	0.102564	0.025641	0.051282	0.025641	0.051282	0.076923	0.128205	0	0.025641	0.128205	0.025641	0.051282	0.102564	0	0.076923	0.025641	0
0.102564	0.025641	0.025641	0.025641	0.025641	0.025641	0.025641	0.051282	0.051282	0.076923	0.025641	0	0.128205	0.051282	0.102564	0.153846	0.025641	0.025641	0.025641	0.025641
0.025641	0	0.128205	0.076923	0.025641	0.051282	0	0	0.051282	0.128205	0.051282	0	0.076923	0.076923	0.051282	0.128205	0.102564	0.025641	0	0
0	0	0	0	0	0	0	0	0	0	0	0	0	0	0	1	0	0	0	0
0	0	0	0	0	0	0	0	0	0	0	0	1	0	0	0	0	0	0	0
0	0	0	1	0	0	0	0	0	0	0	0	0	0	0	0	0	0	0	0
0	0	0	0	0	0	0	0	0	0	0	1	0	0	0	0	0	0	0	0
0.051282	0.025641	0	0.128205	0.076923	0.051282	0	0.051282	0.128205	0.025641	0.025641	0.051282	0.025641	0	0.025641	0.076923	0.153846	0.076923	0.025641	0
0.128205	0.051282	0.051282	0.025641	0.025641	0.051282	0.025641	0	0.076923	0.128205	0.025641	0	0.051282	0.076923	0.025641	0.128205	0.051282	0.051282	0	0.025641
0.025641	0	0.102564	0.025641	0	0.102564	0.025641	0.025641	0.102564	0.102564	0	0.025641	0.051282	0.076923	0.076923	0.128205	0.076923	0.051282	0	0
0.102564	0.025641	0.102564	0.076923	0.025641	0.025641	0.025641	0.025641	0.076923	0.102564	0	0	0.025641	0.128205	0.051282	0.102564	0.051282	0.051282	0	0
MOTIF xxxxxxG_S_PxxxExx ......GSP...E..
letter-probability matrix: alength= 20 w= 15 nsites= 91 E= 1.3e-011
0.087912	0	0.087912	0.10989	0.032967	0.087912	0.010989	0.021978	0.076923	0.032967	0.032967	0.010989	0.120879	0.032967	0.054945	0.098901	0.032967	0.065934	0	0
0.098901	0.010989	0.032967	0.098901	0	0.10989	0	0	0.065934	0.054945	0.010989	0.021978	0.076923	0.021978	0.076923	0.164835	0.054945	0.076923	0.021978	0
0.098901	0.021978	0.087912	0.054945	0	0.043956	0.054945	0	0.032967	0.098901	0	0	0.120879	0	0.043956	0.186813	0.043956	0.087912	0	0.021978
0.087912	0.021978	0.021978	0.087912	0	0.098901	0.010989	0.021978	0.076923	0.131868	0.010989	0.021978	0.120879	0.043956	0.032967	0.087912	0.065934	0.032967	0.010989	0.010989
0.065934	0	0.043956	0.10989	0.021978	0.131868	0.043956	0.010989	0.032967	0.043956	0.010989	0.032967	0.054945	0	0.065934	0.164835	0.043956	0.120879	0	0
0.043956	0.032967	0.043956	0.098901	0.054945	0.131868	0.010989	0.021978	0.054945	0.065934	0	0	0.175824	0.032967	0.054945	0.087912	0.065934	0.021978	0	0
0	0	0	0	0	1	0	0	0	0	0	0	0	0	0	0	0	0	0	0
0	0	0	0	0	0	0	0	0	0	0	0	0	0	0	1	0	0	0	0
0	0	0	0	0	0	0	0	0	0	0	0	1	0	0	0	0	0	0	0
0.10989	0.010989	0.032967	0.142857	0.043956	0.065934	0.010989	0.032967	0.065934	0.065934	0.010989	0.021978	0.076923	0.021978	0.076923	0.10989	0.032967	0.054945	0	0.010989
0.076923	0.010989	0.054945	0.065934	0.010989	0.087912	0.010989	0.021978	0.054945	0.076923	0.032967	0.010989	0.131868	0.043956	0.076923	0.131868	0.054945	0.032967	0.010989	0
0.087912	0	0.032967	0.120879	0.010989	0.054945	0.043956	0.010989	0.076923	0.065934	0.021978	0	0.098901	0.043956	0.076923	0.131868	0.010989	0.065934	0.021978	0.021978
0	0	0	1	0	0	0	0	0	0	0	0	0	0	0	0	0	0	0	0
0.120879	0.010989	0.065934	0.098901	0.021978	0.120879	0.021978	0.054945	0.054945	0.054945	0.010989	0.043956	0.065934	0.010989	0.043956	0.076923	0.065934	0.043956	0	0.010989
0.054945	0.010989	0.021978	0.032967	0.021978	0.098901	0.032967	0.021978	0.065934	0.065934	0	0.043956	0.10989	0.076923	0.076923	0.142857	0.032967	0.076923	0	0.010989
MOTIF xxxxIPx_S_Pxxxxxx ....IP.SP......
letter-probability matrix: alength= 20 w= 15 nsites= 71 E= 2.9e-011
0.084507	0	0.084507	0.028169	0.014085	0.126761	0.028169	0.028169	0.070423	0.042254	0.014085	0.084507	0.084507	0.070423	0.056338	0.112676	0.042254	0	0	0.028169
0.042254	0	0.084507	0.098592	0.028169	0.197183	0	0.042254	0.056338	0.056338	0.028169	0	0.084507	0.056338	0.042254	0.084507	0.084507	0	0.014085	0
0.028169	0	0.112676	0.098592	0.056338	0.056338	0.028169	0.014085	0.098592	0.014085	0	0.042254	0.112676	0.028169	0.042254	0.056338	0.084507	0.084507	0	0.042254
0.028169	0.028169	0.056338	0.098592	0.042254	0.098592	0.140845	0.042254	0.042254	0.042254	0.028169	0.028169	0.084507	0	0.028169	0.112676	0.056338	0.014085	0.014085	0.014085
0	0	0	0	0	0	0	1	0	0	0	0	0	0	0	0	0	0	0	0
0	0	0	0	0	0	0	0	0	0	0	0	1	0	0	0	0	0	0	0
0.140845	0.014085	0.056338	0.014085	0.028169	0.112676	0.028169	0.028169	0.070423	0.084507	0.014085	0.056338	0.028169	0.028169	0.098592	0.042254	0.042254	0.084507	0	0.028169
0	0	0	0	0	0	0	0	0	0	0	0	0	0	0	1	0	0	0	0
0	0	0	0	0	0	0	0	0	0	0	0	1	0	0	0	0	0	0	0
0.070423	0	0	0.042254	0.267606	0.056338	0	0.042254	0.084507	0.042254	0	0	0.070423	0.028169	0.014085	0.098592	0.056338	0.042254	0.014085	0.070423
0.084507	0.014085	0.014085	0.042254	0.014085	0.028169	0.042254	0.042254	0.126761	0.028169	0.014085	0.028169	0.112676	0.014085	0.126761	0.15493	0.070423	0.042254	0	0
0.112676	0.014085	0.028169	0.084507	0.014085	0.028169	0.070423	0.056338	0.014085	0.028169	0	0.014085	0.084507	0.042254	0.014085	0.084507	0.056338	0.239437	0	0.014085
0.070423	0	0.014085	0	0.014085	0.084507	0.042254	0	0.169014	0.042254	0.014085	0.042254	0.225352	0.042254	0.056338	0.070423	0.056338	0.042254	0	0.014085
0.098592	0	0.042254	0.028169	0.028169	0.070423	0.014085	0.112676	0.014085	0.070423	0	0.014085	0.098592	0.014085	0.014085	0.056338	0.056338	0.239437	0	0.028169
0.070423	0.014085	0.070423	0.042254	0	0.126761	0.014085	0.042254	0.028169	0.056338	0	0.056338	0.070423	0.014085	0.070423	0.140845	0.112676	0.028169	0.014085	0.028169
MOTIF xxxGxxH_S_Pxxxxxx ...G..HSP......
letter-probability matrix: alength= 20 w= 15 nsites= 36 E= 4.6e-005
0.138889	0.027778	0.111111	0.027778	0	0	0.027778	0.027778	0.055556	0.027778	0.027778	0	0.083333	0	0.194444	0.111111	0.055556	0.055556	0.027778	0
0.166667	0	0.027778	0.027778	0.027778	0.111111	0	0.027778	0.027778	0.083333	0	0	0.222222	0.027778	0.055556	0.083333	0.055556	0.027778	0	0.027778
0.138889	0	0.055556	0.027778	0.027778	0.083333	0	0.027778	0.111111	0.083333	0	0	0.138889	0	0.083333	0.111111	0.055556	0	0	0.055556
0	0	0	0	0	1	0	0	0	0	0	0	0	0	0	0	0	0	0	0
0.055556	0	0.055556	0	0.027778	0.083333	0	0.027778	0.027778	0	0.055556	0	0.111111	0.055556	0.055556	0.277778	0.111111	0.027778	0	0.027778
0.083333	0.027778	0.027778	0.055556	0.027778	0.083333	0.027778	0.027778	0.027778	0.055556	0.027778	0.055556	0.166667	0.111111	0.055556	0.083333	0.055556	0	0	0
0	0	0	0	0	0	1	0	0	0	0	0	0	0	0	0	0	0	0	0
0	0	0	0	0	0	0	0	0	0	0	0	0	0	0	1	0	0	0	0
0	0	0	0	0	0	0	0	0	0	0	0	1	0	0	0	0	0	0	0
0.111111	0	0.027778	0.027778	0.027778	0.055556	0.027778	0.055556	0.027778	0.083333	0	0.027778	0.138889	0.055556	0.027778	0.138889	0.055556	0.055556	0	0.055556
0.055556	0	0.055556	0.083333	0	0.083333	0.083333	0	0	0.027778	0	0	0.166667	0.027778	0.111111	0.111111	0.055556	0.083333	0.027778	0.027778
0.111111	0	0.027778	0	0	0.111111	0	0	0.027778	0.111111	0	0.027778	0.222222	0.111111	0.027778	0.111111	0.083333	0.027778	0	0
0.055556	0	0.055556	0.027778	0	0.166667	0	0	0.083333	0.138889	0	0	0.138889	0.027778	0.083333	0.166667	0.027778	0.027778	0	0
0.055556	0.027778	0	0	0.027778	0.138889	0.111111	0	0.027778	0.027778	0	0	0.111111	0.083333	0.111111	0.138889	0	0.083333	0	0.055556
0.111111	0	0.055556	0.055556	0.027778	0.055556	0.027778	0	0.055556	0.166667	0.027778	0	0.111111	0.055556	0.027778	0.027778	0.083333	0.055556	0.055556	0
MOTIF xxxxxPx_S_PGxPxxx .....P.SPG.P...
letter-probability matrix: alength= 20 w= 15 nsites= 35 E= 4.0e-005
0.085714	0	0.057143	0.057143	0	0.2	0.085714	0	0	0.028571	0	0.057143	0.171429	0.057143	0.057143	0.114286	0	0.028571	0	0
0.085714	0	0.057143	0.028571	0.028571	0.057143	0.028571	0.028571	0.028571	0.057143	0	0	0.2	0.028571	0.085714	0.171429	0.114286	0	0	0
0.085714	0.028571	0.057143	0.057143	0	0.028571	0	0	0.028571	0.114286	0	0.028571	0.257143	0.028571	0.028571	0.142857	0.114286	0	0	0
0.057143	0	0	0	0	0.171429	0.028571	0	0	0.085714	0	0.028571	0.228571	0.057143	0.085714	0.171429	0.028571	0.057143	0	0
0.085714	0	0	0.028571	0.028571	0.085714	0.085714	0	0.057143	0.028571	0	0	0.285714	0	0.057143	0.114286	0.057143	0.085714	0	0
0	0	0	0	0	0	0	0	0	0	0	0	1	0	0	0	0	0	0	0
0.085714	0.028571	0.028571	0.085714	0	0.342857	0.028571	0	0	0.057143	0	0.028571	0.057143	0.057143	0.085714	0.028571	0.057143	0.028571	0	0
0	0	0	0	0	0	0	0	0	0	0	0	0	0	0	1	0	0	0	0
0	0	0	0	0	0	0	0	0	0	0	0	1	0	0	0	0	0	0	0
0	0	0	0	0	1	0	0	0	0	0	0	0	0	0	0	0	0	0	0
0.085714	0	0.028571	0.028571	0	0.057143	0	0.057143	0	0.114286	0	0	0.114286	0.057143	0.085714	0.285714	0.057143	0.028571	0	0
0	0	0	0	0	0	0	0	0	0	0	0	1	0	0	0	0	0	0	0
0.085714	0.028571	0	0.085714	0	0.371429	0	0	0.057143	0.028571	0	0.028571	0.085714	0.057143	0.028571	0.085714	0.028571	0	0	0.028571
0.057143	0.028571	0.028571	0.085714	0	0.028571	0.057143	0.028571	0.028571	0.028571	0.028571	0	0.114286	0.057143	0.142857	0.2	0.028571	0.057143	0	0
0.114286	0	0	0.142857	0.028571	0.057143	0.028571	0.028571	0	0.085714	0.028571	0	0.228571	0	0.085714	0.057143	0.085714	0.028571	0	0
MOTIF xxFxxxx_S_PxxxKxx ..F....SP...K..
letter-probability matrix: alength= 20 w= 15 nsites= 27 E= 4.1e-005
0.037037	0	0.074074	0	0.074074	0.074074	0.037037	0	0.111111	0.111111	0	0.074074	0.148148	0.037037	0	0.148148	0.037037	0.037037	0	0
0.111111	0	0.074074	0.074074	0.074074	0.037037	0	0.037037	0.074074	0	0	0	0.111111	0	0.037037	0.222222	0.074074	0.037037	0	0.037037
0	0	0	0	1	0	0	0	0	0	0	0	0	0	0	0	0	0	0	0
0.037037	0	0.148148	0	0.037037	0	0	0.074074	0.074074	0.111111	0.037037	0.037037	0.037037	0.037037	0.074074	0.111111	0.111111	0.037037	0	0.037037
0.074074	0	0.037037	0	0	0.185185	0.037037	0.074074	0.111111	0.037037	0	0	0.074074	0	0.037037	0.111111	0.148148	0.074074	0	0
0.074074	0	0.037037	0.074074	0.037037	0	0	0	0.074074	0.148148	0	0.037037	0.074074	0.074074	0	0.148148	0.111111	0.074074	0	0.037037
0.037037	0	0.037037	0.148148	0.074074	0	0	0.037037	0.037037	0.185185	0	0.037037	0.111111	0.074074	0.111111	0.111111	0	0	0	0
0	0	0	0	0	0	0	0	0	0	0	0	0	0	0	1	0	0	0	0
0	0	0	0	0	0	0	0	0	0	0	0	1	0	0	0	0	0	0	0
0.111111	0	0.074074	0.074074	0	0.074074	0.037037	0	0.111111	0.037037	0	0.074074	0.037037	0.037037	0	0.148148	0.185185	0	0	0
0	0.037037	0.037037	0.111111	0	0.074074	0.037037	0.037037	0.074074	0.074074	0.111111	0	0.074074	0.037037	0.074074	0.037037	0.111111	0.037037	0.037037	0
0.037037	0.037037	0.148148	0.111111	0	0.111111	0	0.037037	0.074074	0.037037	0	0	0.111111	0.074074	0	0.111111	0.037037	0	0	0.074074
0	0	0	0	0	0	0	0	1	0	0	0	0	0	0	0	0	0	0	0
0	0	0.111111	0.074074	0	0	0	0.037037	0.074074	0.185185	0.037037	0	0.074074	0	0.148148	0.111111	0.037037	0.037037	0	0.074074
0.037037	0.037037	0.074074	0.074074	0	0	0	0	0.111111	0.148148	0	0.074074	0.037037	0.037037	0.074074	0.185185	0.037037	0	0	0.074074
MOTIF xKxxxxx_S_PExxxxx .K.....SPE.....
letter-probability matrix: alength= 20 w= 15 nsites= 85 E= 1.9e-009
0.094118	0	0.035294	0.070588	0.058824	0.047059	0.035294	0.035294	0.082353	0.105882	0.011765	0	0.047059	0.058824	0.094118	0.082353	0.058824	0.058824	0.023529	0
0	0	0	0	0	0	0	0	1	0	0	0	0	0	0	0	0	0	0	0
0.094118	0.023529	0.047059	0.094118	0	0.047059	0.035294	0.058824	0.035294	0.058824	0.011765	0.058824	0.141176	0	0.047059	0.129412	0.082353	0.023529	0	0.011765
0.070588	0.011765	0.023529	0.105882	0.035294	0.082353	0.011765	0.094118	0.058824	0.094118	0.011765	0.023529	0.058824	0.035294	0.047059	0.129412	0.023529	0.070588	0.011765	0
0.070588	0.023529	0.082353	0.129412	0.023529	0.058824	0	0.047059	0.082353	0.058824	0.035294	0.011765	0.117647	0.023529	0.058824	0.070588	0.035294	0.035294	0	0.035294
0.047059	0	0.070588	0.082353	0.035294	0.035294	0.035294	0.047059	0.082353	0.058824	0.011765	0.011765	0.070588	0.035294	0.035294	0.152941	0.035294	0.141176	0.011765	0
0.082353	0	0.070588	0.035294	0.011765	0.047059	0.035294	0.023529	0.047059	0.105882	0.011765	0.035294	0.047059	0.047059	0.047059	0.152941	0.070588	0.082353	0.011765	0.035294
0	0	0	0	0	0	0	0	0	0	0	0	0	0	0	1	0	0	0	0
0	0	0	0	0	0	0	0	0	0	0	0	1	0	0	0	0	0	0	0
0	0	0	1	0	0	0	0	0	0	0	0	0	0	0	0	0	0	0	0
0.117647	0.011765	0.058824	0.094118	0.023529	0.058824	0	0.011765	0.082353	0.058824	0.023529	0	0.105882	0.011765	0.094118	0.152941	0.047059	0.035294	0	0.011765
0.070588	0.035294	0.058824	0.094118	0	0.011765	0.058824	0.011765	0.047059	0.105882	0.023529	0.047059	0.105882	0.082353	0.094118	0.058824	0.023529	0.058824	0.011765	0
0.082353	0	0.070588	0.082353	0	0.058824	0.011765	0.070588	0.141176	0.023529	0.011765	0	0.047059	0.058824	0.070588	0.105882	0.058824	0.082353	0.011765	0.011765
0.070588	0	0.035294	0.070588	0.011765	0.023529	0.035294	0.058824	0.094118	0.070588	0	0.035294	0.129412	0.047059	0.070588	0.105882	0.058824	0.070588	0.011765	0
0.117647	0.023529	0.011765	0.058824	0.023529	0.082353	0.035294	0.070588	0.070588	0.058824	0.035294	0.023529	0.082353	0.023529	0.082353	0.094118	0.047059	0.047059	0	0.011765
MOTIF xxxxRxx_S_PAxxxxx ....R..SPA.....
letter-probability matrix: alength= 20 w= 15 nsites= 131 E= 2.4e-014
0.091603	0.022901	0.030534	0.061069	0.007634	0.083969	0.030534	0.015267	0.053435	0.061069	0.015267	0.061069	0.122137	0.022901	0.10687	0.076336	0.045802	0.061069	0.015267	0.015267
0.061069	0.015267	0.053435	0.045802	0.022901	0.091603	0.015267	0.015267	0.083969	0.068702	0	0.053435	0.122137	0.030534	0.061069	0.183206	0.038168	0.015267	0.015267	0.007634
0.083969	0.007634	0.061069	0.045802	0.007634	0.076336	0.007634	0.015267	0.045802	0.129771	0.022901	0.007634	0.099237	0.030534	0.10687	0.152672	0.030534	0.022901	0.015267	0.030534
0.10687	0.022901	0.022901	0.068702	0.030534	0.099237	0.045802	0.030534	0.061069	0.045802	0.015267	0.038168	0.099237	0.061069	0.076336	0.145038	0.007634	0.015267	0	0.007634
0	0	0	0	0	0	0	0	0	0	0	0	0	0	1	0	0	0	0	0
0.122137	0	0.022901	0.076336	0.022901	0.099237	0.007634	0.007634	0.045802	0.045802	0.022901	0	0.183206	0.038168	0.068702	0.167939	0.022901	0.030534	0.007634	0.007634
0.083969	0.007634	0.030534	0.045802	0	0.076336	0.038168	0.007634	0.053435	0.083969	0	0.038168	0.160305	0.038168	0.083969	0.10687	0.053435	0.076336	0.007634	0.007634
0	0	0	0	0	0	0	0	0	0	0	0	0	0	0	1	0	0	0	0
0	0	0	0	0	0	0	0	0	0	0	0	1	0	0	0	0	0	0	0
1	0	0	0	0	0	0	0	0	0	0	0	0	0	0	0	0	0	0	0
0.083969	0.022901	0.022901	0.068702	0.030534	0.076336	0.015267	0.007634	0.022901	0.061069	0.007634	0.038168	0.19084	0.053435	0.061069	0.114504	0.061069	0.045802	0	0.015267
0.122137	0.007634	0.038168	0.083969	0.022901	0.122137	0.015267	0	0.030534	0.083969	0.007634	0.022901	0.10687	0.030534	0.030534	0.152672	0.038168	0.053435	0.007634	0.022901
0.114504	0	0.061069	0.030534	0.022901	0.053435	0.022901	0.015267	0.030534	0.099237	0	0.022901	0.137405	0.045802	0.083969	0.145038	0.068702	0.045802	0	0
0.076336	0.007634	0.068702	0.099237	0.015267	0.038168	0.022901	0	0.038168	0.068702	0	0.030534	0.122137	0.061069	0.068702	0.167939	0.053435	0.061069	0	0
0.068702	0.007634	0.045802	0.030534	0.007634	0.114504	0.007634	0.030534	0.053435	0.10687	0	0.038168	0.167939	0.045802	0.045802	0.114504	0.045802	0.053435	0.007634	0.007634
MOTIF xxxxxxx_S_PxxxRKx .......SP...RK.
letter-probability matrix: alength= 20 w= 15 nsites= 87 E= 4.6e-022
0.057471	0	0.057471	0.103448	0.022989	0.103448	0	0.034483	0.091954	0.022989	0	0.011494	0.114943	0.08046	0.057471	0.114943	0.08046	0.045977	0	0
0.091954	0.011494	0.045977	0.08046	0.045977	0.091954	0.022989	0.034483	0.114943	0.057471	0	0.022989	0.057471	0.068966	0.068966	0.091954	0.045977	0.022989	0.011494	0.011494
0.068966	0	0.022989	0.068966	0.034483	0.091954	0.011494	0.034483	0.103448	0.114943	0	0.011494	0.126437	0.057471	0	0.091954	0.091954	0.034483	0.022989	0.011494
0.057471	0	0.045977	0.16092	0.011494	0.045977	0.011494	0.022989	0.103448	0.103448	0.022989	0.08046	0.08046	0.057471	0.057471	0	0.045977	0.057471	0.011494	0.022989
0.068966	0.022989	0.011494	0.045977	0.034483	0.034483	0	0.034483	0.068966	0.057471	0.034483	0.057471	0.114943	0.045977	0.022989	0.16092	0.08046	0.091954	0	0.011494
0.103448	0	0.022989	0.149425	0.022989	0.045977	0.022989	0.034483	0.057471	0.034483	0.011494	0.022989	0.114943	0.08046	0.045977	0.126437	0.045977	0.045977	0	0.011494
0.057471	0.011494	0.034483	0.103448	0.034483	0.068966	0.011494	0.022989	0.045977	0.091954	0.022989	0.034483	0.149425	0.034483	0.057471	0.103448	0.068966	0.045977	0	0
0	0	0	0	0	0	0	0	0	0	0	0	0	0	0	1	0	0	0	0
0	0	0	0	0	0	0	0	0	0	0	0	1	0	0	0	0	0	0	0
0.057471	0.011494	0.057471	0.137931	0.011494	0.08046	0.045977	0.011494	0.057471	0.045977	0	0.011494	0.022989	0.057471	0.103448	0.126437	0.045977	0.114943	0	0
0.045977	0.011494	0.034483	0.045977	0.011494	0.103448	0.011494	0.091954	0.034483	0.126437	0.022989	0.034483	0.114943	0.057471	0.045977	0.068966	0.103448	0.034483	0	0
0.045977	0.011494	0.045977	0.045977	0.022989	0.057471	0.034483	0	0.114943	0.103448	0	0.045977	0.034483	0.08046	0.114943	0.091954	0.057471	0.045977	0.022989	0.022989
0	0	0	0	0	0	0	0	0	0	0	0	0	0	1	0	0	0	0	0
0	0	0	0	0	0	0	0	1	0	0	0	0	0	0	0	0	0	0	0
0.091954	0.057471	0.011494	0.045977	0	0.091954	0	0.045977	0	0.091954	0.022989	0.045977	0.068966	0.057471	0.149425	0.091954	0.045977	0.068966	0	0.011494
MOTIF xxxxxxx_S_PGxGxGx .......SPG.G.G.
letter-probability matrix: alength= 20 w= 15 nsites= 34 E= 3.8e-006
0.088235	0.029412	0.029412	0.117647	0.029412	0.235294	0	0	0	0.117647	0.029412	0	0.029412	0	0.058824	0.147059	0	0.058824	0.029412	0
0.117647	0	0.029412	0	0	0.088235	0	0	0.088235	0.058824	0.058824	0.058824	0.176471	0.029412	0.058824	0.029412	0.029412	0.058824	0.029412	0.088235
0.088235	0	0.029412	0.088235	0	0.176471	0	0	0.029412	0.147059	0	0.029412	0.117647	0	0.088235	0.117647	0	0.029412	0	0.058824
0.147059	0.029412	0.029412	0.058824	0.029412	0.235294	0.058824	0.029412	0	0.058824	0	0.088235	0.029412	0.029412	0.029412	0.147059	0	0	0	0
0.088235	0	0	0.147059	0.029412	0.176471	0	0	0.058824	0.147059	0	0	0.058824	0.029412	0.058824	0.117647	0	0.088235	0	0
0.088235	0.029412	0	0.088235	0.029412	0.147059	0	0	0	0.058824	0.029412	0.058824	0.058824	0.058824	0.058824	0.205882	0.058824	0	0	0.029412
0.117647	0	0.029412	0.088235	0.029412	0.235294	0	0.029412	0.029412	0.029412	0	0.029412	0.117647	0.029412	0.088235	0.147059	0	0	0	0
0	0	0	0	0	0	0	0	0	0	0	0	0	0	0	1	0	0	0	0
0	0	0	0	0	0	0	0	0	0	0	0	1	0	0	0	0	0	0	0
0	0	0	0	0	1	0	0	0	0	0	0	0	0	0	0	0	0	0	0
0.147059	0	0.058824	0.029412	0	0.176471	0	0	0.058824	0.088235	0	0	0.147059	0	0.029412	0.117647	0.058824	0.058824	0	0.029412
0	0	0	0	0	1	0	0	0	0	0	0	0	0	0	0	0	0	0	0
0.058824	0	0	0.088235	0	0.411765	0.029412	0	0.029412	0	0	0	0.176471	0	0.088235	0.088235	0.029412	0	0	0
0	0	0	0	0	1	0	0	0	0	0	0	0	0	0	0	0	0	0	0
0.117647	0	0.029412	0.147059	0	0.205882	0.029412	0	0.029412	0.058824	0	0	0.117647	0.029412	0.088235	0.088235	0	0.029412	0	0.029412
MOTIF xxxxxxS_S_PVxxxSx ......SSPV...S.
letter-probability matrix: alength= 20 w= 15 nsites= 20 E= 2.1e-003
0.05	0	0.05	0.05	0	0.05	0.05	0	0.05	0.05	0.05	0	0.1	0.05	0.1	0.2	0.05	0.1	0	0
0.2	0	0.1	0.1	0	0	0	0.05	0.05	0.05	0	0.05	0.1	0.1	0.05	0.05	0.05	0.05	0	0
0.05	0.05	0	0.1	0.05	0.05	0	0.1	0	0.05	0	0.05	0.1	0.1	0.05	0.1	0.15	0	0	0
0.05	0	0	0.15	0	0.05	0	0.05	0	0.05	0	0	0.05	0.15	0.1	0.2	0.15	0	0	0
0.1	0	0.05	0.2	0	0	0.05	0.05	0	0.1	0	0.1	0.15	0	0.05	0.05	0	0.05	0	0.05
0.1	0	0.15	0	0	0.05	0.1	0	0.05	0.05	0	0	0.1	0	0.1	0.25	0	0.05	0	0
0	0	0	0	0	0	0	0	0	0	0	0	0	0	0	1	0	0	0	0
0	0	0	0	0	0	0	0	0	0	0	0	0	0	0	1	0	0	0	0
0	0	0	0	0	0	0	0	0	0	0	0	1	0	0	0	0	0	0	0
0	0	0	0	0	0	0	0	0	0	0	0	0	0	0	0	0	1	0	0
0.1	0.05	0	0	0	0.05	0	0.05	0.15	0.1	0.05	0.05	0.1	0	0.1	0.05	0.1	0.05	0	0
0.05	0	0.1	0.05	0	0	0.05	0	0.1	0	0.05	0	0.15	0.05	0.1	0.1	0.2	0	0	0
0.1	0	0.05	0.05	0.05	0.05	0	0.05	0	0.05	0	0	0.2	0.05	0	0.2	0.15	0	0	0
0	0	0	0	0	0	0	0	0	0	0	0	0	0	0	1	0	0	0	0
0.05	0	0.05	0.05	0.05	0.05	0	0	0	0.1	0	0.05	0.1	0.05	0.05	0.3	0	0.1	0	0
MOTIF xSxxxxL_S_PxAxxxx .S....LSP.A....
letter-probability matrix: alength= 20 w= 15 nsites= 22 E= 5.8e-004
0	0	0.045455	0.181818	0	0	0	0	0.045455	0.045455	0.045455	0	0.181818	0.136364	0.045455	0.136364	0.045455	0.045455	0	0.045455
0	0	0	0	0	0	0	0	0	0	0	0	0	0	0	1	0	0	0	0
0.045455	0	0.136364	0	0.045455	0.090909	0	0	0.045455	0	0.045455	0	0.136364	0	0.136364	0.181818	0.045455	0.090909	0	0
0.090909	0	0.136364	0.181818	0	0.045455	0	0	0.090909	0.090909	0	0	0.227273	0	0.045455	0.090909	0	0	0	0
0.181818	0	0	0.090909	0	0.227273	0	0.045455	0.090909	0.045455	0	0	0.045455	0.045455	0.045455	0.090909	0.090909	0	0	0
0	0	0	0.181818	0	0	0.045455	0.045455	0.045455	0.136364	0	0	0.227273	0.136364	0	0.181818	0	0	0	0
0	0	0	0	0	0	0	0	0	1	0	0	0	0	0	0	0	0	0	0
0	0	0	0	0	0	0	0	0	0	0	0	0	0	0	1	0	0	0	0
0	0	0	0	0	0	0	0	0	0	0	0	1	0	0	0	0	0	0	0
0.227273	0	0.045455	0.045455	0	0.090909	0	0	0.045455	0.045455	0	0	0.090909	0.136364	0.090909	0	0.136364	0.045455	0	0
1	0	0	0	0	0	0	0	0	0	0	0	0	0	0	0	0	0	0	0
0.181818	0	0.090909	0.090909	0	0.136364	0.045455	0	0.045455	0.136364	0	0	0.045455	0.045455	0.045455	0	0	0.090909	0.045455	0
0.090909	0	0.045455	0.090909	0	0	0	0.045455	0.136364	0.090909	0	0.045455	0.045455	0.090909	0.136364	0.136364	0.045455	0	0	0
0.045455	0	0.045455	0.045455	0	0.227273	0	0.045455	0	0.090909	0.045455	0	0.181818	0.090909	0	0.136364	0.045455	0	0	0
0.045455	0	0	0.090909	0.090909	0	0.045455	0.045455	0	0.045455	0.045455	0.136364	0.090909	0.045455	0	0.272727	0	0.045455	0	0
MOTIF xxxxxxx_S_PPxCxxx .......SPP.C...
letter-probability matrix: alength= 20 w= 15 nsites= 26 E= 8.6e-004
0.038462	0.038462	0	0.038462	0.038462	0.038462	0	0.076923	0	0.153846	0	0	0.153846	0.076923	0	0.192308	0.115385	0	0.038462	0
0.076923	0	0.038462	0	0	0.076923	0	0.038462	0.115385	0.115385	0.038462	0	0.115385	0.038462	0.038462	0.192308	0.038462	0.076923	0	0
0	0.038462	0.038462	0.038462	0.038462	0.115385	0	0	0.038462	0.038462	0	0.076923	0.230769	0.038462	0.038462	0.192308	0.038462	0.038462	0	0
0.115385	0	0.038462	0.076923	0.038462	0.076923	0	0	0.038462	0.038462	0	0	0.115385	0	0.153846	0.269231	0.038462	0	0	0
0.038462	0	0.038462	0.076923	0.038462	0.038462	0	0	0	0.115385	0	0.115385	0.153846	0	0.115385	0.230769	0	0	0	0.038462
0.153846	0.038462	0.038462	0.076923	0	0.192308	0	0.038462	0	0	0.038462	0.038462	0.115385	0	0.115385	0.076923	0.038462	0	0	0.038462
0.076923	0.038462	0.076923	0	0	0.038462	0	0	0.038462	0.192308	0.038462	0	0.115385	0	0.038462	0.192308	0.115385	0.038462	0	0
0	0	0	0	0	0	0	0	0	0	0	0	0	0	0	1	0	0	0	0
0	0	0	0	0	0	0	0	0	0	0	0	1	0	0	0	0	0	0	0
0	0	0	0	0	0	0	0	0	0	0	0	1	0	0	0	0	0	0	0
0.115385	0	0	0.076923	0	0.038462	0.038462	0.115385	0.076923	0.038462	0	0.038462	0.192308	0.076923	0.076923	0.038462	0.038462	0	0	0.038462
0	1	0	0	0	0	0	0	0	0	0	0	0	0	0	0	0	0	0	0
0	0.038462	0.038462	0.038462	0	0	0.076923	0.038462	0.153846	0.153846	0.038462	0	0.076923	0.038462	0	0.192308	0.076923	0	0.038462	0
0	0	0.038462	0.076923	0.076923	0.076923	0	0	0	0.230769	0.038462	0	0.076923	0.076923	0.038462	0.076923	0.076923	0.038462	0	0.076923
0	0	0.038462	0.076923	0	0	0	0.038462	0.076923	0.038462	0.153846	0.076923	0.230769	0.076923	0.115385	0.076923	0	0	0	0
MOTIF xxxxxxC_S_PxxxAxx ......CSP...A..
letter-probability matrix: alength= 20 w= 15 nsites= 23 E= 5.5e-003
0.130435	0	0.043478	0.043478	0	0.173913	0	0	0.043478	0	0	0.043478	0.043478	0.173913	0.043478	0.173913	0.086957	0	0	0
0	0	0	0.043478	0.043478	0.173913	0	0.043478	0	0.043478	0.043478	0	0.086957	0.043478	0.130435	0.086957	0.086957	0.130435	0	0.043478
0.086957	0	0.086957	0.130435	0.043478	0.043478	0	0	0	0.26087	0	0.043478	0.086957	0.130435	0.043478	0	0	0	0	0.043478
0.130435	0	0	0	0.043478	0.086957	0	0	0.086957	0.086957	0	0	0.130435	0.086957	0.043478	0.217391	0.043478	0.043478	0	0
0.086957	0	0.043478	0.043478	0.043478	0.173913	0	0	0	0.130435	0	0	0.043478	0.043478	0.130435	0	0.043478	0.217391	0	0
0.086957	0.043478	0	0.043478	0.043478	0.086957	0	0.043478	0	0.086957	0	0	0.26087	0	0	0.130435	0.130435	0.043478	0	0
0	1	0	0	0	0	0	0	0	0	0	0	0	0	0	0	0	0	0	0
0	0	0	0	0	0	0	0	0	0	0	0	0	0	0	1	0	0	0	0
0	0	0	0	0	0	0	0	0	0	0	0	1	0	0	0	0	0	0	0
0	0	0.043478	0.086957	0	0.26087	0	0	0.043478	0.086957	0	0.043478	0.086957	0	0.086957	0.130435	0.086957	0.043478	0	0
0.043478	0	0	0.130435	0	0	0	0	0	0.173913	0.043478	0	0.173913	0.043478	0.086957	0.173913	0	0.086957	0	0.043478
0.043478	0.043478	0.086957	0.086957	0	0.086957	0	0	0.086957	0.173913	0	0	0.130435	0	0.043478	0.173913	0	0.043478	0	0
1	0	0	0	0	0	0	0	0	0	0	0	0	0	0	0	0	0	0	0
0.086957	0	0	0.043478	0	0.173913	0	0	0.043478	0.043478	0	0.043478	0.130435	0.043478	0	0.217391	0.043478	0.130435	0	0
0.086957	0	0.086957	0.086957	0.043478	0.043478	0	0	0	0.130435	0.043478	0	0.173913	0	0.043478	0.173913	0.086957	0	0	0
MOTIF xAxxxxx_S_PxHxxxx .A.....SP.H....
letter-probability matrix: alength= 20 w= 15 nsites= 37 E= 2.5e-005
0.243243	0	0	0.054054	0.027027	0.054054	0	0.027027	0.108108	0	0.027027	0.027027	0.135135	0.054054	0.054054	0.054054	0.054054	0.027027	0.027027	0.027027
1	0	0	0	0	0	0	0	0	0	0	0	0	0	0	0	0	0	0	0
0.054054	0.027027	0.054054	0.108108	0.027027	0.108108	0	0.054054	0.027027	0.108108	0	0	0.108108	0.027027	0.027027	0.243243	0.027027	0	0	0
0.216216	0	0	0.054054	0	0.027027	0	0.054054	0.027027	0.054054	0	0.027027	0.081081	0.027027	0.081081	0.135135	0.189189	0	0	0.027027
0.027027	0.027027	0.054054	0.108108	0.027027	0.081081	0	0	0.027027	0.081081	0.027027	0.027027	0.216216	0.027027	0.027027	0.135135	0.081081	0.027027	0	0
0.081081	0	0.054054	0.081081	0.027027	0.108108	0	0.054054	0.054054	0.081081	0.027027	0	0.081081	0.054054	0.135135	0.081081	0.081081	0	0	0
0.162162	0	0.054054	0.054054	0.027027	0.081081	0.027027	0	0.027027	0.108108	0	0.054054	0.108108	0.027027	0.054054	0.108108	0.027027	0	0	0.081081
0	0	0	0	0	0	0	0	0	0	0	0	0	0	0	1	0	0	0	0
0	0	0	0	0	0	0	0	0	0	0	0	1	0	0	0	0	0	0	0
0.081081	0	0.081081	0	0.027027	0.189189	0	0	0.081081	0.189189	0	0	0.054054	0.054054	0.027027	0.108108	0.027027	0.081081	0	0
0	0	0	0	0	0	1	0	0	0	0	0	0	0	0	0	0	0	0	0
0.054054	0.027027	0	0	0	0.135135	0	0.027027	0.081081	0.054054	0	0.027027	0.108108	0.054054	0.081081	0.216216	0.081081	0.054054	0	0
0.135135	0	0.027027	0.108108	0	0.081081	0	0.054054	0.054054	0.135135	0	0	0.108108	0.081081	0	0.189189	0.027027	0	0	0
0.162162	0.027027	0.054054	0.027027	0	0.054054	0.054054	0	0.054054	0.027027	0	0.081081	0.054054	0.027027	0.027027	0.243243	0.054054	0.054054	0	0
0.081081	0.027027	0.081081	0	0	0.081081	0.027027	0	0.027027	0.081081	0.027027	0.054054	0.135135	0.054054	0.054054	0.135135	0.081081	0	0	0.054054
MOTIF xxxxxxx_S_PIxxxxQ .......SPI....Q
letter-probability matrix: alength= 20 w= 15 nsites= 33 E= 2.1e-004
0.060606	0	0.030303	0.151515	0.030303	0.090909	0.030303	0.060606	0.060606	0.030303	0	0	0.121212	0.030303	0.181818	0	0.121212	0	0	0
0.030303	0.030303	0.151515	0.030303	0.030303	0.090909	0	0	0.030303	0.060606	0.030303	0.090909	0.090909	0.090909	0.030303	0.121212	0.060606	0.030303	0	0
0.121212	0	0.090909	0.121212	0	0	0.090909	0.030303	0	0.030303	0	0.060606	0.121212	0	0.060606	0.151515	0	0.090909	0.030303	0
0.060606	0.030303	0	0.030303	0	0.030303	0	0	0.090909	0.060606	0.030303	0.060606	0	0	0.060606	0.272727	0.121212	0.090909	0	0.060606
0.090909	0	0	0.060606	0	0.060606	0.030303	0.060606	0.030303	0.121212	0	0	0.212121	0.030303	0.151515	0.060606	0.060606	0.030303	0	0
0.060606	0.030303	0.030303	0.030303	0.030303	0.090909	0	0.030303	0	0.090909	0	0.030303	0.181818	0.121212	0.030303	0.121212	0.060606	0.060606	0	0
0.060606	0.030303	0.030303	0.060606	0.030303	0.060606	0.030303	0.030303	0	0.181818	0	0.030303	0.151515	0	0	0.121212	0.121212	0.030303	0	0.030303
0	0	0	0	0	0	0	0	0	0	0	0	0	0	0	1	0	0	0	0
0	0	0	0	0	0	0	0	0	0	0	0	1	0	0	0	0	0	0	0
0	0	0	0	0	0	0	1	0	0	0	0	0	0	0	0	0	0	0	0
0.030303	0.030303	0.090909	0	0	0.060606	0.060606	0.030303	0.030303	0.030303	0.030303	0.060606	0.151515	0.060606	0.121212	0.090909	0.030303	0.030303	0.030303	0.030303
0.060606	0.030303	0.030303	0.060606	0	0.121212	0.060606	0	0.060606	0.030303	0.090909	0.030303	0.090909	0	0.030303	0.121212	0.121212	0.030303	0	0.030303
0.090909	0	0.030303	0.090909	0	0.030303	0.030303	0.030303	0.060606	0.030303	0.030303	0.090909	0.181818	0.030303	0.121212	0.090909	0.060606	0	0	0
0.090909	0	0.060606	0.060606	0	0.090909	0	0	0.090909	0.060606	0	0	0.030303	0.121212	0.090909	0.060606	0.151515	0.090909	0	0
0	0	0	0	0	0	0	0	0	0	0	0	0	1	0	0	0	0	0	0
MOTIF xxxPxxx_S_PxxxRRx ...P...SP...RR.
letter-probability matrix: alength= 20 w= 15 nsites= 34 E= 7.4e-006
0.088235	0.029412	0.029412	0.147059	0	0.058824	0	0	0.029412	0.058824	0	0.029412	0.176471	0.029412	0.088235	0.147059	0.029412	0	0.029412	0.029412
0.058824	0	0	0.147059	0.029412	0.058824	0	0.029412	0.029412	0.117647	0	0	0.117647	0.029412	0.088235	0.147059	0.117647	0.029412	0	0
0.029412	0.029412	0.029412	0.058824	0	0.058824	0	0.088235	0.029412	0.117647	0	0.029412	0.147059	0.029412	0.029412	0.147059	0.147059	0	0.029412	0
0	0	0	0	0	0	0	0	0	0	0	0	1	0	0	0	0	0	0	0
0.147059	0	0	0	0	0.117647	0.029412	0.058824	0.029412	0.058824	0	0	0.117647	0.058824	0.058824	0.205882	0.029412	0.058824	0	0.029412
0.058824	0.088235	0	0.058824	0.029412	0.058824	0	0.029412	0.029412	0.029412	0	0.029412	0.117647	0.058824	0	0.205882	0.147059	0.029412	0	0.029412
0.147059	0.029412	0.029412	0	0	0.205882	0	0	0.088235	0.029412	0	0	0.205882	0.088235	0.029412	0.058824	0.029412	0.029412	0	0.029412
0	0	0	0	0	0	0	0	0	0	0	0	0	0	0	1	0	0	0	0
0	0	0	0	0	0	0	0	0	0	0	0	1	0	0	0	0	0	0	0
0.088235	0.029412	0	0.058824	0.029412	0.029412	0	0	0.029412	0.029412	0	0.029412	0.058824	0.088235	0.117647	0.205882	0.058824	0.117647	0	0.029412
0	0	0	0.058824	0	0.029412	0	0.029412	0.058824	0.176471	0.117647	0	0.147059	0.088235	0.058824	0.117647	0.058824	0.058824	0	0
0.117647	0	0	0	0.029412	0.117647	0.058824	0.029412	0.117647	0.029412	0	0.029412	0.147059	0.058824	0.029412	0.117647	0.088235	0.029412	0	0
0	0	0	0	0	0	0	0	0	0	0	0	0	0	1	0	0	0	0	0
0	0	0	0	0	0	0	0	0	0	0	0	0	0	1	0	0	0	0	0
0.088235	0.058824	0	0.029412	0	0.176471	0.029412	0	0	0.058824	0.029412	0	0.029412	0	0.117647	0.176471	0.029412	0.117647	0	0.058824
MOTIF xxxExCx_S_Pxxxxxx ...E.C.SP......
letter-probability matrix: alength= 20 w= 15 nsites= 24 E= 3.1e-003
0.041667	0.041667	0.083333	0.208333	0	0.041667	0.041667	0	0.25	0.041667	0	0.041667	0	0.041667	0	0.041667	0.041667	0.083333	0	0
0	0.083333	0.083333	0.041667	0.083333	0.041667	0.041667	0	0.083333	0.166667	0	0	0.041667	0	0.041667	0	0.041667	0.125	0.041667	0.083333
0	0.041667	0	0.166667	0.041667	0.083333	0	0	0.041667	0.041667	0.041667	0.041667	0.166667	0.083333	0.125	0.083333	0.041667	0	0	0
0	0	0	1	0	0	0	0	0	0	0	0	0	0	0	0	0	0	0	0
0.041667	0	0.125	0.083333	0.083333	0	0.041667	0.041667	0	0.083333	0	0.041667	0.166667	0	0.041667	0.125	0	0.083333	0	0.041667
0	1	0	0	0	0	0	0	0	0	0	0	0	0	0	0	0	0	0	0
0.083333	0	0.041667	0.041667	0	0.041667	0.041667	0	0.083333	0.083333	0.041667	0.041667	0.125	0	0	0.166667	0.208333	0	0	0
0	0	0	0	0	0	0	0	0	0	0	0	0	0	0	1	0	0	0	0
0	0	0	0	0	0	0	0	0	0	0	0	1	0	0	0	0	0	0	0
0.125	0.041667	0.041667	0.083333	0	0	0.041667	0	0.166667	0.083333	0	0.041667	0.041667	0.083333	0.083333	0.125	0.041667	0	0	0
0.125	0.125	0.083333	0.083333	0	0.083333	0	0.041667	0.041667	0.041667	0	0.041667	0.125	0	0.041667	0.083333	0.041667	0.041667	0	0
0.041667	0	0	0.041667	0	0.041667	0.041667	0	0.25	0.041667	0.041667	0.083333	0.166667	0.083333	0	0.083333	0	0.083333	0	0
0.083333	0	0.041667	0.041667	0	0.166667	0	0	0.041667	0.041667	0.041667	0.041667	0.125	0.083333	0.083333	0.041667	0.083333	0.083333	0	0
0.208333	0.041667	0.083333	0.083333	0.041667	0	0.041667	0.041667	0.041667	0.041667	0.041667	0	0.208333	0	0.041667	0.041667	0	0	0.041667	0
0	0.083333	0	0.125	0.041667	0	0	0	0.083333	0.125	0	0	0.041667	0.041667	0.125	0.208333	0.041667	0.083333	0	0
MOTIF xxxxxxx_S_PTxxNxx .......SPT..N..
letter-probability matrix: alength= 20 w= 15 nsites= 44 E= 8.2e-008
0	0.022727	0.090909	0.068182	0	0.045455	0	0.022727	0.136364	0.068182	0	0.068182	0.113636	0.045455	0.068182	0.136364	0.068182	0.022727	0	0.022727
0.090909	0	0.022727	0.068182	0.068182	0.022727	0.090909	0.045455	0.068182	0.113636	0.022727	0	0.090909	0.022727	0.113636	0.090909	0.022727	0.022727	0	0.022727
0.022727	0	0	0.068182	0.045455	0.045455	0.113636	0.022727	0.090909	0.090909	0	0.022727	0.090909	0.022727	0.136364	0.136364	0.045455	0	0	0.045455
0.045455	0.022727	0.068182	0.068182	0.045455	0.022727	0	0.022727	0.090909	0.045455	0.022727	0	0.068182	0.045455	0.068182	0.204545	0.068182	0.068182	0	0.022727
0.090909	0	0	0.113636	0.022727	0.068182	0.068182	0.022727	0.022727	0.090909	0	0	0.159091	0.068182	0.068182	0.068182	0.045455	0.045455	0	0.045455
0.090909	0	0.045455	0.113636	0	0.022727	0	0.022727	0	0.045455	0.022727	0.068182	0.136364	0.045455	0.113636	0.136364	0.022727	0.113636	0	0
0.045455	0	0.022727	0.045455	0	0.113636	0.045455	0.090909	0.022727	0.113636	0.045455	0.022727	0.113636	0	0	0.159091	0.045455	0.090909	0	0.022727
0	0	0	0	0	0	0	0	0	0	0	0	0	0	0	1	0	0	0	0
0	0	0	0	0	0	0	0	0	0	0	0	1	0	0	0	0	0	0	0
0	0	0	0	0	0	0	0	0	0	0	0	0	0	0	0	1	0	0	0
0.068182	0.045455	0.113636	0.045455	0.068182	0.022727	0.022727	0.045455	0.045455	0.022727	0.045455	0.068182	0.159091	0.022727	0.045455	0.090909	0.022727	0.022727	0.022727	0
0	0	0.022727	0.159091	0	0.090909	0	0.045455	0.068182	0.022727	0.022727	0.090909	0.159091	0.045455	0.022727	0.090909	0.068182	0.022727	0.022727	0.045455
0	0	0	0	0	0	0	0	0	0	0	1	0	0	0	0	0	0	0	0
0.090909	0	0	0.022727	0.022727	0.045455	0.045455	0.068182	0.090909	0.090909	0	0.022727	0.136364	0.045455	0.045455	0.136364	0.068182	0.022727	0	0.045455
0.022727	0	0.068182	0.090909	0	0.045455	0.022727	0.022727	0.090909	0.068182	0.022727	0.068182	0.181818	0.022727	0.022727	0.159091	0.045455	0.022727	0	0.022727
MOTIF xxxxxxx_S_PxxxKRx .......SP...KR.
letter-probability matrix: alength= 20 w= 15 nsites= 95 E= 9.3e-015
0.063158	0	0.010526	0.094737	0.021053	0.105263	0.021053	0.042105	0.084211	0.094737	0.010526	0.031579	0.052632	0.021053	0.063158	0.136842	0.052632	0.063158	0.010526	0.021053
0.073684	0	0.042105	0.073684	0.031579	0.115789	0.010526	0.042105	0.115789	0.063158	0.010526	0	0.084211	0.052632	0.094737	0.105263	0.052632	0.021053	0	0.010526
0.052632	0.021053	0.031579	0.042105	0	0.084211	0.010526	0.042105	0.042105	0.073684	0.021053	0.021053	0.115789	0.063158	0.063158	0.178947	0.052632	0.073684	0	0.010526
0.094737	0	0.063158	0.126316	0.021053	0.063158	0.010526	0.042105	0.052632	0.063158	0	0.021053	0.094737	0.042105	0.105263	0.115789	0.073684	0	0	0.010526
0.115789	0	0.042105	0.042105	0.021053	0.073684	0.010526	0.021053	0.021053	0.073684	0.021053	0.010526	0.178947	0.010526	0.073684	0.126316	0.042105	0.094737	0	0.021053
0.094737	0.010526	0.052632	0.084211	0.021053	0.073684	0.010526	0.052632	0.031579	0.084211	0.010526	0.010526	0.094737	0.063158	0.073684	0.147368	0.052632	0.031579	0	0
0.031579	0.010526	0.063158	0.073684	0.010526	0.094737	0.021053	0.010526	0.094737	0.073684	0	0.021053	0.168421	0.052632	0.052632	0.157895	0.021053	0.031579	0	0.010526
0	0	0	0	0	0	0	0	0	0	0	0	0	0	0	1	0	0	0	0
0	0	0	0	0	0	0	0	0	0	0	0	1	0	0	0	0	0	0	0
0.084211	0	0.063158	0.084211	0.052632	0.094737	0.010526	0.031579	0.063158	0.094737	0	0.021053	0.073684	0.073684	0.063158	0.115789	0.042105	0.031579	0	0
0.042105	0	0.042105	0.042105	0.010526	0.073684	0.010526	0	0.073684	0.115789	0	0.021053	0.126316	0.063158	0.115789	0.136842	0.052632	0.052632	0.010526	0.010526
0.073684	0.010526	0.031579	0.042105	0.021053	0.031579	0.021053	0.042105	0.126316	0.105263	0.021053	0	0.073684	0.042105	0.105263	0.094737	0.063158	0.073684	0.021053	0
0	0	0	0	0	0	0	0	1	0	0	0	0	0	0	0	0	0	0	0
0	0	0	0	0	0	0	0	0	0	0	0	0	0	1	0	0	0	0	0
0.052632	0.021053	0.031579	0.052632	0	0.094737	0.010526	0.031579	0.147368	0.042105	0.021053	0	0.105263	0.042105	0.084211	0.126316	0.105263	0.031579	0	0
MOTIF xxxxxxx_S_PVxxxxQ .......SPV....Q
letter-probability matrix: alength= 20 w= 15 nsites= 50 E= 7.9e-008
0.08	0.02	0.08	0.04	0	0.04	0	0	0.1	0.02	0.02	0.04	0.14	0.02	0.14	0.18	0.02	0.04	0.02	0
0.12	0	0.04	0.06	0.02	0.06	0	0.02	0.06	0.08	0.02	0.06	0.1	0.06	0.02	0.14	0.02	0.1	0	0.02
0.08	0	0	0.1	0	0.04	0.02	0.02	0.12	0.08	0	0.06	0.16	0.04	0.12	0.06	0.04	0.06	0	0
0.1	0	0.02	0.02	0.06	0.12	0.04	0.06	0.06	0.04	0	0	0.08	0.08	0.02	0.16	0.06	0.08	0	0
0.02	0.06	0.02	0.02	0.04	0.08	0	0	0.08	0.08	0.02	0.04	0.12	0.12	0.08	0.08	0.04	0.06	0	0.04
0.12	0.04	0	0.04	0.04	0.12	0.02	0	0.02	0.02	0.02	0.04	0.16	0.1	0.04	0.18	0.04	0	0	0
0.02	0.02	0.08	0.06	0	0.08	0.02	0.02	0.02	0.04	0.02	0.04	0.16	0.06	0.08	0.14	0.08	0.04	0	0.02
0	0	0	0	0	0	0	0	0	0	0	0	0	0	0	1	0	0	0	0
0	0	0	0	0	0	0	0	0	0	0	0	1	0	0	0	0	0	0	0
0	0	0	0	0	0	0	0	0	0	0	0	0	0	0	0	0	1	0	0
0.12	0.02	0.04	0.02	0	0.04	0.06	0	0.02	0.02	0	0.04	0.16	0.04	0.06	0.16	0.08	0.08	0	0.04
0.04	0	0.02	0.1	0	0.06	0	0	0.06	0.1	0.02	0.02	0.2	0.06	0	0.2	0.06	0.04	0.02	0
0.06	0	0.02	0.1	0	0.06	0.06	0.06	0.08	0.14	0.04	0.04	0.08	0.04	0.04	0.1	0.04	0.02	0	0.02
0.04	0.02	0	0.1	0.06	0.06	0.02	0.02	0.08	0.06	0.02	0.08	0.1	0.08	0.04	0.14	0.04	0.04	0	0
0	0	0	0	0	0	0	0	0	0	0	0	0	1	0	0	0	0	0	0
MOTIF xxxxxxx_S_PGxxxxx .......SPG.....
letter-probability matrix: alength= 20 w= 15 nsites= 1275 E= 2.2e-094
0.079216	0.007843	0.04549	0.062745	0.021961	0.098039	0.020392	0.021176	0.050196	0.06902	0.017255	0.026667	0.113725	0.037647	0.067451	0.134902	0.061176	0.04549	0.007843	0.011765
0.095686	0.012549	0.043922	0.069804	0.015686	0.089412	0.019608	0.021176	0.05098	0.075294	0.00549	0.023529	0.116078	0.046275	0.058039	0.138039	0.046275	0.05098	0.003137	0.018039
0.087059	0.012549	0.040784	0.061961	0.018039	0.094118	0.022745	0.016471	0.058824	0.072941	0.009412	0.022745	0.134118	0.043922	0.06902	0.123137	0.052549	0.036078	0.007059	0.016471
0.082353	0.009412	0.04549	0.065098	0.015686	0.102745	0.026667	0.024314	0.050196	0.071373	0.014118	0.030588	0.102745	0.044706	0.064314	0.143529	0.048627	0.039216	0.003922	0.014902
0.087059	0.011765	0.046275	0.075294	0.023529	0.105098	0.024314	0.021176	0.035294	0.07451	0.01098	0.028235	0.118431	0.044706	0.079216	0.105882	0.042353	0.04549	0.003922	0.016471
0.096471	0.016471	0.032941	0.064314	0.017255	0.08	0.011765	0.021176	0.041569	0.067451	0.011765	0.021176	0.147451	0.054902	0.062745	0.133333	0.056471	0.048627	0.002353	0.011765
0.08	0.008627	0.049412	0.042353	0.028235	0.09098	0.021176	0.024314	0.036863	0.097255	0.015686	0.024314	0.118431	0.049412	0.065098	0.134118	0.054118	0.043922	0.003922	0.011765
0	0	0	0	0	0	0	0	0	0	0	0	0	0	0	1	0	0	0	0
0	0	0	0	0	0	0	0	0	0	0	0	1	0	0	0	0	0	0	0
0	0	0	0	0	1	0	0	0	0	0	0	0	0	0	0	0	0	0	0
0.097255	0.006275	0.047059	0.054118	0.010196	0.09098	0.021176	0.022745	0.050196	0.084706	0.016471	0.036078	0.124706	0.037647	0.072157	0.132549	0.039216	0.043137	0.003922	0.009412
0.083137	0.014902	0.038431	0.049412	0.025882	0.088627	0.022745	0.021176	0.041569	0.087843	0.013333	0.025098	0.101961	0.047059	0.071373	0.127843	0.060392	0.048627	0.00549	0.025098
0.073725	0.007843	0.04549	0.041569	0.021176	0.093333	0.022745	0.013333	0.04549	0.063529	0.011765	0.02902	0.120784	0.055686	0.075294	0.151373	0.054902	0.055686	0.007843	0.009412
0.090196	0.008627	0.043137	0.066667	0.018039	0.065882	0.025098	0.015686	0.047843	0.064314	0.012549	0.022745	0.129412	0.051765	0.077647	0.127059	0.057255	0.054902	0.006275	0.014902
0.076078	0.013333	0.042353	0.063529	0.019608	0.087059	0.022745	0.024314	0.032157	0.08549	0.009412	0.029804	0.129412	0.047843	0.068235	0.126275	0.064314	0.043137	0.003922	0.01098
MOTIF xxxxxxx_S_PExxxRx .......SPE...R.
letter-probability matrix: alength= 20 w= 15 nsites= 91 E= 8.6e-012
0.054945	0.010989	0.054945	0.098901	0.054945	0.054945	0.021978	0.021978	0.087912	0.076923	0	0.021978	0.120879	0.043956	0.076923	0.131868	0.032967	0.032967	0	0
0.10989	0.010989	0.076923	0.120879	0	0.054945	0.032967	0.010989	0	0.065934	0.032967	0.021978	0.087912	0.043956	0.076923	0.131868	0.076923	0.032967	0	0.010989
0.054945	0	0.076923	0.142857	0.032967	0.131868	0.043956	0.021978	0.076923	0.032967	0.021978	0.010989	0.076923	0.021978	0.065934	0.065934	0.054945	0.043956	0	0.021978
0.10989	0.021978	0.098901	0.065934	0.010989	0.065934	0	0.032967	0.043956	0.098901	0.010989	0.032967	0.065934	0.043956	0.054945	0.120879	0.032967	0.076923	0.010989	0
0.098901	0	0.054945	0.065934	0.065934	0.120879	0.032967	0.032967	0.076923	0.043956	0.021978	0.021978	0.043956	0.065934	0.087912	0.065934	0.010989	0.043956	0.010989	0.032967
0.10989	0	0.076923	0.087912	0.032967	0.076923	0.010989	0.010989	0.032967	0.043956	0.021978	0.043956	0.098901	0.054945	0.065934	0.120879	0.054945	0.032967	0	0.021978
0.021978	0	0.065934	0.065934	0.010989	0.076923	0.032967	0.054945	0.065934	0.098901	0.032967	0.010989	0.098901	0.032967	0.043956	0.153846	0.076923	0.021978	0	0.032967
0	0	0	0	0	0	0	0	0	0	0	0	0	0	0	1	0	0	0	0
0	0	0	0	0	0	0	0	0	0	0	0	1	0	0	0	0	0	0	0
0	0	0	1	0	0	0	0	0	0	0	0	0	0	0	0	0	0	0	0
0.065934	0.010989	0.087912	0.164835	0.043956	0.021978	0	0.054945	0.065934	0.076923	0.021978	0	0.087912	0.065934	0.065934	0.054945	0.043956	0.032967	0.010989	0.021978
0.054945	0	0.054945	0.087912	0.021978	0.065934	0.021978	0.010989	0.076923	0.087912	0.032967	0.010989	0.087912	0.032967	0.164835	0.065934	0.043956	0.043956	0.010989	0.021978
0.087912	0.010989	0.054945	0.10989	0.010989	0.076923	0.043956	0.021978	0	0.065934	0	0.054945	0.054945	0.076923	0.153846	0.054945	0.021978	0.065934	0.010989	0.021978
0	0	0	0	0	0	0	0	0	0	0	0	0	0	1	0	0	0	0	0
0.065934	0	0.021978	0.054945	0.043956	0.054945	0	0.021978	0.076923	0.043956	0.054945	0.032967	0.153846	0.021978	0.10989	0.120879	0.032967	0.054945	0.010989	0.021978
MOTIF xxxxxxG_S_PxxLxxx ......GSP..L...
letter-probability matrix: alength= 20 w= 15 nsites= 75 E= 2.2e-011
0.093333	0.026667	0.066667	0.08	0	0.066667	0.013333	0.026667	0.026667	0.08	0.026667	0.053333	0.12	0.04	0.08	0.12	0.04	0.013333	0	0.026667
0.08	0.04	0.08	0.053333	0.013333	0.026667	0	0	0.026667	0.053333	0.013333	0.026667	0.133333	0.013333	0.026667	0.226667	0.08	0.04	0.026667	0.04
0.026667	0	0.08	0.066667	0.053333	0.12	0.013333	0.026667	0.08	0.106667	0	0	0.066667	0	0.04	0.16	0.04	0.08	0.013333	0.026667
0.053333	0.013333	0.08	0.08	0	0.08	0.013333	0.04	0	0.08	0.013333	0	0.106667	0.04	0.106667	0.133333	0.08	0.026667	0.013333	0.04
0.186667	0.013333	0.013333	0.093333	0	0.093333	0.026667	0.013333	0.053333	0.04	0.013333	0.026667	0.12	0	0.053333	0.133333	0.013333	0.053333	0.026667	0.026667
0.093333	0.013333	0.066667	0.04	0.026667	0.026667	0.013333	0.026667	0.04	0.093333	0.026667	0.04	0.133333	0.04	0.04	0.093333	0.066667	0.093333	0.013333	0.013333
0	0	0	0	0	1	0	0	0	0	0	0	0	0	0	0	0	0	0	0
0	0	0	0	0	0	0	0	0	0	0	0	0	0	0	1	0	0	0	0
0	0	0	0	0	0	0	0	0	0	0	0	1	0	0	0	0	0	0	0
0.093333	0.026667	0.053333	0.04	0.04	0	0.026667	0.026667	0.026667	0.026667	0	0	0.106667	0.093333	0.12	0.186667	0.08	0.053333	0	0
0.146667	0	0.04	0.053333	0.026667	0.04	0.026667	0.013333	0.026667	0.08	0	0.053333	0.133333	0.053333	0.053333	0.08	0.053333	0.093333	0.013333	0.013333
0	0	0	0	0	0	0	0	0	1	0	0	0	0	0	0	0	0	0	0
0.08	0	0.066667	0	0.026667	0.12	0.013333	0.026667	0.04	0.12	0.013333	0.026667	0.093333	0.053333	0.08	0.133333	0.08	0.013333	0	0.013333
0.066667	0.013333	0.04	0.04	0	0.106667	0.026667	0.04	0.08	0.053333	0	0.026667	0.2	0.053333	0.026667	0.133333	0.066667	0.026667	0	0
0.04	0	0.053333	0.053333	0.013333	0.08	0.026667	0.026667	0.026667	0.106667	0	0.026667	0.133333	0.026667	0.133333	0.12	0.08	0.04	0.013333	0
MOTIF xxxxxxx_S_PAxxxxH .......SPA....H
letter-probability matrix: alength= 20 w= 15 nsites= 36 E= 1.1e-003
0.027778	0.027778	0.027778	0.055556	0	0.055556	0	0.027778	0.166667	0.027778	0	0.027778	0.055556	0.027778	0.111111	0.111111	0.194444	0.027778	0.027778	0
0.111111	0.055556	0	0.055556	0	0.083333	0	0.055556	0.083333	0.083333	0.027778	0.055556	0.055556	0.111111	0.055556	0.055556	0.055556	0.055556	0	0
0.083333	0	0.027778	0.055556	0	0.027778	0	0.055556	0.027778	0.083333	0	0.055556	0.083333	0.111111	0.138889	0.138889	0.083333	0.027778	0	0
0.083333	0	0.027778	0.083333	0	0.055556	0.083333	0.083333	0.083333	0.055556	0.055556	0.027778	0.055556	0.027778	0.027778	0.111111	0.083333	0.027778	0	0.027778
0.138889	0	0.027778	0	0.027778	0.083333	0	0	0.027778	0.166667	0	0	0.138889	0.111111	0	0.222222	0.055556	0	0	0
0.138889	0	0.055556	0.027778	0.055556	0.083333	0.055556	0	0.027778	0.194444	0	0	0.111111	0.027778	0.055556	0.083333	0.055556	0.027778	0	0
0.111111	0.055556	0.027778	0.027778	0.027778	0.055556	0.055556	0.027778	0.055556	0.055556	0.055556	0.027778	0	0.027778	0.055556	0.222222	0.027778	0.055556	0	0.027778
0	0	0	0	0	0	0	0	0	0	0	0	0	0	0	1	0	0	0	0
0	0	0	0	0	0	0	0	0	0	0	0	1	0	0	0	0	0	0	0
1	0	0	0	0	0	0	0	0	0	0	0	0	0	0	0	0	0	0	0
0.083333	0	0	0.027778	0.027778	0.083333	0	0.027778	0	0.166667	0	0.111111	0.111111	0.027778	0.083333	0.083333	0.111111	0.055556	0	0
0.027778	0.055556	0.027778	0.055556	0	0.055556	0	0.027778	0.027778	0.111111	0	0.027778	0.138889	0.055556	0	0.25	0.027778	0.083333	0.027778	0
0.138889	0.027778	0.027778	0.055556	0	0.027778	0.055556	0.055556	0.027778	0.055556	0.027778	0.055556	0.111111	0.055556	0.027778	0.166667	0.055556	0	0	0.027778
0.138889	0.027778	0	0.083333	0	0.111111	0.027778	0	0	0.083333	0	0	0.083333	0.055556	0.083333	0.138889	0.083333	0.083333	0	0
0	0	0	0	0	0	1	0	0	0	0	0	0	0	0	0	0	0	0	0
MOTIF Axxxxxx_S_PxxxHxx A......SP...H..
letter-probability matrix: alength= 20 w= 15 nsites= 36 E= 5.5e-005
1	0	0	0	0	0	0	0	0	0	0	0	0	0	0	0	0	0	0	0
0.111111	0	0	0.027778	0	0.111111	0.027778	0	0.083333	0.083333	0	0.055556	0.166667	0.083333	0.027778	0.166667	0	0.055556	0	0
0.111111	0	0.083333	0.083333	0	0.055556	0.055556	0	0.027778	0.083333	0	0.055556	0.138889	0.111111	0.083333	0.083333	0	0	0	0.027778
0.138889	0	0.027778	0.027778	0.027778	0.166667	0.055556	0	0.083333	0.055556	0.027778	0.027778	0.138889	0.027778	0.027778	0.083333	0	0.083333	0	0
0.111111	0.027778	0	0	0	0.055556	0	0.055556	0	0.111111	0	0.083333	0.111111	0.055556	0.111111	0.111111	0.111111	0.027778	0	0.027778
0.083333	0	0	0.027778	0.055556	0.055556	0.055556	0	0	0.027778	0.027778	0	0.111111	0.027778	0.055556	0.25	0.166667	0.055556	0	0
0.138889	0.027778	0	0.027778	0.027778	0.083333	0.027778	0.027778	0.027778	0.111111	0	0	0.083333	0.083333	0.111111	0.111111	0.055556	0.055556	0	0
0	0	0	0	0	0	0	0	0	0	0	0	0	0	0	1	0	0	0	0
0	0	0	0	0	0	0	0	0	0	0	0	1	0	0	0	0	0	0	0
0.111111	0	0.055556	0.055556	0.083333	0	0.027778	0	0.027778	0.166667	0	0	0.111111	0.055556	0.027778	0.111111	0.111111	0.055556	0	0
0.083333	0	0.083333	0.055556	0	0	0	0	0.055556	0.083333	0.027778	0	0.194444	0.055556	0.055556	0.166667	0.083333	0.055556	0	0
0.027778	0	0	0.027778	0	0.111111	0.027778	0	0	0.138889	0.027778	0.027778	0.222222	0.055556	0.027778	0.138889	0.027778	0.111111	0	0.027778
0	0	0	0	0	0	1	0	0	0	0	0	0	0	0	0	0	0	0	0
0.111111	0	0.027778	0.111111	0.027778	0.083333	0.027778	0.027778	0	0.055556	0.055556	0.027778	0.111111	0.027778	0.083333	0.083333	0.083333	0.055556	0	0
0.083333	0	0	0.083333	0.055556	0.083333	0.027778	0	0.055556	0.027778	0.055556	0.027778	0.277778	0.027778	0	0.138889	0.027778	0.027778	0	0
MOTIF Cxxxxxx_S_Pxxxxxx C......SP......
letter-probability matrix: alength= 20 w= 15 nsites= 188 E= 8.1e-018
0	1	0	0	0	0	0	0	0	0	0	0	0	0	0	0	0	0	0	0
0.021277	0.021277	0.053191	0.079787	0.026596	0.095745	0.005319	0.058511	0.021277	0.111702	0.005319	0.026596	0.138298	0.031915	0.074468	0.095745	0.06383	0.037234	0.005319	0.026596
0.069149	0.015957	0.06383	0.085106	0.026596	0.053191	0.010638	0.010638	0.053191	0.069149	0.010638	0.042553	0.074468	0.047872	0.069149	0.143617	0.058511	0.053191	0.021277	0.021277
0.058511	0.021277	0.053191	0.101064	0.005319	0.058511	0.015957	0.026596	0.058511	0.090426	0.010638	0.015957	0.12234	0.047872	0.042553	0.148936	0.06383	0.037234	0.005319	0.015957
0.06383	0	0.037234	0.101064	0.047872	0.095745	0.037234	0.021277	0.058511	0.095745	0.015957	0.026596	0.106383	0.042553	0.069149	0.095745	0.053191	0.015957	0.005319	0.010638
0.090426	0.015957	0.06383	0.079787	0.021277	0.058511	0.021277	0.037234	0.053191	0.106383	0.010638	0.037234	0.106383	0.026596	0.047872	0.154255	0.031915	0.031915	0	0.005319
0.106383	0.015957	0.058511	0.053191	0.026596	0.058511	0.031915	0.037234	0.042553	0.101064	0.026596	0.005319	0.111702	0.06383	0.037234	0.12234	0.047872	0.031915	0.010638	0.010638
0	0	0	0	0	0	0	0	0	0	0	0	0	0	0	1	0	0	0	0
0	0	0	0	0	0	0	0	0	0	0	0	1	0	0	0	0	0	0	0
0.090426	0.010638	0.047872	0.095745	0.015957	0	0.015957	0.010638	0.074468	0.148936	0.015957	0.026596	0.079787	0.053191	0.053191	0.12234	0.069149	0.047872	0	0.021277
0.074468	0.021277	0.015957	0.058511	0.031915	0.06383	0.031915	0.010638	0.079787	0.095745	0.010638	0.031915	0.095745	0.042553	0.117021	0.12766	0.042553	0.037234	0	0.010638
0.079787	0.026596	0.047872	0.047872	0.042553	0.085106	0.010638	0.010638	0.037234	0.079787	0.010638	0.031915	0.106383	0.042553	0.042553	0.18617	0.053191	0.042553	0.010638	0.005319
0.079787	0.010638	0.042553	0.026596	0.021277	0.074468	0.026596	0.06383	0.074468	0.090426	0.005319	0.031915	0.058511	0.053191	0.069149	0.132979	0.053191	0.053191	0.005319	0.026596
0.069149	0.005319	0.069149	0.074468	0.005319	0.085106	0.074468	0.037234	0.053191	0.053191	0.021277	0.021277	0.090426	0.037234	0.037234	0.138298	0.079787	0.021277	0.005319	0.021277
0.079787	0.021277	0.06383	0.079787	0.047872	0.058511	0.010638	0.031915	0.074468	0.101064	0.026596	0.042553	0.090426	0.042553	0.037234	0.090426	0.053191	0.042553	0	0.005319
MOTIF Dxxxxxx_S_PxxKxxx D......SP..K...
letter-probability matrix: alength= 20 w= 15 nsites= 50 E= 8.4e-007
0	0	1	0	0	0	0	0	0	0	0	0	0	0	0	0	0	0	0	0
0.02	0.04	0.06	0.1	0.06	0.06	0.12	0.06	0.04	0.06	0.08	0.02	0.04	0	0.04	0.08	0	0.1	0.02	0
0.02	0.02	0.06	0.16	0.06	0.1	0.02	0.04	0.06	0.02	0	0	0.06	0.1	0.06	0.14	0.06	0	0	0.02
0.08	0	0.08	0.06	0.04	0.12	0.02	0	0.04	0.08	0.02	0.06	0.08	0.04	0.02	0.14	0.02	0.06	0.04	0
0.08	0	0.08	0.1	0.02	0.1	0.02	0	0.02	0.12	0	0.04	0.04	0.1	0.04	0.08	0.02	0.1	0.02	0.02
0.04	0.02	0	0.08	0	0.06	0	0.08	0.06	0.12	0	0.08	0.14	0.02	0.02	0.16	0.04	0.06	0	0.02
0.08	0	0.04	0.08	0.02	0.08	0.02	0.02	0.12	0.1	0	0.08	0.06	0.04	0.02	0.14	0.08	0	0	0.02
0	0	0	0	0	0	0	0	0	0	0	0	0	0	0	1	0	0	0	0
0	0	0	0	0	0	0	0	0	0	0	0	1	0	0	0	0	0	0	0
0.06	0	0.04	0.04	0.04	0	0.02	0.04	0.1	0.08	0.02	0.02	0.04	0.08	0.1	0.12	0.08	0.12	0	0
0.02	0	0	0.04	0.04	0.14	0	0.04	0.14	0.14	0.02	0	0.08	0.04	0.1	0.06	0.04	0.02	0.02	0.06
0	0	0	0	0	0	0	0	1	0	0	0	0	0	0	0	0	0	0	0
0.04	0.02	0.02	0.04	0.02	0.06	0.02	0.04	0.02	0.06	0	0.02	0.12	0.04	0.14	0.1	0.12	0.06	0.02	0.04
0.1	0	0.06	0.14	0	0.04	0.06	0	0.04	0.08	0.02	0	0.06	0.04	0.14	0.14	0	0.04	0.02	0.02
0.08	0.02	0.04	0.06	0.02	0.08	0.02	0.06	0.04	0.1	0.06	0	0.08	0.02	0.02	0.08	0.14	0.06	0	0.02
MOTIF xxxxxxx_S_PAxxxYx .......SPA...Y.
letter-probability matrix: alength= 20 w= 15 nsites= 24 E= 5.5e-003
0	0	0.041667	0.166667	0	0.041667	0.041667	0.041667	0.083333	0.041667	0	0.041667	0	0.041667	0.125	0.208333	0.125	0	0	0
0.041667	0	0.041667	0	0.083333	0	0	0.083333	0.083333	0.083333	0.041667	0	0.083333	0.083333	0.083333	0.125	0.041667	0.083333	0	0.041667
0.083333	0	0.041667	0.083333	0.041667	0.041667	0	0	0.125	0.083333	0	0.041667	0.125	0	0.041667	0.083333	0.125	0.041667	0	0.041667
0.083333	0	0.125	0.083333	0	0	0	0.083333	0	0	0	0	0.041667	0	0.083333	0.375	0.041667	0.041667	0.041667	0
0.083333	0	0.041667	0.125	0	0.125	0.083333	0	0.041667	0.041667	0.083333	0.041667	0.125	0.041667	0	0	0	0.125	0	0.041667
0	0	0.041667	0.041667	0.041667	0.083333	0.083333	0.041667	0.041667	0.083333	0	0.041667	0.25	0	0	0.083333	0	0.083333	0	0.083333
0.041667	0.041667	0	0	0.125	0.083333	0	0	0.083333	0.125	0	0.041667	0.041667	0.041667	0.083333	0.166667	0.041667	0.041667	0	0.041667
0	0	0	0	0	0	0	0	0	0	0	0	0	0	0	1	0	0	0	0
0	0	0	0	0	0	0	0	0	0	0	0	1	0	0	0	0	0	0	0
1	0	0	0	0	0	0	0	0	0	0	0	0	0	0	0	0	0	0	0
0	0.041667	0.083333	0.041667	0	0.083333	0	0	0	0.041667	0.041667	0.083333	0.083333	0.041667	0.083333	0.25	0.041667	0	0	0.083333
0	0	0.125	0	0	0.125	0	0.041667	0.125	0.041667	0	0.041667	0.125	0.041667	0.041667	0.166667	0.083333	0	0	0.041667
0.083333	0	0.041667	0.083333	0.041667	0	0.083333	0	0.083333	0.041667	0	0.041667	0.041667	0	0.125	0.125	0.125	0.041667	0.041667	0
0	0	0	0	0	0	0	0	0	0	0	0	0	0	0	0	0	0	0	1
0	0	0.041667	0.041667	0	0	0	0.125	0.166667	0.083333	0.041667	0.041667	0.041667	0.083333	0.083333	0.166667	0.041667	0.041667	0	0
MOTIF xxSxxPA_S_Pxxxxxx ..S..PASP......
letter-probability matrix: alength= 20 w= 15 nsites= 37 E= 1.6e-006
0.027027	0	0	0.108108	0.054054	0	0	0	0.054054	0.054054	0.027027	0.054054	0.189189	0.135135	0.054054	0.108108	0.081081	0.054054	0	0
0.054054	0	0.054054	0.081081	0.027027	0.108108	0.027027	0	0.027027	0.135135	0	0.081081	0.216216	0	0.081081	0.027027	0.054054	0	0	0.027027
0	0	0	0	0	0	0	0	0	0	0	0	0	0	0	1	0	0	0	0
0.054054	0	0.027027	0.081081	0	0	0	0.027027	0.027027	0.054054	0.027027	0.054054	0.189189	0.027027	0.027027	0.297297	0.027027	0.054054	0.027027	0
0.108108	0	0.027027	0	0.027027	0.054054	0	0	0.027027	0.108108	0	0	0.162162	0.027027	0.135135	0.135135	0.135135	0.054054	0	0
0	0	0	0	0	0	0	0	0	0	0	0	1	0	0	0	0	0	0	0
1	0	0	0	0	0	0	0	0	0	0	0	0	0	0	0	0	0	0	0
0	0	0	0	0	0	0	0	0	0	0	0	0	0	0	1	0	0	0	0
0	0	0	0	0	0	0	0	0	0	0	0	1	0	0	0	0	0	0	0
0.189189	0	0.054054	0	0	0	0.027027	0	0.081081	0.081081	0	0.054054	0.135135	0.081081	0.054054	0.054054	0.081081	0.054054	0	0.054054
0.135135	0	0	0.054054	0	0.162162	0	0.081081	0	0.054054	0.027027	0	0.108108	0.081081	0.081081	0.135135	0.054054	0.027027	0	0
0.054054	0	0.027027	0.027027	0	0.135135	0.027027	0.081081	0.027027	0.027027	0	0	0.162162	0.108108	0.027027	0.216216	0.054054	0.027027	0	0
0.162162	0	0.027027	0	0	0.027027	0.027027	0	0	0.108108	0	0.081081	0.216216	0.054054	0.054054	0.108108	0.054054	0.054054	0.027027	0
0.162162	0	0.054054	0.027027	0.054054	0.081081	0.027027	0.027027	0.054054	0.054054	0	0.027027	0.135135	0.081081	0.054054	0.081081	0.054054	0.027027	0	0
0.054054	0	0.054054	0.054054	0	0.108108	0.054054	0.054054	0.027027	0.054054	0	0	0.324324	0.081081	0.027027	0.054054	0.027027	0.027027	0	0
MOTIF Vxxxxxx_S_PxxIxxx V......SP..I...
letter-probability matrix: alength= 20 w= 15 nsites= 20 E= 3.0e-001
0	0	0	0	0	0	0	0	0	0	0	0	0	0	0	0	0	1	0	0
0.1	0	0	0	0	0.05	0	0.05	0.05	0.05	0.05	0	0.1	0.05	0.1	0.15	0.25	0	0	0
0.05	0.05	0.1	0.05	0	0	0.1	0	0	0.05	0	0.05	0.15	0.1	0.05	0.15	0.1	0	0	0
0	0	0.1	0.2	0	0	0.05	0	0.05	0	0	0.1	0.1	0	0.1	0.1	0.15	0.05	0	0
0	0.1	0	0.05	0	0	0.05	0.05	0.15	0.1	0.05	0.05	0.05	0.05	0	0.1	0.15	0	0	0.05
0.05	0.1	0.05	0	0	0.05	0	0	0.05	0	0	0.1	0.2	0	0.1	0.1	0.05	0.1	0	0.05
0.1	0	0.05	0.15	0.05	0.05	0	0.15	0	0	0.05	0	0.15	0	0.05	0	0.2	0	0	0
0	0	0	0	0	0	0	0	0	0	0	0	0	0	0	1	0	0	0	0
0	0	0	0	0	0	0	0	0	0	0	0	1	0	0	0	0	0	0	0
0.1	0.05	0.15	0.1	0	0	0	0	0.1	0.1	0.05	0	0	0	0	0.15	0.05	0.15	0	0
0.05	0.05	0.05	0.05	0.05	0.05	0	0	0	0.05	0	0.05	0.1	0.05	0.1	0.1	0.2	0	0	0.05
0	0	0	0	0	0	0	1	0	0	0	0	0	0	0	0	0	0	0	0
0.05	0.05	0.15	0.1	0	0	0.05	0	0.05	0.1	0	0	0.1	0.05	0.05	0	0.1	0.1	0.05	0
0.05	0.1	0	0.25	0	0.05	0	0	0.05	0	0.05	0.05	0	0.1	0.05	0.1	0.1	0	0	0.05
0.15	0	0.05	0	0	0.05	0	0.05	0.05	0.1	0	0.2	0.15	0.05	0.05	0.05	0.05	0	0	0
MOTIF xxxxxxL_S_PxxxxxV ......LSP.....V
letter-probability matrix: alength= 20 w= 15 nsites= 65 E= 8.6e-010
0.123077	0	0.015385	0.030769	0.015385	0.046154	0.015385	0.030769	0.076923	0.046154	0.030769	0.030769	0.123077	0.015385	0.061538	0.169231	0.076923	0.030769	0.015385	0.046154
0.107692	0.015385	0.046154	0.138462	0.015385	0.061538	0.030769	0.030769	0.107692	0.061538	0.015385	0	0.076923	0.092308	0	0.046154	0.076923	0.076923	0	0
0.046154	0	0.076923	0.138462	0.030769	0.030769	0	0	0.061538	0.092308	0	0.030769	0.169231	0.046154	0.076923	0.092308	0.030769	0.046154	0.015385	0.015385
0.030769	0.015385	0.030769	0.076923	0.061538	0.030769	0	0.030769	0.061538	0.046154	0.015385	0.030769	0.092308	0.076923	0.107692	0.169231	0.046154	0.076923	0	0
0.092308	0	0.030769	0.030769	0.015385	0.076923	0.030769	0.030769	0.046154	0.107692	0.015385	0.046154	0.184615	0.030769	0.046154	0.123077	0.046154	0.046154	0	0
0.138462	0.015385	0.061538	0.061538	0	0.046154	0.030769	0.061538	0.015385	0.061538	0	0.030769	0.123077	0.046154	0.015385	0.107692	0.046154	0.092308	0.030769	0.015385
0	0	0	0	0	0	0	0	0	1	0	0	0	0	0	0	0	0	0	0
0	0	0	0	0	0	0	0	0	0	0	0	0	0	0	1	0	0	0	0
0	0	0	0	0	0	0	0	0	0	0	0	1	0	0	0	0	0	0	0
0.138462	0	0.061538	0.061538	0	0	0.076923	0.046154	0.030769	0.046154	0.046154	0.030769	0.046154	0.076923	0.092308	0.046154	0.076923	0.076923	0.015385	0.030769
0.061538	0	0.030769	0.107692	0.015385	0.076923	0	0.030769	0.153846	0.046154	0.015385	0.030769	0.046154	0.015385	0.061538	0.169231	0.076923	0.030769	0	0.030769
0.061538	0.015385	0.046154	0.076923	0.015385	0.046154	0.015385	0	0.107692	0.123077	0.015385	0.046154	0.076923	0.015385	0.015385	0.153846	0.076923	0.076923	0	0.015385
0.061538	0.015385	0.015385	0.092308	0.015385	0.030769	0.030769	0.030769	0.076923	0.123077	0.030769	0.076923	0.046154	0.030769	0.092308	0.138462	0.046154	0.046154	0	0
0.046154	0.015385	0.061538	0.092308	0.015385	0.061538	0.030769	0.015385	0.015385	0.061538	0.030769	0.015385	0.184615	0.030769	0.076923	0.076923	0.092308	0.061538	0.015385	0
0	0	0	0	0	0	0	0	0	0	0	0	0	0	0	0	0	1	0	0
MOTIF xxxxGxx_S_PxLxxxx ....G..SP.L....
letter-probability matrix: alength= 20 w= 15 nsites= 92 E= 1.5e-013
0.054348	0	0.032609	0.032609	0.01087	0.097826	0.021739	0.021739	0.065217	0.076087	0.021739	0.021739	0.097826	0.076087	0.086957	0.206522	0.032609	0.032609	0	0.01087
0.076087	0.01087	0.065217	0.097826	0.021739	0.097826	0.021739	0.01087	0.032609	0.108696	0.021739	0.01087	0.086957	0.054348	0.076087	0.119565	0.021739	0.043478	0.021739	0
0.184783	0	0.021739	0.086957	0.01087	0.119565	0	0.021739	0.021739	0.086957	0	0.01087	0.076087	0.01087	0.021739	0.195652	0.054348	0.065217	0	0.01087
0.097826	0	0.032609	0.054348	0.021739	0.108696	0.01087	0	0.021739	0.054348	0.021739	0.021739	0.173913	0.054348	0.054348	0.173913	0.032609	0.032609	0	0.032609
0	0	0	0	0	1	0	0	0	0	0	0	0	0	0	0	0	0	0	0
0.043478	0.032609	0.01087	0.065217	0.043478	0.076087	0.021739	0.021739	0.021739	0.119565	0.01087	0.076087	0.043478	0.032609	0.119565	0.152174	0.076087	0.021739	0.01087	0
0.065217	0.021739	0.021739	0.097826	0.01087	0.097826	0.01087	0.021739	0.054348	0.097826	0	0.021739	0.086957	0.043478	0.108696	0.119565	0.054348	0.054348	0	0.01087
0	0	0	0	0	0	0	0	0	0	0	0	0	0	0	1	0	0	0	0
0	0	0	0	0	0	0	0	0	0	0	0	1	0	0	0	0	0	0	0
0.108696	0.032609	0.043478	0.043478	0.01087	0	0.032609	0.021739	0.054348	0.130435	0.021739	0.032609	0.130435	0.065217	0.086957	0.097826	0.032609	0.032609	0	0.021739
0	0	0	0	0	0	0	0	0	1	0	0	0	0	0	0	0	0	0	0
0.076087	0.01087	0.043478	0.065217	0.021739	0.086957	0.01087	0	0.01087	0.086957	0	0.032609	0.130435	0.065217	0.076087	0.173913	0.032609	0.054348	0.021739	0
0.065217	0.032609	0.054348	0.076087	0	0.054348	0.021739	0.01087	0.032609	0.097826	0.021739	0.043478	0.119565	0.076087	0.032609	0.108696	0.043478	0.065217	0.01087	0.032609
0.054348	0.032609	0.076087	0.043478	0.021739	0.097826	0	0.01087	0.065217	0.065217	0.01087	0.043478	0.097826	0.054348	0.108696	0.173913	0.01087	0	0.01087	0.021739
0.086957	0	0.054348	0.054348	0	0.097826	0.032609	0.032609	0.032609	0.043478	0	0.032609	0.108696	0.054348	0.097826	0.152174	0.054348	0.043478	0	0.021739
MOTIF xxxxxxx_S_PxHxGxx .......SP.H.G..
letter-probability matrix: alength= 20 w= 15 nsites= 36 E= 6.5e-008
0.111111	0	0.055556	0.027778	0	0.083333	0	0.027778	0.027778	0.027778	0	0.083333	0.166667	0.083333	0.055556	0.166667	0	0.055556	0.027778	0
0	0	0	0.083333	0.027778	0.027778	0.027778	0	0.027778	0.055556	0	0.055556	0.194444	0.027778	0.083333	0.277778	0.111111	0	0	0
0	0.027778	0.055556	0	0.055556	0.055556	0	0.027778	0.138889	0.111111	0	0.055556	0.166667	0.027778	0.083333	0.027778	0	0.055556	0.055556	0.055556
0.027778	0	0	0.027778	0	0.138889	0	0	0.083333	0.138889	0	0.055556	0.166667	0.027778	0.055556	0.25	0	0.027778	0	0
0.138889	0	0.027778	0.027778	0.027778	0.055556	0.055556	0.027778	0.027778	0.027778	0.027778	0.027778	0.194444	0.027778	0.138889	0.138889	0.027778	0	0	0
0.138889	0	0	0.055556	0.027778	0.055556	0.027778	0	0.027778	0	0.027778	0	0.277778	0.111111	0.055556	0.083333	0.055556	0.055556	0	0
0.111111	0	0.055556	0.027778	0	0.138889	0.027778	0.027778	0.083333	0.083333	0	0.027778	0.111111	0.027778	0.055556	0.055556	0.111111	0	0	0.055556
0	0	0	0	0	0	0	0	0	0	0	0	0	0	0	1	0	0	0	0
0	0	0	0	0	0	0	0	0	0	0	0	1	0	0	0	0	0	0	0
0.055556	0	0.083333	0	0	0	0.027778	0	0.027778	0.111111	0.027778	0.027778	0.111111	0	0.027778	0.25	0.138889	0.027778	0.027778	0.055556
0	0	0	0	0	0	1	0	0	0	0	0	0	0	0	0	0	0	0	0
0.111111	0	0.055556	0.027778	0	0.138889	0	0	0.055556	0	0	0.083333	0.138889	0	0.166667	0.055556	0.055556	0.055556	0.027778	0.027778
0	0	0	0	0	1	0	0	0	0	0	0	0	0	0	0	0	0	0	0
0.055556	0	0	0.111111	0.083333	0.055556	0.027778	0.027778	0.027778	0.111111	0.027778	0.055556	0.055556	0.055556	0.083333	0.111111	0.055556	0.055556	0	0
0.138889	0	0.055556	0.027778	0	0.166667	0.027778	0.027778	0.055556	0.222222	0.027778	0	0.027778	0	0.055556	0.055556	0.055556	0.027778	0	0.027778
MOTIF xxxxxxx_S_PxFxKxx .......SP.F.K..
letter-probability matrix: alength= 20 w= 15 nsites= 22 E= 3.7e-002
0.090909	0	0.045455	0.090909	0	0.090909	0	0.136364	0.045455	0.090909	0.045455	0.090909	0.045455	0.045455	0	0.090909	0.045455	0.045455	0	0
0.045455	0	0	0.227273	0	0	0.045455	0.090909	0	0.045455	0	0	0.045455	0	0.272727	0.136364	0	0.045455	0	0.045455
0	0.045455	0.045455	0.090909	0	0.045455	0.045455	0.045455	0.181818	0.045455	0	0	0.136364	0.090909	0	0.090909	0.045455	0.090909	0	0
0	0.045455	0	0.090909	0.136364	0	0	0.045455	0.045455	0.136364	0	0.045455	0.136364	0	0.090909	0.181818	0	0.045455	0	0
0	0	0	0.136364	0	0.045455	0	0	0	0.090909	0	0.045455	0	0.090909	0.090909	0.363636	0.090909	0.045455	0	0
0.136364	0.045455	0	0.045455	0.045455	0.045455	0	0.090909	0.090909	0.045455	0.090909	0	0.045455	0	0.045455	0.136364	0.045455	0.090909	0	0
0.045455	0.136364	0.045455	0.045455	0	0	0.090909	0	0	0	0	0.181818	0.181818	0	0.045455	0.136364	0.090909	0	0	0
0	0	0	0	0	0	0	0	0	0	0	0	0	0	0	1	0	0	0	0
0	0	0	0	0	0	0	0	0	0	0	0	1	0	0	0	0	0	0	0
0	0	0.045455	0.090909	0	0	0	0.045455	0.045455	0.045455	0	0.090909	0.136364	0.090909	0.090909	0.090909	0.181818	0.045455	0	0
0	0	0	0	1	0	0	0	0	0	0	0	0	0	0	0	0	0	0	0
0	0	0.045455	0.090909	0.045455	0.227273	0	0.045455	0	0.045455	0	0.136364	0	0	0.090909	0.272727	0	0	0	0
0	0	0	0	0	0	0	0	1	0	0	0	0	0	0	0	0	0	0	0
0.181818	0	0.045455	0.090909	0	0	0	0	0	0	0	0.090909	0.045455	0.045455	0	0.272727	0.136364	0.090909	0	0
0.045455	0	0.090909	0.045455	0.045455	0	0	0.045455	0	0.136364	0	0	0.045455	0	0.045455	0.227273	0.045455	0.045455	0	0.181818
MOTIF xxxxxxx_S_PVxxxxx .......SPV.....
letter-probability matrix: alength= 20 w= 15 nsites= 756 E= 9.8e-079
0.07672	0	0.044974	0.07672	0	0.048942	0.02381	0.027778	0.063492	0.063492	0.019841	0.039683	0.115079	0.056878	0.07672	0.140212	0.055556	0.046296	0.009259	0.01455
0.06746	0.011905	0.043651	0.068783	0.018519	0.078042	0.02381	0.025132	0.064815	0.064815	0.017196	0.02381	0.116402	0.051587	0.06746	0.112434	0.05291	0.068783	0.005291	0.017196
0.078042	0.015873	0.047619	0.051587	0.017196	0.054233	0.027778	0.033069	0.055556	0.079365	0.015873	0.041005	0.10582	0.034392	0.056878	0.136243	0.064815	0.062169	0.005291	0.017196
0.070106	0.01455	0.043651	0.062169	0.026455	0.071429	0.019841	0.017196	0.054233	0.048942	0.01455	0.031746	0.123016	0.035714	0.06746	0.156085	0.063492	0.066138	0.003968	0.009259
0.082011	0.009259	0.048942	0.07672	0.015873	0.06746	0.029101	0.018519	0.055556	0.070106	0.011905	0.018519	0.111111	0.03836	0.083333	0.132275	0.051587	0.063492	0.003968	0.011905
0.078042	0.010582	0.05291	0.062169	0.01455	0.068783	0.010582	0.025132	0.048942	0.070106	0.019841	0.039683	0.130952	0.044974	0.074074	0.140212	0.064815	0.034392	0.001323	0.007937
0.074074	0.01455	0.055556	0.06746	0	0.074074	0.018519	0.033069	0.050265	0.083333	0.013228	0.043651	0.112434	0.042328	0.064815	0.137566	0.064815	0.035714	0.005291	0.009259
0	0	0	0	0	0	0	0	0	0	0	0	0	0	0	1	0	0	0	0
0	0	0	0	0	0	0	0	0	0	0	0	1	0	0	0	0	0	0	0
0	0	0	0	0	0	0	0	0	0	0	0	0	0	0	0	0	1	0	0
0.058201	0.010582	0.03836	0.059524	0.022487	0.06746	0.025132	0.027778	0.07672	0.079365	0.007937	0.030423	0.124339	0.039683	0.074074	0.132275	0.060847	0.046296	0.003968	0.01455
0.06746	0.011905	0.033069	0.063492	0.025132	0.071429	0.021164	0.019841	0.060847	0.068783	0.027778	0.034392	0.103175	0.042328	0.068783	0.152116	0.063492	0.043651	0.003968	0.017196
0.085979	0.007937	0.048942	0.080688	0.018519	0.063492	0.027778	0.02381	0.046296	0.070106	0.013228	0.029101	0.117725	0.033069	0.071429	0.123016	0.062169	0.059524	0.006614	0.010582
0.082011	0.009259	0.044974	0.078042	0.013228	0.064815	0.019841	0.02381	0.042328	0.072751	0.011905	0.027778	0.101852	0.048942	0.089947	0.12963	0.075397	0.051587	0.001323	0.010582
0.062169	0.010582	0.047619	0.062169	0.030423	0.083333	0.030423	0.034392	0	0.072751	0.010582	0.041005	0.14418	0	0.07672	0.167989	0.048942	0.05291	0.010582	0.013228
MOTIF xRxxxxH_S_Pxxxxxx .R....HSP......
letter-probability matrix: alength= 20 w= 15 nsites= 24 E= 6.9e-005
0.041667	0	0.041667	0.083333	0	0	0	0.041667	0.041667	0.041667	0.041667	0.083333	0.25	0	0.125	0.166667	0	0.041667	0	0
0	0	0	0	0	0	0	0	0	0	0	0	0	0	1	0	0	0	0	0
0.125	0	0.041667	0.041667	0	0.125	0.041667	0	0.041667	0.166667	0	0.083333	0	0	0.125	0.125	0.041667	0.041667	0	0
0.083333	0.041667	0.041667	0.083333	0	0	0.041667	0.041667	0	0	0	0	0.041667	0	0.083333	0.5	0	0.041667	0	0
0	0	0.125	0.125	0	0	0.041667	0.125	0	0.083333	0	0	0.208333	0.083333	0.083333	0	0.083333	0	0	0.041667
0.208333	0	0.041667	0.041667	0	0.083333	0	0.041667	0.083333	0.083333	0	0.041667	0.125	0	0.083333	0.125	0.041667	0	0	0
0	0	0	0	0	0	1	0	0	0	0	0	0	0	0	0	0	0	0	0
0	0	0	0	0	0	0	0	0	0	0	0	0	0	0	1	0	0	0	0
0	0	0	0	0	0	0	0	0	0	0	0	1	0	0	0	0	0	0	0
0.041667	0	0	0	0.083333	0	0.041667	0	0.041667	0.041667	0.083333	0	0.166667	0.041667	0.125	0.166667	0.125	0	0	0.041667
0	0	0.041667	0.208333	0	0.041667	0.041667	0	0.041667	0	0	0	0.208333	0	0.083333	0.208333	0	0.083333	0	0.041667
0.083333	0.041667	0	0.083333	0.083333	0.083333	0	0.041667	0.041667	0	0	0.208333	0	0.041667	0.041667	0.083333	0.125	0.041667	0	0
0.041667	0	0.041667	0	0	0.166667	0	0.041667	0.083333	0.041667	0	0	0.041667	0	0.208333	0.125	0.125	0.041667	0	0.041667
0.041667	0	0	0	0.041667	0	0.041667	0.041667	0.083333	0.125	0	0.041667	0	0	0.208333	0.083333	0.208333	0.041667	0	0.041667
0	0	0.166667	0	0.041667	0	0.041667	0.041667	0	0.125	0.041667	0	0.125	0.041667	0.166667	0.166667	0.041667	0	0	0
MOTIF DxxxxVx_S_Pxxxxxx D....V.SP......
letter-probability matrix: alength= 20 w= 15 nsites= 42 E= 1.9e-005
0	0	1	0	0	0	0	0	0	0	0	0	0	0	0	0	0	0	0	0
0.142857	0.02381	0.047619	0.142857	0	0.071429	0	0	0.119048	0.047619	0.02381	0.095238	0.047619	0.02381	0.047619	0.142857	0	0.02381	0	0
0.047619	0.02381	0.071429	0.047619	0.02381	0	0	0.02381	0.071429	0.214286	0	0	0.047619	0.095238	0.02381	0.166667	0.02381	0.047619	0	0.071429
0.095238	0	0.047619	0.071429	0	0.071429	0.02381	0.02381	0.119048	0.071429	0.02381	0.047619	0.095238	0.02381	0.071429	0.047619	0.047619	0.119048	0	0
0.071429	0.02381	0.071429	0.095238	0	0	0.02381	0.02381	0	0.119048	0	0	0.190476	0.02381	0.095238	0.095238	0.119048	0.047619	0	0
0	0	0	0	0	0	0	0	0	0	0	0	0	0	0	0	0	1	0	0
0.119048	0.02381	0.02381	0.047619	0.047619	0.02381	0	0.047619	0.047619	0.047619	0	0	0.071429	0	0.142857	0.214286	0.047619	0.047619	0.02381	0.02381
0	0	0	0	0	0	0	0	0	0	0	0	0	0	0	1	0	0	0	0
0	0	0	0	0	0	0	0	0	0	0	0	1	0	0	0	0	0	0	0
0.02381	0	0.071429	0.02381	0.047619	0	0.047619	0	0.071429	0.02381	0	0	0.119048	0.071429	0.095238	0.333333	0.071429	0	0	0
0.095238	0	0.02381	0.047619	0	0.119048	0.02381	0.02381	0.071429	0.095238	0	0	0.02381	0.142857	0.095238	0.095238	0.119048	0	0.02381	0
0.071429	0.02381	0.02381	0.02381	0	0.095238	0.095238	0.02381	0	0.142857	0.02381	0.047619	0.071429	0	0.095238	0.214286	0.02381	0	0.02381	0
0.02381	0	0.071429	0.02381	0	0.071429	0.071429	0.02381	0.071429	0.071429	0	0.02381	0.166667	0.047619	0.071429	0.166667	0.047619	0.047619	0	0
0.02381	0.047619	0.047619	0.047619	0.047619	0.071429	0.095238	0	0.119048	0.02381	0.047619	0	0.02381	0.02381	0.095238	0.142857	0.047619	0.095238	0	0
0	0	0.047619	0.119048	0	0.095238	0.02381	0	0	0.166667	0	0	0.166667	0.095238	0.047619	0.047619	0.095238	0.071429	0	0.02381
MOTIF xxxxxxx_S_PxxKxxx .......SP..K...
letter-probability matrix: alength= 20 w= 15 nsites= 707 E= 1.1e-061
0.066478	0	0	0.080622	0.024045	0.057992	0.022631	0.031117	0.077793	0.076379	0.01273	0.02546	0.106082	0.052334	0.062235	0.144272	0.074965	0.059406	0.001414	0.024045
0.072136	0.02546	0.050919	0.079208	0.02546	0.059406	0.029703	0.046676	0.041018	0.074965	0.014144	0.033946	0.097595	0.052334	0.049505	0.123055	0.052334	0.056577	0.004243	0.011315
0.069307	0.002829	0.056577	0.080622	0.008487	0.06082	0.033946	0.024045	0.062235	0.07355	0.018388	0.031117	0.113154	0.057992	0.042433	0.132956	0.057992	0.046676	0.007072	0.019802
0.065064	0.008487	0.048091	0.06082	0.022631	0.074965	0.021216	0.036775	0.050919	0.057992	0.011315	0.039604	0.108911	0.036775	0.042433	0.155587	0.074965	0.062235	0.009901	0.011315
0.076379	0.008487	0.055163	0.069307	0.024045	0.070721	0.024045	0.021216	0.049505	0.090523	0.015559	0.028289	0.113154	0.041018	0.056577	0.121641	0.052334	0.059406	0.008487	0.014144
0.069307	0.014144	0.059406	0.065064	0.033946	0.06082	0.022631	0.028289	0.041018	0.087694	0.01273	0.039604	0.118812	0.03819	0.049505	0.121641	0.056577	0.059406	0.005658	0.015559
0.07355	0.009901	0.055163	0.059406	0.035361	0.065064	0.026874	0.046676	0.06082	0.076379	0.015559	0.03819	0.09901	0.041018	0.032532	0.152758	0.053748	0.041018	0.004243	0.01273
0	0	0	0	0	0	0	0	0	0	0	0	0	0	0	1	0	0	0	0
0	0	0	0	0	0	0	0	0	0	0	0	1	0	0	0	0	0	0	0
0.084866	0.015559	0.053748	0.087694	0.016973	0	0.032532	0.036775	0.084866	0.100424	0.014144	0.031117	0.113154	0.057992	0.041018	0.145686	0.067893	0	0.002829	0.01273
0.041018	0.009901	0.049505	0.082037	0.021216	0.046676	0.021216	0.041018	0.084866	0.067893	0.021216	0.028289	0.114569	0.046676	0.079208	0.101839	0.065064	0.067893	0.004243	0.005658
0	0	0	0	0	0	0	0	1	0	0	0	0	0	0	0	0	0	0	0
0.077793	0.01273	0.052334	0.06082	0.021216	0.049505	0.021216	0.02546	0.079208	0.077793	0.02546	0.041018	0.08628	0.053748	0.070721	0.107496	0.049505	0.059406	0.007072	0.021216
0.066478	0.016973	0.033946	0.062235	0.026874	0.041018	0.022631	0.032532	0.089109	0.090523	0.024045	0.032532	0.089109	0.046676	0.052334	0.144272	0.066478	0.043847	0.007072	0.011315
0.06082	0.007072	0.043847	0.07355	0.019802	0.049505	0.022631	0.048091	0.070721	0.101839	0.014144	0.029703	0.100424	0.036775	0.079208	0.120226	0.053748	0.045262	0.005658	0.016973
MOTIF xxxxRSP_S_Pxxxxxx ....RSPSP......
letter-probability matrix: alength= 20 w= 15 nsites= 50 E= 4.8e-011
0.16	0	0.02	0	0.02	0.1	0.02	0.02	0.04	0.08	0.06	0.04	0.14	0.04	0.08	0.12	0.04	0.02	0	0
0.06	0	0.02	0.1	0.02	0.12	0	0.02	0	0.08	0.02	0.04	0.14	0.04	0.04	0.08	0.1	0.02	0.02	0.08
0.04	0	0	0.06	0	0.12	0	0.02	0	0.06	0.02	0	0.14	0.04	0.28	0.12	0.02	0.06	0	0.02
0.04	0	0.06	0.1	0.04	0.08	0.02	0	0.04	0	0	0.02	0.14	0	0.1	0.1	0.18	0.06	0	0.02
0	0	0	0	0	0	0	0	0	0	0	0	0	0	1	0	0	0	0	0
0	0	0	0	0	0	0	0	0	0	0	0	0	0	0	1	0	0	0	0
0	0	0	0	0	0	0	0	0	0	0	0	1	0	0	0	0	0	0	0
0	0	0	0	0	0	0	0	0	0	0	0	0	0	0	1	0	0	0	0
0	0	0	0	0	0	0	0	0	0	0	0	1	0	0	0	0	0	0	0
0	0.04	0.02	0.06	0.04	0	0.02	0.06	0.04	0.1	0	0.02	0.14	0.04	0.02	0.16	0.14	0	0	0.1
0	0	0.02	0.04	0.06	0.08	0.04	0.04	0.04	0.1	0.02	0	0.14	0	0.08	0.14	0.1	0.06	0	0.04
0.1	0.04	0	0	0.02	0.06	0.04	0.1	0	0.06	0	0.02	0.06	0.02	0.12	0.18	0.14	0.04	0	0
0.04	0.04	0.04	0.02	0	0.04	0.04	0	0.06	0.18	0	0.04	0.06	0.04	0.12	0.06	0.06	0.08	0.04	0.04
0.04	0.02	0.02	0.06	0	0.04	0.08	0	0	0.06	0	0.02	0.08	0.1	0.08	0.24	0.02	0.1	0	0.04
0.08	0.02	0.04	0.06	0.06	0.04	0.02	0.02	0.04	0.1	0.02	0.04	0.12	0.02	0.08	0.2	0.02	0.02	0	0
MOTIF xxxxxxx_S_PxxxxWx .......SP....W.
letter-probability matrix: alength= 20 w= 15 nsites= 62 E= 6.7e-005
0.048387	0	0.032258	0.112903	0	0	0	0.032258	0.064516	0.145161	0.016129	0.032258	0.16129	0.032258	0.096774	0.112903	0.048387	0.032258	0.016129	0.016129
0.112903	0.016129	0.080645	0.016129	0	0.032258	0.032258	0.016129	0.048387	0.129032	0	0.064516	0.145161	0	0.096774	0.096774	0.016129	0.080645	0.016129	0
0.096774	0	0.032258	0.096774	0	0.080645	0.016129	0.016129	0.016129	0.080645	0	0.032258	0.096774	0.032258	0.064516	0.209677	0.112903	0.016129	0	0
0.064516	0.016129	0.048387	0.112903	0.016129	0.096774	0.016129	0.032258	0.032258	0.032258	0.032258	0	0.129032	0.016129	0.064516	0.16129	0.048387	0.064516	0	0.016129
0.080645	0.032258	0.032258	0.032258	0.048387	0.080645	0.032258	0	0.048387	0.080645	0	0.016129	0.145161	0.048387	0.129032	0.080645	0.048387	0.032258	0	0.032258
0.177419	0	0.080645	0.080645	0.016129	0.080645	0.016129	0.048387	0.032258	0.032258	0	0.032258	0.096774	0.032258	0.048387	0.112903	0.048387	0.032258	0	0.032258
0.129032	0	0.096774	0.080645	0.032258	0.032258	0.048387	0.016129	0.032258	0.080645	0.016129	0	0.129032	0.016129	0.064516	0.145161	0.032258	0.048387	0	0
0	0	0	0	0	0	0	0	0	0	0	0	0	0	0	1	0	0	0	0
0	0	0	0	0	0	0	0	0	0	0	0	1	0	0	0	0	0	0	0
0.048387	0.016129	0.048387	0.048387	0	0	0.048387	0.016129	0.112903	0.064516	0	0.032258	0.145161	0.048387	0.112903	0.16129	0.080645	0	0	0.016129
0.048387	0.016129	0.016129	0.032258	0.016129	0.112903	0.032258	0	0.032258	0.064516	0.016129	0	0.16129	0.016129	0.145161	0.16129	0.064516	0.016129	0.016129	0.032258
0.096774	0	0.048387	0.112903	0.016129	0.016129	0.032258	0	0	0.016129	0	0.016129	0.145161	0.096774	0.145161	0.112903	0.048387	0.064516	0.032258	0
0.129032	0.032258	0.048387	0.080645	0.064516	0.080645	0.032258	0	0.112903	0.016129	0	0.016129	0.112903	0.016129	0.064516	0.096774	0.032258	0.064516	0	0
0	0	0	0	0	0	0	0	0	0	0	0	0	0	0	0	0	0	1	0
0.064516	0	0.112903	0.112903	0	0.112903	0.016129	0.032258	0.016129	0.048387	0	0.064516	0.048387	0.064516	0.080645	0.096774	0.112903	0	0.016129	0
MOTIF xxxxxxx_S_PxxxxxK .......SP.....K
letter-probability matrix: alength= 20 w= 15 nsites= 607 E= 1.3e-072
0.074135	0	0.049423	0.087315	0.031301	0.06425	0.014827	0.034596	0.080725	0.060956	0.018122	0.036244	0.085667	0.046129	0.059308	0.14168	0.057661	0.044481	0.001647	0.011532
0.059308	0.003295	0.047776	0.062603	0.028007	0.08402	0.01318	0.034596	0.069193	0.07084	0.004942	0.041186	0.113674	0.051071	0.054366	0.126853	0.069193	0.042834	0.004942	0.018122
0.042834	0.011532	0.065898	0.069193	0.021417	0.079077	0.018122	0.023064	0.065898	0.085667	0.019769	0.037891	0.093904	0.042834	0.067545	0.128501	0.057661	0.046129	0.00659	0.016474
0.080725	0.009885	0.067545	0.072488	0.016474	0.069193	0.019769	0.028007	0.07084	0.062603	0.004942	0.034596	0.082372	0.042834	0.044481	0.159802	0.067545	0.044481	0.003295	0.018122
0.079077	0.004942	0.028007	0.062603	0.026359	0.065898	0.011532	0.034596	0.074135	0.079077	0.023064	0.042834	0.135091	0.042834	0.052718	0.113674	0.052718	0.054366	0.00659	0.009885
0.092257	0.021417	0.037891	0.056013	0.026359	0.065898	0.023064	0.036244	0.044481	0.088962	0.009885	0.029654	0.126853	0.052718	0.052718	0.113674	0.054366	0.052718	0.001647	0.01318
0.080725	0.016474	0.036244	0.046129	0.026359	0.062603	0.021417	0.034596	0.056013	0.097199	0.014827	0.041186	0.098847	0.041186	0.06425	0.135091	0.054366	0.056013	0.001647	0.014827
0	0	0	0	0	0	0	0	0	0	0	0	0	0	0	1	0	0	0	0
0	0	0	0	0	0	0	0	0	0	0	0	1	0	0	0	0	0	0	0
0.075783	0.014827	0.057661	0.065898	0.026359	0	0.018122	0.044481	0.074135	0.085667	0.01318	0.042834	0.105437	0.049423	0.056013	0.16804	0.08402	0	0.004942	0.01318
0.07743	0.008237	0.042834	0.079077	0.014827	0.051071	0.024712	0.039539	0.085667	0.069193	0.014827	0.026359	0.121911	0.037891	0.042834	0.118616	0.054366	0.072488	0.00659	0.011532
0.079077	0.014827	0.06425	0.07743	0.024712	0.07084	0.011532	0.029654	0	0.088962	0.016474	0.031301	0.125206	0.046129	0.047776	0.15486	0.047776	0.052718	0.00659	0.009885
0.075783	0.01318	0.049423	0.074135	0.014827	0.051071	0.021417	0.032949	0.087315	0.079077	0.009885	0.042834	0.102142	0.039539	0.074135	0.102142	0.06425	0.044481	0.008237	0.01318
0.07743	0.016474	0.044481	0.105437	0.016474	0.072488	0.008237	0.026359	0	0.079077	0.011532	0.034596	0.108731	0.046129	0.098847	0.121911	0.057661	0.047776	0	0.026359
0	0	0	0	0	0	0	0	1	0	0	0	0	0	0	0	0	0	0	0
MOTIF VxKxxxx_S_Pxxxxxx V.K....SP......
letter-probability matrix: alength= 20 w= 15 nsites= 31 E= 5.4e-005
0	0	0	0	0	0	0	0	0	0	0	0	0	0	0	0	0	1	0	0
0.064516	0.032258	0.064516	0.096774	0	0	0.032258	0.064516	0.129032	0.032258	0.032258	0	0.032258	0.064516	0.032258	0.096774	0.032258	0.096774	0.032258	0.064516
0	0	0	0	0	0	0	0	1	0	0	0	0	0	0	0	0	0	0	0
0.064516	0	0.064516	0.096774	0.032258	0.032258	0.096774	0	0	0	0.032258	0.16129	0.096774	0.064516	0.096774	0.064516	0.064516	0.032258	0	0
0.032258	0	0	0.129032	0.032258	0.032258	0	0	0.129032	0	0.096774	0	0.16129	0.064516	0.064516	0.096774	0.096774	0.032258	0	0.032258
0.129032	0	0.032258	0.064516	0.032258	0.032258	0	0.032258	0.032258	0.064516	0	0.032258	0.064516	0.064516	0.129032	0.193548	0.064516	0	0	0.032258
0.032258	0.032258	0.032258	0.096774	0.032258	0.064516	0	0	0.064516	0.129032	0.064516	0.032258	0.129032	0.064516	0	0.16129	0.032258	0.032258	0	0
0	0	0	0	0	0	0	0	0	0	0	0	0	0	0	1	0	0	0	0
0	0	0	0	0	0	0	0	0	0	0	0	1	0	0	0	0	0	0	0
0.193548	0.032258	0.032258	0.16129	0	0	0	0.032258	0	0.129032	0.064516	0	0.064516	0.064516	0.064516	0.032258	0.096774	0	0	0.032258
0.193548	0	0.032258	0.129032	0	0.032258	0	0	0	0.096774	0	0	0.129032	0.032258	0.032258	0.225806	0.064516	0.032258	0	0
0.096774	0	0	0.032258	0	0.129032	0.064516	0	0	0.096774	0.032258	0.032258	0.193548	0	0.064516	0.129032	0.032258	0.096774	0	0
0	0	0	0	0	0.032258	0	0.032258	0.129032	0.064516	0	0.096774	0.16129	0.032258	0.096774	0.225806	0.032258	0.096774	0	0
0.129032	0	0	0	0	0.064516	0.032258	0.064516	0.16129	0.096774	0	0	0.096774	0	0	0.193548	0.096774	0.032258	0	0.032258
0.193548	0	0.064516	0.064516	0.032258	0.16129	0	0	0	0.032258	0	0.032258	0.129032	0.064516	0	0.096774	0.096774	0.032258	0	0
MOTIF xxLxxxx_S_PExxxxx ..L....SPE.....
letter-probability matrix: alength= 20 w= 15 nsites= 75 E= 3.8e-009
0.013333	0	0.066667	0.04	0.013333	0.093333	0	0.04	0.066667	0.093333	0	0.026667	0.066667	0.026667	0.066667	0.173333	0.133333	0.053333	0.013333	0.013333
0.093333	0	0.013333	0.093333	0.013333	0.12	0.013333	0.066667	0	0.093333	0.026667	0.066667	0.106667	0.026667	0.04	0.133333	0.053333	0	0.013333	0.026667
0	0	0	0	0	0	0	0	0	1	0	0	0	0	0	0	0	0	0	0
0.04	0.013333	0.026667	0.16	0.013333	0.04	0	0.013333	0.146667	0.08	0	0.013333	0.12	0.026667	0.066667	0.146667	0.08	0.013333	0	0
0.106667	0	0.093333	0.106667	0.026667	0.066667	0	0.013333	0.04	0.093333	0	0.013333	0.12	0.013333	0.133333	0.093333	0.066667	0.013333	0	0
0.08	0.013333	0.04	0.08	0.013333	0.093333	0.026667	0.026667	0.066667	0.133333	0	0.026667	0.133333	0.026667	0.026667	0.16	0.026667	0.026667	0	0
0.133333	0.013333	0.066667	0.053333	0.026667	0.066667	0.026667	0.026667	0.026667	0.053333	0.026667	0.026667	0.08	0.066667	0.093333	0.12	0.013333	0.04	0.013333	0.026667
0	0	0	0	0	0	0	0	0	0	0	0	0	0	0	1	0	0	0	0
0	0	0	0	0	0	0	0	0	0	0	0	1	0	0	0	0	0	0	0
0	0	0	1	0	0	0	0	0	0	0	0	0	0	0	0	0	0	0	0
0.053333	0.013333	0.013333	0.146667	0.026667	0.066667	0	0.04	0.026667	0.106667	0.026667	0	0.16	0.04	0.04	0.08	0.093333	0.04	0.013333	0.013333
0.053333	0	0.04	0.173333	0.013333	0.093333	0	0.013333	0	0.093333	0.013333	0	0.106667	0.106667	0.053333	0.066667	0.066667	0.106667	0	0
0.12	0	0.04	0.106667	0.013333	0.066667	0	0.026667	0.066667	0.04	0	0.026667	0.146667	0.08	0.16	0.013333	0.04	0.053333	0	0
0.053333	0.026667	0.026667	0.106667	0.04	0.093333	0	0.013333	0.16	0.093333	0	0.026667	0.106667	0.066667	0	0.106667	0.053333	0.013333	0	0.013333
0.08	0	0.066667	0.106667	0.013333	0.04	0.026667	0.053333	0	0.093333	0.026667	0.04	0.106667	0.053333	0.026667	0.12	0.066667	0.08	0	0
MOTIF xxxxxxH_S_PAxxxxx ......HSPA.....
letter-probability matrix: alength= 20 w= 15 nsites= 23 E= 4.1e-004
0.26087	0	0.043478	0.043478	0.043478	0	0.043478	0.043478	0	0.130435	0	0	0.217391	0.043478	0.043478	0.043478	0	0.043478	0	0
0.043478	0	0.086957	0	0.043478	0.043478	0.043478	0.130435	0	0.086957	0	0.086957	0.130435	0.043478	0	0.217391	0.043478	0	0	0
0.043478	0	0	0.086957	0	0.086957	0	0.043478	0	0.173913	0	0	0.26087	0	0.086957	0.130435	0.043478	0.043478	0	0
0.086957	0	0.086957	0	0	0	0.043478	0	0.086957	0.173913	0	0	0.086957	0.086957	0.043478	0.173913	0.086957	0.043478	0	0
0.086957	0	0.086957	0	0	0.086957	0.043478	0.043478	0	0.086957	0	0.043478	0.173913	0.086957	0	0.130435	0.043478	0.086957	0	0
0.086957	0	0.043478	0.043478	0	0.086957	0.043478	0	0	0.130435	0	0	0	0.043478	0.217391	0.26087	0	0	0	0.043478
0	0	0	0	0	0	1	0	0	0	0	0	0	0	0	0	0	0	0	0
0	0	0	0	0	0	0	0	0	0	0	0	0	0	0	1	0	0	0	0
0	0	0	0	0	0	0	0	0	0	0	0	1	0	0	0	0	0	0	0
1	0	0	0	0	0	0	0	0	0	0	0	0	0	0	0	0	0	0	0
0	0	0	0	0	0.086957	0.043478	0	0.086957	0.130435	0	0.086957	0.173913	0.043478	0.130435	0.130435	0.043478	0	0	0.043478
0.043478	0.043478	0	0	0.043478	0	0	0.043478	0	0	0	0	0.086957	0.043478	0.217391	0.347826	0.130435	0	0	0
0.086957	0	0.043478	0.086957	0.086957	0	0	0	0	0	0	0	0.26087	0.043478	0.043478	0.217391	0.043478	0.086957	0	0
0.086957	0	0.086957	0	0.043478	0.130435	0.043478	0.043478	0.086957	0.086957	0.043478	0	0.173913	0	0.043478	0.043478	0.086957	0	0	0
0.043478	0.043478	0	0.086957	0	0.173913	0	0.043478	0	0.043478	0	0	0.173913	0	0.086957	0.173913	0	0.130435	0	0
MOTIF xxxxxxx_S_Pxxxxxx .......SP......
letter-probability matrix: alength= 20 w= 15 nsites= 10445 E= 1.9e-943
0.081283	0	0.04854	0.071996	0.020393	0.071135	0.020393	0.023073	0.058114	0.07123	0.017042	0.030924	0.118143	0.046529	0.06673	0.129248	0.056965	0.046338	0.005744	0.01618
0.071996	0.011967	0.050359	0.07056	0.021637	0.074007	0.019627	0.027669	0.052848	0.075347	0.014169	0.029966	0.112877	0.045859	0.063284	0.13145	0.057827	0.04921	0.004117	0.015223
0.080708	0.009861	0.047391	0.067879	0.021254	0.076113	0.022882	0.024701	0.057061	0.069603	0.013021	0.032743	0.118334	0.043466	0.067401	0.127046	0.058688	0.042317	0.005266	0.014265
0.07707	0.011489	0.043562	0.065965	0.022307	0.071996	0.022212	0.026424	0.053997	0.072954	0.010914	0.029679	0.109047	0.046434	0.062709	0.149737	0.056869	0.044806	0.005553	0.016276
0.082623	0.011584	0.039062	0.062422	0.019339	0.080708	0.021446	0.020871	0.050646	0.075826	0.011776	0.030828	0.1281	0.041838	0.077358	0.123313	0.04988	0.051891	0.005074	0.015414
0.087315	0.015318	0.038679	0.056103	0.019818	0.063571	0.02202	0.02336	0.045572	0.078889	0.012159	0.029584	0.143418	0.045572	0.06338	0.137195	0.056008	0.045189	0.004596	0.012255
0.0854	0.012063	0.045285	0.050168	0.020871	0.067209	0.019339	0.027286	0.05371	0.080134	0.011393	0.029871	0.119962	0.041838	0.067209	0.134706	0.061369	0.050072	0.005649	0.016467
0	0	0	0	0	0	0	0	0	0	0	0	0	0	0	1	0	0	0	0
0	0	0	0	0	0	0	0	0	0	0	0	1	0	0	0	0	0	0	0
0.093155	0.014169	0.050359	0.071326	0.020967	0	0.02135	0.030541	0.060986	0.088368	0.012925	0.02719	0.119962	0.057731	0.0719	0.160268	0.083198	0	0.003542	0.012063
0.081857	0.008808	0.039253	0.058593	0.019435	0.070847	0.022212	0.02336	0.062901	0.066348	0.015127	0.025658	0.132791	0.046242	0.077645	0.13078	0.054859	0.045189	0.004691	0.013404
0.083964	0.011393	0.044615	0.070177	0.019627	0.072188	0.021254	0.024797	0	0.073528	0.01235	0.030828	0.123313	0.051508	0.066539	0.157396	0.065486	0.051508	0.00651	0.013021
0.077741	0.01235	0.04203	0.057061	0.021541	0.064433	0.02336	0.022786	0.054763	0.075921	0.012733	0.025467	0.134897	0.043657	0.074868	0.126568	0.059646	0.049976	0.004978	0.015223
0.08157	0.012159	0.041742	0.067305	0.022307	0.066635	0.024797	0.027094	0.052465	0.073624	0.013212	0.029201	0.118717	0.044327	0.06338	0.134323	0.06472	0.048157	0	0.014265
0.081762	0.013116	0.049306	0.067209	0.024414	0.072954	0.021829	0.029488	0	0.079751	0.013882	0.029775	0.128865	0.051508	0.070273	0.138056	0.060316	0.043849	0.006989	0.016659
MOTIF xxxxRRx_S_Fxxxxxx ....RR.SF......
letter-probability matrix: alength= 20 w= 15 nsites= 45 E= 4.7e-008
0.088889	0	0	0.111111	0.022222	0.044444	0	0.022222	0.111111	0.022222	0.044444	0	0.111111	0.022222	0.155556	0.155556	0.044444	0.022222	0	0.022222
0.066667	0.022222	0	0.022222	0.044444	0	0.022222	0	0.088889	0.022222	0	0.088889	0.066667	0.066667	0.133333	0.177778	0.133333	0.044444	0	0
0	0	0.022222	0.133333	0.022222	0.088889	0.044444	0.044444	0.044444	0.2	0.022222	0.066667	0.022222	0	0.066667	0.066667	0.022222	0.133333	0	0
0.066667	0	0	0.088889	0	0.111111	0.044444	0.022222	0.111111	0.066667	0.022222	0	0.044444	0.088889	0.111111	0.111111	0.022222	0.066667	0	0.022222
0	0	0	0	0	0	0	0	0	0	0	0	0	0	1	0	0	0	0	0
0	0	0	0	0	0	0	0	0	0	0	0	0	0	1	0	0	0	0	0
0	0	0.088889	0.022222	0.044444	0.088889	0.044444	0.022222	0.044444	0.066667	0.044444	0.044444	0.022222	0.044444	0.133333	0.111111	0.066667	0.088889	0	0.022222
0	0	0	0	0	0	0	0	0	0	0	0	0	0	0	1	0	0	0	0
0	0	0	0	1	0	0	0	0	0	0	0	0	0	0	0	0	0	0	0
0.088889	0.044444	0.066667	0.044444	0	0.044444	0	0.044444	0	0.111111	0.022222	0.022222	0.066667	0.044444	0.044444	0.266667	0.066667	0	0	0.022222
0.133333	0.022222	0.088889	0.088889	0	0.177778	0.022222	0.066667	0.022222	0.111111	0.022222	0.022222	0.022222	0.022222	0	0.066667	0.022222	0.066667	0	0.022222
0.088889	0	0.022222	0.066667	0	0.044444	0.022222	0.044444	0	0.044444	0.022222	0.066667	0.088889	0.022222	0.022222	0.222222	0.133333	0.066667	0	0.022222
0.044444	0	0.066667	0.133333	0.044444	0.088889	0.044444	0.044444	0.088889	0.022222	0	0.066667	0.111111	0.022222	0.066667	0.066667	0.088889	0	0	0
0.022222	0	0.088889	0.111111	0.022222	0.066667	0	0	0.066667	0.133333	0	0.044444	0.088889	0	0.044444	0.111111	0.044444	0.044444	0	0.111111
0.111111	0	0	0.066667	0.044444	0.066667	0.022222	0.022222	0.044444	0.111111	0.022222	0.022222	0.044444	0.044444	0.066667	0.177778	0.022222	0.044444	0.066667	0
MOTIF xxRKRSx_S_xxxxxxx ..RKRS.S.......
letter-probability matrix: alength= 20 w= 15 nsites= 24 E= 2.9e-004
0	0	0.041667	0.041667	0.041667	0.125	0.041667	0	0.083333	0.208333	0	0	0.083333	0.041667	0.041667	0.208333	0.041667	0	0	0
0.083333	0	0.083333	0	0	0.041667	0	0	0.083333	0.041667	0	0.041667	0.208333	0	0.125	0.166667	0.041667	0.041667	0	0.041667
0	0	0	0	0	0	0	0	0	0	0	0	0	0	1	0	0	0	0	0
0	0	0	0	0	0	0	0	1	0	0	0	0	0	0	0	0	0	0	0
0	0	0	0	0	0	0	0	0	0	0	0	0	0	1	0	0	0	0	0
0	0	0	0	0	0	0	0	0	0	0	0	0	0	0	1	0	0	0	0
0.041667	0	0.083333	0	0	0.041667	0	0.041667	0.083333	0.041667	0	0	0.041667	0	0.291667	0.166667	0	0.083333	0	0.083333
0	0	0	0	0	0	0	0	0	0	0	0	0	0	0	1	0	0	0	0
0.083333	0	0.041667	0.25	0.041667	0	0.041667	0.083333	0	0	0.041667	0	0	0.083333	0.083333	0.125	0.083333	0.041667	0	0
0.083333	0.041667	0.166667	0.041667	0	0.166667	0	0	0	0	0	0.041667	0	0	0	0.291667	0.125	0.041667	0	0
0.083333	0	0.125	0	0	0.125	0	0.041667	0	0.041667	0.041667	0.083333	0.083333	0	0	0.25	0.041667	0	0.041667	0.041667
0.125	0	0.125	0.166667	0.041667	0.041667	0	0	0	0.125	0	0.041667	0.041667	0	0.041667	0.166667	0	0.041667	0	0.041667
0.083333	0	0.041667	0.083333	0.041667	0.041667	0.041667	0.041667	0	0.041667	0	0.125	0.083333	0	0	0.291667	0.041667	0.041667	0	0
0	0	0.041667	0.083333	0	0.041667	0	0.041667	0.083333	0.125	0.041667	0.041667	0.125	0.083333	0	0	0.208333	0.041667	0.041667	0
0.041667	0	0.041667	0.083333	0.041667	0.083333	0	0.041667	0.041667	0.041667	0	0	0.041667	0.083333	0.083333	0.166667	0.041667	0.125	0.041667	0
MOTIF xxxxRRF_S_xxxxxxx ....RRFS.......
letter-probability matrix: alength= 20 w= 15 nsites= 36 E= 2.0e-006
0.111111	0.027778	0.055556	0.083333	0.055556	0.055556	0	0.055556	0.055556	0.027778	0	0.055556	0.083333	0.027778	0.111111	0.055556	0.027778	0.111111	0	0
0.055556	0.027778	0	0.027778	0.055556	0.055556	0	0	0.027778	0.055556	0	0.083333	0.25	0.138889	0.027778	0.138889	0.027778	0	0.027778	0
0.083333	0	0.083333	0.055556	0	0.027778	0	0.027778	0.083333	0.111111	0.027778	0.083333	0.111111	0.027778	0.111111	0.083333	0	0.083333	0	0
0.055556	0	0.027778	0.055556	0	0.027778	0.027778	0.027778	0.111111	0.055556	0	0.055556	0.027778	0.138889	0.138889	0.027778	0.138889	0.027778	0.027778	0.027778
0	0	0	0	0	0	0	0	0	0	0	0	0	0	1	0	0	0	0	0
0	0	0	0	0	0	0	0	0	0	0	0	0	0	1	0	0	0	0	0
0	0	0	0	1	0	0	0	0	0	0	0	0	0	0	0	0	0	0	0
0	0	0	0	0	0	0	0	0	0	0	0	0	0	0	1	0	0	0	0
0.166667	0	0.25	0.083333	0	0.027778	0	0.027778	0	0.138889	0.027778	0	0	0.027778	0.055556	0.111111	0.027778	0.027778	0	0.027778
0.027778	0.027778	0.111111	0.055556	0.055556	0.138889	0.027778	0.027778	0	0.083333	0	0	0.083333	0.055556	0	0.25	0.027778	0	0	0.027778
0.194444	0	0.055556	0.138889	0.027778	0.083333	0	0	0	0.083333	0	0	0.166667	0.083333	0.027778	0.083333	0.027778	0.027778	0	0
0.111111	0	0.055556	0.083333	0.055556	0.111111	0	0.083333	0	0.055556	0	0	0.111111	0.083333	0	0.138889	0.027778	0.055556	0.027778	0
0.027778	0	0	0.083333	0.027778	0.083333	0	0	0.055556	0.111111	0.055556	0	0.138889	0.055556	0.111111	0.138889	0.027778	0	0	0.083333
0.055556	0	0.055556	0.138889	0.055556	0.027778	0.055556	0.027778	0.027778	0.027778	0	0	0.166667	0.027778	0.083333	0.166667	0.027778	0.027778	0	0.027778
0.055556	0	0.027778	0.055556	0	0.055556	0.027778	0.055556	0.083333	0.111111	0	0.083333	0.055556	0.055556	0.138889	0.083333	0.111111	0	0	0
MOTIF xxRxRxx_S_xxxxxDx ..R.R..S.....D.
letter-probability matrix: alength= 20 w= 15 nsites= 72 E= 6.5e-012
0.055556	0	0.013889	0	0.027778	0	0.027778	0.013889	0.083333	0.027778	0.013889	0.055556	0.180556	0.041667	0.180556	0.138889	0.055556	0.055556	0	0.027778
0	0	0.069444	0.055556	0	0.083333	0.027778	0.041667	0.055556	0.069444	0.027778	0.027778	0.097222	0.027778	0.166667	0.138889	0.041667	0.041667	0	0.027778
0	0	0	0	0	0	0	0	0	0	0	0	0	0	1	0	0	0	0	0
0.041667	0.013889	0.013889	0.097222	0.027778	0.083333	0.027778	0.055556	0.069444	0.055556	0	0.027778	0.097222	0.083333	0.069444	0.125	0.013889	0.069444	0	0.027778
0	0	0	0	0	0	0	0	0	0	0	0	0	0	1	0	0	0	0	0
0.083333	0	0.041667	0.027778	0.013889	0.083333	0.013889	0.041667	0.097222	0.041667	0.013889	0.013889	0.055556	0.069444	0.152778	0.166667	0.069444	0	0	0.013889
0.083333	0	0.027778	0.027778	0.055556	0.111111	0	0.013889	0.013889	0.027778	0.027778	0.111111	0.097222	0.055556	0.138889	0.138889	0	0.055556	0.013889	0
0	0	0	0	0	0	0	0	0	0	0	0	0	0	0	1	0	0	0	0
0.069444	0.013889	0.083333	0.069444	0.055556	0.083333	0.013889	0.083333	0.013889	0.152778	0	0.013889	0	0.041667	0.027778	0.166667	0.041667	0.055556	0.013889	0
0.027778	0.013889	0.069444	0.069444	0	0.138889	0	0.041667	0	0.027778	0	0.041667	0.097222	0.027778	0.027778	0.319444	0.069444	0.027778	0	0
0.041667	0	0.097222	0.166667	0.027778	0.069444	0.013889	0.013889	0.013889	0.111111	0	0.013889	0.055556	0.027778	0.083333	0.125	0.041667	0.069444	0	0.027778
0.041667	0	0.111111	0.041667	0	0.083333	0.027778	0.027778	0.055556	0.138889	0.013889	0.027778	0.055556	0.041667	0	0.138889	0.111111	0.027778	0	0.055556
0.041667	0.013889	0.111111	0.111111	0	0.097222	0.013889	0.041667	0.041667	0.111111	0.013889	0.013889	0.097222	0.013889	0.055556	0.166667	0.041667	0.013889	0	0
0	0	1	0	0	0	0	0	0	0	0	0	0	0	0	0	0	0	0	0
0.027778	0.013889	0.027778	0.152778	0.013889	0.069444	0.013889	0.027778	0.027778	0.083333	0.027778	0.041667	0.055556	0.041667	0.111111	0.194444	0.027778	0	0.013889	0.027778
MOTIF xxLQRxx_S_xxxxxxx ..LQR..S.......
letter-probability matrix: alength= 20 w= 15 nsites= 85 E= 2.7e-012
0.094118	0	0.023529	0.082353	0	0.070588	0.047059	0	0.058824	0.082353	0.011765	0.035294	0.129412	0.047059	0.129412	0.070588	0.082353	0.035294	0	0
0.035294	0.011765	0.023529	0.105882	0.023529	0.094118	0.023529	0.023529	0.105882	0.047059	0.011765	0.035294	0.129412	0.011765	0.070588	0.141176	0.070588	0.035294	0	0
0	0	0	0	0	0	0	0	0	1	0	0	0	0	0	0	0	0	0	0
0	0	0	0	0	0	0	0	0	0	0	0	0	1	0	0	0	0	0	0
0	0	0	0	0	0	0	0	0	0	0	0	0	0	1	0	0	0	0	0
0.070588	0	0.011765	0.058824	0.023529	0.035294	0.023529	0.023529	0.023529	0.070588	0	0.035294	0.023529	0.105882	0.117647	0.258824	0.070588	0.023529	0.011765	0.011765
0.047059	0	0	0.023529	0.035294	0.094118	0.035294	0.011765	0.035294	0.176471	0	0.094118	0.105882	0.047059	0.058824	0.141176	0.035294	0.058824	0	0
0	0	0	0	0	0	0	0	0	0	0	0	0	0	0	1	0	0	0	0
0.058824	0.023529	0.141176	0.082353	0.023529	0.047059	0.023529	0.070588	0.023529	0.094118	0.011765	0.047059	0	0.070588	0.023529	0.105882	0.047059	0.058824	0.011765	0.035294
0.058824	0	0.094118	0.105882	0.035294	0.035294	0	0.058824	0.023529	0.117647	0.011765	0.035294	0.129412	0.035294	0.047059	0.129412	0.047059	0.035294	0	0
0.070588	0	0.094118	0.094118	0.035294	0.058824	0.047059	0.035294	0.023529	0.011765	0	0.035294	0.035294	0.070588	0.023529	0.258824	0.070588	0.011765	0.011765	0.011765
0.105882	0.011765	0.047059	0.129412	0.047059	0.058824	0.011765	0.047059	0.070588	0.117647	0.023529	0	0.082353	0.047059	0.023529	0.058824	0.023529	0.070588	0.011765	0.011765
0.070588	0.011765	0.058824	0.070588	0.023529	0.058824	0.035294	0.047059	0.035294	0.082353	0.023529	0.070588	0.047059	0.023529	0.105882	0.141176	0.058824	0.023529	0	0.011765
0.023529	0	0.105882	0.058824	0.047059	0.070588	0.011765	0.035294	0.082353	0.082353	0	0.047059	0.047059	0.035294	0.070588	0.176471	0.047059	0.035294	0	0.023529
0.082353	0	0.011765	0.070588	0.058824	0.058824	0.023529	0	0.023529	0.117647	0.023529	0.011765	0.094118	0.058824	0.070588	0.129412	0.082353	0.058824	0.011765	0.011765
MOTIF xxxxRRx_S_xxxxHxx ....RR.S....H..
letter-probability matrix: alength= 20 w= 15 nsites= 22 E= 1.2e-001
0.090909	0	0.090909	0	0	0.136364	0.045455	0	0.045455	0.045455	0	0.045455	0.136364	0.045455	0.136364	0.045455	0.045455	0.045455	0	0.045455
0.136364	0	0.136364	0.136364	0	0.136364	0	0.045455	0.090909	0.090909	0	0	0.136364	0	0.090909	0	0	0	0	0
0.045455	0	0.045455	0	0.090909	0.090909	0	0.136364	0.045455	0.136364	0	0.045455	0.045455	0.045455	0	0.090909	0.090909	0.045455	0.045455	0
0	0	0.090909	0.090909	0.090909	0.045455	0	0	0.136364	0.136364	0	0.045455	0.136364	0.045455	0.136364	0	0	0	0.045455	0
0	0	0	0	0	0	0	0	0	0	0	0	0	0	1	0	0	0	0	0
0	0	0	0	0	0	0	0	0	0	0	0	0	0	1	0	0	0	0	0
0.045455	0.045455	0	0.045455	0	0.045455	0.090909	0	0.090909	0.136364	0	0	0	0	0.272727	0.090909	0.045455	0.090909	0	0
0	0	0	0	0	0	0	0	0	0	0	0	0	0	0	1	0	0	0	0
0.045455	0.045455	0.045455	0.045455	0	0.045455	0	0.090909	0	0.181818	0	0	0	0.045455	0.045455	0.181818	0.090909	0.045455	0	0.090909
0.045455	0	0.136364	0.090909	0	0.045455	0.045455	0	0.045455	0.136364	0	0	0.181818	0.090909	0	0.136364	0	0.045455	0	0
0.045455	0	0.136364	0.090909	0	0	0	0.090909	0	0.136364	0	0.045455	0.136364	0.045455	0.136364	0.045455	0.045455	0.045455	0	0
0.045455	0	0.090909	0.136364	0.045455	0	0	0.045455	0	0.181818	0	0.045455	0.090909	0.045455	0	0.045455	0.181818	0.045455	0	0
0	0	0	0	0	0	1	0	0	0	0	0	0	0	0	0	0	0	0	0
0.181818	0	0.136364	0.136364	0	0.090909	0	0	0	0.045455	0	0	0.045455	0.136364	0	0.090909	0.136364	0	0	0
0	0	0	0.045455	0.045455	0.227273	0	0	0	0.136364	0	0	0.090909	0.090909	0.045455	0.136364	0.045455	0.136364	0	0
MOTIF xAxxRRx_S_xxxxxxx .A..RR.S.......
letter-probability matrix: alength= 20 w= 15 nsites= 63 E= 6.2e-009
0.111111	0.015873	0.063492	0.031746	0	0.095238	0.015873	0	0.047619	0.063492	0.031746	0.047619	0.095238	0.015873	0.111111	0.126984	0.031746	0.079365	0	0.015873
1	0	0	0	0	0	0	0	0	0	0	0	0	0	0	0	0	0	0	0
0.142857	0.015873	0.031746	0.063492	0	0.079365	0.015873	0	0.063492	0.126984	0.031746	0.015873	0.031746	0.063492	0.031746	0.15873	0.047619	0.047619	0	0.031746
0.063492	0.015873	0	0.063492	0	0.079365	0.031746	0.015873	0.031746	0.031746	0.015873	0.047619	0.111111	0.047619	0.142857	0.15873	0.031746	0.095238	0	0.015873
0	0	0	0	0	0	0	0	0	0	0	0	0	0	1	0	0	0	0	0
0	0	0	0	0	0	0	0	0	0	0	0	0	0	1	0	0	0	0	0
0.079365	0	0.047619	0.079365	0	0.079365	0.015873	0.031746	0.031746	0.126984	0.047619	0.047619	0.047619	0.015873	0.063492	0.174603	0.031746	0.047619	0.015873	0.015873
0	0	0	0	0	0	0	0	0	0	0	0	0	0	0	1	0	0	0	0
0.095238	0.015873	0.095238	0.126984	0	0.063492	0.015873	0.031746	0	0.111111	0.015873	0.015873	0	0	0.047619	0.238095	0.015873	0.079365	0.031746	0
0.111111	0.015873	0.079365	0.111111	0.015873	0.063492	0.031746	0.047619	0	0.063492	0.015873	0.031746	0.047619	0.047619	0.015873	0.15873	0.015873	0.079365	0	0.047619
0.063492	0	0.015873	0.095238	0.047619	0.15873	0	0.015873	0.015873	0.095238	0	0.031746	0.111111	0	0.047619	0.174603	0.047619	0.063492	0	0.015873
0.063492	0.015873	0.063492	0.111111	0.015873	0.063492	0	0.047619	0	0.15873	0.031746	0.015873	0.111111	0.031746	0.031746	0.079365	0.111111	0.031746	0	0.015873
0.079365	0.015873	0.031746	0.079365	0.031746	0.095238	0	0.047619	0.015873	0.142857	0	0.047619	0.095238	0.047619	0.031746	0.142857	0.047619	0.031746	0	0.015873
0.063492	0.047619	0.095238	0.031746	0.015873	0.095238	0	0.031746	0.079365	0.095238	0.031746	0.031746	0.079365	0.047619	0.063492	0.095238	0.031746	0.047619	0	0.015873
0.031746	0	0.031746	0.079365	0.031746	0.095238	0.063492	0.015873	0.095238	0.047619	0.031746	0.015873	0.095238	0.015873	0.095238	0.079365	0.047619	0.079365	0	0.047619
MOTIF KxRxRxx_S_xxxxxxx K.R.R..S.......
letter-probability matrix: alength= 20 w= 15 nsites= 65 E= 1.4e-012
0	0	0	0	0	0	0	0	1	0	0	0	0	0	0	0	0	0	0	0
0.030769	0.015385	0.030769	0.076923	0.015385	0.061538	0	0	0.107692	0.123077	0	0.046154	0.076923	0.015385	0.169231	0.123077	0.061538	0.030769	0	0.015385
0	0	0	0	0	0	0	0	0	0	0	0	0	0	1	0	0	0	0	0
0.061538	0	0.046154	0.030769	0	0.092308	0.030769	0.030769	0.107692	0.076923	0	0.030769	0.076923	0.030769	0.123077	0.138462	0.030769	0.046154	0.015385	0.030769
0	0	0	0	0	0	0	0	0	0	0	0	0	0	1	0	0	0	0	0
0.046154	0	0.030769	0.046154	0.015385	0	0	0.030769	0.076923	0.061538	0.015385	0.061538	0.030769	0.046154	0.076923	0.292308	0.046154	0.092308	0	0.030769
0.092308	0.015385	0.123077	0.015385	0.061538	0.061538	0.076923	0	0.046154	0.092308	0.015385	0.061538	0.015385	0.046154	0.123077	0.076923	0.046154	0.030769	0	0
0	0	0	0	0	0	0	0	0	0	0	0	0	0	0	1	0	0	0	0
0.123077	0	0.092308	0.076923	0.030769	0.076923	0.030769	0.015385	0	0.107692	0.015385	0.015385	0	0.061538	0.046154	0.138462	0.046154	0.061538	0	0.061538
0.015385	0.030769	0.138462	0.138462	0.030769	0.107692	0	0.015385	0	0.061538	0	0.046154	0.046154	0	0.030769	0.230769	0.061538	0.015385	0.015385	0.015385
0.030769	0	0.123077	0.107692	0.030769	0.046154	0.030769	0.030769	0.030769	0.046154	0.030769	0.030769	0.092308	0.076923	0.061538	0.138462	0.046154	0.015385	0	0.030769
0.046154	0	0.061538	0.169231	0	0.061538	0.015385	0.030769	0.015385	0.076923	0.015385	0.015385	0.061538	0.030769	0.046154	0.2	0.092308	0.015385	0.015385	0.030769
0.061538	0.030769	0.076923	0.2	0.030769	0.030769	0.015385	0	0.046154	0.076923	0.030769	0.046154	0.092308	0	0.076923	0.061538	0.061538	0.061538	0	0
0.076923	0	0	0.076923	0.015385	0.153846	0	0.015385	0.030769	0.123077	0.046154	0.046154	0.046154	0.015385	0.061538	0.184615	0.030769	0.076923	0	0
0.092308	0	0.015385	0.138462	0.015385	0.046154	0	0	0.092308	0.061538	0	0.046154	0.107692	0.076923	0.061538	0.107692	0.061538	0.061538	0	0.015385
MOTIF xxLxRSx_S_xxxxxxx ..L.RS.S.......
letter-probability matrix: alength= 20 w= 15 nsites= 182 E= 1.1e-023
0.082418	0.021978	0.021978	0.054945	0.021978	0.093407	0.027473	0.027473	0.049451	0.06044	0.010989	0.043956	0.10989	0.038462	0.104396	0.131868	0.038462	0.049451	0	0.010989
0.054945	0.005495	0.010989	0.038462	0.032967	0.093407	0.010989	0.027473	0.076923	0.082418	0.005495	0.065934	0.10989	0.032967	0.098901	0.10989	0.087912	0.032967	0.005495	0.016484
0	0	0	0	0	0	0	0	0	1	0	0	0	0	0	0	0	0	0	0
0.06044	0.016484	0.038462	0.021978	0.038462	0.071429	0.005495	0.032967	0.082418	0.065934	0.021978	0.043956	0.065934	0	0.175824	0.131868	0.06044	0.016484	0.016484	0.032967
0	0	0	0	0	0	0	0	0	0	0	0	0	0	1	0	0	0	0	0
0	0	0	0	0	0	0	0	0	0	0	0	0	0	0	1	0	0	0	0
0.043956	0	0.043956	0.038462	0.027473	0.049451	0.06044	0.038462	0.043956	0.087912	0.016484	0.071429	0.076923	0.104396	0.06044	0.120879	0.027473	0.054945	0.010989	0.021978
0	0	0	0	0	0	0	0	0	0	0	0	0	0	0	1	0	0	0	0
0.076923	0.016484	0.065934	0.087912	0.032967	0.065934	0.027473	0.043956	0.027473	0.142857	0.043956	0.005495	0	0.06044	0.027473	0.087912	0.06044	0.087912	0.010989	0.027473
0.049451	0.010989	0.098901	0.098901	0.021978	0.071429	0.005495	0.021978	0.027473	0.049451	0.016484	0.027473	0.120879	0.049451	0.032967	0.192308	0.043956	0.027473	0.010989	0.021978
0.06044	0.021978	0.06044	0.098901	0.038462	0.071429	0.016484	0.032967	0.043956	0.071429	0	0.038462	0.065934	0.032967	0.043956	0.164835	0.065934	0.043956	0.005495	0.021978
0.032967	0.010989	0.049451	0.038462	0.016484	0.071429	0.010989	0.049451	0.043956	0.142857	0.010989	0.054945	0.115385	0.076923	0.032967	0.120879	0.043956	0.065934	0	0.010989
0.071429	0.010989	0.065934	0.054945	0.032967	0.104396	0.027473	0.021978	0.038462	0.115385	0.016484	0.032967	0.098901	0.032967	0.071429	0.120879	0.027473	0.038462	0	0.016484
0.06044	0.016484	0.065934	0.06044	0.027473	0.104396	0.005495	0.032967	0.038462	0.065934	0.005495	0.06044	0.093407	0.027473	0.065934	0.142857	0.054945	0.043956	0.010989	0.016484
0.043956	0	0.06044	0.054945	0.021978	0.071429	0.016484	0.021978	0.076923	0.104396	0.010989	0.054945	0.120879	0.027473	0.082418	0.104396	0.054945	0.065934	0	0.005495
MOTIF xxxKRRx_S_xxxxxxx ...KRR.S.......
letter-probability matrix: alength= 20 w= 15 nsites= 56 E= 1.0e-008
0.089286	0.017857	0.035714	0.089286	0.035714	0.089286	0.017857	0.035714	0.035714	0.035714	0.035714	0.053571	0.125	0	0.107143	0.089286	0	0.089286	0	0.017857
0	0.017857	0.053571	0.035714	0.017857	0.089286	0	0.035714	0.107143	0.125	0	0	0.125	0.053571	0.089286	0.125	0.017857	0.089286	0	0.017857
0.053571	0	0.017857	0	0.017857	0.053571	0.035714	0.017857	0.125	0.071429	0.035714	0.017857	0.107143	0.017857	0.214286	0.125	0.035714	0.017857	0	0.035714
0	0	0	0	0	0	0	0	1	0	0	0	0	0	0	0	0	0	0	0
0	0	0	0	0	0	0	0	0	0	0	0	0	0	1	0	0	0	0	0
0	0	0	0	0	0	0	0	0	0	0	0	0	0	1	0	0	0	0	0
0.053571	0	0.053571	0.017857	0	0.035714	0.053571	0.053571	0.071429	0.160714	0	0.035714	0.035714	0.035714	0.107143	0.107143	0.053571	0.071429	0.017857	0.035714
0	0	0	0	0	0	0	0	0	0	0	0	0	0	0	1	0	0	0	0
0.089286	0.035714	0.071429	0.089286	0	0.053571	0.017857	0.017857	0.035714	0.071429	0.035714	0.053571	0	0.035714	0.017857	0.142857	0.089286	0.089286	0.017857	0.035714
0.089286	0.017857	0.071429	0.107143	0	0.053571	0	0.017857	0	0.035714	0	0.035714	0.160714	0.017857	0.035714	0.178571	0.071429	0.107143	0	0
0.071429	0	0.035714	0.178571	0.089286	0.053571	0	0.017857	0.035714	0.035714	0	0.035714	0.071429	0.089286	0	0.160714	0.017857	0.089286	0	0.017857
0.053571	0.017857	0.089286	0.107143	0.053571	0.125	0	0.053571	0	0.107143	0	0.017857	0.089286	0.035714	0.017857	0.142857	0.053571	0.017857	0	0.017857
0.071429	0	0.089286	0.125	0.035714	0.053571	0	0.071429	0.053571	0.053571	0.017857	0.035714	0.125	0	0.035714	0.125	0.017857	0.053571	0	0.035714
0.071429	0.017857	0	0.160714	0	0.107143	0.017857	0.017857	0.071429	0.053571	0	0.053571	0.142857	0.053571	0.017857	0.125	0.017857	0.035714	0.017857	0.017857
0.071429	0	0.053571	0.107143	0.017857	0.107143	0.017857	0	0.053571	0.089286	0	0.035714	0.089286	0.053571	0.053571	0.142857	0.017857	0.071429	0	0.017857
MOTIF xxRxRKx_S_xxxxxxx ..R.RK.S.......
letter-probability matrix: alength= 20 w= 15 nsites= 53 E= 8.5e-011
0.075472	0.056604	0.018868	0.037736	0.018868	0.113208	0	0.018868	0	0.075472	0.018868	0.037736	0.09434	0.018868	0.188679	0.056604	0.056604	0.075472	0.018868	0.018868
0.018868	0	0.018868	0.09434	0	0.113208	0.037736	0.018868	0.169811	0.113208	0.018868	0.037736	0.075472	0.018868	0.169811	0.09434	0	0	0	0
0	0	0	0	0	0	0	0	0	0	0	0	0	0	1	0	0	0	0	0
0.056604	0	0.018868	0.09434	0	0.113208	0	0.018868	0.283019	0.056604	0	0.037736	0.075472	0.037736	0.037736	0.09434	0.056604	0.018868	0	0
0	0	0	0	0	0	0	0	0	0	0	0	0	0	1	0	0	0	0	0
0	0	0	0	0	0	0	0	1	0	0	0	0	0	0	0	0	0	0	0
0.09434	0	0.018868	0.075472	0.018868	0.09434	0	0.037736	0.056604	0.113208	0	0.075472	0.056604	0.056604	0.09434	0.113208	0.037736	0.037736	0	0.018868
0	0	0	0	0	0	0	0	0	0	0	0	0	0	0	1	0	0	0	0
0.075472	0.018868	0.056604	0.037736	0.075472	0.150943	0	0.113208	0.037736	0.056604	0	0.018868	0	0.037736	0.018868	0.188679	0.056604	0.037736	0	0.018868
0.018868	0	0.075472	0.150943	0.018868	0.132075	0.018868	0	0.018868	0.075472	0	0.09434	0.075472	0.056604	0	0.150943	0.056604	0.056604	0	0
0.056604	0.018868	0.056604	0.113208	0	0.037736	0	0.037736	0	0.09434	0	0.018868	0	0.075472	0	0.301887	0.075472	0.037736	0	0.075472
0.056604	0.018868	0.09434	0.075472	0.037736	0.113208	0.037736	0.018868	0.056604	0.075472	0	0.018868	0.037736	0.056604	0.056604	0.132075	0.018868	0.018868	0.018868	0.056604
0.037736	0	0.113208	0.09434	0.018868	0.056604	0.037736	0.075472	0.056604	0.018868	0.018868	0.018868	0.09434	0.09434	0.037736	0.207547	0	0.018868	0	0
0.075472	0.056604	0	0.075472	0.075472	0.037736	0.056604	0.056604	0.037736	0.056604	0	0.037736	0.075472	0.018868	0.075472	0.09434	0.056604	0.075472	0	0.037736
0.056604	0	0.113208	0.113208	0.018868	0.056604	0	0	0.056604	0.056604	0.018868	0.075472	0.056604	0.056604	0.150943	0.056604	0.018868	0.09434	0	0
MOTIF xxxxRRx_S_Lxxxxxx ....RR.SL......
letter-probability matrix: alength= 20 w= 15 nsites= 96 E= 3.1e-012
0.09375	0.010417	0.020833	0.083333	0.03125	0.09375	0.020833	0.010417	0.083333	0.041667	0.03125	0.03125	0.09375	0.041667	0.052083	0.145833	0.052083	0.052083	0	0.010417
0	0.010417	0.03125	0.072917	0.020833	0.104167	0.03125	0.020833	0.083333	0.09375	0.010417	0.010417	0.114583	0.03125	0.072917	0.135417	0.072917	0.0625	0.010417	0.010417
0.072917	0	0.041667	0.0625	0.03125	0.104167	0.03125	0.041667	0.041667	0.072917	0.020833	0.010417	0.125	0.03125	0.072917	0.104167	0.041667	0.083333	0	0.010417
0.052083	0	0.020833	0.09375	0.03125	0.125	0.010417	0.020833	0	0.072917	0.03125	0.020833	0.114583	0.041667	0.09375	0.114583	0.0625	0.083333	0.010417	0
0	0	0	0	0	0	0	0	0	0	0	0	0	0	1	0	0	0	0	0
0	0	0	0	0	0	0	0	0	0	0	0	0	0	1	0	0	0	0	0
0.0625	0.010417	0.083333	0.041667	0	0.135417	0	0.020833	0.052083	0.135417	0.020833	0.072917	0.072917	0.03125	0.041667	0.104167	0.03125	0.041667	0.020833	0.020833
0	0	0	0	0	0	0	0	0	0	0	0	0	0	0	1	0	0	0	0
0	0	0	0	0	0	0	0	0	1	0	0	0	0	0	0	0	0	0	0
0.0625	0.010417	0.072917	0.052083	0.020833	0.104167	0.010417	0.03125	0	0.09375	0	0.020833	0.145833	0.052083	0.020833	0.1875	0.072917	0.041667	0	0
0.083333	0.03125	0.072917	0.104167	0.010417	0.145833	0.03125	0.041667	0.03125	0.072917	0.020833	0	0.03125	0.0625	0	0.208333	0.020833	0.020833	0	0.010417
0.010417	0	0.041667	0.09375	0.03125	0.052083	0	0.083333	0.041667	0.145833	0.020833	0.020833	0.083333	0.0625	0.072917	0.125	0.0625	0.03125	0	0.020833
0.020833	0.010417	0.083333	0.104167	0.03125	0.15625	0	0.03125	0.052083	0.0625	0.03125	0.010417	0.072917	0.03125	0.041667	0.145833	0.09375	0.020833	0	0
0.09375	0.020833	0.104167	0.03125	0.052083	0.052083	0.020833	0	0.083333	0.104167	0	0.052083	0.03125	0.052083	0.114583	0.104167	0.052083	0.010417	0.010417	0.010417
0.052083	0.010417	0.020833	0.09375	0.03125	0.145833	0.03125	0.020833	0.0625	0.135417	0.020833	0	0.083333	0.083333	0.020833	0.114583	0.041667	0.020833	0.010417	0
MOTIF xxRxRxN_S_xxxxxxx ..R.R.NS.......
letter-probability matrix: alength= 20 w= 15 nsites= 39 E= 1.5e-008
0.025641	0	0.025641	0.025641	0	0.076923	0	0.025641	0	0.076923	0.025641	0.051282	0.102564	0.051282	0.230769	0.205128	0.025641	0.051282	0	0
0.025641	0.025641	0.025641	0.076923	0.051282	0.076923	0	0.025641	0.179487	0.076923	0.025641	0.051282	0.025641	0.102564	0.051282	0.128205	0.025641	0	0	0.025641
0	0	0	0	0	0	0	0	0	0	0	0	0	0	1	0	0	0	0	0
0	0	0.025641	0.051282	0.025641	0.025641	0.025641	0	0.025641	0.025641	0.025641	0.025641	0.128205	0.051282	0.282051	0.153846	0.051282	0.076923	0	0
0	0	0	0	0	0	0	0	0	0	0	0	0	0	1	0	0	0	0	0
0.051282	0	0.025641	0.025641	0.025641	0	0.102564	0	0	0.051282	0.051282	0.025641	0.076923	0.025641	0.102564	0.205128	0.076923	0.076923	0.025641	0.051282
0	0	0	0	0	0	0	0	0	0	0	1	0	0	0	0	0	0	0	0
0	0	0	0	0	0	0	0	0	0	0	0	0	0	0	1	0	0	0	0
0.051282	0	0.076923	0.025641	0.025641	0.051282	0.051282	0.051282	0.051282	0.153846	0.051282	0.051282	0	0	0	0.179487	0.102564	0.025641	0.051282	0
0	0	0.128205	0.076923	0	0.153846	0.025641	0.025641	0	0	0	0.025641	0.128205	0.051282	0.025641	0.25641	0.076923	0	0.025641	0
0.025641	0.025641	0.051282	0.153846	0	0.230769	0.025641	0.025641	0.051282	0.051282	0.025641	0	0.025641	0.025641	0.025641	0.179487	0.076923	0	0	0
0.051282	0	0	0.076923	0.076923	0.025641	0.025641	0.051282	0.051282	0.076923	0.051282	0.076923	0.025641	0.051282	0.051282	0.153846	0.051282	0.076923	0	0.025641
0.025641	0	0.102564	0	0.051282	0.076923	0.025641	0.025641	0.051282	0.076923	0.025641	0.076923	0.076923	0	0.025641	0.230769	0.051282	0.025641	0	0.051282
0.025641	0	0	0.051282	0	0.128205	0.025641	0	0.051282	0.051282	0.025641	0.051282	0.25641	0.051282	0.102564	0.153846	0	0.025641	0	0
0.051282	0	0	0.051282	0	0.102564	0.102564	0.025641	0	0.051282	0	0.051282	0.076923	0.051282	0.153846	0.102564	0.051282	0.102564	0	0.025641
MOTIF xxLxRTx_S_xxSxxxx ..L.RT.S..S....
letter-probability matrix: alength= 20 w= 15 nsites= 23 E= 5.4e-004
0.043478	0	0.086957	0.043478	0	0.043478	0	0	0.043478	0.086957	0.043478	0.043478	0.086957	0	0.173913	0.217391	0.086957	0	0	0
0.086957	0	0	0.043478	0.043478	0.130435	0.043478	0	0	0.043478	0	0.086957	0.043478	0.043478	0.086957	0.347826	0	0	0	0
0	0	0	0	0	0	0	0	0	1	0	0	0	0	0	0	0	0	0	0
0.043478	0	0	0.043478	0	0	0.086957	0.043478	0.086957	0.043478	0	0.043478	0.130435	0	0.173913	0.130435	0.043478	0.086957	0	0.043478
0	0	0	0	0	0	0	0	0	0	0	0	0	0	1	0	0	0	0	0
0	0	0	0	0	0	0	0	0	0	0	0	0	0	0	0	1	0	0	0
0.043478	0	0.043478	0.043478	0	0.043478	0	0	0.086957	0.217391	0	0	0.217391	0.086957	0.043478	0.086957	0	0.086957	0	0
0	0	0	0	0	0	0	0	0	0	0	0	0	0	0	1	0	0	0	0
0.086957	0.043478	0.086957	0.086957	0	0.086957	0	0	0.086957	0.043478	0.043478	0.043478	0	0	0.086957	0.086957	0.130435	0.086957	0	0
0.086957	0.043478	0	0.26087	0	0.043478	0	0	0	0	0	0	0.086957	0	0.043478	0.347826	0.086957	0	0	0
0	0	0	0	0	0	0	0	0	0	0	0	0	0	0	1	0	0	0	0
0.043478	0	0.043478	0.043478	0	0	0	0.130435	0.043478	0.391304	0.043478	0	0	0.043478	0.086957	0.086957	0.043478	0	0	0
0.043478	0.043478	0	0.086957	0	0	0	0.043478	0.043478	0.043478	0	0.043478	0.130435	0.043478	0.043478	0.26087	0.043478	0.043478	0	0.086957
0.086957	0	0	0.130435	0	0.130435	0	0.043478	0	0.086957	0	0.086957	0.043478	0.043478	0.043478	0.26087	0	0	0	0.043478
0.043478	0	0.043478	0.043478	0.086957	0.086957	0	0	0.043478	0.086957	0.043478	0.086957	0	0.043478	0	0.130435	0.130435	0.130435	0	0
MOTIF xxxxRSR_S_xSxxxxx ....RSRS.S.....
letter-probability matrix: alength= 20 w= 15 nsites= 72 E= 1.9e-016
0.055556	0	0	0.069444	0.013889	0.069444	0.055556	0.013889	0.055556	0.041667	0	0.055556	0.069444	0.069444	0.208333	0.097222	0.041667	0.027778	0	0.055556
0.027778	0	0.013889	0.013889	0	0.097222	0.041667	0	0.055556	0.111111	0	0	0.083333	0.013889	0.111111	0.333333	0.055556	0.013889	0	0.027778
0.013889	0	0	0.069444	0.027778	0.097222	0.013889	0	0.069444	0	0	0.041667	0.125	0.041667	0.347222	0.083333	0	0.041667	0	0.027778
0.013889	0.027778	0	0	0.013889	0.027778	0.027778	0.027778	0.041667	0.041667	0	0	0.069444	0.097222	0.208333	0.333333	0.027778	0.013889	0	0.027778
0	0	0	0	0	0	0	0	0	0	0	0	0	0	1	0	0	0	0	0
0	0	0	0	0	0	0	0	0	0	0	0	0	0	0	1	0	0	0	0
0	0	0	0	0	0	0	0	0	0	0	0	0	0	1	0	0	0	0	0
0	0	0	0	0	0	0	0	0	0	0	0	0	0	0	1	0	0	0	0
0.027778	0	0	0.027778	0.013889	0.125	0.027778	0.013889	0.069444	0.111111	0	0.013889	0	0.027778	0.333333	0.138889	0	0.027778	0.013889	0.027778
0	0	0	0	0	0	0	0	0	0	0	0	0	0	0	1	0	0	0	0
0.013889	0	0.041667	0.027778	0.027778	0.069444	0.027778	0.013889	0.013889	0.027778	0.027778	0.013889	0.236111	0.041667	0.138889	0.138889	0.013889	0.027778	0	0.097222
0.055556	0.013889	0.097222	0.013889	0.013889	0.097222	0.013889	0.027778	0	0.027778	0.013889	0.055556	0.111111	0.013889	0	0.305556	0.097222	0.041667	0	0
0.013889	0.013889	0.013889	0.111111	0	0.055556	0.027778	0.041667	0.069444	0	0	0.027778	0.166667	0.013889	0.152778	0.180556	0.027778	0.013889	0	0.069444
0.083333	0	0.069444	0.055556	0	0.027778	0	0.013889	0.027778	0.097222	0.013889	0.055556	0.111111	0.013889	0.097222	0.152778	0.111111	0.041667	0	0.027778
0.041667	0	0.083333	0	0.013889	0.083333	0.013889	0.027778	0.069444	0.027778	0.013889	0.013889	0.111111	0.013889	0.236111	0.111111	0.041667	0.041667	0	0.055556
MOTIF xxxxRRx_S_xxxxxxx ....RR.S.......
letter-probability matrix: alength= 20 w= 15 nsites= 637 E= 3.6e-067
0.064364	0.012559	0.037677	0.078493	0.025118	0.078493	0.028257	0.012559	0.043956	0.070644	0.017268	0.037677	0.097331	0.042386	0.086342	0.130298	0.059655	0.048666	0.00471	0.023548
0	0.015699	0.053375	0.078493	0.018838	0.086342	0.017268	0.036107	0.056515	0.072214	0.012559	0.025118	0.120879	0.050235	0.120879	0.100471	0.061224	0.042386	0.009419	0.021978
0.073783	0.014129	0.034537	0.075353	0.025118	0.078493	0.014129	0.039246	0.065934	0.105181	0.012559	0.020408	0.073783	0.040816	0.091052	0.1146	0.050235	0.042386	0.009419	0.018838
0.069074	0.018838	0.040816	0.067504	0.029827	0.087912	0.023548	0.026688	0	0.084772	0.012559	0.021978	0.084772	0.061224	0.10675	0.135008	0.054945	0.054945	0.006279	0.012559
0	0	0	0	0	0	0	0	0	0	0	0	0	0	1	0	0	0	0	0
0	0	0	0	0	0	0	0	0	0	0	0	0	0	1	0	0	0	0	0
0.078493	0.023548	0.053375	0.036107	0	0.100471	0.045526	0.028257	0.051805	0.092622	0.007849	0.042386	0.089482	0.029827	0.095761	0.125589	0.031397	0.034537	0.009419	0.023548
0	0	0	0	0	0	0	0	0	0	0	0	0	0	0	1	0	0	0	0
0.089482	0.014129	0.089482	0.078493	0	0.097331	0.023548	0.042386	0.014129	0	0.023548	0.025118	0	0.070644	0.064364	0.178964	0.069074	0.078493	0.010989	0.029827
0.072214	0.014129	0.073783	0.084772	0.025118	0.067504	0.012559	0.031397	0.015699	0.075353	0.00471	0.036107	0.103611	0.043956	0.028257	0.178964	0.061224	0.051805	0.00471	0.014129
0.069074	0.010989	0.062794	0.072214	0.025118	0.072214	0.018838	0.023548	0.020408	0.098901	0.009419	0.018838	0.102041	0.045526	0.036107	0.180534	0.036107	0.056515	0.015699	0.025118
0.072214	0.015699	0.058085	0.103611	0.029827	0.053375	0.017268	0.045526	0.021978	0.092622	0.012559	0.031397	0.084772	0.026688	0.036107	0.145997	0.076923	0.042386	0.007849	0.025118
0.080063	0.015699	0.061224	0.097331	0.017268	0.080063	0	0.037677	0.023548	0.081633	0.014129	0.025118	0.10989	0.054945	0.042386	0.133438	0.043956	0.065934	0.00314	0.012559
0.069074	0.007849	0.048666	0.062794	0.028257	0.072214	0.012559	0.026688	0.036107	0.087912	0.012559	0.042386	0.092622	0.051805	0.072214	0.139717	0.064364	0.040816	0.009419	0.021978
0.073783	0.014129	0.062794	0.078493	0.021978	0.083203	0.018838	0.034537	0.043956	0.076923	0.014129	0.026688	0.105181	0.047096	0.048666	0.133438	0.047096	0.043956	0.007849	0.017268
MOTIF xxxxxxx_S_DSExExx .......SDSE.E..
letter-probability matrix: alength= 20 w= 15 nsites= 71 E= 2.5e-014
0.084507	0	0.126761	0.225352	0	0.056338	0.014085	0.042254	0.126761	0.014085	0	0.028169	0.042254	0.028169	0.028169	0.112676	0.014085	0.014085	0	0.042254
0.042254	0.014085	0.028169	0.098592	0	0.042254	0	0.028169	0.070423	0.112676	0.028169	0	0.126761	0.028169	0.140845	0.112676	0.070423	0.028169	0.014085	0.014085
0.056338	0.070423	0.042254	0.056338	0.028169	0.084507	0.014085	0.056338	0.070423	0.070423	0	0.042254	0.15493	0.056338	0.070423	0.084507	0.028169	0.014085	0	0
0.028169	0	0.084507	0.070423	0.014085	0.042254	0.042254	0.028169	0.15493	0.084507	0.014085	0.056338	0.056338	0.014085	0.084507	0.126761	0.028169	0.042254	0.014085	0.014085
0.070423	0.028169	0.042254	0.140845	0.014085	0.084507	0.042254	0.056338	0.042254	0.112676	0	0.070423	0.084507	0	0.042254	0.070423	0.056338	0.028169	0	0.014085
0.028169	0.042254	0.028169	0.140845	0.028169	0.028169	0.042254	0.042254	0.028169	0.028169	0	0.098592	0.098592	0.112676	0.098592	0.070423	0.042254	0.028169	0	0.014085
0.15493	0.014085	0.15493	0.056338	0.042254	0.084507	0.014085	0.042254	0.042254	0.140845	0.014085	0.028169	0.014085	0	0.042254	0.098592	0.014085	0.028169	0	0.014085
0	0	0	0	0	0	0	0	0	0	0	0	0	0	0	1	0	0	0	0
0	0	1	0	0	0	0	0	0	0	0	0	0	0	0	0	0	0	0	0
0	0	0	0	0	0	0	0	0	0	0	0	0	0	0	1	0	0	0	0
0	0	0	1	0	0	0	0	0	0	0	0	0	0	0	0	0	0	0	0
0.028169	0	0.140845	0.239437	0	0.042254	0	0.056338	0.028169	0.042254	0.014085	0.084507	0.028169	0.014085	0	0.183099	0.056338	0.028169	0	0.014085
0	0	0	1	0	0	0	0	0	0	0	0	0	0	0	0	0	0	0	0
0.084507	0.014085	0.197183	0.239437	0	0.084507	0	0.014085	0.028169	0.070423	0	0.014085	0.014085	0.056338	0.042254	0.042254	0.014085	0.084507	0	0
0.070423	0	0.084507	0.169014	0	0.014085	0.014085	0.028169	0.098592	0.112676	0.014085	0.028169	0.098592	0.014085	0.042254	0.070423	0.056338	0.042254	0.014085	0.028169
MOTIF xxxKRKx_S_xxxxxxx ...KRK.S.......
letter-probability matrix: alength= 20 w= 15 nsites= 69 E= 4.7e-012
0.101449	0	0.028986	0.043478	0.028986	0.115942	0.014493	0.014493	0.173913	0.043478	0	0.043478	0.028986	0	0.043478	0.15942	0.101449	0.057971	0	0
0.101449	0.014493	0.043478	0.115942	0	0.086957	0	0.014493	0.115942	0.072464	0.014493	0.014493	0.043478	0.043478	0.072464	0.101449	0.101449	0.043478	0	0
0.101449	0	0.014493	0.028986	0.014493	0.072464	0.014493	0.028986	0.231884	0.086957	0.028986	0.057971	0.043478	0.043478	0	0.086957	0.043478	0.072464	0.014493	0.014493
0	0	0	0	0	0	0	0	1	0	0	0	0	0	0	0	0	0	0	0
0	0	0	0	0	0	0	0	0	0	0	0	0	0	1	0	0	0	0	0
0	0	0	0	0	0	0	0	1	0	0	0	0	0	0	0	0	0	0	0
0.072464	0.014493	0.028986	0.014493	0.086957	0.072464	0.043478	0.014493	0.072464	0.130435	0.014493	0.043478	0.072464	0.028986	0.086957	0.072464	0.057971	0.014493	0	0.057971
0	0	0	0	0	0	0	0	0	0	0	0	0	0	0	1	0	0	0	0
0.101449	0.014493	0.043478	0.115942	0.014493	0.072464	0.028986	0.057971	0.028986	0.101449	0.028986	0.014493	0	0.043478	0.028986	0.188406	0.057971	0.057971	0	0
0	0	0.101449	0.115942	0.028986	0.072464	0	0.043478	0.014493	0.072464	0.014493	0.028986	0.115942	0.014493	0.014493	0.173913	0.043478	0.115942	0.028986	0
0.101449	0	0.115942	0.188406	0.014493	0.072464	0	0.028986	0.028986	0.086957	0	0.043478	0.072464	0.101449	0	0.057971	0.057971	0.028986	0	0
0.115942	0.043478	0.115942	0.144928	0.014493	0.086957	0	0.028986	0.043478	0.072464	0	0.014493	0.057971	0.043478	0.014493	0.15942	0.028986	0	0	0.014493
0.057971	0	0.115942	0.101449	0.028986	0.072464	0.014493	0.043478	0.028986	0.072464	0	0.014493	0.144928	0.043478	0.014493	0.173913	0	0.028986	0	0.043478
0.072464	0	0.028986	0.130435	0.028986	0.072464	0.014493	0.028986	0.028986	0.115942	0.014493	0.043478	0.101449	0.014493	0.014493	0.115942	0.057971	0.086957	0	0.028986
0.043478	0.014493	0.072464	0.115942	0.014493	0.130435	0.014493	0.043478	0.101449	0.028986	0.014493	0.014493	0.144928	0.028986	0.014493	0.130435	0	0.043478	0.014493	0.014493
MOTIF Kxxxxxx_S_DxExxxx K......SD.E....
letter-probability matrix: alength= 20 w= 15 nsites= 90 E= 8.3e-014
0	0	0	0	0	0	0	0	1	0	0	0	0	0	0	0	0	0	0	0
0	0.022222	0.033333	0.077778	0	0.133333	0.022222	0	0.111111	0.066667	0.011111	0.122222	0.077778	0.011111	0.122222	0.111111	0.011111	0.055556	0	0.011111
0.022222	0.011111	0.066667	0.122222	0.033333	0.033333	0.022222	0.044444	0.122222	0.044444	0.011111	0.066667	0.066667	0.033333	0.088889	0.088889	0.033333	0.077778	0.011111	0
0.066667	0.011111	0.1	0.111111	0.033333	0.055556	0.011111	0.044444	0.111111	0.044444	0	0.033333	0.044444	0.055556	0.055556	0.088889	0.055556	0.044444	0.011111	0.022222
0.055556	0.022222	0.1	0.133333	0.044444	0.066667	0.022222	0.033333	0.111111	0.088889	0.011111	0.011111	0.033333	0.022222	0.022222	0.133333	0.066667	0.022222	0	0
0.044444	0	0.144444	0.211111	0.011111	0.066667	0.011111	0.077778	0.011111	0.066667	0.011111	0.022222	0.055556	0.055556	0.044444	0.055556	0.044444	0.066667	0	0
0.066667	0.011111	0.2	0.088889	0.011111	0.055556	0.011111	0.066667	0.088889	0.044444	0	0.033333	0.033333	0.033333	0.033333	0.155556	0.022222	0.033333	0.011111	0
0	0	0	0	0	0	0	0	0	0	0	0	0	0	0	1	0	0	0	0
0	0	1	0	0	0	0	0	0	0	0	0	0	0	0	0	0	0	0	0
0.066667	0.011111	0.133333	0.233333	0	0.033333	0	0.044444	0.022222	0.077778	0.011111	0.022222	0.044444	0.022222	0.022222	0.144444	0.077778	0.022222	0	0.011111
0	0	0	1	0	0	0	0	0	0	0	0	0	0	0	0	0	0	0	0
0.088889	0	0.144444	0.177778	0.011111	0.055556	0.022222	0	0.033333	0.077778	0.022222	0.055556	0.022222	0.066667	0.033333	0.1	0.044444	0.022222	0	0.022222
0.011111	0.011111	0.2	0.155556	0.022222	0.055556	0.011111	0.022222	0.1	0.055556	0.011111	0.044444	0.044444	0.033333	0.033333	0.122222	0.022222	0.033333	0	0.011111
0.066667	0.011111	0.077778	0.177778	0.022222	0.055556	0.022222	0.011111	0.088889	0.044444	0	0.066667	0.044444	0.033333	0.055556	0.111111	0.011111	0.066667	0	0.033333
0.066667	0	0.122222	0.177778	0.022222	0.055556	0.011111	0	0.055556	0.055556	0.022222	0.022222	0.077778	0.022222	0.033333	0.144444	0.033333	0.044444	0.011111	0.022222
MOTIF xxLxRQx_S_xxxxxxx ..L.RQ.S.......
letter-probability matrix: alength= 20 w= 15 nsites= 54 E= 8.1e-008
0.092593	0.037037	0.018519	0.055556	0.018519	0.055556	0	0.018519	0.055556	0.037037	0.037037	0.037037	0.111111	0.092593	0.055556	0.111111	0.055556	0.074074	0.018519	0.018519
0.12963	0.018519	0.037037	0.018519	0.055556	0.055556	0.018519	0.074074	0.12963	0.037037	0.018519	0	0.12963	0.074074	0.037037	0.055556	0.037037	0.074074	0	0
0	0	0	0	0	0	0	0	0	1	0	0	0	0	0	0	0	0	0	0
0.166667	0.037037	0.018519	0.074074	0.037037	0.018519	0.018519	0.018519	0.092593	0.055556	0	0.018519	0.037037	0	0.111111	0.12963	0.037037	0.074074	0.018519	0.037037
0	0	0	0	0	0	0	0	0	0	0	0	0	0	1	0	0	0	0	0
0	0	0	0	0	0	0	0	0	0	0	0	0	1	0	0	0	0	0	0
0.12963	0.018519	0.092593	0.074074	0.037037	0.055556	0.018519	0.055556	0.037037	0.12963	0	0.037037	0.055556	0.074074	0.037037	0.074074	0.018519	0.037037	0	0.018519
0	0	0	0	0	0	0	0	0	0	0	0	0	0	0	1	0	0	0	0
0.074074	0.037037	0.037037	0.074074	0.111111	0.018519	0.037037	0.037037	0	0.166667	0	0.018519	0	0.055556	0	0.148148	0.092593	0.092593	0	0
0.092593	0.037037	0.092593	0.148148	0.018519	0.055556	0.018519	0.018519	0.018519	0.037037	0	0.018519	0.055556	0.018519	0.055556	0.240741	0.037037	0.037037	0	0
0.092593	0.018519	0.018519	0.111111	0.018519	0.166667	0.018519	0.055556	0	0.037037	0	0.037037	0.055556	0.055556	0.018519	0.259259	0	0.037037	0	0
0.074074	0.037037	0.074074	0.074074	0.018519	0.037037	0	0.018519	0.074074	0.111111	0	0.037037	0.037037	0.055556	0.037037	0.240741	0.037037	0.037037	0	0
0.037037	0	0.055556	0.111111	0	0	0.018519	0.018519	0.074074	0.074074	0	0.037037	0.12963	0.055556	0.055556	0.222222	0.018519	0.092593	0	0
0.037037	0.018519	0.037037	0.111111	0.018519	0.074074	0.037037	0.092593	0	0.074074	0.037037	0.092593	0.055556	0.018519	0.055556	0.111111	0.055556	0.074074	0	0
0.018519	0	0.018519	0.074074	0	0.12963	0.055556	0.055556	0.037037	0.166667	0.018519	0	0.055556	0.018519	0.111111	0.148148	0.018519	0.055556	0	0.018519
MOTIF xxRxRTx_S_xxxxxxx ..R.RT.S.......
letter-probability matrix: alength= 20 w= 15 nsites= 63 E= 3.2e-008
0.031746	0	0	0.079365	0	0.079365	0.031746	0.031746	0	0.063492	0.015873	0.063492	0	0.063492	0.142857	0.190476	0.079365	0.095238	0.015873	0.015873
0.015873	0.015873	0.015873	0.063492	0.047619	0.063492	0.015873	0.015873	0.079365	0.126984	0.015873	0.063492	0.095238	0.047619	0.15873	0.095238	0.015873	0.015873	0	0.031746
0	0	0	0	0	0	0	0	0	0	0	0	0	0	1	0	0	0	0	0
0.015873	0.015873	0	0.015873	0.015873	0.015873	0.015873	0.031746	0.142857	0.015873	0.015873	0.047619	0.126984	0.031746	0.15873	0.206349	0.079365	0.031746	0	0.015873
0	0	0	0	0	0	0	0	0	0	0	0	0	0	1	0	0	0	0	0
0	0	0	0	0	0	0	0	0	0	0	0	0	0	0	0	1	0	0	0
0.111111	0	0.031746	0.015873	0.047619	0.063492	0.095238	0.015873	0.031746	0.079365	0	0	0.126984	0.031746	0.063492	0.126984	0.047619	0.015873	0.015873	0.079365
0	0	0	0	0	0	0	0	0	0	0	0	0	0	0	1	0	0	0	0
0.079365	0	0.063492	0.111111	0.063492	0.095238	0	0.063492	0.015873	0.126984	0	0.047619	0	0.047619	0.047619	0.095238	0.063492	0.047619	0	0.031746
0.079365	0.063492	0.047619	0.047619	0.015873	0.095238	0.015873	0	0.015873	0.031746	0	0	0.095238	0.015873	0	0.301587	0.126984	0.047619	0	0
0.095238	0	0.063492	0.095238	0	0.047619	0.015873	0.015873	0.063492	0.015873	0.015873	0.047619	0.047619	0.047619	0.015873	0.333333	0.047619	0.031746	0	0
0.095238	0	0.079365	0.047619	0.015873	0.095238	0	0.015873	0	0.031746	0.031746	0.031746	0.079365	0.047619	0.031746	0.222222	0.095238	0.079365	0	0
0.079365	0.031746	0.063492	0.111111	0	0.15873	0.047619	0.015873	0.031746	0.095238	0.031746	0	0.111111	0.031746	0.047619	0.063492	0.031746	0	0.031746	0.015873
0.063492	0.015873	0	0.031746	0.015873	0.126984	0.015873	0.015873	0.063492	0.031746	0.015873	0.015873	0.095238	0.031746	0.095238	0.269841	0.047619	0.047619	0	0
0.079365	0	0.079365	0.047619	0	0.095238	0	0.015873	0	0.095238	0.015873	0.063492	0.111111	0.111111	0.031746	0.095238	0.063492	0.079365	0	0.015873
MOTIF Rxxxxxx_S_DxExxxx R......SD.E....
letter-probability matrix: alength= 20 w= 15 nsites= 88 E= 3.0e-009
0	0	0	0	0	0	0	0	0	0	0	0	0	0	1	0	0	0	0	0
0.090909	0	0.045455	0.102273	0.034091	0.034091	0.045455	0.034091	0.136364	0.079545	0	0.034091	0.034091	0.022727	0.102273	0.102273	0.045455	0.045455	0	0.011364
0.034091	0.034091	0.034091	0.113636	0	0.068182	0.022727	0.034091	0.045455	0.125	0	0	0.090909	0	0.136364	0.159091	0.034091	0.045455	0	0.022727
0.034091	0	0.068182	0.090909	0.022727	0.056818	0.056818	0.045455	0.056818	0.113636	0	0.045455	0.045455	0.045455	0.090909	0.147727	0.011364	0.045455	0	0.022727
0.034091	0	0.056818	0.079545	0	0.079545	0.022727	0.022727	0.045455	0.068182	0.034091	0.045455	0.056818	0.034091	0.113636	0.125	0.090909	0.079545	0	0.011364
0.045455	0	0.193182	0.102273	0	0.011364	0.022727	0.034091	0.045455	0.045455	0.022727	0	0.079545	0.034091	0.056818	0.181818	0.022727	0.045455	0	0.056818
0.079545	0	0.181818	0.136364	0.011364	0.068182	0.022727	0.056818	0.034091	0.034091	0.022727	0.022727	0.034091	0.034091	0.011364	0.147727	0.068182	0.011364	0	0.022727
0	0	0	0	0	0	0	0	0	0	0	0	0	0	0	1	0	0	0	0
0	0	1	0	0	0	0	0	0	0	0	0	0	0	0	0	0	0	0	0
0.079545	0	0.125	0.204545	0.011364	0.056818	0	0.011364	0.045455	0.056818	0.011364	0.034091	0.034091	0.011364	0.022727	0.147727	0.056818	0.068182	0	0.022727
0	0	0	1	0	0	0	0	0	0	0	0	0	0	0	0	0	0	0	0
0.068182	0	0.136364	0.159091	0.011364	0.045455	0	0.022727	0.056818	0.034091	0.034091	0.090909	0.068182	0.045455	0.011364	0.113636	0.034091	0.068182	0	0
0.045455	0.011364	0.159091	0.136364	0.011364	0.102273	0	0.011364	0.034091	0.056818	0.034091	0.022727	0.045455	0.034091	0.045455	0.079545	0.034091	0.079545	0.011364	0.045455
0.079545	0.011364	0.056818	0.159091	0.022727	0.113636	0	0.022727	0.011364	0.045455	0	0.034091	0.102273	0.056818	0.045455	0.113636	0.079545	0.034091	0	0.011364
0.068182	0.011364	0.102273	0.125	0.045455	0.079545	0.022727	0.034091	0.068182	0.011364	0.022727	0.034091	0.056818	0.011364	0.068182	0.113636	0.034091	0.068182	0.011364	0.011364
MOTIF xxxxRSx_S_Fxxxxxx ....RS.SF......
letter-probability matrix: alength= 20 w= 15 nsites= 60 E= 1.3e-010
0.066667	0	0.016667	0.016667	0	0.1	0.033333	0.033333	0.066667	0.016667	0.016667	0.133333	0.083333	0.083333	0.1	0.1	0.05	0.066667	0.016667	0
0.066667	0.033333	0.016667	0.016667	0.033333	0.083333	0	0.016667	0.066667	0.116667	0.033333	0.033333	0.116667	0.066667	0.066667	0.05	0.066667	0.1	0	0.016667
0.016667	0	0	0.1	0.05	0.016667	0.066667	0.016667	0.066667	0	0.083333	0.05	0.15	0.066667	0.083333	0.083333	0.05	0.1	0	0
0.016667	0.016667	0	0.033333	0.033333	0.066667	0	0.066667	0.116667	0.05	0	0.016667	0.05	0.1	0.1	0.183333	0.033333	0.083333	0	0.033333
0	0	0	0	0	0	0	0	0	0	0	0	0	0	1	0	0	0	0	0
0	0	0	0	0	0	0	0	0	0	0	0	0	0	0	1	0	0	0	0
0.033333	0.016667	0.083333	0.066667	0.016667	0.033333	0	0.016667	0.066667	0.05	0.016667	0.083333	0.066667	0.116667	0.066667	0.183333	0.066667	0	0	0.016667
0	0	0	0	0	0	0	0	0	0	0	0	0	0	0	1	0	0	0	0
0	0	0	0	1	0	0	0	0	0	0	0	0	0	0	0	0	0	0	0
0.083333	0	0.083333	0.066667	0.016667	0.116667	0	0.033333	0	0.016667	0	0.083333	0.1	0.016667	0.083333	0.233333	0.033333	0.016667	0	0.016667
0.083333	0.016667	0.066667	0.133333	0.033333	0.133333	0.016667	0.033333	0.016667	0.1	0	0.066667	0	0.016667	0	0.116667	0.05	0.05	0	0.066667
0.016667	0	0.066667	0.05	0.05	0.1	0.016667	0.033333	0	0.033333	0.033333	0.033333	0.166667	0.016667	0.116667	0.1	0.1	0.05	0.016667	0
0.05	0.016667	0.133333	0.066667	0.016667	0.05	0.033333	0.016667	0.033333	0.05	0.033333	0.05	0.066667	0.05	0.1	0.1	0.083333	0.016667	0	0.033333
0.05	0	0.033333	0.083333	0.016667	0.1	0.016667	0	0.033333	0.1	0	0.066667	0.033333	0.1	0.2	0.066667	0.033333	0.033333	0	0.033333
0.083333	0	0.033333	0.033333	0.016667	0.1	0.033333	0.066667	0.05	0.05	0	0.083333	0.1	0.083333	0.05	0.133333	0.05	0.033333	0	0
MOTIF xxxxxxx_S_DxEExxx .......SD.EE...
letter-probability matrix: alength= 20 w= 15 nsites= 167 E= 8.6e-022
0.065868	0.017964	0.125749	0.167665	0.02994	0.053892	0.011976	0.023952	0	0.065868	0.011976	0.017964	0.08982	0.035928	0	0.161677	0.035928	0.065868	0	0.017964
0.071856	0.005988	0.101796	0.131737	0.011976	0.065868	0.017964	0.047904	0.101796	0.053892	0.005988	0.041916	0.035928	0.065868	0.041916	0.101796	0.02994	0.053892	0.005988	0.005988
0.053892	0.011976	0.191617	0.143713	0.017964	0.02994	0.011976	0.053892	0.041916	0.047904	0.011976	0.065868	0.041916	0.053892	0.041916	0.08982	0.023952	0.041916	0	0.023952
0.047904	0.005988	0.08982	0.149701	0.035928	0.08982	0.02994	0.041916	0.05988	0.095808	0.005988	0.017964	0.041916	0.023952	0.023952	0.131737	0.035928	0.035928	0	0.035928
0.065868	0	0.077844	0.149701	0.041916	0.083832	0.005988	0.035928	0.071856	0.071856	0.011976	0.02994	0.065868	0.023952	0.02994	0.149701	0.011976	0.041916	0.005988	0.023952
0.065868	0.023952	0.083832	0.101796	0.035928	0.077844	0.005988	0.035928	0.05988	0.083832	0.011976	0.017964	0.053892	0.053892	0.02994	0.137725	0.035928	0.047904	0.005988	0.02994
0.047904	0.023952	0.143713	0.179641	0.041916	0.077844	0.017964	0.02994	0.017964	0.05988	0.023952	0.047904	0.023952	0.023952	0.005988	0.131737	0.02994	0.035928	0	0.035928
0	0	0	0	0	0	0	0	0	0	0	0	0	0	0	1	0	0	0	0
0	0	1	0	0	0	0	0	0	0	0	0	0	0	0	0	0	0	0	0
0.023952	0.005988	0.167665	0.179641	0.017964	0.041916	0.005988	0.023952	0.02994	0.065868	0.017964	0.035928	0.047904	0.035928	0.005988	0.125749	0.083832	0.053892	0	0.02994
0	0	0	1	0	0	0	0	0	0	0	0	0	0	0	0	0	0	0	0
0	0	0	1	0	0	0	0	0	0	0	0	0	0	0	0	0	0	0	0
0.065868	0.011976	0.131737	0.215569	0.023952	0.065868	0.011976	0.017964	0.08982	0.053892	0.011976	0.047904	0.017964	0.035928	0.02994	0.08982	0.035928	0.035928	0.005988	0
0.053892	0.011976	0.077844	0.215569	0.035928	0.041916	0.011976	0.035928	0.05988	0.053892	0.017964	0.017964	0.071856	0.041916	0.041916	0.095808	0.035928	0.071856	0.005988	0
0.05988	0.02994	0.095808	0.191617	0.023952	0.071856	0.005988	0.02994	0.047904	0.047904	0.005988	0.035928	0.071856	0.065868	0.02994	0.05988	0.05988	0.053892	0	0.011976
MOTIF xxxRRxx_S_xxxExxx ...RR..S...E...
letter-probability matrix: alength= 20 w= 15 nsites= 56 E= 8.8e-008
0.053571	0	0.017857	0.125	0.071429	0.089286	0.035714	0	0.089286	0.053571	0	0	0.142857	0	0.089286	0.089286	0.053571	0.053571	0.017857	0.017857
0.053571	0.017857	0.071429	0.053571	0.017857	0.089286	0.035714	0.017857	0.089286	0.142857	0	0	0.053571	0	0.142857	0.142857	0.053571	0	0	0.017857
0.071429	0	0.017857	0.017857	0.053571	0.071429	0.017857	0.053571	0.142857	0.035714	0.035714	0.017857	0.071429	0.053571	0.142857	0.071429	0.071429	0.017857	0	0.035714
0	0	0	0	0	0	0	0	0	0	0	0	0	0	1	0	0	0	0	0
0	0	0	0	0	0	0	0	0	0	0	0	0	0	1	0	0	0	0	0
0.125	0.035714	0.071429	0.071429	0.017857	0.071429	0.071429	0.017857	0.125	0.071429	0	0.035714	0.035714	0.035714	0	0.142857	0.071429	0	0	0
0.071429	0	0.089286	0.053571	0	0.017857	0.017857	0.089286	0.089286	0.017857	0.017857	0.017857	0.017857	0.071429	0.053571	0.142857	0.071429	0.125	0	0.035714
0	0	0	0	0	0	0	0	0	0	0	0	0	0	0	1	0	0	0	0
0.089286	0.017857	0.071429	0.142857	0	0.071429	0.017857	0.017857	0.017857	0.089286	0.035714	0	0	0.035714	0.089286	0.142857	0.071429	0.071429	0	0.017857
0.089286	0.017857	0.089286	0.160714	0.035714	0.035714	0	0.035714	0.035714	0.017857	0.017857	0.053571	0.035714	0	0.017857	0.303571	0.035714	0.017857	0	0
0.035714	0	0.017857	0.196429	0.017857	0.017857	0.035714	0.053571	0.017857	0.125	0	0.035714	0.089286	0.035714	0.053571	0.107143	0.035714	0.071429	0.035714	0.017857
0	0	0	1	0	0	0	0	0	0	0	0	0	0	0	0	0	0	0	0
0.035714	0.017857	0.125	0.142857	0.017857	0.089286	0.017857	0.053571	0.035714	0.035714	0.017857	0.053571	0.035714	0	0.089286	0.142857	0.071429	0.017857	0	0
0.053571	0.017857	0.125	0.089286	0.017857	0.053571	0.017857	0.017857	0.017857	0.107143	0.035714	0.035714	0.107143	0.035714	0.089286	0.071429	0.035714	0.071429	0	0
0.053571	0	0.125	0.125	0.053571	0.089286	0.035714	0.035714	0.017857	0.053571	0	0.017857	0.071429	0.089286	0.089286	0.017857	0.053571	0.017857	0.035714	0.017857
MOTIF xxLxRxx_S_xxxLxxx ..L.R..S...L...
letter-probability matrix: alength= 20 w= 15 nsites= 64 E= 8.9e-014
0.09375	0.0625	0.078125	0.0625	0.015625	0.046875	0.03125	0.046875	0.03125	0.0625	0.03125	0.015625	0.078125	0.078125	0.078125	0.125	0.015625	0.03125	0	0.015625
0.078125	0.015625	0.0625	0.03125	0.015625	0.09375	0.03125	0.03125	0.0625	0.046875	0.015625	0.046875	0.140625	0.046875	0.078125	0.109375	0.046875	0.03125	0	0.015625
0	0	0	0	0	0	0	0	0	1	0	0	0	0	0	0	0	0	0	0
0.046875	0.03125	0.015625	0.078125	0.03125	0.0625	0	0.03125	0.078125	0.046875	0.015625	0.125	0.078125	0	0.1875	0.078125	0.03125	0.015625	0	0.046875
0	0	0	0	0	0	0	0	0	0	0	0	0	0	1	0	0	0	0	0
0.15625	0.03125	0.03125	0.046875	0.015625	0.109375	0.046875	0	0.03125	0.046875	0.015625	0.078125	0.0625	0	0	0	0.1875	0.125	0.015625	0
0.0625	0	0.078125	0.078125	0.015625	0.125	0.03125	0	0.015625	0.0625	0.015625	0.046875	0.046875	0.078125	0.03125	0.21875	0.0625	0.03125	0	0
0	0	0	0	0	0	0	0	0	0	0	0	0	0	0	1	0	0	0	0
0.109375	0.015625	0.109375	0.125	0.03125	0.0625	0.015625	0.0625	0.015625	0.140625	0.03125	0.015625	0	0	0.03125	0.03125	0.109375	0.0625	0	0.03125
0.078125	0	0.078125	0.125	0.03125	0.015625	0	0.015625	0	0.109375	0	0.03125	0.109375	0.0625	0.046875	0.1875	0.0625	0.046875	0	0
0.078125	0.046875	0.078125	0.046875	0.03125	0.09375	0	0.03125	0.03125	0.03125	0	0.09375	0.03125	0.03125	0.0625	0.125	0.09375	0.078125	0	0.015625
0	0	0	0	0	0	0	0	0	1	0	0	0	0	0	0	0	0	0	0
0.09375	0	0.125	0.046875	0.03125	0.03125	0.0625	0.03125	0.03125	0.09375	0	0.03125	0.0625	0.078125	0.03125	0.140625	0.03125	0.0625	0	0.015625
0.125	0	0.03125	0.09375	0.015625	0.046875	0.015625	0	0.09375	0.03125	0	0.03125	0.09375	0	0.109375	0.15625	0.09375	0.0625	0	0
0.0625	0.015625	0.046875	0.0625	0.03125	0.09375	0.015625	0	0.046875	0.109375	0.015625	0.03125	0.140625	0.0625	0.046875	0.140625	0.03125	0.03125	0.015625	0
MOTIF xxIxRxx_S_Lxxxxxx ..I.R..SL......
letter-probability matrix: alength= 20 w= 15 nsites= 36 E= 9.3e-004
0.055556	0	0.027778	0.138889	0.055556	0.083333	0.027778	0.027778	0.083333	0	0	0.055556	0.083333	0.055556	0.027778	0.166667	0.055556	0.055556	0	0
0.027778	0.027778	0.083333	0.055556	0.027778	0.055556	0.027778	0.055556	0.027778	0.027778	0.027778	0.111111	0.055556	0.027778	0.055556	0.111111	0.166667	0	0	0.027778
0	0	0	0	0	0	0	1	0	0	0	0	0	0	0	0	0	0	0	0
0.027778	0.027778	0.111111	0.083333	0.083333	0	0.027778	0.083333	0.055556	0.027778	0	0.027778	0.055556	0.027778	0.138889	0.166667	0.027778	0.027778	0	0
0	0	0	0	0	0	0	0	0	0	0	0	0	0	1	0	0	0	0	0
0.027778	0.027778	0.055556	0.027778	0.027778	0.027778	0.055556	0.027778	0.027778	0.055556	0	0.027778	0.027778	0.083333	0	0.138889	0.166667	0.138889	0.027778	0.027778
0.055556	0	0.111111	0.055556	0	0.111111	0	0.027778	0.083333	0.027778	0	0.083333	0.055556	0.111111	0.055556	0.166667	0	0	0	0.055556
0	0	0	0	0	0	0	0	0	0	0	0	0	0	0	1	0	0	0	0
0	0	0	0	0	0	0	0	0	1	0	0	0	0	0	0	0	0	0	0
0.055556	0	0.111111	0.111111	0.027778	0.055556	0.055556	0.055556	0.055556	0	0	0.055556	0.166667	0	0	0.138889	0.027778	0.055556	0.027778	0
0.027778	0	0.111111	0.083333	0.027778	0.055556	0	0	0.027778	0.111111	0	0.083333	0.027778	0.027778	0.083333	0.138889	0.111111	0.083333	0	0
0	0.027778	0.055556	0.055556	0.027778	0.055556	0	0.083333	0.027778	0.166667	0	0.027778	0.055556	0.111111	0.027778	0.194444	0.055556	0.027778	0	0
0.055556	0	0.138889	0.083333	0.027778	0.083333	0.027778	0.055556	0.083333	0.083333	0	0.027778	0.166667	0.027778	0.027778	0.055556	0.055556	0	0	0
0.083333	0	0.027778	0.111111	0	0.083333	0	0.083333	0.027778	0.083333	0	0.055556	0.055556	0	0.055556	0.194444	0.027778	0.055556	0.027778	0.027778
0.027778	0	0.027778	0.055556	0.083333	0.083333	0.027778	0.027778	0.055556	0.083333	0	0	0.166667	0.055556	0.083333	0.083333	0.055556	0.055556	0	0.027778
MOTIF xRxxxxx_S_EEExxxx .R.....SEEE....
letter-probability matrix: alength= 20 w= 15 nsites= 23 E= 1.1e-003
0.217391	0.043478	0.043478	0	0	0	0	0.043478	0.26087	0.130435	0	0	0.043478	0	0	0.217391	0	0	0	0
0	0	0	0	0	0	0	0	0	0	0	0	0	0	1	0	0	0	0	0
0	0	0.086957	0.130435	0.043478	0.086957	0	0	0.086957	0.043478	0	0.130435	0.130435	0	0.130435	0	0.043478	0.043478	0	0.043478
0.043478	0	0	0.043478	0.043478	0.043478	0.043478	0	0.173913	0.130435	0	0.043478	0.086957	0.086957	0.086957	0	0.043478	0.130435	0	0
0.086957	0	0.086957	0.130435	0	0	0.043478	0	0.043478	0	0	0	0	0.086957	0.043478	0.26087	0.086957	0.043478	0	0.086957
0.130435	0	0	0.130435	0.043478	0.043478	0	0.086957	0	0.043478	0	0	0.043478	0.086957	0.043478	0.26087	0.043478	0.043478	0	0
0	0	0.391304	0	0	0.043478	0	0	0	0.086957	0	0	0.043478	0.086957	0.043478	0.130435	0.043478	0.086957	0	0.043478
0	0	0	0	0	0	0	0	0	0	0	0	0	0	0	1	0	0	0	0
0	0	0	1	0	0	0	0	0	0	0	0	0	0	0	0	0	0	0	0
0	0	0	1	0	0	0	0	0	0	0	0	0	0	0	0	0	0	0	0
0	0	0	1	0	0	0	0	0	0	0	0	0	0	0	0	0	0	0	0
0	0	0.173913	0.434783	0	0.043478	0	0	0	0.086957	0	0	0.043478	0.043478	0.043478	0.043478	0	0.086957	0	0
0.130435	0	0.173913	0.217391	0	0	0	0	0.086957	0.086957	0	0.043478	0	0	0	0.086957	0	0.130435	0.043478	0
0.130435	0	0.130435	0.304348	0.043478	0.043478	0	0	0	0	0	0	0.130435	0.043478	0	0	0.086957	0.043478	0	0.043478
0	0	0.043478	0.304348	0	0.086957	0.043478	0	0	0.086957	0.043478	0	0.043478	0	0.086957	0.043478	0.043478	0.173913	0	0
MOTIF xxDxxxx_S_EEExxxx ..D....SEEE....
letter-probability matrix: alength= 20 w= 15 nsites= 31 E= 8.5e-005
0.032258	0	0.129032	0.129032	0	0	0.032258	0	0.064516	0.096774	0	0	0	0.064516	0.064516	0.193548	0.096774	0.096774	0	0
0.064516	0	0.129032	0.193548	0.032258	0	0.064516	0.032258	0	0.064516	0.064516	0	0	0.096774	0	0.225806	0	0	0	0.032258
0	0	1	0	0	0	0	0	0	0	0	0	0	0	0	0	0	0	0	0
0.032258	0	0.064516	0.16129	0.032258	0.032258	0	0.032258	0.032258	0.193548	0	0.064516	0.064516	0.064516	0	0.096774	0.032258	0.064516	0	0.032258
0	0	0.096774	0.225806	0.032258	0.096774	0.064516	0.032258	0.032258	0.032258	0.032258	0.064516	0.064516	0	0	0.096774	0.032258	0.064516	0	0.032258
0	0	0.129032	0.16129	0.032258	0.064516	0	0.032258	0.064516	0.064516	0	0	0.032258	0.064516	0	0.225806	0.096774	0.032258	0	0
0.032258	0	0.096774	0.290323	0	0.129032	0	0	0.032258	0.064516	0	0	0	0	0.032258	0.258065	0	0.032258	0.032258	0
0	0	0	0	0	0	0	0	0	0	0	0	0	0	0	1	0	0	0	0
0	0	0	1	0	0	0	0	0	0	0	0	0	0	0	0	0	0	0	0
0	0	0	1	0	0	0	0	0	0	0	0	0	0	0	0	0	0	0	0
0	0	0	1	0	0	0	0	0	0	0	0	0	0	0	0	0	0	0	0
0.096774	0.032258	0.096774	0.16129	0.032258	0.064516	0	0	0.129032	0.064516	0	0	0.032258	0.032258	0.129032	0	0.032258	0.064516	0	0.032258
0.16129	0	0.064516	0.193548	0.064516	0.096774	0	0	0.032258	0.032258	0.032258	0.032258	0.096774	0.064516	0	0.064516	0.032258	0.032258	0	0
0.16129	0	0.064516	0.096774	0	0.032258	0.032258	0	0.096774	0.032258	0	0.064516	0.096774	0.064516	0.032258	0.096774	0.064516	0.064516	0	0
0.032258	0.032258	0.129032	0.16129	0.032258	0	0	0.064516	0.096774	0	0	0.032258	0.064516	0.032258	0.16129	0.064516	0.064516	0	0	0.032258
MOTIF xxRxRxx_S_Axxxxxx ..R.R..SA......
letter-probability matrix: alength= 20 w= 15 nsites= 53 E= 5.0e-010
0.056604	0.018868	0.037736	0.075472	0	0.113208	0.018868	0.056604	0	0.09434	0	0	0.188679	0.09434	0.113208	0.113208	0	0.018868	0	0
0.056604	0	0.018868	0.018868	0.018868	0.056604	0.037736	0.056604	0.113208	0.09434	0	0	0.169811	0.075472	0.037736	0.09434	0.037736	0.056604	0.037736	0.018868
0	0	0	0	0	0	0	0	0	0	0	0	0	0	1	0	0	0	0	0
0.075472	0	0.056604	0.150943	0	0.056604	0	0.037736	0.018868	0.056604	0	0	0.169811	0.075472	0.113208	0.056604	0.037736	0.056604	0	0.037736
0	0	0	0	0	0	0	0	0	0	0	0	0	0	1	0	0	0	0	0
0.169811	0	0.037736	0.037736	0	0	0.037736	0.018868	0	0.245283	0.018868	0	0.188679	0	0	0.188679	0	0.056604	0	0
0.056604	0.018868	0.037736	0.056604	0.037736	0.075472	0.037736	0.037736	0.056604	0.113208	0	0	0.018868	0.075472	0.075472	0.188679	0.056604	0.018868	0	0.037736
0	0	0	0	0	0	0	0	0	0	0	0	0	0	0	1	0	0	0	0
1	0	0	0	0	0	0	0	0	0	0	0	0	0	0	0	0	0	0	0
0.018868	0	0.056604	0.056604	0.018868	0.169811	0.037736	0.018868	0	0.075472	0	0.018868	0.188679	0.018868	0	0.169811	0.056604	0.056604	0	0.037736
0.075472	0	0.018868	0.113208	0.018868	0.018868	0	0	0.037736	0.037736	0	0.056604	0.188679	0.056604	0.037736	0.226415	0.018868	0.075472	0	0.018868
0.075472	0	0.018868	0.113208	0.056604	0.037736	0.018868	0.018868	0.018868	0.075472	0.018868	0.056604	0.09434	0.037736	0.037736	0.09434	0.113208	0.09434	0.018868	0
0.09434	0	0.037736	0.056604	0.037736	0.132075	0.09434	0	0	0.132075	0	0.018868	0.075472	0.037736	0.075472	0.09434	0.056604	0.037736	0	0.018868
0.018868	0	0	0.056604	0	0.056604	0.018868	0.037736	0.037736	0.132075	0.018868	0	0.113208	0.075472	0.09434	0.113208	0.075472	0.132075	0.018868	0
0.09434	0.018868	0.037736	0.018868	0	0.056604	0.018868	0.037736	0.075472	0.037736	0	0.037736	0.150943	0.037736	0.09434	0.132075	0	0.09434	0.018868	0.037736
MOTIF xxxxxxx_S_xEExxRx .......S.EE..R.
letter-probability matrix: alength= 20 w= 15 nsites= 75 E= 2.5e-010
0.066667	0	0.066667	0.08	0.04	0.026667	0.013333	0.013333	0.08	0.08	0.026667	0.066667	0.066667	0.066667	0.04	0.16	0.026667	0.053333	0	0.026667
0.08	0.013333	0.093333	0.106667	0.013333	0.093333	0.013333	0.053333	0.04	0.08	0.013333	0.013333	0.066667	0.08	0.08	0.026667	0.066667	0.053333	0	0.013333
0.093333	0	0.066667	0.093333	0.026667	0.04	0.026667	0.013333	0.093333	0.106667	0.013333	0.04	0.04	0.08	0.106667	0.066667	0.013333	0.053333	0	0.026667
0.12	0.013333	0.093333	0.106667	0.013333	0.053333	0.013333	0.066667	0.053333	0.066667	0	0.013333	0.04	0.053333	0.053333	0.053333	0.04	0.093333	0.04	0.013333
0.026667	0.04	0.066667	0.213333	0.026667	0.08	0.013333	0	0.04	0.08	0	0.04	0	0.053333	0.12	0.093333	0.026667	0.066667	0	0.013333
0.053333	0.013333	0.08	0.12	0.026667	0.066667	0.013333	0.04	0.066667	0.106667	0.013333	0.013333	0.053333	0.026667	0.04	0.133333	0.04	0.066667	0	0.026667
0.12	0.013333	0.106667	0.053333	0.066667	0.04	0.013333	0.026667	0.013333	0.173333	0.013333	0.013333	0.08	0.04	0.013333	0.093333	0.04	0.053333	0.013333	0.013333
0	0	0	0	0	0	0	0	0	0	0	0	0	0	0	1	0	0	0	0
0.08	0	0.24	0.146667	0.066667	0.026667	0.026667	0.04	0.04	0.066667	0.013333	0	0	0.066667	0.026667	0.08	0	0.04	0.013333	0.026667
0	0	0	1	0	0	0	0	0	0	0	0	0	0	0	0	0	0	0	0
0	0	0	1	0	0	0	0	0	0	0	0	0	0	0	0	0	0	0	0
0.08	0.013333	0.066667	0.106667	0	0.066667	0	0.026667	0.08	0.12	0.013333	0.04	0.053333	0.026667	0.093333	0.08	0.013333	0.093333	0	0.026667
0.053333	0.026667	0.066667	0.133333	0.026667	0.04	0.013333	0.04	0.066667	0.12	0.013333	0.026667	0.08	0.093333	0.066667	0.053333	0	0.066667	0	0.013333
0	0	0	0	0	0	0	0	0	0	0	0	0	0	1	0	0	0	0	0
0.093333	0.013333	0.066667	0.093333	0.026667	0.026667	0.013333	0.066667	0.12	0.08	0.026667	0.04	0.053333	0.093333	0.026667	0.106667	0.013333	0.013333	0.013333	0.013333
MOTIF xxHxRxx_S_xxxPxxx ..H.R..S...P...
letter-probability matrix: alength= 20 w= 15 nsites= 35 E= 9.1e-006
0.114286	0	0	0.057143	0	0.057143	0.028571	0.085714	0.114286	0.057143	0	0.028571	0.057143	0.028571	0.057143	0.142857	0.114286	0.057143	0	0
0.028571	0	0	0.028571	0	0.085714	0.057143	0	0.171429	0.142857	0.028571	0	0.028571	0.085714	0.142857	0.028571	0.085714	0.028571	0.028571	0.028571
0	0	0	0	0	0	1	0	0	0	0	0	0	0	0	0	0	0	0	0
0	0	0.057143	0.085714	0	0.028571	0.057143	0.028571	0.057143	0.142857	0.028571	0.028571	0.028571	0.142857	0.114286	0.085714	0	0.085714	0	0.028571
0	0	0	0	0	0	0	0	0	0	0	0	0	0	1	0	0	0	0	0
0.028571	0	0.057143	0.114286	0.028571	0.028571	0.028571	0.2	0.028571	0	0.028571	0.028571	0.028571	0.028571	0	0.142857	0.085714	0.142857	0	0
0.057143	0	0	0.028571	0.028571	0.028571	0.457143	0	0.028571	0.028571	0	0.028571	0.085714	0.085714	0.028571	0.057143	0.028571	0	0	0.028571
0	0	0	0	0	0	0	0	0	0	0	0	0	0	0	1	0	0	0	0
0.057143	0.057143	0.085714	0.057143	0.085714	0.342857	0	0	0	0.085714	0	0.028571	0	0.028571	0.085714	0	0.028571	0.057143	0	0
0.057143	0	0.057143	0.428571	0	0.057143	0	0	0.057143	0.028571	0	0	0	0	0	0.2	0	0.057143	0	0.057143
0	0	0	0.057143	0.057143	0.028571	0.028571	0.028571	0.257143	0.057143	0	0.028571	0.085714	0	0.171429	0.142857	0.057143	0	0	0
0	0	0	0	0	0	0	0	0	0	0	0	1	0	0	0	0	0	0	0
0	0	0.057143	0.057143	0.114286	0.085714	0.028571	0	0	0.085714	0	0	0.028571	0.028571	0.085714	0.028571	0.028571	0	0.028571	0.342857
0.085714	0	0.028571	0.171429	0.028571	0.057143	0	0	0.057143	0.028571	0	0.057143	0.114286	0.057143	0	0.114286	0.114286	0.057143	0	0.028571
0.028571	0.428571	0	0.114286	0	0.114286	0	0	0.028571	0.028571	0	0	0.028571	0.028571	0.085714	0.057143	0	0.028571	0	0.028571
MOTIF xxxxxxx_S_DxExxxx .......SD.E....
letter-probability matrix: alength= 20 w= 15 nsites= 652 E= 8.6e-068
0.078221	0.016871	0.09816	0.122699	0.029141	0.075153	0.018405	0.027607	0	0.081288	0.016871	0.03681	0.072086	0.058282	0	0.131902	0.064417	0.058282	0.001534	0.01227
0.067485	0.013804	0.090491	0.142638	0.01227	0.055215	0.019939	0.02454	0.076687	0.055215	0.007669	0.027607	0.062883	0.04908	0.059816	0.122699	0.039877	0.044479	0.009202	0.018405
0.072086	0.006135	0.076687	0.139571	0.013804	0.044479	0.032209	0.02454	0.064417	0.056748	0.016871	0.029141	0.07362	0.041411	0.039877	0.134969	0.062883	0.042945	0.007669	0.019939
0.055215	0.004601	0.092025	0.141104	0.02454	0.041411	0.02454	0.02454	0.058282	0.081288	0.009202	0.027607	0.04908	0.041411	0.053681	0.144172	0.035276	0.058282	0.009202	0.02454
0.062883	0.013804	0.108896	0.116564	0.016871	0.087423	0.030675	0.035276	0.046012	0.058282	0.010736	0.032209	0.058282	0.03681	0.046012	0.138037	0.042945	0.038344	0.003067	0.016871
0.067485	0.01227	0.093558	0.128834	0.023006	0.084356	0.015337	0.03681	0.038344	0.082822	0.018405	0.039877	0.04908	0.03681	0.033742	0.122699	0.033742	0.058282	0.003067	0.021472
0.046012	0.013804	0.15184	0.111963	0.038344	0.095092	0.019939	0.041411	0.029141	0.084356	0.01227	0.030675	0.029141	0.013804	0.029141	0.125767	0.052147	0.053681	0.007669	0.013804
0	0	0	0	0	0	0	0	0	0	0	0	0	0	0	1	0	0	0	0
0	0	1	0	0	0	0	0	0	0	0	0	0	0	0	0	0	0	0	0
0.059816	0.006135	0.147239	0.168712	0.019939	0.081288	0.015337	0.01227	0.053681	0.041411	0.004601	0.033742	0.04908	0.027607	0.02454	0.130368	0.067485	0.041411	0.003067	0.01227
0	0	0	1	0	0	0	0	0	0	0	0	0	0	0	0	0	0	0	0
0.067485	0.01227	0.138037	0	0.018405	0.088957	0.015337	0.042945	0.059816	0.090491	0.021472	0.053681	0.03681	0.042945	0.042945	0.116564	0.062883	0.067485	0.006135	0.015337
0.062883	0.010736	0.125767	0.138037	0.032209	0.053681	0.016871	0.032209	0.056748	0.055215	0.021472	0.035276	0.059816	0.03681	0.041411	0.111963	0.038344	0.052147	0.007669	0.010736
0.067485	0.009202	0.093558	0.124233	0.02454	0.069018	0.01227	0.032209	0.072086	0.050613	0.015337	0.030675	0.059816	0.042945	0.039877	0.128834	0.041411	0.065951	0.007669	0.01227
0.062883	0.007669	0.078221	0.130368	0.02454	0.070552	0.023006	0.023006	0.070552	0.069018	0.013804	0.038344	0.065951	0.067485	0.055215	0.093558	0.042945	0.042945	0.001534	0.018405
MOTIF xxLxRxx_S_xxxxxxx ..L.R..S.......
letter-probability matrix: alength= 20 w= 15 nsites= 421 E= 7.1e-071
0.08076	0.011876	0.035629	0.07601	0.014252	0.090261	0.011876	0.021378	0.071259	0.052257	0.028504	0.04038	0.085511	0.045131	0.111639	0.090261	0.066508	0.033254	0.011876	0.021378
0.08076	0.014252	0.038005	0.078385	0.028504	0.064133	0.038005	0.028504	0.07601	0.085511	0.007126	0.030879	0.092637	0.04038	0.057007	0.114014	0.061758	0.052257	0	0.011876
0	0	0	0	0	0	0	0	0	1	0	0	0	0	0	0	0	0	0	0
0.052257	0.014252	0.038005	0.099762	0.021378	0.052257	0.030879	0.023753	0.087886	0.07601	0.011876	0.026128	0.085511	0	0.130641	0.133017	0.059382	0.045131	0	0.011876
0	0	0	0	0	0	0	0	0	0	0	0	0	0	1	0	0	0	0	0
0.140143	0.011876	0.045131	0.073634	0.026128	0.071259	0.071259	0.011876	0.099762	0.083135	0.019002	0.071259	0.099762	0	0	0	0.118765	0.035629	0.002375	0.019002
0.064133	0.004751	0.057007	0.049881	0.04038	0.064133	0.026128	0.033254	0.049881	0.111639	0.021378	0.047506	0.078385	0.059382	0.068884	0.11639	0.04038	0.028504	0.009501	0.028504
0	0	0	0	0	0	0	0	0	0	0	0	0	0	0	1	0	0	0	0
0.090261	0.009501	0.047506	0.064133	0.054632	0.071259	0.021378	0.035629	0.026128	0.12114	0.021378	0.026128	0	0.07601	0.042755	0.125891	0.057007	0.08076	0.007126	0.021378
0.066508	0.007126	0.092637	0.12114	0.030879	0.078385	0.009501	0.035629	0.030879	0.064133	0	0.023753	0.109264	0.033254	0.033254	0.130641	0.064133	0.054632	0.004751	0.009501
0.068884	0.016627	0.073634	0.087886	0.026128	0.08076	0.016627	0.028504	0.026128	0.092637	0.011876	0.021378	0.059382	0.052257	0.057007	0.140143	0.07601	0.047506	0.007126	0.009501
0.059382	0.011876	0.045131	0.083135	0.035629	0.073634	0.021378	0.045131	0.054632	0	0.007126	0.033254	0.102138	0.049881	0.04038	0.171021	0.073634	0.061758	0.004751	0.026128
0.073634	0.004751	0.061758	0.068884	0.011876	0.059382	0.014252	0.033254	0.035629	0.090261	0.009501	0.035629	0.104513	0.047506	0.059382	0.135392	0.073634	0.061758	0.011876	0.007126
0.064133	0.009501	0.071259	0.095012	0.011876	0.057007	0.014252	0.030879	0.045131	0.08076	0.014252	0.04038	0.095012	0.038005	0.066508	0.128266	0.061758	0.045131	0.004751	0.026128
0.087886	0.007126	0.035629	0.068884	0.019002	0.054632	0.026128	0.033254	0.073634	0.097387	0.021378	0.038005	0.078385	0.045131	0.066508	0.128266	0.045131	0.049881	0.007126	0.016627
MOTIF xxxxRxR_S_xSxxxxx ....R.RS.S.....
letter-probability matrix: alength= 20 w= 15 nsites= 118 E= 1.2e-032
0.084746	0.016949	0.025424	0.050847	0.016949	0.101695	0.008475	0.025424	0.059322	0.118644	0.025424	0.008475	0.118644	0.033898	0.09322	0.186441	0.008475	0.008475	0	0.008475
0.050847	0.016949	0.050847	0.033898	0.033898	0.084746	0.025424	0.033898	0.050847	0.076271	0.016949	0.025424	0.110169	0.059322	0.076271	0.118644	0.033898	0.059322	0	0.042373
0.101695	0.008475	0.025424	0.033898	0.008475	0.09322	0.025424	0.008475	0.110169	0	0.016949	0.016949	0.144068	0.059322	0.110169	0.110169	0.042373	0.067797	0	0.016949
0.050847	0.008475	0.025424	0.059322	0.110169	0.050847	0.016949	0.050847	0.050847	0.067797	0	0.008475	0.101695	0.084746	0.144068	0.084746	0.025424	0.025424	0.008475	0.025424
0	0	0	0	0	0	0	0	0	0	0	0	0	0	1	0	0	0	0	0
0.059322	0.033898	0.059322	0.059322	0.008475	0.067797	0.067797	0	0.118644	0.084746	0.016949	0.008475	0.144068	0.127119	0	0	0.042373	0.059322	0.016949	0.025424
0	0	0	0	0	0	0	0	0	0	0	0	0	0	1	0	0	0	0	0
0	0	0	0	0	0	0	0	0	0	0	0	0	0	0	1	0	0	0	0
0.042373	0.008475	0.050847	0.008475	0.059322	0.09322	0.042373	0.033898	0.042373	0.084746	0.016949	0.067797	0	0.008475	0.144068	0.161017	0.033898	0.067797	0.008475	0.025424
0	0	0	0	0	0	0	0	0	0	0	0	0	0	0	1	0	0	0	0
0.127119	0	0.067797	0.09322	0.025424	0.101695	0.008475	0.008475	0.008475	0.110169	0.050847	0	0.118644	0.067797	0.025424	0.050847	0.059322	0.042373	0.016949	0.016949
0.033898	0.008475	0.101695	0.067797	0.008475	0.110169	0.008475	0.033898	0.033898	0.050847	0	0.033898	0.084746	0.042373	0.016949	0.228814	0.084746	0.025424	0.008475	0.016949
0	0	0.067797	0.067797	0.008475	0.110169	0.008475	0.042373	0.033898	0.050847	0.008475	0.042373	0.09322	0.042373	0.067797	0.254237	0.067797	0.016949	0	0.016949
0.033898	0	0.042373	0.067797	0.016949	0.127119	0.016949	0.042373	0.016949	0.110169	0.025424	0.042373	0.076271	0.059322	0.050847	0.110169	0.076271	0.076271	0	0.008475
0.042373	0.016949	0.076271	0.101695	0.016949	0.050847	0.050847	0.033898	0.008475	0.050847	0.008475	0.033898	0.050847	0.016949	0.110169	0.20339	0.050847	0.059322	0	0.016949
MOTIF xxIxRxx_S_xxxxxxx ..I.R..S.......
letter-probability matrix: alength= 20 w= 15 nsites= 189 E= 1.7e-015
0.068783	0.010582	0.021164	0.037037	0.031746	0.089947	0.021164	0.037037	0.084656	0.063492	0.010582	0.037037	0.084656	0.074074	0.116402	0.074074	0.074074	0.037037	0.005291	0.021164
0.058201	0.015873	0.058201	0.05291	0.010582	0.089947	0.026455	0.021164	0.116402	0.042328	0.021164	0.047619	0.079365	0.068783	0.084656	0.058201	0.084656	0.047619	0	0.015873
0	0	0	0	0	0	0	1	0	0	0	0	0	0	0	0	0	0	0	0
0.042328	0.026455	0.026455	0.058201	0.010582	0.037037	0.015873	0.031746	0.095238	0.031746	0.026455	0.047619	0.089947	0.084656	0.116402	0.126984	0.047619	0.042328	0	0.042328
0	0	0	0	0	0	0	0	0	0	0	0	0	0	1	0	0	0	0	0
0.05291	0.005291	0.058201	0.079365	0.021164	0.037037	0.021164	0.042328	0.063492	0.063492	0.015873	0.047619	0.05291	0.068783	0	0.190476	0.111111	0.047619	0	0.021164
0.058201	0	0.042328	0.047619	0.021164	0.089947	0.026455	0.063492	0.042328	0.121693	0.031746	0.047619	0.095238	0.063492	0.031746	0.095238	0.042328	0.047619	0.005291	0.026455
0	0	0	0	0	0	0	0	0	0	0	0	0	0	0	1	0	0	0	0
0.084656	0.005291	0.089947	0.068783	0.047619	0.079365	0.026455	0.042328	0.026455	0	0.037037	0.010582	0	0.068783	0.026455	0.142857	0.089947	0.095238	0.015873	0.042328
0.037037	0.005291	0.084656	0.084656	0.021164	0.079365	0.037037	0.037037	0.031746	0.05291	0.010582	0.042328	0.132275	0.047619	0.021164	0.15873	0.095238	0.010582	0	0.010582
0.037037	0.026455	0.063492	0.068783	0.037037	0.074074	0.010582	0.021164	0.031746	0.068783	0.005291	0.031746	0.068783	0.031746	0.05291	0.179894	0.10582	0.037037	0	0.047619
0.084656	0.005291	0.074074	0.047619	0.015873	0.068783	0.015873	0.042328	0.021164	0.15873	0.026455	0.026455	0.095238	0.058201	0.058201	0.089947	0.037037	0.047619	0.005291	0.021164
0.047619	0.015873	0.05291	0.095238	0.042328	0.047619	0.047619	0.021164	0.05291	0.068783	0.015873	0.037037	0.058201	0.037037	0.031746	0.169312	0.079365	0.047619	0.005291	0.026455
0.068783	0.026455	0.074074	0.068783	0.037037	0.079365	0.021164	0.005291	0.042328	0.079365	0.021164	0.037037	0.063492	0.042328	0.063492	0.111111	0.068783	0.068783	0.005291	0.015873
0.063492	0.010582	0.068783	0.079365	0.015873	0.05291	0.026455	0.037037	0.042328	0.100529	0.015873	0.042328	0.058201	0.058201	0.037037	0.137566	0.068783	0.05291	0.005291	0.026455
MOTIF xxxxxxx_S_EEExxxx .......SEEE....
letter-probability matrix: alength= 20 w= 15 nsites= 194 E= 9.9e-022
0.082474	0.010309	0.056701	0.139175	0.005155	0.056701	0.020619	0.025773	0.06701	0.061856	0.020619	0.041237	0.087629	0.025773	0.082474	0.097938	0.056701	0.046392	0.005155	0.010309
0.087629	0.005155	0.056701	0.113402	0.015464	0.041237	0.025773	0.056701	0.103093	0.056701	0.020619	0.030928	0.092784	0.036082	0	0.134021	0.07732	0.041237	0	0.005155
0.072165	0	0	0.159794	0.030928	0.061856	0.005155	0.020619	0.113402	0.108247	0.036082	0.025773	0.046392	0.025773	0.06701	0.072165	0.07732	0.025773	0	0.051546
0.06701	0.005155	0.072165	0.175258	0.005155	0.056701	0.015464	0.025773	0.051546	0.051546	0.005155	0.061856	0.097938	0.041237	0.051546	0.108247	0.041237	0.046392	0.005155	0.015464
0.108247	0.010309	0.082474	0.170103	0.020619	0.07732	0.010309	0.020619	0.056701	0.061856	0.005155	0.020619	0.072165	0.030928	0.051546	0.134021	0.036082	0.010309	0	0.020619
0.061856	0.010309	0.108247	0.134021	0.020619	0.06701	0.005155	0.015464	0.036082	0.092784	0.005155	0.036082	0.046392	0.056701	0.036082	0.14433	0.046392	0.036082	0.015464	0.025773
0.061856	0	0.175258	0.164948	0.015464	0.06701	0.015464	0.020619	0.041237	0.07732	0.005155	0.020619	0.041237	0.030928	0.020619	0.139175	0.036082	0.046392	0.005155	0.015464
0	0	0	0	0	0	0	0	0	0	0	0	0	0	0	1	0	0	0	0
0	0	0	1	0	0	0	0	0	0	0	0	0	0	0	0	0	0	0	0
0	0	0	1	0	0	0	0	0	0	0	0	0	0	0	0	0	0	0	0
0	0	0	1	0	0	0	0	0	0	0	0	0	0	0	0	0	0	0	0
0.092784	0	0.092784	0.273196	0.020619	0.103093	0.005155	0.020619	0.06701	0.06701	0.005155	0.025773	0.015464	0.036082	0.041237	0.046392	0.036082	0.036082	0	0.015464
0.07732	0.010309	0.092784	0.319588	0.005155	0.036082	0.010309	0.010309	0.056701	0.072165	0.015464	0.036082	0.056701	0.020619	0.025773	0.082474	0.020619	0.051546	0	0
0.097938	0.005155	0.123711	0.175258	0.020619	0.087629	0.010309	0.051546	0.072165	0.056701	0.010309	0.036082	0.056701	0.025773	0	0.07732	0.041237	0.030928	0.005155	0.015464
0.082474	0.005155	0.092784	0.195876	0	0.056701	0.010309	0.015464	0.128866	0.072165	0.010309	0.015464	0.046392	0.046392	0.046392	0.06701	0.025773	0.046392	0.010309	0.025773
MOTIF xxxxxxR_S_RSPxxxx ......RSRSP....
letter-probability matrix: alength= 20 w= 15 nsites= 24 E= 5.5e-008
0	0	0.041667	0.041667	0.041667	0.083333	0	0	0	0.041667	0	0.041667	0.166667	0	0	0.291667	0.125	0.041667	0.041667	0.041667
0.041667	0	0	0	0	0.083333	0	0.041667	0.041667	0.166667	0	0	0.041667	0.041667	0.208333	0.25	0	0.041667	0	0.041667
0.083333	0.041667	0.041667	0.041667	0	0	0.083333	0	0	0	0	0.083333	0.125	0.083333	0.208333	0.125	0	0.041667	0	0.041667
0	0.083333	0	0.041667	0	0.041667	0	0	0.083333	0.041667	0	0.041667	0.125	0	0.208333	0.166667	0.041667	0.041667	0	0.083333
0.166667	0	0	0	0.041667	0.083333	0.083333	0	0	0.041667	0.041667	0.041667	0.041667	0.083333	0	0.166667	0.083333	0.041667	0.083333	0
0.041667	0	0	0.083333	0	0.125	0.041667	0	0.083333	0.041667	0.041667	0	0.125	0.041667	0.166667	0.125	0.041667	0.041667	0	0
0	0	0	0	0	0	0	0	0	0	0	0	0	0	1	0	0	0	0	0
0	0	0	0	0	0	0	0	0	0	0	0	0	0	0	1	0	0	0	0
0	0	0	0	0	0	0	0	0	0	0	0	0	0	1	0	0	0	0	0
0	0	0	0	0	0	0	0	0	0	0	0	0	0	0	1	0	0	0	0
0	0	0	0	0	0	0	0	0	0	0	0	1	0	0	0	0	0	0	0
0.125	0	0	0	0.041667	0.041667	0	0.041667	0.041667	0.166667	0.041667	0.041667	0.083333	0.125	0	0.208333	0	0	0	0.041667
0.041667	0	0.041667	0.041667	0	0	0.083333	0	0.041667	0.125	0	0	0.166667	0	0.166667	0.083333	0.125	0.041667	0.041667	0
0.041667	0	0	0	0.083333	0.041667	0	0	0	0.041667	0	0.125	0.166667	0.041667	0.125	0.166667	0.083333	0.041667	0	0.041667
0.041667	0	0.083333	0.083333	0	0.083333	0	0.083333	0.083333	0	0.083333	0.041667	0.125	0.041667	0.125	0	0.083333	0.041667	0	0
MOTIF xxxxxSR_S_xSPxxxx .....SRS.SP....
letter-probability matrix: alength= 20 w= 15 nsites= 32 E= 5.2e-011
0.0625	0	0	0.0625	0.03125	0.03125	0.03125	0	0.09375	0.0625	0.03125	0.03125	0.15625	0	0.15625	0.125	0.09375	0.03125	0	0
0.09375	0	0.03125	0.125	0	0.0625	0.03125	0	0.03125	0.125	0	0	0.125	0.03125	0.125	0.15625	0.0625	0	0	0
0.09375	0	0.03125	0.0625	0.03125	0.0625	0.03125	0.0625	0.03125	0.03125	0	0	0.125	0.0625	0.15625	0.125	0.03125	0.0625	0	0
0.03125	0	0.09375	0	0.03125	0.09375	0	0.0625	0	0	0	0.03125	0.03125	0.03125	0	0.3125	0.0625	0.15625	0.03125	0.03125
0.09375	0	0.0625	0.03125	0.03125	0.0625	0.15625	0.03125	0.03125	0.03125	0.03125	0	0.09375	0.09375	0	0.1875	0.0625	0	0	0
0	0	0	0	0	0	0	0	0	0	0	0	0	0	0	1	0	0	0	0
0	0	0	0	0	0	0	0	0	0	0	0	0	0	1	0	0	0	0	0
0	0	0	0	0	0	0	0	0	0	0	0	0	0	0	1	0	0	0	0
0	0	0	0.09375	0	0.0625	0.0625	0	0.09375	0.0625	0.03125	0.03125	0	0	0	0.46875	0.09375	0	0	0
0	0	0	0	0	0	0	0	0	0	0	0	0	0	0	1	0	0	0	0
0	0	0	0	0	0	0	0	0	0	0	0	1	0	0	0	0	0	0	0
0.0625	0	0.09375	0.0625	0	0.09375	0	0.03125	0	0.09375	0	0.0625	0.03125	0.03125	0.03125	0.1875	0.15625	0.03125	0	0.03125
0.0625	0.03125	0	0	0.03125	0.0625	0.0625	0	0.0625	0.09375	0	0.03125	0.28125	0.0625	0.0625	0.09375	0	0.0625	0	0
0.03125	0	0.03125	0.09375	0	0.15625	0	0	0.03125	0.21875	0	0.0625	0.09375	0.03125	0.03125	0.09375	0.03125	0.0625	0	0.03125
0.03125	0.03125	0.0625	0.0625	0	0.125	0	0	0.03125	0.03125	0.03125	0.0625	0.09375	0.0625	0.03125	0.125	0.125	0.0625	0	0.03125
MOTIF xxxQRxx_S_Lxxxxxx ...QR..SL......
letter-probability matrix: alength= 20 w= 15 nsites= 33 E= 5.9e-006
0.060606	0	0.030303	0.090909	0.030303	0.030303	0.060606	0	0.030303	0.060606	0	0	0.121212	0.030303	0.090909	0.181818	0.030303	0.090909	0.030303	0.030303
0	0.030303	0.060606	0.060606	0.030303	0	0	0.060606	0.060606	0.151515	0.030303	0.030303	0.090909	0.030303	0.121212	0.121212	0.090909	0	0	0.030303
0.090909	0.030303	0.060606	0.030303	0.060606	0.030303	0.060606	0	0	0	0	0	0.121212	0.121212	0.060606	0.181818	0.030303	0.060606	0	0.060606
0	0	0	0	0	0	0	0	0	0	0	0	0	1	0	0	0	0	0	0
0	0	0	0	0	0	0	0	0	0	0	0	0	0	1	0	0	0	0	0
0.212121	0	0	0	0	0	0.060606	0	0.030303	0.060606	0	0.030303	0.060606	0.151515	0	0.242424	0.030303	0.060606	0.030303	0.030303
0.090909	0.060606	0.030303	0.121212	0.030303	0.030303	0.030303	0.030303	0.121212	0.060606	0	0.090909	0.030303	0.060606	0.060606	0.090909	0	0.060606	0	0
0	0	0	0	0	0	0	0	0	0	0	0	0	0	0	1	0	0	0	0
0	0	0	0	0	0	0	0	0	1	0	0	0	0	0	0	0	0	0	0
0.030303	0	0.212121	0.121212	0.030303	0.030303	0.030303	0	0.030303	0.090909	0	0	0.060606	0.090909	0.030303	0.242424	0	0	0	0
0.030303	0	0.060606	0.060606	0.030303	0.090909	0	0	0	0.151515	0.030303	0.030303	0.121212	0.060606	0.030303	0.242424	0.030303	0.030303	0	0
0.121212	0	0	0.030303	0	0.030303	0.060606	0.030303	0.030303	0.121212	0.060606	0	0	0.090909	0.030303	0.151515	0.151515	0.060606	0	0.030303
0.090909	0	0.121212	0.060606	0	0.060606	0	0	0.060606	0.030303	0.030303	0.060606	0.090909	0.060606	0.030303	0.090909	0.121212	0.060606	0	0.030303
0.090909	0.030303	0.060606	0.060606	0	0.090909	0.060606	0	0.060606	0.060606	0	0.090909	0.121212	0	0.030303	0.121212	0.121212	0	0	0
0.030303	0.030303	0	0.060606	0.060606	0.181818	0	0	0.060606	0.060606	0	0.030303	0.151515	0.090909	0.060606	0.121212	0.030303	0	0	0.030303
MOTIF xxxYxxx_S_xSPxxxx ...Y...S.SP....
letter-probability matrix: alength= 20 w= 15 nsites= 30 E= 6.8e-006
0	0	0	0	0.033333	0.133333	0.033333	0.033333	0.1	0.1	0.033333	0	0.166667	0.033333	0.133333	0.1	0.066667	0	0	0.033333
0.1	0	0	0.033333	0	0.033333	0.033333	0.033333	0.066667	0.066667	0	0.033333	0.1	0.066667	0.166667	0.1	0.066667	0	0	0.1
0.033333	0	0.033333	0	0	0.033333	0.1	0.033333	0.133333	0.033333	0.033333	0	0.033333	0.066667	0.1	0.1	0.1	0.1	0	0.066667
0	0	0	0	0	0	0	0	0	0	0	0	0	0	0	0	0	0	0	1
0.066667	0.033333	0	0	0.033333	0.033333	0.033333	0	0.1	0	0	0.033333	0.066667	0	0.1	0.3	0.1	0.1	0	0
0.1	0	0	0.033333	0.066667	0.066667	0.033333	0	0	0	0	0	0.166667	0.066667	0.166667	0.233333	0.033333	0.033333	0	0
0.033333	0.033333	0.1	0.033333	0	0.066667	0.066667	0.1	0.033333	0	0	0.033333	0.033333	0.066667	0.033333	0.266667	0.033333	0.033333	0	0.033333
0	0	0	0	0	0	0	0	0	0	0	0	0	0	0	1	0	0	0	0
0.1	0	0.033333	0.033333	0	0.1	0	0	0.066667	0.133333	0.033333	0.033333	0	0	0.066667	0.3	0.033333	0.033333	0	0.033333
0	0	0	0	0	0	0	0	0	0	0	0	0	0	0	1	0	0	0	0
0	0	0	0	0	0	0	0	0	0	0	0	1	0	0	0	0	0	0	0
0	0	0.033333	0.133333	0	0.033333	0	0	0.033333	0.1	0	0.033333	0	0.066667	0.1	0.1	0.166667	0.166667	0	0.033333
0.1	0	0.1	0.033333	0.033333	0.1	0.066667	0	0	0.033333	0	0.066667	0.1	0	0.066667	0.133333	0.033333	0.033333	0.033333	0.066667
0.166667	0	0	0	0	0.033333	0.033333	0.066667	0.033333	0.033333	0	0.033333	0.066667	0.033333	0.066667	0.133333	0.133333	0.1	0	0.066667
0	0	0.033333	0.066667	0.033333	0.066667	0	0	0.033333	0.1	0.033333	0.066667	0.1	0.033333	0.033333	0.233333	0.066667	0.066667	0	0.033333
MOTIF xxRxRxx_S_xxxxExx ..R.R..S....E..
letter-probability matrix: alength= 20 w= 15 nsites= 49 E= 1.2e-011
0.122449	0	0	0.102041	0.061224	0.081633	0.020408	0.040816	0	0.061224	0	0	0.122449	0.122449	0.163265	0.040816	0	0.040816	0	0.020408
0.102041	0	0.040816	0.122449	0	0.122449	0	0.040816	0.122449	0.040816	0.020408	0.040816	0.142857	0.061224	0.061224	0.020408	0	0.040816	0	0.020408
0	0	0	0	0	0	0	0	0	0	0	0	0	0	1	0	0	0	0	0
0.081633	0	0.040816	0.061224	0	0.081633	0.040816	0.020408	0.163265	0.102041	0.040816	0.020408	0.040816	0.040816	0.081633	0.102041	0.020408	0.040816	0	0.020408
0	0	0	0	0	0	0	0	0	0	0	0	0	0	1	0	0	0	0	0
0.163265	0.020408	0.040816	0.102041	0	0	0.040816	0.040816	0	0.204082	0.020408	0	0.102041	0.040816	0	0.163265	0	0.040816	0	0.020408
0.102041	0.020408	0.040816	0.102041	0	0.102041	0	0	0.020408	0.204082	0.040816	0	0.061224	0.061224	0	0.102041	0.040816	0.040816	0	0.061224
0	0	0	0	0	0	0	0	0	0	0	0	0	0	0	1	0	0	0	0
0	0.020408	0.020408	0.183673	0.020408	0.102041	0.020408	0.020408	0	0.061224	0.081633	0	0	0.102041	0.020408	0.163265	0.061224	0.081633	0.020408	0.020408
0.081633	0	0.204082	0.081633	0	0.061224	0.020408	0	0.020408	0.040816	0	0.020408	0.081633	0.020408	0.081633	0.061224	0.122449	0.102041	0	0
0.061224	0.020408	0.061224	0.081633	0	0.040816	0.040816	0.020408	0.020408	0.102041	0	0.020408	0.040816	0.040816	0.081633	0.265306	0.061224	0.040816	0	0
0.142857	0	0.040816	0.122449	0.020408	0.061224	0	0.020408	0.020408	0.061224	0.040816	0.061224	0	0.061224	0.061224	0.081633	0.081633	0.061224	0.020408	0.040816
0	0	0	1	0	0	0	0	0	0	0	0	0	0	0	0	0	0	0	0
0.020408	0	0	0.244898	0.040816	0.081633	0	0	0.061224	0.061224	0	0	0	0.061224	0.122449	0.142857	0.102041	0.020408	0.020408	0.020408
0.102041	0	0.040816	0.102041	0.020408	0.061224	0.020408	0	0.020408	0.040816	0	0.040816	0.081633	0.061224	0.102041	0.102041	0.081633	0.081633	0.020408	0.020408
MOTIF xxxxxxR_S_xSPxxxx ......RS.SP....
letter-probability matrix: alength= 20 w= 15 nsites= 107 E= 4.3e-028
0.074766	0.028037	0.028037	0.093458	0.037383	0.056075	0.028037	0.046729	0.018692	0.028037	0.009346	0.018692	0.11215	0.009346	0.102804	0.196262	0.084112	0.028037	0	0
0.074766	0.009346	0.037383	0.046729	0	0.046729	0.009346	0.018692	0.046729	0.130841	0.009346	0.065421	0.168224	0.018692	0.121495	0.065421	0.093458	0.018692	0	0.018692
0.084112	0	0.028037	0.084112	0.037383	0.074766	0.037383	0.028037	0.056075	0.046729	0.018692	0.009346	0.11215	0.028037	0.121495	0.11215	0.009346	0.093458	0	0.018692
0.037383	0.009346	0.037383	0.046729	0.009346	0.065421	0.009346	0.009346	0.084112	0.046729	0.046729	0.028037	0.168224	0.028037	0.037383	0.168224	0.056075	0.093458	0.018692	0
0.056075	0.009346	0.037383	0.046729	0.018692	0.074766	0.037383	0.037383	0.065421	0.130841	0.009346	0.046729	0.102804	0.028037	0	0.149533	0.046729	0.074766	0	0.028037
0.093458	0.018692	0.028037	0.074766	0.046729	0.028037	0.046729	0.028037	0.074766	0.046729	0.028037	0.037383	0.102804	0.074766	0.205607	0	0.037383	0	0	0.028037
0	0	0	0	0	0	0	0	0	0	0	0	0	0	1	0	0	0	0	0
0	0	0	0	0	0	0	0	0	0	0	0	0	0	0	1	0	0	0	0
0.084112	0	0.046729	0.046729	0.046729	0.102804	0.028037	0.018692	0.074766	0.121495	0.009346	0.037383	0	0.074766	0	0.149533	0.065421	0.084112	0	0.009346
0	0	0	0	0	0	0	0	0	0	0	0	0	0	0	1	0	0	0	0
0	0	0	0	0	0	0	0	0	0	0	0	1	0	0	0	0	0	0	0
0.121495	0.018692	0.046729	0.074766	0.028037	0.037383	0.028037	0.056075	0.037383	0.056075	0.018692	0.028037	0.046729	0.037383	0.037383	0.140187	0.065421	0.102804	0.009346	0.009346
0.084112	0	0.084112	0.056075	0.018692	0.056075	0.037383	0.056075	0.018692	0.093458	0.009346	0.056075	0.11215	0.037383	0.093458	0.093458	0.037383	0.037383	0	0.018692
0.046729	0.018692	0.074766	0.065421	0.028037	0.065421	0	0.028037	0.074766	0.074766	0.037383	0.056075	0.121495	0.046729	0.046729	0.093458	0.065421	0.046729	0	0.009346
0.065421	0.009346	0.074766	0.065421	0.018692	0.102804	0.046729	0.046729	0.046729	0.093458	0.028037	0.046729	0.074766	0.037383	0.065421	0.121495	0.037383	0.009346	0	0.009346
MOTIF xxxxxxx_S_EDExxxx .......SEDE....
letter-probability matrix: alength= 20 w= 15 nsites= 153 E= 3.8e-009
0.071895	0.026144	0.071895	0.104575	0.03268	0.091503	0.006536	0.039216	0.084967	0.065359	0.006536	0.03268	0.078431	0.058824	0.065359	0.052288	0.058824	0.03268	0	0.019608
0.058824	0.006536	0.065359	0.098039	0.006536	0.045752	0.03268	0.045752	0.124183	0.039216	0.026144	0.006536	0.084967	0.071895	0.065359	0.098039	0.039216	0.052288	0.019608	0.013072
0.091503	0.019608	0.065359	0.150327	0.013072	0.084967	0.03268	0.019608	0.045752	0.071895	0.013072	0.03268	0.045752	0.03268	0.078431	0.084967	0.026144	0.058824	0.006536	0.026144
0.045752	0.006536	0.084967	0.117647	0.03268	0.065359	0.019608	0.039216	0.078431	0.084967	0.019608	0.019608	0.039216	0.058824	0.052288	0.084967	0.03268	0.091503	0	0.026144
0.084967	0	0.150327	0.124183	0.019608	0.084967	0.019608	0.013072	0.058824	0.078431	0.006536	0.006536	0.052288	0.026144	0.065359	0.104575	0.026144	0.045752	0.013072	0.019608
0.045752	0.026144	0.084967	0.163399	0.013072	0.026144	0.019608	0.026144	0.013072	0.071895	0.013072	0.039216	0.045752	0.019608	0.039216	0.248366	0.03268	0.039216	0.006536	0.026144
0.026144	0.006536	0.176471	0.143791	0.013072	0.026144	0.019608	0.019608	0.03268	0.104575	0.026144	0.045752	0.052288	0.039216	0.045752	0.137255	0.026144	0.039216	0	0.019608
0	0	0	0	0	0	0	0	0	0	0	0	0	0	0	1	0	0	0	0
0	0	0	1	0	0	0	0	0	0	0	0	0	0	0	0	0	0	0	0
0	0	1	0	0	0	0	0	0	0	0	0	0	0	0	0	0	0	0	0
0	0	0	1	0	0	0	0	0	0	0	0	0	0	0	0	0	0	0	0
0.071895	0.019608	0.137255	0.222222	0.039216	0.084967	0	0.045752	0.03268	0.071895	0.019608	0.026144	0.026144	0.019608	0.013072	0.039216	0.045752	0.052288	0.013072	0.019608
0.052288	0	0.150327	0.202614	0.03268	0.039216	0.006536	0.019608	0.078431	0.084967	0.013072	0.03268	0.045752	0.013072	0.045752	0.098039	0.026144	0.03268	0.006536	0.019608
0.071895	0.013072	0.104575	0.111111	0.026144	0.013072	0.013072	0.019608	0.039216	0.084967	0.013072	0.045752	0.078431	0.065359	0.071895	0.104575	0.071895	0.03268	0	0.019608
0.098039	0.026144	0.058824	0.156863	0.006536	0.052288	0.019608	0.039216	0.071895	0.078431	0.013072	0.058824	0.058824	0.039216	0.026144	0.104575	0.013072	0.045752	0.019608	0.013072
MOTIF xxxxxxx_S_SPVxxxx .......SSPV....
letter-probability matrix: alength= 20 w= 15 nsites= 151 E= 7.9e-014
0.086093	0.006623	0.039735	0.099338	0.02649	0.099338	0.02649	0.046358	0.046358	0.099338	0.019868	0.013245	0.13245	0.019868	0.033113	0.099338	0.046358	0.046358	0	0.013245
0.039735	0	0.046358	0.066225	0.05298	0.039735	0.033113	0.033113	0.059603	0.07947	0.006623	0.02649	0.092715	0.039735	0.092715	0.152318	0.046358	0.039735	0.006623	0.046358
0.112583	0.02649	0.02649	0.066225	0.006623	0.05298	0.006623	0.033113	0.086093	0.086093	0.02649	0.033113	0.086093	0.059603	0.039735	0.112583	0.033113	0.072848	0.013245	0.019868
0.05298	0.02649	0.046358	0.07947	0.019868	0.059603	0	0.02649	0.05298	0.072848	0.019868	0.072848	0.139073	0.019868	0.066225	0.139073	0.072848	0.02649	0	0.006623
0.066225	0.006623	0.02649	0.066225	0.006623	0.072848	0.013245	0.02649	0.05298	0.02649	0.02649	0.02649	0.125828	0.092715	0.059603	0.18543	0.07947	0.033113	0.006623	0
0.086093	0	0.05298	0.07947	0	0.072848	0.02649	0.02649	0.046358	0.092715	0.006623	0.046358	0.112583	0.059603	0.072848	0.099338	0.02649	0.072848	0	0.019868
0.07947	0.019868	0.072848	0.02649	0.013245	0.07947	0.02649	0.05298	0.072848	0.066225	0.006623	0.033113	0.112583	0	0.066225	0.178808	0.05298	0.033113	0	0.006623
0	0	0	0	0	0	0	0	0	0	0	0	0	0	0	1	0	0	0	0
0	0	0	0	0	0	0	0	0	0	0	0	0	0	0	1	0	0	0	0
0	0	0	0	0	0	0	0	0	0	0	0	1	0	0	0	0	0	0	0
0	0	0	0	0	0	0	0	0	0	0	0	0	0	0	0	0	1	0	0
0.05298	0.019868	0.066225	0.072848	0.013245	0.072848	0.02649	0.05298	0.092715	0.07947	0.013245	0.02649	0.092715	0.05298	0.07947	0.072848	0.046358	0.039735	0.006623	0.019868
0.039735	0.013245	0.033113	0.059603	0.02649	0.066225	0.033113	0.013245	0.07947	0.086093	0.033113	0.033113	0.059603	0.039735	0.059603	0.15894	0.072848	0.072848	0	0.019868
0.10596	0.013245	0.046358	0.092715	0.033113	0.059603	0.02649	0.02649	0.066225	0.07947	0.019868	0.019868	0.13245	0.019868	0.033113	0.07947	0.072848	0.05298	0	0.019868
0.072848	0.019868	0.033113	0.072848	0.02649	0.066225	0.013245	0.019868	0.066225	0.07947	0	0.039735	0.099338	0.059603	0.072848	0.145695	0.066225	0.039735	0	0.006623
MOTIF xxxxxxx_S_xSPxxxx .......S.SP....
letter-probability matrix: alength= 20 w= 15 nsites= 1322 E= 8.5e-064
0.077912	0.01059	0.046142	0.059758	0.026475	0.065809	0.028744	0.02118	0.059758	0.06354	0.018154	0.024962	0.099092	0.049168	0.071861	0.16112	0.055219	0.043116	0.003782	0.013616
0.059758	0.007564	0.040847	0.075643	0.023449	0.073374	0.022693	0.027231	0.059002	0.053707	0.018154	0.02118	0.11649	0.052194	0.075643	0.145991	0.056732	0.050681	0.004539	0.015129
0.083207	0.011346	0.055976	0.067322	0.021936	0.06354	0.017398	0.018154	0.065053	0.065053	0.015885	0.029501	0.099092	0.036309	0.067322	0.15053	0.061271	0.049168	0.003782	0.018154
0.068079	0.015129	0.049924	0.061271	0.022693	0.056732	0.024962	0.028744	0.062784	0.078669	0.017398	0.039334	0.102874	0.048411	0.058245	0.154312	0.055219	0.050681	0.004539	0
0.072617	0.009834	0.039334	0.065809	0.017398	0.070348	0.028744	0.020424	0.050681	0.075643	0.015885	0.028744	0.102118	0.046899	0.061271	0.165658	0.06354	0.04236	0.006051	0.016641
0.065053	0.009077	0.043116	0.075643	0.024962	0.075643	0.020424	0.02118	0.05295	0.064297	0.009834	0.029501	0.118003	0.049168	0.05295	0.170953	0.052194	0.049168	0.003782	0.012103
0.081694	0.008321	0.049168	0.046142	0.023449	0.114221	0.033283	0.029501	0.051437	0.096823	0.013616	0.034796	0.136914	0.032526	0	0.121029	0.052194	0.053707	0.003782	0.017398
0	0	0	0	0	0	0	0	0	0	0	0	0	0	0	1	0	0	0	0
0.083207	0.018911	0.041604	0.059002	0.023449	0.083964	0.030257	0.030257	0.054463	0.101362	0.012103	0.023449	0	0.04236	0.059758	0.197428	0.06354	0.055219	0.002269	0.017398
0	0	0	0	0	0	0	0	0	0	0	0	0	0	0	1	0	0	0	0
0	0	0	0	0	0	0	0	0	0	0	0	1	0	0	0	0	0	0	0
0.080182	0.013616	0.043116	0.071861	0.022693	0.081694	0.015129	0.026475	0.052194	0.060514	0.009077	0.021936	0.093041	0.046899	0.056732	0.160363	0.072617	0.060514	0.002269	0.009077
0.065809	0.006051	0.036309	0.059002	0.018154	0.051437	0.035552	0.024206	0.087746	0.083207	0.017398	0.030257	0.121785	0.035552	0.077912	0.145234	0.049924	0.044629	0.004539	0.005295
0.071861	0.015129	0.038578	0.062784	0.02118	0.066566	0.020424	0.021936	0.054463	0.068835	0.012859	0.027988	0.111952	0.055976	0.062027	0.157337	0.060514	0.048411	0.009834	0.011346
0.07413	0.012103	0.034796	0.059002	0.02118	0.062784	0.029501	0.021936	0.068079	0.057489	0.011346	0.025719	0.118003	0.04236	0.087746	0.139939	0.051437	0.062784	0.003782	0.015885
MOTIF xxxxxxx_S_SDEExxx .......SSDEE...
letter-probability matrix: alength= 20 w= 15 nsites= 32 E= 4.5e-005
0.09375	0	0.09375	0.09375	0.03125	0.0625	0	0.03125	0.0625	0.09375	0.03125	0.03125	0.09375	0	0.0625	0.0625	0.09375	0.03125	0	0.03125
0.09375	0	0.09375	0.125	0	0.03125	0	0.0625	0.09375	0.125	0	0	0.03125	0.0625	0.09375	0.03125	0.0625	0.0625	0	0.03125
0.1875	0	0	0.15625	0	0.0625	0.03125	0.03125	0.09375	0	0	0	0	0	0.15625	0.15625	0.0625	0	0	0.0625
0.1875	0	0.03125	0.0625	0	0.03125	0.03125	0	0.0625	0.0625	0	0.09375	0.0625	0.03125	0	0.1875	0.0625	0.03125	0	0.0625
0.09375	0	0.03125	0.25	0	0.09375	0	0.09375	0.03125	0.03125	0	0.0625	0.09375	0.0625	0.03125	0.03125	0	0.0625	0	0.03125
0.0625	0.03125	0.0625	0.1875	0	0.125	0	0	0	0.0625	0.03125	0.0625	0.03125	0	0	0.25	0.03125	0.0625	0	0
0	0	0.1875	0.15625	0.1875	0.03125	0	0.09375	0	0.09375	0	0	0.03125	0	0.03125	0.125	0	0.03125	0.03125	0
0	0	0	0	0	0	0	0	0	0	0	0	0	0	0	1	0	0	0	0
0	0	0	0	0	0	0	0	0	0	0	0	0	0	0	1	0	0	0	0
0	0	1	0	0	0	0	0	0	0	0	0	0	0	0	0	0	0	0	0
0	0	0	1	0	0	0	0	0	0	0	0	0	0	0	0	0	0	0	0
0	0	0	1	0	0	0	0	0	0	0	0	0	0	0	0	0	0	0	0
0.0625	0	0.15625	0.125	0.03125	0.0625	0	0.03125	0.03125	0	0.03125	0.0625	0.0625	0.03125	0.125	0.0625	0.03125	0.0625	0	0.03125
0.0625	0	0.0625	0.09375	0	0.0625	0.03125	0.0625	0.125	0.15625	0	0	0.0625	0.0625	0	0.125	0.03125	0.0625	0	0
0.03125	0	0.03125	0.15625	0	0.03125	0.03125	0	0.09375	0.0625	0.03125	0.03125	0.125	0.03125	0.125	0.0625	0.0625	0.0625	0.03125	0
MOTIF xxFxRxx_S_Lxxxxxx ..F.R..SL......
letter-probability matrix: alength= 20 w= 15 nsites= 22 E= 1.1e-002
0.136364	0	0.045455	0	0	0.136364	0	0.045455	0.181818	0	0	0	0.045455	0.045455	0.181818	0.136364	0	0	0	0.045455
0.136364	0.045455	0	0.045455	0.045455	0.136364	0.090909	0	0	0.045455	0.045455	0	0.045455	0	0.045455	0.181818	0	0.045455	0	0.090909
0	0	0	0	1	0	0	0	0	0	0	0	0	0	0	0	0	0	0	0
0.045455	0	0.045455	0.181818	0.045455	0.045455	0.045455	0.045455	0.090909	0.045455	0	0.045455	0	0	0.090909	0.181818	0	0.090909	0	0
0	0	0	0	0	0	0	0	0	0	0	0	0	0	1	0	0	0	0	0
0	0	0	0	0	0.090909	0.045455	0.090909	0.045455	0.090909	0.045455	0.045455	0	0.318182	0	0.090909	0.136364	0	0	0
0.045455	0	0.045455	0.045455	0	0.227273	0.045455	0	0.090909	0.136364	0	0.136364	0.045455	0.090909	0.045455	0.045455	0	0	0	0
0	0	0	0	0	0	0	0	0	0	0	0	0	0	0	1	0	0	0	0
0	0	0	0	0	0	0	0	0	1	0	0	0	0	0	0	0	0	0	0
0.181818	0	0	0.045455	0	0.136364	0.045455	0.045455	0	0.136364	0	0	0.045455	0	0.045455	0.181818	0.090909	0	0	0.045455
0.136364	0	0	0.136364	0.136364	0.136364	0	0.045455	0	0.045455	0	0	0	0.136364	0	0.227273	0	0	0	0
0	0.045455	0	0.045455	0	0.136364	0.045455	0.045455	0.090909	0.045455	0	0.045455	0.090909	0.090909	0.136364	0.181818	0	0	0	0
0.045455	0.045455	0.090909	0.181818	0	0.045455	0	0.090909	0.227273	0.045455	0	0	0	0.090909	0	0.090909	0.045455	0	0	0
0	0	0.045455	0.045455	0.045455	0.090909	0.090909	0.045455	0.045455	0.045455	0.045455	0	0.090909	0	0.136364	0.181818	0	0.045455	0	0.045455
0.045455	0	0.045455	0	0	0.045455	0.045455	0.090909	0.136364	0.136364	0	0.045455	0.090909	0.045455	0.045455	0.090909	0.045455	0.045455	0	0.045455
MOTIF xxMxRxx_S_Vxxxxxx ..M.R..SV......
letter-probability matrix: alength= 20 w= 15 nsites= 22 E= 4.1e-003
0.045455	0	0	0.090909	0	0.090909	0.045455	0.045455	0.090909	0.181818	0	0	0.227273	0	0.045455	0	0.045455	0.045455	0	0.045455
0.090909	0	0	0	0	0.090909	0	0.136364	0.045455	0.181818	0	0	0.045455	0.045455	0	0.090909	0.181818	0.090909	0	0
0	0	0	0	0	0	0	0	0	0	1	0	0	0	0	0	0	0	0	0
0.090909	0	0.090909	0.045455	0	0.045455	0	0	0.045455	0	0	0	0.090909	0.090909	0.136364	0.227273	0.045455	0.090909	0	0
0	0	0	0	0	0	0	0	0	0	0	0	0	0	1	0	0	0	0	0
0.045455	0	0.045455	0	0	0	0	0	0.090909	0.090909	0.045455	0.090909	0.136364	0.045455	0	0.181818	0.045455	0.090909	0	0.090909
0.090909	0	0	0.045455	0.045455	0.045455	0	0	0	0.090909	0	0.181818	0.045455	0.045455	0.181818	0.227273	0	0	0	0
0	0	0	0	0	0	0	0	0	0	0	0	0	0	0	1	0	0	0	0
0	0	0	0	0	0	0	0	0	0	0	0	0	0	0	0	0	1	0	0
0.090909	0.045455	0.045455	0.136364	0	0.181818	0	0	0	0.045455	0	0.045455	0.181818	0	0	0.045455	0.045455	0.090909	0	0.045455
0.136364	0	0.090909	0	0	0.090909	0.045455	0.045455	0	0.045455	0	0.136364	0	0.090909	0.090909	0.181818	0.045455	0	0	0
0	0	0	0.090909	0.045455	0.045455	0	0.045455	0	0.181818	0.045455	0	0.136364	0.045455	0.090909	0.136364	0.136364	0	0	0
0.090909	0	0.045455	0.136364	0.045455	0.136364	0	0	0	0.045455	0	0	0.136364	0	0.045455	0.090909	0.090909	0.090909	0	0.045455
0.045455	0	0	0.045455	0.045455	0.136364	0.045455	0	0	0	0	0.045455	0	0.090909	0.045455	0.272727	0.045455	0.181818	0	0
0.181818	0	0.045455	0.090909	0.045455	0.090909	0	0	0.045455	0.136364	0	0	0.045455	0.045455	0	0.227273	0.045455	0	0	0
MOTIF xxxxxxx_S_xEEIxxx .......S.EEI...
letter-probability matrix: alength= 20 w= 15 nsites= 37 E= 7.8e-006
0.054054	0	0	0.162162	0.027027	0.027027	0.027027	0	0.054054	0.054054	0.054054	0.027027	0.162162	0.027027	0.027027	0.081081	0.081081	0.108108	0.027027	0
0.081081	0	0.027027	0.081081	0.027027	0.108108	0	0.027027	0.108108	0.081081	0	0.027027	0.162162	0.054054	0.027027	0.081081	0.054054	0.054054	0	0
0.081081	0.054054	0.081081	0.054054	0.108108	0.054054	0.054054	0.027027	0.081081	0.027027	0	0.054054	0.027027	0.054054	0	0.081081	0.054054	0.081081	0	0.027027
0	0.027027	0.162162	0.081081	0	0.108108	0	0.081081	0.081081	0.054054	0.027027	0.027027	0.027027	0.027027	0.054054	0.081081	0.162162	0	0	0
0.027027	0	0.027027	0.054054	0.054054	0.027027	0.054054	0.027027	0.135135	0.135135	0	0.081081	0.027027	0.054054	0.054054	0.108108	0.108108	0	0.027027	0
0.054054	0.081081	0.135135	0.054054	0.054054	0.081081	0	0.081081	0.054054	0.027027	0.054054	0.054054	0.027027	0.027027	0.108108	0.054054	0.054054	0	0	0
0.054054	0	0.027027	0.054054	0.027027	0.081081	0	0	0.162162	0.216216	0.027027	0	0.054054	0	0.054054	0.108108	0.027027	0.054054	0	0.054054
0	0	0	0	0	0	0	0	0	0	0	0	0	0	0	1	0	0	0	0
0.027027	0	0	0	0.027027	0.027027	0.027027	0.081081	0.054054	0.243243	0.027027	0.027027	0	0.135135	0.081081	0.027027	0.054054	0.081081	0	0.081081
0	0	0	1	0	0	0	0	0	0	0	0	0	0	0	0	0	0	0	0
0	0	0	1	0	0	0	0	0	0	0	0	0	0	0	0	0	0	0	0
0	0	0	0	0	0	0	1	0	0	0	0	0	0	0	0	0	0	0	0
0.054054	0	0.027027	0.081081	0	0	0.027027	0.054054	0.081081	0.162162	0.054054	0.054054	0.054054	0.054054	0	0.162162	0.027027	0.027027	0	0.081081
0.108108	0	0.054054	0.135135	0.027027	0.081081	0.027027	0	0.162162	0.054054	0.054054	0.027027	0.027027	0.027027	0	0.162162	0.027027	0.027027	0	0
0.081081	0.027027	0.081081	0.081081	0.027027	0.216216	0.027027	0	0.081081	0.081081	0	0.027027	0	0.108108	0.027027	0.108108	0	0.027027	0	0
MOTIF xxxRKxx_S_Lxxxxxx ...RK..SL......
letter-probability matrix: alength= 20 w= 15 nsites= 53 E= 6.6e-006
0.056604	0	0.037736	0.075472	0.018868	0.075472	0.018868	0.037736	0.132075	0.09434	0.018868	0	0.132075	0.037736	0.150943	0.037736	0.018868	0.018868	0	0.037736
0.056604	0	0.018868	0.075472	0.056604	0.075472	0.018868	0.037736	0.09434	0.09434	0.018868	0.018868	0.075472	0.056604	0.09434	0.113208	0.037736	0.037736	0	0.018868
0.018868	0.018868	0.037736	0.056604	0.018868	0.037736	0.113208	0.018868	0.09434	0.113208	0.018868	0.018868	0.113208	0.018868	0.113208	0.037736	0.075472	0.037736	0.018868	0.018868
0	0	0	0	0	0	0	0	0	0	0	0	0	0	1	0	0	0	0	0
0	0	0	0	0	0	0	0	1	0	0	0	0	0	0	0	0	0	0	0
0.188679	0.037736	0.056604	0.056604	0.018868	0.018868	0	0.018868	0.113208	0.037736	0	0.018868	0	0.018868	0.132075	0.113208	0.09434	0.037736	0.037736	0
0.113208	0.018868	0.037736	0.037736	0.018868	0.056604	0.056604	0.037736	0.113208	0.09434	0.018868	0.056604	0.037736	0.037736	0.132075	0.037736	0.018868	0.075472	0	0
0	0	0	0	0	0	0	0	0	0	0	0	0	0	0	1	0	0	0	0
0	0	0	0	0	0	0	0	0	1	0	0	0	0	0	0	0	0	0	0
0.018868	0.018868	0.169811	0.132075	0.018868	0.113208	0.018868	0.018868	0.018868	0.037736	0	0.018868	0.113208	0.037736	0	0.188679	0.056604	0.018868	0	0
0.056604	0	0.075472	0.150943	0	0	0.018868	0.018868	0.018868	0.150943	0.018868	0.037736	0.09434	0.037736	0.075472	0.150943	0	0.056604	0	0.037736
0.037736	0	0.056604	0.207547	0	0.09434	0.037736	0.018868	0.037736	0.169811	0	0.09434	0.056604	0.056604	0.037736	0.056604	0	0.018868	0.018868	0
0.037736	0	0.056604	0.056604	0.037736	0.037736	0.018868	0.075472	0.075472	0.037736	0	0.018868	0.113208	0.09434	0.075472	0.150943	0.056604	0.037736	0	0.018868
0.09434	0.018868	0.056604	0.056604	0.018868	0.056604	0	0.018868	0.018868	0	0.018868	0.018868	0.132075	0.018868	0.037736	0.226415	0.132075	0.056604	0.018868	0
0.037736	0	0.037736	0.113208	0.037736	0.018868	0.018868	0.056604	0.037736	0.132075	0	0.037736	0.132075	0.056604	0.056604	0.150943	0.037736	0	0	0.037736
MOTIF xxxxRxA_S_xxxLxxx ....R.AS...L...
letter-probability matrix: alength= 20 w= 15 nsites= 37 E= 1.5e-009
0.189189	0	0	0	0.027027	0.135135	0.027027	0	0.054054	0.108108	0	0.027027	0.054054	0	0.081081	0.162162	0.027027	0.108108	0	0
0.108108	0	0.027027	0.081081	0.027027	0.081081	0.027027	0.027027	0.027027	0.054054	0	0.054054	0.189189	0.054054	0.027027	0.162162	0	0.027027	0	0.027027
0.108108	0.027027	0.054054	0.054054	0.027027	0.027027	0.054054	0	0.081081	0	0.054054	0.054054	0.108108	0.027027	0.135135	0.108108	0.054054	0.027027	0	0
0.027027	0	0.081081	0.027027	0.027027	0.027027	0	0.027027	0.108108	0.108108	0	0.027027	0.189189	0.054054	0.054054	0.054054	0.135135	0.054054	0	0
0	0	0	0	0	0	0	0	0	0	0	0	0	0	1	0	0	0	0	0
0.216216	0.027027	0.027027	0.027027	0	0.135135	0	0	0.081081	0	0	0.027027	0.162162	0	0	0.189189	0.081081	0.027027	0	0
1	0	0	0	0	0	0	0	0	0	0	0	0	0	0	0	0	0	0	0
0	0	0	0	0	0	0	0	0	0	0	0	0	0	0	1	0	0	0	0
0.081081	0.027027	0.054054	0.027027	0.027027	0.081081	0	0.081081	0	0.108108	0.054054	0.054054	0	0.054054	0.081081	0.135135	0.108108	0.027027	0	0
0.054054	0	0.162162	0.135135	0	0.081081	0	0	0.054054	0.108108	0	0.054054	0.216216	0	0	0.081081	0.027027	0.027027	0	0
0.081081	0	0.054054	0.054054	0	0.108108	0	0.054054	0.054054	0.108108	0	0.135135	0.027027	0.054054	0.054054	0.081081	0.027027	0	0	0.108108
0	0	0	0	0	0	0	0	0	1	0	0	0	0	0	0	0	0	0	0
0.081081	0.027027	0.027027	0.081081	0	0.027027	0.081081	0	0	0.027027	0	0.054054	0.081081	0.054054	0.108108	0.216216	0.054054	0.054054	0.027027	0
0.054054	0	0.054054	0.162162	0	0	0.027027	0	0.054054	0.108108	0.054054	0.027027	0.081081	0.081081	0.081081	0.162162	0.027027	0.027027	0	0
0.081081	0	0.027027	0	0.027027	0.108108	0.027027	0.081081	0.027027	0.108108	0.027027	0.081081	0.108108	0.027027	0.108108	0.027027	0.054054	0.054054	0.027027	0
MOTIF xxxxSxx_S_SPExxxx ....S..SSPE....
letter-probability matrix: alength= 20 w= 15 nsites= 42 E= 3.7e-005
0	0.02381	0.166667	0.095238	0.02381	0.02381	0	0	0.071429	0.071429	0.047619	0	0.071429	0.071429	0.166667	0.166667	0	0	0	0
0.071429	0.02381	0.119048	0.095238	0.047619	0.047619	0	0.02381	0.047619	0.095238	0	0.02381	0.047619	0	0.119048	0.142857	0	0.071429	0.02381	0
0.047619	0.02381	0.047619	0.095238	0	0.071429	0.047619	0.02381	0.047619	0	0	0.02381	0.047619	0.095238	0.142857	0.166667	0.02381	0.02381	0.02381	0.047619
0.02381	0.02381	0.095238	0.047619	0.02381	0.047619	0	0.02381	0	0.119048	0	0	0.047619	0	0.166667	0.309524	0.02381	0.047619	0	0
0	0	0	0	0	0	0	0	0	0	0	0	0	0	0	1	0	0	0	0
0.071429	0	0.02381	0.047619	0.02381	0.047619	0	0	0.047619	0.119048	0	0.047619	0.166667	0	0.047619	0.190476	0.142857	0.02381	0	0
0.214286	0	0.047619	0.02381	0.047619	0.02381	0.047619	0.02381	0	0.02381	0.047619	0.02381	0.238095	0.02381	0.047619	0.095238	0.071429	0	0	0
0	0	0	0	0	0	0	0	0	0	0	0	0	0	0	1	0	0	0	0
0	0	0	0	0	0	0	0	0	0	0	0	0	0	0	1	0	0	0	0
0	0	0	0	0	0	0	0	0	0	0	0	1	0	0	0	0	0	0	0
0	0	0	1	0	0	0	0	0	0	0	0	0	0	0	0	0	0	0	0
0.02381	0.02381	0.095238	0.071429	0	0.047619	0.047619	0.047619	0.047619	0.095238	0.071429	0	0.142857	0	0.142857	0.02381	0.071429	0.02381	0	0.02381
0.047619	0.02381	0.047619	0.142857	0	0.095238	0	0	0.047619	0.02381	0.02381	0.047619	0.190476	0.02381	0.095238	0.142857	0.02381	0.02381	0	0
0.047619	0	0.119048	0.095238	0	0.02381	0.047619	0	0.047619	0.02381	0	0.02381	0.095238	0.047619	0.142857	0.02381	0.142857	0.095238	0.02381	0
0.047619	0	0	0.071429	0.047619	0.071429	0.02381	0	0.190476	0.047619	0	0.047619	0.071429	0.047619	0.095238	0.166667	0.02381	0.02381	0	0.02381
MOTIF xxxxRxx_S_xxDLxxx ....R..S..DL...
letter-probability matrix: alength= 20 w= 15 nsites= 42 E= 3.4e-005
0.047619	0.02381	0.071429	0.095238	0	0.047619	0	0.02381	0.047619	0.119048	0	0.047619	0.095238	0.047619	0.047619	0.142857	0.071429	0.02381	0	0.047619
0.02381	0.02381	0	0.166667	0.071429	0.047619	0.02381	0	0.071429	0.071429	0.02381	0.119048	0.02381	0.02381	0.071429	0.095238	0.047619	0.071429	0	0.02381
0.095238	0	0.02381	0	0.02381	0.071429	0.071429	0	0.095238	0	0.047619	0.047619	0.119048	0.071429	0.166667	0.047619	0	0.071429	0.02381	0.02381
0.047619	0	0.047619	0.095238	0	0.02381	0	0.047619	0	0.119048	0	0.071429	0.119048	0.047619	0.095238	0.095238	0.071429	0.047619	0	0.071429
0	0	0	0	0	0	0	0	0	0	0	0	0	0	1	0	0	0	0	0
0.095238	0.071429	0.02381	0.02381	0	0.047619	0	0.02381	0.142857	0	0	0.071429	0.071429	0.02381	0	0.261905	0.047619	0.02381	0	0.071429
0	0.02381	0.071429	0.071429	0.095238	0.071429	0.02381	0.071429	0	0.095238	0	0	0.02381	0.095238	0.071429	0.142857	0.071429	0.047619	0	0.02381
0	0	0	0	0	0	0	0	0	0	0	0	0	0	0	1	0	0	0	0
0.071429	0	0.071429	0.071429	0.02381	0.095238	0.047619	0	0	0.238095	0.095238	0	0	0	0.119048	0.119048	0.02381	0.02381	0	0
0.095238	0	0.119048	0.047619	0	0.047619	0.047619	0.02381	0	0.02381	0	0	0.214286	0.095238	0.02381	0.166667	0.095238	0	0	0
0	0	1	0	0	0	0	0	0	0	0	0	0	0	0	0	0	0	0	0
0	0	0	0	0	0	0	0	0	1	0	0	0	0	0	0	0	0	0	0
0.047619	0	0.02381	0.095238	0	0.02381	0.047619	0.047619	0	0.071429	0.02381	0.02381	0.047619	0.02381	0.166667	0.119048	0.166667	0.047619	0	0.02381
0.142857	0.02381	0.071429	0.095238	0.02381	0.071429	0.047619	0.047619	0.02381	0.02381	0	0.02381	0.02381	0.071429	0.047619	0.095238	0.071429	0.071429	0	0.02381
0	0	0.047619	0.166667	0	0.02381	0.02381	0.119048	0.047619	0.190476	0	0	0.047619	0.047619	0.047619	0.119048	0.047619	0.047619	0	0.02381
MOTIF xxxxxxG_S_Lxxxxxx ......GSL......
letter-probability matrix: alength= 20 w= 15 nsites= 527 E= 1.3e-010
0.064516	0.005693	0.049336	0.056926	0.017078	0.096774	0.028463	0.028463	0.083491	0.075901	0.030361	0.024668	0.087287	0.045541	0.083491	0.13093	0.041746	0.032258	0.001898	0.01518
0.081594	0.003795	0.043643	0.051233	0.032258	0.074004	0.017078	0.034156	0.058824	0.087287	0.030361	0.037951	0.083491	0.047438	0.083491	0.127135	0.058824	0.034156	0.005693	0.00759
0.079696	0.003795	0.024668	0.066414	0.030361	0.077799	0.020873	0.020873	0.072106	0.085389	0.013283	0.041746	0.077799	0.051233	0.060721	0.136622	0.039848	0.055028	0.02277	0.018975
0.066414	0.005693	0.070209	0.079696	0.017078	0.104364	0.041746	0.032258	0.056926	0.064516	0.011385	0.043643	0.072106	0.026565	0.055028	0.149905	0.053131	0.032258	0	0.017078
0.047438	0.018975	0.039848	0.060721	0.020873	0.085389	0.036053	0.018975	0.068311	0.079696	0.00759	0.026565	0.066414	0.047438	0.074004	0.184061	0.045541	0.049336	0.00759	0.01518
[truncated: 2,118 more rows]

## Sheet: reordered_momo
MEME version 5.3.3
Alphabet= ACDEFGHIKLMNPQRSTVWY
Background letter frequencies
A 0.062768 C 0.008942 D 0.052806 E 0.072724 F 0.020018 G 0.066696 H 0.019543 I 0.025450 K 0.052199 L 0.069737 M 0.012907 N 0.029882 P 0.095145 Q 0.039581 R 0.062770 S 0.197674 T 0.051065 V 0.041768 W 0.004446 Y 0.013881
MOTIF xxxxxxL_S_PVxxxxx ......LSPV.....
letter-probability matrix: alength= 20 w= 15 nsites= 100 E= 1.8e-013
0.07	0.01	0.06	0.08	0.05	0.02	0.02	0.03	0.07	0.07	0.02	0.07	0.1	0.08	0.07	0.1	0.05	0.01	0.01	0.01
0.08	0	0.07	0.09	0.03	0.03	0.01	0.01	0.08	0.12	0.01	0	0.1	0.07	0.07	0.08	0.04	0.07	0.01	0.03
0.09	0.02	0.02	0.08	0.04	0.02	0.02	0.08	0.08	0.04	0.02	0.02	0.09	0.02	0.07	0.12	0.05	0.11	0	0.01
0.05	0.03	0.08	0.07	0.09	0.06	0.04	0	0.07	0.07	0	0.03	0.09	0.01	0.06	0.13	0.04	0.06	0.01	0.01
0.03	0	0.12	0.04	0	0.1	0.04	0.03	0.07	0.08	0.01	0.04	0.1	0.05	0.06	0.08	0.02	0.09	0	0.04
0.12	0	0.02	0.07	0.01	0.06	0.03	0.04	0.05	0.08	0.02	0.05	0.14	0.02	0.01	0.18	0.08	0.01	0	0.01
0	0	0	0	0	0	0	0	0	1	0	0	0	0	0	0	0	0	0	0
0	0	0	0	0	0	0	0	0	0	0	0	0	0	0	1	0	0	0	0
0	0	0	0	0	0	0	0	0	0	0	0	1	0	0	0	0	0	0	0
0	0	0	0	0	0	0	0	0	0	0	0	0	0	0	0	0	1	0	0
0.07	0.01	0.03	0.07	0.02	0.07	0.03	0.03	0.08	0.08	0.01	0.05	0.1	0.08	0.09	0.11	0.05	0.02	0	0
0.09	0.02	0.05	0.05	0.02	0.07	0.02	0.04	0.05	0.01	0.01	0.05	0.1	0.03	0.06	0.18	0.06	0.06	0.03	0
0.08	0.01	0.03	0.08	0.04	0.08	0.02	0	0.07	0.05	0.03	0.04	0.13	0.07	0.09	0.05	0.06	0.06	0.01	0
0.07	0.01	0.04	0.11	0.02	0.03	0.01	0.05	0.11	0.04	0.02	0.03	0.11	0.07	0.03	0.13	0.08	0.04	0	0
0.06	0.02	0.05	0.05	0	0.06	0.06	0.02	0.12	0.08	0.01	0.02	0.09	0.04	0.07	0.12	0.06	0.05	0.01	0.01
MOTIF xxxxxxx_S_PxxxKKx .......SP...KK.
letter-probability matrix: alength= 20 w= 15 nsites= 116 E= 1.3e-015
0.025862	0.017241	0.017241	0.086207	0	0.077586	0.017241	0.034483	0.077586	0.094828	0	0.017241	0.181034	0.043103	0.043103	0.137931	0.034483	0.068966	0	0.025862
0.025862	0.008621	0.043103	0.112069	0.008621	0.060345	0.017241	0.025862	0.12069	0.068966	0	0.025862	0.103448	0.060345	0.086207	0.112069	0.068966	0.051724	0	0
0.060345	0.008621	0.043103	0.086207	0.017241	0.077586	0.025862	0.008621	0.12069	0.051724	0.008621	0.034483	0.068966	0.077586	0.060345	0.12069	0.060345	0.043103	0.008621	0.017241
0.068966	0	0.043103	0.060345	0.025862	0.060345	0.025862	0.025862	0.077586	0.086207	0.008621	0.017241	0.112069	0.043103	0.060345	0.12931	0.086207	0.051724	0	0.017241
0.068966	0.008621	0.060345	0.094828	0.008621	0.077586	0.017241	0.008621	0.077586	0.12069	0	0.017241	0.155172	0.025862	0.051724	0.077586	0.094828	0.008621	0	0.025862
0.060345	0	0.060345	0.094828	0.034483	0	0.017241	0.077586	0.060345	0.051724	0.025862	0.008621	0.112069	0.051724	0.025862	0.189655	0.051724	0.051724	0.025862	0
0.086207	0.017241	0.060345	0.060345	0.043103	0.051724	0.008621	0.017241	0.094828	0.051724	0.034483	0.051724	0.103448	0.043103	0.060345	0.137931	0.068966	0	0	0.008621
0	0	0	0	0	0	0	0	0	0	0	0	0	0	0	1	0	0	0	0
0	0	0	0	0	0	0	0	0	0	0	0	1	0	0	0	0	0	0	0
0.060345	0.008621	0.051724	0.12069	0.017241	0.017241	0.017241	0.025862	0.112069	0.112069	0	0.025862	0.051724	0.025862	0.060345	0.163793	0.060345	0.051724	0.017241	0
0.086207	0	0.060345	0.060345	0.008621	0.034483	0.025862	0.017241	0.12069	0.103448	0.008621	0.025862	0.103448	0.060345	0.043103	0.12069	0.051724	0.060345	0	0.008621
0.094828	0	0.017241	0.060345	0.025862	0.103448	0	0.043103	0.172414	0.077586	0.025862	0.043103	0.086207	0.043103	0.060345	0.051724	0.025862	0.043103	0.008621	0.017241
0	0	0	0	0	0	0	0	1	0	0	0	0	0	0	0	0	0	0	0
0	0	0	0	0	0	0	0	1	0	0	0	0	0	0	0	0	0	0	0
0.103448	0.017241	0.043103	0.025862	0.017241	0.043103	0.051724	0.043103	0.172414	0.051724	0.017241	0.051724	0.077586	0.017241	0.077586	0.112069	0.043103	0.017241	0.008621	0.008621
MOTIF ExxxxxL_S_Pxxxxxx E.....LSP......
letter-probability matrix: alength= 20 w= 15 nsites= 118 E= 2.3e-014
0	0	0	1	0	0	0	0	0	0	0	0	0	0	0	0	0	0	0	0
0.050847	0.008475	0.050847	0.076271	0.008475	0.042373	0.025424	0.042373	0.033898	0.076271	0.025424	0.076271	0.118644	0.067797	0.042373	0.127119	0.076271	0.033898	0.008475	0.008475
0.025424	0.016949	0.09322	0.067797	0	0.101695	0.025424	0.033898	0.059322	0.067797	0.008475	0.008475	0.084746	0.050847	0.09322	0.110169	0.025424	0.101695	0.008475	0.016949
0.101695	0.016949	0.067797	0.084746	0.008475	0.067797	0.008475	0.008475	0.135593	0.076271	0.008475	0.016949	0.135593	0.050847	0.067797	0.050847	0.067797	0.016949	0	0.008475
0.118644	0.016949	0.042373	0.144068	0.008475	0.076271	0.008475	0.042373	0.042373	0.084746	0	0.042373	0.09322	0.059322	0.076271	0.076271	0.025424	0.016949	0.008475	0.016949
0.101695	0.025424	0.059322	0.110169	0.033898	0.059322	0.042373	0.033898	0.059322	0.076271	0	0.008475	0.076271	0.050847	0.076271	0.101695	0.050847	0.033898	0	0
0	0	0	0	0	0	0	0	0	1	0	0	0	0	0	0	0	0	0	0
0	0	0	0	0	0	0	0	0	0	0	0	0	0	0	1	0	0	0	0
0	0	0	0	0	0	0	0	0	0	0	0	1	0	0	0	0	0	0	0
0.161017	0.008475	0.059322	0.09322	0.008475	0.127119	0.016949	0	0.016949	0.050847	0	0.025424	0.09322	0.033898	0.059322	0.135593	0.101695	0	0.008475	0
0.135593	0.016949	0.050847	0.067797	0.033898	0.09322	0.008475	0.016949	0.067797	0.059322	0.025424	0.008475	0.101695	0.016949	0.059322	0.110169	0.025424	0.09322	0.008475	0
0.059322	0.025424	0.033898	0.084746	0.025424	0.09322	0	0.025424	0.059322	0.135593	0.016949	0.016949	0.059322	0.076271	0.050847	0.135593	0.050847	0.025424	0	0.025424
0.076271	0	0.033898	0.050847	0.008475	0.067797	0.008475	0.033898	0.067797	0.076271	0.016949	0.042373	0.127119	0.050847	0.09322	0.127119	0.025424	0.067797	0.008475	0.016949
0.084746	0.025424	0.033898	0.101695	0.025424	0.033898	0.016949	0.042373	0.067797	0.050847	0.025424	0.008475	0.084746	0.033898	0.101695	0.101695	0.050847	0.067797	0.008475	0.033898
0.067797	0.016949	0.084746	0.059322	0.025424	0.076271	0	0.042373	0.059322	0.042373	0.025424	0.042373	0.059322	0.067797	0.144068	0.118644	0.042373	0.016949	0	0.008475
MOTIF xxxxxxx_S_PxKxHxx .......SP.K.H..
letter-probability matrix: alength= 20 w= 15 nsites= 25 E= 2.9e-004
0.08	0.08	0.04	0.16	0.04	0.08	0	0	0.12	0	0.04	0	0.04	0	0.12	0.12	0.04	0.04	0	0
0.04	0.08	0.04	0.04	0.04	0	0.04	0.04	0.08	0.04	0	0.04	0.04	0.08	0.08	0.12	0.12	0.08	0	0
0	0	0	0.08	0.04	0.12	0	0.04	0.08	0.16	0	0	0.16	0.04	0.04	0.08	0.04	0.08	0	0.04
0.04	0	0.04	0.12	0.04	0.12	0	0.08	0.04	0.04	0.04	0.12	0.2	0.08	0	0	0	0	0	0.04
0.12	0	0	0.12	0.04	0.08	0	0	0.04	0.16	0.04	0	0.2	0.04	0.04	0.08	0	0	0	0.04
0.12	0	0.04	0.04	0.08	0.08	0	0.12	0	0.04	0.04	0	0.12	0.04	0.08	0.12	0.08	0	0	0
0.08	0	0	0.12	0	0.04	0	0.12	0.04	0.04	0.04	0.04	0.16	0.12	0	0.08	0	0.12	0	0
0	0	0	0	0	0	0	0	0	0	0	0	0	0	0	1	0	0	0	0
0	0	0	0	0	0	0	0	0	0	0	0	1	0	0	0	0	0	0	0
0.08	0	0.04	0.16	0.04	0.08	0	0	0.12	0.12	0	0.04	0	0.12	0	0.16	0.04	0	0	0
0	0	0	0	0	0	0	0	1	0	0	0	0	0	0	0	0	0	0	0
0.08	0	0	0.08	0	0.08	0	0.08	0.08	0.12	0.04	0	0.08	0.04	0.04	0.16	0.04	0.08	0	0
0	0	0	0	0	0	1	0	0	0	0	0	0	0	0	0	0	0	0	0
0.04	0.08	0	0.04	0	0.08	0	0.04	0.04	0.08	0.04	0.04	0.12	0.08	0.08	0.04	0.08	0.12	0	0
0.04	0.04	0	0.16	0.04	0.04	0.04	0	0.04	0.12	0	0	0.08	0.08	0	0	0.08	0.24	0	0
MOTIF xxxxxxW_S_Pxxxxxx ......WSP......
letter-probability matrix: alength= 20 w= 15 nsites= 82 E= 1.9e-010
0.085366	0.02439	0.085366	0.060976	0	0.036585	0.036585	0.02439	0.073171	0.036585	0.036585	0.085366	0.085366	0.036585	0.04878	0.097561	0.085366	0.02439	0.012195	0.02439
0.060976	0	0.060976	0.085366	0.02439	0.085366	0	0.036585	0.060976	0.036585	0	0.02439	0.170732	0.04878	0.036585	0.182927	0	0.04878	0.012195	0.02439
0.121951	0	0.060976	0.085366	0.012195	0.109756	0.02439	0.012195	0.036585	0.073171	0.012195	0.012195	0.134146	0.012195	0.04878	0.097561	0.085366	0.04878	0	0.012195
0.121951	0	0.04878	0.073171	0.012195	0.060976	0.073171	0.073171	0.04878	0.04878	0.02439	0	0.121951	0.02439	0.073171	0.109756	0.012195	0.036585	0.012195	0.02439
0.085366	0.012195	0.02439	0.085366	0.036585	0.109756	0.02439	0	0.036585	0.085366	0	0.060976	0.134146	0.060976	0.109756	0.036585	0.04878	0.036585	0.012195	0
0.085366	0.012195	0.04878	0.036585	0	0.085366	0	0.02439	0.02439	0.073171	0.012195	0.060976	0.060976	0.060976	0.073171	0.109756	0.109756	0.109756	0	0.012195
0	0	0	0	0	0	0	0	0	0	0	0	0	0	0	0	0	0	1	0
0	0	0	0	0	0	0	0	0	0	0	0	0	0	0	1	0	0	0	0
0	0	0	0	0	0	0	0	0	0	0	0	1	0	0	0	0	0	0	0
0.04878	0	0.073171	0.060976	0	0.060976	0.012195	0.02439	0.073171	0.085366	0.012195	0.012195	0.109756	0.04878	0.04878	0.158537	0.085366	0.073171	0	0.012195
0.158537	0.012195	0.02439	0.073171	0	0.085366	0.060976	0.02439	0.097561	0.04878	0.02439	0.012195	0.097561	0.073171	0.02439	0.036585	0.012195	0.121951	0	0.012195
0.04878	0.02439	0	0.121951	0	0.060976	0.02439	0.036585	0.04878	0.060976	0	0.04878	0.073171	0.036585	0.121951	0.109756	0.097561	0.060976	0.012195	0.012195
0.109756	0.012195	0.02439	0.04878	0.036585	0.060976	0.012195	0.02439	0.02439	0.060976	0.012195	0.012195	0.085366	0.085366	0.097561	0.121951	0.085366	0.04878	0.012195	0.02439
0.109756	0	0.02439	0.060976	0.02439	0.085366	0.04878	0.02439	0.060976	0.060976	0.02439	0.02439	0.060976	0.02439	0.060976	0.170732	0.04878	0.04878	0	0.036585
0.073171	0.012195	0.012195	0.04878	0.060976	0.073171	0.036585	0	0.060976	0.073171	0.02439	0.02439	0.146341	0.04878	0.060976	0.121951	0.060976	0.012195	0.012195	0.036585
MOTIF xxxxxxx_S_PxxxRHx .......SP...RH.
letter-probability matrix: alength= 20 w= 15 nsites= 47 E= 9.0e-008
0.021277	0.021277	0.085106	0.085106	0.021277	0.042553	0.042553	0.021277	0	0.06383	0.021277	0.021277	0.12766	0.021277	0.12766	0.148936	0.085106	0.021277	0	0.021277
0.021277	0.021277	0.085106	0.106383	0.021277	0.06383	0.085106	0.042553	0.085106	0.021277	0	0.021277	0.170213	0.042553	0.042553	0.085106	0.021277	0.042553	0	0.021277
0.06383	0	0.06383	0.042553	0	0.085106	0	0.042553	0.021277	0.042553	0	0.085106	0.042553	0.085106	0.085106	0.191489	0.06383	0.06383	0	0.021277
0	0.021277	0.021277	0.042553	0.042553	0.170213	0.042553	0	0.06383	0.06383	0.021277	0.085106	0.042553	0.06383	0.085106	0.106383	0.085106	0.021277	0	0.021277
0.021277	0.021277	0.06383	0	0.06383	0.042553	0.021277	0.042553	0.021277	0.042553	0.021277	0.021277	0.170213	0.106383	0.12766	0.106383	0.021277	0.06383	0.021277	0
0.021277	0	0.106383	0.021277	0	0.042553	0.06383	0.021277	0.106383	0.042553	0	0.021277	0.191489	0.042553	0.085106	0.106383	0.021277	0.085106	0	0.021277
0.106383	0.021277	0.085106	0.085106	0.042553	0.085106	0.106383	0	0.042553	0.042553	0	0.042553	0.170213	0.021277	0.042553	0.021277	0.06383	0	0	0.021277
0	0	0	0	0	0	0	0	0	0	0	0	0	0	0	1	0	0	0	0
0	0	0	0	0	0	0	0	0	0	0	0	1	0	0	0	0	0	0	0
0.148936	0.021277	0.085106	0.085106	0.021277	0	0.042553	0.021277	0.021277	0.06383	0.042553	0	0.021277	0.021277	0.12766	0.106383	0.085106	0.042553	0.021277	0.021277
0.042553	0	0	0.085106	0.021277	0.042553	0	0.021277	0.042553	0.148936	0.021277	0.021277	0.085106	0.042553	0.148936	0.12766	0.021277	0.06383	0.021277	0.042553
0.106383	0	0.042553	0	0	0.085106	0.021277	0.021277	0.085106	0	0	0.042553	0.106383	0.12766	0.06383	0.170213	0.085106	0.042553	0	0
0	0	0	0	0	0	0	0	0	0	0	0	0	0	1	0	0	0	0	0
0	0	0	0	0	0	1	0	0	0	0	0	0	0	0	0	0	0	0	0
0.06383	0	0.06383	0.021277	0	0.148936	0.06383	0.021277	0	0.12766	0	0.021277	0.106383	0.021277	0.085106	0.170213	0.021277	0	0	0.06383
MOTIF xxxxxxx_S_PxxxKxI .......SP...K.I
letter-probability matrix: alength= 20 w= 15 nsites= 38 E= 5.5e-007
0.105263	0.052632	0	0.052632	0	0.026316	0	0.026316	0.078947	0.026316	0	0.105263	0.052632	0.052632	0.078947	0.184211	0.078947	0.052632	0	0.026316
0.078947	0	0.078947	0.052632	0	0.131579	0	0.078947	0.052632	0	0.052632	0	0.105263	0.052632	0.052632	0.157895	0.078947	0	0	0.026316
0.052632	0.026316	0.026316	0.105263	0	0.078947	0	0.052632	0.052632	0.026316	0.026316	0.105263	0.157895	0.052632	0	0.131579	0.052632	0.052632	0	0
0.052632	0	0.026316	0.105263	0.078947	0.052632	0.052632	0.026316	0.026316	0.078947	0	0.026316	0.078947	0	0.026316	0.210526	0.078947	0.078947	0	0
0.078947	0	0.105263	0.131579	0	0.078947	0	0.131579	0.026316	0.157895	0	0	0.052632	0	0.052632	0.078947	0	0.078947	0	0.026316
0.105263	0.026316	0.105263	0.026316	0	0.052632	0.026316	0.026316	0.026316	0.105263	0.052632	0.026316	0.131579	0.078947	0.052632	0.026316	0.052632	0.052632	0	0.026316
0.026316	0	0.105263	0.052632	0	0.157895	0.026316	0	0.026316	0.052632	0.026316	0.052632	0.131579	0.131579	0.026316	0.078947	0.052632	0.052632	0	0
0	0	0	0	0	0	0	0	0	0	0	0	0	0	0	1	0	0	0	0
0	0	0	0	0	0	0	0	0	0	0	0	1	0	0	0	0	0	0	0
0.052632	0	0.078947	0.078947	0.078947	0.157895	0	0.052632	0	0.078947	0	0.026316	0.052632	0.052632	0	0.078947	0.078947	0.052632	0.052632	0.026316
0.078947	0.052632	0.026316	0.078947	0.052632	0.078947	0	0	0.105263	0.026316	0.026316	0.026316	0.052632	0.052632	0.105263	0.078947	0.026316	0.078947	0	0.052632
0.078947	0	0	0.026316	0	0.105263	0	0.026316	0.105263	0.105263	0.026316	0.078947	0.052632	0.078947	0.026316	0.131579	0.026316	0.052632	0.052632	0.026316
0	0	0	0	0	0	0	0	1	0	0	0	0	0	0	0	0	0	0	0
0.052632	0	0.026316	0.078947	0	0.131579	0	0.078947	0	0.052632	0.052632	0.105263	0.105263	0.052632	0.078947	0.052632	0.052632	0.052632	0	0.026316
0	0	0	0	0	0	0	1	0	0	0	0	0	0	0	0	0	0	0	0
MOTIF xxxxxxx_S_PxHxxVx .......SP.H..V.
letter-probability matrix: alength= 20 w= 15 nsites= 30 E= 9.9e-006
0.1	0	0.033333	0.166667	0.033333	0	0	0.033333	0	0.133333	0	0	0.2	0.033333	0	0.133333	0.033333	0.066667	0	0.033333
0.066667	0.066667	0.1	0.1	0.033333	0	0	0	0.1	0.033333	0.033333	0.033333	0	0	0.066667	0.266667	0.033333	0.033333	0	0.033333
0.033333	0	0.066667	0.066667	0	0.033333	0	0	0.066667	0.066667	0	0.066667	0.033333	0.066667	0.033333	0.333333	0.033333	0.033333	0	0.066667
0.033333	0	0.033333	0.1	0.066667	0.066667	0.033333	0	0.033333	0	0	0	0.1	0.1	0.033333	0.266667	0.1	0.033333	0	0
0.066667	0	0	0.033333	0	0.066667	0	0.033333	0.033333	0.1	0.066667	0.133333	0.033333	0.033333	0.133333	0.133333	0.066667	0.066667	0	0
0.1	0	0.066667	0	0.033333	0.066667	0	0	0	0.133333	0	0.033333	0.133333	0	0.033333	0.233333	0.033333	0.1	0	0.033333
0.1	0.066667	0.1	0.066667	0	0.066667	0.033333	0.033333	0	0.1	0	0	0.166667	0.066667	0.066667	0.1	0	0.033333	0	0
0	0	0	0	0	0	0	0	0	0	0	0	0	0	0	1	0	0	0	0
0	0	0	0	0	0	0	0	0	0	0	0	1	0	0	0	0	0	0	0
0.066667	0	0.033333	0.033333	0	0.133333	0.133333	0.033333	0.033333	0.066667	0.033333	0.066667	0	0.166667	0.066667	0.066667	0.066667	0	0	0
0	0	0	0	0	0	1	0	0	0	0	0	0	0	0	0	0	0	0	0
0.033333	0	0.033333	0.033333	0	0.133333	0.033333	0.033333	0.066667	0.1	0.033333	0	0.2	0.033333	0.066667	0.166667	0.033333	0	0	0
0.066667	0	0.033333	0	0	0.1	0.033333	0.066667	0.066667	0.033333	0	0.033333	0.233333	0.033333	0.033333	0.1	0.1	0.066667	0	0
0	0	0	0	0	0	0	0	0	0	0	0	0	0	0	0	0	1	0	0
0	0	0.1	0.033333	0	0.066667	0.033333	0.033333	0.066667	0.1	0.033333	0.033333	0.033333	0.133333	0.066667	0.066667	0.1	0.1	0	0
MOTIF xxxxDxx_S_PExxxxx ....D..SPE.....
letter-probability matrix: alength= 20 w= 15 nsites= 65 E= 1.4e-010
0.107692	0.015385	0.061538	0.061538	0.061538	0.138462	0.015385	0.015385	0.046154	0.076923	0	0.015385	0.061538	0	0.046154	0.061538	0.046154	0.107692	0	0.061538
0.107692	0	0.092308	0.076923	0.030769	0.030769	0.030769	0.030769	0.107692	0.046154	0.030769	0.030769	0.061538	0.030769	0.061538	0.076923	0.046154	0.046154	0.015385	0.046154
0.046154	0.030769	0.046154	0.107692	0	0.107692	0.015385	0.030769	0.015385	0.107692	0	0.061538	0.107692	0.015385	0.061538	0.092308	0.076923	0.061538	0	0.015385
0.046154	0.015385	0.015385	0.076923	0.030769	0.030769	0	0.076923	0.092308	0.107692	0.030769	0.030769	0.076923	0.030769	0.076923	0.076923	0.076923	0.092308	0.015385	0
0	0	1	0	0	0	0	0	0	0	0	0	0	0	0	0	0	0	0	0
0.015385	0.061538	0.046154	0.076923	0.015385	0.107692	0.015385	0.061538	0.076923	0.076923	0.015385	0.015385	0.061538	0.015385	0.107692	0.123077	0.061538	0.030769	0	0.015385
0.061538	0	0.138462	0.030769	0.015385	0.123077	0	0.046154	0.030769	0.092308	0	0.015385	0.092308	0.046154	0.046154	0.138462	0.107692	0	0	0.015385
0	0	0	0	0	0	0	0	0	0	0	0	0	0	0	1	0	0	0	0
0	0	0	0	0	0	0	0	0	0	0	0	1	0	0	0	0	0	0	0
0	0	0	1	0	0	0	0	0	0	0	0	0	0	0	0	0	0	0	0
0.061538	0	0.076923	0.092308	0.046154	0.046154	0.015385	0.015385	0.030769	0.076923	0.015385	0.030769	0.092308	0.076923	0.092308	0.092308	0.061538	0.046154	0	0.030769
0.061538	0	0.030769	0.138462	0	0.046154	0.046154	0.030769	0.076923	0.076923	0	0.015385	0.092308	0.107692	0.092308	0.107692	0.061538	0	0	0.015385
0.092308	0.015385	0.015385	0.092308	0.030769	0.107692	0	0.076923	0.046154	0.107692	0	0.030769	0.015385	0.138462	0.061538	0.107692	0.061538	0	0	0
0.030769	0	0.076923	0.153846	0	0.015385	0.030769	0.030769	0.076923	0.092308	0.015385	0.046154	0.092308	0.061538	0.092308	0.061538	0.061538	0.046154	0	0.015385
0.153846	0.030769	0.030769	0.123077	0.030769	0.046154	0.030769	0.046154	0.046154	0.046154	0.015385	0.046154	0.123077	0	0.076923	0.015385	0.015385	0.092308	0.015385	0.015385
MOTIF xxxxxxx_S_PxxCxxx .......SP..C...
letter-probability matrix: alength= 20 w= 15 nsites= 211 E= 1.8e-019
0.066351	0.023697	0.047393	0.07109	0.037915	0.066351	0.014218	0.037915	0.052133	0.047393	0.023697	0.023697	0.109005	0.047393	0.047393	0.146919	0.056872	0.052133	0.004739	0.023697
0.075829	0.018957	0.042654	0.056872	0.028436	0.052133	0.014218	0.023697	0.066351	0.047393	0.018957	0.042654	0.123223	0.052133	0.07109	0.132701	0.052133	0.066351	0.004739	0.009479
0.033175	0.018957	0.042654	0.042654	0.023697	0.075829	0.018957	0.028436	0.075829	0.075829	0.009479	0.033175	0.118483	0.047393	0.066351	0.161137	0.075829	0.042654	0.004739	0.004739
0.056872	0.004739	0.066351	0.07109	0.028436	0.099526	0.018957	0.028436	0.052133	0.056872	0.018957	0.033175	0.056872	0.018957	0.080569	0.175355	0.037915	0.066351	0	0.028436
0.085308	0.004739	0.037915	0.07109	0.018957	0.080569	0.018957	0.047393	0.023697	0.085308	0.014218	0.052133	0.113744	0.047393	0.080569	0.127962	0.061611	0.018957	0	0.009479
0.090047	0.014218	0.056872	0.066351	0.023697	0.07109	0.018957	0.018957	0.037915	0.075829	0.004739	0.037915	0.109005	0.061611	0.07109	0.146919	0.047393	0.037915	0.004739	0.004739
0.090047	0.014218	0.061611	0.042654	0.014218	0.080569	0.023697	0.014218	0.042654	0.090047	0.009479	0.028436	0.109005	0.052133	0.099526	0.118483	0.052133	0.042654	0	0.014218
0	0	0	0	0	0	0	0	0	0	0	0	0	0	0	1	0	0	0	0
0	0	0	0	0	0	0	0	0	0	0	0	1	0	0	0	0	0	0	0
0.061611	0	0.061611	0.085308	0.018957	0.090047	0.014218	0.037915	0.07109	0.07109	0.004739	0.014218	0.123223	0.028436	0.037915	0.137441	0.047393	0.052133	0.009479	0.033175
0.090047	0.018957	0.047393	0.042654	0.018957	0.066351	0.023697	0.037915	0.066351	0.056872	0.009479	0.047393	0.151659	0.033175	0.066351	0.123223	0.028436	0.047393	0.004739	0.018957
0	1	0	0	0	0	0	0	0	0	0	0	0	0	0	0	0	0	0	0
0.052133	0.018957	0.066351	0.037915	0.028436	0.066351	0.047393	0.018957	0.052133	0.099526	0.023697	0.014218	0.127962	0.033175	0.066351	0.156398	0.061611	0.018957	0.009479	0
0.042654	0.009479	0.07109	0.085308	0.047393	0.052133	0.018957	0.033175	0.033175	0.113744	0.009479	0.037915	0.090047	0.075829	0.052133	0.104265	0.052133	0.052133	0	0.018957
0.066351	0.028436	0.056872	0.075829	0.014218	0.052133	0.014218	0.037915	0.075829	0.099526	0.033175	0.028436	0.118483	0.042654	0.056872	0.118483	0.028436	0.023697	0.009479	0.018957
MOTIF xxxxxxx_S_PxKxxxF .......SP.K...F
letter-probability matrix: alength= 20 w= 15 nsites= 32 E= 3.7e-006
0.09375	0.03125	0.125	0.0625	0.03125	0.0625	0	0.03125	0.15625	0	0	0	0.03125	0.03125	0.0625	0.1875	0.0625	0.03125	0	0
0.09375	0.0625	0	0.09375	0.03125	0.0625	0.0625	0	0.03125	0.09375	0.03125	0	0.0625	0.09375	0.0625	0.09375	0.0625	0.0625	0	0
0.0625	0	0.09375	0.125	0.125	0.15625	0	0	0.0625	0	0	0	0.03125	0.0625	0.03125	0.125	0.09375	0	0	0.03125
0.09375	0.03125	0.125	0.09375	0.0625	0.09375	0	0.03125	0	0.03125	0.03125	0.03125	0.09375	0	0.03125	0.09375	0.0625	0.0625	0.03125	0
0.125	0.03125	0.0625	0.09375	0	0.0625	0	0	0.0625	0.125	0	0.0625	0	0.0625	0.03125	0.125	0.0625	0.09375	0	0
0.0625	0	0	0.03125	0.09375	0	0	0.03125	0.0625	0.1875	0	0.09375	0.125	0	0	0.15625	0.09375	0.03125	0	0.03125
0.125	0.03125	0.0625	0.125	0.03125	0	0.03125	0.03125	0.03125	0.0625	0	0.03125	0.125	0	0.0625	0.09375	0.09375	0.0625	0	0
0	0	0	0	0	0	0	0	0	0	0	0	0	0	0	1	0	0	0	0
0	0	0	0	0	0	0	0	0	0	0	0	1	0	0	0	0	0	0	0
0.0625	0	0.09375	0.0625	0.0625	0	0.03125	0.0625	0.03125	0.1875	0.03125	0.03125	0.03125	0.125	0	0.09375	0.03125	0.0625	0	0
0	0	0	0	0	0	0	0	1	0	0	0	0	0	0	0	0	0	0	0
0.03125	0	0.0625	0.125	0.09375	0.0625	0	0.09375	0.09375	0.03125	0.03125	0.0625	0.03125	0.03125	0.0625	0	0.125	0.0625	0	0
0.0625	0.03125	0.0625	0.1875	0.03125	0.125	0	0.03125	0	0.03125	0	0.03125	0.125	0	0.03125	0.125	0.09375	0.03125	0	0
0	0.03125	0.0625	0.03125	0	0.15625	0	0.03125	0.0625	0.09375	0	0.03125	0.0625	0	0.0625	0.15625	0.03125	0.15625	0	0.03125
0	0	0	0	1	0	0	0	0	0	0	0	0	0	0	0	0	0	0	0
MOTIF xxxxxxx_S_PVxxxxQ .......SPV....Q
letter-probability matrix: alength= 20 w= 15 nsites= 56 E= 2.0e-008
0.089286	0.017857	0.053571	0.053571	0.017857	0.053571	0	0	0.089286	0.035714	0.017857	0.053571	0.125	0.035714	0.125	0.160714	0.017857	0.035714	0.017857	0
0.142857	0	0.035714	0.053571	0.017857	0.071429	0.017857	0.017857	0.089286	0.071429	0.017857	0.053571	0.071429	0.053571	0.035714	0.125	0.017857	0.089286	0	0.017857
0.107143	0	0	0.071429	0	0.053571	0.017857	0.053571	0.125	0.071429	0	0.053571	0.142857	0.071429	0.107143	0.035714	0.035714	0.053571	0	0
0.107143	0	0.017857	0.035714	0.071429	0.125	0.035714	0.053571	0.071429	0.053571	0	0	0.053571	0.089286	0.017857	0.142857	0.053571	0.071429	0	0
0.035714	0.053571	0.017857	0.017857	0.035714	0.071429	0.017857	0	0.107143	0.089286	0.017857	0.035714	0.125	0.107143	0.071429	0.107143	0.035714	0.053571	0	0
0.107143	0.035714	0	0.053571	0.035714	0.107143	0.017857	0	0.017857	0.017857	0.017857	0.035714	0.160714	0.089286	0.071429	0.178571	0.035714	0	0	0.017857
0.017857	0.035714	0.071429	0.053571	0.035714	0.089286	0.017857	0.017857	0.017857	0	0.017857	0.053571	0.142857	0.053571	0.089286	0.142857	0.089286	0.035714	0	0.017857
0	0	0	0	0	0	0	0	0	0	0	0	0	0	0	1	0	0	0	0
0	0	0	0	0	0	0	0	0	0	0	0	1	0	0	0	0	0	0	0
0	0	0	0	0	0	0	0	0	0	0	0	0	0	0	0	0	1	0	0
0.142857	0.017857	0.035714	0.017857	0	0.035714	0.053571	0	0.053571	0.053571	0	0.053571	0.125	0.035714	0.053571	0.142857	0.071429	0.071429	0	0.035714
0.035714	0	0.035714	0.089286	0	0.071429	0	0	0.071429	0.089286	0.017857	0	0.178571	0.053571	0	0.196429	0.107143	0.035714	0.017857	0
0.053571	0	0.017857	0.089286	0.017857	0.053571	0.053571	0.071429	0.071429	0.125	0.035714	0.035714	0.071429	0.035714	0.089286	0.089286	0.053571	0.017857	0	0.017857
0.053571	0.017857	0	0.071429	0.053571	0.053571	0.017857	0.017857	0.125	0.053571	0.017857	0.089286	0.107143	0.089286	0.035714	0.125	0.035714	0.035714	0	0
0	0	0	0	0	0	0	0	0	0	0	0	0	1	0	0	0	0	0	0
MOTIF Dxxxxxx_S_PxxxRxx D......SP...R..
letter-probability matrix: alength= 20 w= 15 nsites= 76 E= 5.2e-012
0	0	1	0	0	0	0	0	0	0	0	0	0	0	0	0	0	0	0	0
0.052632	0.013158	0.052632	0.105263	0.013158	0.039474	0.013158	0.026316	0.039474	0.157895	0	0.039474	0.078947	0.026316	0.157895	0.144737	0	0.026316	0.013158	0
0.092105	0.026316	0.065789	0.118421	0.013158	0.092105	0	0.039474	0.105263	0.144737	0	0.039474	0.039474	0.065789	0.052632	0.052632	0.013158	0.013158	0	0.026316
0.065789	0.026316	0.092105	0.078947	0.013158	0.052632	0.026316	0.052632	0.092105	0.039474	0	0.026316	0.092105	0.013158	0.078947	0.092105	0.092105	0.026316	0.026316	0.013158
0.065789	0	0	0.105263	0.026316	0.065789	0.039474	0.065789	0.052632	0.092105	0.026316	0.039474	0.105263	0.039474	0.052632	0.092105	0.026316	0.026316	0.013158	0.065789
0.092105	0.026316	0.078947	0.078947	0.026316	0.065789	0.026316	0.052632	0.039474	0.052632	0	0.039474	0.078947	0.039474	0.131579	0.105263	0.013158	0.039474	0	0.013158
0.105263	0.013158	0.065789	0.013158	0.026316	0.052632	0.065789	0.052632	0.105263	0.105263	0	0.026316	0.052632	0	0.052632	0.105263	0.118421	0.013158	0	0.026316
0	0	0	0	0	0	0	0	0	0	0	0	0	0	0	1	0	0	0	0
0	0	0	0	0	0	0	0	0	0	0	0	1	0	0	0	0	0	0	0
0.092105	0.026316	0.105263	0.144737	0.013158	0.052632	0.039474	0	0.052632	0.039474	0.013158	0	0.078947	0.026316	0.065789	0.105263	0.039474	0.052632	0.013158	0.039474
0.039474	0	0.026316	0.039474	0.013158	0.105263	0.026316	0.078947	0.039474	0.105263	0.039474	0.013158	0.092105	0.026316	0.118421	0.105263	0.105263	0.013158	0	0.013158
0.039474	0	0.039474	0.092105	0.013158	0.078947	0.026316	0.013158	0.065789	0.131579	0	0.013158	0.131579	0.026316	0.144737	0.105263	0.039474	0.026316	0.013158	0
0	0	0	0	0	0	0	0	0	0	0	0	0	0	1	0	0	0	0	0
0.065789	0.065789	0.026316	0.052632	0	0.078947	0	0	0.092105	0.039474	0.039474	0.013158	0.052632	0.039474	0.236842	0.065789	0.052632	0.065789	0.013158	0
0.013158	0.026316	0	0.078947	0.013158	0.118421	0.013158	0.026316	0.092105	0.078947	0	0.026316	0.144737	0.039474	0.052632	0.065789	0.078947	0.105263	0.013158	0.013158
MOTIF KxxxxCx_S_Pxxxxxx K....C.SP......
letter-probability matrix: alength= 20 w= 15 nsites= 24 E= 3.1e-003
0	0	0	0	0	0	0	0	1	0	0	0	0	0	0	0	0	0	0	0
0.041667	0.083333	0.125	0.041667	0.083333	0.083333	0	0	0	0	0	0.041667	0.041667	0.041667	0.041667	0.208333	0.041667	0.041667	0	0.083333
0.083333	0	0.041667	0.083333	0.041667	0	0.041667	0	0.041667	0.083333	0.041667	0.041667	0.125	0	0.041667	0.083333	0.083333	0.125	0.041667	0
0	0	0.083333	0.25	0	0.083333	0	0.083333	0.041667	0	0	0.083333	0.041667	0	0.125	0.083333	0	0.125	0	0
0.041667	0	0	0.125	0.041667	0.166667	0.083333	0	0	0.125	0	0.083333	0.125	0	0.041667	0.125	0	0.041667	0	0
0	1	0	0	0	0	0	0	0	0	0	0	0	0	0	0	0	0	0	0
0	0	0.208333	0.083333	0	0.041667	0	0	0.041667	0.166667	0.041667	0.041667	0.083333	0	0	0.166667	0.041667	0.041667	0	0.041667
0	0	0	0	0	0	0	0	0	0	0	0	0	0	0	1	0	0	0	0
0	0	0	0	0	0	0	0	0	0	0	0	1	0	0	0	0	0	0	0
0.041667	0.041667	0.083333	0.041667	0	0.083333	0	0	0.125	0.041667	0	0	0.041667	0.041667	0	0.333333	0.041667	0.041667	0	0.041667
0.041667	0.041667	0.083333	0.083333	0	0.083333	0.041667	0.041667	0	0.083333	0	0	0.208333	0	0.041667	0.083333	0.041667	0.041667	0.041667	0.041667
0.041667	0	0.25	0	0	0.041667	0	0.041667	0.041667	0.125	0	0.041667	0.125	0.083333	0.083333	0.041667	0.041667	0.041667	0	0
0.083333	0.041667	0.041667	0.041667	0	0.125	0	0	0.083333	0.125	0.041667	0	0.041667	0.125	0.083333	0.041667	0.041667	0.083333	0	0
0.125	0.041667	0.083333	0.166667	0	0.041667	0	0.041667	0.041667	0	0	0	0.083333	0.041667	0.083333	0.208333	0.041667	0	0	0
0	0.041667	0.125	0.083333	0	0.041667	0	0	0.083333	0.166667	0	0.083333	0.083333	0.041667	0	0.125	0	0.041667	0.041667	0.041667
MOTIF xxxxxxY_S_PxxxKxx ......YSP...K..
letter-probability matrix: alength= 20 w= 15 nsites= 24 E= 1.1e-003
0.083333	0	0.041667	0.125	0	0	0.041667	0	0.083333	0.041667	0	0	0	0.041667	0	0.25	0.208333	0	0	0.083333
0	0	0	0	0.041667	0.083333	0	0	0.041667	0.083333	0	0.041667	0.333333	0	0.125	0.083333	0.041667	0.125	0	0
0.041667	0	0.083333	0.083333	0	0	0.041667	0	0	0.125	0	0	0	0.166667	0.083333	0.083333	0.291667	0	0	0
0.041667	0.041667	0	0.041667	0.041667	0	0	0.041667	0.083333	0.125	0	0.041667	0	0	0.041667	0.416667	0.041667	0.041667	0	0
0.083333	0.041667	0	0	0.083333	0	0.041667	0.041667	0	0.041667	0	0.041667	0.291667	0.125	0	0.041667	0.041667	0.041667	0.041667	0.041667
0	0	0.041667	0	0	0.125	0.041667	0	0.125	0.125	0	0.041667	0.125	0	0.041667	0.041667	0.208333	0	0	0.083333
0	0	0	0	0	0	0	0	0	0	0	0	0	0	0	0	0	0	0	1
0	0	0	0	0	0	0	0	0	0	0	0	0	0	0	1	0	0	0	0
0	0	0	0	0	0	0	0	0	0	0	0	1	0	0	0	0	0	0	0
0	0	0	0.041667	0	0.041667	0	0.041667	0.083333	0.083333	0	0	0.083333	0.083333	0.083333	0.208333	0.25	0	0	0
0.041667	0	0.041667	0.041667	0	0.083333	0	0	0.125	0.083333	0	0	0.041667	0	0.041667	0.25	0.166667	0.041667	0	0.041667
0	0	0.041667	0.208333	0.041667	0	0.041667	0	0.125	0	0	0	0.291667	0.041667	0.041667	0.083333	0.041667	0.041667	0	0
0	0	0	0	0	0	0	0	1	0	0	0	0	0	0	0	0	0	0	0
0.125	0.041667	0.041667	0.041667	0.083333	0.083333	0.041667	0.041667	0	0.083333	0	0.083333	0.041667	0	0.083333	0.041667	0	0	0	0.166667
0.041667	0	0	0	0.041667	0.041667	0	0	0.166667	0.166667	0	0.041667	0	0	0.125	0.291667	0	0	0	0.083333
MOTIF xxRxRSx_S_Pxxxxxx ..R.RS.SP......
letter-probability matrix: alength= 20 w= 15 nsites= 56 E= 6.5e-010
0.035714	0.017857	0	0	0	0.107143	0	0.017857	0.071429	0.035714	0.017857	0.035714	0.071429	0.035714	0.321429	0.125	0.035714	0.017857	0	0.053571
0.035714	0.017857	0.017857	0.035714	0.017857	0.071429	0.035714	0	0.071429	0.017857	0	0	0.107143	0	0.25	0.196429	0.053571	0	0	0.071429
0	0	0	0	0	0	0	0	0	0	0	0	0	0	1	0	0	0	0	0
0.017857	0.017857	0.035714	0.071429	0	0.071429	0.035714	0	0.017857	0	0	0	0.053571	0.053571	0.160714	0.392857	0.053571	0	0.017857	0
0	0	0	0	0	0	0	0	0	0	0	0	0	0	1	0	0	0	0	0
0	0	0	0	0	0	0	0	0	0	0	0	0	0	0	1	0	0	0	0
0.071429	0	0	0	0.017857	0	0.017857	0	0.035714	0.107143	0.017857	0	0.267857	0.017857	0.267857	0.035714	0.035714	0.071429	0	0.035714
0	0	0	0	0	0	0	0	0	0	0	0	0	0	0	1	0	0	0	0
0	0	0	0	0	0	0	0	0	0	0	0	1	0	0	0	0	0	0	0
0.053571	0.035714	0.071429	0	0.053571	0.107143	0.017857	0.053571	0.053571	0.125	0.017857	0	0.125	0.035714	0	0.089286	0.089286	0.017857	0	0.053571
0.017857	0.017857	0.035714	0.017857	0.017857	0.071429	0.035714	0.053571	0.053571	0.071429	0	0	0.160714	0.017857	0.125	0.178571	0.053571	0.017857	0	0.053571
0.107143	0	0	0.017857	0.035714	0.071429	0.017857	0.053571	0.071429	0.035714	0	0.053571	0.160714	0.017857	0.071429	0.125	0.089286	0.035714	0	0.035714
0.035714	0	0.035714	0.053571	0.017857	0.053571	0	0	0.053571	0.071429	0	0.017857	0.142857	0.035714	0.285714	0.089286	0.035714	0.035714	0.017857	0.017857
0.035714	0	0.035714	0.071429	0.053571	0.071429	0.017857	0	0.107143	0.035714	0	0	0.053571	0.053571	0.107143	0.25	0.017857	0.035714	0.017857	0.035714
0.035714	0.017857	0.017857	0.071429	0.017857	0.035714	0.053571	0	0.035714	0.035714	0	0.017857	0.142857	0.053571	0.178571	0.214286	0.017857	0.035714	0	0.017857
MOTIF xxxxxPA_S_PxxGxxx .....PASP..G...
letter-probability matrix: alength= 20 w= 15 nsites= 22 E= 1.2e-003
0.045455	0	0.090909	0.045455	0.045455	0.090909	0.045455	0	0	0.136364	0.090909	0.045455	0.136364	0.045455	0.090909	0.045455	0.045455	0	0	0
0.090909	0	0.045455	0.045455	0	0.090909	0	0	0.136364	0.136364	0	0	0.090909	0.090909	0.090909	0.090909	0.090909	0	0	0
0.136364	0	0.045455	0.045455	0	0.045455	0	0.045455	0.090909	0.090909	0	0	0.090909	0	0.045455	0.227273	0.136364	0	0	0
0.090909	0	0.090909	0.045455	0	0.090909	0	0.045455	0.090909	0.045455	0	0	0.227273	0	0	0.136364	0.090909	0	0.045455	0
0.136364	0	0.045455	0.045455	0.045455	0.136364	0	0.045455	0.045455	0.090909	0	0.045455	0.090909	0	0.136364	0.045455	0.045455	0.045455	0	0
0	0	0	0	0	0	0	0	0	0	0	0	1	0	0	0	0	0	0	0
1	0	0	0	0	0	0	0	0	0	0	0	0	0	0	0	0	0	0	0
0	0	0	0	0	0	0	0	0	0	0	0	0	0	0	1	0	0	0	0
0	0	0	0	0	0	0	0	0	0	0	0	1	0	0	0	0	0	0	0
0.045455	0	0.090909	0.090909	0	0.090909	0.045455	0.045455	0	0	0	0.045455	0.136364	0	0.181818	0.045455	0.045455	0.090909	0	0.045455
0.272727	0.045455	0.045455	0.045455	0	0.181818	0	0.090909	0.045455	0.045455	0	0	0.045455	0.090909	0	0	0.045455	0.045455	0	0
0	0	0	0	0	1	0	0	0	0	0	0	0	0	0	0	0	0	0	0
0.045455	0	0	0	0.045455	0.045455	0	0	0	0.090909	0	0.090909	0.181818	0.045455	0.090909	0.181818	0.045455	0.045455	0.045455	0.045455
0.090909	0	0.136364	0	0.045455	0	0	0	0.090909	0	0.045455	0	0.227273	0	0	0.136364	0.181818	0.045455	0	0
0.090909	0	0.045455	0	0.045455	0.045455	0	0	0.090909	0.136364	0	0.045455	0.227273	0.136364	0	0.045455	0.045455	0.045455	0	0
MOTIF xxxxxxL_S_PQxxxxx ......LSPQ.....
letter-probability matrix: alength= 20 w= 15 nsites= 71 E= 1.3e-008
0.098592	0.014085	0.084507	0	0.028169	0.028169	0	0.014085	0.056338	0.056338	0	0.084507	0.112676	0.070423	0.056338	0.197183	0.042254	0.056338	0	0
0	0	0.070423	0.112676	0.014085	0.112676	0.042254	0.028169	0.070423	0.042254	0.028169	0.042254	0.140845	0.070423	0.042254	0.140845	0.028169	0.014085	0	0
0.028169	0	0.070423	0.098592	0.014085	0.098592	0	0.028169	0.056338	0.084507	0.014085	0	0.140845	0.014085	0.028169	0.239437	0.014085	0.042254	0.028169	0
0.112676	0	0.070423	0.028169	0.028169	0.070423	0.056338	0.028169	0.028169	0.056338	0.014085	0.014085	0.126761	0.042254	0.084507	0.112676	0.056338	0.056338	0.014085	0
0.070423	0	0.042254	0.070423	0	0.098592	0.028169	0	0.042254	0.112676	0.028169	0.042254	0.126761	0.042254	0.084507	0.098592	0.070423	0.042254	0	0
0.042254	0	0.070423	0.028169	0.014085	0.042254	0.084507	0	0.042254	0.112676	0.028169	0	0.183099	0.056338	0.028169	0.126761	0.084507	0.042254	0	0.014085
0	0	0	0	0	0	0	0	0	1	0	0	0	0	0	0	0	0	0	0
0	0	0	0	0	0	0	0	0	0	0	0	0	0	0	1	0	0	0	0
0	0	0	0	0	0	0	0	0	0	0	0	1	0	0	0	0	0	0	0
0	0	0	0	0	0	0	0	0	0	0	0	0	1	0	0	0	0	0	0
0.084507	0	0.084507	0.084507	0	0.070423	0.028169	0.028169	0.056338	0.084507	0.014085	0.014085	0.098592	0.098592	0.056338	0.084507	0.056338	0.042254	0	0.014085
0.042254	0	0.056338	0.042254	0.014085	0.056338	0.014085	0.028169	0.084507	0.112676	0	0	0.112676	0.098592	0.112676	0.15493	0.014085	0.056338	0	0
0.070423	0.014085	0.014085	0.014085	0.028169	0.056338	0.042254	0.014085	0.070423	0.084507	0.014085	0.014085	0.056338	0.126761	0.112676	0.112676	0.098592	0.056338	0	0
0.126761	0	0.028169	0.126761	0.028169	0.014085	0.028169	0.014085	0.028169	0.056338	0.042254	0.056338	0.126761	0.098592	0.014085	0.15493	0.028169	0.014085	0	0.014085
0.084507	0.014085	0.042254	0.070423	0.028169	0.042254	0	0.014085	0.028169	0.112676	0.028169	0.042254	0.056338	0.112676	0.126761	0.070423	0.028169	0.084507	0	0.014085
MOTIF xxxxxxH_S_PAxxxxx ......HSPA.....
letter-probability matrix: alength= 20 w= 15 nsites= 41 E= 3.7e-005
0.219512	0.04878	0.02439	0.04878	0.02439	0	0.02439	0.02439	0.073171	0.097561	0	0.02439	0.195122	0.02439	0.02439	0.121951	0.02439	0	0	0
0.121951	0	0.04878	0	0	0.02439	0.02439	0.073171	0	0.097561	0.02439	0.04878	0.121951	0.04878	0.04878	0.268293	0.04878	0	0	0
0.073171	0	0.04878	0.073171	0.02439	0.073171	0	0.02439	0.04878	0.121951	0	0	0.170732	0.02439	0.146341	0.073171	0.04878	0.02439	0	0.02439
0.097561	0	0.04878	0	0	0.097561	0.04878	0	0.073171	0.121951	0.02439	0	0.04878	0.073171	0.073171	0.195122	0.073171	0.02439	0	0
0.073171	0	0.04878	0.02439	0.02439	0.04878	0.02439	0.097561	0.02439	0.097561	0	0.02439	0.097561	0.073171	0.121951	0.121951	0.04878	0.04878	0	0
0.195122	0	0.04878	0.02439	0	0.097561	0.02439	0.02439	0	0.121951	0	0.02439	0.097561	0.04878	0.146341	0.121951	0	0	0	0.02439
0	0	0	0	0	0	1	0	0	0	0	0	0	0	0	0	0	0	0	0
0	0	0	0	0	0	0	0	0	0	0	0	0	0	0	1	0	0	0	0
0	0	0	0	0	0	0	0	0	0	0	0	1	0	0	0	0	0	0	0
1	0	0	0	0	0	0	0	0	0	0	0	0	0	0	0	0	0	0	0
0	0	0.04878	0.02439	0.02439	0.073171	0.02439	0	0.073171	0.146341	0	0.02439	0.146341	0.04878	0.097561	0.146341	0.04878	0.02439	0.02439	0.02439
0.02439	0	0	0.02439	0.02439	0.04878	0	0.02439	0.073171	0.04878	0	0.02439	0.097561	0.073171	0.146341	0.268293	0.097561	0.02439	0	0
0.097561	0	0.04878	0.04878	0.04878	0.02439	0	0	0	0.02439	0	0	0.243902	0.073171	0.02439	0.219512	0.04878	0.097561	0	0
0.097561	0	0.097561	0.04878	0.04878	0.097561	0.04878	0.02439	0.073171	0.04878	0.02439	0	0.170732	0	0.02439	0.04878	0.097561	0.02439	0	0.02439
0.04878	0.02439	0	0.073171	0	0.121951	0.04878	0.02439	0	0.04878	0	0.02439	0.121951	0.04878	0.121951	0.097561	0.073171	0.121951	0	0
MOTIF xxQxGxx_S_Pxxxxxx ..Q.G..SP......
letter-probability matrix: alength= 20 w= 15 nsites= 65 E= 3.9e-007
0.138462	0	0.015385	0.046154	0	0.169231	0.030769	0.030769	0.046154	0.046154	0.015385	0.015385	0.030769	0.061538	0.076923	0.092308	0.076923	0.092308	0	0.015385
0.123077	0	0.046154	0.076923	0.046154	0.061538	0	0	0.061538	0.107692	0.030769	0	0.107692	0.015385	0.046154	0.138462	0.030769	0.076923	0.030769	0
0	0	0	0	0	0	0	0	0	0	0	0	0	1	0	0	0	0	0	0
0.030769	0.015385	0.061538	0.030769	0.030769	0.076923	0.015385	0.030769	0.076923	0.138462	0.015385	0.030769	0.230769	0.046154	0.015385	0.046154	0.046154	0.030769	0.015385	0.015385
0	0	0	0	0	1	0	0	0	0	0	0	0	0	0	0	0	0	0	0
0.061538	0.015385	0.046154	0.046154	0.030769	0.015385	0.030769	0	0.030769	0.061538	0	0.030769	0.169231	0.061538	0.061538	0.2	0.046154	0.076923	0.015385	0
0.092308	0.030769	0.030769	0.030769	0.015385	0.107692	0	0.015385	0.061538	0.076923	0.015385	0.015385	0.169231	0.046154	0.046154	0.153846	0.030769	0.061538	0	0
0	0	0	0	0	0	0	0	0	0	0	0	0	0	0	1	0	0	0	0
0	0	0	0	0	0	0	0	0	0	0	0	1	0	0	0	0	0	0	0
0.107692	0.015385	0.061538	0.061538	0.015385	0.107692	0.015385	0.061538	0.030769	0.076923	0.015385	0.030769	0.046154	0.030769	0.076923	0.138462	0.061538	0.046154	0	0
0.076923	0.015385	0.015385	0.076923	0.030769	0.030769	0.015385	0.015385	0.076923	0.061538	0.030769	0.030769	0.092308	0.046154	0.107692	0.184615	0.046154	0.046154	0	0
0.138462	0	0.015385	0.076923	0.015385	0.123077	0.015385	0.076923	0.030769	0.092308	0.030769	0.015385	0.153846	0.046154	0	0.123077	0.030769	0	0	0.015385
0.169231	0.030769	0.046154	0.046154	0.015385	0.046154	0.030769	0	0.015385	0.153846	0.015385	0.015385	0.092308	0.046154	0.061538	0.076923	0.076923	0.030769	0.015385	0.015385
0.107692	0	0.046154	0.061538	0.015385	0.138462	0.015385	0	0.046154	0.061538	0.015385	0.030769	0.138462	0.015385	0.061538	0.107692	0.092308	0.046154	0	0
0.076923	0.015385	0.015385	0.046154	0.015385	0.092308	0.030769	0.015385	0.015385	0.092308	0.015385	0.030769	0.169231	0.046154	0.046154	0.123077	0.092308	0.061538	0	0
MOTIF xxxxxPx_S_PxxxYxx .....P.SP...Y..
letter-probability matrix: alength= 20 w= 15 nsites= 31 E= 2.6e-005
0.032258	0	0.064516	0.096774	0.064516	0.064516	0.064516	0.032258	0.064516	0.032258	0	0.032258	0.064516	0	0.032258	0.193548	0.032258	0.096774	0	0.032258
0.032258	0	0.096774	0.064516	0	0.193548	0.096774	0.064516	0	0.032258	0	0.032258	0.064516	0.032258	0.032258	0.193548	0.032258	0	0.032258	0
0.064516	0	0.096774	0.032258	0	0.032258	0.064516	0.032258	0.064516	0.032258	0	0.064516	0.096774	0.064516	0.032258	0.096774	0.064516	0.032258	0.032258	0.096774
0.064516	0	0	0.064516	0.032258	0.096774	0.096774	0	0.032258	0.032258	0	0.032258	0.129032	0.096774	0	0.225806	0.032258	0.064516	0	0
0.064516	0	0	0.096774	0.032258	0.032258	0.064516	0.064516	0	0	0	0.032258	0.193548	0.064516	0.129032	0.096774	0.064516	0.032258	0	0.032258
0	0	0	0	0	0	0	0	0	0	0	0	1	0	0	0	0	0	0	0
0.096774	0.032258	0.032258	0.096774	0	0.096774	0	0.032258	0.096774	0.032258	0	0.032258	0.193548	0	0.096774	0.032258	0.064516	0.064516	0	0
0	0	0	0	0	0	0	0	0	0	0	0	0	0	0	1	0	0	0	0
0	0	0	0	0	0	0	0	0	0	0	0	1	0	0	0	0	0	0	0
0.129032	0	0	0.129032	0.032258	0.129032	0.032258	0.032258	0.064516	0.129032	0.032258	0	0.064516	0.032258	0.064516	0.032258	0.032258	0.064516	0	0
0.032258	0.032258	0.129032	0.096774	0	0.032258	0	0.032258	0.032258	0.096774	0	0	0.096774	0.129032	0.032258	0.032258	0.16129	0.032258	0	0.032258
0.064516	0	0.129032	0.064516	0.032258	0.129032	0.032258	0	0.096774	0.064516	0	0	0.129032	0	0.064516	0.129032	0.032258	0	0	0.032258
0	0	0	0	0	0	0	0	0	0	0	0	0	0	0	0	0	0	0	1
0.096774	0	0	0.032258	0	0.032258	0.032258	0.064516	0	0.16129	0	0	0.064516	0.064516	0.129032	0.16129	0	0.16129	0	0
0.032258	0	0.032258	0	0	0	0.064516	0.064516	0.096774	0.064516	0.032258	0	0.225806	0.064516	0.032258	0.129032	0.064516	0.032258	0	0.064516
MOTIF xxxxPxx_S_PxxxKRx ....P..SP...KR.
letter-probability matrix: alength= 20 w= 15 nsites= 20 E= 7.5e-003
0.1	0	0.05	0.1	0	0.2	0.05	0	0.1	0.05	0	0	0.1	0	0	0.15	0	0.05	0	0.05
0.05	0	0.1	0.05	0	0.1	0.05	0.05	0.1	0.15	0	0	0.05	0.1	0.1	0.05	0.05	0	0	0
0.05	0	0	0.05	0.05	0.05	0	0.05	0	0.1	0.05	0	0.25	0.05	0.05	0.15	0.1	0	0	0
0.15	0	0.05	0.15	0	0.05	0	0	0.1	0.1	0	0	0.05	0	0.15	0.05	0.15	0	0	0
0	0	0	0	0	0	0	0	0	0	0	0	1	0	0	0	0	0	0	0
0.1	0	0	0.25	0	0.05	0	0	0	0.1	0	0	0.2	0	0.1	0.15	0.05	0	0	0
0.05	0	0.05	0	0	0.05	0.15	0	0	0.05	0	0	0.3	0	0.15	0.2	0	0	0	0
0	0	0	0	0	0	0	0	0	0	0	0	0	0	0	1	0	0	0	0
0	0	0	0	0	0	0	0	0	0	0	0	1	0	0	0	0	0	0	0
0.15	0	0	0.15	0.05	0.05	0	0	0.05	0.15	0	0	0.05	0.05	0.1	0.1	0.1	0	0	0
0.05	0	0.1	0	0.05	0.1	0	0	0	0.15	0	0.05	0.05	0	0.15	0.15	0.05	0.1	0	0
0.05	0	0	0	0.05	0.05	0	0.05	0.15	0.05	0	0	0.15	0.05	0.2	0.1	0.1	0	0	0
0	0	0	0	0	0	0	0	1	0	0	0	0	0	0	0	0	0	0	0
0	0	0	0	0	0	0	0	0	0	0	0	0	0	1	0	0	0	0	0
0.15	0.1	0.05	0.05	0	0.1	0	0	0	0.05	0.05	0	0.1	0	0.15	0.15	0.05	0	0	0
MOTIF xxxxxxx_S_PQKxxxx .......SPQK....
letter-probability matrix: alength= 20 w= 15 nsites= 51 E= 2.0e-009
0.098039	0	0.039216	0.058824	0.058824	0.117647	0	0.039216	0.098039	0.098039	0	0.019608	0.019608	0.078431	0.019608	0.078431	0.078431	0.078431	0	0.019608
0.078431	0	0.058824	0.098039	0.039216	0.098039	0	0.039216	0	0.039216	0	0.039216	0.176471	0.019608	0.019608	0.098039	0.078431	0.078431	0	0.039216
0.058824	0	0.019608	0.019608	0.078431	0.098039	0.058824	0.039216	0.058824	0.078431	0	0.039216	0.078431	0.058824	0.098039	0.156863	0.039216	0.019608	0	0
0.058824	0.019608	0.098039	0.058824	0.019608	0.058824	0.039216	0.058824	0.156863	0.019608	0.019608	0.039216	0.078431	0.058824	0.039216	0.098039	0.019608	0.058824	0	0
0.098039	0	0.078431	0.019608	0	0.039216	0	0.058824	0.078431	0.019608	0.019608	0.058824	0.117647	0.039216	0.019608	0.254902	0.058824	0.039216	0	0
0.039216	0.019608	0.039216	0.039216	0.019608	0.019608	0	0.019608	0.137255	0.039216	0.019608	0.039216	0.098039	0.098039	0.019608	0.215686	0.039216	0.078431	0	0.019608
0.117647	0.019608	0.058824	0.058824	0.039216	0.039216	0.039216	0.039216	0.058824	0	0	0.019608	0.117647	0.117647	0	0.235294	0.019608	0.019608	0	0
0	0	0	0	0	0	0	0	0	0	0	0	0	0	0	1	0	0	0	0
0	0	0	0	0	0	0	0	0	0	0	0	1	0	0	0	0	0	0	0
0	0	0	0	0	0	0	0	0	0	0	0	0	1	0	0	0	0	0	0
0	0	0	0	0	0	0	0	1	0	0	0	0	0	0	0	0	0	0	0
0.039216	0	0.039216	0.078431	0.019608	0.019608	0.039216	0.019608	0.058824	0.098039	0.019608	0.039216	0.078431	0.098039	0.039216	0.117647	0.117647	0.058824	0	0.019608
0.078431	0	0.039216	0.039216	0	0.078431	0	0.058824	0.039216	0.156863	0.039216	0.058824	0.039216	0.019608	0.098039	0.098039	0.078431	0.058824	0	0.019608
0.039216	0.039216	0.039216	0.078431	0	0.039216	0.039216	0.058824	0.078431	0.058824	0	0.019608	0.078431	0.098039	0.098039	0.137255	0.058824	0.039216	0	0
0.019608	0	0.078431	0.078431	0	0.058824	0.019608	0.019608	0.058824	0.156863	0.019608	0.039216	0.078431	0.078431	0.039216	0.117647	0.058824	0.058824	0	0.019608
MOTIF xxxxPxx_S_PxxWxxx ....P..SP..W...
letter-probability matrix: alength= 20 w= 15 nsites= 20 E= 1.5e-003
0	0	0.1	0.05	0	0.05	0	0	0.05	0.05	0	0	0.15	0	0.2	0.15	0.1	0	0.1	0
0.05	0	0	0	0	0.05	0	0.05	0.25	0.1	0	0	0.1	0.1	0.15	0.1	0	0	0.05	0
0.1	0	0	0.05	0	0.1	0	0	0.1	0.05	0	0	0.25	0.05	0.05	0.05	0.15	0.05	0	0
0.15	0	0	0	0.05	0.05	0	0.05	0.15	0	0	0	0.05	0	0.05	0.4	0.05	0	0	0
0	0	0	0	0	0	0	0	0	0	0	0	1	0	0	0	0	0	0	0
0.25	0	0.05	0	0	0	0	0.05	0	0	0	0.05	0.2	0	0.05	0.3	0.05	0	0	0
0.15	0	0.1	0.05	0	0.2	0	0	0	0.05	0	0	0.1	0	0	0.15	0.05	0.1	0	0.05
0	0	0	0	0	0	0	0	0	0	0	0	0	0	0	1	0	0	0	0
0	0	0	0	0	0	0	0	0	0	0	0	1	0	0	0	0	0	0	0
0.15	0	0.1	0.2	0	0.1	0.05	0	0	0	0	0	0.05	0	0.2	0.1	0.05	0	0	0
0	0	0	0.05	0.05	0	0.1	0	0	0.05	0	0	0.2	0	0.05	0.25	0.15	0.1	0	0
0	0	0	0	0	0	0	0	0	0	0	0	0	0	0	0	0	0	1	0
0.05	0.05	0.05	0	0	0.15	0.05	0	0.35	0	0	0.1	0	0	0.05	0.1	0.05	0	0	0
0.1	0.05	0.05	0	0	0	0	0	0.05	0.1	0	0.05	0.3	0	0	0.2	0	0	0.05	0.05
0.05	0	0	0.1	0.05	0.1	0.1	0	0	0.05	0	0.05	0.05	0.05	0.1	0.2	0.05	0.05	0	0
MOTIF xxxxxxG_S_PVxxxxx ......GSPV.....
letter-probability matrix: alength= 20 w= 15 nsites= 87 E= 4.3e-011
0.126437	0.011494	0.022989	0.045977	0.011494	0.08046	0.022989	0.011494	0.034483	0.103448	0.011494	0.011494	0.137931	0.034483	0.068966	0.126437	0.045977	0.068966	0	0.022989
0.103448	0.011494	0.068966	0.011494	0.034483	0.08046	0.011494	0	0.068966	0.08046	0	0.068966	0.16092	0.045977	0.022989	0.08046	0.068966	0.057471	0	0.022989
0.126437	0	0.011494	0.034483	0	0.034483	0.034483	0.034483	0.057471	0.045977	0.011494	0.022989	0.103448	0.057471	0.068966	0.206897	0.022989	0.103448	0.011494	0.011494
0.057471	0.022989	0.045977	0.08046	0.022989	0.08046	0	0.011494	0.034483	0.057471	0.011494	0.045977	0.068966	0.034483	0.068966	0.183908	0.091954	0.068966	0.011494	0
0.068966	0.034483	0.022989	0.08046	0.011494	0.08046	0.022989	0.011494	0.034483	0.045977	0	0.022989	0.16092	0.022989	0.057471	0.172414	0.034483	0.091954	0	0.022989
0.022989	0	0.08046	0.103448	0.068966	0.08046	0.011494	0.022989	0.068966	0.08046	0.022989	0.022989	0.16092	0.022989	0.08046	0.08046	0.057471	0.011494	0	0
0	0	0	0	0	1	0	0	0	0	0	0	0	0	0	0	0	0	0	0
0	0	0	0	0	0	0	0	0	0	0	0	0	0	0	1	0	0	0	0
0	0	0	0	0	0	0	0	0	0	0	0	1	0	0	0	0	0	0	0
0	0	0	0	0	0	0	0	0	0	0	0	0	0	0	0	0	1	0	0
0.091954	0.022989	0.011494	0.011494	0.022989	0.057471	0.034483	0.011494	0.045977	0.091954	0.011494	0.034483	0.103448	0.022989	0.103448	0.16092	0.091954	0.057471	0	0.011494
0.137931	0	0	0.057471	0.022989	0.103448	0.022989	0.022989	0.091954	0.057471	0.011494	0.022989	0.149425	0.045977	0.022989	0.114943	0.057471	0.022989	0	0.034483
0.08046	0	0.045977	0.057471	0.022989	0.057471	0.022989	0.022989	0.034483	0.114943	0.034483	0.011494	0.08046	0.045977	0.08046	0.16092	0.08046	0.045977	0	0
0.114943	0.011494	0.034483	0.068966	0	0.08046	0.011494	0.011494	0.057471	0.068966	0.011494	0.022989	0.137931	0.091954	0.103448	0.057471	0.068966	0.022989	0	0.022989
0.057471	0	0.045977	0.08046	0.057471	0.068966	0.022989	0.011494	0.091954	0.091954	0	0.045977	0.16092	0	0.045977	0.137931	0.034483	0.022989	0.011494	0.011494
MOTIF xIKxxxx_S_Pxxxxxx .IK....SP......
letter-probability matrix: alength= 20 w= 15 nsites= 50 E= 1.1e-005
0.04	0.04	0.02	0.08	0.02	0.04	0.04	0.02	0.06	0.04	0.02	0.12	0.06	0.04	0.06	0.14	0.06	0.06	0	0.04
0	0	0	0	0	0	0	1	0	0	0	0	0	0	0	0	0	0	0	0
0	0	0	0	0	0	0	0	1	0	0	0	0	0	0	0	0	0	0	0
0.06	0	0.04	0.08	0.02	0	0.04	0.08	0.1	0.06	0	0.06	0.04	0.08	0.08	0.16	0.06	0.04	0	0
0.02	0.02	0	0.38	0.04	0.02	0	0.04	0.02	0.08	0	0.08	0	0.04	0.04	0.12	0.02	0.04	0.02	0.02
0.12	0	0.04	0.04	0	0.02	0.02	0.04	0.04	0.08	0	0	0.3	0.1	0.02	0.08	0.06	0.04	0	0
0.08	0.02	0.06	0.06	0.06	0.04	0.08	0.02	0.04	0.02	0.02	0	0.14	0.02	0.12	0.04	0.04	0.14	0	0
0	0	0	0	0	0	0	0	0	0	0	0	0	0	0	1	0	0	0	0
0	0	0	0	0	0	0	0	0	0	0	0	1	0	0	0	0	0	0	0
0.06	0.02	0.06	0.08	0	0.06	0	0	0.08	0.1	0	0.02	0.06	0.02	0.04	0.2	0.16	0.04	0	0
0.1	0	0	0.02	0.04	0.04	0.04	0.06	0.08	0.04	0	0.12	0.08	0.06	0.18	0.12	0	0.02	0	0
0.06	0	0.08	0.08	0	0.06	0	0.06	0.08	0.04	0.02	0	0.1	0.06	0	0.14	0.04	0.1	0	0.08
0.08	0	0.06	0.06	0.04	0.04	0.02	0	0.12	0.08	0.02	0.06	0.06	0.02	0.06	0.14	0.08	0.06	0	0
0.02	0	0.1	0.06	0.02	0.06	0.02	0.08	0.1	0.06	0.04	0.04	0.02	0.02	0.06	0.18	0.12	0	0	0
0.02	0	0.06	0.02	0.04	0.04	0.02	0.04	0.06	0	0	0.02	0.12	0.08	0.08	0.24	0.1	0.02	0	0.04
MOTIF xxxxxCx_S_Pxxxxxx .....C.SP......
letter-probability matrix: alength= 20 w= 15 nsites= 232 E= 6.8e-023
0.081897	0.017241	0.030172	0.099138	0.025862	0.047414	0.034483	0.017241	0	0.099138	0.00431	0.043103	0.12069	0.047414	0.060345	0.099138	0.081897	0.068966	0.008621	0.012931
0.107759	0.008621	0.056034	0.090517	0.021552	0.064655	0.012931	0.017241	0.068966	0.068966	0.012931	0.021552	0.086207	0.038793	0.064655	0.090517	0.081897	0.056034	0.00431	0.025862
0.056034	0.017241	0.073276	0.094828	0.017241	0.056034	0.021552	0.043103	0.081897	0.064655	0.008621	0.056034	0.081897	0.038793	0.073276	0.137931	0.043103	0.030172	0	0.00431
0.064655	0.008621	0.043103	0.073276	0.030172	0.060345	0.021552	0.047414	0.047414	0.068966	0	0.038793	0.112069	0.038793	0.073276	0.176724	0.025862	0.047414	0.00431	0.017241
0.107759	0.017241	0.038793	0.047414	0.038793	0.068966	0.025862	0.012931	0.025862	0.064655	0.00431	0.034483	0.159483	0.034483	0.077586	0.12069	0.047414	0.051724	0.00431	0.017241
0	1	0	0	0	0	0	0	0	0	0	0	0	0	0	0	0	0	0	0
0.068966	0.017241	0.034483	0.077586	0.034483	0.090517	0.008621	0.043103	0.056034	0.051724	0.00431	0.021552	0.142241	0.030172	0.068966	0.12931	0.064655	0.038793	0	0.017241
0	0	0	0	0	0	0	0	0	0	0	0	0	0	0	1	0	0	0	0
0	0	0	0	0	0	0	0	0	0	0	0	1	0	0	0	0	0	0	0
0.073276	0.017241	0.051724	0.064655	0.012931	0.099138	0.025862	0.012931	0.060345	0.077586	0	0.030172	0.086207	0.060345	0.056034	0.099138	0.107759	0.051724	0	0.012931
0.068966	0.012931	0.025862	0.068966	0.021552	0.081897	0.012931	0.034483	0.038793	0.064655	0.017241	0.038793	0.189655	0.047414	0.056034	0.107759	0.021552	0.056034	0.008621	0.025862
0.064655	0	0.051724	0.081897	0.021552	0.086207	0.021552	0.025862	0.086207	0.051724	0.025862	0.025862	0.099138	0.068966	0.038793	0.146552	0.030172	0.056034	0	0.017241
0.086207	0.021552	0.038793	0.056034	0.012931	0.047414	0.025862	0.025862	0.056034	0.086207	0.017241	0.021552	0.155172	0.030172	0.090517	0.103448	0.064655	0.043103	0.008621	0.008621
0.081897	0.025862	0.056034	0.086207	0.017241	0.068966	0.021552	0.021552	0.073276	0.047414	0.017241	0.017241	0.12931	0.056034	0.060345	0.077586	0.077586	0.043103	0.00431	0.017241
0.090517	0.017241	0.081897	0.064655	0.034483	0.060345	0.012931	0.017241	0.073276	0.081897	0.025862	0.021552	0.090517	0.056034	0.051724	0.107759	0.034483	0.043103	0.012931	0.021552
MOTIF xxxxxxN_S_PxHxxxx ......NSP.H....
letter-probability matrix: alength= 20 w= 15 nsites= 21 E= 1.8e-003
0	0	0.142857	0.047619	0.047619	0.142857	0	0.047619	0.047619	0.095238	0	0.047619	0.095238	0.047619	0.047619	0.047619	0.142857	0	0	0
0.142857	0	0.047619	0.047619	0.095238	0.047619	0	0	0.047619	0.095238	0	0.047619	0.142857	0	0.047619	0.047619	0.142857	0	0	0.047619
0	0	0.047619	0.142857	0	0.095238	0.047619	0.047619	0.190476	0	0	0	0.095238	0.047619	0.047619	0.142857	0.047619	0.047619	0	0
0.047619	0	0.095238	0.047619	0	0.047619	0.047619	0.047619	0.095238	0.190476	0.047619	0	0.095238	0	0	0.142857	0.047619	0	0.047619	0
0.095238	0	0.047619	0.095238	0.095238	0	0.047619	0.047619	0	0.142857	0.047619	0.095238	0.047619	0.095238	0.047619	0.095238	0	0	0	0
0.142857	0	0.095238	0.047619	0	0.095238	0	0.047619	0	0.047619	0	0.047619	0.190476	0.047619	0.047619	0.047619	0.142857	0	0	0
0	0	0	0	0	0	0	0	0	0	0	1	0	0	0	0	0	0	0	0
0	0	0	0	0	0	0	0	0	0	0	0	0	0	0	1	0	0	0	0
0	0	0	0	0	0	0	0	0	0	0	0	1	0	0	0	0	0	0	0
0.047619	0	0.047619	0.047619	0.047619	0.047619	0.047619	0.047619	0.095238	0.095238	0.047619	0	0	0.047619	0.095238	0.142857	0	0.095238	0	0.047619
0	0	0	0	0	0	1	0	0	0	0	0	0	0	0	0	0	0	0	0
0	0	0	0	0	0.095238	0.047619	0	0.095238	0.238095	0	0	0	0.047619	0.190476	0.190476	0.047619	0.047619	0	0
0.047619	0.047619	0.047619	0	0.095238	0.047619	0	0.047619	0.142857	0.095238	0	0	0.047619	0.095238	0.095238	0.047619	0.047619	0.047619	0.047619	0
0.047619	0.047619	0.047619	0.142857	0	0.142857	0.095238	0	0.095238	0.047619	0	0	0.190476	0	0	0.047619	0.047619	0	0	0.047619
0	0.047619	0	0.095238	0	0	0	0.047619	0.095238	0.095238	0	0.047619	0.142857	0	0.095238	0.285714	0.047619	0	0	0
MOTIF xxxxVxx_S_PxxxxAx ....V..SP....A.
letter-probability matrix: alength= 20 w= 15 nsites= 78 E= 2.5e-010
0.102564	0	0.076923	0.076923	0.038462	0.051282	0.012821	0.025641	0.025641	0.025641	0.012821	0.051282	0.128205	0.064103	0.076923	0.115385	0.064103	0.038462	0	0.012821
0.076923	0	0.051282	0.064103	0.025641	0.115385	0.038462	0	0.076923	0.038462	0	0.025641	0.115385	0.064103	0.076923	0.166667	0.012821	0.025641	0.012821	0.012821
0.102564	0	0.038462	0.064103	0.012821	0.076923	0.012821	0.051282	0.038462	0.025641	0.012821	0.038462	0.076923	0.064103	0.102564	0.128205	0.051282	0.102564	0	0
0.064103	0.025641	0.012821	0.089744	0.012821	0.025641	0.051282	0.012821	0.102564	0.076923	0.025641	0.012821	0.153846	0.025641	0.038462	0.166667	0.064103	0.025641	0	0.012821
0	0	0	0	0	0	0	0	0	0	0	0	0	0	0	0	0	1	0	0
0.076923	0	0.064103	0.064103	0.012821	0.038462	0.051282	0.012821	0	0.102564	0.012821	0.025641	0.179487	0.076923	0.038462	0.141026	0.025641	0.064103	0.012821	0
0.089744	0.038462	0.025641	0.064103	0	0.166667	0.025641	0	0.076923	0.038462	0	0.089744	0.076923	0.012821	0.076923	0.102564	0.025641	0.076923	0	0.012821
0	0	0	0	0	0	0	0	0	0	0	0	0	0	0	1	0	0	0	0
0	0	0	0	0	0	0	0	0	0	0	0	1	0	0	0	0	0	0	0
0.064103	0	0.064103	0.051282	0.051282	0.102564	0.025641	0	0.025641	0.089744	0.025641	0.012821	0.153846	0.051282	0.051282	0.102564	0.076923	0.038462	0	0.012821
0.102564	0.038462	0.025641	0.102564	0.012821	0.089744	0.012821	0.012821	0.102564	0.051282	0.012821	0	0.141026	0.025641	0.038462	0.141026	0.038462	0.025641	0.012821	0.012821
0.089744	0	0.051282	0.051282	0.038462	0.038462	0.012821	0.012821	0.038462	0.128205	0.038462	0.025641	0.102564	0.051282	0.025641	0.141026	0.051282	0.089744	0	0.012821
0.115385	0.012821	0.012821	0.064103	0.025641	0.064103	0.025641	0.012821	0.076923	0.089744	0.025641	0.012821	0.102564	0.025641	0.038462	0.141026	0.064103	0.051282	0.012821	0.025641
1	0	0	0	0	0	0	0	0	0	0	0	0	0	0	0	0	0	0	0
0.089744	0	0.038462	0.051282	0.051282	0.089744	0.025641	0.038462	0.076923	0.038462	0.025641	0.012821	0.102564	0.038462	0.038462	0.102564	0.051282	0.115385	0.012821	0
MOTIF xxxxxxL_S_PxxxMxx ......LSP...M..
letter-probability matrix: alength= 20 w= 15 nsites= 22 E= 4.0e-003
0	0	0.045455	0	0	0.090909	0.090909	0	0	0.318182	0.045455	0	0	0.090909	0.045455	0.181818	0	0.090909	0	0
0.090909	0	0.045455	0.090909	0	0.181818	0.045455	0.090909	0.045455	0.045455	0	0.090909	0	0.136364	0	0.090909	0.045455	0	0	0
0.136364	0	0.090909	0.090909	0.045455	0.136364	0.045455	0	0	0.045455	0	0	0.090909	0.045455	0	0.181818	0.090909	0	0	0
0.045455	0.045455	0	0.045455	0.045455	0.045455	0.045455	0	0.090909	0.090909	0.090909	0	0.090909	0	0.045455	0.136364	0.136364	0.045455	0	0
0	0	0.045455	0.090909	0.045455	0.045455	0	0	0	0.090909	0.090909	0.045455	0.136364	0.045455	0	0.227273	0.045455	0	0.045455	0.045455
0	0	0.136364	0	0	0.136364	0	0	0.045455	0.045455	0.045455	0	0.181818	0.045455	0.227273	0.045455	0.090909	0	0	0
0	0	0	0	0	0	0	0	0	1	0	0	0	0	0	0	0	0	0	0
0	0	0	0	0	0	0	0	0	0	0	0	0	0	0	1	0	0	0	0
0	0	0	0	0	0	0	0	0	0	0	0	1	0	0	0	0	0	0	0
0.090909	0	0.045455	0.045455	0	0.090909	0	0	0	0.090909	0	0	0.090909	0	0.090909	0.181818	0.272727	0	0	0
0	0	0.045455	0.045455	0	0.136364	0.045455	0	0.090909	0.045455	0	0	0.181818	0.090909	0.090909	0.090909	0.045455	0.045455	0	0.045455
0	0	0.090909	0.045455	0.045455	0	0.090909	0	0	0.090909	0	0	0.090909	0.045455	0.181818	0.227273	0.045455	0.045455	0	0
0	0	0	0	0	0	0	0	0	0	1	0	0	0	0	0	0	0	0	0
0.136364	0	0.090909	0.090909	0	0.045455	0	0.045455	0.045455	0.045455	0.045455	0.045455	0.045455	0.045455	0.136364	0.136364	0.045455	0	0	0
0.045455	0	0.090909	0.090909	0	0	0.045455	0	0.045455	0.045455	0	0.045455	0.227273	0	0.090909	0.136364	0.090909	0.045455	0	0
MOTIF xxxxxxx_S_PAxxxxx .......SPA.....
letter-probability matrix: alength= 20 w= 15 nsites= 1296 E= 1.1e-086
0.085648	0.01466	0.03858	0.067901	0.020833	0.066358	0.020062	0.024691	0.056327	0.067901	0.011574	0.027778	0.128858	0.041667	0.070988	0.118827	0.064043	0.051698	0.00463	0.016975
0.083333	0.012346	0.048611	0.070216	0.022377	0.0625	0.017747	0.020833	0.054012	0.080247	0.010802	0.029321	0.131944	0.039352	0.065586	0.125772	0.061728	0.046296	0.006173	0.010802
0.084105	0.011574	0.040895	0.065586	0.027006	0.070216	0.018519	0.015432	0.053241	0.072531	0.016975	0.031636	0.12963	0.040123	0.066358	0.143519	0.050154	0.046296	0.00463	0.011574
0.098765	0.008488	0.03858	0.065586	0.020062	0.084877	0.01466	0.02392	0.044753	0.068673	0.010031	0.02392	0.111111	0.046296	0.061728	0.155093	0.060185	0.041667	0.005401	0.016204
0.108796	0.010802	0.031636	0.054012	0.016975	0.077932	0.024691	0.015432	0.049383	0.072531	0.010031	0.026235	0.138889	0.036265	0.094136	0.115741	0.052469	0.04321	0.006173	0.01466
0.11034	0	0.030864	0.054784	0.020062	0.080247	0.030093	0.016204	0.041667	0.074846	0.010031	0.021605	0.152778	0.045525	0.068673	0.131173	0.054784	0.043981	0.005401	0.006944
0.114969	0.015432	0.036265	0.043981	0.016204	0.107253	0	0.01929	0.053241	0.08642	0.010031	0.020062	0.131944	0.034722	0.058642	0.128858	0.058642	0.053241	0	0.010802
0	0	0	0	0	0	0	0	0	0	0	0	0	0	0	1	0	0	0	0
0	0	0	0	0	0	0	0	0	0	0	0	1	0	0	0	0	0	0	0
1	0	0	0	0	0	0	0	0	0	0	0	0	0	0	0	0	0	0	0
0.113426	0.00463	0.032407	0.047068	0.015432	0.07716	0.02392	0.01466	0.051698	0.059414	0.015432	0.025463	0.13966	0.040123	0.075617	0.140432	0.061728	0.048611	0.003858	0.009259
0.097994	0	0.034722	0.065586	0.016204	0.079475	0.013889	0.018519	0.052469	0.072531	0.00463	0.025463	0.136574	0.037037	0.051698	0.159722	0.059414	0.057099	0.006173	0.010802
0.10571	0.012346	0.039352	0.0625	0.016975	0.056327	0.024691	0.018519	0.057099	0.066358	0.006173	0.030864	0.145833	0.053241	0.079475	0.11034	0.061728	0.041667	0.003086	0.007716
0.085648	0.013889	0.030093	0.07716	0.016204	0.087963	0.017747	0.016975	0.048611	0.073302	0.006173	0.028549	0.123457	0.043981	0.076389	0.127315	0.063272	0.043981	0.001543	0.017747
0.084877	0.010031	0.036265	0.054012	0.013889	0.087963	0.02392	0.031636	0.047068	0.083333	0.010802	0.028549	0.125772	0.050926	0.060185	0.125	0.065586	0.045525	0.00463	0.010031
MOTIF MxxxGxx_S_Pxxxxxx M...G..SP......
letter-probability matrix: alength= 20 w= 15 nsites= 26 E= 1.1e-001
0	0	0	0	0	0	0	0	0	0	1	0	0	0	0	0	0	0	0	0
0.038462	0	0.153846	0.038462	0	0.115385	0	0	0	0.115385	0	0.076923	0.076923	0.038462	0.038462	0.115385	0.076923	0.076923	0	0.038462
0.153846	0.038462	0.076923	0.076923	0	0.038462	0.038462	0.115385	0.076923	0.038462	0	0	0.038462	0	0.076923	0.115385	0.038462	0	0	0.076923
0.038462	0	0.076923	0.076923	0.038462	0.153846	0	0	0.038462	0.076923	0	0	0.153846	0.076923	0.038462	0.076923	0.115385	0	0	0.038462
0	0	0	0	0	1	0	0	0	0	0	0	0	0	0	0	0	0	0	0
0.038462	0	0.076923	0.153846	0	0.076923	0	0	0.076923	0.153846	0.076923	0.076923	0.076923	0.038462	0.076923	0.076923	0	0	0	0
0.192308	0	0	0.076923	0	0.153846	0	0	0.076923	0.115385	0	0	0.076923	0.038462	0.076923	0.076923	0.038462	0.038462	0	0.038462
0	0	0	0	0	0	0	0	0	0	0	0	0	0	0	1	0	0	0	0
0	0	0	0	0	0	0	0	0	0	0	0	1	0	0	0	0	0	0	0
0	0	0.038462	0	0.076923	0.230769	0.038462	0	0.038462	0.076923	0	0.076923	0.153846	0.076923	0.038462	0.115385	0.038462	0	0	0
0.153846	0	0	0.038462	0	0.192308	0.038462	0	0.076923	0.076923	0	0.038462	0.230769	0	0.076923	0.038462	0	0.038462	0	0
0	0	0.038462	0.076923	0	0.038462	0	0.115385	0.076923	0.153846	0	0	0.076923	0.076923	0.115385	0.192308	0	0.038462	0	0
0.038462	0	0	0.115385	0	0.038462	0.038462	0.038462	0.038462	0.038462	0.038462	0	0.115385	0.076923	0.038462	0.192308	0.115385	0.076923	0	0
0	0	0.038462	0.038462	0.038462	0.153846	0.038462	0	0	0.115385	0.076923	0	0.230769	0	0.115385	0.076923	0.076923	0	0	0
0	0.038462	0.076923	0	0	0.038462	0	0.038462	0.076923	0.115385	0	0.038462	0.038462	0.038462	0.076923	0.192308	0	0.153846	0	0.076923
MOTIF xxxxxxx_S_PExxxxI .......SPE....I
letter-probability matrix: alength= 20 w= 15 nsites= 48 E= 1.5e-008
0.0625	0	0.0625	0.125	0	0.041667	0.041667	0.0625	0.104167	0.0625	0	0.020833	0.041667	0.041667	0.0625	0.166667	0.041667	0.0625	0	0
0.125	0.020833	0.020833	0.0625	0.041667	0.104167	0.020833	0.0625	0.104167	0.020833	0.020833	0	0.125	0.0625	0.020833	0.104167	0.0625	0.020833	0	0
0.104167	0	0.041667	0.083333	0.020833	0.104167	0.020833	0.020833	0.104167	0.104167	0	0.020833	0.125	0.020833	0.041667	0.104167	0.020833	0.0625	0	0
0.0625	0	0.020833	0.104167	0.041667	0.0625	0	0.083333	0.083333	0.145833	0.020833	0.041667	0	0	0.0625	0.083333	0.104167	0.0625	0	0.020833
0.104167	0	0	0	0.020833	0.083333	0.020833	0.041667	0.104167	0.0625	0.041667	0.0625	0.166667	0.020833	0.083333	0.104167	0.041667	0.020833	0	0.020833
0.020833	0	0.041667	0.083333	0	0.0625	0.041667	0.083333	0.0625	0.145833	0.041667	0.041667	0.145833	0.0625	0.041667	0.0625	0.041667	0.020833	0	0
0.125	0	0.0625	0.020833	0	0.125	0	0.020833	0.125	0.125	0	0	0.083333	0	0.104167	0.125	0.041667	0.041667	0	0
0	0	0	0	0	0	0	0	0	0	0	0	0	0	0	1	0	0	0	0
0	0	0	0	0	0	0	0	0	0	0	0	1	0	0	0	0	0	0	0
0	0	0	1	0	0	0	0	0	0	0	0	0	0	0	0	0	0	0	0
0.020833	0	0.0625	0.125	0	0	0.0625	0.125	0.166667	0.0625	0	0	0.125	0.041667	0.020833	0.083333	0.041667	0.020833	0	0.041667
0.020833	0	0.083333	0.0625	0.020833	0.083333	0.0625	0	0.166667	0.0625	0.041667	0.041667	0.0625	0.0625	0.041667	0.104167	0	0.0625	0.020833	0
0.020833	0	0.0625	0.1875	0.0625	0.020833	0.041667	0.041667	0	0.041667	0	0.041667	0.0625	0.020833	0.1875	0.041667	0.104167	0.0625	0	0
0.0625	0	0.041667	0.145833	0.020833	0.083333	0.020833	0	0.145833	0.104167	0	0.020833	0.083333	0.0625	0.0625	0.041667	0.0625	0.041667	0	0
0	0	0	0	0	0	0	1	0	0	0	0	0	0	0	0	0	0	0	0
MOTIF xxxxGxx_S_Pxxxxxx ....G..SP......
letter-probability matrix: alength= 20 w= 15 nsites= 1096 E= 2.8e-086
0.09854	0.015511	0.036496	0.064781	0.020073	0.07938	0.015511	0.02646	0.060219	0.072993	0	0.02281	0.108577	0.057482	0.055657	0.140511	0.051095	0.047445	0.008212	0.018248
0.077555	0.010949	0.046533	0.07573	0.020073	0.097628	0.016423	0.019161	0.055657	0.089416	0.012774	0.032847	0.093978	0.05292	0.059307	0.130474	0.038321	0.047445	0.007299	0.015511
0.114964	0.011861	0.048358	0.057482	0.016423	0.099453	0.030109	0.020985	0.039234	0.081204	0.009124	0.02646	0.10219	0	0.062956	0.149635	0.066606	0.042883	0.005474	0.014599
0.091241	0.010949	0.04927	0.070255	0.018248	0.087591	0.015511	0.015511	0.039234	0.07208	0.006387	0.041971	0.130474	0.037409	0.056569	0.148723	0.04562	0.041058	0.010036	0.011861
0	0	0	0	0	1	0	0	0	0	0	0	0	0	0	0	0	0	0	0
0.085766	0	0.050182	0.048358	0.025547	0.088504	0.016423	0.025547	0.033759	0.077555	0.010949	0.034672	0.123175	0.041058	0.093978	0.142336	0.055657	0.025547	0.004562	0.016423
0.085766	0.012774	0.044708	0.066606	0.021898	0.104015	0.021898	0.032847	0.039234	0.085766	0.013686	0.023723	0.113139	0.040146	0.074818	0.12135	0.043796	0.040146	0	0.013686
0	0	0	0	0	0	0	0	0	0	0	0	0	0	0	1	0	0	0	0
0	0	0	0	0	0	0	0	0	0	0	0	1	0	0	0	0	0	0	0
0	0.020985	0.057482	0.083942	0.016423	0.119526	0.019161	0.024635	0.05292	0.07208	0.011861	0.020073	0.120438	0.043796	0.074818	0.132299	0.064781	0.047445	0.002737	0.014599
0.093978	0.010036	0.039234	0.068431	0.010949	0.077555	0.024635	0.025547	0.047445	0.083029	0.011861	0.025547	0.137774	0.040146	0.07938	0.116788	0.056569	0.034672	0.002737	0.013686
0.07573	0	0.042883	0.065693	0.023723	0.103102	0.017336	0.020985	0.053832	0.068431	0.010949	0.024635	0.120438	0.039234	0.053832	0.12865	0.066606	0.053832	0.010036	0.020073
0.083029	0.006387	0.048358	0.069343	0.018248	0.066606	0.027372	0.025547	0.04562	0.074818	0.009124	0.032847	0.144161	0.047445	0.069343	0.116788	0.042883	0.051095	0.005474	0.015511
0.07938	0.020073	0.053832	0.068431	0.020073	0.07573	0.018248	0.025547	0.061131	0.065693	0.011861	0.028285	0.110401	0.050182	0.073905	0.122263	0.054745	0.041971	0.004562	0.013686
0.072993	0.008212	0.041058	0.062956	0.016423	0.094891	0.023723	0.020073	0.056569	0.081204	0.015511	0.025547	0.134124	0.050182	0.069343	0.118613	0.04562	0.04562	0.004562	0.012774
MOTIF xxxxxxH_S_PxxxxxP ......HSP.....P
letter-probability matrix: alength= 20 w= 15 nsites= 56 E= 4.0e-010
0.035714	0.017857	0.107143	0.071429	0.071429	0.053571	0.035714	0.053571	0.035714	0.035714	0	0.071429	0.178571	0.053571	0.053571	0.035714	0	0.071429	0	0.017857
0.053571	0	0.035714	0.035714	0.035714	0.107143	0.053571	0	0.017857	0.071429	0.017857	0.017857	0.196429	0.053571	0.071429	0.178571	0.017857	0.035714	0	0
0.160714	0	0.071429	0.071429	0	0.142857	0.017857	0.017857	0.017857	0.053571	0.035714	0.053571	0.089286	0.017857	0.053571	0.107143	0.035714	0.017857	0	0.035714
0.107143	0	0.053571	0.107143	0.017857	0.071429	0	0.053571	0.089286	0.017857	0	0.035714	0.160714	0.035714	0.053571	0.107143	0.053571	0.035714	0	0
0.035714	0	0.053571	0.160714	0.053571	0	0.017857	0.089286	0.053571	0.035714	0.035714	0	0.071429	0.053571	0.107143	0.142857	0.017857	0.035714	0	0.035714
0.017857	0	0.053571	0	0.071429	0.017857	0.017857	0.035714	0.071429	0.089286	0	0.035714	0.160714	0	0.089286	0.178571	0.107143	0.035714	0	0.017857
0	0	0	0	0	0	1	0	0	0	0	0	0	0	0	0	0	0	0	0
0	0	0	0	0	0	0	0	0	0	0	0	0	0	0	1	0	0	0	0
0	0	0	0	0	0	0	0	0	0	0	0	1	0	0	0	0	0	0	0
0	0.017857	0.017857	0.071429	0.017857	0.107143	0	0.107143	0.053571	0.035714	0	0.017857	0.125	0.125	0	0.142857	0.125	0.035714	0	0
0.053571	0	0.053571	0	0	0.089286	0.071429	0.053571	0	0.053571	0.035714	0.017857	0.178571	0.017857	0.053571	0.178571	0.035714	0.071429	0	0.035714
0.035714	0	0.071429	0.053571	0.017857	0.035714	0.017857	0.053571	0.089286	0.089286	0.017857	0.035714	0.142857	0.071429	0.071429	0.089286	0.071429	0	0.035714	0
0.035714	0.035714	0.035714	0.053571	0.053571	0.089286	0.017857	0	0.017857	0.142857	0	0.017857	0.125	0.017857	0.089286	0.107143	0.035714	0.089286	0.017857	0.017857
0.053571	0	0.017857	0.053571	0.035714	0.053571	0.035714	0	0.035714	0.053571	0	0.017857	0.125	0.071429	0.071429	0.107143	0.142857	0.071429	0.017857	0.035714
0	0	0	0	0	0	0	0	0	0	0	0	1	0	0	0	0	0	0	0
MOTIF xxxxxxx_S_PxKxKxx .......SP.K.K..
letter-probability matrix: alength= 20 w= 15 nsites= 75 E= 4.7e-014
0.12	0	0.04	0.053333	0.026667	0.093333	0.013333	0.013333	0.173333	0.08	0	0.013333	0.093333	0.026667	0.04	0.146667	0.04	0.026667	0	0
0.066667	0	0.066667	0.066667	0.013333	0.066667	0.04	0.04	0.106667	0.04	0	0.026667	0.08	0.053333	0.026667	0.213333	0.053333	0.04	0	0
0.093333	0	0.026667	0.093333	0.026667	0.093333	0.013333	0	0.08	0.026667	0.013333	0.066667	0.093333	0.04	0.053333	0.16	0.053333	0.026667	0	0.04
0.08	0	0.04	0.213333	0	0.066667	0.04	0.013333	0.106667	0.04	0	0.013333	0.106667	0.026667	0.04	0.12	0.053333	0.04	0	0
0.026667	0.013333	0.106667	0.093333	0.026667	0	0	0.093333	0.053333	0.08	0.04	0.026667	0.026667	0.053333	0.066667	0.12	0.04	0.093333	0	0.04
0.093333	0	0.066667	0.093333	0.013333	0.04	0	0	0.053333	0.093333	0	0.013333	0.146667	0.026667	0	0.16	0.053333	0.12	0.013333	0.013333
0.04	0.013333	0.04	0.093333	0.026667	0.133333	0.026667	0.026667	0.106667	0.106667	0.026667	0.013333	0.08	0	0.053333	0.066667	0.093333	0.053333	0	0
0	0	0	0	0	0	0	0	0	0	0	0	0	0	0	1	0	0	0	0
0	0	0	0	0	0	0	0	0	0	0	0	1	0	0	0	0	0	0	0
0	0	0.053333	0.16	0.093333	0.026667	0.013333	0.026667	0.146667	0.093333	0.013333	0.013333	0.093333	0	0.026667	0.12	0.053333	0.053333	0.013333	0
0	0	0	0	0	0	0	0	1	0	0	0	0	0	0	0	0	0	0	0
0.106667	0	0	0.066667	0.013333	0.04	0	0.08	0.066667	0.04	0.053333	0.053333	0.066667	0.04	0.12	0.093333	0.053333	0.106667	0	0
0	0	0	0	0	0	0	0	1	0	0	0	0	0	0	0	0	0	0	0
0.026667	0	0.04	0.04	0.013333	0.04	0.026667	0.026667	0	0.106667	0.013333	0.08	0.066667	0.026667	0.093333	0.146667	0.093333	0.106667	0.013333	0.04
0.013333	0	0.013333	0.066667	0	0.053333	0	0	0.093333	0.106667	0.026667	0.013333	0.146667	0.04	0.066667	0.133333	0.12	0.053333	0.013333	0.04
MOTIF xxxxRxx_S_PxPxxxx ....R..SP.P....
letter-probability matrix: alength= 20 w= 15 nsites= 179 E= 4.1e-021
0.100559	0	0.044693	0.083799	0.022346	0.122905	0.022346	0.027933	0.055866	0.044693	0.005587	0.03352	0.139665	0.027933	0.055866	0.122905	0.039106	0.044693	0.005587	0
0.039106	0.005587	0.03352	0.083799	0.01676	0.089385	0.022346	0.011173	0.03352	0.03352	0.011173	0.01676	0.167598	0.027933	0.072626	0.195531	0.044693	0.067039	0	0.027933
0.067039	0.01676	0.055866	0.050279	0.03352	0.067039	0.027933	0.005587	0.055866	0.067039	0.011173	0.027933	0.111732	0.039106	0.122905	0.111732	0.055866	0.050279	0.01676	0.005587
0.100559	0.011173	0.027933	0.061453	0.027933	0.078212	0.022346	0.022346	0.044693	0.061453	0.005587	0.044693	0.111732	0.055866	0.072626	0.167598	0.03352	0.01676	0.005587	0.027933
0	0	0	0	0	0	0	0	0	0	0	0	0	0	1	0	0	0	0	0
0.106145	0	0.044693	0.055866	0.011173	0.061453	0.01676	0	0.039106	0.044693	0	0.055866	0.150838	0.027933	0.083799	0.162011	0.078212	0.055866	0	0.005587
0.061453	0	0.050279	0.055866	0.011173	0.089385	0.022346	0.005587	0.044693	0.039106	0	0.027933	0.251397	0.01676	0.117318	0.128492	0.03352	0.039106	0	0.005587
0	0	0	0	0	0	0	0	0	0	0	0	0	0	0	1	0	0	0	0
0	0	0	0	0	0	0	0	0	0	0	0	1	0	0	0	0	0	0	0
0	0.011173	0.027933	0.134078	0.005587	0.083799	0	0.03352	0.03352	0.072626	0.005587	0.005587	0.167598	0.039106	0.050279	0.189944	0.072626	0.055866	0	0.011173
0	0	0	0	0	0	0	0	0	0	0	0	1	0	0	0	0	0	0	0
0.117318	0	0.03352	0.061453	0.01676	0.061453	0.005587	0.022346	0.044693	0.061453	0	0.011173	0.139665	0.027933	0.050279	0.184358	0.094972	0.044693	0.011173	0.011173
0.078212	0.005587	0.03352	0.044693	0.027933	0.094972	0.03352	0.01676	0.027933	0.067039	0	0.01676	0.240223	0.022346	0.055866	0.094972	0.039106	0.067039	0.011173	0.022346
0.050279	0.005587	0.044693	0.050279	0.01676	0.067039	0.011173	0.027933	0.055866	0.067039	0	0.01676	0.212291	0.039106	0.055866	0.162011	0.044693	0.055866	0.005587	0.011173
0.083799	0.011173	0.061453	0.111732	0.01676	0.061453	0.005587	0.011173	0.027933	0.089385	0.011173	0.03352	0.167598	0.039106	0.055866	0.094972	0.072626	0.022346	0.011173	0.011173
MOTIF xxxSxxx_S_PxxxRKx ...S...SP...RK.
letter-probability matrix: alength= 20 w= 15 nsites= 22 E= 3.9e-003
0.045455	0	0	0.045455	0.045455	0.090909	0	0.090909	0.045455	0.045455	0	0	0.181818	0.090909	0.045455	0.227273	0.045455	0	0	0
0.045455	0.045455	0	0.090909	0	0.090909	0.045455	0.045455	0.090909	0.045455	0	0	0.045455	0.045455	0.090909	0.090909	0.181818	0	0	0.045455
0.090909	0	0	0.045455	0	0.090909	0	0.045455	0.090909	0.090909	0	0	0.181818	0	0.090909	0.227273	0.045455	0	0	0
0	0	0	0	0	0	0	0	0	0	0	0	0	0	0	1	0	0	0	0
0.045455	0	0	0.045455	0	0	0	0	0.045455	0.136364	0.045455	0	0.363636	0.045455	0.045455	0.136364	0.045455	0.045455	0	0
0.090909	0	0	0	0	0.045455	0.045455	0.090909	0.136364	0.045455	0	0.045455	0.136364	0	0.045455	0.181818	0.090909	0	0.045455	0
0.045455	0	0.045455	0	0	0.227273	0	0	0	0.045455	0	0	0.136364	0	0.045455	0.272727	0.136364	0.045455	0	0
0	0	0	0	0	0	0	0	0	0	0	0	0	0	0	1	0	0	0	0
0	0	0	0	0	0	0	0	0	0	0	0	1	0	0	0	0	0	0	0
0	0.045455	0.045455	0.090909	0	0.045455	0	0	0.090909	0.227273	0	0	0	0	0.090909	0.272727	0.045455	0.045455	0	0
0.090909	0	0.045455	0	0	0.090909	0	0	0.090909	0.181818	0.045455	0	0.045455	0.090909	0.090909	0.181818	0	0.045455	0	0
0.090909	0	0.045455	0	0.045455	0.045455	0	0.045455	0.045455	0.090909	0	0.045455	0.090909	0.045455	0.090909	0.181818	0.090909	0.045455	0	0
0	0	0	0	0	0	0	0	0	0	0	0	0	0	1	0	0	0	0	0
0	0	0	0	0	0	0	0	1	0	0	0	0	0	0	0	0	0	0	0
0.090909	0	0	0	0	0.090909	0.045455	0	0.181818	0	0.136364	0.045455	0.045455	0.045455	0.090909	0.227273	0	0	0	0
MOTIF xxxxxPA_S_PxRxxxx .....PASP.R....
letter-probability matrix: alength= 20 w= 15 nsites= 23 E= 4.8e-005
0.26087	0	0.043478	0	0	0.086957	0.130435	0	0.043478	0.043478	0	0	0.130435	0.043478	0.043478	0.043478	0.043478	0.086957	0	0
0.086957	0	0	0	0	0.130435	0	0.043478	0.130435	0.043478	0	0.043478	0.086957	0.043478	0.043478	0.217391	0	0.086957	0.043478	0
0.043478	0.043478	0.043478	0.086957	0.043478	0.086957	0.043478	0	0.086957	0.086957	0	0.043478	0.217391	0.043478	0	0.043478	0.043478	0.043478	0	0
0.043478	0	0.043478	0.217391	0	0	0	0.043478	0.043478	0.043478	0	0.043478	0.130435	0	0.043478	0.217391	0.043478	0	0	0.086957
0.130435	0	0.043478	0.043478	0.043478	0	0	0.086957	0	0.086957	0	0	0.173913	0.043478	0.086957	0.043478	0.086957	0.130435	0	0
0	0	0	0	0	0	0	0	0	0	0	0	1	0	0	0	0	0	0	0
1	0	0	0	0	0	0	0	0	0	0	0	0	0	0	0	0	0	0	0
0	0	0	0	0	0	0	0	0	0	0	0	0	0	0	1	0	0	0	0
0	0	0	0	0	0	0	0	0	0	0	0	1	0	0	0	0	0	0	0
0	0	0.043478	0.086957	0.043478	0.043478	0.043478	0	0.043478	0.086957	0	0.043478	0.130435	0.173913	0.043478	0.043478	0.130435	0.043478	0	0
0	0	0	0	0	0	0	0	0	0	0	0	0	0	1	0	0	0	0	0
0	0	0.043478	0.173913	0.043478	0	0	0.043478	0.086957	0	0.043478	0	0.173913	0.043478	0.086957	0.086957	0.043478	0.130435	0	0
0.130435	0	0.043478	0.130435	0.043478	0	0.043478	0	0.086957	0.130435	0	0.043478	0.130435	0.043478	0.043478	0.086957	0	0.043478	0	0
0.130435	0.043478	0.086957	0.043478	0	0.043478	0.043478	0.043478	0	0	0	0	0.086957	0.043478	0.043478	0.086957	0.043478	0.217391	0	0.043478
0.086957	0.043478	0.130435	0.086957	0	0	0.043478	0	0	0.086957	0	0	0.173913	0.086957	0.043478	0.130435	0.043478	0.043478	0	0
MOTIF xCxxxxx_S_Pxxxxxx .C.....SP......
letter-probability matrix: alength= 20 w= 15 nsites= 156 E= 4.4e-015
0.076923	0.019231	0.057692	0.051282	0.025641	0.096154	0.038462	0.025641	0.051282	0.070513	0.025641	0.057692	0.076923	0.00641	0.057692	0.102564	0.064103	0.076923	0	0.019231
0	1	0	0	0	0	0	0	0	0	0	0	0	0	0	0	0	0	0	0
0.070513	0.012821	0.032051	0.051282	0.038462	0.070513	0.025641	0.025641	0.044872	0.076923	0.00641	0.032051	0.115385	0.051282	0.102564	0.108974	0.057692	0.044872	0.00641	0.025641
0.044872	0.019231	0.057692	0.076923	0.032051	0.032051	0.019231	0.051282	0.044872	0.044872	0.00641	0.025641	0.102564	0.057692	0.096154	0.166667	0.044872	0.051282	0.00641	0.019231
0.096154	0.019231	0.032051	0.064103	0.019231	0	0.051282	0.012821	0.051282	0.121795	0	0.025641	0.173077	0.064103	0.070513	0.115385	0.025641	0.038462	0.00641	0.012821
0.070513	0	0.025641	0.038462	0.044872	0.108974	0.012821	0.044872	0.051282	0.070513	0.019231	0.019231	0.141026	0.057692	0.070513	0.134615	0.032051	0.044872	0.00641	0.00641
0.070513	0.019231	0.044872	0.070513	0	0.115385	0.012821	0.064103	0.032051	0.070513	0.00641	0.044872	0.064103	0.057692	0.051282	0.153846	0.064103	0.044872	0	0.012821
0	0	0	0	0	0	0	0	0	0	0	0	0	0	0	1	0	0	0	0
0	0	0	0	0	0	0	0	0	0	0	0	1	0	0	0	0	0	0	0
0	0.025641	0.038462	0.089744	0.012821	0.108974	0.012821	0.032051	0.089744	0.076923	0.019231	0.038462	0.134615	0.038462	0.044872	0.128205	0.051282	0.057692	0	0
0.070513	0.00641	0.025641	0.070513	0	0.070513	0.019231	0.019231	0.044872	0.108974	0.032051	0.044872	0.102564	0.044872	0.096154	0.141026	0.051282	0.025641	0	0.025641
0.070513	0	0.044872	0.038462	0.012821	0.076923	0.032051	0.038462	0.102564	0.102564	0.00641	0.032051	0.141026	0.044872	0.025641	0.115385	0.044872	0.057692	0	0.012821
0.064103	0.019231	0.070513	0.089744	0.00641	0.089744	0.025641	0.032051	0.051282	0.070513	0.00641	0.012821	0.121795	0.044872	0.057692	0.096154	0.064103	0.051282	0.00641	0.019231
0.064103	0.032051	0.038462	0.083333	0.019231	0.038462	0.032051	0.025641	0.070513	0.083333	0.025641	0.025641	0.083333	0.070513	0.083333	0.134615	0.057692	0.00641	0.00641	0.019231
0.102564	0.032051	0.025641	0.128205	0.032051	0.057692	0.025641	0.012821	0.032051	0.115385	0.025641	0.032051	0.076923	0.044872	0.057692	0.096154	0.038462	0.051282	0	0.012821
MOTIF xxxxxxx_S_PExxVxx .......SPE..V..
letter-probability matrix: alength= 20 w= 15 nsites= 57 E= 7.7e-008
0.087719	0.035088	0.070175	0.070175	0.017544	0	0.017544	0.052632	0.052632	0.105263	0	0.017544	0.070175	0.052632	0.087719	0.122807	0.070175	0.052632	0	0.017544
0.070175	0	0.017544	0.122807	0.017544	0.087719	0.017544	0.052632	0.105263	0.035088	0	0.070175	0.070175	0.035088	0.105263	0.070175	0.052632	0.052632	0	0.017544
0.052632	0.017544	0.035088	0.105263	0.052632	0.157895	0.017544	0	0.087719	0.070175	0	0.017544	0.087719	0	0.087719	0.087719	0.035088	0.070175	0	0.017544
0.052632	0	0.087719	0.140351	0.035088	0.052632	0	0.035088	0.087719	0.105263	0.017544	0.017544	0.105263	0.035088	0.052632	0.087719	0.035088	0.052632	0	0
0.087719	0	0	0.052632	0.035088	0	0.070175	0.017544	0.087719	0.035088	0.035088	0.035088	0.052632	0.052632	0.052632	0.140351	0.105263	0.140351	0	0
0.122807	0	0.035088	0.087719	0.035088	0.035088	0.017544	0.035088	0.052632	0.070175	0.017544	0.017544	0.175439	0.052632	0.052632	0.175439	0	0.017544	0	0
0.070175	0.017544	0.070175	0.052632	0	0.140351	0	0.035088	0.052632	0.105263	0.017544	0.017544	0.052632	0.070175	0	0.210526	0.017544	0.070175	0	0
0	0	0	0	0	0	0	0	0	0	0	0	0	0	0	1	0	0	0	0
0	0	0	0	0	0	0	0	0	0	0	0	1	0	0	0	0	0	0	0
0	0	0	1	0	0	0	0	0	0	0	0	0	0	0	0	0	0	0	0
0.105263	0.017544	0.035088	0.140351	0.035088	0.017544	0.017544	0.017544	0.035088	0.017544	0.035088	0.035088	0.105263	0.087719	0.087719	0.105263	0.052632	0.035088	0	0.017544
0.087719	0	0.070175	0.105263	0.017544	0.035088	0.035088	0.035088	0.035088	0.070175	0.017544	0.052632	0.070175	0.070175	0.140351	0.035088	0.052632	0.070175	0	0
0	0	0	0	0	0	0	0	0	0	0	0	0	0	0	0	0	1	0	0
0.017544	0	0.035088	0.192982	0	0.035088	0	0.017544	0.105263	0.070175	0	0.017544	0.070175	0.087719	0.087719	0.105263	0.035088	0.070175	0.017544	0.035088
0.122807	0	0.052632	0.052632	0	0.052632	0	0	0.105263	0.035088	0.035088	0.035088	0.070175	0.017544	0.052632	0.140351	0.087719	0.122807	0.017544	0
MOTIF xxxHxxx_S_PxxxRxx ...H...SP...R..
letter-probability matrix: alength= 20 w= 15 nsites= 25 E= 5.1e-003
0.16	0	0	0.04	0	0.04	0	0	0.08	0.12	0	0.12	0.04	0.04	0.08	0.16	0	0.12	0	0
0	0	0	0.16	0	0.32	0	0.08	0	0.04	0	0.04	0.04	0.12	0.04	0.12	0	0.04	0	0
0.08	0.04	0	0.04	0.04	0	0	0.04	0	0.12	0	0	0.12	0.08	0.12	0.2	0.12	0	0	0
0	0	0	0	0	0	1	0	0	0	0	0	0	0	0	0	0	0	0	0
0	0	0.12	0	0	0	0	0.04	0.04	0.12	0.04	0	0.08	0	0.08	0.12	0.12	0.2	0	0.04
0.04	0	0.08	0.08	0.04	0.08	0.04	0.12	0	0.12	0	0	0.12	0.04	0.08	0.12	0	0.04	0	0
0.08	0.04	0.04	0.08	0	0.24	0	0	0.04	0.12	0	0.08	0.04	0.04	0.12	0	0.04	0.04	0	0
0	0	0	0	0	0	0	0	0	0	0	0	0	0	0	1	0	0	0	0
0	0	0	0	0	0	0	0	0	0	0	0	1	0	0	0	0	0	0	0
0	0.08	0	0.2	0.16	0.04	0	0	0.04	0.08	0	0.04	0.12	0	0	0.08	0.16	0	0	0
0	0	0.08	0.08	0	0	0	0.04	0.16	0	0.04	0.04	0	0.24	0.12	0.12	0.08	0	0	0
0.08	0	0.16	0.08	0.04	0	0.04	0.04	0.08	0.08	0	0.04	0.08	0.04	0.08	0.12	0	0.04	0	0
0	0	0	0	0	0	0	0	0	0	0	0	0	0	1	0	0	0	0	0
0.12	0	0.04	0.16	0	0.08	0	0.04	0.04	0.04	0	0	0.04	0	0	0.24	0.04	0.16	0	0
0.04	0.08	0	0	0	0.16	0	0	0.08	0.04	0	0.04	0.08	0.08	0.16	0.08	0.12	0.04	0	0
MOTIF xxxxxEx_S_PxxxxxH .....E.SP.....H
letter-probability matrix: alength= 20 w= 15 nsites= 21 E= 5.4e-002
0.142857	0	0.047619	0.142857	0	0.047619	0.095238	0	0.047619	0.047619	0.047619	0.047619	0.095238	0	0.142857	0.095238	0	0	0	0
0.047619	0	0.095238	0.095238	0	0	0	0.095238	0.047619	0	0	0.047619	0	0.142857	0.095238	0.142857	0.095238	0	0	0.095238
0.095238	0	0.047619	0.047619	0.047619	0.142857	0	0.095238	0.142857	0.047619	0	0.047619	0.047619	0.047619	0.095238	0.047619	0	0	0	0.047619
0	0	0.095238	0.095238	0	0.047619	0	0	0.095238	0.047619	0	0.047619	0.047619	0.047619	0.095238	0.285714	0	0.047619	0	0.047619
0.095238	0	0.047619	0.142857	0	0	0.047619	0	0	0.095238	0.047619	0.047619	0.142857	0	0.047619	0.047619	0.095238	0.095238	0.047619	0
0	0	0	1	0	0	0	0	0	0	0	0	0	0	0	0	0	0	0	0
0.047619	0	0.142857	0.047619	0	0.047619	0.047619	0.047619	0.095238	0	0.047619	0.095238	0.095238	0	0.095238	0.047619	0.047619	0.047619	0	0.047619
0	0	0	0	0	0	0	0	0	0	0	0	0	0	0	1	0	0	0	0
0	0	0	0	0	0	0	0	0	0	0	0	1	0	0	0	0	0	0	0
0	0	0	0.095238	0.095238	0	0.047619	0	0	0.095238	0.047619	0	0.238095	0.142857	0	0.142857	0.047619	0.047619	0	0
0	0	0.095238	0.142857	0	0.047619	0.047619	0	0	0.190476	0	0.047619	0	0.047619	0.142857	0.142857	0	0.047619	0	0.047619
0.095238	0	0.047619	0.142857	0.047619	0.047619	0.047619	0	0.095238	0.142857	0	0.095238	0.047619	0.095238	0	0.095238	0	0	0	0
0.047619	0	0	0.095238	0.047619	0.047619	0	0	0	0.047619	0	0	0.190476	0.095238	0.095238	0.142857	0.095238	0.047619	0.047619	0
0.047619	0	0.047619	0.095238	0.095238	0	0.047619	0	0.095238	0.095238	0	0.047619	0.095238	0.047619	0.095238	0.142857	0.047619	0	0	0
0	0	0	0	0	0	1	0	0	0	0	0	0	0	0	0	0	0	0	0
MOTIF Kxxxxxx_S_PIxxxxx K......SPI.....
letter-probability matrix: alength= 20 w= 15 nsites= 31 E= 6.1e-006
0	0	0	0	0	0	0	0	1	0	0	0	0	0	0	0	0	0	0	0
0	0	0.032258	0.064516	0	0.16129	0.032258	0.064516	0.032258	0.032258	0	0.129032	0.096774	0	0.096774	0.064516	0.129032	0.064516	0	0
0.064516	0.032258	0.032258	0.064516	0	0	0.032258	0	0.16129	0.193548	0	0.096774	0.129032	0.032258	0	0.032258	0.032258	0.064516	0	0.032258
0.032258	0.032258	0.064516	0.129032	0	0	0	0.032258	0.064516	0.129032	0.032258	0.032258	0.096774	0	0.032258	0.193548	0.096774	0.032258	0	0
0.032258	0.032258	0.032258	0.032258	0.032258	0	0	0.032258	0.096774	0.129032	0.032258	0.032258	0.225806	0	0.064516	0.096774	0	0.064516	0.032258	0.032258
0.064516	0	0	0.064516	0	0.064516	0.032258	0	0.096774	0.096774	0	0.064516	0.096774	0.032258	0.096774	0.096774	0.064516	0.129032	0	0
0.032258	0.032258	0	0	0.064516	0.064516	0.032258	0	0.096774	0.225806	0	0.064516	0.064516	0	0.096774	0.032258	0.064516	0.096774	0	0.032258
0	0	0	0	0	0	0	0	0	0	0	0	0	0	0	1	0	0	0	0
0	0	0	0	0	0	0	0	0	0	0	0	1	0	0	0	0	0	0	0
0	0	0	0	0	0	0	1	0	0	0	0	0	0	0	0	0	0	0	0
0	0	0.032258	0.129032	0	0	0.064516	0.096774	0.193548	0.032258	0.032258	0.064516	0.096774	0	0.032258	0.16129	0.032258	0	0	0.032258
0.129032	0	0.064516	0.096774	0	0	0	0	0.096774	0.129032	0	0.064516	0.129032	0	0	0.129032	0.096774	0.064516	0	0
0.064516	0	0.096774	0.096774	0	0.064516	0	0.032258	0.064516	0.064516	0	0.096774	0.032258	0.032258	0.064516	0.16129	0.032258	0.064516	0	0.032258
0	0	0.064516	0.064516	0.032258	0	0	0	0.193548	0.064516	0.032258	0.032258	0.16129	0.064516	0	0.225806	0	0	0.064516	0
0.096774	0.064516	0.064516	0.032258	0	0	0	0.032258	0.096774	0.032258	0.032258	0	0.096774	0.064516	0.096774	0.064516	0.096774	0.096774	0	0.032258
MOTIF xxxxxPx_S_Pxxxxxx .....P.SP......
letter-probability matrix: alength= 20 w= 15 nsites= 1770 E= 1.4e-141
0.09096	0.009605	0.040678	0.061017	0.022034	0.079661	0.015254	0.016949	0.049718	0.060452	0.018644	0.032768	0.152542	0.046893	0.062147	0.123164	0.055367	0.043503	0.006215	0.012429
0.086441	0	0.045198	0.067797	0.017514	0.09322	0.019774	0.020904	0.035028	0.082486	0.012429	0.018079	0.136723	0.047458	0.066667	0.125989	0.058757	0.050847	0.00452	0.010169
0.085876	0.012994	0.056497	0.058192	0.015819	0.066667	0.022599	0.016949	0.051412	0.076271	0.010734	0.026554	0.158757	0.045763	0.057062	0.118644	0.055367	0.045763	0.00339	0.014689
0.079096	0.012429	0.037288	0.065537	0.019209	0.081356	0.027119	0.015819	0.042938	0.066667	0.011864	0.023164	0.138418	0.047458	0.057062	0.149718	0.064407	0.032768	0.007345	0.020339
0.098305	0.011299	0.025424	0.062712	0.012429	0	0.019774	0.032768	0.050847	0.076836	0.012429	0.014124	0.160452	0.045763	0.070621	0.162147	0.074011	0.058192	0.00565	0.006215
0	0	0	0	0	0	0	0	0	0	0	0	1	0	0	0	0	0	0	0
0.096045	0.013559	0.038983	0.051412	0.015819	0.097175	0.018079	0.022599	0.036723	0.075706	0.014124	0.017514	0.131638	0.037288	0.061582	0.138418	0.071751	0.054237	0	0.007345
0	0	0	0	0	0	0	0	0	0	0	0	0	0	0	1	0	0	0	0
0	0	0	0	0	0	0	0	0	0	0	0	1	0	0	0	0	0	0	0
0	0.00791	0.033333	0.065537	0.026554	0.119774	0.016949	0.029379	0.055932	0.086441	0.008475	0.016384	0.119209	0.044068	0.080226	0.136723	0.085311	0.050847	0.00339	0.013559
0.075141	0.00678	0.033333	0.066667	0.024859	0.062712	0.027684	0.022034	0.043503	0.083616	0.011299	0.022034	0.143503	0.042373	0.064407	0.138983	0.059322	0.046893	0.005085	0.019774
0.088701	0	0.036158	0.068362	0.017514	0.059322	0.025989	0.022034	0.045198	0.079661	0.011299	0.027684	0.133333	0.049153	0.063277	0.136158	0.059887	0.060452	0.005085	0.010734
0.085876	0.010169	0.043503	0.059322	0.017514	0.068927	0.023164	0.024294	0.049153	0.081356	0.010734	0.028249	0.144633	0.045198	0.074576	0.123729	0.065537	0.036723	0.007345	0
0.083616	0.00791	0.032768	0.066102	0.022599	0.071186	0.024859	0.025989	0.051412	0.072316	0.011299	0.016949	0.141243	0.038983	0.077966	0.125424	0.059887	0.050282	0.003955	0.015254
0.085876	0.016949	0.041243	0.061582	0.015254	0.079661	0.018644	0.019774	0.048588	0.068927	0.014689	0.021469	0.139548	0.043503	0.070056	0.132203	0.058192	0.045198	0.006215	0.012429
MOTIF xxxxxGx_S_PxxQxxx .....G.SP..Q...
letter-probability matrix: alength= 20 w= 15 nsites= 44 E= 1.1e-005
0.045455	0	0.045455	0.022727	0.090909	0.068182	0	0	0.113636	0.113636	0	0.022727	0.159091	0	0.045455	0.113636	0.068182	0.022727	0.022727	0.045455
0.045455	0	0.045455	0.068182	0.022727	0.113636	0	0	0.113636	0.136364	0	0.022727	0.090909	0.113636	0.045455	0.068182	0.022727	0.045455	0	0.045455
0.045455	0.022727	0.045455	0.090909	0	0.136364	0.022727	0	0.068182	0.090909	0	0.068182	0.068182	0.045455	0.045455	0.068182	0.090909	0.068182	0	0.022727
0.159091	0.022727	0.022727	0.022727	0	0.090909	0	0.022727	0.090909	0.068182	0	0.022727	0.068182	0.113636	0.022727	0.113636	0.068182	0.045455	0.022727	0.022727
0.113636	0	0	0.045455	0.068182	0	0.068182	0	0.022727	0.022727	0.045455	0	0.181818	0.159091	0.113636	0.090909	0.022727	0.022727	0.022727	0
0	0	0	0	0	1	0	0	0	0	0	0	0	0	0	0	0	0	0	0
0.045455	0	0.022727	0	0.045455	0.113636	0.045455	0.022727	0.045455	0.090909	0	0.045455	0.090909	0.090909	0.022727	0.181818	0.045455	0.068182	0	0.022727
0	0	0	0	0	0	0	0	0	0	0	0	0	0	0	1	0	0	0	0
0	0	0	0	0	0	0	0	0	0	0	0	1	0	0	0	0	0	0	0
0	0.045455	0.045455	0.022727	0.045455	0.159091	0.022727	0.022727	0.045455	0.113636	0	0.022727	0.068182	0.090909	0.068182	0.136364	0	0.022727	0.022727	0.045455
0.113636	0	0.068182	0.022727	0.045455	0.068182	0	0.022727	0.045455	0.045455	0	0.045455	0.136364	0.068182	0.022727	0.204545	0.045455	0.045455	0	0
0	0	0	0	0	0	0	0	0	0	0	0	0	1	0	0	0	0	0	0
0.045455	0	0.022727	0.045455	0.045455	0.113636	0.090909	0	0.068182	0.045455	0.022727	0.022727	0.068182	0.113636	0.068182	0.136364	0.022727	0.068182	0	0
0.068182	0.022727	0.113636	0.045455	0	0.068182	0.045455	0.045455	0.068182	0.090909	0.022727	0.022727	0.068182	0.022727	0.113636	0.113636	0.045455	0	0	0.022727
0.090909	0.022727	0.068182	0	0.045455	0.045455	0.045455	0.045455	0.045455	0.090909	0	0	0.113636	0	0.045455	0.25	0.068182	0.022727	0	0
MOTIF xxVxxxx_S_PVxxxxx ..V....SPV.....
letter-probability matrix: alength= 20 w= 15 nsites= 32 E= 1.3e-005
0	0.03125	0	0.15625	0.03125	0.1875	0.03125	0	0.03125	0	0.0625	0	0.09375	0.03125	0.03125	0.21875	0.03125	0	0.0625	0
0.03125	0	0	0.125	0.03125	0	0	0.03125	0.0625	0.125	0	0.03125	0.15625	0	0	0.1875	0.03125	0.15625	0	0.03125
0	0	0	0	0	0	0	0	0	0	0	0	0	0	0	0	0	1	0	0
0.09375	0.03125	0	0	0.03125	0.0625	0	0.03125	0.125	0.0625	0.03125	0	0.15625	0.09375	0.03125	0.15625	0.0625	0	0	0.03125
0.125	0	0	0.125	0.03125	0	0.03125	0	0.0625	0.125	0	0.03125	0.0625	0.0625	0.09375	0.1875	0.03125	0.03125	0	0
0.15625	0	0.03125	0.125	0.03125	0	0.0625	0	0.09375	0.0625	0	0	0	0.03125	0.0625	0.25	0.0625	0	0.03125	0
0.0625	0.03125	0.03125	0.09375	0.0625	0	0	0.03125	0.0625	0	0.03125	0	0.125	0.0625	0.125	0.125	0.0625	0.09375	0	0
0	0	0	0	0	0	0	0	0	0	0	0	0	0	0	1	0	0	0	0
0	0	0	0	0	0	0	0	0	0	0	0	1	0	0	0	0	0	0	0
0	0	0	0	0	0	0	0	0	0	0	0	0	0	0	0	0	1	0	0
0.0625	0	0.03125	0.03125	0.03125	0.0625	0	0.03125	0.09375	0.0625	0	0.03125	0.09375	0.09375	0.03125	0.09375	0.125	0.0625	0	0.0625
0.09375	0	0.0625	0.0625	0	0.03125	0	0	0.09375	0.125	0	0	0.1875	0.09375	0.03125	0.09375	0.03125	0.09375	0	0
0	0.03125	0.09375	0.03125	0.03125	0.03125	0	0.0625	0	0.125	0	0.0625	0.15625	0.0625	0.15625	0.0625	0.0625	0.03125	0	0
0.0625	0	0.0625	0.03125	0	0.03125	0.0625	0	0	0.09375	0	0.03125	0.09375	0.125	0.09375	0.15625	0.125	0	0	0.03125
0.0625	0	0.03125	0.0625	0	0.0625	0	0	0.09375	0.0625	0	0	0.28125	0	0.0625	0.125	0.09375	0	0.0625	0
MOTIF xTxxxVx_S_Pxxxxxx .T...V.SP......
letter-probability matrix: alength= 20 w= 15 nsites= 53 E= 1.0e-006
0.075472	0	0.018868	0.037736	0	0.056604	0.037736	0.037736	0.075472	0	0.037736	0.056604	0.150943	0.037736	0.113208	0.132075	0.056604	0.018868	0.018868	0.037736
0	0	0	0	0	0	0	0	0	0	0	0	0	0	0	0	1	0	0	0
0.075472	0	0.075472	0.018868	0.018868	0.056604	0.018868	0.056604	0.075472	0.075472	0.037736	0.018868	0.169811	0.075472	0.037736	0.075472	0.113208	0	0	0
0.075472	0.018868	0.018868	0.113208	0	0.056604	0.037736	0.018868	0.056604	0.075472	0	0.018868	0.169811	0.037736	0.056604	0.150943	0.037736	0.056604	0	0
0.132075	0	0.018868	0.09434	0	0	0	0.037736	0.037736	0.113208	0	0	0.113208	0.132075	0.09434	0.09434	0.018868	0.09434	0	0.018868
0	0	0	0	0	0	0	0	0	0	0	0	0	0	0	0	0	1	0	0
0.037736	0.018868	0.056604	0.056604	0.037736	0.056604	0.056604	0.018868	0.132075	0.132075	0	0.037736	0.09434	0.018868	0.018868	0.132075	0.037736	0.056604	0	0
0	0	0	0	0	0	0	0	0	0	0	0	0	0	0	1	0	0	0	0
0	0	0	0	0	0	0	0	0	0	0	0	1	0	0	0	0	0	0	0
0	0	0	0.018868	0	0.075472	0.018868	0.037736	0.056604	0.150943	0.018868	0	0.132075	0.037736	0.075472	0.132075	0.188679	0.018868	0.018868	0.018868
0.037736	0	0.037736	0.056604	0.037736	0.056604	0.056604	0.056604	0.037736	0.056604	0.056604	0	0.075472	0.037736	0.056604	0.132075	0.075472	0.113208	0.018868	0
0.037736	0	0.056604	0.037736	0.056604	0.056604	0.037736	0.037736	0.075472	0.075472	0.037736	0.056604	0.075472	0.056604	0.075472	0.09434	0.113208	0.018868	0	0
0.018868	0.018868	0.037736	0.075472	0	0.037736	0	0.056604	0.018868	0.132075	0	0.018868	0.132075	0.075472	0.075472	0.132075	0.056604	0.09434	0	0.018868
0.09434	0	0.018868	0.075472	0.056604	0.09434	0.037736	0.018868	0	0	0.018868	0.056604	0.075472	0.056604	0.113208	0.150943	0.113208	0.018868	0	0
0.037736	0	0.150943	0.075472	0.037736	0.075472	0.037736	0	0.056604	0.056604	0	0.056604	0.132075	0	0.037736	0.132075	0.018868	0.09434	0	0
MOTIF xxxxxxx_S_Pxxxxxx .......SP......
letter-probability matrix: alength= 20 w= 15 nsites= 9772 E= 2.3e-912
0.07542	0.01361	0.04912	0.063242	0.021695	0.071429	0.020262	0.02589	0.057511	0.071429	0.016987	0.029881	0.107859	0.046971	0.069689	0.131498	0.058228	0.04912	0.006038	0.014122
0.077262	0	0.049427	0.070917	0.021899	0.072861	0.020774	0.027835	0.064061	0.074806	0.015248	0.031826	0.10571	0.045334	0.063447	0.133442	0.05352	0.051167	0.004196	0.016271
0.072759	0.01095	0.047892	0.071019	0.022411	0.072145	0.022718	0.026197	0.057	0.078899	0.01361	0.035714	0.110929	0.046664	0.067438	0.128223	0.056693	0.036431	0.006242	0.016066
0.073373	0.011257	0.045538	0.068256	0.021285	0.076341	0.021285	0.028858	0.056079	0.071736	0.01228	0.031212	0.102538	0.045538	0.061502	0.148588	0.057	0.04912	0.004196	0.01402
0.085448	0.012178	0.042264	0.075215	0.024253	0	0.024355	0.029165	0.057511	0.083913	0.014429	0.035612	0.127609	0.052292	0.076443	0.131498	0.053725	0.051269	0.005014	0.017806
0.102743	0	0.045538	0.070405	0.024355	0.071838	0.023639	0.030393	0.054953	0.092714	0.015862	0.036226	0	0.055362	0.069177	0.161175	0.066414	0.059149	0.004707	0.01535
0.075113	0.012996	0.046971	0.048813	0.025481	0.081048	0.026504	0.030086	0.054748	0.073373	0.012894	0.032951	0.11226	0.044822	0.0614	0.139787	0.059558	0.045845	0	0.01535
0	0	0	0	0	0	0	0	0	0	0	0	0	0	0	1	0	0	0	0
0	0	0	0	0	0	0	0	0	0	0	0	1	0	0	0	0	0	0	0
0	0.012996	0.046562	0.076955	0.020671	0.095272	0.021695	0.028653	0.059456	0.082071	0.012894	0.028756	0.107245	0.044413	0.062833	0.149304	0.080229	0.055669	0.002968	0.011359
0.076545	0.010131	0.042059	0.063447	0.021388	0.070917	0.025686	0.0263	0.054339	0.078694	0.016885	0.032337	0.107552	0.046459	0.07808	0.128735	0.056079	0.048097	0.005628	0.010643
0.07501	0	0.04298	0.063549	0.020364	0.070303	0.021081	0.028039	0.062628	0.076648	0.01361	0.030393	0.108473	0.044106	0.066926	0.15002	0.060581	0.047073	0.004707	0.013508
0.075829	0.011768	0.044003	0.063549	0.020467	0.071429	0.023946	0.028449	0.051167	0.071122	0.011973	0.03203	0.118604	0.044822	0.073373	0.129451	0.058637	0.048608	0.005117	0.015657
0.072759	0.011052	0.041445	0.066312	0.020671	0.064982	0.021285	0.026709	0.062014	0.073271	0.013713	0.029574	0.107143	0.044822	0.079615	0.135182	0.062321	0.046664	0.005731	0.014736
0.07235	0.010847	0.04779	0.065903	0.021592	0.067642	0.022411	0.025481	0.062628	0.076852	0.012178	0.031314	0.110725	0.046869	0.067642	0.131396	0.05833	0.045948	0.006242	0.015862
MOTIF xxxQRRx_S_xxxxxxx ...QRR.S.......
letter-probability matrix: alength= 20 w= 15 nsites= 68 E= 6.9e-012
0.102941	0.029412	0.044118	0.102941	0.044118	0.044118	0.029412	0	0	0.102941	0.014706	0.088235	0.073529	0.073529	0.088235	0.058824	0.014706	0.044118	0.014706	0.029412
0.058824	0.014706	0.014706	0.088235	0	0.102941	0.014706	0.044118	0.058824	0.117647	0.014706	0	0.117647	0.058824	0.117647	0.058824	0.088235	0.014706	0	0.014706
0.073529	0	0	0.058824	0	0.117647	0.029412	0.029412	0.058824	0.161765	0.014706	0.014706	0.044118	0.029412	0.088235	0.132353	0.102941	0.014706	0	0.029412
0	0	0	0	0	0	0	0	0	0	0	0	0	1	0	0	0	0	0	0
0	0	0	0	0	0	0	0	0	0	0	0	0	0	1	0	0	0	0	0
0	0	0	0	0	0	0	0	0	0	0	0	0	0	1	0	0	0	0	0
0.058824	0	0.058824	0.044118	0.073529	0.073529	0.058824	0.029412	0.029412	0.058824	0.029412	0.044118	0.132353	0.014706	0.088235	0.088235	0.058824	0.044118	0	0.014706
0	0	0	0	0	0	0	0	0	0	0	0	0	0	0	1	0	0	0	0
0.117647	0	0.102941	0.058824	0.058824	0.044118	0.014706	0.014706	0.014706	0.088235	0.029412	0.029412	0	0.102941	0.029412	0.117647	0.117647	0.044118	0	0.014706
0.102941	0	0.044118	0.117647	0.029412	0.117647	0.014706	0.044118	0	0.088235	0.014706	0.029412	0.102941	0.044118	0.029412	0.132353	0.029412	0.044118	0	0.014706
0.132353	0.029412	0.044118	0.102941	0.029412	0.147059	0.014706	0	0.029412	0.014706	0	0.014706	0.058824	0.058824	0.014706	0.191176	0.029412	0.073529	0	0.014706
0.088235	0	0.058824	0.058824	0	0.044118	0.029412	0.044118	0.044118	0.088235	0	0	0.088235	0.058824	0.044118	0.161765	0.117647	0.058824	0	0.014706
0	0.029412	0.044118	0.117647	0	0.088235	0.014706	0.044118	0.029412	0.088235	0	0.014706	0.132353	0.088235	0.044118	0.161765	0.014706	0.088235	0	0
0.058824	0	0.073529	0.014706	0.029412	0.102941	0	0.014706	0.044118	0.058824	0	0.044118	0.088235	0.073529	0.073529	0.191176	0.073529	0.029412	0	0.029412
0.073529	0.014706	0.058824	0.073529	0.058824	0.088235	0.014706	0.014706	0.029412	0.044118	0.014706	0.014706	0.102941	0.117647	0.029412	0.088235	0.058824	0.073529	0.029412	0
MOTIF xxxxRRx_S_xxxIxxx ....RR.S...I...
letter-probability matrix: alength= 20 w= 15 nsites= 47 E= 3.6e-007
0.06383	0.021277	0.021277	0.042553	0.06383	0.042553	0	0.021277	0.042553	0.042553	0.021277	0	0.106383	0.042553	0.106383	0.212766	0.042553	0.06383	0	0.042553
0.06383	0	0.042553	0.12766	0.021277	0.042553	0	0.06383	0.085106	0.021277	0	0.042553	0.085106	0.042553	0.191489	0.085106	0.021277	0.042553	0	0.021277
0	0	0.021277	0.042553	0	0.12766	0.021277	0.042553	0.042553	0.12766	0.042553	0	0.12766	0	0.085106	0.148936	0.106383	0.021277	0	0.042553
0.042553	0.021277	0.021277	0.042553	0.106383	0.085106	0.085106	0	0.085106	0.085106	0.021277	0.042553	0.085106	0	0.085106	0.148936	0.021277	0.021277	0	0
0	0	0	0	0	0	0	0	0	0	0	0	0	0	1	0	0	0	0	0
0	0	0	0	0	0	0	0	0	0	0	0	0	0	1	0	0	0	0	0
0.12766	0.06383	0	0.042553	0.06383	0.042553	0.021277	0.042553	0.106383	0.021277	0.042553	0.021277	0.170213	0	0.042553	0.085106	0.06383	0.042553	0	0
0	0	0	0	0	0	0	0	0	0	0	0	0	0	0	1	0	0	0	0
0.06383	0	0.042553	0.085106	0.042553	0.085106	0.021277	0	0	0.191489	0.021277	0.021277	0	0.042553	0.06383	0.06383	0.148936	0.06383	0	0.042553
0.06383	0.021277	0.042553	0.085106	0.021277	0.042553	0.021277	0.06383	0	0.042553	0	0.021277	0.148936	0.042553	0.06383	0.255319	0.021277	0.021277	0	0.021277
0.021277	0.042553	0.06383	0.12766	0.021277	0.12766	0	0	0.06383	0.021277	0.021277	0.021277	0.148936	0.042553	0	0.170213	0.042553	0.021277	0	0.042553
0	0	0	0	0	0	0	1	0	0	0	0	0	0	0	0	0	0	0	0
0.042553	0	0.06383	0.106383	0.06383	0.085106	0.021277	0.021277	0.042553	0.106383	0.021277	0	0.148936	0.085106	0.06383	0.106383	0.021277	0	0	0
0	0	0.06383	0.042553	0.106383	0	0.021277	0.042553	0.042553	0.12766	0.021277	0.085106	0.06383	0.042553	0.148936	0.106383	0.042553	0.021277	0	0.021277
0.042553	0	0.021277	0.148936	0	0.12766	0.042553	0.021277	0.042553	0.106383	0	0.021277	0.12766	0.06383	0.06383	0.106383	0.021277	0.021277	0.021277	0
MOTIF xxxxRRx_S_xxxTxxx ....RR.S...T...
letter-probability matrix: alength= 20 w= 15 nsites= 71 E= 4.9e-012
0.098592	0	0.028169	0.056338	0	0.098592	0.028169	0	0.070423	0.042254	0	0.070423	0.197183	0.056338	0.070423	0.098592	0.042254	0.028169	0	0.014085
0.126761	0.028169	0.042254	0.028169	0.028169	0.056338	0.028169	0	0.070423	0.056338	0.028169	0.042254	0.169014	0.042254	0.056338	0.070423	0.098592	0.028169	0	0
0.070423	0	0.014085	0.014085	0	0.140845	0.028169	0.070423	0.028169	0.126761	0	0.028169	0.084507	0.084507	0.084507	0.084507	0.056338	0.084507	0	0
0.070423	0.014085	0.028169	0.056338	0.056338	0.056338	0	0.070423	0.042254	0.084507	0.014085	0.014085	0.140845	0	0.084507	0.126761	0.070423	0.028169	0.014085	0.028169
0	0	0	0	0	0	0	0	0	0	0	0	0	0	1	0	0	0	0	0
0	0	0	0	0	0	0	0	0	0	0	0	0	0	1	0	0	0	0	0
0.028169	0	0.042254	0.014085	0.014085	0.140845	0.028169	0.014085	0.070423	0.126761	0	0.028169	0.056338	0.014085	0.15493	0.15493	0.028169	0.028169	0.014085	0.042254
0	0	0	0	0	0	0	0	0	0	0	0	0	0	0	1	0	0	0	0
0.042254	0.014085	0.098592	0.028169	0.070423	0.084507	0	0.028169	0	0.098592	0.014085	0.014085	0	0.056338	0.126761	0.253521	0.028169	0.014085	0.014085	0.014085
0.084507	0.014085	0.070423	0.056338	0.042254	0.084507	0	0.014085	0.042254	0.112676	0.014085	0.014085	0.084507	0.014085	0.014085	0.183099	0.084507	0.070423	0	0
0.070423	0.014085	0.112676	0.042254	0.056338	0.098592	0	0.028169	0	0.028169	0.014085	0.014085	0.112676	0.014085	0.070423	0.197183	0.056338	0.056338	0.014085	0
0	0	0	0	0	0	0	0	0	0	0	0	0	0	0	0	1	0	0	0
0.070423	0.028169	0.028169	0.084507	0.014085	0.098592	0.042254	0.070423	0.028169	0.042254	0.014085	0.028169	0.126761	0.014085	0.028169	0.112676	0.042254	0.084507	0.014085	0.028169
0.084507	0.028169	0.070423	0.028169	0	0.070423	0.014085	0	0.056338	0.042254	0.028169	0.056338	0.098592	0.070423	0.056338	0.140845	0.056338	0.028169	0.028169	0.042254
0.084507	0	0	0.070423	0.014085	0.098592	0.028169	0.056338	0.042254	0.084507	0.014085	0.028169	0.098592	0.028169	0.028169	0.126761	0.070423	0.070423	0.028169	0.028169
MOTIF xxLxRSx_S_xxxxxxP ..L.RS.S......P
letter-probability matrix: alength= 20 w= 15 nsites= 24 E= 6.1e-004
0	0	0	0	0.041667	0.125	0.041667	0.041667	0.125	0.041667	0	0.125	0.166667	0	0.125	0.083333	0.083333	0	0	0
0	0	0	0	0	0.083333	0.041667	0	0.083333	0.041667	0.041667	0.125	0.041667	0	0.125	0.166667	0.166667	0.041667	0.041667	0
0	0	0	0	0	0	0	0	0	1	0	0	0	0	0	0	0	0	0	0
0.041667	0.041667	0.083333	0	0	0.125	0	0	0.083333	0.125	0	0	0	0.083333	0.166667	0.083333	0.041667	0.041667	0	0.083333
0	0	0	0	0	0	0	0	0	0	0	0	0	0	1	0	0	0	0	0
0	0	0	0	0	0	0	0	0	0	0	0	0	0	0	1	0	0	0	0
0	0	0.041667	0	0.041667	0.041667	0.041667	0	0.041667	0.083333	0	0.125	0.041667	0.125	0.083333	0.166667	0	0.083333	0	0.083333
0	0	0	0	0	0	0	0	0	0	0	0	0	0	0	1	0	0	0	0
0	0.041667	0.125	0.083333	0	0.041667	0.041667	0.083333	0	0.125	0	0.083333	0	0.083333	0.041667	0.041667	0.083333	0.041667	0.041667	0.041667
0.083333	0	0.083333	0	0	0.083333	0.041667	0.041667	0.041667	0.041667	0.041667	0.041667	0.125	0.041667	0.083333	0.125	0.041667	0.041667	0	0.041667
0.041667	0	0.041667	0.041667	0.041667	0.083333	0	0.083333	0.083333	0.041667	0	0.041667	0.125	0.083333	0.125	0.125	0	0	0	0.041667
0	0	0	0.041667	0	0.083333	0	0	0.041667	0.166667	0	0.041667	0.166667	0	0.083333	0.166667	0.041667	0.083333	0	0.083333
0.166667	0	0	0	0.083333	0.166667	0	0.041667	0.041667	0.041667	0	0.041667	0.083333	0.083333	0.125	0.083333	0	0	0	0.041667
0.041667	0	0	0.041667	0	0.208333	0	0	0.041667	0	0	0	0.125	0.041667	0.083333	0.25	0.125	0	0	0.041667
0	0	0	0	0	0	0	0	0	0	0	0	1	0	0	0	0	0	0	0
MOTIF xxRKRxx_S_xxxxxxx ..RKR..S.......
letter-probability matrix: alength= 20 w= 15 nsites= 110 E= 1.7e-020
0.036364	0.009091	0.045455	0.081818	0.027273	0.109091	0.027273	0.018182	0.081818	0.090909	0.009091	0.045455	0.081818	0.027273	0.054545	0.172727	0.036364	0.018182	0.009091	0.018182
0.027273	0	0.036364	0.063636	0.018182	0.054545	0.018182	0.018182	0.136364	0.036364	0.009091	0.036364	0.118182	0.036364	0.1	0.163636	0.054545	0.045455	0.009091	0.018182
0	0	0	0	0	0	0	0	0	0	0	0	0	0	1	0	0	0	0	0
0	0	0	0	0	0	0	0	1	0	0	0	0	0	0	0	0	0	0	0
0	0	0	0	0	0	0	0	0	0	0	0	0	0	1	0	0	0	0	0
0.036364	0.018182	0.009091	0.027273	0	0.045455	0.036364	0.018182	0.172727	0.054545	0.018182	0.018182	0.036364	0.027273	0.136364	0.218182	0.081818	0.036364	0	0.009091
0.036364	0.018182	0.072727	0.036364	0.009091	0.054545	0.027273	0.036364	0.045455	0.090909	0.018182	0.036364	0.072727	0.036364	0.109091	0.145455	0.063636	0.036364	0.009091	0.045455
0	0	0	0	0	0	0	0	0	0	0	0	0	0	0	1	0	0	0	0
0.063636	0.009091	0.063636	0.136364	0.027273	0.063636	0.018182	0.045455	0.009091	0.036364	0.027273	0.018182	0	0.081818	0.054545	0.136364	0.136364	0.063636	0	0.009091
0.063636	0.027273	0.136364	0.072727	0.009091	0.109091	0.009091	0	0.009091	0.045455	0	0.054545	0.063636	0.009091	0.018182	0.272727	0.054545	0.045455	0	0
0.036364	0.027273	0.109091	0.118182	0	0.072727	0.009091	0.009091	0.054545	0.036364	0.009091	0.036364	0.063636	0.054545	0.009091	0.245455	0.072727	0.009091	0.009091	0.018182
0.081818	0.009091	0.1	0.127273	0.045455	0.081818	0	0	0.018182	0.063636	0.018182	0.036364	0.072727	0.027273	0.036364	0.190909	0.036364	0.027273	0	0.027273
0.054545	0	0.072727	0.154545	0.009091	0.072727	0.036364	0.036364	0.009091	0.063636	0.027273	0.027273	0.1	0.027273	0.027273	0.209091	0.018182	0.054545	0	0
0.054545	0.009091	0.063636	0.118182	0.009091	0.072727	0.009091	0.027273	0.054545	0.054545	0.018182	0.036364	0.072727	0.054545	0.045455	0.136364	0.1	0.036364	0.018182	0.009091
0.072727	0	0.081818	0.118182	0.036364	0.054545	0.009091	0.027273	0.036364	0.063636	0.009091	0.027273	0.1	0.054545	0.072727	0.1	0.036364	0.081818	0.009091	0.009091
MOTIF xxLxRSx_S_xxxxxxx ..L.RS.S.......
letter-probability matrix: alength= 20 w= 15 nsites= 180 E= 4.3e-029
0.088889	0.022222	0.027778	0.055556	0.016667	0.094444	0.022222	0.022222	0.038889	0.066667	0.011111	0.033333	0.116667	0.044444	0.105556	0.122222	0.044444	0.055556	0	0.011111
0.061111	0.005556	0.016667	0.038889	0.033333	0.1	0.005556	0.027778	0.072222	0.083333	0	0.055556	0.116667	0.033333	0.083333	0.127778	0.088889	0.033333	0	0.016667
0	0	0	0	0	0	0	0	0	1	0	0	0	0	0	0	0	0	0	0
0.055556	0.011111	0.027778	0.022222	0.038889	0.055556	0.005556	0.033333	0.072222	0.05	0.022222	0.044444	0.066667	0.111111	0.155556	0.122222	0.055556	0.011111	0.016667	0.022222
0	0	0	0	0	0	0	0	0	0	0	0	0	0	1	0	0	0	0	0
0	0	0	0	0	0	0	0	0	0	0	0	0	0	0	1	0	0	0	0
0.055556	0	0.038889	0.038889	0.022222	0.05	0.055556	0.038889	0.05	0.1	0.016667	0.061111	0.077778	0.094444	0.061111	0.122222	0.038889	0.055556	0.011111	0.011111
0	0	0	0	0	0	0	0	0	0	0	0	0	0	0	1	0	0	0	0
0.077778	0.016667	0.083333	0.088889	0.044444	0.061111	0.022222	0.044444	0.027778	0.144444	0.044444	0	0	0.055556	0.022222	0.1	0.05	0.088889	0.005556	0.022222
0.05	0.011111	0.088889	0.111111	0.022222	0.066667	0	0.033333	0.027778	0.072222	0.011111	0.022222	0.122222	0.05	0.033333	0.188889	0.038889	0.022222	0.011111	0.016667
0.061111	0.022222	0.066667	0.1	0.033333	0.066667	0.022222	0.027778	0.044444	0.066667	0	0.038889	0.061111	0.038889	0.027778	0.177778	0.072222	0.044444	0.011111	0.016667
0.044444	0.011111	0.055556	0.044444	0.022222	0.072222	0.011111	0.055556	0.038889	0.144444	0.016667	0.05	0.105556	0.077778	0.027778	0.111111	0.038889	0.066667	0.005556	0
0.055556	0.011111	0.077778	0.066667	0.022222	0.088889	0.027778	0.016667	0.044444	0.133333	0.016667	0.038889	0.094444	0.027778	0.072222	0.122222	0.033333	0.038889	0	0.011111
0.061111	0.016667	0.077778	0.061111	0.038889	0.088889	0.005556	0.033333	0.05	0.072222	0.005556	0.066667	0.083333	0.027778	0.061111	0.133333	0.044444	0.044444	0.011111	0.016667
0.055556	0	0.061111	0.066667	0.027778	0.077778	0.016667	0.022222	0.077778	0.127778	0.016667	0.055556	0	0.033333	0.088889	0.127778	0.066667	0.072222	0	0.005556
MOTIF xxxxRRx_S_xxxNxxx ....RR.S...N...
letter-probability matrix: alength= 20 w= 15 nsites= 28 E= 6.7e-003
0.035714	0	0.035714	0.142857	0.035714	0.107143	0	0	0.142857	0.107143	0.035714	0	0.035714	0	0.071429	0.107143	0.071429	0.071429	0	0
0.035714	0	0	0.035714	0.035714	0.035714	0	0	0.107143	0	0	0	0.142857	0	0.285714	0.214286	0.071429	0.035714	0	0
0.071429	0.071429	0	0.178571	0	0.107143	0.035714	0.071429	0.071429	0.071429	0.035714	0.071429	0.035714	0	0.035714	0.035714	0.035714	0.071429	0	0
0.035714	0	0.035714	0.071429	0	0.071429	0	0	0.035714	0.142857	0	0.071429	0.107143	0	0.25	0.142857	0.035714	0	0	0
0	0	0	0	0	0	0	0	0	0	0	0	0	0	1	0	0	0	0	0
0	0	0	0	0	0	0	0	0	0	0	0	0	0	1	0	0	0	0	0
0.035714	0	0.107143	0	0.035714	0.071429	0.035714	0.071429	0	0.178571	0.035714	0.142857	0.107143	0	0.071429	0	0	0.071429	0	0.035714
0	0	0	0	0	0	0	0	0	0	0	0	0	0	0	1	0	0	0	0
0	0	0.142857	0	0.107143	0	0.035714	0.178571	0.071429	0.071429	0	0.035714	0	0.071429	0.071429	0.142857	0	0.035714	0	0.035714
0.071429	0	0.142857	0.071429	0.035714	0.035714	0.035714	0.107143	0.071429	0	0	0.142857	0.035714	0	0	0.142857	0.071429	0.035714	0	0
0.035714	0	0.107143	0.107143	0	0.107143	0.035714	0.071429	0	0.107143	0	0	0.035714	0.071429	0.107143	0.107143	0	0	0	0.107143
0	0	0	0	0	0	0	0	0	0	0	1	0	0	0	0	0	0	0	0
0	0.035714	0	0.071429	0.071429	0.107143	0.035714	0.035714	0	0.035714	0	0.071429	0.142857	0.035714	0	0.178571	0.035714	0.142857	0	0
0.107143	0	0.035714	0.035714	0.107143	0.035714	0	0.071429	0.035714	0.107143	0	0.107143	0.071429	0	0.035714	0.142857	0.035714	0.071429	0	0
0.107143	0	0.035714	0	0	0.107143	0.071429	0.107143	0.071429	0.071429	0	0	0	0.035714	0.071429	0.071429	0.107143	0.142857	0	0
MOTIF xxxxRRx_S_xxxxxQx ....RR.S.....Q.
letter-probability matrix: alength= 20 w= 15 nsites= 37 E= 3.6e-006
0.108108	0	0	0.108108	0.054054	0.054054	0.108108	0	0	0.054054	0.027027	0	0.081081	0.162162	0.081081	0.054054	0.054054	0.054054	0	0
0.081081	0	0.027027	0.216216	0	0.027027	0.027027	0	0.081081	0.027027	0	0.027027	0.162162	0.027027	0.081081	0.054054	0.054054	0.054054	0	0.054054
0.216216	0	0.027027	0.162162	0	0	0	0	0.081081	0.054054	0.027027	0	0.108108	0.081081	0.054054	0.135135	0	0.027027	0.027027	0
0.054054	0	0.054054	0.162162	0.054054	0.081081	0	0.081081	0.054054	0.027027	0	0.054054	0.027027	0	0.081081	0.081081	0.027027	0.108108	0.027027	0.027027
0	0	0	0	0	0	0	0	0	0	0	0	0	0	1	0	0	0	0	0
0	0	0	0	0	0	0	0	0	0	0	0	0	0	1	0	0	0	0	0
0.189189	0	0.027027	0	0.027027	0.054054	0.054054	0.027027	0.027027	0.135135	0	0	0.108108	0.081081	0.189189	0.027027	0.027027	0.027027	0	0
0	0	0	0	0	0	0	0	0	0	0	0	0	0	0	1	0	0	0	0
0.189189	0	0.108108	0.054054	0	0.027027	0.027027	0.081081	0.027027	0.108108	0	0.027027	0	0.081081	0	0.135135	0.081081	0.054054	0	0
0.054054	0	0.081081	0.054054	0	0.081081	0.027027	0.054054	0	0.081081	0.027027	0	0.162162	0.081081	0	0.135135	0.108108	0.054054	0	0
0.081081	0	0.027027	0.162162	0.027027	0.027027	0.027027	0	0	0.054054	0	0	0.108108	0.081081	0.054054	0.162162	0	0.081081	0.054054	0.054054
0.027027	0	0.081081	0.216216	0.027027	0.081081	0	0	0	0.135135	0.027027	0	0.054054	0.054054	0.108108	0.135135	0	0.027027	0	0.027027
0.027027	0	0.054054	0.081081	0.054054	0.081081	0.027027	0	0.027027	0.054054	0	0	0.162162	0.081081	0.081081	0.162162	0.054054	0.054054	0	0
0	0	0	0	0	0	0	0	0	0	0	0	0	1	0	0	0	0	0	0
0.027027	0	0.081081	0.054054	0.027027	0.108108	0.027027	0	0.054054	0.054054	0	0.081081	0.081081	0.135135	0.108108	0.081081	0	0.054054	0	0.027027
MOTIF RxRxRSx_S_xxxxxxx R.R.RS.S.......
letter-probability matrix: alength= 20 w= 15 nsites= 39 E= 6.2e-012
0	0	0	0	0	0	0	0	0	0	0	0	0	0	1	0	0	0	0	0
0.051282	0.025641	0.051282	0	0.076923	0.051282	0	0.051282	0.051282	0.025641	0	0	0.076923	0.102564	0.102564	0.25641	0.025641	0	0	0.051282
0	0	0	0	0	0	0	0	0	0	0	0	0	0	1	0	0	0	0	0
0.051282	0.025641	0.025641	0.051282	0	0	0.025641	0	0	0.025641	0	0.025641	0.128205	0.025641	0	0.512821	0.051282	0.051282	0	0
0	0	0	0	0	0	0	0	0	0	0	0	0	0	1	0	0	0	0	0
0	0	0	0	0	0	0	0	0	0	0	0	0	0	0	1	0	0	0	0
0	0	0	0.076923	0.076923	0.102564	0	0	0.025641	0.102564	0.025641	0.128205	0.051282	0	0.25641	0.076923	0.025641	0	0	0.051282
0	0	0	0	0	0	0	0	0	0	0	0	0	0	0	1	0	0	0	0
0.025641	0	0.205128	0.025641	0.025641	0.076923	0.025641	0	0.051282	0.076923	0	0	0	0.025641	0.282051	0.102564	0.025641	0.025641	0	0.025641
0	0	0.102564	0.102564	0	0.051282	0	0.025641	0	0.025641	0	0	0.102564	0	0.025641	0.410256	0.076923	0.051282	0.025641	0
0.025641	0	0.076923	0.128205	0	0.076923	0.025641	0.051282	0.025641	0	0	0.025641	0.153846	0.025641	0.179487	0.051282	0.051282	0.025641	0	0.076923
0	0	0.102564	0.102564	0	0.076923	0.025641	0.076923	0.051282	0.102564	0.025641	0.051282	0.076923	0	0.051282	0.153846	0.025641	0.076923	0	0
0.025641	0	0.051282	0.051282	0	0	0.025641	0.051282	0.025641	0.025641	0	0.051282	0.128205	0	0.205128	0.205128	0	0.076923	0	0.076923
0.051282	0	0.051282	0.102564	0	0.025641	0.025641	0.051282	0.051282	0.153846	0	0.025641	0.102564	0.051282	0.153846	0.102564	0	0.051282	0	0
0.076923	0	0	0	0.025641	0	0.025641	0	0.051282	0.128205	0.025641	0	0.205128	0.051282	0.179487	0.128205	0.025641	0.051282	0	0.025641
MOTIF xxxxRRx_S_Fxxxxxx ....RR.SF......
letter-probability matrix: alength= 20 w= 15 nsites= 31 E= 8.1e-005
0.064516	0	0	0.096774	0.032258	0.064516	0	0.032258	0.096774	0.032258	0.064516	0	0.096774	0.032258	0.129032	0.16129	0.032258	0.032258	0	0.032258
0.064516	0	0	0.032258	0.032258	0	0.032258	0	0.064516	0.032258	0	0.129032	0.096774	0.064516	0.096774	0.225806	0.064516	0.064516	0	0
0	0	0.032258	0.16129	0.032258	0.032258	0.064516	0.032258	0.064516	0.129032	0.032258	0.064516	0	0	0.096774	0.032258	0.032258	0.193548	0	0
0.032258	0	0	0.096774	0	0.16129	0.064516	0.032258	0.129032	0.064516	0.032258	0	0.032258	0	0.16129	0.064516	0.032258	0.096774	0	0
0	0	0	0	0	0	0	0	0	0	0	0	0	0	1	0	0	0	0	0
0	0	0	0	0	0	0	0	0	0	0	0	0	0	1	0	0	0	0	0
0	0	0.032258	0	0.032258	0.064516	0.032258	0.032258	0.064516	0.064516	0.032258	0.032258	0.032258	0.032258	0.16129	0.16129	0.096774	0.096774	0	0.032258
0	0	0	0	0	0	0	0	0	0	0	0	0	0	0	1	0	0	0	0
0	0	0	0	1	0	0	0	0	0	0	0	0	0	0	0	0	0	0	0
0.032258	0.064516	0.032258	0.064516	0	0.064516	0	0	0	0.129032	0	0.032258	0.064516	0.064516	0.064516	0.258065	0.096774	0	0	0.032258
0.129032	0.032258	0.064516	0.096774	0	0.064516	0.032258	0.096774	0.032258	0.16129	0.032258	0.032258	0.032258	0.032258	0	0.064516	0.032258	0.064516	0	0
0.129032	0	0.032258	0.096774	0	0.064516	0.032258	0	0	0.032258	0.032258	0	0.129032	0.032258	0	0.322581	0	0.064516	0	0.032258
0.064516	0	0.096774	0.096774	0.032258	0.032258	0.064516	0.032258	0.096774	0.032258	0	0.096774	0.096774	0.032258	0.064516	0.064516	0.096774	0	0	0
0.032258	0	0.032258	0.16129	0.032258	0.064516	0	0	0.032258	0.16129	0	0.032258	0.064516	0	0.032258	0.129032	0.064516	0.064516	0	0.096774
0.129032	0	0	0.064516	0.064516	0.064516	0	0.032258	0.064516	0.129032	0.032258	0.032258	0.064516	0.064516	0.064516	0.129032	0.032258	0	0.032258	0
MOTIF xxRxRxx_S_xSxxxxx ..R.R..S.S.....
letter-probability matrix: alength= 20 w= 15 nsites= 170 E= 7.1e-031
0.070588	0	0.029412	0.082353	0.017647	0.082353	0.011765	0	0.088235	0.064706	0.005882	0.029412	0.129412	0.041176	0.105882	0.105882	0.041176	0.058824	0	0.035294
0.029412	0.005882	0.023529	0.035294	0.029412	0.047059	0.035294	0.029412	0.094118	0.094118	0.011765	0.011765	0.088235	0.052941	0.129412	0.176471	0.035294	0.058824	0	0.011765
0	0	0	0	0	0	0	0	0	0	0	0	0	0	1	0	0	0	0	0
0.035294	0.023529	0.011765	0.088235	0.023529	0.052941	0.017647	0.041176	0	0.041176	0.011765	0.029412	0.070588	0.064706	0.152941	0.252941	0.023529	0.041176	0	0.017647
0	0	0	0	0	0	0	0	0	0	0	0	0	0	1	0	0	0	0	0
0.094118	0.011765	0.023529	0.017647	0.017647	0.017647	0.064706	0.017647	0.041176	0.094118	0	0.023529	0.052941	0.029412	0.058824	0.288235	0.117647	0.023529	0	0.005882
0.052941	0.005882	0.029412	0.029412	0.041176	0.082353	0.023529	0.035294	0.035294	0.070588	0	0.047059	0.052941	0.041176	0.235294	0.111765	0.017647	0.029412	0.005882	0.052941
0	0	0	0	0	0	0	0	0	0	0	0	0	0	0	1	0	0	0	0
0.088235	0.005882	0.035294	0.082353	0.047059	0.105882	0.023529	0.058824	0.017647	0.088235	0.035294	0.035294	0	0.017647	0.064706	0.129412	0.041176	0.041176	0.017647	0.064706
0	0	0	0	0	0	0	0	0	0	0	0	0	0	0	1	0	0	0	0
0.029412	0.011765	0.070588	0.064706	0.023529	0.070588	0.017647	0.011765	0.023529	0.052941	0	0.047059	0.129412	0.052941	0.041176	0.258824	0.029412	0.035294	0	0.029412
0.058824	0	0.047059	0.094118	0.017647	0.088235	0.029412	0.041176	0.023529	0.041176	0.011765	0.017647	0.1	0.052941	0.035294	0.194118	0.064706	0.052941	0.005882	0.023529
0.047059	0.011765	0.070588	0.064706	0.011765	0.088235	0.023529	0.023529	0.029412	0.076471	0	0.017647	0.088235	0.052941	0.1	0.170588	0.070588	0.011765	0.011765	0.029412
0.029412	0.011765	0.094118	0.088235	0.017647	0.094118	0.005882	0.029412	0.029412	0.070588	0.005882	0.029412	0.058824	0.047059	0.076471	0.205882	0.052941	0.041176	0.005882	0.005882
0.064706	0.011765	0.017647	0.064706	0.011765	0.064706	0.023529	0.017647	0.029412	0.058824	0.005882	0.047059	0.094118	0.047059	0.147059	0.158824	0.035294	0.064706	0.011765	0.023529
MOTIF xxxxRRx_S_xxxxxxx ....RR.S.......
letter-probability matrix: alength= 20 w= 15 nsites= 678 E= 1.9e-075
0.073746	0.013274	0.039823	0.072271	0.019174	0.082596	0.022124	0.017699	0.056047	0.058997	0.020649	0.038348	0.09292	0.028024	0.09292	0.132743	0.058997	0.057522	0.00295	0.019174
0.072271	0.016224	0.053097	0.064897	0.019174	0.091445	0.014749	0.032448	0.051622	0.079646	0.00885	0.022124	0.110619	0.048673	0.09882	0.094395	0.048673	0.041298	0.011799	0.019174
0.073746	0.011799	0.044248	0.063422	0.032448	0.069322	0.013274	0.035398	0.070796	0.115044	0.014749	0.023599	0.078171	0.036873	0.087021	0.116519	0.038348	0.047198	0.00885	0.019174
0.069322	0.016224	0.036873	0.069322	0.019174	0.09587	0.020649	0.019174	0.063422	0.081121	0.014749	0.022124	0.087021	0	0.112094	0.126844	0.060472	0.064897	0.007375	0.013274
0	0	0	0	0	0	0	0	0	0	0	0	0	0	1	0	0	0	0	0
0	0	0	0	0	0	0	0	0	0	0	0	0	0	1	0	0	0	0	0
0.069322	0.022124	0.058997	0.044248	0.035398	0.100295	0.038348	0.023599	0.047198	0.10177	0.010324	0.053097	0.060472	0.028024	0.081121	0.128319	0.028024	0.038348	0.011799	0.019174
0	0	0	0	0	0	0	0	0	0	0	0	0	0	0	1	0	0	0	0
0.081121	0.017699	0.079646	0.081121	0	0.079646	0.019174	0.032448	0.011799	0.131268	0.022124	0.020649	0	0.045723	0.047198	0.156342	0.053097	0.079646	0.014749	0.026549
0.072271	0.016224	0.079646	0.085546	0.020649	0.069322	0.013274	0.028024	0.00885	0.076696	0.004425	0.030973	0.110619	0.048673	0.028024	0.174041	0.057522	0.054572	0.004425	0.016224
0.075221	0.007375	0.054572	0.084071	0.029499	0.079646	0.019174	0.029499	0.020649	0.109145	0.00885	0.020649	0.09292	0.042773	0.028024	0.178466	0.035398	0.056047	0.010324	0.017699
0.079646	0.016224	0.067847	0.125369	0.038348	0.070796	0.013274	0	0.022124	0.128319	0.017699	0	0.103245	0.038348	0.038348	0.156342	0	0.047198	0.00885	0.028024
0.081121	0.010324	0.066372	0.103245	0.017699	0.085546	0.022124	0.039823	0.028024	0.087021	0.019174	0.026549	0.091445	0.042773	0.044248	0.120944	0.051622	0.042773	0.001475	0.017699
0.081121	0.013274	0.070796	0.079646	0.023599	0.076696	0.016224	0.023599	0.048673	0.089971	0.011799	0.035398	0.094395	0	0.075221	0.132743	0.058997	0.038348	0.00885	0.020649
0.066372	0.014749	0.058997	0.082596	0.023599	0.087021	0.022124	0.023599	0.051622	0.088496	0.016224	0.025074	0.09292	0.041298	0.053097	0.138643	0.048673	0.039823	0.004425	0.020649
MOTIF xxLxRxx_S_xxVxxxx ..L.R..S..V....
letter-probability matrix: alength= 20 w= 15 nsites= 29 E= 2.1e-005
0.172414	0	0.068966	0.103448	0	0.068966	0	0.034483	0.103448	0.068966	0.034483	0.034483	0.103448	0.034483	0.103448	0.034483	0.034483	0	0	0
0.103448	0.103448	0	0.068966	0.034483	0.068966	0.068966	0.103448	0.034483	0.172414	0	0.068966	0.034483	0.034483	0.034483	0.068966	0	0	0	0
0	0	0	0	0	0	0	0	0	1	0	0	0	0	0	0	0	0	0	0
0.034483	0	0.034483	0.137931	0	0.068966	0.034483	0	0.103448	0.034483	0.034483	0.068966	0.137931	0.034483	0.103448	0.103448	0.034483	0.034483	0	0
0	0	0	0	0	0	0	0	0	0	0	0	0	0	1	0	0	0	0	0
0.068966	0	0.103448	0.034483	0.034483	0.068966	0.103448	0.034483	0	0.103448	0	0.034483	0.103448	0.068966	0	0	0.206897	0.034483	0	0
0.034483	0.034483	0.034483	0.034483	0	0.068966	0	0.068966	0.068966	0.103448	0.068966	0	0.068966	0.068966	0.034483	0.206897	0.068966	0.034483	0	0
0	0	0	0	0	0	0	0	0	0	0	0	0	0	0	1	0	0	0	0
0.068966	0.068966	0.068966	0.034483	0.068966	0.103448	0.034483	0	0.034483	0.103448	0	0.034483	0	0.068966	0.068966	0.137931	0.034483	0.068966	0	0
0.068966	0	0.034483	0.103448	0.034483	0.068966	0	0.103448	0	0.068966	0	0	0.241379	0	0	0.068966	0.206897	0	0	0
0	0	0	0	0	0	0	0	0	0	0	0	0	0	0	0	0	1	0	0
0	0.034483	0.068966	0.103448	0	0.034483	0	0.068966	0.068966	0.206897	0	0.034483	0.103448	0	0.034483	0.137931	0.034483	0.034483	0.034483	0
0.034483	0	0.068966	0.103448	0.034483	0.068966	0	0	0.068966	0.103448	0.034483	0	0.103448	0.034483	0	0.206897	0.068966	0.034483	0.034483	0
0.068966	0	0.172414	0.103448	0	0.068966	0	0.068966	0.103448	0.068966	0	0	0.034483	0.034483	0.068966	0.068966	0.103448	0.034483	0	0
0.068966	0	0.034483	0.137931	0	0.068966	0.034483	0	0.034483	0.034483	0.034483	0.034483	0.103448	0.068966	0.068966	0.172414	0.068966	0.034483	0	0
MOTIF xxxKRKx_S_xxxxxxx ...KRK.S.......
letter-probability matrix: alength= 20 w= 15 nsites= 69 E= 1.4e-012
0.101449	0	0.028986	0.043478	0.028986	0.115942	0.014493	0.014493	0.173913	0.043478	0	0.043478	0.028986	0	0.043478	0.15942	0.101449	0.057971	0	0
0.101449	0.014493	0.043478	0.115942	0	0.086957	0	0.014493	0.115942	0.072464	0.014493	0.014493	0.043478	0.043478	0.072464	0.101449	0.101449	0.043478	0	0
0.101449	0	0.014493	0.028986	0.014493	0.072464	0.014493	0.028986	0.231884	0.086957	0.028986	0.057971	0.043478	0.043478	0	0.086957	0.043478	0.072464	0.014493	0.014493
0	0	0	0	0	0	0	0	1	0	0	0	0	0	0	0	0	0	0	0
0	0	0	0	0	0	0	0	0	0	0	0	0	0	1	0	0	0	0	0
0	0	0	0	0	0	0	0	1	0	0	0	0	0	0	0	0	0	0	0
0.072464	0.014493	0.028986	0.014493	0.086957	0.072464	0.043478	0.014493	0.072464	0.130435	0.014493	0.043478	0.072464	0.028986	0.086957	0.072464	0.057971	0.014493	0	0.057971
0	0	0	0	0	0	0	0	0	0	0	0	0	0	0	1	0	0	0	0
0.101449	0.014493	0.043478	0.115942	0.014493	0.072464	0.028986	0.057971	0.028986	0.101449	0.028986	0.014493	0	0.043478	0.028986	0.188406	0.057971	0.057971	0	0
0	0	0.101449	0.115942	0.028986	0.072464	0	0.043478	0.014493	0.072464	0.014493	0.028986	0.115942	0.014493	0.014493	0.173913	0.043478	0.115942	0.028986	0
0.101449	0	0.115942	0.188406	0.014493	0.072464	0	0.028986	0.028986	0.086957	0	0.043478	0.072464	0.101449	0	0.057971	0.057971	0.028986	0	0
0.115942	0.043478	0.115942	0.144928	0.014493	0.086957	0	0.028986	0.043478	0.072464	0	0.014493	0.057971	0.043478	0.014493	0.15942	0.028986	0	0	0.014493
0.057971	0	0.115942	0.101449	0.028986	0.072464	0.014493	0.043478	0.028986	0.072464	0	0.014493	0.144928	0.043478	0.014493	0.173913	0	0.028986	0	0.043478
0.072464	0	0.028986	0.130435	0.028986	0.072464	0.014493	0.028986	0.028986	0.115942	0.014493	0.043478	0.101449	0.014493	0.014493	0.115942	0.057971	0.086957	0	0.028986
0.043478	0.014493	0.072464	0.115942	0.014493	0.130435	0.014493	0.043478	0.101449	0.028986	0.014493	0.014493	0.144928	0.028986	0.014493	0.130435	0	0.043478	0.014493	0.014493
MOTIF xxxxxxx_S_DSExExx .......SDSE.E..
letter-probability matrix: alength= 20 w= 15 nsites= 71 E= 2.7e-015
0.084507	0	0.126761	0.225352	0	0.056338	0.014085	0.042254	0.126761	0.014085	0	0.028169	0.042254	0.028169	0.028169	0.112676	0.014085	0.014085	0	0.042254
0.042254	0.014085	0.028169	0.098592	0	0.042254	0	0.028169	0.070423	0.112676	0.028169	0	0.126761	0.028169	0.140845	0.112676	0.070423	0.028169	0.014085	0.014085
0.056338	0.070423	0.042254	0.056338	0.028169	0.084507	0.014085	0.056338	0.070423	0.070423	0	0.042254	0.15493	0.056338	0.070423	0.084507	0.028169	0.014085	0	0
0.028169	0	0.084507	0.070423	0.014085	0.042254	0.042254	0.028169	0.15493	0.084507	0.014085	0.056338	0.056338	0.014085	0.084507	0.126761	0.028169	0.042254	0.014085	0.014085
0.070423	0.028169	0.042254	0.140845	0.014085	0.084507	0.042254	0.056338	0.042254	0.112676	0	0.070423	0.084507	0	0.042254	0.070423	0.056338	0.028169	0	0.014085
0.028169	0.042254	0.028169	0.140845	0.028169	0.028169	0.042254	0.042254	0.028169	0.028169	0	0.098592	0.098592	0.112676	0.098592	0.070423	0.042254	0.028169	0	0.014085
0.15493	0.014085	0.15493	0.056338	0.042254	0.084507	0.014085	0.042254	0.042254	0.140845	0.014085	0.028169	0.014085	0	0.042254	0.098592	0.014085	0.028169	0	0.014085
0	0	0	0	0	0	0	0	0	0	0	0	0	0	0	1	0	0	0	0
0	0	1	0	0	0	0	0	0	0	0	0	0	0	0	0	0	0	0	0
0	0	0	0	0	0	0	0	0	0	0	0	0	0	0	1	0	0	0	0
0	0	0	1	0	0	0	0	0	0	0	0	0	0	0	0	0	0	0	0
0.028169	0	0.140845	0.239437	0	0.042254	0	0.056338	0.028169	0.042254	0.014085	0.084507	0.028169	0.014085	0	0.183099	0.056338	0.028169	0	0.014085
0	0	0	1	0	0	0	0	0	0	0	0	0	0	0	0	0	0	0	0
0.084507	0.014085	0.197183	0.239437	0	0.084507	0	0.014085	0.028169	0.070423	0	0.014085	0.014085	0.056338	0.042254	0.042254	0.014085	0.084507	0	0
0.070423	0	0.084507	0.169014	0	0.014085	0.014085	0.028169	0.098592	0.112676	0.014085	0.028169	0.098592	0.014085	0.042254	0.070423	0.056338	0.042254	0.014085	0.028169
MOTIF xxLxRxx_S_xDxxxxx ..L.R..S.D.....
letter-probability matrix: alength= 20 w= 15 nsites= 55 E= 9.5e-011
0.054545	0	0.018182	0.054545	0.036364	0.036364	0.018182	0.036364	0.072727	0.072727	0.036364	0.072727	0.109091	0.018182	0.072727	0.109091	0.090909	0.072727	0	0.018182
0	0.018182	0.018182	0.127273	0	0.109091	0.036364	0	0.145455	0.018182	0.018182	0.036364	0.036364	0.018182	0.127273	0.145455	0.036364	0.090909	0	0.018182
0	0	0	0	0	0	0	0	0	1	0	0	0	0	0	0	0	0	0	0
0.072727	0.018182	0	0.109091	0.018182	0.036364	0.054545	0.036364	0.072727	0.072727	0	0.036364	0.054545	0.127273	0.145455	0.145455	0	0	0	0
0	0	0	0	0	0	0	0	0	0	0	0	0	0	1	0	0	0	0	0
0.163636	0	0.018182	0.090909	0.018182	0.127273	0.090909	0	0.072727	0.054545	0.018182	0	0.072727	0.109091	0	0	0.109091	0.036364	0	0.018182
0.090909	0	0.054545	0.018182	0.036364	0.072727	0	0.018182	0.054545	0.163636	0	0.072727	0.090909	0.036364	0.036364	0.090909	0.054545	0.018182	0	0.090909
0	0	0	0	0	0	0	0	0	0	0	0	0	0	0	1	0	0	0	0
0.072727	0	0.018182	0.072727	0.018182	0.054545	0.036364	0.054545	0.036364	0.109091	0	0	0	0.109091	0.036364	0.127273	0.054545	0.109091	0.018182	0.072727
0	0	1	0	0	0	0	0	0	0	0	0	0	0	0	0	0	0	0	0
0.054545	0.036364	0.109091	0.018182	0.054545	0.090909	0.036364	0.054545	0.036364	0.072727	0.036364	0.018182	0.036364	0.018182	0.109091	0.163636	0.054545	0	0	0
0.072727	0.036364	0.054545	0.036364	0.054545	0.018182	0	0.054545	0.054545	0.127273	0	0.054545	0.054545	0.036364	0.036364	0.218182	0.018182	0.054545	0	0.018182
0.018182	0.018182	0.054545	0.018182	0.018182	0.090909	0.018182	0.036364	0.036364	0.127273	0.018182	0.036364	0.054545	0.127273	0.072727	0.109091	0.018182	0.127273	0	0
0.018182	0.018182	0.090909	0.036364	0.054545	0.072727	0	0.090909	0.054545	0.036364	0	0.072727	0.090909	0.036364	0.090909	0.054545	0.109091	0.018182	0.018182	0.036364
0	0.018182	0.036364	0.072727	0.036364	0.072727	0.018182	0.018182	0.109091	0.072727	0	0.054545	0.090909	0	0.090909	0.163636	0.036364	0.036364	0.054545	0.018182
MOTIF xxxxDxD_S_DxExxxx ....D.DSD.E....
letter-probability matrix: alength= 20 w= 15 nsites= 27 E= 8.0e-005
0.074074	0	0.111111	0.148148	0.037037	0.037037	0	0	0.074074	0.037037	0	0.037037	0.074074	0.111111	0.037037	0.111111	0.037037	0.037037	0	0.037037
0.037037	0.037037	0.222222	0.111111	0	0.111111	0	0	0.074074	0	0	0	0.037037	0.037037	0.074074	0.185185	0	0.074074	0	0
0.111111	0	0.148148	0.222222	0	0.074074	0.037037	0.074074	0	0	0	0.037037	0	0.037037	0.037037	0.074074	0.074074	0.037037	0.037037	0
0	0	0.111111	0.148148	0.037037	0	0	0	0.111111	0.037037	0	0.074074	0.037037	0.074074	0	0.296296	0	0.037037	0.037037	0
0	0	1	0	0	0	0	0	0	0	0	0	0	0	0	0	0	0	0	0
0.074074	0	0.185185	0.074074	0.037037	0	0	0.037037	0.037037	0.074074	0	0.037037	0.037037	0	0.074074	0.296296	0.037037	0	0	0
0	0	1	0	0	0	0	0	0	0	0	0	0	0	0	0	0	0	0	0
0	0	0	0	0	0	0	0	0	0	0	0	0	0	0	1	0	0	0	0
0	0	1	0	0	0	0	0	0	0	0	0	0	0	0	0	0	0	0	0
0.037037	0	0.148148	0.148148	0	0.037037	0.037037	0	0.074074	0.037037	0	0	0.037037	0.037037	0.111111	0.111111	0.074074	0	0.037037	0.074074
0	0	0	1	0	0	0	0	0	0	0	0	0	0	0	0	0	0	0	0
0.074074	0	0.148148	0.074074	0	0.074074	0	0.074074	0.037037	0.111111	0	0.074074	0.037037	0.074074	0	0.148148	0.037037	0	0.037037	0
0.074074	0	0.222222	0.148148	0.037037	0.074074	0	0.074074	0.111111	0.037037	0	0	0	0.074074	0.074074	0.074074	0	0	0	0
0.148148	0	0.074074	0.148148	0	0.148148	0	0.074074	0.037037	0	0	0.037037	0.037037	0	0.074074	0.111111	0.074074	0.037037	0	0
0.111111	0	0.148148	0.111111	0	0.037037	0	0	0.111111	0	0	0.037037	0	0.111111	0.185185	0.111111	0.037037	0	0	0
MOTIF xxxxRxx_S_Fxxxxxx ....R..SF......
letter-probability matrix: alength= 20 w= 15 nsites= 263 E= 1.9e-026
0.087452	0.011407	0.030418	0.045627	0.003802	0.053232	0.026616	0.045627	0.072243	0.079848	0.007605	0.072243	0.072243	0.034221	0.095057	0.121673	0.068441	0.053232	0.007605	0.011407
0.064639	0.011407	0.053232	0.038023	0.026616	0.095057	0.030418	0.026616	0.087452	0.072243	0.041825	0.030418	0.064639	0.060837	0.08365	0.08365	0.057034	0.060837	0.003802	0.007605
0.04943	0	0.022814	0.053232	0.041825	0.022814	0.045627	0.038023	0.057034	0.106464	0.034221	0.026616	0.121673	0.038023	0.102662	0.098859	0.045627	0.072243	0.011407	0.011407
0.064639	0.007605	0.030418	0.057034	0.030418	0.068441	0.034221	0.045627	0.072243	0.068441	0.007605	0.022814	0.068441	0.060837	0.098859	0.13308	0.045627	0.060837	0.007605	0.015209
0	0	0	0	0	0	0	0	0	0	0	0	0	0	1	0	0	0	0	0
0.04943	0	0.034221	0.038023	0.003802	0.079848	0.030418	0.038023	0.057034	0.072243	0.015209	0.053232	0.08365	0.04943	0	0.220532	0.110266	0.04943	0.007605	0.007605
0.045627	0.011407	0.04943	0.053232	0.030418	0.098859	0.034221	0.019011	0.038023	0.08365	0.011407	0.068441	0.060837	0.04943	0.087452	0.140684	0.072243	0.022814	0	0.022814
0	0	0	0	0	0	0	0	0	0	0	0	0	0	0	1	0	0	0	0
0	0	0	0	1	0	0	0	0	0	0	0	0	0	0	0	0	0	0	0
0.068441	0.011407	0.053232	0.102662	0.030418	0.098859	0.045627	0.034221	0.022814	0.053232	0.007605	0.041825	0.057034	0.04943	0.060837	0.148289	0.060837	0.041825	0	0.011407
0.072243	0.026616	0.064639	0.152091	0.034221	0.08365	0.019011	0.030418	0.019011	0.087452	0.022814	0.053232	0.04943	0.034221	0.022814	0.121673	0.057034	0.026616	0.003802	0.019011
0.034221	0.003802	0.076046	0.053232	0.038023	0.038023	0.034221	0.019011	0.053232	0.076046	0.022814	0.04943	0.114068	0.034221	0.072243	0.114068	0.110266	0.041825	0.007605	0.007605
0.068441	0.015209	0.079848	0.079848	0.015209	0.098859	0.022814	0.015209	0.053232	0.076046	0.019011	0.026616	0.095057	0.034221	0.079848	0.098859	0.045627	0.045627	0.011407	0.019011
0.068441	0.003802	0.064639	0.091255	0.019011	0.076046	0.030418	0.015209	0.072243	0.08365	0.011407	0.038023	0.057034	0.045627	0.087452	0.117871	0.053232	0.041825	0.007605	0.015209
0.060837	0.003802	0.060837	0.068441	0.015209	0.079848	0.030418	0.045627	0.057034	0.064639	0.007605	0.038023	0.08365	0.041825	0.087452	0.140684	0.060837	0.038023	0	0.015209
MOTIF xRxxxxx_S_DxExxxx .R.....SD.E....
letter-probability matrix: alength= 20 w= 15 nsites= 64 E= 1.5e-010
0.046875	0.015625	0.03125	0.09375	0.015625	0.09375	0.015625	0.015625	0.171875	0.078125	0	0	0.0625	0.046875	0.140625	0.0625	0.0625	0.03125	0	0.015625
0	0	0	0	0	0	0	0	0	0	0	0	0	0	1	0	0	0	0	0
0.03125	0	0.03125	0.109375	0.015625	0.0625	0.015625	0.03125	0.125	0.078125	0.03125	0.03125	0.078125	0.03125	0.109375	0.0625	0.0625	0.078125	0	0.015625
0.078125	0.015625	0.015625	0.109375	0.015625	0.046875	0.0625	0.0625	0.109375	0.078125	0	0.046875	0.0625	0.015625	0.0625	0.09375	0.0625	0.046875	0	0.015625
0.109375	0.015625	0.0625	0.109375	0	0.078125	0.046875	0.015625	0.046875	0.109375	0	0	0.03125	0.046875	0.046875	0.140625	0.109375	0.015625	0	0.015625
0.046875	0.015625	0.15625	0.109375	0	0.046875	0.03125	0.109375	0.0625	0.0625	0.03125	0	0.0625	0.015625	0.03125	0.109375	0.0625	0.015625	0	0.03125
0.09375	0.03125	0.09375	0.15625	0	0.15625	0	0.03125	0.03125	0.046875	0.015625	0.03125	0.03125	0.015625	0.015625	0.15625	0.03125	0.046875	0	0.015625
0	0	0	0	0	0	0	0	0	0	0	0	0	0	0	1	0	0	0	0
0	0	1	0	0	0	0	0	0	0	0	0	0	0	0	0	0	0	0	0
0.046875	0	0.15625	0.25	0	0.0625	0.015625	0.0625	0.03125	0.03125	0.03125	0.03125	0.0625	0.015625	0.03125	0.09375	0.0625	0.015625	0	0
0	0	0	1	0	0	0	0	0	0	0	0	0	0	0	0	0	0	0	0
0.078125	0	0.203125	0.109375	0.015625	0.015625	0	0.0625	0.046875	0.109375	0	0.078125	0.046875	0.03125	0.046875	0.09375	0.015625	0.03125	0	0.015625
0.03125	0.015625	0.09375	0.203125	0.03125	0.0625	0.015625	0.015625	0.0625	0.09375	0	0.03125	0.140625	0.046875	0.03125	0.078125	0.015625	0.03125	0	0
0.015625	0.015625	0.1875	0.15625	0.015625	0.0625	0.015625	0.0625	0.09375	0.015625	0	0.015625	0.046875	0.03125	0.03125	0.1875	0.015625	0.03125	0	0
0.09375	0	0.125	0.125	0.015625	0.078125	0.03125	0.015625	0.046875	0.015625	0.015625	0.015625	0.046875	0.015625	0.078125	0.09375	0.09375	0.046875	0.03125	0.015625
MOTIF xxxxxxF_S_DxExxxx ......FSD.E....
letter-probability matrix: alength= 20 w= 15 nsites= 35 E= 5.0e-005
0.057143	0.085714	0.085714	0.085714	0	0.085714	0	0	0.028571	0.028571	0	0	0.114286	0.057143	0.028571	0.114286	0.085714	0.085714	0	0.057143
0.057143	0	0.171429	0.085714	0.028571	0.114286	0	0.028571	0.085714	0	0	0.028571	0.085714	0	0	0.171429	0.085714	0	0.028571	0.028571
0.057143	0	0.142857	0.171429	0	0	0	0	0.028571	0.057143	0	0	0.057143	0.085714	0.085714	0.142857	0.085714	0.028571	0.028571	0.028571
0.057143	0.028571	0.057143	0.228571	0.057143	0.028571	0.028571	0	0.085714	0.142857	0	0	0.057143	0	0.057143	0.057143	0	0.057143	0.028571	0.028571
0.057143	0	0.028571	0.028571	0.085714	0.085714	0	0	0	0.171429	0.028571	0.028571	0.057143	0.057143	0.028571	0.142857	0.057143	0.085714	0	0.057143
0.028571	0	0.228571	0.085714	0.057143	0.085714	0.028571	0	0.114286	0.085714	0.028571	0.028571	0.028571	0.028571	0	0.085714	0.057143	0	0	0.028571
0	0	0	0	1	0	0	0	0	0	0	0	0	0	0	0	0	0	0	0
0	0	0	0	0	0	0	0	0	0	0	0	0	0	0	1	0	0	0	0
0	0	1	0	0	0	0	0	0	0	0	0	0	0	0	0	0	0	0	0
0.057143	0	0.171429	0.228571	0	0.028571	0	0	0.057143	0.057143	0	0.057143	0.142857	0.057143	0.028571	0.085714	0.028571	0	0	0
0	0	0	1	0	0	0	0	0	0	0	0	0	0	0	0	0	0	0	0
0.028571	0	0.142857	0.2	0	0.057143	0	0	0.028571	0.057143	0	0.057143	0.028571	0.028571	0.057143	0.2	0.057143	0.028571	0	0.028571
0.057143	0.028571	0.171429	0.2	0.057143	0.114286	0.028571	0	0.114286	0.057143	0	0.028571	0	0	0	0.057143	0.057143	0.028571	0	0
0.057143	0	0.057143	0.171429	0.057143	0.114286	0	0.028571	0.057143	0.057143	0.085714	0.057143	0	0	0.085714	0.057143	0.028571	0.057143	0	0.028571
0.057143	0.028571	0.171429	0.114286	0	0.028571	0.028571	0	0.057143	0	0.028571	0.057143	0.057143	0.142857	0	0.057143	0.057143	0.114286	0	0
MOTIF xxxxxxx_S_DDExxSx .......SDDE..S.
letter-probability matrix: alength= 20 w= 15 nsites= 20 E= 1.1e-003
0.15	0.1	0.2	0	0.05	0.15	0	0.05	0	0	0	0.05	0	0	0.05	0.05	0	0.15	0	0
0.1	0	0.05	0.1	0	0	0.1	0.05	0.1	0.05	0.05	0.1	0	0.05	0	0.1	0.05	0.1	0	0
0.05	0	0.1	0.05	0	0.15	0	0.05	0.1	0.05	0.05	0.05	0	0.05	0	0.15	0	0.1	0.05	0
0.1	0	0.1	0.15	0.1	0.05	0.05	0	0	0.1	0	0	0.05	0	0.1	0.1	0.05	0.05	0	0
0.05	0	0.1	0.1	0.05	0.1	0	0	0.1	0.15	0	0.1	0.05	0	0	0.1	0	0.05	0	0.05
0.05	0	0	0	0.05	0.2	0	0.15	0.05	0.05	0	0.05	0.05	0	0.1	0.1	0.05	0.05	0	0.05
0.05	0.05	0.1	0.05	0	0.1	0	0	0.05	0.05	0	0.05	0.05	0	0.05	0.25	0.1	0	0.05	0
0	0	0	0	0	0	0	0	0	0	0	0	0	0	0	1	0	0	0	0
0	0	1	0	0	0	0	0	0	0	0	0	0	0	0	0	0	0	0	0
0	0	1	0	0	0	0	0	0	0	0	0	0	0	0	0	0	0	0	0
0	0	0	1	0	0	0	0	0	0	0	0	0	0	0	0	0	0	0	0
0.05	0.05	0.05	0.25	0	0	0	0	0	0.2	0	0	0.05	0.1	0.05	0.1	0	0.1	0	0
0.05	0	0.1	0.15	0	0.1	0	0	0.05	0.1	0	0	0.15	0	0	0.15	0.05	0.05	0	0.05
0	0	0	0	0	0	0	0	0	0	0	0	0	0	0	1	0	0	0	0
0.15	0	0	0.25	0.1	0.05	0	0	0.05	0.05	0.05	0	0.05	0	0.1	0.1	0.05	0	0	0
MOTIF xxExxxD_S_DxExxxx ..E...DSD.E....
letter-probability matrix: alength= 20 w= 15 nsites= 23 E= 1.7e-004
0.043478	0	0.043478	0.26087	0	0.086957	0	0	0.130435	0.130435	0	0	0.043478	0	0.043478	0.130435	0.043478	0.043478	0	0
0.086957	0	0.130435	0.304348	0	0.086957	0	0	0	0.043478	0	0	0.173913	0.043478	0	0.043478	0.043478	0.043478	0	0
0	0	0	1	0	0	0	0	0	0	0	0	0	0	0	0	0	0	0	0
0	0	0.130435	0.26087	0	0.130435	0	0	0.086957	0.043478	0	0	0.043478	0	0.043478	0.086957	0.043478	0.086957	0	0.043478
0	0.043478	0	0.217391	0.043478	0.173913	0	0.086957	0	0.086957	0	0.086957	0	0	0.130435	0.086957	0	0.043478	0	0
0.043478	0	0.173913	0.304348	0.043478	0.043478	0	0	0.086957	0.043478	0	0.043478	0	0	0.043478	0.173913	0	0	0	0
0	0	1	0	0	0	0	0	0	0	0	0	0	0	0	0	0	0	0	0
0	0	0	0	0	0	0	0	0	0	0	0	0	0	0	1	0	0	0	0
0	0	1	0	0	0	0	0	0	0	0	0	0	0	0	0	0	0	0	0
0.043478	0	0.130435	0.217391	0.086957	0.043478	0	0	0.043478	0	0	0	0.043478	0	0.043478	0.173913	0.086957	0.043478	0	0.043478
0	0	0	1	0	0	0	0	0	0	0	0	0	0	0	0	0	0	0	0
0	0	0.173913	0.130435	0	0.173913	0	0	0.130435	0.043478	0.043478	0	0	0.043478	0.043478	0.086957	0.086957	0.043478	0	0
0.043478	0	0.043478	0.217391	0	0.043478	0	0	0.130435	0.043478	0	0	0.130435	0.086957	0.043478	0.086957	0	0.086957	0.043478	0
0.043478	0	0.173913	0.217391	0	0.043478	0	0.086957	0	0.130435	0.043478	0.043478	0	0	0.086957	0.086957	0	0.043478	0	0
0	0	0.086957	0.130435	0.043478	0.043478	0.043478	0	0	0.173913	0	0	0.130435	0.086957	0.086957	0.086957	0	0	0	0.086957
MOTIF xxDxxxx_S_DxEExxx ..D....SD.EE...
letter-probability matrix: alength= 20 w= 15 nsites= 27 E= 1.5e-006
0.074074	0.037037	0.148148	0.148148	0	0	0	0.037037	0.037037	0.111111	0	0.037037	0.037037	0.074074	0	0.222222	0	0.037037	0	0
0.037037	0	0.111111	0.148148	0	0.074074	0	0.074074	0.074074	0.111111	0	0.111111	0.037037	0.148148	0	0.074074	0	0	0	0
0	0	1	0	0	0	0	0	0	0	0	0	0	0	0	0	0	0	0	0
0	0.037037	0.111111	0.111111	0	0.074074	0.037037	0.037037	0.037037	0.185185	0.037037	0.037037	0	0	0	0.222222	0	0.037037	0	0.037037
0	0	0.148148	0.222222	0	0.037037	0.074074	0.037037	0.148148	0.037037	0.037037	0	0.037037	0	0.037037	0.111111	0	0.037037	0.037037	0
0.074074	0	0.074074	0.111111	0	0.074074	0	0.074074	0	0.074074	0.037037	0	0.148148	0.037037	0.148148	0.074074	0	0	0	0.074074
0	0	0.148148	0.222222	0	0.111111	0.037037	0.037037	0.037037	0.074074	0	0.037037	0	0	0	0.111111	0	0.111111	0	0.074074
0	0	0	0	0	0	0	0	0	0	0	0	0	0	0	1	0	0	0	0
0	0	1	0	0	0	0	0	0	0	0	0	0	0	0	0	0	0	0	0
0.037037	0	0.148148	0.148148	0	0.074074	0	0.037037	0.111111	0.037037	0.037037	0.074074	0.037037	0	0.037037	0.111111	0.037037	0.037037	0	0.037037
0	0	0	1	0	0	0	0	0	0	0	0	0	0	0	0	0	0	0	0
0	0	0	1	0	0	0	0	0	0	0	0	0	0	0	0	0	0	0	0
0.111111	0.037037	0.074074	0.185185	0	0.148148	0.037037	0	0.074074	0	0.037037	0.074074	0	0.074074	0.074074	0.037037	0.037037	0	0	0
0.037037	0	0.074074	0.185185	0.111111	0.111111	0	0.037037	0.037037	0.037037	0	0	0.111111	0.111111	0.037037	0.074074	0.037037	0	0	0
0.074074	0	0.259259	0.185185	0	0	0	0.074074	0.074074	0.037037	0	0	0	0.111111	0.037037	0	0.111111	0.037037	0	0
MOTIF xxxxxxx_S_DxExxxx .......SD.E....
letter-probability matrix: alength= 20 w= 15 nsites= 817 E= 8.7e-079
0.063647	0.008568	0.084455	0.105263	0.025704	0.052632	0.017136	0.02448	0.088127	0.064871	0.015912	0.031824	0.062424	0.041616	0.089351	0.116279	0.04896	0.046512	0.001224	0.011016
0.069767	0.013464	0.082007	0.139535	0.014688	0.064871	0.02448	0.028152	0.097919	0.066095	0.008568	0.040392	0.057528	0.04896	0	0.122399	0.041616	0.053856	0.007344	0.01836
0.067319	0.01224	0.063647	0.118727	0.01836	0.04284	0.0306	0.033048	0.067319	0.066095	0.013464	0.039168	0.077111	0.040392	0.050184	0.137087	0.051408	0.045288	0.003672	0.022032
0.056304	0.002448	0.096695	0.130967	0.025704	0.051408	0.02448	0.034272	0.059976	0.078335	0.007344	0.026928	0.046512	0.046512	0.053856	0.135863	0.035496	0.053856	0.00612	0.026928
0.062424	0.011016	0.074663	0.132191	0.020808	0.084455	0.02448	0.03672	0.057528	0.056304	0.013464	0.033048	0.062424	0.035496	0.046512	0.143207	0.044064	0.044064	0.002448	0.014688
0.066095	0.013464	0.095471	0.135863	0.022032	0.077111	0.013464	0.033048	0.035496	0.082007	0.017136	0.033048	0.051408	0.047736	0.031824	0.117503	0.034272	0.067319	0.003672	0.022032
0.056304	0.013464	0.118727	0.129743	0	0.085679	0.022032	0.050184	0.03672	0.082007	0.015912	0.03672	0.031824	0.02448	0.026928	0.141983	0.053856	0.04896	0.007344	0.017136
0	0	0	0	0	0	0	0	0	0	0	0	0	0	0	1	0	0	0	0
0	0	1	0	0	0	0	0	0	0	0	0	0	0	0	0	0	0	0	0
0.058752	0.007344	0.122399	0.194614	0.01836	0.072215	0.011016	0.014688	0.044064	0.053856	0.00612	0.033048	0.04284	0.028152	0.015912	0.137087	0.073439	0.050184	0.001224	0.014688
0	0	0	1	0	0	0	0	0	0	0	0	0	0	0	0	0	0	0	0
0.059976	0.009792	0.112607	0.177479	0.015912	0.070991	0.014688	0.031824	0.04896	0.064871	0.022032	0.04896	0.031824	0.037944	0.034272	0.094247	0.051408	0.056304	0.003672	0.01224
0.057528	0.009792	0.139535	0.141983	0.028152	0.05508	0.013464	0.031824	0.058752	0.05508	0.023256	0.039168	0.046512	0.035496	0.037944	0.111383	0.037944	0.05508	0.007344	0.014688
0.069767	0.011016	0.078335	0.143207	0.02448	0.062424	0.013464	0.02448	0.068543	0.052632	0.011016	0.033048	0.069767	0.045288	0.0612	0.096695	0.044064	0.069767	0.007344	0.013464
0.0612	0.01224	0.075887	0.141983	0.026928	0.074663	0.01836	0.026928	0.070991	0.063647	0.013464	0.040392	0.070991	0.05508	0.04284	0.097919	0.037944	0.047736	0.002448	0.01836
MOTIF xxHRRxx_S_xxxxxxx ..HRR..S.......
letter-probability matrix: alength= 20 w= 15 nsites= 28 E= 2.3e-002
0.107143	0	0.035714	0.035714	0	0.107143	0	0	0.107143	0.107143	0	0	0.071429	0.107143	0.142857	0.178571	0	0	0	0
0.035714	0.035714	0	0	0.035714	0.214286	0.035714	0.035714	0	0.035714	0	0	0.071429	0	0.214286	0.142857	0.071429	0	0.035714	0.035714
0	0	0	0	0	0	1	0	0	0	0	0	0	0	0	0	0	0	0	0
0	0	0	0	0	0	0	0	0	0	0	0	0	0	1	0	0	0	0	0
0	0	0	0	0	0	0	0	0	0	0	0	0	0	1	0	0	0	0	0
0.071429	0	0.035714	0	0	0.035714	0	0.035714	0.071429	0.035714	0	0.142857	0.035714	0.035714	0	0.357143	0.107143	0.035714	0	0
0.035714	0	0	0	0.035714	0.035714	0.035714	0	0.035714	0.142857	0.035714	0.035714	0.142857	0	0.142857	0.107143	0.142857	0.035714	0	0.035714
0	0	0	0	0	0	0	0	0	0	0	0	0	0	0	1	0	0	0	0
0.035714	0.107143	0.142857	0.071429	0	0.035714	0	0	0	0.071429	0	0	0	0.071429	0.178571	0.071429	0.071429	0.142857	0	0
0.071429	0	0.107143	0.071429	0	0.25	0.035714	0	0	0.035714	0	0	0	0	0	0.178571	0.178571	0.035714	0	0.035714
0.071429	0	0.178571	0	0	0.107143	0	0.071429	0.035714	0.035714	0	0	0.142857	0	0.035714	0.25	0.035714	0	0	0.035714
0	0	0	0.035714	0	0.071429	0.071429	0.035714	0	0.142857	0	0	0.142857	0.035714	0.142857	0.178571	0.071429	0.035714	0	0.035714
0.071429	0	0.035714	0.035714	0.035714	0.071429	0	0.071429	0.107143	0.071429	0	0	0.035714	0.107143	0.035714	0.214286	0.035714	0	0.071429	0
0.071429	0	0.107143	0.035714	0	0.035714	0	0	0	0.178571	0	0	0.071429	0	0.035714	0.25	0.107143	0.071429	0	0.035714
0.107143	0	0.107143	0.178571	0	0.178571	0	0	0	0	0	0	0	0.071429	0.035714	0.107143	0.071429	0.107143	0	0.035714
MOTIF xxxxRKx_S_xxNxxxx ....RK.S..N....
letter-probability matrix: alength= 20 w= 15 nsites= 20 E= 1.1e-002
0.1	0	0	0.05	0	0	0.05	0.05	0.05	0.1	0	0	0.1	0.15	0.15	0.2	0	0	0	0
0.05	0.05	0.1	0.2	0.05	0.05	0.05	0	0	0.05	0.05	0.2	0	0	0	0.05	0	0.1	0	0
0.05	0.1	0	0.1	0.05	0.05	0.05	0	0.05	0.15	0.05	0	0.1	0.05	0.05	0.05	0.1	0	0	0
0.1	0.05	0.1	0.05	0.05	0	0.05	0.05	0	0.2	0	0	0	0.05	0.1	0.15	0.05	0	0	0
0	0	0	0	0	0	0	0	0	0	0	0	0	0	1	0	0	0	0	0
0	0	0	0	0	0	0	0	1	0	0	0	0	0	0	0	0	0	0	0
0.05	0	0	0.1	0.05	0.35	0	0.05	0	0.05	0	0	0.05	0.05	0	0.15	0.1	0	0	0
0	0	0	0	0	0	0	0	0	0	0	0	0	0	0	1	0	0	0	0
0	0	0.1	0.05	0	0.05	0.05	0	0	0.3	0	0	0	0	0	0.3	0.05	0.1	0	0
0.05	0	0.05	0.1	0.05	0.1	0.05	0	0.05	0.05	0	0.05	0.15	0.05	0	0.1	0	0.1	0	0.05
0	0	0	0	0	0	0	0	0	0	0	1	0	0	0	0	0	0	0	0
0.05	0	0.05	0.15	0	0.1	0	0	0.05	0.2	0	0	0	0.05	0.05	0.05	0.1	0.1	0.05	0
0	0	0.05	0.1	0.05	0	0.05	0	0.05	0.05	0.05	0.15	0.15	0	0.05	0.1	0.1	0	0	0.05
0.15	0	0.05	0.1	0	0	0.05	0.05	0	0.05	0.05	0	0.15	0	0.05	0.2	0.05	0.05	0	0
0.05	0	0.15	0.05	0.05	0.05	0	0	0.1	0.05	0	0	0.05	0	0.05	0.15	0.15	0.1	0	0
MOTIF xxLxRHx_S_xxxxxxx ..L.RH.S.......
letter-probability matrix: alength= 20 w= 15 nsites= 25 E= 8.3e-005
0.12	0.04	0.04	0.12	0	0	0.08	0.04	0	0	0.04	0.08	0.08	0.04	0.08	0.12	0.08	0.04	0	0
0.04	0.04	0	0.04	0	0.04	0	0	0.04	0.04	0	0.08	0.08	0.04	0.08	0.4	0.04	0	0	0.04
0	0	0	0	0	0	0	0	0	1	0	0	0	0	0	0	0	0	0	0
0	0	0.08	0.16	0	0	0.08	0.04	0.12	0	0	0	0.16	0.04	0.2	0.08	0	0.04	0	0
0	0	0	0	0	0	0	0	0	0	0	0	0	0	1	0	0	0	0	0
0	0	0	0	0	0	1	0	0	0	0	0	0	0	0	0	0	0	0	0
0.08	0	0	0	0.04	0.08	0.04	0.16	0.08	0.16	0.04	0	0	0	0.04	0.2	0.08	0	0	0
0	0	0	0	0	0	0	0	0	0	0	0	0	0	0	1	0	0	0	0
0.12	0	0.08	0.08	0	0.04	0.08	0.04	0	0.16	0.08	0	0	0.08	0	0	0.16	0.08	0	0
0.16	0	0	0.2	0.08	0.04	0	0.04	0	0.08	0	0.04	0.04	0.08	0.04	0.08	0.08	0.04	0	0
0.12	0	0.16	0.12	0.04	0.04	0.04	0	0.04	0.08	0.04	0.04	0.04	0.04	0	0.16	0.04	0	0	0
0.04	0	0.04	0.16	0.12	0.08	0.08	0.04	0	0.08	0	0.04	0.12	0	0.04	0.12	0	0.04	0	0
0.12	0.04	0.08	0	0	0.04	0	0.04	0.08	0	0	0	0.08	0.04	0.04	0.2	0.08	0.16	0	0
0.04	0	0.04	0.04	0	0.04	0.04	0.04	0	0.16	0	0.16	0.08	0.04	0.08	0.16	0.04	0	0	0.04
0.04	0.04	0	0.08	0.08	0.08	0	0	0.08	0.16	0	0.04	0.04	0.04	0	0.12	0.12	0.08	0	0
MOTIF KExxRxx_S_xxxxxxx KE..R..S.......
letter-probability matrix: alength= 20 w= 15 nsites= 36 E= 5.6e-008
0	0	0	0	0	0	0	0	1	0	0	0	0	0	0	0	0	0	0	0
0	0	0	1	0	0	0	0	0	0	0	0	0	0	0	0	0	0	0	0
0.055556	0	0.027778	0.083333	0.027778	0.083333	0.055556	0	0.083333	0.111111	0.055556	0.111111	0	0	0.111111	0.083333	0	0.083333	0.027778	0
0.083333	0	0.027778	0.111111	0	0.083333	0	0	0.083333	0.111111	0	0.055556	0.027778	0.027778	0.138889	0.138889	0.055556	0.027778	0.027778	0
0	0	0	0	0	0	0	0	0	0	0	0	0	0	1	0	0	0	0	0
0.027778	0.055556	0.055556	0.083333	0	0.027778	0	0.055556	0.083333	0.083333	0	0.027778	0.083333	0.027778	0	0.277778	0.083333	0	0	0.027778
0.027778	0	0.055556	0.055556	0.055556	0.027778	0.111111	0	0.055556	0.111111	0	0.055556	0.055556	0.055556	0.111111	0.111111	0.083333	0.027778	0	0
0	0	0	0	0	0	0	0	0	0	0	0	0	0	0	1	0	0	0	0
0	0	0.055556	0.083333	0	0.138889	0.027778	0.027778	0.027778	0.222222	0	0	0	0.055556	0	0.138889	0.138889	0.055556	0.027778	0
0.055556	0	0.111111	0.055556	0	0.194444	0.055556	0	0.055556	0.055556	0	0.027778	0.138889	0.055556	0.027778	0.111111	0.027778	0.027778	0	0
0.083333	0	0.055556	0.111111	0.027778	0.138889	0	0.027778	0.055556	0.055556	0.055556	0.027778	0.111111	0.055556	0.083333	0.083333	0.027778	0	0	0
0	0	0.138889	0.138889	0	0.083333	0.027778	0.055556	0.027778	0.083333	0.027778	0.055556	0.138889	0	0.055556	0.138889	0.027778	0	0	0
0.083333	0.055556	0.027778	0.111111	0	0.027778	0.027778	0	0.055556	0.055556	0	0.027778	0.111111	0.055556	0.138889	0.083333	0.083333	0.027778	0	0.027778
0.055556	0	0.055556	0.166667	0	0.055556	0	0	0.055556	0.083333	0	0.027778	0.138889	0	0.027778	0.055556	0.083333	0.194444	0	0
0.083333	0.027778	0.027778	0.083333	0.027778	0.055556	0.055556	0.083333	0.027778	0.083333	0.027778	0.027778	0.027778	0	0.083333	0.083333	0.055556	0.138889	0	0
MOTIF xxIxRxG_S_xxxxxxx ..I.R.GS.......
letter-probability matrix: alength= 20 w= 15 nsites= 20 E= 2.3e-004
0.05	0	0.05	0.15	0	0.15	0	0.05	0.05	0.05	0	0.05	0.1	0.05	0.05	0.05	0.1	0	0	0.05
0.1	0	0	0.15	0	0.05	0	0.05	0	0.05	0.1	0.05	0.05	0.05	0	0.05	0.25	0.05	0	0
0	0	0	0	0	0	0	1	0	0	0	0	0	0	0	0	0	0	0	0
0	0	0	0.05	0	0.05	0.05	0.05	0	0.05	0.05	0.05	0.05	0.05	0.25	0.1	0.1	0.05	0	0.05
0	0	0	0	0	0	0	0	0	0	0	0	0	0	1	0	0	0	0	0
0	0	0.05	0.15	0	0.15	0.05	0.1	0.1	0.05	0.05	0	0	0.1	0	0.05	0.05	0	0	0.1
0	0	0	0	0	1	0	0	0	0	0	0	0	0	0	0	0	0	0	0
0	0	0	0	0	0	0	0	0	0	0	0	0	0	0	1	0	0	0	0
0.05	0	0.1	0	0	0.1	0	0.05	0	0.2	0	0	0	0	0	0.1	0.3	0.05	0	0.05
0.05	0	0.05	0.05	0.1	0	0.1	0	0	0	0	0.1	0.05	0	0	0.25	0.15	0.05	0	0.05
0.05	0	0	0.1	0.05	0	0	0	0.05	0.05	0	0.1	0.05	0.05	0.1	0.25	0	0.1	0	0.05
0	0	0.05	0.05	0.05	0.15	0	0	0	0.2	0	0	0.15	0	0.15	0.15	0.05	0	0	0
0.1	0	0.15	0.1	0.05	0.1	0.05	0	0	0	0.05	0.05	0	0.05	0	0.15	0.15	0	0	0
0.05	0	0.1	0.05	0.15	0.1	0	0	0.05	0.05	0	0.05	0	0	0.05	0.2	0.05	0.1	0	0
0.1	0	0.2	0.05	0.05	0.05	0	0.1	0	0.05	0.05	0	0.1	0	0	0.15	0.05	0.05	0	0
MOTIF xxxxRKx_S_xxExxxx ....RK.S..E....
letter-probability matrix: alength= 20 w= 15 nsites= 56 E= 1.4e-009
0.053571	0.053571	0.053571	0.053571	0.017857	0.053571	0.035714	0	0.089286	0.035714	0	0	0.089286	0.017857	0.125	0.089286	0.107143	0.089286	0.017857	0.017857
0.017857	0	0.017857	0.035714	0.017857	0.142857	0	0.053571	0.125	0.089286	0.053571	0.017857	0.035714	0.017857	0.107143	0.089286	0.160714	0	0.017857	0
0.017857	0.017857	0	0.053571	0	0.089286	0.035714	0.017857	0.125	0.089286	0.017857	0.017857	0.089286	0.089286	0.125	0.125	0.053571	0.017857	0	0.017857
0.053571	0	0.035714	0.089286	0.017857	0.125	0	0.017857	0	0.053571	0	0.017857	0.089286	0.053571	0.178571	0.071429	0.089286	0.089286	0	0.017857
0	0	0	0	0	0	0	0	0	0	0	0	0	0	1	0	0	0	0	0
0	0	0	0	0	0	0	0	1	0	0	0	0	0	0	0	0	0	0	0
0.071429	0.017857	0.089286	0.071429	0.053571	0.035714	0.017857	0.035714	0.071429	0.089286	0	0.035714	0.089286	0.053571	0.125	0.071429	0.017857	0.053571	0	0
0	0	0	0	0	0	0	0	0	0	0	0	0	0	0	1	0	0	0	0
0.089286	0	0	0.107143	0	0.035714	0	0.142857	0.053571	0.107143	0.017857	0	0	0.035714	0.089286	0.125	0.107143	0.053571	0.017857	0.017857
0.035714	0.017857	0.089286	0.196429	0.017857	0.053571	0	0.017857	0	0.053571	0.017857	0.053571	0.053571	0.053571	0	0.285714	0.017857	0.035714	0	0
0	0	0	1	0	0	0	0	0	0	0	0	0	0	0	0	0	0	0	0
0.071429	0	0.089286	0.125	0.017857	0.017857	0	0.071429	0	0.071429	0	0	0.053571	0.071429	0.071429	0.142857	0.071429	0.107143	0	0.017857
0.071429	0.017857	0.089286	0.107143	0.035714	0	0	0.053571	0.071429	0.107143	0.035714	0.035714	0.071429	0.035714	0.017857	0.196429	0.017857	0.035714	0	0
0.071429	0	0.035714	0.071429	0.035714	0.053571	0	0.035714	0.053571	0.089286	0.017857	0.053571	0.035714	0.071429	0.089286	0.125	0.071429	0.089286	0	0
0.089286	0	0.053571	0.071429	0.035714	0.053571	0	0.017857	0.125	0.107143	0	0.035714	0.089286	0.017857	0.071429	0.142857	0.017857	0.071429	0	0
MOTIF xxxxRxx_S_LxxxDxx ....R..SL...D..
letter-probability matrix: alength= 20 w= 15 nsites= 49 E= 7.9e-006
0.081633	0.040816	0.061224	0.061224	0.040816	0.020408	0.081633	0	0.040816	0.040816	0	0.061224	0.102041	0.020408	0.102041	0.081633	0.061224	0.061224	0	0.040816
0.081633	0.020408	0.040816	0.040816	0.020408	0.061224	0	0.020408	0.040816	0.040816	0.040816	0.040816	0.163265	0.040816	0.102041	0.163265	0.061224	0.020408	0	0
0.081633	0.020408	0	0.040816	0.061224	0.040816	0	0.061224	0.102041	0.102041	0	0.040816	0.040816	0.020408	0.183673	0.081633	0.040816	0.061224	0	0.020408
0.020408	0	0	0.061224	0.040816	0.040816	0.081633	0.020408	0.040816	0.061224	0.020408	0.040816	0.081633	0.081633	0.102041	0.244898	0.020408	0.020408	0	0.020408
0	0	0	0	0	0	0	0	0	0	0	0	0	0	1	0	0	0	0	0
0.183673	0	0	0	0.061224	0.040816	0.061224	0.020408	0.061224	0.040816	0	0.061224	0.061224	0	0	0.244898	0.142857	0	0	0.020408
0.020408	0.040816	0.061224	0.061224	0.020408	0.102041	0.061224	0	0.081633	0.061224	0.020408	0.061224	0.102041	0.040816	0.020408	0.22449	0.020408	0	0	0
0	0	0	0	0	0	0	0	0	0	0	0	0	0	0	1	0	0	0	0
0	0	0	0	0	0	0	0	0	1	0	0	0	0	0	0	0	0	0	0
0.040816	0.020408	0.061224	0.040816	0	0.142857	0.020408	0.061224	0.081633	0.020408	0	0.040816	0.102041	0.061224	0.020408	0.122449	0.102041	0.040816	0.020408	0
0.122449	0	0.081633	0.040816	0.020408	0.142857	0.040816	0.040816	0.020408	0.102041	0	0.040816	0.020408	0.020408	0.081633	0.183673	0.020408	0	0	0.020408
0.081633	0	0.040816	0	0	0.081633	0.020408	0.081633	0	0.163265	0.081633	0.020408	0.102041	0.020408	0.020408	0.081633	0.102041	0.061224	0	0.040816
0	0	1	0	0	0	0	0	0	0	0	0	0	0	0	0	0	0	0	0
0.061224	0	0.081633	0.040816	0.020408	0.081633	0.020408	0	0	0.061224	0.020408	0.061224	0.081633	0.040816	0.020408	0.244898	0.081633	0.040816	0.020408	0.020408
0.081633	0	0.102041	0.122449	0	0.061224	0.040816	0.020408	0.020408	0.061224	0.020408	0.020408	0.142857	0.020408	0.102041	0.102041	0.040816	0.040816	0	0
MOTIF xxMxRxx_S_xxxLxxx ..M.R..S...L...
letter-probability matrix: alength= 20 w= 15 nsites= 26 E= 1.2e-004
0.192308	0	0	0.115385	0.038462	0.038462	0.038462	0.038462	0	0	0	0	0.192308	0.076923	0	0.153846	0.038462	0.038462	0	0.038462
0.038462	0	0	0	0	0.076923	0.038462	0.038462	0.038462	0.038462	0.038462	0.115385	0.192308	0.076923	0.115385	0	0.115385	0.076923	0	0
0	0	0	0	0	0	0	0	0	0	1	0	0	0	0	0	0	0	0	0
0.038462	0	0	0.038462	0	0.038462	0	0.038462	0.230769	0.076923	0	0.076923	0.038462	0.038462	0.230769	0.115385	0.038462	0	0	0
0	0	0	0	0	0	0	0	0	0	0	0	0	0	1	0	0	0	0	0
0.423077	0.038462	0.038462	0	0	0.038462	0	0	0	0.076923	0.038462	0.076923	0	0	0	0.115385	0.153846	0	0	0
0.115385	0.038462	0.038462	0.076923	0	0	0.076923	0.038462	0	0.076923	0.038462	0.038462	0.076923	0.038462	0.076923	0.153846	0.038462	0.076923	0	0
0	0	0	0	0	0	0	0	0	0	0	0	0	0	0	1	0	0	0	0
0.038462	0	0.115385	0.076923	0	0.076923	0	0	0	0.153846	0	0.038462	0	0	0.076923	0.192308	0.076923	0.153846	0	0
0.076923	0	0.038462	0.153846	0	0.076923	0	0	0	0.038462	0	0.153846	0.192308	0.038462	0	0.192308	0	0.038462	0	0
0.038462	0.115385	0.076923	0.115385	0.038462	0	0.076923	0	0	0	0.038462	0.153846	0	0.038462	0	0.192308	0.076923	0	0	0.038462
0	0	0	0	0	0	0	0	0	1	0	0	0	0	0	0	0	0	0	0
0.153846	0	0	0.076923	0	0.038462	0.076923	0	0	0.038462	0	0.115385	0.038462	0	0.153846	0.230769	0.076923	0	0	0
0.115385	0	0.076923	0.038462	0	0.076923	0	0	0.115385	0	0.038462	0.038462	0	0.115385	0	0.038462	0.076923	0.230769	0	0.038462
0.115385	0	0.038462	0.115385	0	0.076923	0	0.038462	0.076923	0.038462	0	0.038462	0.115385	0	0.038462	0.269231	0	0.038462	0	0
MOTIF xxLxRQx_S_xxxxxxx ..L.RQ.S.......
letter-probability matrix: alength= 20 w= 15 nsites= 49 E= 2.6e-008
0.081633	0.020408	0.020408	0.040816	0.020408	0.040816	0	0.020408	0.061224	0.020408	0.020408	0.040816	0.163265	0.122449	0.040816	0.142857	0.040816	0.061224	0.020408	0.020408
0.142857	0	0.061224	0	0.040816	0.061224	0.040816	0.081633	0.142857	0.040816	0.020408	0	0.163265	0.061224	0	0.020408	0.040816	0.081633	0	0
0	0	0	0	0	0	0	0	0	1	0	0	0	0	0	0	0	0	0	0
0.122449	0.040816	0.020408	0.061224	0.040816	0.020408	0.020408	0.020408	0.081633	0.040816	0	0.020408	0.040816	0.142857	0.102041	0.081633	0.040816	0.040816	0.020408	0.040816
0	0	0	0	0	0	0	0	0	0	0	0	0	0	1	0	0	0	0	0
0	0	0	0	0	0	0	0	0	0	0	0	0	1	0	0	0	0	0	0
0.081633	0.020408	0.102041	0.081633	0.061224	0.020408	0.040816	0.020408	0.020408	0.122449	0	0.061224	0.061224	0.081633	0.040816	0.081633	0.040816	0.040816	0	0.020408
0	0	0	0	0	0	0	0	0	0	0	0	0	0	0	1	0	0	0	0
0.061224	0.040816	0.061224	0.081633	0	0.020408	0.040816	0.061224	0	0.163265	0	0.040816	0	0.061224	0	0.163265	0.102041	0.102041	0	0
0.102041	0.040816	0	0.163265	0.020408	0.061224	0.020408	0.020408	0.020408	0.040816	0	0.040816	0.102041	0.020408	0.040816	0.22449	0.040816	0.040816	0	0
0.081633	0.020408	0.020408	0.081633	0.020408	0.142857	0.020408	0.040816	0	0.020408	0	0.040816	0.061224	0.102041	0.040816	0.306122	0	0	0	0
0.102041	0.040816	0.020408	0.061224	0	0.040816	0.020408	0.020408	0.061224	0.081633	0	0.040816	0.061224	0.061224	0.061224	0.22449	0.061224	0.040816	0	0
0.061224	0	0.040816	0.122449	0	0	0.020408	0.040816	0.061224	0.061224	0	0.040816	0.102041	0.040816	0.061224	0.22449	0.040816	0.061224	0	0.020408
0.020408	0.020408	0.020408	0.102041	0.020408	0.102041	0.040816	0.040816	0.040816	0.081633	0.040816	0.081633	0.040816	0	0.081633	0.142857	0.040816	0.081633	0	0
0.040816	0	0.020408	0.081633	0	0.163265	0.040816	0.040816	0.040816	0.102041	0.020408	0	0.061224	0.020408	0.122449	0.122449	0.020408	0.081633	0	0.020408
MOTIF xxRxRxx_S_xTxxxxx ..R.R..S.T.....
letter-probability matrix: alength= 20 w= 15 nsites= 60 E= 2.6e-010
0.066667	0.033333	0.016667	0.05	0.033333	0.133333	0	0.066667	0.066667	0.033333	0	0.016667	0.083333	0.066667	0.033333	0.116667	0.083333	0.1	0	0
0.016667	0.016667	0	0.033333	0.033333	0.05	0.016667	0.016667	0.083333	0.116667	0	0.033333	0.1	0.05	0.15	0.15	0.083333	0.016667	0	0.033333
0	0	0	0	0	0	0	0	0	0	0	0	0	0	1	0	0	0	0	0
0.066667	0.016667	0.033333	0.05	0	0.066667	0.016667	0.016667	0	0.05	0.016667	0.016667	0.016667	0.083333	0.316667	0.15	0.033333	0.033333	0	0.016667
0	0	0	0	0	0	0	0	0	0	0	0	0	0	1	0	0	0	0	0
0.083333	0.033333	0.016667	0.066667	0	0.016667	0.05	0.016667	0.033333	0.016667	0.033333	0.066667	0.05	0.016667	0	0.333333	0.133333	0.016667	0	0.016667
0.1	0.05	0.066667	0.083333	0.033333	0.05	0.016667	0.033333	0.033333	0.083333	0	0.033333	0.016667	0	0.183333	0.183333	0.016667	0	0	0.016667
0	0	0	0	0	0	0	0	0	0	0	0	0	0	0	1	0	0	0	0
0.066667	0	0.1	0.166667	0	0.066667	0.016667	0.05	0.016667	0.116667	0.016667	0.016667	0	0	0.166667	0.1	0	0.066667	0	0.033333
0	0	0	0	0	0	0	0	0	0	0	0	0	0	0	0	1	0	0	0
0.05	0	0.083333	0.1	0.066667	0.066667	0.016667	0	0.016667	0.033333	0.016667	0.016667	0.133333	0.066667	0.05	0.216667	0.05	0.016667	0	0
0.1	0.016667	0.016667	0.066667	0.016667	0.033333	0.016667	0.033333	0.033333	0.033333	0	0.016667	0.133333	0.05	0.033333	0.133333	0.133333	0.083333	0	0.05
0.066667	0.033333	0.066667	0.116667	0.033333	0.033333	0.033333	0.016667	0.033333	0.066667	0.016667	0.05	0.05	0.033333	0.033333	0.183333	0.05	0.066667	0	0.016667
0.066667	0	0.05	0.05	0.016667	0.066667	0.016667	0.033333	0.033333	0.15	0	0.05	0.1	0.016667	0.05	0.2	0.1	0	0	0
0.133333	0.016667	0.066667	0.1	0	0	0	0	0.033333	0.016667	0.016667	0.016667	0.033333	0.05	0.216667	0.116667	0.083333	0.066667	0.016667	0.016667
MOTIF xxHxRxx_S_xExxxxx ..H.R..S.E.....
letter-probability matrix: alength= 20 w= 15 nsites= 20 E= 1.2e-003
0	0	0.05	0.15	0	0.05	0	0.05	0.15	0.05	0	0.05	0	0.05	0.05	0.1	0.15	0.1	0	0
0.05	0	0.05	0	0	0	0	0	0.15	0.25	0	0.05	0	0.05	0.25	0.1	0	0	0	0.05
0	0	0	0	0	0	1	0	0	0	0	0	0	0	0	0	0	0	0	0
0	0	0.05	0.05	0	0	0.05	0	0.1	0.2	0.05	0.05	0	0.2	0	0.15	0.05	0	0	0.05
0	0	0	0	0	0	0	0	0	0	0	0	0	0	1	0	0	0	0	0
0.05	0	0.05	0.1	0	0	0	0.2	0.05	0.05	0	0.05	0	0	0	0.1	0.15	0.2	0	0
0	0	0	0	0	0.05	0.55	0	0.05	0.1	0	0	0.1	0.05	0.05	0.05	0	0	0	0
0	0	0	0	0	0	0	0	0	0	0	0	0	0	0	1	0	0	0	0
0.2	0	0.1	0.15	0	0.4	0	0	0	0	0	0.05	0	0	0	0.05	0.05	0	0	0
0	0	0	1	0	0	0	0	0	0	0	0	0	0	0	0	0	0	0	0
0.1	0	0	0.05	0.05	0	0	0	0.3	0	0	0	0	0.05	0.4	0	0.05	0	0	0
0.1	0	0	0	0	0.05	0.05	0	0	0	0	0	0.65	0	0	0.05	0.05	0.05	0	0
0	0	0.05	0.05	0.2	0	0.05	0.05	0	0.1	0	0	0.05	0	0	0	0.05	0.05	0	0.35
0.15	0	0.05	0.1	0.05	0.05	0	0	0.15	0	0	0.05	0.1	0.1	0	0.1	0.05	0.05	0	0
0	0.55	0.1	0.05	0	0.05	0	0	0.05	0	0	0	0.05	0	0	0	0.1	0	0	0.05
MOTIF xxRxRxx_S_xDxxxxx ..R.R..S.D.....
letter-probability matrix: alength= 20 w= 15 nsites= 63 E= 1.9e-012
0.111111	0	0.031746	0.047619	0	0.031746	0	0.031746	0.111111	0.015873	0.015873	0	0.111111	0.063492	0.190476	0.095238	0	0.095238	0.047619	0
0.047619	0.015873	0.031746	0.079365	0	0.079365	0.031746	0.031746	0.079365	0.063492	0.015873	0.063492	0.095238	0.031746	0.111111	0.095238	0.031746	0.047619	0.015873	0.031746
0	0	0	0	0	0	0	0	0	0	0	0	0	0	1	0	0	0	0	0
0.111111	0.015873	0.063492	0.111111	0	0.111111	0.015873	0.047619	0	0.015873	0	0.015873	0.095238	0.063492	0.174603	0.095238	0	0.031746	0	0.031746
0	0	0	0	0	0	0	0	0	0	0	0	0	0	1	0	0	0	0	0
0.142857	0	0.031746	0.031746	0	0.031746	0.079365	0.047619	0.031746	0.15873	0	0.031746	0.031746	0.015873	0	0.253968	0.047619	0.031746	0.015873	0.015873
0.047619	0	0.126984	0.015873	0.047619	0.063492	0.015873	0.015873	0.047619	0.111111	0	0.079365	0.063492	0.031746	0.174603	0.047619	0.015873	0.063492	0.015873	0.015873
0	0	0	0	0	0	0	0	0	0	0	0	0	0	0	1	0	0	0	0
0.047619	0.015873	0	0.079365	0	0.079365	0.047619	0.015873	0.015873	0.111111	0.095238	0.015873	0	0.095238	0.063492	0.174603	0.015873	0.111111	0	0.015873
0	0	1	0	0	0	0	0	0	0	0	0	0	0	0	0	0	0	0	0
0.079365	0	0	0.15873	0	0.079365	0	0.047619	0.031746	0.079365	0.015873	0.031746	0.031746	0.015873	0.079365	0.269841	0.047619	0.015873	0	0.015873
0.031746	0.015873	0.095238	0.142857	0.079365	0.095238	0.015873	0.031746	0.047619	0.15873	0.015873	0.015873	0.015873	0.031746	0	0.079365	0.031746	0.063492	0	0.031746
0.031746	0.015873	0.111111	0.142857	0.015873	0.015873	0.015873	0.015873	0.047619	0.047619	0.047619	0.079365	0.063492	0.031746	0.079365	0.142857	0.031746	0.031746	0	0.031746
0.031746	0.015873	0.047619	0.111111	0	0.095238	0.015873	0	0.111111	0.079365	0	0.047619	0.079365	0.063492	0.047619	0.111111	0.047619	0.047619	0.031746	0.015873
0.095238	0.015873	0.047619	0.047619	0.015873	0.047619	0.031746	0.015873	0.015873	0.095238	0	0.047619	0.079365	0.047619	0.15873	0.111111	0.031746	0.047619	0.015873	0.031746
MOTIF xxPxRxR_S_xSxxxxx ..P.R.RS.S.....
letter-probability matrix: alength= 20 w= 15 nsites= 24 E= 3.9e-003
0	0	0	0	0.083333	0.041667	0.041667	0	0.083333	0.208333	0.041667	0	0.083333	0.041667	0.125	0.166667	0.083333	0	0	0
0	0	0.041667	0	0	0.125	0.083333	0	0	0.041667	0	0	0.125	0.041667	0.083333	0.25	0.166667	0.041667	0	0
0	0	0	0	0	0	0	0	0	0	0	0	1	0	0	0	0	0	0	0
0.041667	0	0	0	0.041667	0	0	0.041667	0.041667	0.166667	0	0	0.125	0.083333	0.291667	0.125	0	0.041667	0	0
0	0	0	0	0	0	0	0	0	0	0	0	0	0	1	0	0	0	0	0
0	0	0	0.125	0	0.041667	0.041667	0	0.041667	0	0	0.041667	0.083333	0.125	0	0.375	0.083333	0	0	0.041667
0	0	0	0	0	0	0	0	0	0	0	0	0	0	1	0	0	0	0	0
0	0	0	0	0	0	0	0	0	0	0	0	0	0	0	1	0	0	0	0
0.041667	0	0	0	0	0.125	0.083333	0	0.041667	0.041667	0	0.083333	0	0	0.208333	0.25	0	0.125	0	0
0	0	0	0	0	0	0	0	0	0	0	0	0	0	0	1	0	0	0	0
0.125	0	0.166667	0.125	0.041667	0.083333	0.083333	0.041667	0	0.041667	0	0	0.083333	0.041667	0.041667	0.125	0	0	0	0
0.083333	0.041667	0.125	0	0	0.041667	0	0.041667	0	0.041667	0	0.041667	0.125	0	0.041667	0.291667	0.083333	0.041667	0	0
0	0	0.041667	0.25	0	0.041667	0	0.041667	0	0.041667	0	0.041667	0.083333	0	0.041667	0.291667	0.083333	0	0	0.041667
0.041667	0	0	0.041667	0.041667	0	0	0.041667	0	0.166667	0	0.125	0.166667	0.083333	0.083333	0.083333	0.041667	0.083333	0	0
0.125	0	0.041667	0.083333	0.041667	0	0.041667	0	0.083333	0.083333	0.041667	0	0.041667	0.041667	0.041667	0.166667	0.083333	0.041667	0	0.041667
MOTIF xxIxRxx_S_xxxLxxx ..I.R..S...L...
letter-probability matrix: alength= 20 w= 15 nsites= 32 E= 1.6e-005
0.09375	0.03125	0.03125	0	0.03125	0.125	0	0	0.09375	0	0	0.03125	0.1875	0.09375	0.09375	0.09375	0	0.0625	0.03125	0
0.03125	0	0.0625	0	0	0.125	0.03125	0.03125	0.1875	0.03125	0	0.0625	0.0625	0.0625	0.0625	0.0625	0.125	0.03125	0	0.03125
0	0	0	0	0	0	0	1	0	0	0	0	0	0	0	0	0	0	0	0
0.0625	0	0.0625	0.03125	0	0.0625	0.03125	0.03125	0.125	0	0.03125	0.0625	0.0625	0.125	0.0625	0.125	0.09375	0.03125	0	0
0	0	0	0	0	0	0	0	0	0	0	0	0	0	1	0	0	0	0	0
0.03125	0	0.0625	0.03125	0	0.03125	0	0	0.03125	0.03125	0	0	0.0625	0.0625	0	0.375	0.1875	0.0625	0	0.03125
0.15625	0	0.0625	0.0625	0	0	0	0.0625	0.09375	0.03125	0	0.03125	0.0625	0.0625	0	0.1875	0.09375	0.09375	0	0
0	0	0	0	0	0	0	0	0	0	0	0	0	0	0	1	0	0	0	0
0.0625	0	0.1875	0.15625	0	0.03125	0.03125	0.03125	0.03125	0.125	0.03125	0.03125	0	0.0625	0.03125	0	0.0625	0.03125	0.03125	0.0625
0	0	0.15625	0.125	0	0.03125	0.0625	0.03125	0	0.03125	0	0.03125	0.1875	0.0625	0.03125	0.15625	0.09375	0	0	0
0.03125	0.03125	0.09375	0.0625	0	0.0625	0	0	0.0625	0.0625	0	0.03125	0.0625	0.03125	0.03125	0.21875	0.15625	0.0625	0	0
0	0	0	0	0	0	0	0	0	1	0	0	0	0	0	0	0	0	0	0
0.03125	0.03125	0.125	0.03125	0	0.03125	0.09375	0.0625	0.0625	0.09375	0	0.0625	0.0625	0.03125	0.03125	0.09375	0.03125	0.0625	0.03125	0.03125
0.03125	0	0.09375	0.0625	0	0.09375	0.03125	0.0625	0.03125	0.03125	0	0.0625	0.03125	0.0625	0.21875	0.03125	0.0625	0.09375	0	0
0.09375	0	0.03125	0.0625	0	0.03125	0	0.03125	0	0.09375	0	0.09375	0.0625	0.0625	0	0.21875	0.09375	0.0625	0.03125	0.03125
MOTIF KxxxRxx_S_xExxxxx K...R..S.E.....
letter-probability matrix: alength= 20 w= 15 nsites= 35 E= 3.8e-009
0	0	0	0	0	0	0	0	1	0	0	0	0	0	0	0	0	0	0	0
0.028571	0.028571	0.028571	0	0	0.085714	0	0	0.028571	0.257143	0.085714	0.085714	0.057143	0.028571	0.057143	0.114286	0.028571	0.085714	0	0
0.057143	0	0	0.028571	0	0.085714	0	0.028571	0.2	0.085714	0	0	0.057143	0.085714	0.2	0.028571	0.028571	0.057143	0.057143	0
0.028571	0.028571	0	0.171429	0.028571	0	0	0.028571	0.028571	0.114286	0	0.028571	0.057143	0.085714	0.057143	0.2	0.085714	0.028571	0	0.028571
0	0	0	0	0	0	0	0	0	0	0	0	0	0	1	0	0	0	0	0
0.057143	0.028571	0.028571	0	0.028571	0.028571	0	0.057143	0	0.028571	0	0.057143	0.057143	0.085714	0	0.257143	0.142857	0.114286	0.028571	0
0	0	0.085714	0.085714	0	0.057143	0.028571	0.028571	0.028571	0.142857	0	0.114286	0.085714	0.057143	0.057143	0.171429	0.028571	0	0	0.028571
0	0	0	0	0	0	0	0	0	0	0	0	0	0	0	1	0	0	0	0
0.085714	0	0.085714	0	0	0.085714	0	0	0.028571	0.114286	0	0.028571	0	0.057143	0.142857	0.114286	0.028571	0.171429	0.028571	0.028571
0	0	0	1	0	0	0	0	0	0	0	0	0	0	0	0	0	0	0	0
0.028571	0	0.142857	0.085714	0.028571	0.114286	0	0.085714	0.028571	0.028571	0	0.085714	0	0.085714	0.057143	0.085714	0.028571	0.028571	0	0.085714
0.028571	0	0.057143	0.114286	0.085714	0.114286	0	0.057143	0.028571	0.142857	0	0	0.085714	0	0.057143	0.085714	0.085714	0.057143	0	0
0.057143	0.028571	0.085714	0.142857	0.057143	0.028571	0	0.057143	0.085714	0.142857	0.028571	0	0.057143	0	0	0.028571	0.085714	0.085714	0	0.028571
0.028571	0.028571	0.028571	0.114286	0	0.085714	0.028571	0	0.057143	0.085714	0.057143	0	0.085714	0	0.142857	0.228571	0	0.028571	0	0
0.114286	0	0.028571	0.085714	0	0.2	0	0	0.057143	0.028571	0.028571	0.028571	0.085714	0	0.142857	0.114286	0.028571	0.028571	0	0.028571
MOTIF KxxxRxx_S_xSxxxxx K...R..S.S.....
letter-probability matrix: alength= 20 w= 15 nsites= 57 E= 7.8e-012
0	0	0	0	0	0	0	0	1	0	0	0	0	0	0	0	0	0	0	0
0.052632	0	0.070175	0	0.035088	0.070175	0	0.017544	0.087719	0.052632	0	0.017544	0.070175	0.070175	0.105263	0.192982	0.070175	0.087719	0	0
0.087719	0	0.070175	0	0.070175	0.017544	0.070175	0.035088	0.192982	0.070175	0	0.017544	0.052632	0.035088	0	0.087719	0.052632	0.087719	0.017544	0.035088
0.035088	0.035088	0.052632	0.052632	0.052632	0.070175	0.017544	0.052632	0.070175	0.035088	0	0.017544	0.070175	0.087719	0.035088	0.122807	0.070175	0.052632	0	0.070175
0	0	0	0	0	0	0	0	0	0	0	0	0	0	1	0	0	0	0	0
0.035088	0	0.017544	0.017544	0.017544	0.070175	0.052632	0.035088	0.105263	0.070175	0.017544	0.052632	0.087719	0.052632	0	0.192982	0.105263	0.017544	0.017544	0.035088
0.017544	0.035088	0	0.035088	0	0.035088	0.052632	0.035088	0.122807	0.122807	0.035088	0.017544	0.105263	0.052632	0.175439	0.122807	0.017544	0.017544	0	0
0	0	0	0	0	0	0	0	0	0	0	0	0	0	0	1	0	0	0	0
0.140351	0.052632	0.070175	0.052632	0	0.087719	0.052632	0.035088	0.017544	0.035088	0.017544	0.017544	0	0.087719	0	0.175439	0.105263	0.035088	0	0.017544
0	0	0	0	0	0	0	0	0	0	0	0	0	0	0	1	0	0	0	0
0.070175	0.017544	0.087719	0.017544	0.035088	0.087719	0.052632	0	0.017544	0.035088	0.035088	0.035088	0.157895	0.052632	0.052632	0.210526	0.017544	0	0	0.017544
0.105263	0.017544	0.087719	0.070175	0.017544	0.070175	0	0.052632	0.035088	0.035088	0.017544	0.017544	0	0.052632	0.017544	0.210526	0.087719	0.052632	0.035088	0.017544
0.087719	0	0.122807	0.105263	0	0.070175	0	0	0.070175	0.105263	0.017544	0.017544	0.105263	0.017544	0.052632	0.140351	0.087719	0	0	0
0.070175	0.017544	0.070175	0.035088	0	0.105263	0.017544	0.035088	0.035088	0.052632	0.052632	0.017544	0.052632	0.035088	0.052632	0.157895	0.070175	0.087719	0	0.035088
0.035088	0.035088	0.105263	0.070175	0.017544	0.105263	0	0.035088	0.070175	0.017544	0.035088	0.035088	0.192982	0.017544	0.070175	0.035088	0.052632	0.052632	0	0.017544
MOTIF xxxxxSx_S_EEExxxx .....S.SEEE....
letter-probability matrix: alength= 20 w= 15 nsites= 44 E= 1.2e-005
0.090909	0.045455	0.068182	0.068182	0	0.090909	0.022727	0	0.090909	0.022727	0.022727	0	0.068182	0.022727	0.045455	0.272727	0.045455	0.022727	0	0
0.022727	0	0.068182	0.181818	0	0.022727	0	0.022727	0.045455	0.045455	0.022727	0	0.045455	0.045455	0.136364	0.272727	0.022727	0.022727	0	0.022727
0.045455	0	0.181818	0.136364	0.045455	0.045455	0	0.022727	0	0.113636	0	0.045455	0.022727	0.045455	0.090909	0.068182	0.068182	0.022727	0	0.045455
0.022727	0.022727	0.068182	0.272727	0	0.022727	0.045455	0.045455	0.045455	0.022727	0	0.090909	0.022727	0.045455	0.045455	0.113636	0	0.045455	0.022727	0.045455
0.113636	0.022727	0.068182	0.136364	0.022727	0.113636	0.022727	0.022727	0	0.068182	0	0.022727	0.022727	0	0.022727	0.227273	0.045455	0	0	0.068182
0	0	0	0	0	0	0	0	0	0	0	0	0	0	0	1	0	0	0	0
0.045455	0	0.409091	0.136364	0	0.113636	0	0	0	0.045455	0.022727	0.022727	0	0.045455	0	0.113636	0.045455	0	0	0
0	0	0	0	0	0	0	0	0	0	0	0	0	0	0	1	0	0	0	0
0	0	0	1	0	0	0	0	0	0	0	0	0	0	0	0	0	0	0	0
0	0	0	1	0	0	0	0	0	0	0	0	0	0	0	0	0	0	0	0
0	0	0	1	0	0	0	0	0	0	0	0	0	0	0	0	0	0	0	0
0.113636	0.022727	0.136364	0.227273	0	0.068182	0	0	0.090909	0.045455	0	0	0.022727	0.022727	0.045455	0.045455	0.068182	0.068182	0	0.022727
0.068182	0	0.068182	0.227273	0	0.045455	0.022727	0	0.090909	0.090909	0.022727	0.022727	0.068182	0	0	0.090909	0.068182	0.090909	0.022727	0
0.113636	0	0.090909	0.136364	0.022727	0.136364	0.022727	0.045455	0.090909	0.022727	0	0.022727	0.068182	0.045455	0.068182	0.022727	0.068182	0	0	0.022727
0.068182	0	0.045455	0.113636	0.022727	0.113636	0.022727	0.022727	0.090909	0.068182	0	0.022727	0.068182	0.045455	0.113636	0.022727	0.045455	0.090909	0	0.022727
MOTIF xxxxRxx_S_Lxxxxxx ....R..SL......
letter-probability matrix: alength= 20 w= 15 nsites= 517 E= 5.4e-034
0.083172	0.007737	0.042553	0.075435	0.044487	0.065764	0.019342	0.027079	0.038685	0.081238	0.023211	0.032882	0.090909	0.044487	0.085106	0.129594	0.048356	0.03675	0.009671	0.01354
0.065764	0.017408	0.044487	0.058027	0.029014	0.061896	0.017408	0.027079	0.06383	0.102515	0.023211	0.023211	0.104449	0.056093	0.071567	0.102515	0.067698	0.040619	0.001934	0.021277
0.081238	0.015474	0.023211	0.058027	0.038685	0.06383	0.038685	0.046422	0.075435	0.088975	0.025145	0.030948	0.071567	0.046422	0.065764	0.096712	0.042553	0.058027	0.007737	0.025145
0.040619	0.01354	0.038685	0.090909	0.030948	0.083172	0.025145	0.038685	0.073501	0.06383	0.009671	0.027079	0.077369	0.069632	0.077369	0.147002	0.034816	0.042553	0.005803	0.009671
0	0	0	0	0	0	0	0	0	0	0	0	0	0	1	0	0	0	0	0
0.073501	0.011605	0.03675	0.054159	0.01354	0.069632	0.025145	0.023211	0.069632	0.058027	0.017408	0.042553	0.104449	0.077369	0	0.185687	0.06383	0.046422	0.011605	0.015474
0.087041	0.011605	0.065764	0.044487	0.023211	0.079304	0.040619	0.023211	0.032882	0.052224	0.017408	0.059961	0.069632	0.071567	0.077369	0.139265	0.042553	0.038685	0.005803	0.017408
0	0	0	0	0	0	0	0	0	0	0	0	0	0	0	1	0	0	0	0
0	0	0	0	0	0	0	0	0	1	0	0	0	0	0	0	0	0	0	0
0.052224	0.007737	0.088975	0.094778	0.015474	0.094778	0.019342	0.027079	0.044487	0.059961	0.003868	0.032882	0.098646	0.038685	0.038685	0.160542	0.048356	0.056093	0.003868	0.01354
0.071567	0.011605	0.098646	0.087041	0.021277	0.069632	0.015474	0.027079	0.01354	0.092843	0.015474	0.046422	0.034816	0.071567	0.056093	0.158607	0.05029	0.042553	0.003868	0.011605
0.065764	0.007737	0.048356	0.067698	0.025145	0.052224	0.032882	0.032882	0.042553	0.117988	0.007737	0.042553	0.079304	0.054159	0.056093	0.137331	0.059961	0.046422	0.003868	0.019342
0.061896	0.003868	0	0.085106	0.025145	0.085106	0.027079	0.034816	0.054159	0.090909	0.009671	0.044487	0.110251	0.044487	0.06383	0.137331	0.054159	0.040619	0.015474	0.011605
0.065764	0.011605	0.048356	0.088975	0.021277	0.071567	0.034816	0.040619	0.044487	0.081238	0.009671	0.038685	0.085106	0.034816	0.069632	0.137331	0.056093	0.040619	0.007737	0.011605
0.075435	0.007737	0.042553	0.083172	0.03675	0.079304	0.025145	0.01354	0.081238	0.083172	0.007737	0.030948	0.104449	0.058027	0.058027	0.11412	0.05029	0.023211	0.007737	0.017408
MOTIF xxxxxxx_S_EEEEExx .......SEEEEE..
letter-probability matrix: alength= 20 w= 15 nsites= 31 E= 3.7e-006
0.16129	0	0.064516	0.096774	0	0.032258	0	0.032258	0.064516	0.064516	0	0.064516	0.096774	0.064516	0.129032	0.064516	0.064516	0	0	0
0.129032	0	0.096774	0.096774	0.032258	0.064516	0	0.064516	0.064516	0.032258	0.064516	0.032258	0	0.064516	0.129032	0.096774	0	0.032258	0	0
0.096774	0	0.064516	0.129032	0	0.129032	0	0	0.193548	0.064516	0	0	0.032258	0	0.064516	0.096774	0.032258	0.032258	0	0.064516
0.096774	0	0.032258	0.064516	0.064516	0.064516	0	0.032258	0.032258	0.064516	0	0.032258	0.064516	0.096774	0.032258	0.16129	0.064516	0.064516	0.032258	0
0.129032	0	0.16129	0.129032	0	0.032258	0	0	0.032258	0.064516	0	0	0.032258	0.064516	0.032258	0.225806	0.064516	0.032258	0	0
0.129032	0	0.129032	0.16129	0.032258	0.032258	0	0	0.032258	0.096774	0	0.032258	0.064516	0.032258	0.064516	0	0.032258	0.064516	0	0.096774
0.064516	0	0.16129	0.16129	0.032258	0	0	0.032258	0	0.032258	0	0.032258	0.032258	0.032258	0.032258	0.322581	0	0.064516	0	0
0	0	0	0	0	0	0	0	0	0	0	0	0	0	0	1	0	0	0	0
0	0	0	1	0	0	0	0	0	0	0	0	0	0	0	0	0	0	0	0
0	0	0	1	0	0	0	0	0	0	0	0	0	0	0	0	0	0	0	0
0	0	0	1	0	0	0	0	0	0	0	0	0	0	0	0	0	0	0	0
0	0	0	1	0	0	0	0	0	0	0	0	0	0	0	0	0	0	0	0
0	0	0	1	0	0	0	0	0	0	0	0	0	0	0	0	0	0	0	0
0.032258	0	0.129032	0.419355	0.032258	0.032258	0	0.032258	0.032258	0	0.032258	0.064516	0.032258	0	0.032258	0.064516	0	0.064516	0	0
0.064516	0	0.16129	0.387097	0	0.032258	0	0.032258	0.064516	0.064516	0	0	0	0.032258	0.064516	0.032258	0	0.064516	0	0
MOTIF xxxxxxx_S_xEExxxx .......S.EE....
letter-probability matrix: alength= 20 w= 15 nsites= 833 E= 6.0e-054
0.078031	0.008403	0.060024	0.121248	0.015606	0.048019	0.020408	0.018007	0.084034	0.081633	0.018007	0.033613	0.07443	0.044418	0.056423	0.118848	0.05042	0.05042	0.004802	0.013205
0.063625	0.004802	0.056423	0.10084	0.018007	0.069628	0.020408	0.037215	0.084034	0.086435	0.010804	0.027611	0.085234	0.060024	0.061224	0.109244	0.057623	0.031212	0.006002	0.009604
0.069628	0.007203	0.084034	0.117647	0.02521	0.054022	0.012005	0.02401	0.088836	0.080432	0.016807	0.028812	0.073229	0.046819	0.063625	0.10084	0.04922	0.036014	0.0012	0.020408
0.067227	0.012005	0.072029	0.118848	0.018007	0.064826	0.015606	0.026411	0.076831	0.085234	0.021609	0.042017	0.07443	0.038415	0.061224	0.092437	0.046819	0.046819	0.004802	0.014406
0.055222	0.007203	0.068427	0.118848	0.033613	0.079232	0.022809	0.02401	0.079232	0.088836	0.010804	0.038415	0.056423	0.045618	0.048019	0.123649	0.048019	0.026411	0.007203	0.018007
0.061224	0.012005	0.098439	0.12605	0.020408	0.07563	0.013205	0.030012	0.044418	0.088836	0.006002	0.036014	0.067227	0.04922	0.057623	0.102041	0.05042	0.040816	0.004802	0.015606
0.066026	0.003601	0.102041	0.115246	0.026411	0.072029	0.022809	0.027611	0.056423	0.10084	0.010804	0.027611	0.057623	0.030012	0.04922	0.118848	0.042017	0.05042	0.004802	0.015606
0	0	0	0	0	0	0	0	0	0	0	0	0	0	0	1	0	0	0	0
0.057623	0.008403	0	0.214886	0.032413	0.078031	0.013205	0.031212	0.05042	0.085234	0.016807	0.02401	0	0.081633	0.032413	0.15006	0.038415	0.054022	0.012005	0.019208
0	0	0	1	0	0	0	0	0	0	0	0	0	0	0	0	0	0	0	0
0	0	0	1	0	0	0	0	0	0	0	0	0	0	0	0	0	0	0	0
0.07563	0.003601	0.080432	0.189676	0.014406	0.070828	0.009604	0.04922	0.069628	0.086435	0.015606	0.028812	0.043217	0.033613	0.062425	0.05042	0.055222	0.04922	0.0012	0.010804
0.061224	0.008403	0.088836	0.176471	0.018007	0.040816	0.018007	0.015606	0.072029	0.091236	0.021609	0.045618	0.067227	0.043217	0.046819	0.090036	0.030012	0.045618	0.007203	0.012005
0.103241	0.006002	0.068427	0.14886	0.018007	0.062425	0.012005	0.030012	0.07563	0.088836	0.010804	0.032413	0.066026	0.043217	0.058824	0.081633	0.045618	0.037215	0.002401	0.008403
0.082833	0.012005	0.07563	0.133253	0.021609	0.051621	0.014406	0.040816	0.086435	0.07443	0.019208	0.028812	0.046819	0.044418	0.046819	0.105642	0.054022	0.038415	0.003601	0.019208
MOTIF xxxxxxA_S_SPExxxx ......ASSPE....
letter-probability matrix: alength= 20 w= 15 nsites= 23 E= 7.6e-003
0	0.043478	0.130435	0	0.043478	0.043478	0	0	0	0.043478	0	0.043478	0.086957	0.086957	0.086957	0.26087	0.043478	0.043478	0	0.043478
0.26087	0	0.086957	0.173913	0	0.043478	0	0.043478	0.043478	0.086957	0	0.043478	0.086957	0.043478	0	0.043478	0	0.043478	0	0
0.043478	0.043478	0.043478	0.043478	0	0.26087	0	0.043478	0	0.043478	0	0	0.130435	0	0.173913	0.086957	0	0.043478	0.043478	0
0.043478	0.043478	0.043478	0.086957	0	0.130435	0	0	0.043478	0.086957	0	0	0.130435	0	0.043478	0.217391	0.043478	0.086957	0	0
0.086957	0	0.043478	0	0	0.043478	0.043478	0	0	0.130435	0	0	0.173913	0	0	0.391304	0.043478	0.043478	0	0
0.173913	0	0	0	0	0.173913	0	0.043478	0.043478	0	0	0	0.173913	0	0.086957	0.26087	0.043478	0	0	0
1	0	0	0	0	0	0	0	0	0	0	0	0	0	0	0	0	0	0	0
0	0	0	0	0	0	0	0	0	0	0	0	0	0	0	1	0	0	0	0
0	0	0	0	0	0	0	0	0	0	0	0	0	0	0	1	0	0	0	0
0	0	0	0	0	0	0	0	0	0	0	0	1	0	0	0	0	0	0	0
0	0	0	1	0	0	0	0	0	0	0	0	0	0	0	0	0	0	0	0
0.130435	0.043478	0	0.130435	0	0.043478	0	0.043478	0.043478	0.130435	0.043478	0	0.130435	0.086957	0.086957	0.043478	0.043478	0	0	0
0.086957	0	0	0.043478	0	0.130435	0	0	0.086957	0	0	0.043478	0.347826	0	0.086957	0.173913	0	0	0	0
0	0	0.043478	0.130435	0	0	0.086957	0	0.086957	0	0	0.043478	0.086957	0.043478	0.043478	0.130435	0.086957	0.130435	0.086957	0
0.130435	0	0	0.173913	0	0.043478	0.043478	0	0	0.086957	0	0	0.173913	0	0.130435	0.217391	0	0	0	0
MOTIF xxxxxxx_S_SPVxxxx .......SSPV....
letter-probability matrix: alength= 20 w= 15 nsites= 153 E= 4.7e-012
0.084967	0.006536	0.039216	0.098039	0.026144	0.098039	0.026144	0.045752	0.045752	0.098039	0.019608	0.013072	0.130719	0.019608	0.045752	0.098039	0.045752	0.045752	0	0.013072
0.039216	0	0.045752	0.065359	0.052288	0.039216	0.03268	0.03268	0.058824	0.084967	0.006536	0.026144	0.098039	0.039216	0.091503	0.150327	0.045752	0.039216	0.006536	0.045752
0.117647	0.026144	0.026144	0.065359	0.006536	0.052288	0.006536	0.03268	0.084967	0.084967	0.026144	0.03268	0.084967	0.058824	0.045752	0.111111	0.03268	0.071895	0.013072	0.019608
0.052288	0.026144	0.045752	0.078431	0.019608	0.058824	0	0.026144	0.052288	0.071895	0.019608	0.071895	0.143791	0.019608	0.071895	0.137255	0.071895	0.026144	0	0.006536
0.065359	0.006536	0.026144	0.065359	0.006536	0.071895	0.013072	0.026144	0.052288	0.026144	0.026144	0.026144	0.124183	0.091503	0.071895	0.183007	0.078431	0.03268	0.006536	0
0.084967	0	0.052288	0.078431	0.006536	0.078431	0.026144	0.026144	0.045752	0.091503	0.006536	0.045752	0.111111	0.058824	0.071895	0.098039	0.026144	0.071895	0	0.019608
0.078431	0.019608	0.071895	0.026144	0.013072	0.078431	0.026144	0.052288	0.071895	0.065359	0.013072	0.03268	0.111111	0	0.065359	0.176471	0.052288	0.039216	0	0.006536
0	0	0	0	0	0	0	0	0	0	0	0	0	0	0	1	0	0	0	0
0	0	0	0	0	0	0	0	0	0	0	0	0	0	0	1	0	0	0	0
0	0	0	0	0	0	0	0	0	0	0	0	1	0	0	0	0	0	0	0
0	0	0	0	0	0	0	0	0	0	0	0	0	0	0	0	0	1	0	0
0.052288	0.019608	0.065359	0.078431	0.013072	0.071895	0.026144	0.052288	0.091503	0.084967	0.013072	0.026144	0.091503	0.052288	0.078431	0.071895	0.045752	0.039216	0.006536	0.019608
0.039216	0.013072	0.03268	0.058824	0.026144	0.065359	0.03268	0.013072	0.078431	0.084967	0.03268	0.03268	0.058824	0.039216	0.058824	0.163399	0.078431	0.071895	0	0.019608
0.104575	0.013072	0.052288	0.091503	0.03268	0.058824	0.026144	0.026144	0.065359	0.078431	0.019608	0.019608	0.130719	0.019608	0.039216	0.078431	0.071895	0.052288	0	0.019608
0.071895	0.019608	0.03268	0.071895	0.026144	0.065359	0.013072	0.019608	0.065359	0.084967	0	0.039216	0.098039	0.058824	0.071895	0.143791	0.071895	0.039216	0	0.006536
MOTIF xxxxxxR_S_xSPxxxx ......RS.SP....
letter-probability matrix: alength= 20 w= 15 nsites= 179 E= 1.9e-019
0.055866	0.01676	0.022346	0.083799	0.03352	0.067039	0.027933	0.027933	0.027933	0.03352	0.011173	0.022346	0.139665	0.005587	0.100559	0.201117	0.083799	0.027933	0.005587	0.005587
0.072626	0.005587	0.03352	0.050279	0	0.061453	0.011173	0.01676	0.044693	0.122905	0.005587	0.039106	0.145251	0.027933	0.128492	0.117318	0.067039	0.022346	0	0.027933
0.078212	0.005587	0.027933	0.067039	0.027933	0.078212	0.039106	0.027933	0.055866	0.03352	0.011173	0.022346	0.106145	0.055866	0.128492	0.117318	0.022346	0.072626	0	0.022346
0.027933	0.01676	0.044693	0.039106	0.01676	0.072626	0.011173	0.01676	0.072626	0.03352	0.027933	0.027933	0.128492	0.022346	0.078212	0.184358	0.050279	0.089385	0.01676	0.022346
0.072626	0.005587	0.03352	0.03352	0.022346	0.067039	0.061453	0.027933	0.050279	0.089385	0.01676	0.03352	0.083799	0.044693	0.083799	0.145251	0.050279	0.050279	0.011173	0.01676
0.067039	0.01676	0.022346	0.055866	0.027933	0.050279	0.03352	0.01676	0.055866	0.03352	0.022346	0.022346	0.083799	0.067039	0.145251	0.223464	0.027933	0.005587	0.005587	0.01676
0	0	0	0	0	0	0	0	0	0	0	0	0	0	1	0	0	0	0	0
0	0	0	0	0	0	0	0	0	0	0	0	0	0	0	1	0	0	0	0
0.061453	0	0.027933	0.044693	0.027933	0.072626	0.027933	0.011173	0.067039	0.089385	0.01676	0.027933	0	0.044693	0.167598	0.178771	0.055866	0.067039	0.005587	0.005587
0	0	0	0	0	0	0	0	0	0	0	0	0	0	0	1	0	0	0	0
0	0	0	0	0	0	0	0	0	0	0	0	1	0	0	0	0	0	0	0
0.106145	0.011173	0.050279	0.055866	0.022346	0.050279	0.022346	0.044693	0.039106	0.072626	0.01676	0.03352	0.067039	0.050279	0.027933	0.150838	0.072626	0.078212	0.005587	0.022346
0.072626	0.005587	0.055866	0.044693	0.01676	0.050279	0.044693	0.03352	0.044693	0.089385	0.005587	0.039106	0.145251	0.039106	0.094972	0.106145	0.044693	0.044693	0.005587	0.01676
0.050279	0.011173	0.050279	0.067039	0.027933	0.078212	0.005587	0.01676	0.055866	0.089385	0.022346	0.061453	0.128492	0.039106	0.061453	0.106145	0.061453	0.044693	0	0.022346
0.055866	0.011173	0.067039	0.067039	0.011173	0.106145	0.027933	0.039106	0.055866	0.067039	0.03352	0.044693	0.100559	0.039106	0.083799	0.094972	0.055866	0.027933	0	0.011173
MOTIF xxDxxxx_S_xSPxxxx ..D....S.SP....
letter-probability matrix: alength= 20 w= 15 nsites= 75 E= 1.2e-006
0.053333	0.013333	0.053333	0.08	0.013333	0.08	0.026667	0.026667	0.026667	0.08	0	0	0.04	0.08	0.133333	0.186667	0.04	0.053333	0	0.013333
0.013333	0	0.093333	0.066667	0.026667	0.053333	0.026667	0.04	0.04	0.013333	0.026667	0.013333	0.106667	0.093333	0.12	0.106667	0.093333	0.026667	0	0.04
0	0	1	0	0	0	0	0	0	0	0	0	0	0	0	0	0	0	0	0
0.053333	0	0.066667	0.04	0.04	0.04	0.066667	0.053333	0.053333	0.08	0.013333	0.013333	0.093333	0.053333	0.093333	0.106667	0.026667	0.093333	0	0.013333
0.053333	0.04	0.026667	0.093333	0.026667	0.146667	0.026667	0.013333	0.053333	0.08	0.013333	0.04	0.013333	0.026667	0.08	0.146667	0.04	0.053333	0	0.026667
0.026667	0.013333	0.053333	0.08	0.026667	0.053333	0.026667	0.013333	0.08	0.08	0	0.026667	0.093333	0.133333	0.04	0.173333	0.013333	0.04	0	0.026667
0.053333	0.013333	0	0.04	0.013333	0.12	0.013333	0.053333	0.146667	0.12	0.013333	0.04	0.053333	0.026667	0	0.133333	0.013333	0.08	0.013333	0.053333
0	0	0	0	0	0	0	0	0	0	0	0	0	0	0	1	0	0	0	0
0.08	0.013333	0.013333	0.066667	0	0.08	0.066667	0.013333	0.04	0.16	0	0.013333	0	0.053333	0.053333	0.226667	0.04	0.04	0.013333	0.026667
0	0	0	0	0	0	0	0	0	0	0	0	0	0	0	1	0	0	0	0
0	0	0	0	0	0	0	0	0	0	0	0	1	0	0	0	0	0	0	0
0.133333	0	0.066667	0.053333	0	0.066667	0.04	0.013333	0.066667	0.04	0.026667	0.026667	0.106667	0.053333	0.026667	0.12	0.08	0.066667	0	0.013333
0.08	0	0.04	0.066667	0.026667	0.08	0	0.04	0.106667	0.08	0	0.013333	0.04	0.04	0.053333	0.186667	0.04	0.093333	0.013333	0
0.04	0	0.053333	0.053333	0.013333	0.053333	0	0.013333	0.08	0.08	0	0.04	0.173333	0.066667	0.093333	0.146667	0.053333	0	0.013333	0.026667
0.053333	0	0.026667	0.066667	0.026667	0.066667	0.04	0.013333	0.106667	0.013333	0.013333	0.053333	0.12	0.026667	0.066667	0.12	0.093333	0.04	0.013333	0.04
MOTIF xxxxxxx_S_SPQxxxx .......SSPQ....
letter-probability matrix: alength= 20 w= 15 nsites= 105 E= 2.2e-008
0.038095	0.028571	0.038095	0.047619	0.009524	0.047619	0	0.009524	0.066667	0.114286	0.019048	0.066667	0.133333	0.028571	0.07619	0.152381	0.057143	0.047619	0.009524	0.009524
0.057143	0.009524	0.07619	0.038095	0.028571	0.057143	0.009524	0	0.104762	0.085714	0.019048	0.019048	0.095238	0.07619	0.085714	0.07619	0.057143	0.07619	0.009524	0.019048
0.047619	0	0.028571	0.066667	0.019048	0.104762	0.009524	0.019048	0.057143	0.085714	0.009524	0.028571	0.161905	0.085714	0.057143	0.104762	0.066667	0.028571	0	0.019048
0.038095	0	0.028571	0.038095	0.047619	0.019048	0.028571	0.047619	0.057143	0.038095	0.019048	0.038095	0.161905	0.038095	0.038095	0.209524	0.047619	0.066667	0.009524	0.028571
0.057143	0	0.057143	0.066667	0.028571	0.038095	0.038095	0.028571	0.057143	0.047619	0.028571	0.038095	0.12381	0.104762	0.028571	0.180952	0.047619	0.028571	0	0
0.07619	0.009524	0.038095	0.07619	0.009524	0.104762	0.047619	0.047619	0.038095	0.057143	0.019048	0.038095	0.104762	0.038095	0.047619	0.133333	0.038095	0.07619	0	0
0.07619	0.009524	0.009524	0.057143	0.009524	0.047619	0.038095	0.028571	0.095238	0.057143	0.019048	0.019048	0.161905	0.038095	0.028571	0.161905	0.066667	0.047619	0	0.028571
0	0	0	0	0	0	0	0	0	0	0	0	0	0	0	1	0	0	0	0
0	0	0	0	0	0	0	0	0	0	0	0	0	0	0	1	0	0	0	0
0	0	0	0	0	0	0	0	0	0	0	0	1	0	0	0	0	0	0	0
0	0	0	0	0	0	0	0	0	0	0	0	0	1	0	0	0	0	0	0
0.047619	0	0.047619	0.038095	0	0.028571	0.028571	0.028571	0.114286	0.066667	0.009524	0.047619	0.2	0.057143	0.085714	0.133333	0.009524	0.038095	0	0.019048
0.085714	0.019048	0.038095	0.047619	0.019048	0.057143	0.019048	0.009524	0.057143	0.07619	0	0.019048	0.095238	0.066667	0.114286	0.152381	0.057143	0.066667	0	0
0.057143	0.028571	0.038095	0.019048	0.009524	0.066667	0.009524	0.009524	0.057143	0.12381	0.019048	0.028571	0.161905	0.095238	0.038095	0.047619	0.095238	0.07619	0	0.019048
0.057143	0	0.038095	0.009524	0.028571	0.038095	0.009524	0	0.066667	0.095238	0.009524	0.028571	0.142857	0.085714	0.152381	0.142857	0.047619	0.028571	0.019048	0
MOTIF xxxxxxx_S_xSPxKxx .......S.SP.K..
letter-probability matrix: alength= 20 w= 15 nsites= 107 E= 7.4e-007
0.056075	0	0.065421	0.084112	0.037383	0.084112	0.037383	0.018692	0.065421	0.028037	0.018692	0.018692	0.046729	0.056075	0.084112	0.102804	0.093458	0.074766	0.018692	0.009346
0.084112	0.009346	0.028037	0.065421	0.046729	0.084112	0.037383	0.065421	0.065421	0.037383	0.018692	0.018692	0.093458	0.056075	0.056075	0.149533	0.018692	0.056075	0	0.009346
0.065421	0.009346	0	0.102804	0	0.046729	0	0.028037	0.074766	0.093458	0.028037	0.009346	0.121495	0.018692	0.046729	0.196262	0.102804	0.037383	0	0.018692
0.074766	0.009346	0.028037	0.093458	0.065421	0.018692	0.018692	0.046729	0.084112	0.093458	0.028037	0.056075	0.084112	0.056075	0.009346	0.130841	0.065421	0.037383	0	0
0.056075	0	0.093458	0.074766	0.037383	0.084112	0.018692	0.018692	0.074766	0.074766	0	0.018692	0.121495	0.046729	0.018692	0.084112	0.102804	0.046729	0	0.028037
0.037383	0.018692	0.037383	0.11215	0.037383	0.084112	0	0.009346	0.074766	0.074766	0.018692	0.037383	0.056075	0.028037	0.056075	0.205607	0.065421	0.037383	0	0.009346
0.065421	0.009346	0.028037	0.084112	0.037383	0.102804	0.028037	0.037383	0.074766	0.102804	0.018692	0.018692	0.102804	0.018692	0	0.084112	0.093458	0.056075	0	0.037383
0	0	0	0	0	0	0	0	0	0	0	0	0	0	0	1	0	0	0	0
0.084112	0.028037	0.028037	0.093458	0.018692	0.074766	0	0.018692	0.11215	0.102804	0.018692	0.046729	0	0.056075	0.028037	0.149533	0.056075	0.074766	0	0.009346
0	0	0	0	0	0	0	0	0	0	0	0	0	0	0	1	0	0	0	0
0	0	0	0	0	0	0	0	0	0	0	0	1	0	0	0	0	0	0	0
[truncated: 2,367 more rows]

## Sheet: original_rolim
	Pattern	Sample Frequency	Foreground Frequency	Foreground Size	Enrichment (Sample Frequency / Background Frequency)
[truncated: 242 more rows]

[truncated: 1 more sheets: reordered_rolim]
