# Supplementary material for: Robust unsupervised deconvolution of linear motifs characterizes 68 protein modifications at proteome scale
Source: Sci Rep. 2021 Nov 18;11:22490. doi: 10.1038/s41598-021-01971-3 (PMC8602328; doi:10.1038/s41598-021-01971-3)
Supplement: Supplementary file 1 — Supplementary Information 1. [file 41598_2021_1971_MOESM1_ESM.zip › Smith et al Supplementary Data and Tables/Smith et al Supplementary Data S2/Ochoa et al/Supplementary Data S2 Ochoa et al input_Fig1b.xlsx]

## Sheet: Description
Supplementary Data S2 Ochoa et al input_Fig1b: input sequences for analysis of Ochoa et al data in momo and rolim
ochoa_original - list of original serine-centered sequences from Ochoa et al data
ochoa_reordered - list of reordered serine-centered sequences from Ochoa et al data

## Sheet: ochoa_original
DEIFYTLSPVNGKIT
IEREHQISPGDFPSL
ISPGDFPSLRKMQEL
TQEVDGLSQTDGTLT
RINIYSNSLEAVARS
AKDGASSSPESASRR
DVLSRAASLVHADDE
KAAKDGASSSPESAS
AAKDGASSSPESASR
GASSSPESASRRGQP
SRRGQPASPSAHMVS
RGQPASPSAHMVSHS
SPSAHMVSHSHSPSV
SAHMVSHSHSPSVVS
RTGPPPISPSKRKFS
GPPPISPSKRKFSME
SPSKRKFSMEPGDED
PLALTKNSLDASRPA
ASRPAGLSPTLTPGE
TKNSLDASRPAGLSP
ASYRRPPSAATTCDP
LPVASALSSHRTGPP
KELQRAASQDHVRGF
KKKDTAASGYGTQNI
GTQNIRLSRDAVKDF
GGTGFAGSGVKLQAE
AAGFLDRSTSSTPVK
GFLDRSTSSTPVKFI
FLDRSTSSTPVKFIS
QIKQEVESEEEKPDR
PDRMDIDSEDTDSNT
QLAERGLSPRTASWD
SSSRLELSSSASPQE
LELSSSASPQEERTV
SSRLELSSSASPQEE
SRLELSSSASPQEER
GPLSSHPSRYHREIA
EPGAAHTSSPQPSTS
PGAAHTSSPQPSTSR
SSPQPSTSRGLLPEA
GVIDPVHSHRVPVDV
TQTGDSSSISSFSYR
TGDSSSISSFSYREI
GDSSSISSFSYREIL
SSSISSFSYREILRE
EILREKESSAVPARS
ILREKESSAVPARSL
SSAVPARSLSSSPQA
AVPARSLSSSPQAQP
VPARSLSSSPQAQPP
PARSLSSSPQAQPPR
PPRPAELSDEEVAEL
KLKKKQESFCRLQTE
LQDILTNSKSRSGLE
GLEELVLSEMNSPSR
LVLSEMNSPSRTQTG
SRTQTGDSSSISSFS
RTQTGDSSSISSFSY
LSEMNSPSRTQTGDS
PFTAKALSGTSPDDV
AKALSGTSPDDVQPG
GPSVGPPSKDKDKVL
GPEDLPKSYDYDLII
EKFRQKASLHEAWTR
RFAIQDISVEETSAK
TYGLRPCSTNPYITL
ENRVGEPSMSAMQRK
RVGEPSMSAMQRKLE
NLQDRAPSKRSPMCN
DRAPSKRSPMCNQPS
SPMCNQPSINKATIT
TLEEDGESDTEKDSG
ESDTEKDSGSQVEED
DTEKDSGSQVEEDTS
SQVEEDTSCSDSKTL
DNREWYQSTIPQSPS
YQSTIPQSPSPAPDD
STIPQSPSPAPDDPE
HSVSEMASNKFKRML
EKKKRPMSQISGVKK
GVKKLMHSSSLTNSS
HSSSLTNSSIPRFGV
VKKLMHSSSLTNSSI
KKLMHSSSLTNSSIP
SSSLTNSSIPRFGVK
QHEVEIPSPTQKEKE
VETKKVTSSGVLLLD
VLLLDNYSDRIQVLQ
HLSEMSRSGNQVSEF
SPLDPMTSPGSGLIL
DPMTSPGSGLILQAN
RQPASAQSTPSTTPH
TPSTTPHSSPKQRPR
ASAQSTPSTTPHSSP
PSTTPHSSPKQRPRG
KEERQPASAQSTPST
YRGAQKPSPLELIRA
QAARDKQSPSQANGC
ARDKQSPSQANGCSD
PSQANGCSDHRPIDI
VEELFGTSLPKEQPA
ERNQMGDSNISSPGL
QMGDSNISSPGLQPS
SSPGLQPSTQLSNLG
MGDSNISSPGLQPST
TQLSNLGSTETLEEM
LQPSTQLSNLGSTET
FVYRRSASPYHGFTI
ASGKTSESGELHGLT
EIERSLYSDHELRAL
LKKFLEESVSMSPEE
KFLEESVSMSPEERA
LEESVSMSPEERARY
IRVTHETSAHEGQTE
EGQTEAPSIDEKVDL
GQAASDNSGPEDAKR
PKSDKGHSPEDDWIE
IFDYGNISGTRSFAD
LKPKIHGSGHVEEPA
GHVEEPASPLAAYQK
PLAAYQKSLEETSKL
SIKIRDTSQEPCGRL
TMASSLSSPVKQMPG
LLDRLDDSPDQCRDS
MKKMSRTSPADGKPR
ADGKPRLSLHEEEGS
SLHEEEGSSGSEQKQ
LHEEEGSSGSEQKQG
TKPCVPVSMKKMSRT
QQAAASQSPSLPERV
YDQNTGGSYNSSDRG
NTGGSYNSSDRGSST
YNSSDRGSSTSGSQG
SNNPRDPSSSSSMSS
NPRDPSSSSSMSSRG
RDPSSSSSMSSRGSG
PSSSSSMSSRGSGSR
SSSSSMSSRGSGSRQ
PRDPSSSSSMSSRGS
SSMSSRGSGSRQREQ
VPPPAIKSPTAQSKT
IKSPTAQSKTQLEVR
MNNGSGDSGEKHWKP
GRRHFHASQCPRPTS
SQCPRPTSPVSTDSN
NEMKTFNSPNLKDGR
VTYLKDNSTRNIFIY
LRPRNKRSRSPLELE
PRNKRSRSPLELEPE
KALYDTFSAFGNILS
SKGFGFVSFERHEDA
MLLEIDNSELLHMLE
ELLHMLESPESLRSK
HMLESPESLRSKVDE
NLATGIPSSKVKYSR
LATGIPSSKVKYSRL
PSSKVKYSRLSSTDD
KVKYSRLSSTDDGYI
VKYSRLSSTDDGYID
XXXXMMPSRTNLATG
CGADGLRSRVKYGVK
GVKTTPESPPYSSGS
SPPYSSGSYDSIKTE
DSIKTEVSGCPEDLT
MRLEIYQSSQDEPIA
RLEIYQSSQDEPIAL
DNDKMNDSEGMDPER
MSDSTWMSADPHLAS
SADPHLASSLSPSQD
PHLASSLSPSQDERM
ADPHLASSLSPSQDE
LASSLSPSQDERMRS
TPESPPYSSGSYDSI
XXXXXMASLLKVDQE
SFRERITSEAEDLVA
LDRVKLESPTVSTLT
VSTLTPSSPGKLLTR
TVSTLTPSSPGKLLT
PGKLLTRSLALGGKK
FINSRDNSPSLKEIR
PLRLLHPSPDLVSQE
HPSPDLVSQEATLSE
ARLLSSGSFGNLENL
LYLLLSLSEDPRRQP
RRQPSKVSSYATLFA
SGVQLSGSERTADAS
TADASNGSLRGLSGQ
NGSLRGLSGQRTPSP
LSGQRTPSPPRRSSP
TPSPPRRSSPGRGRS
RSPRRGPSPACSDSS
RGPSPACSDSSTLAL
PSPACSDSSTLALIH
SPACSDSSTLALIHS
KVLGRKDSGDMSVRS
KSRAPLSSSSSSASS
SSASSITSPSSNVTT
EEVAQPESVDVITSQ
VDVITSQSDSPTRAT
VITSQSDSPTRATDV
IRAQRGQSIAASLSH
IAASLSHSAGNISAL
RGQSIAASLSHSAGN
SESQTSQSESRATTP
SQTSQSESRATTPSL
ESRATTPSLPSVDNE
CSLVHSQSVLQRRRK
TLTTAALSPSKIRPH
RPHTANKSVSRQYST
DEASLKESSPSDDSI
EAEGVFVSPNKPRTT
SFPTAFFSGPLSPGG
AFFSGPLSPGGSKRK
NPIHNIPSTLDKQTN
SAYEEGESFVGDHER
ASCRQDFSPERPKAD
KSVSRQYSTEDTILS
LRRRKTISGIPRRVQ
RVQQEIDSDESPVAR
QEIDSDESPVARERN
TVIECIKSPESSESQ
TTPNSQRSPGLIYRN
KTNDPYRSLSNSSTA
NDFSEAPSSPSAQDH
DFSEAPSSPSAQDHQ
SEAPSSPSAQDHQPT
PTLGLACSQHLHSPQ
ACSQHLHSPQHKLSE
XXXXXXMSSGKSARY
XXMSSGKSARYNRFS
SARYNRFSGGPSNLP
NRFSGGPSNLPTPDV
GHGGDPSSEPTSPAS
DPSSEPTSPASTPST
TSPASTPSTRSPRLS
ASTPSTRSPRLSRRT
QGAPDVISPRYDPDS
YIRKDLRSPLTATPT
ILTNHDGSTPSKVIL
VILARQDSTPGKVFL
FFTTPDLSAQHLQLL
LQLLTDNSPDQGPNK
DIKDLPVSEQQERAF
RTVFTHLSSLKRHVK
TVFTHLSSLKRHVKS
GAALVLASGAVPARE
RDPAGDISVTPPAPA
VALPTVASKGPGSDS
TLVRRKTSSSTSPLE
VRRKTSSSTSPLEPP
LVRRKTSSSTSPLEP
RKTSSSTSPLEPPSD
KLEKVPDSPENELKS
RLFDDEASVDEPRRT
EPRRTETSLPETEVD
VEDNEEESCYILHSS
SCYILHSSSNEDKTE
GTIHDINSSLILEAP
TIHDINSSLILEAPK
TRKDGNASGTTLLEA
SLWKFETSKYYVTII
VVIGHVDSGKSTTTG
GHVDSGKSTTTGHLI
HIGQVIMSIRTKLQN
IQQLRQQSAQSQVST
SRQSILNSLSRGKKA
KEVGKLKSMDLSEYI
EPTMKTLSDDLDEAA
GVQVETISPGDGRTF
LKSTSPASEKADPGA
GAVKDKASPEPEKDF
LNLNLDRSKAEMDLK
EMDLKELSESVQQQS
DLKELSESVQQQSTP
SESVQQQSTPVPLIS
STPVPLISPKRQIRS
PEPEKDFSEKAKPSP
FSEKAKPSPHPIKDK
NSSVHTGSDVEQDAE
AEKKATSSHFSASEE
KATSSHFSASEESMD
HFSASEESMDFLDKS
TSSHFSASEESMDFL
SMDFLDKSTASPAST
DAEKKATSSHFSASE
FLDKSTASPASTKTG
KSTASPASTKTGQAG
TKTGQAGSLSGSPKP
TGQAGSLSGSPKPFS
QAGSLSGSPKPFSPQ
SGSPKPFSPQLSAPI
KPFSPQLSAPITTKT
LNFDMTASPKILMSK
GGTGRRISLSDMPRS
SLSDMPRSPMSTNSS
DMPRSPMSTNSSVHT
TGRRISLSDMPRSPM
EIKEELKSTSPASEK
KEELKSTSPASEKAD
CQMDKEPSAVKKKPK
TRSKDPGSAERTAQK
AQKRKFPSPPHSSNG
KFPSPPHSSNGHSPQ
PHSSNGHSPQDTSTS
FPSPPHSSNGHSPQD
GHSPQDTSTSPIKKK
SPQDTSTSPIKKKKK
LMSKPVLSGGTGRRI
RSPMSTNSSVHTGSD
SPMSTNSSVHTGSDV
DKTSTTGSILNLNLD
KLLYSNVSNFARLAS
ADEFADQSPGNLSSS
DQSPGNLSSSSLRRK
SPGNLSSSSLRRKLF
QSPGNLSSSSLRRKL
PGNLSSSSLRRKLFL
LSPVKCRSPLQTPSS
TPSSGQFSSSPIQAS
PSSGQFSSSPIQASA
SSGQFSSSPIQASAK
CTNINSDSPVGKKLT
NIPSTDVSSPAMDAA
IPSTDVSSPAMDAAG
QRKFTVHSPDASSGT
TVHSPDASSGTNSNG
DASSGTNSNGITNPC
ITNPCIRSPYIDGCS
SPYIDGCSPIKNWSP
CSPIKNWSPMRLQMY
YSLGSITSPSPISSP
LGSITSPSPISSPTF
TSPSPISSPTFSPIE
ITSPSPISSPTFSPI
PMRLQMYSGGTQYRT
VDLVIQSSPPQDVES
EEGFNRLSDEFSKSH
EYYDGNTSSNSRQRS
SRQRSGWSSGRSGRS
YYDGNTSSNSRQRSG
DGNTSSNSRQRSGWS
EKKSKRVSSLDTSTH
KKSKRVSSLDTSTHK
RVSSLDTSTHKSSDN
FIPKFRGSGDTSNFD
FRGSGDTSNFDDYEE
LRRIGRFSEPHARFY
KKTLGTGSFGRVMLV
IVRSQKDSKVDLIYQ
EALSGAGSSKRRKAR
DEDDDKLSESKSDGR
GRERSKKSSVSDAPV
RERSKKSSVSDAPVH
RSKKSSVSDAPVHIT
APVHITASGEPVPIS
SGEPVPISEESEELD
PVPISEESEELDQKT
DGPKFLKSGDAAIVD
GKPMCVESFSDYPPL
GIHFSIVSPRKLPAL
TKDAVRNSVCHTATV
NTGTVPGSEKDSDSM
VPGSEKDSDSMETEE
METEEKTSSAFVGKT
GSEKDSDSMETEEKT
ETEEKTSSAFVGKTP
KVSTAVLSITAKAKK
VGKTPEASPEPKDQT
TVGTPIASVPGSTNT
SSIFAAASRKRKKPK
PKEKAQPSSSEDELD
KEKAQPSSSEDELDN
EKAQPSSSEDELDNV
KEQSETVSLSEDETF
QSETVSLSEDETFSW
SAQDLSISDWLARER
ARERLRTSTSDLSRG
RTSTSDLSRGEIGDP
HNSKHNKSPTLSCRF
HNKSPTLSCRFAILK
RFAILKESPRSLLAQ
STPSEEPSPPHNSKH
EPSPPHNSKHNKSPT
LGKESTPSEEPSPPH
KKSARFKSDSGSLGD
RFKSDSGSLGDAKNE
EVQSVAESKGDEADD
DERSELISEGRPVET
GRPVETDSESEFPVF
PVETDSESEFPVFPT
DVMKKGKSTGSLLTP
KKGKSTGSLLTPTRG
LTPTRGESEKQEPTW
SLDSSRLSPEVQSVA
RLSPEVQSVAESKGD
DEADDERSELISEGR
MEIQVPPSPTDVAKS
MAQPVEISPPDSSLS
SLSKQQTSTPVLTQP
TKSSRRNSEGSELSC
SRRNSEGSELSCTEG
NSEGSELSCTEGSLT
CTEGSLTSSLDSRRQ
TLQGRRRSTSHDRVP
QGRRRSTSHDRVPQS
ATRRTGLSEGDGDKL
TVTLKRTSQGFGFTL
LMKYCPRSASQGALT
KYCPRSASQGALTSP
ASQGALTSPSVSFSN
QGALTSPSVSFSNHR
FSNHRTRSWDYIEGQ
RQQEIHKSFRGSNFT
GVSPGDVSDSATSDS
DSTKSKGSWGSGKDQ
SQAVEAPSVSVNHYS
AVEAPSVSVNHYSPN
SVSVNHYSPNSHQHI
VNHYSPNSHQHIDWK
SHLEETGSDSGTLLS
SVQIRQRSVSQERLE
QIRQRSVSQERLEDS
NIGRTGVSPGDVSDS
TSPSVSFSNHRTRSW
KTVSRTTSPPLSIPT
RTTSPPLSIPTTHLI
KKRAANASSKLQEAN
KRAANASSKLQEANA
PRDATQASYRIRESP
DVKDFLGSSEESEKN
VKDFLGSSEESEKNL
FLGSSEESEKNLRNL
VGCFDPYSDDPRLGV
TDCEHADSLAQAAED
KSIKENASAGVERLL
NVDEAFSSLARDILL
LKSGGRRSGNGNKPP
GNGNKPPSTDLKTCD
FNSTRSPSPTECCHM
RTPMAGVSPKKAHPC
KTCVADESAENCDKS
SAENCDKSLHTLFGD
DAEAEVASLNRRIQL
IIIKKEVSPEVVRSK
VSPEVVRSKLSPSPS
EVVRSKLSPSPSLRK
VRSKLSPSPSLRKSS
SKLSPSPSLRKSSKS
SLRKSSKSPKRKSSP
DSDGYENSTDGEMCD
DEPKDVASEVNLTAY
QGPVELLSIPEDAPE
EDDDKSDSGPDLARG
GKGNIETSSEDEDDT
KGNIETSSEDEDDTA
DSEDDDKSDSGPDLA
YAVVDCDSPETASKI
EPTETLLSEKEINAR
EINAREESLVEELSP
ESLVEELSPASEKKP
VEELSPASEKKPVPP
EKKPVPPSEGKSRLS
EVITVEKSSPATSLF
VITVEKSSPATSLFV
EKSSPATSLFVELDE
SDNSGQVSPPESPTV
GQVSPPESPTVTTSW
SEGKSRLSPAGEMKP
EEVKSLDSNGAGEKS
SNGAGEKSENNSSNS
GEKSENNSSNSDIVH
EKSENNSSNSDIVHV
SENNSSNSDIVHVEK
VPPSEGKSRLSPAGE
PVGKEXSSTVLTGLR
GDAKVELSPGPPKPA
PVGGEHPSAAAPGPG
EIQELKASPKIFQKT
PPTARLTSSLEAGLQ
PTARLTSSLEAGLQR
VSRDRKVSPKSEFTS
SEFTSRDSQSSDKQI
KLPNSKQSQDEPLRS
KKAPAGPSLEETSVS
SLEETSVSSPKGSSE
LEETSVSSPKGSSEP
GPSLEETSVSSPKGS
EKDGVSSSFSSSSWK
SSSWKRVSSSESDFS
GVSSSFSSSSWKRVS
SSWKRVSSSESDFSD
SWKRVSSSESDFSDA
VSSSFSSSSWKRVSS
KRVSSSESDFSDAEG
SSSFSSSSWKRVSSS
VVLPKEDSCSGSDAG
LPKEDSCSGSDAGSA
KEDSCSGSDAGSAAG
GEEEEKESSGEIEAA
EEEEKESSGEIEAAP
KLSDLAQSDPEVRRA
IKPQQSESSASRPTL
KPQQSESSASRPTLN
QQSESSASRPTLNKK
LSVAEDTSDHRRAFT
SSSESDFSDAEGGMQ
DDTGAPHSPQERDQM
PSSLGVQSLPLDGSG
GLGVVPVSASPSSVE
GVVPVSASPSSVEVH
PVSASPSSVEVHPVL
SKVPGISSIEQGMTG
PQATSAPSPAPKQSF
EEELCHHSSSSTPLA
EELCHHSSSSTPLAA
ELCHHSSSSTPLAAD
LCHHSSSSTPLAADK
SFVPKPGSLKRGLNS
SLKRGLNSQSSDDHL
KRGLNSQSSDDHLNK
RGLNSQSSDDHLNKR
DDHLNKRSRSSSMSS
HLNKRSRSSSMSSLT
LNKRSRSSSMSSLTG
NKRSRSSSMSSLTGA
RSRSSSMSSLTGAYT
SRSSSMSSLTGAYTS
NKRRRHDSSGSGHSA
KRRRHDSSGSGHSAF
RRHDSSGSGHSAFEP
DSSGSGHSAFEPLVA
PPPQLGYSITAEDLD
LDLEKKASLQWFNQA
NSQSTPGSSGQRKRK
SLTGAYTSGIPSSSR
SSRNAITSSYSSTRG
YSSTRGISQLWKRNG
SRNAITSSYSSTRGI
NAITSSYSSTRGISQ
LWKRNGPSSSPFSSP
WKRNGPSSSPFSSPA
KRNGPSSSPFSSPAS
GPSSSPFSSPASSRS
PSSSPFSSPASSRSQ
SPFSSPASSRSQTPE
PFSSPASSRSQTPER
ALTPSFGSSFTFGNS
GTQNTSPSSPAAPAA
APPDRRFSRSAIPEQ
AIPEQIISSTLSSPS
QIISSTLSSPSSNAP
IISSTLSSPSSNAPD
SSTLSSPSSNAPDPC
PFGSSAKSPLPSYPG
SAKSPLPSYPGANPQ
QVYLTTDSRRSDPLL
LKKPGAASPLASRQN
QGEAREGSPRDNPTA
APGTGGDSVCGETHR
RERPGLGSNPCIPFF
RLAHLLASAQKEPEA
EPTQPRQSGSFRVLQ
QGMVDDGSDDRPAGT
DRPAGTRSVRAPVTK
LKELENLSPEEAAHQ
GLGETRGSEDETDDD
VSQLGVKSPGLYFLT
XXXXXMDSAGQDINL
GQDINLNSPNKGLLS
SPNKGLLSDSMTDVP
NKGLLSDSMTDVPVD
LKRRLGLSTLGELKQ
GELKQNLSRSWHDVQ
LKQNLSRSWHDVQVS
SWHDVQVSSAYVKTS
WHDVQVSSAYVKTSE
KKTQETLSQAGQKTS
QEERRRRSFQDYTGQ
QPGGTKYSLIPDEEE
EEKEEAKSAEFEKPD
PDPTRNPSRKRKKEK
NIPVIPLSDSPPPSR
PVIPLSDSPPPSRWK
LSDSPPPSRWKPGQK
LRAYRPPSGEKWSKG
KSDKDVQSSLTHSSR
SDKDVQSSLTHSSRD
VQSSLTHSSRDSYRS
QSSLTHSSRDSYRSK
SKRDWSKSDKDVQSS
LTHSSRDSYRSKSHS
SSRDSYRSKSHSQSY
RTLKENLSDHLRNGS
WSKGDKLSDPCSSRW
NILKTEKSSEEDLSG
ILKTEKSSEEDLSGK
KHDTVTVSSDLDQFT
HDTVTVSSDLDQFTK
KRRILIPSDIESSKS
LIPSDIESSKSSTRR
IPSDIESSKSSTRRM
SDIESSKSSTRRMKS
DIESSKSSTRRMKSS
PDVAPIVSDQKPSVS
IVSDQKPSVSKSGRK
SDQKPSVSKSGRKIK
KSPRKTASQLSENKP
RKTASQLSENKPVKT
ESKEKKVSENNETIK
KWDSESNSERDVTKN
SKNDSHPSSDKEEGE
KNDSHPSSDKEEGEA
TPSRDDDSQSRSPSR
SDHLRNGSKPKRKNY
YAGSKWDSESNSERD
GSKWDSESNSERDVT
KQDSSSASLASAGES
SSSASLASAGESTGK
SLASAGESTGKKEVA
DKLSDPCSSRWDERS
SSRWDERSLSQRSRS
RWDERSLSQRSRSWS
ERSLSQRSRSWSYNG
SLSQRSRSWSYNGYY
SQRSRSWSYNGYYSD
WSYNGYYSDLSTARH
NGYYSDLSTARHSGH
SRSSLDYSSDSEQSS
RSSLDYSSDSEQSSV
SLDYSSDSEQSSVQA
YSSDSEQSSVQATQS
PAKVEETSPLGNARL
KNKVRPGSLFDEVRK
APNAATSSAVEVKVL
APEIDPSSDGSNFGW
IDPSSDGSNFGWETK
ASLRSFSSDRSYTLN
RSFSSDRSYTLNRSS
SYTLNRSSYARDSMM
RSSYARDSMMIEELL
TREFDSDSLRHYSWA
LKELGDDSLPAEGYM
SGEAASCSPIIMPYK
KAAHSRNSMDRPKLF
TSSLPPGSVKAAPAQ
PAQVRPPSPGNIRPV
ENVLFLTSGTRRAVS
SGTRRAVSPSNPKAR
RIIHGTASYKKERER
TRRAVSPSNPKARQP
GNGKPVGSPHVVTSH
GSPHVVTSHQSKVTV
QSKVTVESTPDLEKQ
KQKHNRWSWGGSLHG
WGGSLHGSPSIHSAD
NRWSWGGSLHGSPSI
FVTPPEGSSRRRIIH
VTPPEGSSRRRIIHG
RLLTPTHSFLARSKS
THSFLARSKSTAALS
SFLARSKSTAALSGE
SVSTMNLSKYVDPVI
PVISKRLSSSSATLL
VISKRLSSSSATLLN
ISKRLSSSSATLLNS
SKRLSSSSATLLNSP
SSATLLNSPDRARRL
RARRLQLSPWESSVV
VQDKKNASSRPASAI
QDKKNASSRPASAIS
NASSRPASAISGQNN
SRPASAISGQNNNHS
SGQNNNHSGNKPDPP
SADPDRRSVSTMNLS
DPDRRSVSTMNLSKY
RLWLPSKSLPHLPGT
GTPRPTSSLPPGSVK
DCSKLTHSLSTSDIT
SKLTHSLSTSDITAI
LTHSLSTSDITAIPE
PDCRRTISAPVVRPK
DIPTLPTSEHKCIHS
AHKKETESDQDDEIE
TAPEPDASPRLAVDF
LDEYNPFSDSRTPPP
EYNPFSDSRTPPPGG
AGYDCTNSPTKNGSF
SFKKKVSSTDPRPRD
DWRGPPNSPDLKLSD
NSPDLKLSDSDIPGS
PDLKLSDSDIPGSSE
SDSDIPGSSEESPQV
VLASVTASLKEHPRG
GTLLSDGSPALSRNV
SDGSPALSRNVGMTV
STSRNRRSLSPILPG
SRNRRSLSPILPGRH
PILPGRHSPAPPPDP
DPGFPAPSPPPADSP
PSPPPADSPSEGFSL
PPPADSPSEGFSLKA
DSPSEGFSLKAGGTA
LKERRQESLEEGSDR
IKESKKESSVGGEDL
KESKKESSVGGEDLD
VGGEDLDSYPDFLHK
SCVDSFGSPLGLDKR
YEARHVVSPEQIATS
ILEEPVDSDSTKTLT
EEPVDSDSTKTLTKQ
KRTFGSTSQSSSFSK
GSTSQSSSFSKIHKR
NYRMIKKSGESYPVH
DTTLNRCSCSFRVLV
TLNRCSCSFRVLVVS
RALPNNTSSSPQPKK
ALPNNTSSSPQPKKK
LPNNTSSSPQPKKKP
CPHHERCSDSDGLAP
HHERCSDSDGLAPPQ
XXMEEPQSDPSVEPP
EEPQSDPSVEPPLSQ
PSVEPPLSQETFSDL
PVQLWVDSTPPPGTR
IPGPEETSEKVENGS
SEKVENGSLCDQEID
LCDQEIDSICSIERA
ASDSLGGSVPKAATT
ATPAATTSPKESSEP
RSRPRANSGGVDLDS
SGGVDLDSSGEFASI
GGVDLDSSGEFASIE
QGDLNPESPAALGQD
SEPPAPASSPEAASP
EPPAPASSPEAASPT
ASSPEAASPTEQGPA
PADHHGPSDEEQGSP
PSDEEQGSPPEDKLL
AKHHGKDSDKEERGE
EERGEEDSENESTHS
RVFPWASSLQRHMLT
HMLTHTDSQSDAETA
LTHTDSQSDAETAAA
AEETEGPSDGESAAE
EGPSDGESAAEKRSS
QATAETASPVHREEH
LLRAKRNSYTNCLQK
SNTTASDSLGGSVPK
KVTAGWPSEPGQGDL
NIPRCRNSITSATDE
ALQNGKDSSLTEMSV
LQNGKDSSLTEMSVS
LKVQRSISANQKQRR
NQKQRRFSDHAGPSI
AHARRGTSTGIISKI
DVARKLGSTTVGSKS
LGSTTVGSKSEMTAS
STTVGSKSEMTASPL
SKSEMTASPLVGPER
TKRPQANSVESEQKE
PRHQKSMSTSGHPIK
SGNLCQRSRPSSDLN
LCQRSRPSSDLNNST
CQRSRPSSDLNNSTL
LNNSTLQSPAHLKVQ
PSSDLNNSTLQSPAH
PRGSSSRSTFHGEQL
AYNGPPASPSHETGA
LSMKGGASTTSTTPT
TTPTPTPSSTSTSRP
TPTPTPSSTSTSRPV
PVPTAQLSPTEISAV
RSHHKDHSDSESTSS
MTADAVCSPSHGDSK
PSHGDSKSPGLLSSD
KSPGLLSSDNPQLSA
AISTATPSPKSTEQT
VHTKTDNSVASSPSS
KTDNSVASSPSSAIS
TDNSVASSPSSAIST
NSVASSPSSAISTAT
SVASSPSSAISTATP
SSPSSAISTATPSPK
CRLCGEASRGRAPSR
ASRGRAPSRDEGSLL
APSRDEGSLLLGSRR
EAPGTKRSPSAPAAT
PGTKRSPSAPAATSS
AATSSASSSTSSYKR
RLCDQRFSPLLHSSR
ATRVTRRSTQESLTA
TRRSTQESLTAGGTD
DAPSKRHSTSDLSDA
RHSTSDLSDATFSDI
PSKRHSTSDLSDATF
RLPNRIPSLRMLRSF
XXXMDEPSPLAQPLE
HSRFIIGSVSEDNSE
RFIIGSVSEDNSEDE
GSVSEDNSEDEISNL
DNSEDEISNLVKLDL
VPFIHVPSPAVPKLS
ELLYGGTSPTAETIL
LEVNGRESEEENLNK
PIVKPQTSPEYGQGI
DYNVLPASENPQLRQ
TSYILPSSTLSLTHA
ILPSSTLSLTHAKNQ
ILGHYVGSFEDPYHS
KSNAENISIPKYREV
VWDKDKTSIHIMPDT
RSREQSRSASALSIS
SRSASALSISGGEEK
REQSRSASALSISGG
SASALSISGGEEKSE
GEEKSEHSEAPDHHL
GHHIGAQSIEDDPKI
AKGKYTFSPDTPHIS
WYKGLGWSPAGSLEV
GKHIGFRSLEDDPKL
DYKHILHSYSYPPDS
KHILHSYSYPPDSIN
VKHKYTMSPDLPQFL
KKHLAQGSYTTLPET
GKXVGFXSLQDDPKL
KKVQDQLSEVKYRMD
HAYKLQSSNLYKTSL
NIDRLYRSVYEKNKM
EVYQRNKSNCTIEPD
KKNMQDFSDINYRGI
KRNQENISSVLYSDS
SSVLYSDSFRKQIQG
GHHVGFRSLQDDPKL
TYLPDAMSLEHTRNV
AEKNKRASEIISEKK
EAPDHHLSTYSDGGV
YEKTKAKSINYCETP
SQLGIWRSIPDRPEH
YKKGYEKSKTSFHTP
YEKTKAKSMNYCETP
PEVVLAKSNAENISI
FLQAAKSSLQQSDFE
TELPQQRSSSVATQQ
LPQQRSSSVATQQTT
ATQQTTVSSIPSHPS
TQQTTVSSIPSHPST
SSIPSHPSTAGKIFR
TTVSSIPSHPSTAGK
EKWKTKFSSPVDMLG
KWKTKFSSPVDMLGV
VWRTNPGSVFDYDPA
RTSDYEQSETSKPAL
SSSKKMGSIFDREDQ
FDREDQASPRAGSLA
QASPRAGSLAALEKR
NKAPEGRSPLSAEEL
PEGRSPLSAEELMTI
RAPPTLLSTSSGGKS
PPTLLSTSSGGKSTI
PTLLSTSSGGKSTIT
EKEGAAGSPGGPRAA
GPRPCQRSLSVLSPR
RPCQRSLSVLSPRQP
QRSLSVLSPRQPAQN
QPAQNRESTPLASGP
TPLASGPSSFQRAGS
KETPAAQSPTRGPSD
DRVHKFTSDSPMAAR
VHKFTSDSPMAARLQ
TTPASSSSGSSSRGP
PASSSSGSSSRGPSD
ASSSSGSSSRGPSDT
SSSSGSSSRGPSDTS
SDTSSRFSKEQRGVA
KTFSSSSSSKKMGSI
TFSSSSSSKKMGSIF
STITRVNSPGTLARL
GTLARLGSVTHVTSF
GSVTHVTSFSHAPPS
GTPQAALSPLTPARL
PARLLGPSLTSTTPA
LTSTTPASSSSGSSS
TSTTPASSSSGSSSR
STTPASSSSGSSSRG
LYSGRPNSGSREDSK
LDKMLDQSTDFEERK
ARTTTVESSFVRRSE
RTTTVESSFVRRSEN
ESSFVRRSENGSGST
QTKTFSSSSSSKKMG
TKTFSSSSSSKKMGS
PRAAVQRSTSFGVPN
AAVQRSTSFGVPNAN
FGVPNANSIKQMLLD
PSPPKTTSPEPQESP
TSPEPQESPTLPSTE
NQHAKEESLADDLFR
IETNDTFSDEAVPES
VPESSKISQENEIGK
SDEAVPESSKISQEN
DEAVPESSKISQENE
SADNRKLSAPVSQKM
RKLSAPVSQKMHRKI
KMHRKIQSSLSVNSD
RKIQSSLSVNSDISK
MHRKIQSSLSVNSDI
QSSLSVNSDISKKSK
LSVNSDISKKSKVNA
EVEEKRASPPVSPIP
KRASPPVSPIPVSEY
PVSPIPVSEYCESEN
RQMSAILSMRDFSTE
DFSTEHKSPQPTKNF
NLSEGKKSAELNSPL
KKSAELNSPLRERLS
SPLRERLSPENRTTD
IASEASFSSSEGSPL
SEASFSSSEGSPLSR
SFSSSEGSPLSRHEN
NCILQTLSSPDSEKE
CILQTLSSPDSEKES
QTLSSPDSEKESSTN
AIHSSESSCSLPSIL
SNALWDESDDSNSEI
LWDESDDSNSEIEAA
DESDDSNSEIEAALR
VPATFAPSPTPAVVS
GSTDAGDSPVGTTTA
XXXXMTDSKYFTTNK
IDRFQKASVSGPNSP
ASVSGPNSPSETRRE
RFQKASVSGPNSPSE
VSGPNSPSETRRERA
DHQVAALSERYDKLK
CRHVITLSQRGLDGL
CKQCIERSASLISQA
QCIERSASLISQAEH
TPEQSKRSTMVGTPY
TKSIYTRSVVESIAS
PPLAPPVSEEEDEEE
AGAPVVGSGSSGGGN
APVVGSGSSGGGNAF
PVVGSGSSGGGNAFT
GAMEHTNSNESDSSP
TNSNESDSSPGRSPM
SDSSPGRSPMQAVHP
EHTNSNESDSSPGRS
NSNESDSSPGRSPMQ
LVTTANHSPDFDHDR
GGLREGRSNGETPAV
QQQQQQVSGLKSPKR
QQVSGLKSPKRNDKQ
VHTPKRESLSHEEHP
GPIRRRYSDKYNVPI
KYNVPISSADIAQNQ
PPATKADSVDVEVRV
SMRESPVSAPLEGLI
CRALPRGSPHSDLKE
LPRGSPHSDLKERTV
EAPKAQLSPGIYDDT
PGIYDDTSARRTPVS
DRPSSTGSTQFPYNP
SDAIEVISPASSPAP
IEVISPASSPAPPQE
EVISPASSPAPPQEK
SHRYETPSDAIEVIS
SLLNPTGSILVSSPL
PTGSILVSSPLKPNP
TGSILVSSPLKPNPL
PTTETAPSTSPSLAV
TETAPSTSPSLAVPS
TAPSTSPSLAVPSTK
KDARERGSQSSDSSS
GSQSSDSSSSLSSHR
RGSQSSDSSSSLSSH
LTPTQRESIPAKSPV
RESIPAKSPVPGVDP
PGVDPVVSHSPFDPH
VDPVVSHSPFDPHHR
QGMSMRESPVSAPLE
PIIEGSISQGTPIKF
FDNNSGQSAIKHNVK
EQRNDARSPGSISYL
NDARSPGSISYLPSF
SVSSRGHSFADPASN
HSFADPASNLGLEDI
PDVARGLSPREQPLG
SRMPIEDSSPEKGRE
RMPIEDSSPEKGREE
SIPSLRGSITQGTPA
RGSRPGKSPERSHVS
PERSHVSSEPYEPIS
AGAIQEGSITRGTPT
TVRSRHTSVVSSGPS
SRHTSVVSSGPSVLR
ERIAAASSDLYLRPG
DLYLRPGSEQPGRPG
EQPGRPGSHGYVRSP
HGYVRSPSPSVRTQE
FPPRPYNSASMSPGH
PEPEKPVSPPPVEQK
SKSNSRKSKSPIPGQ
SNSRKSKSPIPGQGY
TRPIIEGSISQGTPI
SPTPGYPSQYQLYAM
PLTMRMLSSTPPTPI
LTMRMLSSTPPTPIA
NQQIARPSQEEKVEE
TPQQPPTSTFQNSPS
PTSTFQNSPSALVST
STFQNSPSALVSTPV
GSHGYVRSPSPSVRT
TKTSNRYSPESQAQS
SNRYSPESQAQSVHH
SPESQAQSVHHQRPG
VHHQRPGSRVSPENL
QRPGSRVSPENLVDK
YLGTERPSSVSSVHS
LGTERPSSVSSVHSE
ERPSSVSSVHSEGDY
SSVSSVHSEGDYHRQ
YIKQEEFSPRSQNSQ
FSPRSQNSQPEGLLV
QIDLECRSSTSPCGT
IDLECRSSTSPCGTS
SPCGTSKSPNREWEV
LECRSSTSPCGTSKS
STSPCGTSKSPNREW
HEISLKRSYESVEGN
GNIKQGMSMRESPVS
TPRATTESFEDGLKY
PKQIKRESPPIRAFE
PRTAHEISLKRSYES
SEIIDGLSEQENNEK
LVDKSRGSRPGKSPE
PGKSPERSHVSSEPY
SPERSHVSSEPYEPI
SEPYEPISPPQVPVV
TPVRTKTSNRYSPES
KAEPYVASEYKTVHE
DKDEDAASLGSQKGG
EDAASLGSQKGGITK
KGSTLDNSLHKDLLG
GAISGIASPYTTSTP
IASPYTTSTPNINSV
NSVRNADSRGSLIST
RNADSRGSLISTDSG
DSRGSLISTDSGNSL
GSLISTDSGNSLPER
ISTDSGNSLPERNSE
NSLPERNSEKSNSLD
PERNSEKSNSLDKHQ
SLDKHQQSSTLGNSV
LDKHQQSSTLGNSVV
QSSTLGNSVVRCDKL
EQSKLEGSGSGLDSY
SKLEGSGSGLDSYLP
RNSEKSNSLDKHQQS
SPALMNGSGQSPSVL
LMNGSGQSPSVLKGI
NGSGQSPSVLKGILH
NPSQVNGSRNSPDEC
QVNGSRNSPDECSVA
RNSPDECSVAKGGKM
KGGKMVGSPDTVGMN
TVGMNYGSYMEEKHM
CGLGQENSDNEHLVE
HLVENEVSLLLEESD
VSLLLEESDLRRSPR
EESDLRRSPRVKTTP
SKKKDELSDYAEKST
PNTKDFDSSEDEKHS
NTKDFDSSEDEKHSK
KDQSDETSEDDKKQS
SDDISRDSDGMDEQC
TKEIQSGSSSSDAEE
EIQSGSSSSDAEESS
IQSGSSSSDAEESSE
LKTSQEGSSDDAERK
KTSQEGSSDDAERKQ
KQERETFSSAEGTVD
QERETFSSAEGTVDK
TDNSEISSATKLRQL
LRHKLTVSDGESGEE
LTVSDGESGEEKKTK
VTENLVLSSHTGFCQ
TENLVLSSHTGFCQS
SHTGFCQSSGDEALS
HTGFCQSSGDEALSK
GDEALSKSVPVTVDD
SEESEETSSPPRLAM
EESEETSSPPRLAMN
NQNTDKISGSGSNSD
NTDKISGSGSNSDMM
DKISGSGSNSDMMEN
ISGSGSNSDMMENSK
NSDMMENSKEEGTSS
SRSKRKPSIVTKYVE
IVTKYVESDDEKPLD
RKQADITSSSSSDIE
KQADITSSSSSDIED
KKKRQTQSESSNYDS
KRQTQSESSNYDSEL
RQTQSESSNYDSELE
SESSNYDSELEKEIK
KGKRKRKSSTSGSDF
GKRKRKSSTSGSDFD
RKSSTSGSDFDTKKG
KKVQDGLSDIAEKFL
LHDFLAHSSEESEET
HDFLAHSSEESEETS
LAHSSEESEETSSPP
KMEQQYESSSDGTEK
MEQQYESSSDGTEKL
EQQYESSSDGTEKLP
TVDQNSDSDEMLAIL
LKEVSRMSHSSSSDT
VSRMSHSSSSDTDIN
SRMSHSSSSDTDINE
RMSHSSSSDTDINEI
GHKNLKTSQEGSSDD
EAKNQVNSESDSDSE
KNQVNSESDSDSEES
QVNSESDSDSEESKK
VKEKQKLSVPVRKKD
RKKDKRNSSDSAIDN
KKDKRNSSDSAIDNP
DKRNSSDSAIDNPKP
ETVNEDASNENSEND
EDASNENSENDITMQ
TETNPVTSNSDEECN
TNPVTSNSDEECNET
KLPKSKQSETVDQNS
SETVDQNSDSDEMLA
NKVYEHTSRFSPKKT
YEHTSRFSPKKTSSN
APPAKNTSPGPVSSP
NTSPGPVSSPGRASG
TSPGPVSSPGRASGT
AEASLNKSKSATTTP
ASLNKSKSATTTPSG
KSATTTPSGSPRTSQ
ATTTPSGSPRTSQQN
PSGSPRTSQQNVYNP
QQNVYNPSEGSTWNP
VYNPSEGSTWNPFDD
RNQIHVKSPPREGSQ
KSPPREGSQGELTPA
GELTPANSQSRMSTN
DRPWAGWSGGRGIHR
NPNPNHPSSSGSFSD
PNPNHPSSSGSFSDA
NPNHPSSSGSFSDAD
NHPSSSGSFSDADLA
PSSSGSFSDADLADG
LEDVVQRSGHGTEFN
IRNPFRGSPKCFRSV
GSPKCFRSVSPERMS
PKCFRSVSPERMSRR
EAADKGHSPAQKPKT
PAQKPKTSSGTKPSV
AQKPKTSSGTKPSVK
SSHRFRRSRSPMHYM
HRFRRSRSPMHYMYR
KPSVKPTSATKSDSN
LDIKAGNSDSEEDDA
IKAGNSDSEEDDANG
PVGGKAKSPMFPALG
FPALGEASSDDDLFQ
PALGEASSDDDLFQS
KLTDEDFSPFGSGGG
EDFSPFGSGGGLFSG
GSGGGLFSGGKGLFD
ELSKKKASALLFSSD
KASALLFSSDEEDQW
ASALLFSSDEEDQWN
FKEKAVASPEATVSQ
ASPEATVSQTDENKA
LFEDDVDSGGSLFGS
DDVDSGGSLFGSPPT
SGGSLFGSPPTSVPP
EAPPLLFSDEEEKEA
ASQTHLASDSRSKGE
SKGEPRDSGTLQSQE
RDSGTLQSQEAKAVK
AKAVKKTSLFEEDEE
GRTDVAESEKEGLLT
KEGLLTRSAQETVKH
KKERRTPSDDEEDNL
GEADLFDSGDIFSTG
IFSTGTGSQSVERTK
STGTGSQSVERTKPK
HPESIQGSKEKGIWK
KPETPQDSSGLAPFK
SSETEDMSVPRGPIA
QWADGAISPNGHRPQ
VKHSDLFSSSSPWDK
KHSDLFSSSSPWDKG
HSDLFSSSSPWDKGT
SDLFSSSSPWDKGTK
LPELAFPSSEHRRSH
PSSEHRRSHGLESVP
PELAFPSSEHRRSHG
RRSHGLESVPVLPGS
SEEGSVGSDRGSIVD
SVGSDRGSIVDTEEE
LLEPSVGSLFGDDED
EDDDLFSSAKSQPLV
DLFSSAKSQPLVQEK
PRTKTVLSLFDEEED
SVPVLPGSGEAGVSF
ENTRPKRSRPTSFAD
PKRSRPTSFADELAA
LFAIAKDSQKKTQRV
QKKTQRVSLLFEDDV
RKLRKEQSLHYGSVL
SSNVHVGSRGSKKNY
GSKKNYQSQADIPIR
QADIPIRSPFGIVKA
MNDYYAASPRIFPHL
RSFFSVESGTKMSGL
KMSGLHISGGQSVLE
DSNLGGHSIRCKSKN
NLEDDTLSECKQVSD
KPTSATKSDSNLGGH
TSATKSDSNLGGHSI
QMDFPGESSNNRSFF
GESSNNRSFFSVESG
SVAVKQSSVTQVTEQ
VTQVTEQSPKVQSRY
GHSIRCKSKNLEDDT
KTKLESLSQVGPVNE
EELPLNESADITFAT
SSGKSVASDVPEELD
RGETHLWSPQVSEDG
HLWSPQVSEDGKAHP
QSLSKEGSIGGSGGS
EYEEEIHSLKERLHM
LPTGSGGSGGMGSGG
AGRLSQGSGSSITAA
KLLRRTVSVPVEGRP
EVTPNSLSTSYKTVS
STSYKTVSLPLSSPN
KTVSLPLSSPNIKLN
TVSLPLSSPNIKLNL
NIKLNLTSPKRGQKR
EGEVTPNSLSTSYKT
TKAQRENSPAAFPDR
EAATPRDSPRPGKPD
LCKEDLESMDKEVDD
DDILGEGSDDSDSEK
LGEGSDDSDSEKRRP
EGSDDSDSEKRRPEE
SRRKRQPSMSETMPL
RKRQPSMSETMPLYT
ILTRLVLSPDAPDRA
RTLGAPASSERSAAG
TDLDFDLSSDSESSS
DLDFDLSSDSESSSE
DLSSDSESSSESEGT
DFDLSSDSESSSESE
XXXXMNTSPGTVGSD
ESSSSMNSNTPLVRI
VRITTRLSSTADTPM
AAQALAQSERKRHEL
QSPGEDTSLRLQEEV
RNPSNQSSLESDSNY
PTGYRKRSSSMADGD
GYRKRSSSMADGDNS
LQPSSKASLESTSDL
KASLESTSDLGASGK
STSDLGASGKHGGNV
GKHGGNVSLDVLPVK
VLKGEVISSGSKPLS
LKGEVISSGSKPLSP
GEVISSGSKPLSPGP
SSGSKPLSPGPCLDI
NRGKGTLSSIIQNNS
SSIIQNNSDTRKATE
PVKGPQGSPLLSRAA
DALEDRKSDITSELS
STTIIQGSPAALEER
ELLTRLTSKPFGILS
SKPFGILSPVSEPSV
NFTDAIWSPTCERRT
NECVSEISNSEKHVT
CVSEISNSEKHVTFE
RTCECHESIEKNKDK
IDEDQRISPKDKSTA
SKQNLNVSLSDEMNE
EMNEDFRSGSEAFDL
LPNDLEKSNGSNALD
SFRTINSSNSVTNRE
RTINSSNSVTNRENN
QQPPPPPSYSPARNP
PPPPPSYSPARNPPG
REDRRGRSPQPPAEE
DQTNVYGSAQRRKMR
RSGGGGYSQNRWGNN
IPKGLIRSASVTPKI
KTEPEEVSIEDSAQS
EEVSIEDSAQSDLKE
SIEDSAQSDLKEVMV
AGAPGALSPSYDGGL
APGALSPSYDGGLHG
RGTTAGSSGDALGKA
ALGKALASIYSPDHS
KALASIYSPDHSSNN
SIYSPDHSSNNFSSS
IYSPDHSSNNFSSSP
DHSSNNFSSSPSTPV
HSSNNFSSSPSTPVG
SSNNFSSSPSTPVGS
NNFSSSPSTPVGSPQ
SPSTPVGSPQGLAGT
LNSPGPLSPSGMKGT
SPGPLSPSGMKGTSQ
KEDEENTSAADHSEE
NTSAADHSEEEKKEL
PMLGGGSSPLPLPPG
SQYYPSYSGSSRRRA
YYPSYSGSSRRRAAD
YPSYSGSSRRRAADG
PSSVYPPSSGEDYGR
HPSAELWSPPGQAGF
QSDGQSPSKKQKKKR
NAEDKENSGDYISEN
ENSGDYISENEDPEL
FGVDDSYSEQGAQDS
CLRSKEGSSIPELAH
LRSKEGSSIPELAHS
HGKEILLSNSDPHDI
KEILLSNSDPHDIPE
AQLEAENSILKDEKK
CQDNQTISSEPERTN
QDNQTISSEPERTNI
REKEKKRSPQDVEVL
NHKSKLSSLQDLEKT
TLRNSTHSSTAADLL
DRSSKSQSSASLIWR
EMENALRSYSNITVN
PGQQETDSSEDEDII
GQQETDSSEDEDIIG
GFKKQDDSPPRPIIG
FFKNMVKSADGVIVS
LLYRRSRSLVDYENA
KDLLYRRSRSLVDYE
PGYYSWRSPGRGSWF
HHREGHGSSSFDREL
REGHGSSSFDRELER
HREGHGSSSFDRELE
GSQGRTDSVEKSKKR
KSKKREHSPSKEKSR
DKHDRRRSQSIEQES
HDRRRSQSIEQESQE
SQSIEQESQEKQHKN
KEKSNKRSRSGSQGR
KSNKRSRSGSQGRTD
NKRSRSGSQGRTDSV
REKERRRSRSIDRGL
KERRRSRSIDRGLER
PTLTPSPSPKGHTAE
ESSVSSSSSHRQSKS
SSVSSSSSHRQSKSS
GGELLNRSGGSIDNV
LLNRSGGSIDNVLSQ
APLTRLPSDKLKAVI
KFPSLPRSPASSANS
QKPSHRSSPVGPAPG
PVGPAPGSSPSELPA
SPSELPASPAGGSAP
VGPAPGSSPSELPAS
PAPGSSPSELPASPA
GTSTTSKSTSPTLTP
STTSKSTSPTLTPSP
TSPTLTPSPSPKGHT
APGSAPGSQYGTMTR
GTMTRQISRHNSTTS
RQISRHNSTTSSTSS
SRHNSTTSSTSSGGY
NSTTSSTSSGGYRRT
STTSSTSSGGYRRTP
VPNDYMTSPARLGSQ
TSPARLGSQHSPGRT
ARLGSQHSPGRTASL
HSPGRTASLNQRPRT
NQRPRTHSGSSGGSG
PPTQKPPSPPMSGRG
KPPSPPMSGRGTLGR
QLPKTAPSPLVEAKD
GAGTMSVSLVADENP
CLAGKAHSTGEQPPQ
SPHKMKESSPLSSRK
PHKMKESSPLSSRKI
MKESSPLSSRKICDK
IAPSETPSSSSVVKK
APSETPSSSSVVKKR
PSETPSSSSVVKKRR
RVKHESSSSDEERAA
VKHESSSSDEERAAA
RRKRRRKSQLDSLKR
RRKSQLDSLKRDDNM
IPMHLATSPILSEGA
SRPSTPKSDSELVSK
PSTPKSDSELVSKST
ASDNGARSANQSPQS
GARSANQSPQSVGSS
SANQSPQSVGSSGVD
QSPQSVGSSGVDSGV
VGSSGVDSGVESTSD
GVDSGVESTSDGLRD
AHMSVRKSTGDSQNL
GDSQNLGSSSPSKKQ
DSQNLGSSSPSKKQS
ETTWERPSSSPGIPA
SSPGIPASPGSHRSS
TTWERPSSSPGIPAS
GIPASPGSHRSSLPP
TWERPSSSPGIPASP
PGTAVLTSPVLVPGC
PPPPPSQSPEPTEPH
HPRALAPSPPAEFIY
VFLREGASSPVQVPG
FLREGASSPVQVPGP
AMKRLLPSVWSESED
RLLPSVWSESEDGAG
LPSVWSESEDGAGSP
ESEDGAGSPPPYRRR
PLPPPPPSQSPEPTE
RSDTYYQSPTGDRIR
LTVMGKASTPGAAAQ
NPDYWNHSLPPRSTL
PHVQEDSSTQRYSAD
DSSTQRYSADPTVFA
TVFAPERSPRGELDE
SGQALGKSGGGIVEP
SGIGHEASLKRKAEE
IPGLVEGSTKRKRVL
TKRKRVLSPEELEDR
PSKEDRKSFEQLVNL
AQRKNAKSSGNSSSS
QRKNAKSSGNSSSSG
SSSSGSGSGSTSAGS
NAKSSGNSSSSGSGS
AKSSGNSSSSGSGSG
KSSGNSSSSGSGSGS
SSGNSSSSGSGSGST
GNSSSSGSGSGSTSA
SGSTSAGSSSPGARR
SSGSGSGSTSAGSSS
STSAGSSSPGARRET
GSGSGSTSAGSSSPG
GSTSAGSSSPGARRE
TFQPFQRSISADDDL
QPFQRSISADDDLQE
ADDDLQESSRRPQRK
REGPFRRSDSFPERR
GPFRRSDSFPERRAP
AGDGPPRSFDWGYEE
DWGYEERSGAHSSAS
TLLRGAFSPFGNIID
LVIPPGLSEEEEALQ
SQGGVKRSLSEQPVM
GGVKRSLSEQPVMDT
ERSGAHSSASPPRSR
SGAHSSASPPRSRSR
SSASPPRSRSRDRSH
EERSGAHSSASPPRS
TGVIKSPSWQRPNQG
RPNQGVPSTGRISNS
VPSTGRISNSATYSG
STGRISNSATYSGSV
ISNSATYSGSVAPAN
NSATYSGSVAPANSA
GSVAPANSALGQTQP
GSTGVIKSPSWQRPN
PRIDINMSGFNETDD
DDLKRAESMLQQADK
SSEGTQHSYSEEEKY
PPLPEAASSPPPAPP
DSPLPSVSPALSPVR
PSVSPALSPVRSPTP
PHARNGLSLKEEHRA
YDLLRAASENSQDAL
LRAASENSQDALRVV
EDLCKIGSERSLVLD
CKIGSERSLVLDRLA
LAEGTPRSNHSAQDS
GTPRSNHSAQDSAVE
SNHSAQDSAVENLLL
VENLLLLSKAKLVPS
SKAKLVPSEREASPS
VPSEREASPSNSCQD
REASPSNSCQDSTDT
SEREASPSNSCQDST
SNVAKRKSSMPQKFL
NVAKRKSSMPQKFLG
FLGDKGLSDTPYDSS
LSDTPYDSSASYEKE
SDTPYDSSASYEKEN
TPYDSSASYEKENEM
LVLDRLASNVAKRKS
TKPTNKASSTSLTST
KPTNKASSTSLTSTQ
TNKASSTSLTSTQPT
TPSTKESSQPDAFSS
SSQPDAFSSGGGSKP
ATPSTKESSQPDAFS
SQPDAFSSGGGSKPS
AFSSGGGSKPSYEAI
SYEAIPESSPPSGIT
ESLHGDISSLKTTLL
SLHGDISSLKTTLLE
KFTAAATSTPVSSSQ
AATSTPVSSSQSAPP
TSTPVSSSQSAPPMS
TPVSSSQSAPPMSPF
SQSAPPMSPFSSASK
APPMSPFSSASKPAA
PPMSPFSSASKPAAS
SASKPAASGPLSHPT
PAASGPLSHPTPLSA
APVVRTPSIQPSLLP
TVKHGAPSPSHPISA
KHGAPSPSHPISAPQ
PSPSHPISAPQAAAA
KIETAVTSTPSASGQ
PSASGQFSKPFSFSP
FSKPFSFSPSGTGFN
KPFSFSPSGTGFNFG
VPSMVQKSPRITPPA
PPAAKPGSPQAKSLQ
PGSPQAKSLQPAVAE
LAGETLGSFSGLRVG
GETLGSFSGLRVGQA
SGLGGKPSQDAANKN
ANKNPFSSASGGFGS
KNPFSSASGGFGSTA
TSNLFGNSGAKTFGG
KTFGGFASSSFGEQK
QNERNRDSGYLHLLY
MSPFSSASKPAASGP
LSHPTPLSAPPSSVP
TAVTSTPSASGQFSK
VTSTPSASGQFSKPF
EVSASAASLLEEQQS
ANQAKQGSLINSLKP
PSGPTPASGQLSSGD
TPASGQLSSGDKASG
PASGQLSSGDKASGT
YEAIPESSPPSGITS
IPESSPPSGITSASN
PSGITSASNTTPGEP
APSGTALSTTSSKLE
GTALSTTSSKLETPP
TALSTTSSKLETPPS
TFSSGGGSVASQGFG
ASQGFGFSSPNKTGG
SQGFGFSSPNKTGGF
KQGSLINSLKPSGPT
TSLWSLSSAVPSQSS
PSQSSIHSFDSDLES
SFDSDLESLCNALLK
VRSTAPASLSRSAFL
STAPASLSRSAFLSQ
APASLSRSAFLSQRY
PLSAPPSSVPLKSSV
SSVPLKSSVLPSPSG
LKSSVLPSPSGRSAQ
SSVLPSPSGRSAQGS
LPSPSGRSAQGSSSP
SGRSAQGSSSPVPSM
GRSAQGSSSPVPSMV
RSAQGSSSPVPSMVQ
GSSSPVPSMVQKSPR
SSFSFGQSSPNTGGG
SFSFGQSSPNTGGGL
KSHLVHGSSPGVMGT
SHLVHGSSPGVMGTS
MGTSVATSASKIIPQ
PKVPAKLSPMKQAQL
TPLSAPPSSVPLKSS
LSRSAFLSQRYYEDL
FGGFASSSFGEQKPT
GAAPVFGSPPTFGGS
SPPTFGGSPGFGGVP
GGVPAFGSAPAFTSP
GSAPAFTSPLGSTGG
LDEVSSTSSVSQSLE
DEVSSTSSVSQSLES
ESEDARTSCKDDEAV
YEDLDEVSSTSSVSQ
EDLDEVSSTSSVSQS
SPQQVLPSPDGRRAA
GPNHIVGSPFKAKVT
VTGQRLVSPGSANET
QRLVSPGSANETSSI
PGSANETSSILVESV
LVESVTRSSTETCYS
GSANETSSILVESVT
VESVTRSSTETCYSA
KAFVGQKSSFLVDCS
AFVGQKSSFLVDCSK
SSTETCYSAIPKASS
GFEKPLDSAMSAEED
KPLDSAMSAEEDTDV
KKEKFVESQVESESS
FVESQVESESSVLND
ESQVESESSVLNDSP
ESSVLNDSPFPEDDS
SPFPEDDSEGLHSDS
DDSEGLHSDSREEKQ
SEGLHSDSREEKQNT
TPKGRRLSGEERGLW
GEERGLWSTDSAEED
RGLWSTDSAEEDKET
LEKLMPVSAQTPKGR
RNQDRSKSAAELEKL
RAIFDGASTPTHHLS
THHLSLHSDDSSTKV
STPTHHLSLHSDDSS
LSLHSDDSSTKVDIK
SLHSDDSSTKVDIKE
GRGIITDSFGRHRRA
GRHRRALSTTSSSTT
RRALSTTSSSTTNGN
RALSTTSSSTTNGNR
ETYEVEASTFCFPES
SVDVGGASPHSKTIS
SPHSKTISESELSAS
HSKTISESELSASAT
VGGASPHSKTISESE
TISESELSASATELL
TAQDPGISPSQSLCA
QDPGISPSQSLCAES
AESSRGLSAGSLSES
GTTLGYLSPKDMNQP
QPSSSFFSISPTSNS
SSSFFSISPTSNSSA
PKGILHLSPDVYQEM
VYQEMEASRHKVISG
ASRHKVISGTTLGYL
EAIGLKGSSPTPPCS
AIGLKGSSPTPPCSP
SSPTPPCSPVQPSKQ
TGENKGWSGPKPGFP
KDMNQPSSSFFSISP
NVNNNPGSITPTVEL
PPLPPGPSPASTFLG
APPAPQPSTRKAKTI
AAPPPKNSFNNPAYY
LLPPEPPSPARAPVP
PARAPVPSATKNKVA
SQEPRSGSRKPAFTE
SKVFDQQSSPMVTRL
KVFDQQSSPMVTRLL
QWYREHRSELNLRRL
EALMRGKSTEEARKE
ELQAAGKSPEDLERL
IEPELDGSAQVTSHD
HVALRNRSNTPILVD
TRLRANQSWEDSNTD
LAEASRASFPGPSEL
FRDQDLASCDRDRSS
SCDRDRSSRDRSPRD
ASCDRDRSSRDRSPR
DRSSRDRSPRDRDRK
DRKDKKRSYESANGR
YESANGRSEDRRSSE
DPQNTAWSNDDSKFG
MDMVRIESPEEISLL
TGVEDKESWHGKPLP
LDGDTKNSTFSEIFK
DTKNSTFSEIFKKEH
EIYSQIQSKKKILAT
PPQEDAPSVDIANIR
IANIRMPSLPSYKVG
DINRLGQSDPAPLQH
QIIQEIYSQIQSKKK
EDLAMFRSVPTSTVF
TKQVLKGSRSSELLG
QVLKGSRSSELLGQA
VLKGSRSSELLGQAA
KLRKLILSDELKPAH
HRKRELPSLSPAPDT
KRELPSLSPAPDTGL
PAPDTGLSPSKRTHQ
PDTGLSPSKRTHQRS
SKRTHQRSKSDATAS
RTHQRSKSDATASIS
IPENRIRSTRSVENL
NRIRSTRSVENLPEC
GDIRRRLSEQLAHTP
SKSDATASISLSSNL
EADTANMSDKELKKL
RLPLNFLSGEKFKEC
VLDSFQTSPSTESLK
DSFQTSPSTESLKST
QTSPSTESLKSTSSD
KSRQPRPSSQYNQRL
SRQPRPSSQYNQRLF
EAGPLRKSSLKKGGR
GELERAFSYYGPLRT
TASRKANSSVGKWQD
DRYGRAESPDLRRLP
RPEEENASANPPSGI
NASANPPSGIEDETA
XXXXXXMSAGEVERL
GEVERLVSELSGGTG
ERLVSELSGGTGGDE
PWDVHVHSDLAKDLD
TGAPQYGSYGTAPVN
VTETEDDSDSDSDDD
ETEDDSDSDSDDDED
EDDSDSDSDDDEDDV
ATGGYRTSSGLGGST
TGGYRTSSGLGGSTT
TSSGLGGSTTDFLEE
DLQLERISVYYNEAS
TSLLLIQSSQREQTS
LGHPLGGSGSRITAH
LAAKRAASVRQNSAT
AASVRQNSATESADS
RQNSATESADSIEIY
SATESADSIEIYVPE
AQIKRNLSYGDNSDP
NLSYGDNSDPALEAS
SDPALEASSLPPPDP
DTQDANDSSCKSSER
SCKSSERSLPDCTPH
DCTPHPNSISIDAGP
TPHPNSISIDAGPRQ
SSRRDTDSDTQDAND
ANDSSCKSSERSLPD
RVTSLRFSPTGRCWA
RSLDPLGSEEEAEAS
SEEEAEASEDDSLHL
AEASEDDSLHLLGGG
TEGLLIYSLDTRVLF
DPFELDTSVTPGRVR
PAPVVLGSPVVLGPP
ATRAPVASPAALGST
ASPAALGSTATASPA
LGSTATASPAAPARR
SECKKLFSTETSLQV
EAVPAEPSPKAPPLS
RRARRNNSGEAGGAA
DCSKPFNSPANLARH
TEVDIYNSDPLICRA
EEAARALSGSATLVS
AARALSGSATLVSSP
GSATLVSSPKYGSDD
SGSATLVSSPKYGSD
VSSPKYGSDDECSSA
SKPREFASLIRNKFG
LIRNKFGSADNIAHL
ASSAGAGSNSGAGPG
DYDKTKDSGLPSQGL
FLGQTPASPARYSPV
PASPARYSPVSKAVL
KGLKHVTSNASDSES
KHVTSNASDSESSYR
VTSNASDSESSYRGQ
LREQMMNSSISSGSG
MMNSSISSGSGSLRT
SISSGSGSLRTSQKR
REQMMNSSISSGSGS
QMMNSSISSGSGSLR
NSSISSGSGSLRTSQ
ILHVINASDDEWWQA
DRIISVNSVDLRAAS
GPELVHVSEKNLSEI
HVSEKNLSEIENVHG
ENVHGFVSHSHISPI
VTSETLPSSLSPSVE
TSETLPSSLSPSVEK
ETLPSSLSPSVEKYR
TPPQEHISPQITNEV
KEFHLNESGDPSSKS
LNESGDPSSKSTEIK
NESGDPSSKSTEIKW
DRLNEQASEEILKVE
GKDLTKRSSQTQNKA
KDLTKRSSQTQNKAS
TEFEDIKSGYRIDFY
GEGDRGVSPPPSPFF
RGVSPPPSPFFSAIL
SELIANGSSHRIQSE
TVLSRSSSPDLSSSS
RSSSPDLSSSSKLTA
SSSPDLSSSSKLTAS
SSSKLTASRKSTGQL
KLTASRKSTGQLNMN
CGQEVGLSKNPSVIF
KNPSVIFSSCGDLDL
SDLLTVLSRSSSPDL
LLTVLSRSSSPDLSS
LTVLSRSSSPDLSSS
EERQLSGSTPSLNKM
QLSGSTPSLNKMHHE
RYDELQNSSGRDGKP
NWGVRRRSLDSLDKC
VRRRSLDSLDKCDMQ
RAMAVTRSTSSTSSG
MAVTRSTSSTSSGSN
AVTRSTSSTSSGSNS
TRSTSSTSSGSNSNV
TRLESRYSNSSGGSY
ENQGPGESQKVEEAS
SQKVEEASPPAVQQP
QQPTDPASPTVATTP
TTPEPVGSDAGDKNA
AMSRALPSEDEEGQD
KTPRGKCSLSQPGPS
QPLRSERSGRDTPAS
SGRDTPASVDSIPLE
DTPASVDSIPLEWDH
RYLFQTGSSHERFLS
ERFLSFSSLESLSSE
SRSTKGGSDSSLSEP
STKGGSDSSLSEPGP
TKGGSDSSLSEPGPG
DAAKIHPSTSASQEF
IHPSTSASQEFYEPG
KLGDLQRSWETLKNV
PDDEHDLSDRELELE
LEKLLDVSSSQQDLS
EKLLDVSSSQQDLSS
SSSQQDLSSWSSADE
SSQQDLSSWSSADEL
ECSSSIDSVKRLEHK
IELKLSESPEPGRSP
WTQQRQSSLQQQKEL
SGGAKRQSIHLEQKL
RSADSLLSPQPSSNL
PQPSSNLSLSLAQPL
QTENIIRSKTPTGPE
SSPPACRSPSPVANT
PPACRSPSPVANTDA
PVANTDASVNQDIAY
REREKEPSRERDIAK
KERKRDHSNNDREVP
GGEKTPVSGSLKSPV
PVSGSLKSPVPRSDI
LKSPVPRSDIPEPER
EKTPVSGSLKSPVPR
VPKGAKGSPVNALQN
MGVSKHKSESPCESP
VSKHKSESPCESPYP
KSESPCESPYPNEKD
RKIDTHPSPSHSSTV
IDTHPSPSHSSTVKD
THPSPSHSSTVKDSL
HPSPSHSSTVKDSLI
HSSTVKDSLIELKES
KLTMVVLSSEKMDER
LTMVVLSSEKMDERE
NHTPPPLSKSKEREM
TPPPLSKSKEREMDK
NGPGGGPSSSSIGSA
PGGGPSSSSIGSASK
SIGSASKSDESSTEE
GPGGGPSSSSIGSAS
GGGPSSSSIGSASKS
PSSSSIGSASKSDES
SSSIGSASKSDESST
SASKSDESSTEETDK
ASKSDESSTEETDKS
STEETDKSRERSQCG
DYIKRVPSIDVLCNE
KKTEKEESTEVLKAQ
QSAGTVRSAAPPQEK
NKKAVSRSAEQQPSE
KPLLPKESKEQLPPM
KEQLPPMSEDFLLDA
GAPPRDTSQSDKDLD
PPRDTSQSDKDLDDA
DDALDKLSDSLGQRQ
ALDKLSDSLGQRQPD
ALEALSASLGTRQAE
VVSQTPASTTQAGAP
DDAIDALSSDFTCGS
SSDFTCGSPTAAGKK
DAIDALSSDFTCGSP
FSGPQNASSLKFEDA
SGPQNASSLKFEDAK
AVEALADSLGKKEAD
QDPIDALSGDLDSCP
CPSTTETSQNTAKDK
AAISEVVSQTPASTT
EEKPKPRSESELIDE
KPKPRSESELIDELS
SELIDELSEDFDRSE
LSEDFDRSECKEKPS
EPELDLRSIKEVDEA
KSLPKQASDTGSNDA
DKKKEKKSLTPAVPV
MISAGGESVAGITAI
SEAVCRTSMCSIQSA
VCRTSMCSIQSAPPE
EDCLKRVSSEPVLSV
DCLKRVSSEPVLSVQ
IAKADTTSTVTPVPG
MSKALQDSAPDRPSP
DSAPDRPSPVERIVS
KRKGKTDSPWIKPAR
STGYMEVSLDSLDLR
VSQNCVTSPMNIDRN
KVSNLQVSPKSEDIS
QRGFELSSSTRKKAQ
RGFELSSSTRKKAQV
EKLLLDDSFETKKTP
KVNGKSLSVATVTRS
SVATVTRSQSLNIRT
ATVTRSQSLNIRTTQ
ERKVNGKSLSVATVT
FPVTTQGSQQTQPPQ
QKHYGITSPISLAAP
YGITSPISLAAPKET
PSAQSPQSSFPQPAA
AAHVPENSDTEQDVL
PGLARKRSLSESSVI
LARKRSLSESSVIMD
RKRSLSESSVIMDRA
KRSLSESSVIMDRAP
VIMDRAPSVYSFFSE
PSVYSFFSEEGTGKE
NEPQQMVSPSNSLRA
PQQMVSPSNSLRAGQ
QMVSPSNSLRAGQSQ
RRATGDGSSPELPSL
RATGDGSSPELPSLE
GSSPELPSLERKNKR
EQNPLETSRSGCDEV
NPLETSRSGCDEVSS
SGCDEVSSTSEIGTR
QIKQEPMSPEQDENV
SSQSAGLSSINKEGE
SQSAGLSSINKEGEE
EEPTKGNSGSEACTS
PTKGNSGSEACTSSF
PVITARLSLPESTES
ARLSLPESTESFHEP
SLPESTESFHEPSQE
NTRNRENSPSSQSAG
NRENSPSSQSAGLSS
RNRENSPSSQSAGLS
TSSFLRLSFASETPL
FLRLSFASETPLEKE
PLEKEPHSPADQPEQ
QAESTLTSAETRGSK
TSAETRGSKKKKKLR
VATQRRHSAQLSSDH
RHSAQLSSDHIIPLM
RRHSAQLSSDHIIPL
GSEACTSSFLRLSFA
RRQKFGYSVNRKRLN
DVDKGPGSTKELIKS
STKELIKSINEKFAG
INEKFAGSAGWEGTE
MDDMAVDSDEEVDYS
PALKKLASAAYPDPS
RAGLREGSEEKVKPP
PRPRAPESDTGDEDQ
HGHPEANSNEKHPSQ
NSNEKHPSQQDTRPA
KRDEDGESGGQRSEA
GESGGQRSEAEEGEV
AFEDFSRSLPELDRD
PELDRDKSDSDTEGL
LDRDKSDSDTEGLLF
TVATEIRSLSPIIGK
ATEIRSLSPIIGKDV
IGKDVLTSTYGATAE
DTRPAEQSLDMEEKD
DMEEKDYSEADGLSE
YSEADGLSERTTPSK
LSERTTPSKAQKSPQ
ERERRLPSSPASPSP
RERRLPSSPASPSPK
RLPSSPASPSPKGTP
PSSPASPSPKGTPEK
APSQDDESGGIEDSP
ESGGIEDSPDRGACS
SPDRGACSTPDMPQF
TETMTVSSLAIRKKI
DLNKGAPSQDDESGG
KTVKGGFSETRIEKR
HTFFRLVSPEPPPKG
KRYTMSRSLDGAEFS
SLDGAEFSRPASVSE
AEFSRPASVSENHDA
FSRPASVSENHDAGP
NPRKYLRSVGDGETV
LALVRNRSFSLKNVK
LVRNRSFSLKNVKHF
PEDTRAASSLNLSNG
AASSLNLSNGETESV
EDTRAASSLNLSNGE
LSNGETESVKTMIVH
[truncated: 72,354 more rows]

## Sheet: ochoa_reordered
TQYQSKASDHEGLLS
TTXXPXXSGYSYEXX
MSLSSKVSLPPIPAV
SGRSSAASSPAAGRS
IDNTYSCSGKLLERE
VVPKFKLSYIQPRTQ
KKRISLFSSLRLKDK
PEHPGPESSLPSGAL
NGSVSDISPVQAAKK
ATGPPGPSASPTRHT
VKMGRKDSLDLEEEA
LFRRRDISSSLNSLA
RTQSTVESLSKRIPG
IDSPGILSGEKQRIS
EQVYIRGSKIRFLIL
AALLKTKSPNLDLVE
NKHQNLNSVDLQNAA
DKDSGSSSPLPKYAS
ASALGSSSYKKKKEA
DRGPAPPSPLKETSF
SDTESIPSPHTEAAK
GELWVRDSPASLEVA
TPPASPLSKLSRPYL
GGVSTSSSDGKAEKS
ENPAVQESNQKMLGP
LFVPDANSPSSTLRL
EDETDRPSLESANGK
RHYSQDCSSIKAGRR
ESNREERSVAGKEDN
KLKGSSHSPDHPGCL
KRKLGINSLQELKQN
SGGWQEGSSSPRSHL
KLAGESESNLRKAFE
LTRERNASVYSPSGP
KGERGEDSSEEKHLE
EDSANEDSVDAKPDR
VSSSLSQSKEDLYLD
LGRERLGSFGSITRQ
RRRGSISSGVSYEEF
FTNQIFVSTSTDSPT
PLLPRKRSRSRSPLA
ADKEDTASEKLSRCP
SVDRPRTSPSQRLMS
RRMQPDCSNPLTLDE
VKPEVKISEKKKIAE
KNTKKRHSFTALSVT
NSAAHKESPPTVDST
EMGNRSLSDVAQAQE
QNGSKSNSPPALGPE
SGRKSGSSSSSSGTP
RPAGRTQSPEHGSPG
AAKRKRLSDSIMNLN
SRTARIASDEEIQGT
PVTSETGSTFKKFFT
SPSPFDCSTDQEEKI
MGDSTSQSPPIKRSC
SGLASASSLSSLREP
LKSEAAGSPDQGSTY
REIQRSQSWDDRGER
RSKGIYQSLEGAVQA
GLCATKLSASSEDIS
KSQHGAGSSVGDASR
TAPKIAASSSFRSSD
PQNTLKASKKKKRAS
EQEPDKESGASVDEV
TQIELQSSPDVQNSL
VKTKKDDSHSAEDSE
SGTESDTSPDFHNQE
NKLSSFYSLKLIKRL
ESAGLIPSPELQEWR
SSVSRSRSRSRSRSR
PVGGKAKSPMFPALG
SKKIKERSRINSSGE
PGRQRARSSSVPREV
ENGLAALSPLSKGSM
NNSEVGASGYGVPGP
IDKSVMESSDRCALS
SQKNLETSSAFQSSS
MRRSLAPSQLAKRKP
PSALQGPSGSLSAPP
EIVLVGGSTRIPKIQ
YGKTQHSSLDQSSPP
LGHLGGASGTGTLLR
AAGEQRASPSKARLK
PPSGSGGSELSNGEA
GDFLVRDSLSSPGNF
IQKPNEVSSPPTTSA
AGSMTPKSPSTDIFD
FGGIDPQSGAAVVHE
VFEPEDSSIVDNELW
TGKLEPVSPPSPPHT
VGAVGGGSPEREEVG
RNSWGGFSEKTYEWS
SEWDKRLSTHSPFRT
LDRSQATSPGQTNGD
PETYEVDSGTTKLAD
KLMDETTSESDYEEI
PIPTCISSATGLIEN
SRLVNALSEDTGHSS
ETEMLYGSAPRTPSK
QCSSPSLSASPGSPT
SVGSYKSSVESVLIK
QGLSTALSVEKTSKR
SPSRSHTSSNYDSYK
NEESYKDSTLIMQLL
KGEGGEFSVDRPIID
GPSRRSKSPASVNGT
TESGSDQSETPGAPV
APEDAQKSSSPAPAD
ADGYAFSSNIYTRGS
VHDESHFSYSLSPGN
LLQSKFTSGAFLSPS
EPHSEDDSRDASPPE
KASHRILSDTSDEED
SYESYGNSRSAPLTR
PSFCRQISPEEFEYQ
EFKFMEQSRSPSVSP
PVDNSMDSNIHQRRN
VSKDGLLSPGAWNGE
LKHVEEFSPRAVYTS
AASTPKASAGPQPLL
TAILAPGSPASPPGS
EEKPLQKSPLHIKDD
VSHGAKASTTSLSGS
LPQEHAESPDVRGRL
HILEDAGSSDISSDA
INPSTANSPKCQELA
TSSPLLISGTSAAEL
YQTFSPSSSHSPARS
RRGLLYDSDEEDEER
EDGGWEWSDDEFDEE
PSSDPLGSPTLLALX
DCWDSERSDSLSPPR
LRAVSGGSPERRTPW
TCEAAGKSPEPKDYD
QVLAVTGSASSPEQG
VKKPAGPSISKPAAK
GSLAKQNSQMIVKRF
LATSESKSMPVLGSV
NGRCICPSLPYSPVS
SVNFDYKSPSPFDCS
GTMNLGGSLTRQMEK
VTSADQHSAEKRSLS
AAKPAGASGLSPRIE
NGSQSNESDDVSTDR
QKGICPKSPSAIPEQ
LVQQLSPSLLPNSKS
KINEELESQYQQSMD
SVEPPSVSPARHQLT
QASEEQSSTPAPVKK
RVKGPVGSLKSVEAI
PQFEPIVSLPEQEIK
KESSDPSSYNSSGQL
VEAAGRKSPPPSFCL
LRDSRPLSPILHIVK
VDVITSQSDSPTRAT
KLPKSLSSSPVKKAN
QKCRESCSSPSTVGS
STSHMSQSSSYGNLH
SHLEETGSDSGTLLS
STRKRGPSEETGGAV
SQSSLESSTGPPCIR
LSKRPSTSEVNNVNP
DPLPISYSQPEKVNG
VPEARPNSMVVEHPE
NTSPMRNSFAHSLSP
PRDSGSHSQSRSPGR
DSGLSMSSYSVPRTP
THRKRKRSGNSDSIE
SCRPSDASATRSRPL
DDDSDLYSPRYSFSE
AGEVPARSPGAFDMS
KPEKSSGSEGSSPNW
LSALQRSSCSTPLSQ
RHTPLRTSLRMPRQS
SSPNSTVSNTSTEGF
STTPQVLSPTITSPP
PEIFTKKSEAGHASS
EEEGGGGSGGRRQGG
VIQQAMPSPQSSSVI
GQEGFGSSHHKKGDR
SPESVSGSVPSSGSS
SPQVRAGSAGQTFLG
TVEERKSSEASPTAQ
RRPSEGQSLISYLSE
KMGSDGESDQASGTS
ERIHLGSSPKKGGNC
EEDGGTVSQEEEDRK
GAVTSPTSTLESRDS
FLNSLSPSTSPTSTP
GEQEGKRSGSGVNPY
EQSHAEISPPAESGQ
PKLGVPPSSPTHGPA
SEESITVSDKENETC
FLSAQSHSTSPQGLD
XXXXXMTSMTQSLRE
RLRRFSPSQVPIQTR
NIILYGQSIGTVPTV
QFLGSETSPAPERGG
IRSSGRNSPSAASTS
EGKKEESSPSRSALF
MLLQGTESLNRATQS
LSEGDGYSSENTSRA
AKSPVPKSPVEEKGK
PQEKSKDSLVQSCPG
TLHTVDLSSDDDLPH
SHRYETPSDAIEVIS
GITELSRSISVDLAE
DARCLPSSPIRMFAS
KVEAIVISDEETDVS
SVAAIHPSLEIPMLI
PRATSLPSLDTPGEL
NPKVKFSSQQAATKQ
LVSASLGSTSKNTSP
KDTLQTVSSSPVTEI
RARRTTSSSDLTTSS
PGDLSQTSEDQSLSD
XXXMNSSSANITYAS
DSSKISLSCKKTGSK
LPYLVELSPGRRNHF
ARGEEELSNYICMGG
HTRNKSTSSAMSGSH
STGSLKSSPSMSHME
GLARLYNSEESRPYT
PTRKRSSSESTSSTV
PSFMTSPSPKHLKTD
KAFISLPSVRRHMIK
QKVDRVRSPLQACEN
PSLTHNSSGLLSPLR
EIQSPLSSICDGSIA
EDPERKGSLSNLMDF
VLPSSKRSPSTATLS
VLGTKNLSQILSDRE
TLRLSSSSPGATVSP
DDDIEGKSPSGLRSP
ALSYSSPSDSYQGKG
LGIPAAASFKHVSPA
SLATSGGSEEEDKDG
EEEQSSSSVKKDETN
EDGAGGHSPAPPQTE
MVEKGSDSSSEKGGV
RVRRPSESDKEDELD
KCYWGKESPDMTKNF
SPRMEICSGSNKTKK
NSPGGGGSPCLSSRS
YLSELQQSEALKEEA
FKEKAVASPEATVSQ
EAKEQTFSGGTSQDT
GIEQAVQSHAVAEEE
TTLRVTMSQASTEAS
MEFSDLESDSEEKPC
DNIYVRHSNLMLEEL
SSLPSFPSTLSWSRD
VGSDSGSSSTGDAAR
RKSQGAGSGQDEADV
FSFPRNISAGSLGSL
LDPNYVLSSRVRTGR
KKICTLPSPPSPLAS
LQAQHPPSPIKSSSA
HSYHQPRSPGPDYSL
KSRLVNTSENLSKSR
GSKYNNGSTELHSSS
KRRSTDSSSVSGSLQ
QSVRRINSLLEYSRQ
SPISTPTSPGSLRKH
PYPTFNPSSDVAALH
NETSFVPSRRSGGRR
EDPEQEGSAEEEELG
ASTPTEKSFSELALE
IYIDSNNSPECFLRE
PPLPPVYSMETETPT
FRSLSRHSSPTEERD
SKATTPASTANSDVA
GVKESSESTNTTIED
MAAALGASGGAGAGD
VEQPFNDSGCLLVDK
SRKRVCSSDSDSSLQ
DGKMKSDSFAPKTDS
VPSSPAGSAARGRVS
TPASTPVSGTPQASP
VTEPQEESEEEVEEP
KESSLSASPAQDKRL
PLPQVDESPVNDSHG
ERSRINSSGESGDES
GGGGKSSSSSSASAA
QDGSPTTSRRPSGTG
TDWSDNDSDYEIDDQ
SESKKRSSEDENENK
LPVLSPTSLPSPLPA
GGSVSSVSSSRLQSR
QLQTNYPSSDNSLYT
ELQAAGKSPEDLERL
EEGYRFCSPCQRYVS
LGTQGRLSRTLPASA
NLGKEDDSSSDSFEN
TGHFTARSLHFPATT
SNTWKFLSHSTDSLN
ALFLRQQSLGGSESP
PSVKSELSPVARQTS
AKISPLSSPCSSPLQ
NESQWKDSPLATRHR
GQVPTATSALSLELQ
ISRLFGTSPATEAAP
GLARQADSEMTGYVV
LQKTTNSSLEEIMDK
THRQLCRSPCLEPHI
GLALRPSSRERRGAS
RHAELSGSPLKSKST
HTHKEPASGDEGIKV
ACADATLSQITNNID
IATPLKHSRIYLPPE
RKRKPSTSDDSDSNF
RKRKREDSAPPSSVA
PQMVKSPSFGGASEA
RALLGFSSDVTDRED
TPSVKKDSFFLDLSC
DSDTRQTSHLQARSL
NGDSRLDSSEFLKFV
SNNLQVPSSSEPSSL
SSKFQTSSQKWHMQK
AVLTSQKSSEYPISQ
KELARQISFKAEVNS
HETRKSRSSTGSMNV
RKAYRKLSLTLHPDK
APYIPDVSSPSDTSN
RSGSRKRSWGHESPE
ISTGVSPSRGSLRTS
PLYSPTFSDSTSAVK
KRPGSVSSTDQEREL
KCPVRPPSCASKQDP
NVSDEVSSEEGPETG
QDPVPKESPKSCFFD
KSSTRAPSPTKRKDR
XXXMIIPSLEELDSL
MNTAEFKSATFPNAG
SVDLSDRSDRGSVHR
AALQRRLSAMEKGKL
TNVSDEVSSEEGPET
GSACSSRSDLPGSDK
SSARLSQSSQDSSPV
SKERSPSSPVPVVKN
KEMISLLSPQKKKPR
GAPPPAASASAAASG
NSSSGQASVGNQTNT
AQEFKHDSFVPCSEK
SLSSSKASQDRKLTS
TPPRRRSSRSSPELT
RSRQISVSSPGSSTD
EGNSVPASQSVAALT
SIANPAASTSPSLSH
PQEKNVLSQYWTMGS
ESVLRSVSPVQDLDD
VAEGVRLSPEPGREG
SPTKGNISFVAFPVS
LVPRRPLSASLGQLN
DEEEISTSPGVSEFV
VRLSSSDSIGPDVTD
TPPPSPTSGESGDLL
ASGENVASKDDSSPP
XMSGGGPSGGGPGGS
TPPRTPDSAPPSPAE
SKSHSDNSPNAFKDA
SLSLPGPSPPPDGTE
EAKTMPNSSTPTSQI
RSVENQESVEIINDL
XXXXXXMSSSSSSPR
SHAKSPPSPVEREMV
LLSYLTGSFPSLHNL
ESSDAELSSSEYIKT
SADAGSFSPTPGQIG
PQQMQNNSRITVFDE
TVAPSSPSVVPVARD
LGELPPRSPLEPVCE
LARTRSLSSLREKGM
SKGVDFESSEDDDDD
PAEAQPPSPRSSSPC
KDSSGSFSPCQPFLE
FQLPRRLSDSPVFDA
TSVVRVDSVPDVSPA
ETSSNPSSPEICPNK
SGAPPVRSIYDDISS
TPSPTKYSLSPSKSY
DLQERHLSSEEMMRE
HISIRSKSAPLPSAA
QMKKEMISLLSPQKK
KVRSGGGSGGSGGQV
HYRPINLSSSENKIV
MEDLISYSFQVARGM
GREDEPGSPRALRAR
SSQPDAFSSGGGSKP
NSGNLKSSDRNPPLS
SPGSSSLSLTRKNSP
SAAGAAGSAGGSSGA
GVPFFKQSPGHQSPL
QRVPSFESFEDDCSQ
SDDLLEDSDSEEHSR
HPSAKRQSWHQTPDF
QDLDCSSSDDEGAAQ
FVMLVQGSWQRSLQD
IGDSRPPSFHPNVAS
QSTASRQSVVSKQAT
XXXMDEPSPLAQPLE
SDLTPPHSPPPSSRQ
QRLSSTSSSGQQDFE
XMGSTESSEGRRVSF
GSPSQLLSDDETKDD
TSPSNLTSGLKTPAP
GSHKRSASWGSTDQL
HECQHHHSKNKKHSK
TGSHTLQSPAPPSSH
NVEYTLRSLSSLMGE
PPSFSEGSGGSRTPE
EAEGPRQSPEKSHMV
RTQRHGRSQSLPNSL
PHDSPPVSPTPKTPP
APETLDSSGDVSPGP
LVANTARSPQFINLK
SSFYSTRSAPASQAS
SSRRDTDSDTQDAND
SSSSGSLSATGRLGR
QFERKLSSPKESKPK
PISSLPTSPSDEVGR
TAPRKGRSVEKENVA
EQLKIRKSNQIPTEV
ADTPAPASSGLSPKE
EDARSSPSQRRRGED
LEASMEASPKAKARD
QFWVSSESKLSDSWQ
PREGQGSSAVGFEVP
DLEIDSLSSLLDDMT
IHCGLQDSQKAGGAE
SGPPSPNSPHRSQLP
FITSYPGSSYIFVQE
LVFLGEQSVGKTSLI
RISSKTGSIPLKTPA
QKGELSRSPSPFTHT
XXXXXMYSPYCLTQD
KKSASDASISSGTHG
PTPGSPGSPPSGFLL
EPEENIDSNSESERE
GTPGNPVSLSTNSSL
LKSSFTPSSPENVIG
YLLSGDISEAEHCLK
LSSSSSLSSRLGADA
RQSPFATSSEHSSEN
EEEEAIGSCSDVDSS
IGVMVTASHNPEEDN
SHGSIQESHKASRDP
RNSPDECSVAKGGKM
PFISHSGSPEKKAEH
NPTDDDVSSGSSSER
RRSRFSESESRSPLE
RRLPRSPSPYSRRRS
RRRRNSTSSTNQNMF
GQRECDYSIDGINRC
LDRKTESSLSLDIHS
VKSSFLSSPERAVNP
LPSKADTSQEICSPR
GSHDELRSPSACLVV
SKKLSFLSWGTNKNR
SPRGLSHSPWAVKKI
ESLKRKSSLTQEEAP
QEMASASSSQRGRSG
VHDDELDSNKEDDEI
VGQLYKESLSRLMAT
CASEKEDSNSLTLNH
SYYRASPSYSALDKT
CRKSHCLSEGATNPQ
ALPFTTGSQDVSNAF
AGPRDPSSLEAHGPR
DSARLPISSGSTSSS
QAQTKAASQILENGE
QKTRSESSERRTREK
SDTEPQKSQQSSGRT
GPASAQGSVKYENSD
RRHNSWSSSSRHPNQ
PELLNLPSSVIKKKV
SLHINNISPGNTISR
KPFPRSNSTSSMSSG
ELREPQQSFSEAQQQ
QKSPASDSETEDALK
SLLVSSPSTKLLTLE
LSPRSLSSNPSSRDS
VTTADLSSKERHRSP
NVYLMKRSPRGLSHS
DLEEEAASGASSALE
NQILEVKSPIKQSKS
FARTVARSPVAPARG
AETDLSTSVLGQRVS
ARRWWAASPAPARLP
PRAAEDDSASPPGAA
FSHALSTSPSDKGQS
SSLSQNQSPLRQLDN
EPSPLASSLSDTNKD
ARERALASQAPSRSP
KKAERELSEQIQRAL
ARKKARESYVETELI
PEIVQLVSELEAERS
SPISQGASWAQEDQQ
QKKKKRHSSTGDSAD
AFQQNLVSSALFSKV
KSKSKSPSPLKNKLS
KQRAFMPSILQNETY
MSPSVAASLSCPVPS
PSVSTPNSQHSSPSR
QDNQNDDSEEHDDGG
GVIDPVHSHRVPVDV
TQLPCSSSPQETTQS
SGSGKRLSGVSSVDS
GRRDFIRSKIYRSQS
LQQFRRKSDSPTSLP
FDRPLPVSRLVSLIG
TEKVLSTSTGLTKTV
QPRGPPASSPAPAPK
PVSGSPDSMNASRLS
VGSNQSRSGPISPAS
DPSLLGFSVNASSER
VENEVIKSLGKDGSL
NRQPYAVSELAGHQT
IIEQSWGSPKVTKDG
KTSQHLGSGQSAVRN
CSWKLIQSPVTNKKH
LGAHEGLSPTPFMNS
GIKESSDSANTTIED
THSPTPPSPKGAPTP
MSDEFVDSFKKGLPR
PKMESLSSHRIDEDG
SPESQEDSETPAEED
NVHNVSSSRPDLSGF
SLQNPLLSTSKSTRN
FGSGKLASPSEVVQQ
EDELLEKSPLQLGNE
XXXXXXMSLVIPEKF
SGIGTPPSVLKRQRK
VLTPNTESSCDLMTK
DLTIDSSSDEEEEEP
DYGRDRLSPDFYEES
QEGVPNASVIMQVPE
PYQPMPASSPVICAG
EDLKNCYSENEEDSS
XXMAGAGSAAVSGAG
PVLLKRNSLESVEFV
EQSEASRSPSRAHSP
KEGMSNNSTTSISQA
ARSLGKGSAPPGPVP
SPRSLPQSPTHRGFA
VEPLVRASRANLVGA
GVTHRPPSAGNTGGL
GRFMFRKSSTSPKWA
QARGWVASGEQASGD
HACTQKFSHEEIAMA
GGPRPVSSSIDPSLL
APSSARASPLLSDKH
HSPPSQGSPGNSAAR
KGLDPLASEDTSRQK
SQTHEAASNSDSSHE
KVRIVEYSPPSAPRR
QPLAGRQSRTFLVDP
QSDLGYNSLSKDEVR
ERSLSSGSNFCSEQK
PIEIRLISPLASPAD
ALLDTERSLRELAQP
PDRMPLPSPTESRHS
PNWQGSGSHGLTIAQ
GGRSLPRSSLEHGSD
TSPIQSKSPTLKDMN
SSSTEEKSSSQPSSC
ETNAVGPSPSSDTRQ
LVGSPTQSTSSRTAY
EKKPVPPSEGKSRLS
EQLEPRVSALEEDMD
MELILSTSPAELTLD
PSPRRSLSQPLPPRP
EEADTGASGCHSHPE
GRGGKHSSPMGRTST
DGKNHAGSPGCEESD
QPTSDKPSQRPSEST
IFLRELISNSSDALD
THHLSLHSDDSSTKV
SEDKPLSSESLSESE
VGVKPVGSDPDFQPE
KLMSELESFPGSFRG
SHSYGGESPRLSPCS
AVSSSPVSMTASASS
DMSQSGPSGSHPQGP
LKTKASHSTSQLSQK
QLETLVLSSDLEDGS
GSGLGSGSSGGGGST
RLYDWKKSPDSDVAA
KPYVNGTSPVYSRED
KTYRSQLSSEEEGAV
LCHHSSSSTPLAADR
SSTVAGGSQSPKLFS
SPGASKTSSRRSSMS
RPSSREDSLEAGLPL
ERHSDTDSDRREDDR
CTLPSPPSPLASLAP
VTVSRASSSRSVRTT
LANPHELSLLKERNP
SVQEECVSTISSSKD
SLLRRSLSMDSQVPV
GSQKSTDSPGADAEL
STVRRDESPTAGPRL
GDAGVKASPRDIREQ
LQLSLADSPLKLRKS
NRTEPHDSDCSVDLG
LPPWKSPSSSQPLPQ
SLPRPMSSRSFPRSL
MSTTSISSPQPGKLR
QRMVRLSSSDSIGPD
ITNERGESSCDRLTD
ISSFRVRSPGPKPEG
GTASGLGSNKKKKPK
LSQDLETSPTAKPQI
IYISSYSSPAREQNR
KVSRKRRSSSLSDGG
RSEAPNSSEEDSPIK
GRASSLLSRFSREEF
EKVKRSVSPLLSTHV
GDFGLVTSLKNDGKR
XPKYSPTSPTYSPTS
KKIPLKPSPSKKFRS
KLRDLEDSLARERDT
EECPRPMSISPPDFS
TREAQGNSSAGVEAA
RKHKKGQSEEIQKKR
DPLIRWDSYENLSAD
RGGGDEESGEHTQVP
MLETLSQSPQGRVMT
ISVIRTLSTSDDVED
SLRILLLSQDRNHNS
AQLSKQSSFASLLNT
FGGLGSKSKGHYEVT
NSNEKHPSQQDTRPA
RFNKVYSSMERLSLL
GAPRRRGSMPVPYKH
SRRSSSSSAAASTPP
SHRRRSRSRSYTPEY
LEAASHLSPENFVED
QAFQMRRSLPPDDIQ
XXXXXMASPTLSPDS
GPAALEGSGLASASS
SISQLAASPRSPTQH
RTLSVEPSQQLDTAS
QQRQDSLSSEVDTLK
SPDPRYLSVPPSPNI
ALSQAQKSIDRVLDI
LSLTQLSSGNPVYEK
ALRVQQSSESSTSSP
NYSDLDQSNVTEETP
SERPEMLSEQEHMSI
NGLVKFLSPQDTFEA
GVRSRSYSCSSPKIS
PPPGAPPSPAPARFT
SPRGSPVSSPQNSPG
GEPDNNRSTSVELTG
SVSESARSEGRISPK
EKQAPELSLSSQDLE
PELELEASWPTHPHR
TPVASRQSLKQGSRL
ESRTEDVSSEIFDVS
SPPPKARSNENLDKI
REPRPNSSPSPSPGQ
RNSEKSNSLDKHQQS
DHNSLDSSLTREKIE
LPHWNSQSSMPSTPD
GPLSHSASFSSPMGS
VVAGMANSTPQQQKC
VDQENSPSFMFQGSS
GEVREEASDDDMEGD
AEAPEGLSPAPPARS
KIHLRPPSPEIQAAD
GENYAGSSGLMSASP
EDIEGKQSEEEVKGS
LEPGTMDSVRSGPFG
GWKGMSVSDLADKLS
SWGQRLGSSEGWENQ
SQRLPSKSSLDPAVN
SMAASFRSSEHENAY
RSRWQESSEKRPGFR
PQAFRGQSPNKRNVP
KPPTRSPSPPTQHTG
AGVPIPRSPYTVTVG
GGGTGGGSTGSVLPG
RDPAGDISVTPPAPA
PERHGRDSRDGWGGY
IKPVSPNSSPFGTDY
IVQATRTSLPTVGPS
ALPAVMRSGSSGPET
EEVILKGSPEEKVVL
KLLLDPSSPPTKALN
DLDCSDGSDEEECRI
PPAAAEHSPQTAAGM
SAGGRPGSGPQLGTG
XXMAGLNSLEAVKRK
RSALVRTSPSVTPTP
LVPARSSSYHLALQP
NGTMARSSLEDTYGA
DTLKECLSLDPEERK
GSSPELPSLERKNKR
TDFHYRHSPDTAEGQ
SYRLLEDSEESSEET
PAKSPNPSTPRGKKR
STSVLHSSPLNVFMG
MRHVISYSLSPFEQR
ASALEQTSEQNKLGE
LLGSNQGSDHSRSNK
RPTRAEGSDVANAVL
GAVPSGTSPGGVATT
VETTSSVSVKRKRRL
SPHRRTLSFDTSKMN
FSQSKLDSPEELEPD
RQGQFLGSETSPAPE
IQRQSSVSSTASVNL
DLLYLCVSCFEYKGK
HDDDLLSSSEEECKD
TELRRDKSPGRPLER
REEALHQSTYQRYDV
SSRDSYRSKSHSQSY
PELQISTSTDQPVTP
TQNGAEASSVKTNSP
SLEDTEPSDSGDEMM
SGLKRPSSSASTKDS
QQPMKPISPVKDPVS
RTLVHSSSDGHIDPQ
TETFSDSSPIEIIDE
YKIPSVTSGTTSSSN
IFSGPKRSPTKAVYN
SKDKRRDSAPYGEYG
KHVVQSISTQQEKET
LSLPGLLSQVSPRLL
LHHFDSSSQESVPKR
REIKKSSSVNPVLEE
FIASVTDSENTNQRE
NELDLSLSDLNEVPV
TFGEGAESPGGQSCR
LCGSAPNSRAGFVHS
DESSLTASPQKKRRF
RLIDSSGSASVLTHS
KKHLAQGSYTTLPET
DIKVPSPSALLVDNP
SVSSPTSSNTPTPTK
PEKKNSGSGGGLSGM
SFQDLSSSILAQSRE
HGGDPKLSPHKVQGR
RTPRRSKSDGEAKPE
XXXXXXMSGNGNAAA
VTFLIGDSMSPDSDT
LAQPRLLSGPSQESP
HSKSFFSSCGSLHKL
TGSPPSESPSRTGSA
ESSSPLSSNQSEPGS
ETPPVPSSASSSSSS
GPWKPTPSVSSASWK
XMEVAEPSSPTEEEE
ATFPMQCSALRKNGF
AIIPPPQSTKPGRGR
AEENIPASSLNKGKK
GLLERTASRLGSRAS
RISVVDYSYLEGDLP
TPVSPGTSDGRRQGH
GTWRNPPSREAQYNN
GSQKLQESCWDLSRQ
IRRQPTWSRSSLPRQ
IAGDPRSSPPVQFSL
PQAGVDLSFATRTGT
AREEISGSPERDICD
SFAPHNSSTSPQKAE
SLRLASDSDAESDSR
SFRNTSTSPHKPDEG
DTPQSLASLSSRSSL
DSSGFSDSESADSLY
GPEEDYLSLGAEACN
IREESGDSLENVPAL
GGVKRSLSEQPVMDT
QLLTSNESEDDEIFR
PSDGCELSNPSASRV
GKHLDMGSPQLRTRD
QENSHNHSALHSSNS
GDAAASSSAVKKLGA
QDFPVVDSEEEAEEE
PTSKPEGSLHSSPVG
TKAQEVHSTGINRPK
SFRRRHNSWSSSSRH
ELPEPSGSPTSDRCA
TVDEIVKSGYISESE
RKNCASPSSAGQLIL
HSKHSENSLLLTKTE
KARSQSVSPSKQAAP
KSSSSRGSSYSSIPK
EGMSQSSSQTEIGSL
QQGLPGLSPAGPELG
SKIGEEQSPEDAEDG
VFPGIQDSGQDTPRG
KKLEFSSSPDSLSTI
LRQSTRESVHYTSSA
TVSDNSLSNSRGEGK
SLLPNSKSPREVPSP
GGAYPNISCLSSLKH
VLSPSEKSYQEGGFP
MHRKIQSSLSVNSDI
GPALPAHSSPGLPPP
PDSQTVDSSCKTPEV
EKMVRSQSFSHSIQN
RVSAPGESIEALVDV
ASVASSSSTPSSKTK
SFHRSLSSSLQAPVV
VKTTSTFSVSGDEDN
PRARGKSSEPVVIMK
RGDELADSALEIFKQ
IGSIISKSPLASPAP
GPITRHGSYDSLASD
AVPPPRRSSSIASMP
SPQTSFDSDRGSQRC
RRTKEYVSNDAAQSD
DTSYVIESDEDLEME
VAATPPPSPSLPAKP
TPHALTVSPFKAFSP
KIHVYGYSMAYGPAQ
QPRSRHPSSSSDTWS
GPPEMRTSPAIESTP
TEINRLPSANQGSPF
ATEDLRISRTDSFSS
ANSEESDSVFSENTE
VGGPDPQSPGLDEPA
ATPLDFPSKKRKRSR
KKISKQTSVLHTSRS
TKSENDASSENEQLL
TQEKRRRSFPDIEDE
GYNSNARSNSLRLSL
PLPCDEESPEAELHN
NVVETSSSVRERKKK
VKALVHSSSPSPALN
LTGAERASTATAEET
AGMSSNQSISSPVLD
AAQYLLHSPELGASE
KSYCNDQSTGDIKVI
PEEEVKASQLSVQQN
YIENHIPSNDLRAFV
SPASKPSSPREVKAE
NIKKESKSSPRPTAE
PFAFGNSSATGSLFG
LEDSEVRSVASNQSE
EKIDLLASDPHEALI
LDDQYTSSTGTKFPV
SPRKRSYSSSSSSPE
SRFKRRTSSPPSSPQ
PMPGGPGSLSRMELD
SLMSEKDSLSEEVQD
PLSPRLPSPQQHHRI
EQDSSQPSLPLVRAD
DSSPSPGSSLPSPLS
SSPTLSSSPPVLCNP
SPSPSPTSPGSLRKQ
GYNHQQMSEGHRQKS
NFVDRQASTVEYLPG
RCLEKSSSSSSQPEH
CRHPGTRSSLPSLDD
GALSSQDSPHFQEKS
KKPQEEDSPGPSTSS
VSDQELQSANASVDD
NSSAGFRSKQLVNNK
PLSSPRFSGSAFSSV
LNPEEMTSRDYYFDS
APPDLDLSAINDKSI
TFKTRKASAQASLAS
AGSSPHPSLTEEEDS
KMSSPPSSPQKCPSP
LEPGTMDSIRSSKLG
ASGPGPASAEPAVTE
VNGRRAPSTSPSFEG
XXMSEGDSVGESVHG
GPREPPQSARRKRSY
SHSHRRRSRSRSYTP
KPPTSPSSPPAPVPR
EDLEGPPSYKPPTPK
DSLNSVSSSDGYGKR
RLECVAFSHQNLKLK
LAPRAEASPSSAAVS
QQSRGFGSFRFPSGN
INYHQHNSAGLISRL
TSPEPQESPTLPSTE
SVPVLPGSGEAGVSF
RITASRDSQMQNPYS
TKSIYTRSVVESIAS
KPSTMFVSSTEELNQ
TEAQAQVSPPPPYPA
ENEEDEHSVNYKPPA
SAMGKRLSREQSTPP
EDFKKVKSQSKMASK
PQQLQSPSPGNPSLS
DMHSGAQSGPMHGFG
AASFQSTSVKSPKTV
LERSSVGSGNTAGGG
SRLQHSPSQSYLCIP
DTVNGGNSGNLDGEK
RESPEGDSFAVSAAW
LTYEKRFSSPHQSLL
KEAAALGSRGSCSTE
IHEKDPNSATATAPP
TKKETEVSDGEDEES
TSAETRGSKKKKKLR
GAASPTGSAVDIRAG
ETTDGERSAKKPAVQ
ISRAEIISLCKRYPG
RIAKMSLSPSSPRHE
GPRPREPSPVRYDNL
PCQERSRSPAVNGEN
EGTSGSGSVSIRKPA
DKSSSERSTPPYLFP
EDAIPEESGDEDEDD
MAAAAVSSAKRSLRG
KLNQSGTSVGTDEES
STPKLSKSLSFEMQQ
SSSSSSSSIPSAEKV
QAERSQSSIVPEEEQ
EDVDVLPSTVEDSPF
EDEDDSDSELDLSKL
AHRGPSSSLNTPGSF
AAVGIPLSEDEAKVC
PALDAELSDGQSPPA
GQSGGAGSDSNSPGN
RSFIHESSMSRAQSP
PSPKISSSPKFDSRD
EAPKPKSSPEQPIGQ
STRSVDISPTRLHSL
TVFIRNLSFDSEEEE
TRSRSHTSEGTRSRS
RDWHLKQSPASPERD
FENVSVESVDSSSEK
QLGEPEKSQDSSPVL
MKLPMIPSSSASKKK
ATDDQFESPKKKFKF
EMAIKQESGGDGEVE
AKGEIKDSSPSSSPS
SSTPPLPSPGRSGPL
NDLRPKLSCLFAGPH
EAKIEDLSQQAQLAA
FSRRLSMSEVKDDNS
HGWVRRLSTPAGVQV
SPASSPCSDYTVDFR
ESDLGDVSEEHGEWN
TVSRAGSSLQKKRKK
ELAGNTSSPPLSPGR
IAGNGSFSSPSSSHL
CSDGGPSSELAHSPT
LHKGDSDSEEDEPTK
CPVTSKSSPERQLKV
KCTKLRRSISASDLT
AVGSTLPSPREVTVT
QMESSTNSSSQDYST
SHFRFPPSTPSEVLS
AENLSSHSLRNYALN
SAPTSRASSPPPQPQ
KVLNSIISSLDLLPY
ACLSRQASSDSDSIL
QVPIQTRSFVCFGDD
KIRSKKLSVLIHNSD
SEANSIQSANATTKT
PLLTVRGSEGLYMVN
GVSDVPTSPTLQRPT
VGLLKLASPELERLI
XXXXXMSSVSPIQIP
TVDELKASIGNIALS
MPQSAAVSTTPPHNR
ISSGSTTSADLPNRT
STPIPALSPPTKVPE
RQPKSPGSTPTTPTS
SGSGHDSSYYDDRSD
SRSSSLNSTDSGSGL
DPETLPRSPSAEFSP
SETRSESSDFEVVPK
APPVPTASSRFHFPP
XXXXXMISAAQLLDE
PPAPGPASGGSGEVD
LPVASALSSHRTGPP
RKDAQNSSDSSFEKN
NLAAGTSSPIRPVSS
PPAPAYLSSPLALPS
PTTPGPASGSTFRGR
NVVLMPVSTPKPPKR
SSRMETVSNASSSSN
DLQVIPGSQTRLLGE
SSQRHSISAMPKNLN
RIVRRASSAGESNTC
WEVCPQRSPVQALQP
GSVPSSGSSGREEDA
GSVSSEASELDKKEK
RPFTVAASFQSTSVK
ERKPSGGSSRGNSRP
GIRVKPDSPLNRLQE
XXXXXXMSGWESYYK
HRGSTSSSPYVAASH
DRSSQGGSLPSEEKG
RREARAFSEGEQEKC
VGEGGGHSQARESGV
RLGYSIPSRSGASGL
AQDIERASFRSLNLQ
APLLGSSSKFSEQDS
SDPGLQKSFLDSGYR
RRWKEPGSGGPQNLS
XXXMASASYHISNLL
KDDVAPESGDTTVKK
RRGSGDTSISIDTEA
QEIVTERSVSSRQAQ
SKLLLSASEFQVRGL
ASSRRSSSEGLSKGK
KFCNIMGSSNGVDQE
TYEKRFSSPHQSLLS
FEEEKQESPKSTFSP
STHRSPRSFLAKKLQ
EAVKLCDSYEIRPGK
ASFRILASDKPYILA
KRSVSHGSNHTQKPD
EAAAKATSSHPNSTS
STPVDRMSFNLPWPD
AAAYGARSPGGSPGQ
SPLGGARSSSQRSPV
SSNPPARSQSSDTEQ
XXXXMERSPPQSPGP
ERSGVGLSSYLSTEK
NSERSTDSPVPGSED
SVQIRQRSVSQERLE
MRQIASNSPGSSPKT
YPYPRATSPAPDADS
EPDSDDDSSDLVIEN
KTRQQNISMQRQENL
PKQSPSSSPTRERSP
KENESSDSEEEVSRP
QPLNEEGSEKRLLGE
EDHLAVQSLIRAYQI
LRRSYSPSMLDYDTE
RVYAEVNSLRSREYW
TLALAVGSESPLATP
GRWGPGSSVGSLQAL
SPGVGGGSGDEASAA
FEPDLYKSEMEVQDA
SKEGSFMSLNRLSLA
VLPNDFFSTNPPKAP
DRRTEPRSSVSDLVN
KVYEKVDSWNLFEEN
TAYPLNLSLKEEEEE
IPAARLPSAPTPLRP
SPETAEPSTDVTSTE
NHGSDHQSPSSSSYN
TGESAGGSPARSLTR
TPSRDDDSQSRSPSR
LGSVESYSEEKAKKV
APQMSPGSSDNQSSS
RTPPPPSSTFPKASS
EDTEPSDSGDEMMDP
SHSRKSASSCDVSSS
GSQERPVSLTSTTSS
LAGPKRSSVVSPSHP
NIRQAASSLQQASLK
EKTELNLSKGSLTND
SCHQRSKSDPSRLVR
GNAGGMLSTTDLTVP
WYLTNEGSQYLRDYL
YNDRSYVSSPDPQLE
AKKAEQGSEEEGEGE
SAPIRSASQAEEEPS
PPRRGDDSFGDKYRD
VLPAPQISDAELQEV
VQKTARVSLASPNRG
AELEALLSSKDDVGK
PGSAPLGSGEPGGPG
KAAVLAPSPGALQSK
TEPKLSPSWNPKIIY
GMRAILGSYDSELTP
DLEELNSSIQKLHLA
RDSAYISSSPLGSHQ
RPVSSAASVYAGAGG
PPGLTGVSFSSSSSS
PSHSRSSSLDMNRTF
SLSGSPKSSPTSASA
LSRKRALSISPLSDA
XXXXMEDSMDMDMSP
DEKDTLVSQLSRGKQ
GYIDCWDSERSDSLS
LRKDADSSISVLEIH
NEPSARRSSGENVEN
XXXXXMSSESKEQHN
QQLARETSVDPDMRK
ATEIRSLSPIIGKDV
AYLPGQTSPKKQEEA
NHTDGKSSGSSSQKT
FDSNEEDSASVFSPS
PELVELSSDSEDLGS
KIDLSPESSDRSFSD
LVEHKTCSPASLSQA
RVQEKPDSPGGSTQI
EYRLCNGSDKECVSP
MSEARRDSTSSLQRK
ARNVNPKSPITELLE
FRPGSVGSGHSSPTS
MENGAVYSPTTEEDP
GCTDRGNSDDFILIS
YNPIHSPSYPLAALK
EARLRLLSSVTAELP
TTKIACRSQPDPVDT
SSNQTRNSEKFEKPE
TFSHPPSSTKRKLNL
SHHPRRNSLDGGGRS
LESFKKQSFVLKEGV
DPSSPRASPAHSPRE
QWRPRRFSALEQGIH
DPRGFTESFGAANIS
VSVIPNNSNENIPRV
RSEDGYHSDGDYGEH
EASERRSSDSYPLAP
PNWREKLSPIPAVPA
TPQQPPTSTFQNSPS
GAEFWKSSPSILAVQ
SPASPPGSLEPKAAR
EPGANLLSPWAFPAA
RILAQATSDLVNAIK
LLYRRSRSLVDYENA
LPASPSTSDFCQTRS
LSDKDYSSDESIMES
SVYRSRQSLNSPSPG
KDSFRARSTSLNERP
IQSALLASGLGSKRP
GPGKGRLSGLGGPRK
VASSKSESPVPQNEK
PRLGRARSPSPCPFR
KRSYSSSSSSPERNR
GTQLPSSSPGSLKVD
VPPRDLPSPLPTKRT
GLSEDTRSTSSHGTD
RDNPRASSPNRTIQQ
KNTASQNSILEEGET
GQDLLGESRSEPVDV
RPMENRTSPSKSPFL
KLVSSAVSPSIIPQE
AGIQRRSSQGPTVPP
DDHLNKRSRSSSMSS
SFFKEPDSGSHSRQS
PIHKFGFSTLALVEK
HRRTDYVSPTASALR
VLDEIKPSSAPELQA
GIPLPAESPKKGPKK
SNIALGSSFSKESGK
KYDLDFKSPDDPSRY
REGSDHSSSFESKYM
TAGSRTGSRTGSRAG
TSSVSSISQVSPERG
MDRFSFHSPSAQQRL
XXXXMSGSFELSVQD
VSDGELSSTTGPQGQ
EHAPSPSSGGTLKND
NARTAVPSPVEAAAA
GVAQTPGSVEEDALL
RGFPLGLSAKSGGGP
QPPDGDHSPGNHEQS
ANRDIYLSPDRTGSS
ERSKTPPSNLSPIED
NSELSNPSETESERK
DEYAEDSSDEEDIRN
EVTEMPNSDSLPEDA
PAKDARASTYGVAVR
VPFPTQRSDSIRPAL
FPDNSDVSSIGRLGE
STSGKRSSDGSLSHE
RFTVLFPSGTPLPAR
PSTVVANSDESQLLT
KELLDSDSDKPCKEE
QLPHYSPSDEKARMK
ENLSSRCSWQDLKDF
MPSPSEGSLSSGGMD
VQGQRPGSPEEAAAL
SHSTASRSNSLVSTF
PNTLNLRSSHNELLN
GEKNERTSVAGTVRK
DDTPMEESALQNTNN
QEEQKGESSASSPEE
LTDYQLVSPAKNPSS
QGEETNASDQQNEPQ
AISAALVSPATSQSI
SHSSIQNSPKLTPKM
KDKDAYSSFGSRDSR
ISLFREDSTLALAVG
KPESRRSSLLSLMTG
SRKDSLESDSSTAII
AVQACGLSPRDITTI
SPFEVQVSPEAGVQK
DEPAKTESVSKDNTL
PVYIPNLSPPANAGI
VETVSILSKTEGTQE
PARLLGPSLTSTTPA
RRKRNAGSSSDGTED
EDRPEPLSPKESKKR
KRISFPGSSESPLSS
STTPPAKSPRGGPGS
RRLGLRRSDRTDMQR
RQVSVSISSAVKSAP
IENGKVVSIIAELLS
IASNQSRSPPAVVEE
SRLQASLSSSDVRFP
RYSSMAASFRSSEHE
VHKMVVESAYEVIKL
KIDPEKLSVNSHFMK
ASPSRDVSPMGLKIT
RLSVDEVSSPSTPEA
ETAESFGSPPKEEMG
KSKLKKLSEDSLTKQ
PARCSRISHTDSSSD
LQTALLRSSGSLGHR
HDRDRDGSFPSEPGL
GRPPALGSLLDPLPT
SSAHSSKSARSSTPS
PHSPDSSSSVHSIRN
SPALSVESLSSESAS
PTSPSPASPSPITAG
GGSPRPGSPACSPVL
TVLNDLSSLRELCIK
YDILRRCSQCGILLP
ENALLQDSEKKRSHS
RRSIRTRSESEKSTE
YRAEYVPSTPSPVPP
PPPRDSGSHSQSRSP
SGKGQRGSGSSFEQS
PRRAAAKSPDLSNQN
EAGHRSGSKKKRKFS
DPLEYLQSDEEDDEK
LSGPHSYSPGRNSVA
EPTEGEPSAIVQMES
PPADPDGSPGGAARP
ELALRESSSPESFIT
GKLLSPRSLGSTDSG
IFEKALASEKSPTAD
RHSTASHSSSHTSGI
PKQIRISSKTGIPLN
TVDWRRVSRLQEDPE
HPRQRNASRENLNLP
QKRNTEESSSPVRKE
REAIIPGSVYDRSSQ
ISAGSLGSLLGHHHG
RRRERIESLIGANLH
STRRGTFSDQELDAQ
KKLIDLESPTPESQK
KLPQPYNSLQEEKCL
SIKIRDTSQEPCGRL
EAPFQSGSLKRPGSS
RRHSTSPSPSRSSSG
QKRSRSRSPHEAGFC
LTDKVPPSPELVKRV
VKGTFRESYIPTVED
EEQDGGSSDEDRAGP
VGGASPHSKTISESE
VPAYFNDSQRQATKD
TRESEPLSKSKHSED
IFKQKGYSDEIYVVP
IMRRRVRSFISPIPS
QLSVEPYSQEEAERA
AKGSQAPSLPNTSEA
RESDMEHSPSATEDS
KKSPSECSLIASSPE
IFPVPSASPKRRSKL
PPSAPATSEMTTTPE
KGDPFLASPTSDREI
FAFEEDSSSDGLSPD
THPALTRSQSVPAST
QLRSQIRSRTPSASN
PVSGPGPSPHPSSGP
MKEVLPASPRPDQSR
SSTLRLSSSSPGATV
PKPERVTSLRSPGAS
ALSSPRRSLGLALTH
HALERRSSLPLDHGS
GLEGDEESTMLEDSV
SAVGARGSPETNHLI
ASGVAHRSQSSEGVS
SRFLETDSEEEQEEV
VTKGPAESPDEGITT
ASLKRSPSASSLSSM
HPQHRVSSQAEDTSS
GPGPVDPSNRSNSML
GINQTYRSPLGSTAS
XXXXMGKSESQMDIT
PESFGRDSSLTCLAG
QTINLPTSGPGTPDS
GQSVMMISPSSESHQ
CLKRVGLSGAPADAC
SNVPSGKSTDEEEEA
SFDWLTGSSTDPLVD
XXMVGRLSLQDVPEL
IFEKRQDSQNENERM
PARVSCPSPHPSPEA
SFNELYPSGTLKLQY
LLSSSGCSADIDSGK
IPSRFFNSSSFAKGI
TWGSHYGSKSTERLP
EKKSEAKSPSNGVGS
SHLSGSGSGDERVAF
LPVVRVASVFANADK
SCRFQLRSPESLKNM
RRAHSPASTLPNSPG
ALAGCPDSFLHHPYY
STSPIIGSPPVRAVP
LPSPVGNSVSRSGRH
QSPGEDTSLRLQEEV
SRSKRKPSIVTKYVE
EPPAAAPSAGGAAPC
AGRSLLESPGLTSGS
RGELQCRSPPRLHGA
QAAVEKDSLRAVEVT
PALPRSLSHWEMSRA
GTKRKSLSDSESDDS
SPRGGPGSGGHGPLR
KEEKASLSLETSESS
MVVRNCSSFLIKRNK
SPTKYSLSPSKSYKY
PAQAFPVSYSSSGAR
ISESGQFSDGLEDRG
SLKSDTSSKEIEEAM
PNDTCLASCVKSDHS
RRPLEAGSPGQDLEP
KDNVVCLSPKLAQSL
LLSPAVPSKQKRDRS
DSPAVAKSGDNLAEE
GLLGSRLSKIYSQST
VRAPLSRSHTLSGGC
QAVEDGDSKSHFQQS
MLSSPQHSPVNQFAN
VLQGKSRSVIIRELQ
NCDRLSSSPGLFGAF
IKKIGHRSVDSSGET
QLSQGRSSPQLDPLR
DYIASKASPTSTEEE
SGAMRIHSKGHFQGG
ATRRESLSTSSDLYK
QLTPPEGSSKSEQDQ
SKQSSFASLLNTNIP
LEKLGGKSPPPPPPP
PESAAAQSQENQDTR
APAAPPFSSSSGVLG
PFCLRKQSHDNRKST
GPGGPSPSERDRQYC
NNIHSSPSFTHLDKS
SRTKMTGSAPPPSPT
XXXXMPVSTSLHQDG
SARSSPASSPELPWR
LRRSDSVSASERAGP
TKKDSFFSNISRSRS
EQQKGRRSPDSCRPQ
KKSRESASPTIPNLD
QEDPPELSPIPASPG
RSLERSDSPPAPLRP
AMKAVENSSTAIGIR
YNSDNDRSSRLLLER
SLDSRSVSEINSDDE
LRDAEPPSPTPAGPP
KGLLTGPSQLKIRID
YNPNPAASYSGATLY
PSNAEDTSPAPVSAP
SSMSSSPSRETVGVD
EEQIHPRSRLRSPPE
AKTSFSLSRPSSPRV
LPSSPARSPSPAVPL
TSNSPSSSSLQKIPL
DDKLCADSACQQNTV
SGNPIKVSFATRRAD
YRDPSCLSPASSLSS
PGSGGAPSGSQGVLI
PPPRPKLSALAEAKK
FHKLPVESVHILEDK
LSTSSSSSPPGTPSP
XXMTDDNSDDKIEDE
SMPSGDESIDEKLGL
ADFVSQTSPMIPSIV
KVGSLAGSSVFLNRS
NLPSPNKSIRHEHLQ
GPRATGLSGSQGSLT
TSDSKLVSLEVNRLP
VASGSTGSTGSCSVG
DTMAHLISPLPSPTG
ESEVSSVSPLKNKHP
EPSLTHNSSGLLSPL
VFKKPSFSKKKEKDF
SGCGKSTSVQLLQRL
SPSQTGGSSGDLGDI
PVQMMKRSVSHPGSC
EEKSASDSSGKQSTQ
AAGPLDMSLPSTPDI
IPSQELASQIDPQKD
LRQQSSSSKGDSPEL
NAFSWSNSLQNTNIP
PPPKASPSTAGETPS
DPFTKNPSLPSKLDP
VSPQNNHSPDPGLSN
YGKRLEESPFNNQMR
WKQKYEESQSELESS
RQTRSSGSETEQVVD
TPPQEHISPQITNEV
PAKSPKPSNGAGVPN
CFWPDSPSPDRFGML
STPLHTSSPVQGKES
PHRLSIPSLTCNPDK
CRLLGEGSPKPGITA
ETGEQVSSPSSHPAL
GHYQLLLSGRALADR
LRRAELGSWSSQEHL
AFKEVKLSDYKGKYV
LTSPKSDSELEVRTP
VRPKPAPSPKTEPPQ
VHLANIVSSAGQLDR
LRARGQGSSPVAMQK
DSPAFPDSPWRERVL
HTGFLEISQHSQEFI
SGRLRSPSNDSAHRS
PRKNPVTSSTSVLHS
PGHTNYSSYSKRKRL
KAKRALSSQHQARIE
YTPQNLDSESESGSS
VTSENKSSFNLGTIE
REERAEESIEDIYAN
GRRTRSPSPTLGESL
QPRDFGDSLARGGKG
ESDLDSGSVHSASGR
YRDPYSGSTISLFQA
DDDFSHRSSENILTV
AQPWLSTSTEGLKIP
LPSSAGPSPGPFGQE
GYFSRSESADQTVSP
SGGAKRQSIHLEQKL
ALELKEESFRDPAEV
SRRALMGSPQLVAAV
TELLKSDSDNNNSDD
LFPQILSSIELLQHS
EQLDQVPSRHPSREA
EDEPDAKSPKTGGRA
INMGDAFSPAPAGNQ
FTGSRTYSLVGQAWP
SKAVEESSDEERQRD
LEDKKELSEESEDEE
ICTGQVPSAEDEPAP
NGTERTRSPPPRPPP
EGQGGPGSVSVDVKK
PSPQPSQSPVTARTP
LPLTDGRSPRRSRDP
LVSSSVHSKRRSRAD
GQRHSPLSQRHSPAP
RRRLDKDSGFTYSWH
AEGDEAESPEQQVRK
SGSRCSVSAVNLPKH
KPEKIIPSPDDSKFL
EKMLRDQSAVVVQGL
TRPHVQLSPAPPGEE
GALEPPTSAPPTLAL
YEPQRVNSGLSSDPH
PAPKNGSSSDSSVGE
PQSLTDESCSEKAAP
SSFGLQHSLNSGQSL
SQSPLHPSTLSTVIH
SRNQSHSSPSVSPSR
SSLGAELSRKKKERA
TAKADAASSLTVDVT
EEGKEVESDKEKGEG
YKYSGRDSLIFLVDA
DATYGTGSASRASAV
IKEKGSFSDTGLGDG
LHQGTSKSSSLPAYG
EDVDCKQSMRSEDEA
IKKFQDLSEGSSISQ
CGGLQSGSPLSSQTS
ENSGDYISENEDPEL
FDTSSSSSNSAASSS
FIYVDVLSEDEEKPK
ALAQKRLSENAFDLE
APRGRTASETRSEGS
PESKDLGSQTPQALT
LIRLCYSSDHEKLKP
APKPQLPSGPESPEP
AERGGPVSRSPGAPS
RVPGQGSSEDDLQEE
LTPKPETSFEENDGN
PAAGPPPSEGEESTV
GGSRWAESGSGTSPE
RRVKRLYSNWRKGED
STPSWQRSEDSIADQ
WYKGLGWSPAGSLEV
RPDERPSSPIPLLPP
KPPSPAPSSEDPGLA
RRKSFDASDTLALPR
SAYTIDWSREPLPGL
PIVLSTESPAALKLG
KSTPSRGSSSKSSSR
HKVANTSSFHTTPNT
SSNNGSASPTKTKSG
ENSLAVRSTPAEDDS
YIGSSGSSPSRTSPE
EVSIRVGSPQPSSSG
SRWFSNPSRSGSRSS
YNSQTKESRWAKPKE
QDDIGNVSFDRVSDI
RERECSPSSPLPPLP
ATIRREGSDHSSSFE
SQPSDDRSSSTEPPP
CRHVITLSQRGLDGL
PIIQPVPSIKNVPQI
RRGLTVRSPDEPLPV
IPQPRQRSRSESDVS
APLSRSISTVSSGSR
PAQTLENSEPAPVSQ
ENIEGDSSSPSSRSG
GGLNVQTSESGLRGH
SAEQGFKSSQGDSGV
SQSAGLSSINKEGEE
TGSETHESDLAPSDK
KASNRRPSVYLPTRE
CCSDAGDSPLKPVSC
GIFLGSESDEDSVRT
PMSPSSHSPEGRPPP
YDIYRVPSSQSMEDR
PERLVPVSPLPPKAA
DAEPQPGSPAAESLE
EYQGGNGSSPVRGIP
VSKSLSSSLDDTEVK
VRSPSMESKLHRQAL
QEPARRVSRSSFSSD
DVRILPGSMIVSSDD
FDQLDVVSYEEVVRL
VFPKVEHSPGPPLAD
GLPKLKESRSHESLL
EGKKTSASDVTNIYP
DIVDPNDSDVEENIS
LRPSIDESAISDVTP
GRTLNYQSLPHRSRT
PPHTIQASEEQSSTP
SSVSSSSSHRQSKSS
WSDESSQSEDARSSK
EFDRHSGSDRSSFSH
YSLKFDESMTEDEIE
SGGSPGASTPVLLTR
HSGPGKGSPQAGVDL
NDDDVTGSVKSERRN
PNAQELPSMYQRLGL
PISLKRKSAGSMCIT
DKIPMTNSPLLDPLP
DERSELISEGRPVET
RPRSSARSPGSIFQP
SPFHSPPSTPSSPGV
AEASDTLSIRSSGQL
RLQDSFASETNLDFR
QVQQTPASCPLDSDL
KVAASPKSPTAALNE
NFVDCEESNSESEEE
MSNATANSSIRPIFG
KLLHSFHSELPVLSD
SNERPDISSIQRRIK
SSDYGQTSKMSPRVP
EGLTLNNSHVSKHIR
MEEKDEYSSSETTGE
XXXXMEGSLEREAPA
YRAQPSVSLGAPYRG
TSGTRATSLGRPEEE
LVNPPPRSSGNAATS
EFDVFSQSPPKLPVP
SIMGSPNSHPSEELL
LLKKMSSSDTPLGTV
HRELLHPSPNQDSEE
ERDLEPHSFGGLLEG
XXMDPQRSPLLEVKG
VPTDDISSSEEREGK
WKPFPAVSPEPRRPA
SSSRSSYSSQHGGAV
STSKMQESPKLPQQS
DLSPPHLSSSPEDLC
EDTKFSLSDDQRDRW
GEGKELLSPGAPLTK
KTEDGRRSACMLSSP
GKPSAHASQSFCESS
CQPARSDSYSQSLKS
GRNHVDESPVEFPAT
SSPSYENSLHSLQSR
AIDSDAESPAKRVCQ
RETIFGKSEHQNSSP
KSKISRKSVQPTSEE
EEGPPPPSPDGASSD
RSPISPLSDASKHKY
QEDGGVYSSSGLKQI
EAEEEYSSLCELLGS
PIIPHSGSIEKAEIH
RALDFTDSQENEEKA
PLLSRCVSMPGDISG
VDDSREHSFNRDLKH
EPAVEQSSAASELAE
CQPPVSQSRSLFSSV
RIAVHHNSVEDVPEE
HHSEEGTSSSGSKRW
EDELMEFSDLESDSE
KALGDLISATKAAAG
KSFFDNISSELKTSS
VCVEPTASQPLRSPV
EGAGEPHSSPELAAT
NLQMVYDSPLCRLDA
NLVGRGSSPRGSLSP
QAEADSTSEGLEDAV
HSKKMTGSNTEEIDS
RLNVWDLSKIGEEQS
AGFFRVESPVKLFSG
YRDITKQSQETEARP
KKVPSEASFSDVHLE
QAELGRLSPRAYTAP
DTSTELLSPKKDTTP
XXMAMTGSTPCSSMS
IIPNETKSPGVMDNP
STSTPAPSRTASFSE
KDTVIIVSEPSEDEE
WSEPRKRSVLPPDGN
DQARSAFSNLFGGEP
GKSPSHSSSNRPFTP
DLQMVNISLRVLSRP
KVSTTTDSPVSPAQA
IHVDFSQSVAKVKWK
LGERKPSSAAYQKAP
EERIHLGSSPKKGGN
XXMEGPLSVFGDRST
GVCPEPPSPGPALVK
KMPSFRVSAPGESIE
DGSLKSSSPTSYWKS
LKDNPAFSMLNDSDD
TLRSPSHSPEHRNVX
PMKKLHVSTINLQKA
DNKDGSCSAEYIPFA
EPPGPVASRDNSNSD
LHSQNSLSPRSSLSD
TRSNRARSMDSSDLS
GYYYSDGSLKIVPGH
ASSSAAGSPGGLTSL
AKVEPAVSSVVNSIQ
TRSRSHTSEGAHLDI
TVVTRQLSEENANLQ
PSPFRGRSRSAPPNL
VKSPKTVSPPIRKGW
QAASAESSGQKSFAA
PAVRRVDSITAAGGE
ADLEEQLSDEEKVRI
GQAQGIGSPVYAMQD
GQDINLNSPNKGLLS
NSKAKPESVSTCSVT
CPLGRLVSPAPGPGP
GLISRTGSSSLPGRP
RTPPRERSGAGSSPE
LQMPGIKSSGCDVNL
KKTQAGLSPYPQKPS
IGLSQFCSPRRAFSE
LLHQFSFSPEREIRN
RDSGIARSASLSSLL
FASLTATSQPIAAAA
HQPPKPGSPGRPACP
NLEGCALSQGSLRTG
SLSCVIGSSGSFSQR
RVSAPEVSVGHKGGK
PPSPRSSSPCRTPEP
PEWLRALSGGGSVAS
GPRGGKSSISSVLKD
PSPYDHDSLKLQKGD
TKGSGLGSPTSSFNS
TERFPSLSESLMNRN
DSPGPSTSSVLKRKS
ASSSPPLSPSSPSES
QSPSYVISTGVSPSR
RRRAKLCSSAETLES
RLLPSVWSESEDGAG
YDAVHSGSLSRSSPS
HSKLFIRSPRTLVTL
SQRIDDLSARDKPFD
KNAVSVHSNLNSEAV
SQAPKSPSSEWLVRT
HPASLTSSGSSGSPS
RSRRRLISQRSSLET
LLHHHHGSHCSSSGD
AHSDKPGSTSTASFR
DGSGCRVSYERHPSQ
NKWQRNASKGPHSPQ
SLSTSGESLYHVLGL
LRISSDSSSDIESDL
LDHPYCKSPLEAPLV
EALMRGKSTEEARKE
IDDSPSSSPHLSSKG
EGQGQTASHGELLTP
LNKTVLSSSLNNHPQ
RTHSAGTSPTITHQK
VGGEDLDSYPDFLHK
GVTTTKVSKSPSPAS
PVPSHNQSPPTKDDA
XXXXXMASSAQSGGS
CGADGLRSRVKYGVK
YKSSKDHSPQLDVNL
VQAAKLPSPAPARKP
EESAPTTSPESVSGS
SLYGLGGSKRISIGG
ISQEEGSSQGEDSVS
VDNSASPSVAQLAGR
DKICSSHSLPLSRTR
PPKQSPGSTSPKPPH
RRSPVPPSCPAPQPR
MVISAMKSSPETSML
TTPESPSSVTVTEGS
RAFDGAGSSLGRAPS
EAEQPLCSSQSQCKE
SCSSSRRSGGDGGDE
REGMRGRSPSQYHDF
KCGSPSDSSTTEEME
LGLASGMSPVPGTPG
AMTNSKQSIAKKIDA
RHSPESPSIAVVESE
EYAYSDNSLDPGLFV
EAMNYEGSPIKVTLA
SRHRLSRSRSRHSSI
XXXXMSDSDLGEDEG
IRFHDIISDAEIEIV
GPAGPKGSPGEAGRP
ASYPVSRSRAASSSE
RNAIKRTSPSDGAMA
GKGNIETSSEDEDDT
VKSRLNQSQREELGL
KVIPEDASESEEKLD
NDIVDSDSDAEDRGT
QQKTSALSPNAKEFI
HSRHKSTSSTLCPAV
PKAHPPRSPPPRPQR
GSEACTSSFLRLSFA
VAPVQEESDLEKKRR
RKGSDGASPPASPSI
LGGGQMYSPREMRAN
RPPRRRTSADVEIRG
ISSSASLSAANTPTV
EKESQRKSIDPALSM
XMETDLNSQDRKDLD
YKTLLISSLSPALPA
PVRAKSKSAESPSWT
AEEPRGSSLSSESSP
DSEMDTSSLERGRKV
TTWERPSSSPGIPAS
DIMKRNISHYEEQLV
KTSHMPSSPLKSSIC
YLVKVDDSSEDKTEF
QDPAALTSDAEQPSG
SPPASSESSSTRDSA
NKDSGQESESIPEYT
NDAETKKSPVSSTQE
QGAFRVRSLPLGREG
WSEHISSSGKKYYYN
GFTALNASKEKKKKK
SESDGGDSSSTKSEG
TDNPTASSLFAQRLK
ILPGNTDSAEIRGLE
PKGTEASSGTEAATG
ASSSLPSSPPPQLLT
SGGGSVASPPPSPAM
LSSSSSVSSLNSSTL
PVGSKAPSIDGKEEL
WIPPNPTSPPASPKC
SPVHSPGSHYPHGGD
PESRGHVSPQVELPP
AAPHSSSSSPSKDSS
XMAPVSGSRSPDREA
GLTANARSPQGQLDT
LALLKQVSIRENCCS
GWRPRSDSLILDHQW
GPIRKSTSMDSGSSE
LLQNCQVSEEDGRGE
TDEDSQDSSDGIPSA
TSPRRALSVEDVGAP
PQTRGPASSHRESPR
LREVPGLSGSEEPGE
VHETEPESGSQPRPA
PQGPSPESPSAAKGI
VAAVDHSSSGDMSLL
GNKIKDLSTVEALQN
LDDLVSKSEVLGTQS
EEGSNGHSKYRLKKR
LRRLSKDSNNLDQSL
LASAVPLSSPDYYER
FGESSTESDEEEEEG
SSPSPSPSARPGPPP
SWSSRSMSPNLLNRA
STATSSSSTAGAAGK
SALNPHQSPDFKRSP
SDIEQLRSQLQALHI
DYGDGELSGDGDEDE
SARSSGISSQNSSTS
LPLRHRSSSEITLSE
SSSNESFSSNQSTES
EQDADAGSERGLSGE
RLAACRVSPATPGPA
VLQPSRLSPLTQSPL
SFGDSRQSPFASSSE
SSRGFTDSPHYSDHL
GVSPSRGSLRTSLGS
AKLSRGDSLKEPTSI
RGAPHRHSMPELGLR
NKLWRSHSDSDLSDH
DSGGGGTSFEEDLDS
SKTERSKSYDEGLDD
MMESVLISDSPNSEG
GEPDLVVSVIPNNSN
SVPGTTSSPLVGDIS
NRLQTKASPGSSSYL
LEQPCEGSLTRPKKA
NATNSSYSPTTGRAF
KLAKDVASLSSQLQD
LLHTQNTSLINTKKK
RQVQHEESTEGEADH
QPGALTNSGKRSPAC
SKPREFASLIRNKFG
CAAPQIRSRSLAAQE
GGSIVRDSQRHKQLP
ITSKMNLSEEVDLED
XXXXXXMSSPGIDGD
LFGGGAQSLDREELF
SKTFANSSYLAQHIR
GRCVPQESRSPQRSP
VSGRYRGSVHFGLVR
SSKEVDPSTGELQSL
GSSSGNSSPEYPRKE
NIKAPKISMPDFDLH
LSAESRESSATSSQR
KHESQMDSVVKDLKD
IQRGTQKSIIIHTSE
DSQGDGSSQPDTISI
DWGEDHDSALDEEED
TGSVERHSENETSDR
RSTSSAGSNNSAEGA
AIAALAASYGSGSGS
NTQTSKVSSLQAEPL
SPGASVSSSLTSLCS
XXXXXMASPSRQPPP
PKSGRSSSLDGEHHD
ARQQIAMSAIVRSPE
SRSSDIVSSVRRPMS
QFVDTRQSREMLSTH
IGGDMMDSLISQLQP
AEVGKKQSDPHLMDK
SVELEESSTDEDFFQ
MATERSRSAMDSPVP
LTTTGNSSLNSTSNT
ADFIRESSEAQVQKF
SPPAPEPSSPNAAVP
VSTSNSGSMPNLAQK
QDEHGYISRCFTRKY
KNSPKSGSPKSSSLL
ARREYPLSPDGHLHR
GVSSSGLSRMGAVPV
HPSGSNVSFSRDTEG
DQTKAEGSSTASSGS
QGELQNASPKQRKQS
NIPRCRNSITSATDE
XXXXXXMSAATHSPM
NPSPRKSSADSTSAR
NEKDLNESISEEDKQ
SAKEESESTAVGQAH
VLNKEKGSSASLVLK
XXXMDSSSSSSAAGL
FDLEREVSPGSRDIL
DFCDREQSLKETLVE
HTCMRADSSKGFLER
DIIQSPSSTGLLKSG
SISNEEDSLENGQSL
VVKAFHSSLHESIQK
AFPDMHNSSISKILG
DIGDYVPSTTKTPRD
PAGPSGESRPGSPGP
ASRLTPESQGLLKVE
SQNRKKLSELLRYYT
ANRSQKASQSRPNSS
ERSLSVHSGTTGSLK
EKPLKRRSKSETGDS
PDRSANTSPESSSRL
SALPYRRSVPTWLKL
LSNPEMTSGSDKINY
DPPAPPASASDPHRE
ADNRQQHSFIGSTNN
PSQRMRRSAAGSPPA
NVPDPSKSHIAQWSP
IDEDQRISPKDKSTA
RRSRSPYSPVLRRSG
NLGIGKVSSFEEKMI
IDPWSFVSAGPRPSP
VLGAFGDSPTPTPDH
LREGSSESETSVRRK
RLHLPRASAVALEVQ
GLVPLSVSSGKNVII
AAPPAAPSTPAPPPA
CKCGGLQSGSPLSSQ
IRRKIMSSPLSKELR
QSSESSTSSPSQHEA
NIAKTESSPSEASQH
GTMRTRHSTGGTNKD
DFERTPQSPTLPPAK
RGILHTDSQSQSLRN
ATKAYPQSPKTTKPP
XXXMGSASPGLSSVS
SPRVKSPSKQAPGEK
ASPVPLTSNVGSTVK
PSSDLNNSTLQSPAH
KTLSALRSPDVGLYG
NDARSPGSISYLPSF
CMDSVKTSDDEVGSP
CPPERTVSPCQVQAS
ASPPPATSSSSSSRR
ESLSREGSPAPLEPE
EDSEHGTSLNREMDS
GEEPWSFSSCLEIPE
KVHTQETSEGLDSSS
HIPHQRSSLSSNDDG
GGKNVRRSIQGVGHM
RRARRNNSGEAGGAA
AKVEKLRSDLSRELE
HSLGISRSKTPVDDP
GGGLMTRSESLTAES
ALSLSSTSDDEPPSS
KGKEAAGSVRTEEVE
PPLQRSSSLIQLTSQ
FEDRDSDSQDEVVVE
NKTSTTSSMVASAEQ
DALSSIISRQKQMGQ
XXXXXMASAGGEDCE
SGASTTDSSLRPRDS
PRMPQDGSDDEDEEW
VVLGKDASGQPIFNA
ERVQLLHSQNTSLIN
EPQETSHSGSDKEHR
QRSASQSSLDKLDQE
EANTRRISIVENCFG
KMRTLAHSPATSSTH
AKDLSRSSDSEEAFE
PGRKRDFSPVPWSQY
ERSLSPKSTSPPPSP
RKLAEVGSHEKVGQH
ASRRRLSSASSPGGL
EAAAETDSRPADEDM
NRHSPSWSPDGRRRQ
RKSPGSLSPQPLPQC
LPLISKQSPQTSFPY
VSIVGAVSPPGGDFS
RRGGIPASPIDPFQS
DVTEELMSDEEDSLN
DIRNGRHSGEENFYA
LLPTPPLSPSRRSGL
LYHQHQHSCCESPTR
FAMMQRDSWEDIFEL
DESKPPFSYAQLIVQ
VRLRRPLSPETRRRR
LSGGAPLSPQTHRFM
RGQRKERSPQQNIVS
DYRRRLLSVNIRVRA
PLRARKWSNSQPADL
DSRAQAVSEDAGGNE
KAQGPAASAEEPKPV
ATSAQANSTPTSVAS
AGLQRSASSSWLEGT
LAEGTPRSNHSAQDS
SKGVPVISVKTSGSK
VRSLHSESSMSLRST
KTRKISQSAQTYDPR
RNLETLPSFSSDEED
FQTSEEKSEFLGFTS
PLPARRLSSDCSVTQ
GITTSKQSTASKQTT
ANNSVAYSGVKNSLK
NATLAWDSSHSSIQN
XXXXXXMSQGDSNPA
EDASALGSSSYKKKK
KKVQAAQSEAKVVSQ
YNTELLKSDSDNNNS
TQSPSTCSEGLLGWS
PFLRPEVSDGQITVK
IAEQNESSDEESLRK
SLVSAWNSSSSSKKV
KRDRVEASSLPEVRT
KLARSQDSMINIEGK
GVPDFLPSAQRALYL
SGYTDSESSASLPRS
DYSHRRYSWNVKPNA
ARRRLRLSVDEVSSP
FGVDDSYSEQGAQDS
IKKESKSSPRPTAEK
SGEHSESSTPRPRSS
MDETTSESDYEEIGS
KPALVAKSSILLDVK
PVEKTNGSFLWCEVE
AAGTPYPSSASLRGC
EKDPFPNSSTAAKSF
EKTLNQSSSPKNHQE
QDDKSRDSAAGPERD
AASGRGLSPPQCLPR
YSSIPKFSSDASKVV
GRRLRVLSGHLLGRP
EAESGNISQKSDEED
GSDCGYSSSMEGSET
RIEEELGSKAKFAGR
YEKTDDVSEKTSLAD
ALHDRMQSLDEPWTE
GDGSSQSSSALVHKP
QRGFELSSSTRKKAQ
VPSEASFSDVHLEEG
[truncated: 72,354 more rows]
