# Supplementary material for: Robust unsupervised deconvolution of linear motifs characterizes 68 protein modifications at proteome scale
Source: Sci Rep. 2021 Nov 18;11:22490. doi: 10.1038/s41598-021-01971-3 (PMC8602328; doi:10.1038/s41598-021-01971-3)
Supplement: Supplementary file 1 — Supplementary Information 1. [file 41598_2021_1971_MOESM1_ESM.zip › Smith et al Supplementary Data and Tables/Smith et al Supplementary Data S1/Stukalov et al/Supplementary Data S1 Stukalov et al input_Fig1a.xlsx]

## Sheet: Description
Supplementary Data S1 Stukalov et al input_Fig1a: input sequences for analysis of Stukalov et al data in rmotifx, momo and rolim
forward_Stukalov - list of forward serine-centered sequences from Stukalov et al data
reverse_Stukalov - list of reverse serine-centered sequences from Stukalov et al data

## Sheet: forward_stukalov
FLPLDHISGGGGAPP
FLPLDHISGGGGAPP
GGGGSSGSGLGSGGQ
TSGGGGSSGSGLGSG
GSGLGSTSGGGGSSG
APVGFVASHTVDSLI
GEPVDFGSILNSDEA
MVVGDDESNRDGARD
IDGSYSSSSSLQRQL
GPVPPQESEENDKKL
SGPRSYISESSTRTP
HGPSGPISSGPRSYI
RSTTPTYSHRSYVPS
VSGIIFRSHQNLELP
VSGIIFRSHQNLELP
PSQPPSDSFCGMVED
QFDPPLLSAVGEPHI
QEPLAVLSAKKRDET
QEPLAVLSAKKRDET
KRSNSSASRSRSRSR
LSKRSNSSASRSRSR
LRRAQVSSSSTSTRE
ESFSATRSPAPTSTS
KESEKETSYHSSEES
AFSYGTVSAPVEVDS
CTGSDGDSAFSYGTV
PKFTAADSDDGTTPE
APASKAPSGPEEPAT
GEPSMPGSTVSETKD
GEPSMPGSTVSETKD
GPGSESPSAGDKWEV
GPGSESPSAGDKWEV
VQQSGPGSESPSAGD
GKRSREISPIGESES
SPPPPCESDVPGSCG
TDCSSIPSNELTRHR
EQPRQLTSPKEPKMQ
LVQTKLYSANRQPPP
GPSDADQSKSRKEKA
LNEPAGSSGPSDADQ
GQSSPINSDVSSAPS
SGSASASSAGSSYNG
LNRAEEGSDQAELKE
WTQGPEPSRDGKRHL
LVVESSCSSFVERTW
PSAAGSGSPLRIVTK
PSAAGSGSPLRIVTK
LFPMKFKSGKVKGQV
DIDVKPGSVDIDAKP
GTPTSPGSFEREDSF
GTPTSPGSFEREDSF
TYEYVPSSGQPRPRI
VDVSAEISKGPASVG
LPCELPISKAEGGTL
SLLSKLCSVYTKPPP
PSVPEALSSQKVTNL
FLGSDERSAKVPRPS
TDPAAEASPGGGSPE
TPSEASKSPEKEQKE
IEEPEEPSSASSEGK
GAQEPSSSGQGPDHE
GAQEPSSSGQGPDHE
PSGAQEPSSSGQGPD
VGEGETPSGAQEPSS
ATGKEKQSPVFSLAD
STDHAQLSGKPQKMK
RPREKPQSPKNRMIV
CDEPLPTSCEAMDRF
PSPPEEPSPFFSPIR
VSLESDLSGSKAISP
LEEGPKLSMPSHILY
PPGNEEDSSRAETRK
PPGNEEDSSRAETRK
SSKKGQMSEQKVQEE
DRLEPVPSLLVVEDL
LSDHLKSSDRLEPVP
PLGVPSTSVRQSPPR
GGYRSVHSAEATQDP
GPGRPETSLQLSEQL
ASGCDLPSNRSVGGP
NDSCRKKSPSPKTCS
NIDDDDVSMEIERIV
NGTPSRGSRPNNIPC
SGSHRKPSQTGSSET
PTVAELASQNVRAAT
DSSRRETSTDACTWS
PSSLSDLSSTPTDEK
VPSPSSLSDLSSTPT
SLEDGSESDQHIRES
SSSLEDGSESDQHIR
ARIQETSSSSLEDGS
TARIQETSSSSLEDG
TARIQETSSSSLEDG
PTQPPTHSPQELGHE
HPPSPEESPTSEKGL
SFFLSKMSREIDREE
NFVEETTSCAEAAND
SPEIDEESDQLNSNC
LVLQQCPSPPGQKNP
GSSSSLDSKQTMSGL
GSSSSLDSKQTMSGL
LSLSGSSSSLDSKQT
LSLSGSSSSLDSKQT
SGHSLSLSGSSSSLD
PNELSRTSLSSTSSS
RPPLHELSCLGMDEQ
EDLIDDDSEQSTNLG
VQFPHPVSSSRNGGG
VDGAWDPSGPPADSG
VSKALSLSSRGRRSG
LADGAPLSRRRPDVP
HPPSLRSSGEEESGT
RHVTRSDSATPVQAP
PLGVPVSSSPHLSLG
PGPTESLSELRQQSQ
LASGPQPSSYQPMQP
IGFPFKSSEKIAESS
AKRGQSTSASCNRST
AEAGPATSAKRGQST
WDNYRAGSCDGADDV
PIRDPSASARALNDP
ARGESSNSVTETDES
TDGDVGSSVHFFKIS
NEGLSTTSSVHNVAA
ATKYGAPSSAVTAIV
SLRMNKGSMILEGFG
TEESEESSHALFDHL
STEESEESSHALFDH
EVYKTVISPKRKSRS
SWTGGSPSTRAVPPT
IGKNEAKSFSPSTEN
GSTCNSSSNEIFSDK
SGSTCNSSSNEIFSD
ISPSNPKSSGSTCNS
ISPSNPKSSGSTCNS
QPPGKGTSQGRASGI
SQGIAAASNSGGQLP
RSRGRFPSPEEGMGE
QSREPGHSAPPQAAA
PSHLPTSSRAPSGER
PSHLPTSSRAPSGER
PVASPGPSPPPCPVP
YPRQKFGSATQAPFA
RQLSPDESTGTSNNV
DPPPIVVSSNESLNV
HARSPSRSAESQEKW
PARSPVRSPTRSRSQ
HSPAQACSGAAEEAG
TVPSAKPSTVSATLP
PLPRSQISSTKDTPN
SSLGPVPSCRGGQKS
ASSDDSTSHHGIRYT
RYASSDDSTSHHGIR
RYASSDDSTSHHGIR
RTAFPGPSAPPALPG
SSRSLLSSRRMFIFL
PQPTGGPSPETGKQL
PQPTGGPSPETGKQL
PQPTGGPSPETGKQL
QGHSPTSSRPATANS
TQGHSPTSSRPATAN
GAERQEGSDVSVSRD
KLHGMGPSGMQNISI
KLHGMGPSGMQNISI
HVQSLTPSKLHGMGP
HVQSLTPSKLHGMGP
HVQSLTPSKLHGMGP
QPSKLNASPSTVLPS
PSKLRSPSGTPSRVS
LGPWIDGSTASSKNF
NKASHVTSLMPADSC
RSSGNGVSGSGSREP
RSSGNGVSGSGSREP
NQSPSYRSSGNGVSG
NQSPSYRSSGNGVSG
DNFKQKGSEKDSFYD
DNFKQKGSEKDSFYD
LALGKSFSSNQDDRE
LAVSPSTSIRAYHKH
DTSRESNSGPDSQAA
LVKEGLSSTSIAGYK
SKPSTQESGSTQISP
NSRSLSMSSGEYTTT
GISAAFESHSGPGIG
RRGRAEPSTRGGPST
PSKHPGQSPPFQLQF
VIGTDTKSDDKMKLT
VERKRKISPSLQTKS
TPAHLGQSSLQGMAT
GRAERLSSYSAIKDR
PYNRNQLSGSCSHMY
TPEGHVRSLHNMARD
EYTPPPKSKMPAPEK
QFQSMQPSHIMLPSP
PSLMSEPSAETKVNT
GHSPSLMSEPSAETK
GHSPSLMSEPSAETK
DEEGCLSSATDETSG
LAPLRRASGPPTHID
GLFSNKISNLRARWP
DHRARRPSPDPTDHR
EAPLPIGSDEYVKRK
PLKGELQSPAAEHLA
GVPSLPPSKVPGSPS
GVPSLPPSKVPGSPS
SRRKRRESREVSSGG
GPTGCATSLVSGPDE
GPTGCATSMVDGKGE
SSRRIGGSASSHAQP
GIFGDVYSMSSSRRI
SQNLKINSNLISMEQ
LFGEVSESRPTRKGS
PSLFGEVSESRPTRK
AEGVLCPSPKSPTEP
GGDEEADSKQKEELK
GGDEEADSKQKEELK
HPEPVSPSAAQPQQQ
LSHPEPVSPSAAQPQ
FQSQTYGSNPTNSFS
SRKEQRLSPFPPDEI
DPIDDPRSATRPKQP
QREGTVTSKTDPKEE
PLDECSSSQTRYSPV
PLDECSSSQTRYSPV
SPLDECSSSQTRYSP
TSPLDECSSSQTRYS
PSGCTFDSSLADIAD
PKEQRMDSGPHQFKE
SSPMPSPSSPKEQRM
SSSSKSKSPADPEKL
SSSSTSSSSSSSSKS
DDEEDSSSSSSTSSS
EEEDESSSSDATRKT
PIRIGRASDSRFEYT
MNEVKMLSSYSRLED
DNGDQNSSMNEVKML
IPRSSSPSPTYPIPS
GLGARQVSPPSGPER
YEPQRQPSELHLDQQ
YEPQRQPSELHLDQQ
FARSLSASRSAPAHS
LLGSPLPSARNQESL
QPPTLLGSPLPSARN
WEEEEHKSKKSVYDD
SDDLFITSCSSYKRA
KKTLQGPSVHNLHNS
SDDLFITSCSSYKKT
TSIRQVLSAVNGHRE
VSGSATESVNGLSPI
VDDDTPNSPYIDEPN
VSSLNLPSVRRTPTN
VSSLNLPSVRRTPTN
VEIHDWVSYDVMxxx
PPGSPNSSNSPTSHK
PPGSPNSSNSPTSHK
IANKIIPSIAPPAPS
RRKSHVSSSVLQKLI
GAKPENESESKNKAK
IRPSRRPSQVAPVEV
STPTAPVSHTKFLDE
DQGYSAGSPSDDQKS
LDYDQGYSAGSPSDD
VSQRRSTSGPSKKYS
SHRSRSSSRKKKSHS
ISSHRSRSSSRKKKS
SNKVPETSTGSTTEK
RRPGQPGSNKDSNNE
VDGGREYSSHRSYSP
YPRSEESSYLRALGF
RSDDLGLSLDKRPAK
ARNPSGFSKALGFDA
EARSESDSATEGDVK
EARSESDSATEGDVK
SLSGSSGSPVAQYGL
SSTSLSGSSGSPVAQ
SSSSTSLSGSSGSPV
SSSSTSLSGSSGSPV
EPHDDLQSRLGPKAK
RSAFSQDSEDIIFED
THINEDKSQGVDLQE
LESICESSGQTKDEG
GQRVLSKSSEKKDGG
ESRERIRSASTLALS
GPTTAATSVTTSPAT
ENLAATPSKPSAAVK
LLHRSEQSGRSDAER
MRKRQSSSAMNAKKF
RPSGTHNSLLGRRCH
RPSGTHNSLLGRRCH
TTSPSRPSGTHNSLL
HLYTTSPSRPSGTHN
HLYTTSPSRPSGTHN
IVSTPVSSPPTDTKL
QLEPSVVSGPKQPEL
APKSPEPSPLPTQLE
PVPALKQSECVPVSK
PVPALKQSECVPVSK
GPPGPKWSGPSVAPA
GGRSSKQSEPFDLSA
SSLEADSSEQNDKKL
SSLEADSSEQNDKKL
YRQSKSGSPSSEKMR
LVRKRKTSGEVLGPI
PNDSHRPSSLEIGHE
GSATTVPSSPYGPAR
SPPTPSRSRSRRRRG
NSGLGASSPPTPSRS
RQLSGTTSVSKTSVT
GPPLAAASSFPTTGS
PSGVSTNSSNKLHNH
SAKSSGASVRGAVTS
RQLSGPLSSAKSSGA
PSDRRAYSPPSIKRG
ATSTCLPSTARSAPT
ATSTCLPSTARSAPT
SSVMSATSTCLPSTA
SPSSSVMSATSTCLP
SPSSSVMSATSTCLP
LPPTATGSHLSLNQA
RTRKRRHSKGHSRRH
LYPDPEPSRYRKCHH
LYPDPEPSRYRKCHH
HRTSVLTSHHEDDYT
SLISSEPSPESIDST
NEGPPSLSHSEEDHR
SFHDSESSRHTHRRL
DGLKEERSESKEGIN
RNPSGLGSSSMSNTR
PGGSNNGSGPAVGGA
RASHNSSSIPIVPNS
LSPQDQVSLEKEILD
VLDISSMSSSRSYPK
ADTRAMLSTAPGVSR
LNKKRLGSIDWVRVT
ARGDASDSSDRSHAR
PTARGDASDSSDRSH
LPSKGMASLSAMNAS
ISRPPQVSPMRPGAV
PLNPASVSGMPPSPY
LASTHLASDSNTRNL
LPMTESMSPQRKRRS
RSSGAESSASAASSN
QIYNNSVSSADVPLG
PARYGEMSPRYREEI
DLDDYGMSRQDDELG
RLRRRPDSPTGTRRA
SHSSQSRSANNLNVQ
SHSSQSRSANNLNVQ
SDDYSHSSQSRSANN
SDDYSHSSQSRSANN
IESDPSSSGSRDSYT
IESDPSSSGSRDSYT
SVKGPTPSHSTDGRP
AATPSSSSSSSSSEE
PSSSSSSSSSEEAMK
LSKVSESSSMPSEPA
QGKGDSGSAEATAMS
VEQGKGDSGSAEATA
GVFPNPSSKVSFGNQ
IQLSSMPSKDGDKGA
PSDVRTSSDAVPALS
TVLGHSPSDVRTSSD
SLRALGNSLRQGIAG
PVDCSGASASAVREQ
RLKGPQPSSISTTSM
LQKQLFPSRLKGPQP
PPEEARSSLAKGNLK
DDTDQLASDRTSTEE
LHNVESSSYRVPTEE
SSPFNELSEDTIEDN
SAKRELDSSRTVTQQ
SAKRELDSSRTVTQQ
GDPFLQQSHRFKTRS
TVPSPITSIGENESV
LVPSTVPSPITSIGE
TGPVAISSFDIRPLN
STGPVAISSFDIRPL
IEGPSSHSQQTGPPQ
MLNPNNASSTTRYRS
KNGKSQSSTRSSYSD
DSELGADSRLKGPMx
EAEAKGPSRTEAGAE
PEGPAEESSGASPEG
HPEPSPQSHKAVIAS
HPEPSPQSHKAVIAS
SFLVNSISGTSSKRS
RHEPNWTSESMCTRS
GLSGHPSSRVLASLS
QLSDGSTSPKLFFSA
GSQLSDGSTSPKLFF
GTRRRRSSGRDGMxx
ITAQIQPSQFKPRSK
DPAPDPASSDHKSKL
TSVAADASCLPYKSP
TGKVEGHSLTSSASS
SCPGVRHSRVTYIPN
LRGQHQVSPHLGQPG
SDRSPSVSGPSTLPQ
SPSGPVSSDRSPSVS
SPSGPVSSDRSPSVS
LIKEPSSSYHEEPQW
QLNAISSSHPMPSVS
PLLDELESLKDPNIW
AGTEQEGSDGEQEEE
LPTSQPPSSGHFPSL
LPTSQPPSSGHFPSL
GRPTDDISMSRRKLD
NSRDLGKSGIISRVE
HSSMRNCSRDMAQTS
LKMSGPVSPSQYPLG
LPRPDQPSLKMSGPV
LPRPDQPSLKMSGPV
FTSKWKSSNVPEGAP
SVDGEAGSSASRDEK
SVDGEAGSSASRDEK
VTVLGPRSEKKKQSA
ATLEPPVSALDRGPP
MPPPVIPSEPTLGMS
MPPPVIPSEPTLGMS
LPGRRQPSGQCGEEP
GPSGTKKSLLSNFFS
GILLNEKSIETVKSD
ASSIVDPSRTRSPSA
QEASADQSDRQQLLH
AVEDDHDSQEASADQ
RESKTLNSYYKNVKS
PVSLREVSYGSGGLS
LLPTRSTSPSSFFGQ
KPEYFPNSEDLEEEE
TSLDKGASVTNENLV
TSLDKGASVTNENLV
PIPSPKPSTSLDKGA
PIPSPKPSTSLDKGA
PIPSPKPSTSLDKGA
PFKEASTSSSLASQL
NGMSLGESSNTTTLL
QEPNQKYSTIHSEFD
SAMISSVSDFDIKEV
ENELSKESERRRANR
QSRAPPNSSRKVWAN
LAAYKSASSFKSAPN
AEMPPEDSSPSTVGP
RGSAPYLSAHWKEPD
EVPSSRGSAPYLSAH
NGSNQGPSLIAQELG
PARQGLLSTTPELSG
ISAAPAPSSSNGRHV
QTRPPQASPPIMTIQ
DILSDRMSTAITSPQ
LIVRSDSSGTLVLQD
SREPSLRSLPREPSQ
SREPSLRSLPREPSQ
PDTVPSTSRNGKTKR
ARRRRRTSQIVGGRL
HTISQYASDRGYMPR
VPRYHTISQYASDRG
PSARIQPSQDNSHSE
PSARIQPSQDNSHSE
QIVSETSSVPAKTLT
PTNSQIVSETSSVPA
PTNSQIVSETSSVPA
PEVTQELSNELLTPS
EEESHDESPEVTQEL
GEESEEESHDESPEV
KVTAISGSPVPTSTP
APSAPRPSKVTAISG
APSAPRPSKVTAISG
KGSRFFESAAVDMGI
RSMTYRKSSSREFFP
RSMTYRKSSSREFFP
RSFDEFASGHYDGIV
FLLGETDSDSKDRDL
SCAGRDPSDEIGGSE
EAAPPPQSGKEEEPD
KLPKLQESKSFYVDE
PTAAPPPSGVAEALS
GNNQSPLSTVSEATK
KRASSPKSSAVTLPQ
EPTKRASSPKSSAVT
PSSDSSQSLPPQGPI
NRTPSSDSSQSLPPQ
GSILLPSSTDHFRPP
GIINKQLSARDSPPI
LSGTSNLSSVSGHSP
GLQSVPTSKGSPPKP
VPVPAPTSPPLPVPV
HKQSNRISQRSVPSV
HKQSNRISQRSVPSV
PLAEDRKSRFATKIA
VSNTCTPSAPTLERG
LPEPAGLSTEQALAS
GDSCDSVSGRGLRRA
GGPGPSGSMHSKIST
NSGGPGPSGSMHSKI
NSGGPGPSGSMHSKI
AIPLSIDSAISPTPE
AIPLSIDSAISPTPE
SIREQKISCQAPTES
SAYSPVPSEPPTYSI
TSPDEMQSEDEKKEA
ITRTFKSSEFSYSEE
YPVGSSSSSKHFHEK
PSTSPDGSSLRQAAP
QSLSPSTSPDGSSLR
PTRIRLKSVPEANEE
GRAGPAASRTPSTGR
STRRIISSPSSSPQR
NRFRSGTSKTIPIVP
ASDVHNPSGSQAPNI
ASDVHNPSGSQAPNI
LGHILPASNSRRLGG
VPSDTTTSVKAPSNC
APPPSEPSAEFPLGV
APPPSEPSAEFPLGV
APPPSEPSAEFPLGV
YEEMTEGSVFHIVRR
SPFQYDSSRQRNIVR
EKPFVNASSASHQSD
LSRCHRKSPPAPPVP
LNSIKHHSSSHRHHH
KQPWYELSPLPEAEI
GKREPYASTPSGKSE
GRREPYASTPSGKQE
EDATSEQSNQSKIEE
ALFEPAPSSSKEALD
HWQAEPISTSLWRAS
EENQGSGSSNGVASE
NTGSRPESGAMxxxx
TNSTVPPSFPRPIEN
PRVLLVGSNMSASSD
KPPSHVDSLDLAGEG
NFVSPTPSHDRERER
TLSLRTSSEQLPGDP
GDYTVDVSHLGEEYP
AVPVVFPSDPIHEEN
PEQSAKVSEGEQESP
ITRYIHQSYDEFPFD
VLHNIDSSHRRDGRG
VLHNIDSSHRRDGRG
DRGTKSSSRSTSEPS
DGLASDSSENRPIDW
EAHAPSGSSGRSSTD
ETGAPTESAPGAAEG
PSAPASRSSLPGFPT
PSAPASRSSLPGFPT
PSAPASRSSLPGFPT
MLGPHTPSAPASRSS
MLGPHTPSAPASRSS
MLGPHTPSAPASRSS
QLGGSRPSMLGPHTP
QLGGSRPSMLGPHTP
LVGAHNPSAPASRSS
QAGSSHASLVGAHNP
EPTQAGSSHASLVGA
EEEPGECSYSYVAVA
MIETKLCSPPTQPLQ
DLLSYPNSDPDKLVS
DVPPEPESTDLLSYP
EEDLEPESDGFVEDE
EEDLEPESDGFVEDE
GGEDSVESEDRDEML
IPSGGEDSVESEDRD
LGPTSPRSSVERVDT
VVSLGPTSPRSSVER
RVLREPYSHRQKFAE
SHPAAVLSTAGIAAA
LRGREPESRRASMDV
LRGREPESRRASMDV
SGPETATSYGPSGPQ
DVAEELDSCGSKGHE
VDLTRSESGEDARPA
ERKMGSISSTHQVDL
VGNEVPGSNEKMSEE
DVRSLNCSGKKDKGR
PLPSPSSSKEEQPPL
GPRASSSSTQPTEES
PTGPRASSSSTQPTE
DHQDDLDSQSRLSLE
DMSRARNSRTAGTSR
SPTFPVASASVGKRI
DAGSGHRSLKSTHRS
DAGSGHRSLKSTHRS
LAPLHIRSEAVNNQP
IHHPSPASPAFREAG
QEERRERSGSRSNSS
KKRRVFHSSPRPVSA
GPPKKHYSPPQTPIR
GPPKKHYSPPQTPIR
GAMQGPLSIKKGEEF
GAMQGPLSIKKGEEF
AAQHSQASYMDEARL
LSAKRAGSHGRMQTS
GPVGGKESSSDSGKE
ADPKTEISSKSSSDN
LVLEELGSRSKSNTL
SFSSISSSDGTQTRS
LSRAPVASSEKERLI
LSRAPVASSEKERLI
VQAPGESSTDGSEAE
IEEKHEWSEEPSMET
GGGPEAESIEEKHEW
NGRSSGGSPKRERKP
GPRSNGRSSGGSPKR
GPRSNGRSSGGSPKR
SNIKRPPSKSSTSEK
ATTNVNPSSNIKRPP
EGNESAWSARRKTGR
EPRDLDKSLKLLLLE
LKGKEQLSKKERTKR
SPEPAFMSAPVPSDM
PPSGRDPSVDVLRSD
GDVIVLFSKWPTNKD
PVPNPTPSTATAATA
APSSQARSLPRHGGF
VSSDQPPSQPNQRSR
LSAPAAPSSQARSLP
DAKSDSDSASPAKKK
SVSTEELSPGAPAKK
EEENEDDSSPGALTS
SSSGKRSSSGAAAST
SAVSCVSSSSGKRSS
EGVMFIKSPSEDDNV
PVAPPSRSQVQRYQL
CPQVSSSSIRRQYLP
IWRDRSSSRTQILEL
SVRREQQSQPPPDDA
LAYGEEDSEPQSLDS
QPSGPAGSTKAEELA
QQPEPELSRLTGDES
EERAQKRSVSAKGPA
EQESEKLSKTGKNGE
EQESEKLSKTGKNGE
QEQRWRGSAKDTEGS
QEQRWRGSAKDTEGS
DYDDGDESGEDGSLR
SSPQHHPSGHSLLPN
GSSRGGFSGGKMPGY
GYGGGYPSGSSRGGF
PSPHETVSGYMEAAS
PSPHETVSGYMEAAS
SSLLPSPSPHETVSG
MDDYDRRSPPMPRGG
SRNKRNRSKQPTKRS
FSNRDDESVFKEYEG
LQRSLARSYAPAAVA
SEKANNESAGEEFEG
EKNLDDESEKALGNE
DEDFERESGEEDLVK
DEDFERESGEEDLVK
DDFLKESSDEEEDFL
GSRSRGGSEEKAATL
GARPQESSGAASTDG
SGARPQESSGAASTD
SDEPPQASEGSGDSR
PQDVDMPSEERRVSA
QTDQASPSPQDVDMP
QTDQASPSPQDVDMP
VASVAPSSCSREENT
LPLQSVASVAPSSCS
PPQTQEESVKSGKPG
GQRPQGRSGFGGRRG
VEEDPIYSIKFSYNE
DQDDGHLSSLAKVSK
DQDDGHLSSLAKVSK
GASRDEESESANGPA
SFNQTDTSQSEYDVK
KWQEPTLSLYSSAAY
KWQEPTLSLYSSAAY
GEHTVRCSYSRHSKW
GEHTVRCSYSRHSKW
SIIGVLRSGMRGTDT
VQAIRLKSASRGTGV
VQAIRLKSASRGTGV
PSSPAIPSHRVSQSD
PSSPAIPSHRVSQSD
RGEPLVHSRKLQRAA
PLPLRGSSTARDYRD
PVGPTEASYPGGPAV
PPPPSVFSSTPTMPI
NSNRRTTSHVQNADK
APSVPSSSNRRASAT
IPNSCNSSSQSKSRP
GDVSAPRSMTGEGDS
GDDTHLTSSDPRHHG
ASSGSSQSKSRPRFE
ATRVRCSSCKAAPPT
VPTVTTTSSFTESSH
ELDERGGSSKAGASK
NRRQLGSSELDERGG
NRRQLGSSELDERGG
SNRRQLGSSELDERG
SNRRQLGSSELDERG
VPSGFIDSTKGGPPN
VPPTADRSRAEPVTQ
VPPTADRSRAEPVTQ
AVESGPPSSSSEAPV
VPTPQQQSRTVRRTS
PGAQPGASGPPEALG
PGAQPGASGPPEALG
PREETPSSSLTPMEI
PREETPSSSLTPMEI
GSRGSSRSMRAAPDD
ELKGRVESGTASKLR
STDQEGSSHKRRQKV
IPRSVPLSSIRDRPI
AEATSGGSPSGRGSG
GSQSSYGSSPSLTRE
QDKSIVPSEQLPTLT
PPPSQDKSIVPSEQL
PPPSPPPSQDKSIVP
APPPVGVSPKRAVPP
NDSEETGSEDEDSPL
SESSRVGSDSSDKKD
HNPSSESSRVGSDSS
SPRLIVQSTERIGEM
GTRCLSKSNKEPISQ
PSFTSSGSFYPARAT
PEPIKKESLSSQRSI
LLQQEKESVSEELQK
HSASLARSDALCNNR
KNLFNLSSARKMRPN
SSLTRSDSLGTGGPQ
AARKMNSSSPRPETG
SKDDNGMSSLIKERE
PPHLPTPSDPEGPGK
DERSRDTSLIPPTPP
SPTPTPPSTGEPGAR
PISEKNESNKAQATS
GKLESALSGPTQGPE
RPPLACCSEPPPPQP
EPFLVEYSNPIKMSL
TADDPFSSVNRRKLM
DEVFARFSEKLQKQE
RYNTSFTSRTTFSMx
GLSRYNTSFTSRTTF
GLSRYNTSFTSRTTF
PAQVSGLSRYNTSFT
SVPRAGYSPAQVSGL
SVPRAGYSPAQVSGL
GGAGAYVSAASSVPR
TASSQRYSYSTMxxx
GGGLGGFSSTASSQR
GLGGPRASSLRVQAG
SIRSGPGSTYSRSSF
FSSSSIRSGPGSTYS
EFMNDMNSRATKQQQ
TLGGYASSLGGAYGS
TLGGYASSLGGAYGS
VECSSLSSFGVVCSR
HITPAVTSTKDKDCL
SLVALRTSYQRARDM
YAYAAIRSVQQLDSF
LTDFQERSIMNVKKF
PLSRAITSPEPAGFL
EPVTTPLSRAITSPE
EPVTTPLSRAITSPE
PTGESPSSSISATRP
GVTPTGESPSSSISA
AAPKFAPSTFGNIFG
PPKPPTPSQTQSSTF
PPKPPTPSQTQSSTF
LGLEFSPSPPKPPTP
LGLEFSPSPPKPPTP
APVSPERSVVVPLTN
VACSAPVSPERSVVV
PSREYTASVACSAPV
PSREYTASVACSAPV
LLPSTGPSKEQTGME
PRSRKMKSISTNSTD
PNEDTFTSSEKLLPD
SFGLLVKSGAAPAAS
NQIKEDDSQDSKDER
LQQREDDSLQPREED
AVPREDDSNAKEEES
LSANNEPSTAPRPPS
ETPTEAKSTKLPKPP
AVEPESVSETPTEAK
AVEPESVSETPTEAK
PLVLAKLSQHHEELE
KPSKVSTSQFSAAVT
QRSRSGFSDLSDFSD
GRLVVDPSPTQRSRS
DSGRGDSSGRLVVDP
DSGRGDSSGRLVVDP
DSGRGDSSGRLVVDP
DSGRGDSSGRLVVDP
KPKVVKQSLVLEVKG
LTAEPEPSKPKVVKQ
SPWGSGVSLGISPSV
VRQSSATSWLGTPKE
VRQSSATSWLGTPKE
GDLGAPSSSPASSSL
DLLVSGLSGDSSWGL
SPSDLLVSGLSGDSS
STIPSKFSAAFEAVG
GRDGELTSQIEKLVR
GGGSGGVSRYSRTVT
FYKSTQLSPKSSLLN
DVGSSGVSQPSQNAS
DKTDPQQSGVSVNID
NERIENPSYQSGNSQ
TGKTSSSSSSSAGTV
VADAETDSLSGEEKN
TDGSGRRSSTGGLSA
LPTTASASNRSSPRT
GRRSSNGSLPTTASA
TDGSGRRSSNGSLPT
TDPDILSSTDGSGRR
ACARKSPSLSLPVDD
ACARKSPSLSLPVDD
PSACARKSPSLSLPV
PSACARKSPSLSLPV
GEVQASPSACARKSP
GEVQASPSACARKSP
GDSGAVPSGEVQASP
GDSGAVPSGEVQASP
MAREVRGSPPGPRSP
LDDLADVSRARPRRA
RPPMYARSRGGNSTP
DPKERGSSKIVRCRL
AIDLDDDSDPKERGS
SRQTYANSNTSEVNK
LSSQTRRSSPEPADG
DSLTGRSSALHVSGE
NTEIESDSLTGRSSA
LGSTQPPSLAELVHP
GIKSTTFSIHEDGIV
HTASPPGSPPPSAMK
EPSKSFSSDPTLIHE
EENNTEDSMVDRPTS
VKESSVASISDKIDL
VKESSVASISDKIDL
KSPSVKESSVASISD
KSPSVKESSVASISD
KSPSVKESSVASISD
LSPSKSPSVKESSVA
LSPSKSPSVKESSVA
PSLSPSKSPSVKESS
GTVSQSPSVVELTKD
GTVSQSPSVVELTKD
HGASGTVSQSPSVVE
VPSVQDPSGQKGSKE
STMESVPSVQDPSGQ
PHDPSQRSFDMALSQ
PHDPSQRSFDMALSQ
QVKESTLSAYLSMDR
SERPTLPSIDSKPSL
SERPTLPSIDSKPSL
FTPSYLPSSERPTLP
AADIPPSSSSHCTAT
AADIPPSSSSHCTAT
TRTTKEYSEYDYDEE
TKTSTEYSYGESEPF
AVLQSAPSGCAASPP
PQNLGITSCLWGAFD
DLDRPPTSSTQPQEF
GLIPNSQSRQLSTNS
PSSHRSLSRFQLEAA
KHKQLTSSASQTQRV
NLLTASSSSLRKSIV
LLRNVVSSEWPSLQL
KSPLWLRSRAPQRAK
LESATSASLRARPSA
PAPSPAPSAPAASEK
LKFSKKFSFRKKKKK
LKFSKKFSFRKKKKK
LKFPKKFSFKKKKKP
YRRQKQSSSVSRQVK
AEHSLSPSAPPGNYT
LKRFLLPSVGTVVDQ
EKGDPSYSRKRSKDK
PSEKGDPSYSRKRSK
YDDKNEDSQGDANES
LTQLAQESNEGPSEP
LTQLAQESNEGPSEP
SSFSTGTSVVSGTPG
RRSSRGPSSTLPDNG
LADTRRSSRGPSSTL
TLADTRRSSRGPSST
PTYSTSPSVRAQNAN
SPPSRPSSTRKGNYV
SSPPSRPSSTRKGNY
DDDVDTDSDEGPPQS
DRETTTQSRQLLVVR
VPQDTSTSPELKPAT
VPQDTSTSPQLEPAA
AEPVAPASGSGESTE
GIAPCDDSTSPLKSA
GGPPRSHSPSINPKS
GPVPKMPSALKDSGG
PPTLTVSSMAPDRTS
TPPTLTVSSMAPDRT
FAPHQELSPPTPFMR
PQALPLPSPVQTADL
PQALPLPSPVQTADL
LLRPDTLSSTVLSPT
AAPPASLSGSPGQLA
TPSVSRASVLRDLHP
LRPTSPQSGRRQTKM
PSSPLWKSSLHDAEP
DQLVNEISAARTGQQ
PKGSAEASWRPHPLP
GSGPDSPSPKGSAEA
ATGSGPDSPSPKGSA
AQSVPGPSHAMSKFA
STGPSAQSVPGPSHA
GLRDKTDSQSQVPLP
FLSSRKKSKGSSGES
IGYWPHLSKPTSEPH
ESPSNPGSVSAKQFR
ESPSNPGSVSAKQFR
HEAQSILSASREICQ
PARSSAASESEDLLR
GQLTAVTSSKRVAQG
NIPEPQLSQCPMKTI
DVPDSQPSDCPIKTT
TPTDVPDSQPSDCPI
DMSEPPPSKCAIKTT
GVPDPQPSRCAIKTT
DTLEPPPSKCPIKTN
VPPTSGTSGFKVVGS
NTTVPSPSESVKPES
PAPATPKSYKDEEPQ
TPQEEPHSHCGSAGT
SARGRRKSHHSAMVH
SARGRRKSHHSAMVH
PPQDKDKSGTEELGE
PPQDKDKSGTEELGE
VAVSRKRSPTAPSLK
DEEGASDSLENSDKK
DLSQHEPSPPKMLRV
PPTSRESSSKDHSNE
QPVMLSQSSNKKEGS
GSQPVMLSQSSNKKE
DEEASMASDLPKEFG
PSQAPSLSSGDPQDK
QSPSQAPSLSSGDPQ
QSPSQAPSLSSGDPQ
AAPPQSQSPSQAPSL
ELGPERLSSAAPPQS
ESKNIKDSHHGGSHD
EDVEIVESYNKTTVN
KSGKSHQSIVSSHSP
MLLDPSKSGKSHQSI
GIAYLGPSKPIGGPL
EIENDEESKDTVYTT
ELSDGFPSTPISPAH
PSHPAWRSPPRRNAP
PSHPAWRSPPRRNAP
QPQSATPSHPAWRSP
VDEKSSTSPLGKEPL
IQSSLKVSKENWGGG
SLWIKAGSLFKSLPT
SRTKPLRSLPPDDPS
YSDTRTRSRKNGKTN
TSLESHTSAISPTSG
DPAHDGGSTRHRQLR
PQSAADLSLGQMDRS
LSSAEYISDNRRLTS
MPQAPDRSEMxxxxx
GPAGNVQSPKQNKKQ
PLSTEPPSGEQDERK
LSRSHSDSRLKAADS
SGVETDGSNVRRRPI
PTSTESASEDRSRQS
SVRRSSASRPEGAWG
SVRRSSASRPEGAWG
SSSVRRSSASRPEGA
PLDLESSSSVRRSSA
SHSYRPRSTNDLPDH
TGEDAISSTRKRLGT
VRSDLALSTPRELQG
LGADPLSSADGPKKK
KENQLPGSNALDCDE
PVATRANSSLSHPPR
KPSFSRASGAKEGPS
QTNEQINSVAEGQVK
SALPQYRSGTSPKKA
SVAVHGASARPTCPQ
SDDEEDESMEEDESD
DDDEEEDSDEKKANK
NDLKPGPSSLTSLLS
IPEYPESSVHSREPS
GPQQPADSEPQLNQP
GRDLRSPSDEGIIRT
ERGRDLRSPSDEGII
EHPPGSSSRGDEKSC
PPFTRGPSGILSRVD
PGGPSLPSSSHRSSF
PGGPSLPSSSHRSSF
LHTPGGPSLPSSSHR
VPEVGEPSYSSGHYG
VPEVGEPSYSSGHYG
VPEVGEPSYSSGHYG
LGKDHTLSPSSVPSV
PNYPFPTSGASSPRD
QFATEEPSNLKKPEV
IDLHAGESTHSRSRT
RSRNGDVSAASTLSA
TVSRSFPSEGSGLSS
QNSTVSRSFPSEGSG
SSSSSSSSPSTVKRG
ESDSSSSSSSSSPST
ILSGDLQSEMDDELA
GRRSSHNSSSAPQSV
AQLSGRRSSHNSSSA
ADNQSGVSQGLQPPP
KRQPRRSSEQLDDDA
YTALGSNSRQQLCVG
TAALYGESGKPSSWP
PYFDGTPSPEMNEDI
SDQPSASSFLPKEPK
TDVDEEMSGSKHRKS
TYYDGGPSTDVDEEM
LPLSHAQSTTKVPSS
LHCPPPSSYNRRGIR
HERLDTGSESRTSSE
PVARLAESVNEAPEV
TGPHTAHSGAQAASS
CVPTPGQSDVTKEPT
CVPTPGQSDVTKEPT
CVPTPGQSDVTKEPT
TEEVKAPSSRDPTCI
DSEVPIASDRYINVN
DSEVPIASDRYINVN
NQQHDCDSAELKEQH
LGLLRAGSLDLDSIT
PRLGLFGSDADSKSS
MLEEKSFSKKKKPKS
MLEEKSFSKKKKPKS
GATEELDSSMLEEKS
GATEELDSSMLEEKS
STCPEEESLPEEKIH
EEESVDNSMTVIQHR
QGEADEASPKHSTQL
TLGPASSSSEVKPDS
STVPPSVSTLGPASS
GRRGEEESEDAGLRA
GIGKMEQSEFRLKAD
NAEEADPSNPEGARQ
NAEEADPSNPEGARQ
LEKIQPGSTESKAEK
PSALPNQSEIEYDKS
LEEPFTSSCTSPVPA
DLFVDGLSDLSSELP
DLFVDGLSDLSSELP
NLISFAMSQRRDAQK
VPKTMPASSFPDEPT
NSATSTTSPEETNSV
LSPKFYVSRNTAISV
PSQPAAKSQNVLEQL
PLVGTAPSSPAGRRF
SAAFYHPSHGPSARP
AAPTPALSAKSPPVF
TIGSPPSSEPIAEYS
RMEMVGVSPGSISRP
RMEMVGVSPGSISRP
SLACRDSSEMVSKDI
EGHVPRRSTLDELCR
LSAFPNESLGFGEKR
PVDQTGASVNKVWEE
GEEEVKRSGELPHPL
PGPTESPSEAPEDGA
PGPTESPSEAPEDGA
PGPTESPSEAPEDGA
EEDGSEDSEALMKVA
QEDLSIDSSAGSINS
DQRSGQKSSCSSTSR
SHLRVPGSFPKPVQL
ALCNVGESDSGLPEQ
HFNQGSTSPKKMKKG
TARDAGASFQSSTGP
EEDFEDDSWEWGGDE
DDGDGATSPSDEVLG
LTRNLDASWEEFQPW
QASQAPNSPVNLTSS
SQTKEYSSVNKAKTD
DGNADTSSFPNNSED
RGGKEKRSITRQTDL
VPLPEIVSRTYVSKT
PEAAPPLSEKMDAVK
LPRKDRSSEQPGGSG
KRRPVEKSVQACFGF
WRTPNKRSPEESSFN
EDLGEIGSYLSHSIR
LSCDASDSIAAKAWT
SSKKLGLSPGVDRSP
VSERGSRSSEETDEE
LNRKGVTSPATFSNN
PPPTAAVSASTEPPF
TTSKYRGSVTRPPEQ
ITHQGQISYADLPPG
GPSHSLLSAEERPSG
CPPSTKGSFPWRFSP
DGRGSDRSSNKRLRR
PSSPSLSSPVGVEPE
TRRHSKSSCGSMEAS
CTYNESLSTVPNVRP
VSKRATKSKEHQLLN
IVPSLKPSVSKRATK
IVPSLKPSVSKRATK
GSDKETDSEGDEELT
SVGPDSMSHGHYRYT
SVGPDSMSHGHYRYT
MTYDENESHDMESSD
MTYDENESHDMESSD
MTYDENESHDMESSD
ATHGRKRSRQSGKPK
EIASSEPSEARQQAR
QTSEIASSEPSEARQ
SQTSEIASSEPSEAR
STESLADSGRLSRKF
STESLADSGRLSRKF
GSLKALESYPGEGVS
IAGLPKISLTTPVRK
GDPSGRPSRLKLADA
VTAKRKDSSRLAPVN
VPSIDSSSHHNVAAP
TSENSVPSIDSSSHH
TVTSGEPSHGEKGPS
LEEESMSSNQLDTAN
LDADYWGSFRNELNW
RTRGLTSSDESFSDS
VHSPDSPSKIVSASV
VNGSSSDSTGKNKRK
EGESVNGSSSDSTGK
EGRLPSSSGSAPWDS
PASDWGDSDAASEGR
EELDAAESNHATKKH
ISGRSLRSTNSIVAE
GTPSSPTSSRASKSS
SSTGTPSSPTSSRAS
SSQRKVKSHKPPELE
LPPLERMSDLGRRGL
KHRSSYKSYPPKESL
APVSLTSSVYPNGES
PEERETDSAGEAAVA
CERGRPRSASRRKKK
STDVAPLSPTRSVPS
ASRNRAPSKGADEQV
EWSEGSSSLTQERSR
EWSEDSSSQDKETGS
DDLSRPFSRSSMPRP
SISGRRRSSHGSDED
GLNLKEVSIDGTTRA
VGEADPESCNPDQET
LTDYDARSGVGGREH
LTDYDARSGVGGREH
DALSLSLSRVSPARA
LRQLTRHSGYSNFGH
APRQSYPSAARAAPL
GVQGQSPSAVRTQAD
SSGVQGQSPSAVRTQ
IYIPSPKSSGPYLGK
PSGSSGNSVDESVAR
DGPSPSGSSGNSVDE
RFGGANGSLMDAFET
SGVSSSRSRFGGANG
SSSGVSSSRSRFGGA
SSSSGVSSSRSRFGG
SSSSGVSSSRSRFGG
VAPSIPYSSSSGVSS
PSYYGKTSQAAAELL
GATSGSGSVSYPSYY
GATSGSGSVSYPSYY
GRRSGARSGTRSGTR
GRRSGARSGTRSGTR
ADFSGRRSGARSGTR
SSSSFTMSFGSGTAD
FTSVLSNSRSATSHS
YTRRRRQSLRHLTSV
VNVIKNESSSLNIPR
LTALEPESVYSRLEV
EPGVLGLSPQAMDGS
LPELVPKSKPACHLS
HPPTLDSSELRAVHS
GELSLVSSSRSVLRP
EELGATPSPLPGKEM
YPGAPGSSCSRPDSA
GPSSSSSSASVGLPR
RQRDRFSSPRERRNQ
GPPTDPQSEPTRTEE
GPPTDPQSEPTRTEE
LAPIPTSSPTSAVPA
SSESHEGSLKLQEEL
SSESHEGSLKLQEEL
EPSSPSYSPSTPTYK
DDPSIAPSTLSYTPS
AGTLSSMSSSRSRKN
AGTLSSMSSSRSRKN
AYAGTLSSMSSSRSR
AGTLSSMSSSRSRKN
AGTLSSMSSSRSRKN
SSVSEVLSRAEEQTC
GDSSRKGSTSPTNEQ
QCDFIGNSYELAKSG
ERHPNLRSYVAEIVN
PPAPEPSSPKATSPE
TPTAQGSSVTPTTVA
TPTAQGSSVTPTTVA
VGQTSRRSQRAQRSR
KPSPHPPSSVGNLTR
KPSPHPPSSVGNLTR
PVNPKAPSEPEPIRS
PSLPRPLSEVTSGDA
SPPMPIRSVPQWSRP
LSGDHSPSPQRLGPQ
LSGDHSPSPQRLGPQ
LSGDHSPSPQRLGPQ
LDTRQTLSVRRVVKG
LRWKWAESLRSSRDG
VSSVESESTSSDSHN
PLELGPSSMDDFREE
LPDMPETSTEMEVPS
LSEASGQSVKELDSS
GGFIPRISSNATANS
SSLESVDSCKQSDVM
FVSPDDTSGVMIKHE
VEEDHSDSQSNSKQR
VEEDHSDSQSNSKQR
PSVEEDHSDSQSNSK
PSVEEDHSDSQSNSK
SASDSRRSARQTVQN
DPTGCFTSARSEGFI
LRRRRVGSCNNPIKF
GVVSRRFSKEGIIRA
ESTGLRVSHGSALST
ARHDESESEPGKPLV
HDVLPDTSSGTLWDF
IGQPRPLSDARRWDQ
KKRDKSKSKDEIKVK
PSWRNIPSADKSRER
PSRTRTSSQPSSPES
QLHKAFFSDPVPTLK
HRGDVLDSEADQAEG
DRGDEEDSFKLKETY
LEQVAARSEPTSRHP
LEQVAARSEPTSRHP
IETEREESSPKKKTS
RLNQIVSSLFQQSAS
YTGDECESYTKERHG
ARGAPVPSEPRPGGA
TSDEMYRSLGFDGLK
VLDPSSGSVYKHRHS
SSIYLHRSLDPTSNA
SLVYEVMSVGLGGSE
DQPNSVSSTKASSGY
GVSDQPNSVSSTKAS
LNSGLSTSMVTPSPE
LAGPLPPSSNAEDAP
VLPTPTTSSPKPLPP
GPDDEDSSFSSLHEL
YGPDDEDSSFSSLHE
LPTKQLNSKSLLTKI
VLPAPRYSPLTMSKL
SIPPRPESKSEPEAE
PDLILQLSPKNTQSA
PDLILQLSPKNTQSA
IDSLISGSEDITSLR
ENGQDVASGISRTKK
PSAEPPASTGQGAKT
TTPASEESPSKDERA
EPSTTPASEESPSKD
IIEPSDPSVPRALGE
VMHVNPTSTSRQRQS
EGSLHCPSGWGAKSD
PSSAAKPSPKGVRKG
PGLDTQTSHYSDFSL
SPTRTLGSGHEVRRH
LGPFKTPSIEESSPT
APAPVSTSPSPKDPN
ALPSAHVSSSSVSDD
ALPSAHVSSSSVSDD
ALPSAHVSSSSVSDD
VILVDDDSPSDEPKK
SVSPSSISKTISDPE
DEGGEPSSGGASRGA
DEGGEPSSGGASRGA
DEGGEPSSGGASRGA
GSSPVTQSLAKPQPA
SVDAPPPSSLVPAPE
VILGKETSSTVTKYV
LLSEHSRSEKLKPLG
TGFSEGISVLIRSRP
RKMEAKESDEHEPLS
LPTSPAFSRKKEFHQ
HATLSVPSKVKSEQN
IYISHQQSIRRPSGP
SVPTVCPSNEKIYRV
RTRRPSKSHSRKRFH
RSRTRRPSKSHSRKR
QRFDEEPSHRFDEEP
ESLRRYDSLEALRRD
RDLHRGGSEEPLRRK
PAPHVDSSEVGKAEK
NSAGLKLSLGIKPRH
PVKPKHWSIQLRRDK
VIPKVQASPTASCRS
NMRVKRQSSPTGQRW
DERMRARSGEESGFG
SYGDDRPSLYVDRRS
GGYGDRSSSYDDYRS
TLDHMSFSRLRETIA
GQNESDSSYSAAHRS
SGQNESDSSYSAAHR
APEQADASTRPQVTD
QQPSVVPSAPEQADA
QQPSVVPSAPEQADA
EGVSDGESMxxxxxx
FGALEAESESETEAL
ARRGPVFSDESDISQ
QALRSCPSERSLSQS
MEEKSFFSSDFTDAG
YTKQMGVSYTASKNH
LTRIRRNSTKSESSL
SSMSSIGSTTTDTNF
GPPVLSVSNSKSLSL
AYGFADRSSTYSFNC
PSFPRNESGDFKELT
KISVDEESTAKYDHS
IDSIGIKSSEGLSCN
PNAQSTESPSVPAQV
PNAQSTESPSVPAQV
TSPSALPSWVCRTQM
LPSSTETSVRVKFSR
RADASEESLSDEKIQ
RSTEPSGSNEHLQSS
HSHETRESECSRNEE
YDLSNPLSQSRGHRQ
DNSEPSVSREPKHLS
ESEDEDQSIQFYRLE
PRPKKVTSIIGFATK
PSTPTGPSPRSAPSV
SNPSYNFSKPIFPQA
LRDCNESSDLLARVS
SLRDCNESSDLLARV
AKKEHDISEKSLGFD
AKKEHDISEKSLGFD
IVPVSDDSGRSITDQ
APASQTLSSTDLVRQ
APASQTLSSTDLVRQ
PPATATASNPDKEHI
DALIEEISDGKGQAP
GSEEGTSSTAEAGPE
GSEEGTSSTAEAGPE
GRPGQPHSGSPGSQS
DSSSVLPSQDLDEMx
DSSSVLPSQDLDEMx
DSSSVLPSQDLDEMx
SVPSPDWSPQREPAV
VAAASLPSPAPVTSS
VAAASLPSPAPVTSS
WVPEAQPSVSAPPPP
MKQDAGESTSSEKPA
VVSRKERSASKRDQS
SEEKVPESKCTEGLI
PAEALEESSAEALES
DKPPEDESGDQAWLR
PSTATTPSLPQEGTG
PSTATTPSLPQEGTG
VGGIGSPSLLGMRGP
DEAYVALSSLVNKKG
DDDESQRSNEDEEEE
DDDESQRSNEDEEEE
PSIKDLFSGKGLSTS
CTRGHSLSGLGKKME
LVERKPSSAPAPSPG
VEPTKCSSDVTQSDP
VEPTKCSSDVTQSDP
VEPTKCSSDVTQSDP
NGPADCGSNDSIPSR
EEDVSDNSSSKEPAA
EATEEDVSDNSSSKE
TSPSHFRSRRTRPKK
HQSAESPSSETKAIN
IDGVLPSSTTGPVSR
PSMPAPASVTASEEA
VRSPPADSWTESLSG
PPQQGSPSCPSEAMK
QRSTPSPSAWPPQED
PSPTPAPSPAEALRE
PSPTPAPSPAEALRE
PSPTPAPSPAEALRE
ALRTEKDSKPKKHLR
DSHREGGSGETGHNG
RKLAPGSSDGLRRLR
VNSQDLDSYNYSIQK
VNSQDLDSYNYSIQK
DEAHAEESKSKHLVF
ASSKDTRSGRNPRGG
CPGHGSGSPVESGTD
HARSTNESSYGDGES
LRRRNKQSKPRIQRQ
AAGAPTHSPTPDWIK
AAGAPTHSPTPDWIK
ESASQGLSSRADTEM
ESASQGLSSRADTEM
DEETESASQGLSSRA
DEETESASQGLSSRA
VTDEETESASQGLSS
VTDEETESASQGLSS
DSGRSRTSDKERDGS
PVKIDNFSTESFGES
KLGTFFSSSTPADSK
QFQEPAPSKLGTFFS
SLSSSTLSQSPPRRG
PSDFIDPSSLSSSTL
VRPKRKTSAGSLLKL
VRPKRKTSAGSLLKL
PPPWQPLSVRKRTGE
VSGLVPMSKSESTAL
ESDASPVSPKATTAL
LPTESDASPVSPKAT
LDLPPEESMTPTTRP
PNPVGAGSQADISAH
SARALPASCPSASVT
AAGSSPISAGARVPS
SSSDEDPSISFRGME
YNFDSNSSYSSSDED
SYNFDSNSSYSSSDE
PYSYNFDSNSSYSSS
DLALEHESQVEDPFA
REAKRDASDDEQLFF
ERGDEKDSEKDKRRR
SNERSGGSGNGKIEG
LCRQIRQSSPSDSPA
RVLAPRPSELAAEAL
NLEESTDSSASRVLA
DQSNLEESTDSSASR
RKVGHPHSERAASMx
RKVGHPHSERAASMx
SGLDDDPSASRKVGH
VSDEGQSSGEEQSID
SSPPRDQSPKSPISE
PEHDGEQSGTDGVLE
PEHDGEQSGTDGVLE
PSEQPEPSTTKPPSP
PSEQPEPSTTKPPSP
HMVPAPPSPPGRPIK
KVAQQSDSRRLTGGV
PDVNLDVSVSRLKSR
TAKSGGQSVDSLEDK
AVDSNATSAPTTAKS
EYSDKGRSDWDSPAN
HFERSVKSLEQSDIV
SASDLEHSIRFKLHK
SASDLEHSIRFKLHK
PQTKFVVSDKPSSLK
YAPSLPGSISSTRQL
YAPSLPGSISSTRQL
TPSPIPSSEKSSTRQ
TPSPIPSSEKSSTRQ
ASVEHKDSSIASSIA
PLTQARSSAPTSQTS
GPSASTESVGPVLTS
DEMSGGRSYVPGELE
HLPSSPESTPAVVPS
GCAVPELSGSFLSTS
YRRQIPPSYRRPSPS
PSQSQVPSPPAPPKK
WNTSPSQSQVPSPPA
SSREPSPSPRTASKE
PPNVPEQSLPTTALP
PPNVPEQSLPTTALP
PPNVPEQSLPTTALP
PPSSESSSSQPLKEP
PPSSESSSSQPLKEP
PQPSPPSSESSSSQP
PSISGSHSQRPPTEP
RSRGGKPSTQSKSQL
RSRGGKPSTQSKSQL
ALETVPSSSRSRGGK
ALETVPSSSRSRGGK
NERLPSNSLEKHEPS
LESSSHGSSRTSQEK
LESSSHGSSRTSQEK
SGSLSHRSPTGSGDR
PKVDLEQSSGSRSRQ
PKVDLEQSSGSRSRQ
PGRGKSSSGSRSRRP
RSRSRKRSTPPTRSR
MSPRSFCSMRSSNLA
MSPRSFCSMRSSNLA
LSRSDRLSDIPKRPS
LSRSDRLSDIPKRPS
RSRRREYSRSRSRRY
KSRSRSKSERKSVPP
KPPSKSRSRSKSERK
NSRSQSRSRSKSKID
FYHPSGRSQYPSDRG
SAGSGPPSRSVTVLA
GAESEPPSYFQGDSL
MPLDITNSCTTPTVC
LYGLTTGSIVKHRSA
ASSNSTPSISFFSSS
DSDVLHLSILPKDME
DPLKEVLSGPHVGEI
GGPPASPSLEMLSHA
SPSHSRSSDLHPSGG
DPDPSSPSHSRSSDL
PTDPDPSSPSHSRSS
SPVISRRSRCLSSSR
ARRVRVRSKVKHLLP
EGLDLTYSPPSAARM
APLHEPSSPSAPRKP
APTRTRSSSSPTIGP
RPVETFSSDRGSFSF
RSAAQQLSSSHAHKP
RSAAQQLSSSHAHKP
VFESVGPSTSIEEED
PLARSMASELDRSLD
RMNEQSQSRAPIPPM
FTRVNTQSSVAKGYS
QTFQKLISTVINEAV
QAFGTPSSVEVTASV
APLSPTPSQARAAHA
FSDDLSGSKSADQFD
APLEQFDSFSDDLSG
PPELPSVSDATKFDT
INESSGFSTEKKQLI
TMTINESSGFSTEKK
KDLSDRRSTSDSDAT
EQMKSTSSFPNFNPD
SQQPLKPSEQMKSTS
PDQSPPDSLPSRKPS
AAPTPDQSPPDSLPS
ESMRVPSSKVPSEQS
SDQVHVPSLMPPIKQ
SAPPPVPSPHSTPGG
MSVGKALSVRYTDEA
QIVPLGQSPRAETQL
PAGGAARSGRSKLGP
DNRAGSASLTPLANS
PSDNRAGSASLTPLA
AHRRRPQSKQSGEHV
APSAPQESGEQPAPS
PQGSTGWSTTGGRED
DHTAAGPSANGRYSE
LREPRVYSYITDSPP
TNASPEASKRPSKGS
APLTGVASDVGSSPQ
IALAEQFSQEIDPSW
RGLCGPRSLEQAALT
PHPSSSASPPSSASS
PRVYFSMSSGDDRVF
RKNQPEGSDAAEPDE
VSSLLPDSAARLPSL
VSSLLPDSAARLPSL
PSGENTSSVVPPQTP
ETKFAHPSLKGKDAL
HNIYLKASSEKLEIL
GAGSPLTSGMQSTSS
GAGSPLTSGMQSTSS
GAGSPLTSGMQSTSS
KGVPSKKSPSLSGSG
TSGTSPPSKGVPSKK
VPEPDPRSVPIQVKK
VPKPEPLSPTQKENR
KRLNRKSSRLGRFRW
SAEAKQQSAPKFGPS
NDRLQDSSAARRMQA
NDRLQDSSAARRMQA
PSVSNNASSERERHD
TPADKKLSRAKDLGN
VSDELMTSEEDGELG
PSDPQAQSGRVGQVL
GFKNRILSAIERPKS
DKEGESSSTNGLEQS
PSTPSPSSPSPSTSL
THHAGLQSREAVRGK
EYSPLSISLRPNQEE
LSEYSPLSISLRPNQ
AEVDARTSTPTTEDL
NIESVSRSDLSQVSF
SFDPPGKSNTGAPLP
SFDPPGKSNTGAPLP
SFDPPGKSNTGAPLP
PEREEDSSFDPPGKS
PEREEDSSFDPPGKS
PEREEDSSFDPPGKS
DKNEEENSDDKEEEA
DKNEEENSDDKEEEA
GLRPGLASGNGPSNK
APGGNESSPAPSSPI
APGGNESSPAPSSPI
APGGNESSPAPSSPI
AEAPLGPSAPGGNES
SPSFLGGSGREGPRG
SPSFLGGSGREGPRG
SPSFGAGSVRDNGII
QNEYQGDSAARRRLP
HLVEGDASLNEYSDW
HLVEGDASLNEYSDW
SLPPEPPSFPPHRLA
SLPPEPPSFPPHRLA
PRGSGLLSVMPKPSS
ITSGSHPSSFGSSSP
AQSGPVESTARDAIE
KKSTVAKSVIKEFNS
EDKDLGDSPVFEDEG
DGENESGSAKRKKAG
PPETPFDSPFIDVDS
PQLPPQESHQQQLRT
SAEDEESSHSDRLGR
QSLDTQSSAEDEESS
FNVKQQVSTAEYRPY
PSQNGLESKLISDNQ
RSPLEAPSDFTFFKP
RSPLEAPSDFTFFKP
STPSPTTSLRDEPSQ
STPSPTTSLRDEPSQ
SPVIFPTSRFADPSP
APSPVAQSGSDCTLD
APSPVAQSGSDCTLD
IPKMPQQSQRITHDG
IPKMPQQSQRITHDG
VMAEGQPSSPGQIVM
ETDDGPASVPKEGSG
ETDDGPASVPKEGSG
TILKRKGSLVGMSAR
LTQDQGVSPISPSLL
GPKGQSNSYINEPHQ
MAALEEESLIAGKRK
TSPRKPTSALSVDDL
NGEGSNQSDAARHNG
LQLGRGVSQRRTMQI
NLSPLARSPNCSTQH
AASAAAASAAAASAA
DAGDLSLSGDEEKLD
SLPSNLPSAAGARPK
SLPSNLPSAAGARPK
PVASSLPSNLPSAAG
PARNMPQSFDEFEVD
PARNMPQSFDEFEVD
PTGLSSDSPARNMPQ
PTGLSSDSPARNMPQ
LDLSDDRSHQLSPSG
LDLSDDRSHQLSPSG
EITNVADSDLRRRKK
EQDEPHNSEPAEAMS
VRKLTNESTNNNSLI
QSRGFVASIAGTATR
SSKSLPQSPQFSLDV
QLEPSSSSKSLPQSP
AARSTGASEGTEPEP
LPPTRAGSGGAEAEV
LAPSSPRSDLPPVQG
EPERRRRSRAPTPGQ
ALYKARMSSTYSPPP
EQTCYAPSVLNRNET
ADMHADSSGSSHVDS
DCLSERASENRYNHK
PSDGQLISYLKWRYY
FNKLEEESVESVLEI
LVKQKTASSSVRTPT
PPPPAATSTAVAPSK
PPPPAATSTAVAPSK
GPSMQPASTSKSPLP
GPSMQPASTSKSPLP
QNDSSGPSMQPASTS
QNDSSGPSMQPASTS
PYRRTQTSRQEYLPG
EKQINYDSLTRGDEL
SGGSTSPSDDVRQAE
GDPTEEPSASEAESK
NSPSSSLSSVGESSQ
APDPTSPSSATAAAP
APTTSPASAPDPTSP
APSAPTTSPASAPDP
GGSESGVSGGHDAPS
KPKEPIDSKKANQIL
PPEQSPSSPVPGPEP
PAYPIRKSSVKKGIT
TQTAQTVSRQKKLDY
GSRRIASSRPTQFQT
HLRCGLGSTRPSHEP
PTKPFDFSPVAKTPS
GQVAPEPSPAHRKRA
KFEDGLYSDQSLEPQ
PRPSENESIYKPIIK
NCTRPTVSPPMDGMF
NPKTVYRSLRYMLVN
QASAMEGSARLAGAY
RQFTKGTSTENSVNS
DAASRGESIDMAAEA
ESISDAASRGESIDM
EGESHYGSAQPEDGK
PPTSPPASSPAMEPP
SYSRKLKSPERDREA
GAPEADQSLESRKRL
GSDKTEQSGAPEADQ
DDLSSSLSKSVIPTE
KMRPLTTSNKEWPRR
ESTTVSSSSKMRPLT
TTDSFVDSVEQTMAE
PPATTLGSGDAQPED
TVYSRSSSPRSATGP
GLSYTRTSTTVYSRS
AYLSRSTSPRLASGL
SRLRVASSRTAYVGG
PSVSPSRSQEMFKFE
PSVSPSRSQEMFKFE
HLASHNHSNEQPSYS
SIRPSVYSRPSSADS
EPRKGFQSNWTDNTE
EPRKGFQSNWTDNTE
HHAFDEDSEEEEKEE
VLPLNHISGEQGDEE
LRKKKKLSSGLEPTA
AMDMGQLSSSRERSA
FEETDSESAMxxxxx
RSIRARSSATAEMYS
DGLSISRSIRARSSA
RSGDAGSSFPMGVTI
PLPPTSSSLSLNRQP
APLARSTSGNRSVPP
APPILPGSITKNPLR
LQHPSHPSGSGDDVD
LQHPSHPSGSGDDVD
LQHPSHPSGSGDDVD
LQHPSHPSGSGDDVD
PTPPADYSERSETEG
GLQLSAPSSHSRVHQ
LLPSASTSFPSERYL
LLDGSEGSTPSPPPT
LLDGSEGSTPSPPPT
NPSISPSSNNQMRME
TNPSISPSSNNQMRM
FSTNPSISPSSNNQM
FSTNPSISPSSNNQM
PSGDSTFSTNPSISP
PSGDSTFSTNPSISP
QPVIKCSSAIPQFAS
SPSEPVQSTAPVTVE
GGHHSESSLRAFGQF
LLNREENSLEAGQET
VPVQSDMSLSRRLLS
PSPVNESSEVKMVSR
SLRRTKMSMQSSSPG
LTRQYSPSPTRKRRP
HNDEEEQSPGRAASE
HNDEEEQSPGRAASE
SAEDRLDSTRDEEGE
VGLKKKPSKSRRWPD
HLSGEPKSTPLARAL
NGAFPSGSGTKPTQK
NGAFPSGSGTKPTQK
GQFFRDRSKSRARYA
ASALFEQSGQFFRDR
CSREASASASALFEQ
CSREASASASALFEQ
PTCSREASASASALF
PTCSREASASASALF
QSETIELSGKSKTRR
QSETIELSGKSKTRR
DGRSLKASSSHPMAA
RFSEPELSPESRYSP
SLPDFHFSKGFTPSR
GQASKLSSSRSGSSL
GSATGMPSMRGSNQQ
ALPGLPVSTIPTKLV
DIKLEELSTIPPNSF
PSLLTRPSLEMTKSV
WKSANASSGRTLVEH
QDPPSPASPKRSEEA
GRRATAISTTEEEEI
PSPPANPSQPQGQPL
PSPPANPSQPQGQPL
SGGPKTQSSNIGDGL
VRREVELSDDTHISS
IRRGTGGSLVPKSML
LVDQETDSNEPVHAA
GTSKKAASLVYSHER
EQTPSGTSKKAASLV
ERRVLQESGSPSSQR
VELNHTTSGDPPPTV
KIGKSSSSSHGRNLI
IRLSKELSDSCLGPS
RRRKEQTSTSDALMS
HLLLEPASIKVPTDQ
KQHINLRSKKLFAKG
LPSELEKSSEKKKKD
HTISPPSSEVSDAPE
VRDEEEDSNLFDAIS
LRVGEAVSHLGGGSK
FKPAPAPSSAPPGRP

## Sheet: reverse_stukalov
FLPLDHISGGGGAPP
FLPLDHISGGGGAPP
GGGGSSGSGLGSGGQ
TSGGGGSSGSGLGSG
GSGLGSTSGGGGSSG
APVGFVASHTVDSLI
GEPVDFGSILNSDEA
MVVGDDESNRDGARD
IDGSYSSSSSLQRQL
GPVPPQESEENDKKL
SGPRSYISESSTRTP
HGPSGPISSGPRSYI
RSTTPTYSHRSYVPS
VSGIIFRSHQNLELP
VSGIIFRSHQNLELP
PSQPPSDSFCGMVED
QFDPPLLSAVGEPHI
QEPLAVLSAKKRDET
QEPLAVLSAKKRDET
KRSNSSASRSRSRSR
LSKRSNSSASRSRSR
LRRAQVSSSSTSTRE
ESFSATRSPAPTSTS
KESEKETSYHSSEES
AFSYGTVSAPVEVDS
CTGSDGDSAFSYGTV
PKFTAADSDDGTTPE
APASKAPSGPEEPAT
GEPSMPGSTVSETKD
GEPSMPGSTVSETKD
GPGSESPSAGDKWEV
GPGSESPSAGDKWEV
VQQSGPGSESPSAGD
GKRSREISPIGESES
SPPPPCESDVPGSCG
TDCSSIPSNELTRHR
EQPRQLTSPKEPKMQ
LVQTKLYSANRQPPP
GPSDADQSKSRKEKA
LNEPAGSSGPSDADQ
GQSSPINSDVSSAPS
SGSASASSAGSSYNG
LNRAEEGSDQAELKE
WTQGPEPSRDGKRHL
LVVESSCSSFVERTW
PSAAGSGSPLRIVTK
PSAAGSGSPLRIVTK
LFPMKFKSGKVKGQV
DIDVKPGSVDIDAKP
GTPTSPGSFEREDSF
GTPTSPGSFEREDSF
TYEYVPSSGQPRPRI
VDVSAEISKGPASVG
LPCELPISKAEGGTL
SLLSKLCSVYTKPPP
PSVPEALSSQKVTNL
FLGSDERSAKVPRPS
TDPAAEASPGGGSPE
TPSEASKSPEKEQKE
IEEPEEPSSASSEGK
GAQEPSSSGQGPDHE
GAQEPSSSGQGPDHE
PSGAQEPSSSGQGPD
VGEGETPSGAQEPSS
ATGKEKQSPVFSLAD
STDHAQLSGKPQKMK
RPREKPQSPKNRMIV
CDEPLPTSCEAMDRF
PSPPEEPSPFFSPIR
VSLESDLSGSKAISP
LEEGPKLSMPSHILY
PPGNEEDSSRAETRK
PPGNEEDSSRAETRK
SSKKGQMSEQKVQEE
DRLEPVPSLLVVEDL
LSDHLKSSDRLEPVP
PLGVPSTSVRQSPPR
GGYRSVHSAEATQDP
GPGRPETSLQLSEQL
ASGCDLPSNRSVGGP
NDSCRKKSPSPKTCS
NIDDDDVSMEIERIV
NGTPSRGSRPNNIPC
SGSHRKPSQTGSSET
PTVAELASQNVRAAT
DSSRRETSTDACTWS
PSSLSDLSSTPTDEK
VPSPSSLSDLSSTPT
SLEDGSESDQHIRES
SSSLEDGSESDQHIR
ARIQETSSSSLEDGS
TARIQETSSSSLEDG
TARIQETSSSSLEDG
PTQPPTHSPQELGHE
HPPSPEESPTSEKGL
SFFLSKMSREIDREE
NFVEETTSCAEAAND
SPEIDEESDQLNSNC
LVLQQCPSPPGQKNP
GSSSSLDSKQTMSGL
GSSSSLDSKQTMSGL
LSLSGSSSSLDSKQT
LSLSGSSSSLDSKQT
SGHSLSLSGSSSSLD
PNELSRTSLSSTSSS
RPPLHELSCLGMDEQ
EDLIDDDSEQSTNLG
VQFPHPVSSSRNGGG
VDGAWDPSGPPADSG
VSKALSLSSRGRRSG
LADGAPLSRRRPDVP
HPPSLRSSGEEESGT
RHVTRSDSATPVQAP
PLGVPVSSSPHLSLG
PGPTESLSELRQQSQ
LASGPQPSSYQPMQP
IGFPFKSSEKIAESS
AKRGQSTSASCNRST
AEAGPATSAKRGQST
WDNYRAGSCDGADDV
PIRDPSASARALNDP
ARGESSNSVTETDES
TDGDVGSSVHFFKIS
NEGLSTTSSVHNVAA
ATKYGAPSSAVTAIV
SLRMNKGSMILEGFG
TEESEESSHALFDHL
STEESEESSHALFDH
EVYKTVISPKRKSRS
SWTGGSPSTRAVPPT
IGKNEAKSFSPSTEN
GSTCNSSSNEIFSDK
SGSTCNSSSNEIFSD
ISPSNPKSSGSTCNS
ISPSNPKSSGSTCNS
QPPGKGTSQGRASGI
SQGIAAASNSGGQLP
RSRGRFPSPEEGMGE
QSREPGHSAPPQAAA
PSHLPTSSRAPSGER
PSHLPTSSRAPSGER
PVASPGPSPPPCPVP
YPRQKFGSATQAPFA
RQLSPDESTGTSNNV
DPPPIVVSSNESLNV
HARSPSRSAESQEKW
PARSPVRSPTRSRSQ
HSPAQACSGAAEEAG
TVPSAKPSTVSATLP
PLPRSQISSTKDTPN
SSLGPVPSCRGGQKS
ASSDDSTSHHGIRYT
RYASSDDSTSHHGIR
RYASSDDSTSHHGIR
RTAFPGPSAPPALPG
SSRSLLSSRRMFIFL
PQPTGGPSPETGKQL
PQPTGGPSPETGKQL
PQPTGGPSPETGKQL
QGHSPTSSRPATANS
TQGHSPTSSRPATAN
GAERQEGSDVSVSRD
KLHGMGPSGMQNISI
KLHGMGPSGMQNISI
HVQSLTPSKLHGMGP
HVQSLTPSKLHGMGP
HVQSLTPSKLHGMGP
QPSKLNASPSTVLPS
PSKLRSPSGTPSRVS
LGPWIDGSTASSKNF
NKASHVTSLMPADSC
RSSGNGVSGSGSREP
RSSGNGVSGSGSREP
NQSPSYRSSGNGVSG
NQSPSYRSSGNGVSG
DNFKQKGSEKDSFYD
DNFKQKGSEKDSFYD
LALGKSFSSNQDDRE
LAVSPSTSIRAYHKH
DTSRESNSGPDSQAA
LVKEGLSSTSIAGYK
SKPSTQESGSTQISP
NSRSLSMSSGEYTTT
GISAAFESHSGPGIG
RRGRAEPSTRGGPST
PSKHPGQSPPFQLQF
VIGTDTKSDDKMKLT
VERKRKISPSLQTKS
TPAHLGQSSLQGMAT
GRAERLSSYSAIKDR
PYNRNQLSGSCSHMY
TPEGHVRSLHNMARD
EYTPPPKSKMPAPEK
QFQSMQPSHIMLPSP
PSLMSEPSAETKVNT
GHSPSLMSEPSAETK
GHSPSLMSEPSAETK
DEEGCLSSATDETSG
LAPLRRASGPPTHID
GLFSNKISNLRARWP
DHRARRPSPDPTDHR
EAPLPIGSDEYVKRK
PLKGELQSPAAEHLA
GVPSLPPSKVPGSPS
GVPSLPPSKVPGSPS
SRRKRRESREVSSGG
GPTGCATSLVSGPDE
GPTGCATSMVDGKGE
SSRRIGGSASSHAQP
GIFGDVYSMSSSRRI
SQNLKINSNLISMEQ
LFGEVSESRPTRKGS
PSLFGEVSESRPTRK
AEGVLCPSPKSPTEP
GGDEEADSKQKEELK
GGDEEADSKQKEELK
HPEPVSPSAAQPQQQ
LSHPEPVSPSAAQPQ
FQSQTYGSNPTNSFS
SRKEQRLSPFPPDEI
DPIDDPRSATRPKQP
QREGTVTSKTDPKEE
PLDECSSSQTRYSPV
PLDECSSSQTRYSPV
SPLDECSSSQTRYSP
TSPLDECSSSQTRYS
PSGCTFDSSLADIAD
PKEQRMDSGPHQFKE
SSPMPSPSSPKEQRM
SSSSKSKSPADPEKL
SSSSTSSSSSSSSKS
DDEEDSSSSSSTSSS
EEEDESSSSDATRKT
PIRIGRASDSRFEYT
MNEVKMLSSYSRLED
DNGDQNSSMNEVKML
IPRSSSPSPTYPIPS
GLGARQVSPPSGPER
YEPQRQPSELHLDQQ
YEPQRQPSELHLDQQ
FARSLSASRSAPAHS
LLGSPLPSARNQESL
QPPTLLGSPLPSARN
WEEEEHKSKKSVYDD
SDDLFITSCSSYKRA
KKTLQGPSVHNLHNS
SDDLFITSCSSYKKT
TSIRQVLSAVNGHRE
VSGSATESVNGLSPI
VDDDTPNSPYIDEPN
VSSLNLPSVRRTPTN
VSSLNLPSVRRTPTN
VEIHDWVSYDVMxxx
PPGSPNSSNSPTSHK
PPGSPNSSNSPTSHK
IANKIIPSIAPPAPS
RRKSHVSSSVLQKLI
GAKPENESESKNKAK
IRPSRRPSQVAPVEV
STPTAPVSHTKFLDE
DQGYSAGSPSDDQKS
LDYDQGYSAGSPSDD
VSQRRSTSGPSKKYS
SHRSRSSSRKKKSHS
ISSHRSRSSSRKKKS
SNKVPETSTGSTTEK
RRPGQPGSNKDSNNE
VDGGREYSSHRSYSP
YPRSEESSYLRALGF
RSDDLGLSLDKRPAK
ARNPSGFSKALGFDA
EARSESDSATEGDVK
EARSESDSATEGDVK
SLSGSSGSPVAQYGL
SSTSLSGSSGSPVAQ
SSSSTSLSGSSGSPV
SSSSTSLSGSSGSPV
EPHDDLQSRLGPKAK
RSAFSQDSEDIIFED
THINEDKSQGVDLQE
LESICESSGQTKDEG
GQRVLSKSSEKKDGG
ESRERIRSASTLALS
GPTTAATSVTTSPAT
ENLAATPSKPSAAVK
LLHRSEQSGRSDAER
MRKRQSSSAMNAKKF
RPSGTHNSLLGRRCH
RPSGTHNSLLGRRCH
TTSPSRPSGTHNSLL
HLYTTSPSRPSGTHN
HLYTTSPSRPSGTHN
IVSTPVSSPPTDTKL
QLEPSVVSGPKQPEL
APKSPEPSPLPTQLE
PVPALKQSECVPVSK
PVPALKQSECVPVSK
GPPGPKWSGPSVAPA
GGRSSKQSEPFDLSA
SSLEADSSEQNDKKL
SSLEADSSEQNDKKL
YRQSKSGSPSSEKMR
LVRKRKTSGEVLGPI
PNDSHRPSSLEIGHE
GSATTVPSSPYGPAR
SPPTPSRSRSRRRRG
NSGLGASSPPTPSRS
RQLSGTTSVSKTSVT
GPPLAAASSFPTTGS
PSGVSTNSSNKLHNH
SAKSSGASVRGAVTS
RQLSGPLSSAKSSGA
PSDRRAYSPPSIKRG
ATSTCLPSTARSAPT
ATSTCLPSTARSAPT
SSVMSATSTCLPSTA
SPSSSVMSATSTCLP
SPSSSVMSATSTCLP
LPPTATGSHLSLNQA
RTRKRRHSKGHSRRH
LYPDPEPSRYRKCHH
LYPDPEPSRYRKCHH
HRTSVLTSHHEDDYT
SLISSEPSPESIDST
NEGPPSLSHSEEDHR
SFHDSESSRHTHRRL
DGLKEERSESKEGIN
RNPSGLGSSSMSNTR
PGGSNNGSGPAVGGA
RASHNSSSIPIVPNS
LSPQDQVSLEKEILD
VLDISSMSSSRSYPK
ADTRAMLSTAPGVSR
LNKKRLGSIDWVRVT
ARGDASDSSDRSHAR
PTARGDASDSSDRSH
LPSKGMASLSAMNAS
ISRPPQVSPMRPGAV
PLNPASVSGMPPSPY
LASTHLASDSNTRNL
LPMTESMSPQRKRRS
RSSGAESSASAASSN
QIYNNSVSSADVPLG
PARYGEMSPRYREEI
DLDDYGMSRQDDELG
RLRRRPDSPTGTRRA
SHSSQSRSANNLNVQ
SHSSQSRSANNLNVQ
SDDYSHSSQSRSANN
SDDYSHSSQSRSANN
IESDPSSSGSRDSYT
IESDPSSSGSRDSYT
SVKGPTPSHSTDGRP
AATPSSSSSSSSSEE
PSSSSSSSSSEEAMK
LSKVSESSSMPSEPA
QGKGDSGSAEATAMS
VEQGKGDSGSAEATA
GVFPNPSSKVSFGNQ
IQLSSMPSKDGDKGA
PSDVRTSSDAVPALS
TVLGHSPSDVRTSSD
SLRALGNSLRQGIAG
PVDCSGASASAVREQ
RLKGPQPSSISTTSM
LQKQLFPSRLKGPQP
PPEEARSSLAKGNLK
DDTDQLASDRTSTEE
LHNVESSSYRVPTEE
SSPFNELSEDTIEDN
SAKRELDSSRTVTQQ
SAKRELDSSRTVTQQ
GDPFLQQSHRFKTRS
TVPSPITSIGENESV
LVPSTVPSPITSIGE
TGPVAISSFDIRPLN
STGPVAISSFDIRPL
IEGPSSHSQQTGPPQ
MLNPNNASSTTRYRS
KNGKSQSSTRSSYSD
DSELGADSRLKGPMx
EAEAKGPSRTEAGAE
PEGPAEESSGASPEG
HPEPSPQSHKAVIAS
HPEPSPQSHKAVIAS
SFLVNSISGTSSKRS
RHEPNWTSESMCTRS
GLSGHPSSRVLASLS
QLSDGSTSPKLFFSA
GSQLSDGSTSPKLFF
GTRRRRSSGRDGMxx
ITAQIQPSQFKPRSK
DPAPDPASSDHKSKL
TSVAADASCLPYKSP
TGKVEGHSLTSSASS
SCPGVRHSRVTYIPN
LRGQHQVSPHLGQPG
SDRSPSVSGPSTLPQ
SPSGPVSSDRSPSVS
SPSGPVSSDRSPSVS
LIKEPSSSYHEEPQW
QLNAISSSHPMPSVS
PLLDELESLKDPNIW
AGTEQEGSDGEQEEE
LPTSQPPSSGHFPSL
LPTSQPPSSGHFPSL
GRPTDDISMSRRKLD
NSRDLGKSGIISRVE
HSSMRNCSRDMAQTS
LKMSGPVSPSQYPLG
LPRPDQPSLKMSGPV
LPRPDQPSLKMSGPV
FTSKWKSSNVPEGAP
SVDGEAGSSASRDEK
SVDGEAGSSASRDEK
VTVLGPRSEKKKQSA
ATLEPPVSALDRGPP
MPPPVIPSEPTLGMS
MPPPVIPSEPTLGMS
LPGRRQPSGQCGEEP
GPSGTKKSLLSNFFS
GILLNEKSIETVKSD
ASSIVDPSRTRSPSA
QEASADQSDRQQLLH
AVEDDHDSQEASADQ
RESKTLNSYYKNVKS
PVSLREVSYGSGGLS
LLPTRSTSPSSFFGQ
KPEYFPNSEDLEEEE
TSLDKGASVTNENLV
TSLDKGASVTNENLV
PIPSPKPSTSLDKGA
PIPSPKPSTSLDKGA
PIPSPKPSTSLDKGA
PFKEASTSSSLASQL
NGMSLGESSNTTTLL
QEPNQKYSTIHSEFD
SAMISSVSDFDIKEV
ENELSKESERRRANR
QSRAPPNSSRKVWAN
LAAYKSASSFKSAPN
AEMPPEDSSPSTVGP
RGSAPYLSAHWKEPD
EVPSSRGSAPYLSAH
NGSNQGPSLIAQELG
PARQGLLSTTPELSG
ISAAPAPSSSNGRHV
QTRPPQASPPIMTIQ
DILSDRMSTAITSPQ
LIVRSDSSGTLVLQD
SREPSLRSLPREPSQ
SREPSLRSLPREPSQ
PDTVPSTSRNGKTKR
ARRRRRTSQIVGGRL
HTISQYASDRGYMPR
VPRYHTISQYASDRG
PSARIQPSQDNSHSE
PSARIQPSQDNSHSE
QIVSETSSVPAKTLT
PTNSQIVSETSSVPA
PTNSQIVSETSSVPA
PEVTQELSNELLTPS
EEESHDESPEVTQEL
GEESEEESHDESPEV
KVTAISGSPVPTSTP
APSAPRPSKVTAISG
APSAPRPSKVTAISG
KGSRFFESAAVDMGI
RSMTYRKSSSREFFP
RSMTYRKSSSREFFP
RSFDEFASGHYDGIV
FLLGETDSDSKDRDL
SCAGRDPSDEIGGSE
EAAPPPQSGKEEEPD
KLPKLQESKSFYVDE
PTAAPPPSGVAEALS
GNNQSPLSTVSEATK
KRASSPKSSAVTLPQ
EPTKRASSPKSSAVT
PSSDSSQSLPPQGPI
NRTPSSDSSQSLPPQ
GSILLPSSTDHFRPP
GIINKQLSARDSPPI
LSGTSNLSSVSGHSP
GLQSVPTSKGSPPKP
VPVPAPTSPPLPVPV
HKQSNRISQRSVPSV
HKQSNRISQRSVPSV
PLAEDRKSRFATKIA
VSNTCTPSAPTLERG
LPEPAGLSTEQALAS
GDSCDSVSGRGLRRA
GGPGPSGSMHSKIST
NSGGPGPSGSMHSKI
NSGGPGPSGSMHSKI
AIPLSIDSAISPTPE
AIPLSIDSAISPTPE
SIREQKISCQAPTES
SAYSPVPSEPPTYSI
TSPDEMQSEDEKKEA
ITRTFKSSEFSYSEE
YPVGSSSSSKHFHEK
PSTSPDGSSLRQAAP
QSLSPSTSPDGSSLR
PTRIRLKSVPEANEE
GRAGPAASRTPSTGR
STRRIISSPSSSPQR
NRFRSGTSKTIPIVP
ASDVHNPSGSQAPNI
ASDVHNPSGSQAPNI
LGHILPASNSRRLGG
VPSDTTTSVKAPSNC
APPPSEPSAEFPLGV
APPPSEPSAEFPLGV
APPPSEPSAEFPLGV
YEEMTEGSVFHIVRR
SPFQYDSSRQRNIVR
EKPFVNASSASHQSD
LSRCHRKSPPAPPVP
LNSIKHHSSSHRHHH
KQPWYELSPLPEAEI
GKREPYASTPSGKSE
GRREPYASTPSGKQE
EDATSEQSNQSKIEE
ALFEPAPSSSKEALD
HWQAEPISTSLWRAS
EENQGSGSSNGVASE
NTGSRPESGAMxxxx
TNSTVPPSFPRPIEN
PRVLLVGSNMSASSD
KPPSHVDSLDLAGEG
NFVSPTPSHDRERER
TLSLRTSSEQLPGDP
GDYTVDVSHLGEEYP
AVPVVFPSDPIHEEN
PEQSAKVSEGEQESP
ITRYIHQSYDEFPFD
VLHNIDSSHRRDGRG
VLHNIDSSHRRDGRG
DRGTKSSSRSTSEPS
DGLASDSSENRPIDW
EAHAPSGSSGRSSTD
ETGAPTESAPGAAEG
PSAPASRSSLPGFPT
PSAPASRSSLPGFPT
PSAPASRSSLPGFPT
MLGPHTPSAPASRSS
MLGPHTPSAPASRSS
MLGPHTPSAPASRSS
QLGGSRPSMLGPHTP
QLGGSRPSMLGPHTP
LVGAHNPSAPASRSS
QAGSSHASLVGAHNP
EPTQAGSSHASLVGA
EEEPGECSYSYVAVA
MIETKLCSPPTQPLQ
DLLSYPNSDPDKLVS
DVPPEPESTDLLSYP
EEDLEPESDGFVEDE
EEDLEPESDGFVEDE
GGEDSVESEDRDEML
IPSGGEDSVESEDRD
LGPTSPRSSVERVDT
VVSLGPTSPRSSVER
RVLREPYSHRQKFAE
SHPAAVLSTAGIAAA
LRGREPESRRASMDV
LRGREPESRRASMDV
SGPETATSYGPSGPQ
DVAEELDSCGSKGHE
VDLTRSESGEDARPA
ERKMGSISSTHQVDL
VGNEVPGSNEKMSEE
DVRSLNCSGKKDKGR
PLPSPSSSKEEQPPL
GPRASSSSTQPTEES
PTGPRASSSSTQPTE
DHQDDLDSQSRLSLE
DMSRARNSRTAGTSR
SPTFPVASASVGKRI
DAGSGHRSLKSTHRS
DAGSGHRSLKSTHRS
LAPLHIRSEAVNNQP
IHHPSPASPAFREAG
QEERRERSGSRSNSS
KKRRVFHSSPRPVSA
GPPKKHYSPPQTPIR
GPPKKHYSPPQTPIR
GAMQGPLSIKKGEEF
GAMQGPLSIKKGEEF
AAQHSQASYMDEARL
LSAKRAGSHGRMQTS
GPVGGKESSSDSGKE
ADPKTEISSKSSSDN
LVLEELGSRSKSNTL
SFSSISSSDGTQTRS
LSRAPVASSEKERLI
LSRAPVASSEKERLI
VQAPGESSTDGSEAE
IEEKHEWSEEPSMET
GGGPEAESIEEKHEW
NGRSSGGSPKRERKP
GPRSNGRSSGGSPKR
GPRSNGRSSGGSPKR
SNIKRPPSKSSTSEK
ATTNVNPSSNIKRPP
EGNESAWSARRKTGR
EPRDLDKSLKLLLLE
LKGKEQLSKKERTKR
SPEPAFMSAPVPSDM
PPSGRDPSVDVLRSD
GDVIVLFSKWPTNKD
PVPNPTPSTATAATA
APSSQARSLPRHGGF
VSSDQPPSQPNQRSR
LSAPAAPSSQARSLP
DAKSDSDSASPAKKK
SVSTEELSPGAPAKK
EEENEDDSSPGALTS
SSSGKRSSSGAAAST
SAVSCVSSSSGKRSS
EGVMFIKSPSEDDNV
PVAPPSRSQVQRYQL
CPQVSSSSIRRQYLP
IWRDRSSSRTQILEL
SVRREQQSQPPPDDA
LAYGEEDSEPQSLDS
QPSGPAGSTKAEELA
QQPEPELSRLTGDES
EERAQKRSVSAKGPA
EQESEKLSKTGKNGE
EQESEKLSKTGKNGE
QEQRWRGSAKDTEGS
QEQRWRGSAKDTEGS
DYDDGDESGEDGSLR
SSPQHHPSGHSLLPN
GSSRGGFSGGKMPGY
GYGGGYPSGSSRGGF
PSPHETVSGYMEAAS
PSPHETVSGYMEAAS
SSLLPSPSPHETVSG
MDDYDRRSPPMPRGG
SRNKRNRSKQPTKRS
FSNRDDESVFKEYEG
LQRSLARSYAPAAVA
SEKANNESAGEEFEG
EKNLDDESEKALGNE
DEDFERESGEEDLVK
DEDFERESGEEDLVK
DDFLKESSDEEEDFL
GSRSRGGSEEKAATL
GARPQESSGAASTDG
SGARPQESSGAASTD
SDEPPQASEGSGDSR
PQDVDMPSEERRVSA
QTDQASPSPQDVDMP
QTDQASPSPQDVDMP
VASVAPSSCSREENT
LPLQSVASVAPSSCS
PPQTQEESVKSGKPG
GQRPQGRSGFGGRRG
VEEDPIYSIKFSYNE
DQDDGHLSSLAKVSK
DQDDGHLSSLAKVSK
GASRDEESESANGPA
SFNQTDTSQSEYDVK
KWQEPTLSLYSSAAY
KWQEPTLSLYSSAAY
GEHTVRCSYSRHSKW
GEHTVRCSYSRHSKW
SIIGVLRSGMRGTDT
VQAIRLKSASRGTGV
VQAIRLKSASRGTGV
PSSPAIPSHRVSQSD
PSSPAIPSHRVSQSD
RGEPLVHSRKLQRAA
PLPLRGSSTARDYRD
PVGPTEASYPGGPAV
PPPPSVFSSTPTMPI
NSNRRTTSHVQNADK
APSVPSSSNRRASAT
IPNSCNSSSQSKSRP
GDVSAPRSMTGEGDS
GDDTHLTSSDPRHHG
ASSGSSQSKSRPRFE
ATRVRCSSCKAAPPT
VPTVTTTSSFTESSH
ELDERGGSSKAGASK
NRRQLGSSELDERGG
NRRQLGSSELDERGG
SNRRQLGSSELDERG
SNRRQLGSSELDERG
VPSGFIDSTKGGPPN
VPPTADRSRAEPVTQ
VPPTADRSRAEPVTQ
AVESGPPSSSSEAPV
VPTPQQQSRTVRRTS
PGAQPGASGPPEALG
PGAQPGASGPPEALG
PREETPSSSLTPMEI
PREETPSSSLTPMEI
GSRGSSRSMRAAPDD
ELKGRVESGTASKLR
STDQEGSSHKRRQKV
IPRSVPLSSIRDRPI
AEATSGGSPSGRGSG
GSQSSYGSSPSLTRE
QDKSIVPSEQLPTLT
PPPSQDKSIVPSEQL
PPPSPPPSQDKSIVP
APPPVGVSPKRAVPP
NDSEETGSEDEDSPL
SESSRVGSDSSDKKD
HNPSSESSRVGSDSS
SPRLIVQSTERIGEM
GTRCLSKSNKEPISQ
PSFTSSGSFYPARAT
PEPIKKESLSSQRSI
LLQQEKESVSEELQK
HSASLARSDALCNNR
KNLFNLSSARKMRPN
SSLTRSDSLGTGGPQ
AARKMNSSSPRPETG
SKDDNGMSSLIKERE
PPHLPTPSDPEGPGK
DERSRDTSLIPPTPP
SPTPTPPSTGEPGAR
PISEKNESNKAQATS
GKLESALSGPTQGPE
RPPLACCSEPPPPQP
EPFLVEYSNPIKMSL
TADDPFSSVNRRKLM
DEVFARFSEKLQKQE
RYNTSFTSRTTFSMx
GLSRYNTSFTSRTTF
GLSRYNTSFTSRTTF
PAQVSGLSRYNTSFT
SVPRAGYSPAQVSGL
SVPRAGYSPAQVSGL
GGAGAYVSAASSVPR
TASSQRYSYSTMxxx
GGGLGGFSSTASSQR
GLGGPRASSLRVQAG
SIRSGPGSTYSRSSF
FSSSSIRSGPGSTYS
EFMNDMNSRATKQQQ
TLGGYASSLGGAYGS
TLGGYASSLGGAYGS
VECSSLSSFGVVCSR
HITPAVTSTKDKDCL
SLVALRTSYQRARDM
YAYAAIRSVQQLDSF
LTDFQERSIMNVKKF
PLSRAITSPEPAGFL
EPVTTPLSRAITSPE
EPVTTPLSRAITSPE
PTGESPSSSISATRP
GVTPTGESPSSSISA
AAPKFAPSTFGNIFG
PPKPPTPSQTQSSTF
PPKPPTPSQTQSSTF
LGLEFSPSPPKPPTP
LGLEFSPSPPKPPTP
APVSPERSVVVPLTN
VACSAPVSPERSVVV
PSREYTASVACSAPV
PSREYTASVACSAPV
LLPSTGPSKEQTGME
PRSRKMKSISTNSTD
PNEDTFTSSEKLLPD
SFGLLVKSGAAPAAS
NQIKEDDSQDSKDER
LQQREDDSLQPREED
AVPREDDSNAKEEES
LSANNEPSTAPRPPS
ETPTEAKSTKLPKPP
AVEPESVSETPTEAK
AVEPESVSETPTEAK
PLVLAKLSQHHEELE
KPSKVSTSQFSAAVT
QRSRSGFSDLSDFSD
GRLVVDPSPTQRSRS
DSGRGDSSGRLVVDP
DSGRGDSSGRLVVDP
DSGRGDSSGRLVVDP
DSGRGDSSGRLVVDP
KPKVVKQSLVLEVKG
LTAEPEPSKPKVVKQ
SPWGSGVSLGISPSV
VRQSSATSWLGTPKE
VRQSSATSWLGTPKE
GDLGAPSSSPASSSL
DLLVSGLSGDSSWGL
SPSDLLVSGLSGDSS
STIPSKFSAAFEAVG
GRDGELTSQIEKLVR
GGGSGGVSRYSRTVT
FYKSTQLSPKSSLLN
DVGSSGVSQPSQNAS
DKTDPQQSGVSVNID
NERIENPSYQSGNSQ
TGKTSSSSSSSAGTV
VADAETDSLSGEEKN
TDGSGRRSSTGGLSA
LPTTASASNRSSPRT
GRRSSNGSLPTTASA
TDGSGRRSSNGSLPT
TDPDILSSTDGSGRR
ACARKSPSLSLPVDD
ACARKSPSLSLPVDD
PSACARKSPSLSLPV
PSACARKSPSLSLPV
GEVQASPSACARKSP
GEVQASPSACARKSP
GDSGAVPSGEVQASP
GDSGAVPSGEVQASP
MAREVRGSPPGPRSP
LDDLADVSRARPRRA
RPPMYARSRGGNSTP
DPKERGSSKIVRCRL
AIDLDDDSDPKERGS
SRQTYANSNTSEVNK
LSSQTRRSSPEPADG
DSLTGRSSALHVSGE
NTEIESDSLTGRSSA
LGSTQPPSLAELVHP
GIKSTTFSIHEDGIV
HTASPPGSPPPSAMK
EPSKSFSSDPTLIHE
EENNTEDSMVDRPTS
VKESSVASISDKIDL
VKESSVASISDKIDL
KSPSVKESSVASISD
KSPSVKESSVASISD
KSPSVKESSVASISD
LSPSKSPSVKESSVA
LSPSKSPSVKESSVA
PSLSPSKSPSVKESS
GTVSQSPSVVELTKD
GTVSQSPSVVELTKD
HGASGTVSQSPSVVE
VPSVQDPSGQKGSKE
STMESVPSVQDPSGQ
PHDPSQRSFDMALSQ
PHDPSQRSFDMALSQ
QVKESTLSAYLSMDR
SERPTLPSIDSKPSL
SERPTLPSIDSKPSL
FTPSYLPSSERPTLP
AADIPPSSSSHCTAT
AADIPPSSSSHCTAT
TRTTKEYSEYDYDEE
TKTSTEYSYGESEPF
AVLQSAPSGCAASPP
PQNLGITSCLWGAFD
DLDRPPTSSTQPQEF
GLIPNSQSRQLSTNS
PSSHRSLSRFQLEAA
KHKQLTSSASQTQRV
NLLTASSSSLRKSIV
LLRNVVSSEWPSLQL
KSPLWLRSRAPQRAK
LESATSASLRARPSA
PAPSPAPSAPAASEK
LKFSKKFSFRKKKKK
LKFSKKFSFRKKKKK
LKFPKKFSFKKKKKP
YRRQKQSSSVSRQVK
AEHSLSPSAPPGNYT
LKRFLLPSVGTVVDQ
EKGDPSYSRKRSKDK
PSEKGDPSYSRKRSK
YDDKNEDSQGDANES
LTQLAQESNEGPSEP
LTQLAQESNEGPSEP
SSFSTGTSVVSGTPG
RRSSRGPSSTLPDNG
LADTRRSSRGPSSTL
TLADTRRSSRGPSST
PTYSTSPSVRAQNAN
SPPSRPSSTRKGNYV
SSPPSRPSSTRKGNY
DDDVDTDSDEGPPQS
DRETTTQSRQLLVVR
VPQDTSTSPELKPAT
VPQDTSTSPQLEPAA
AEPVAPASGSGESTE
GIAPCDDSTSPLKSA
GGPPRSHSPSINPKS
GPVPKMPSALKDSGG
PPTLTVSSMAPDRTS
TPPTLTVSSMAPDRT
FAPHQELSPPTPFMR
PQALPLPSPVQTADL
PQALPLPSPVQTADL
LLRPDTLSSTVLSPT
AAPPASLSGSPGQLA
TPSVSRASVLRDLHP
LRPTSPQSGRRQTKM
PSSPLWKSSLHDAEP
DQLVNEISAARTGQQ
PKGSAEASWRPHPLP
GSGPDSPSPKGSAEA
ATGSGPDSPSPKGSA
AQSVPGPSHAMSKFA
STGPSAQSVPGPSHA
GLRDKTDSQSQVPLP
FLSSRKKSKGSSGES
IGYWPHLSKPTSEPH
ESPSNPGSVSAKQFR
ESPSNPGSVSAKQFR
HEAQSILSASREICQ
PARSSAASESEDLLR
GQLTAVTSSKRVAQG
NIPEPQLSQCPMKTI
DVPDSQPSDCPIKTT
TPTDVPDSQPSDCPI
DMSEPPPSKCAIKTT
GVPDPQPSRCAIKTT
DTLEPPPSKCPIKTN
VPPTSGTSGFKVVGS
NTTVPSPSESVKPES
PAPATPKSYKDEEPQ
TPQEEPHSHCGSAGT
SARGRRKSHHSAMVH
SARGRRKSHHSAMVH
PPQDKDKSGTEELGE
PPQDKDKSGTEELGE
VAVSRKRSPTAPSLK
DEEGASDSLENSDKK
DLSQHEPSPPKMLRV
PPTSRESSSKDHSNE
QPVMLSQSSNKKEGS
GSQPVMLSQSSNKKE
DEEASMASDLPKEFG
PSQAPSLSSGDPQDK
QSPSQAPSLSSGDPQ
QSPSQAPSLSSGDPQ
AAPPQSQSPSQAPSL
ELGPERLSSAAPPQS
ESKNIKDSHHGGSHD
EDVEIVESYNKTTVN
KSGKSHQSIVSSHSP
MLLDPSKSGKSHQSI
GIAYLGPSKPIGGPL
EIENDEESKDTVYTT
ELSDGFPSTPISPAH
PSHPAWRSPPRRNAP
PSHPAWRSPPRRNAP
QPQSATPSHPAWRSP
VDEKSSTSPLGKEPL
IQSSLKVSKENWGGG
SLWIKAGSLFKSLPT
SRTKPLRSLPPDDPS
YSDTRTRSRKNGKTN
TSLESHTSAISPTSG
DPAHDGGSTRHRQLR
PQSAADLSLGQMDRS
LSSAEYISDNRRLTS
MPQAPDRSEMxxxxx
GPAGNVQSPKQNKKQ
PLSTEPPSGEQDERK
LSRSHSDSRLKAADS
SGVETDGSNVRRRPI
PTSTESASEDRSRQS
SVRRSSASRPEGAWG
SVRRSSASRPEGAWG
SSSVRRSSASRPEGA
PLDLESSSSVRRSSA
SHSYRPRSTNDLPDH
TGEDAISSTRKRLGT
VRSDLALSTPRELQG
LGADPLSSADGPKKK
KENQLPGSNALDCDE
PVATRANSSLSHPPR
KPSFSRASGAKEGPS
QTNEQINSVAEGQVK
SALPQYRSGTSPKKA
SVAVHGASARPTCPQ
SDDEEDESMEEDESD
DDDEEEDSDEKKANK
NDLKPGPSSLTSLLS
IPEYPESSVHSREPS
GPQQPADSEPQLNQP
GRDLRSPSDEGIIRT
ERGRDLRSPSDEGII
EHPPGSSSRGDEKSC
PPFTRGPSGILSRVD
PGGPSLPSSSHRSSF
PGGPSLPSSSHRSSF
LHTPGGPSLPSSSHR
VPEVGEPSYSSGHYG
VPEVGEPSYSSGHYG
VPEVGEPSYSSGHYG
LGKDHTLSPSSVPSV
PNYPFPTSGASSPRD
QFATEEPSNLKKPEV
IDLHAGESTHSRSRT
RSRNGDVSAASTLSA
TVSRSFPSEGSGLSS
QNSTVSRSFPSEGSG
SSSSSSSSPSTVKRG
ESDSSSSSSSSSPST
ILSGDLQSEMDDELA
GRRSSHNSSSAPQSV
AQLSGRRSSHNSSSA
ADNQSGVSQGLQPPP
KRQPRRSSEQLDDDA
YTALGSNSRQQLCVG
TAALYGESGKPSSWP
PYFDGTPSPEMNEDI
SDQPSASSFLPKEPK
TDVDEEMSGSKHRKS
TYYDGGPSTDVDEEM
LPLSHAQSTTKVPSS
LHCPPPSSYNRRGIR
HERLDTGSESRTSSE
PVARLAESVNEAPEV
TGPHTAHSGAQAASS
CVPTPGQSDVTKEPT
CVPTPGQSDVTKEPT
CVPTPGQSDVTKEPT
TEEVKAPSSRDPTCI
DSEVPIASDRYINVN
DSEVPIASDRYINVN
NQQHDCDSAELKEQH
LGLLRAGSLDLDSIT
PRLGLFGSDADSKSS
MLEEKSFSKKKKPKS
MLEEKSFSKKKKPKS
GATEELDSSMLEEKS
GATEELDSSMLEEKS
STCPEEESLPEEKIH
EEESVDNSMTVIQHR
QGEADEASPKHSTQL
TLGPASSSSEVKPDS
STVPPSVSTLGPASS
GRRGEEESEDAGLRA
GIGKMEQSEFRLKAD
NAEEADPSNPEGARQ
NAEEADPSNPEGARQ
LEKIQPGSTESKAEK
PSALPNQSEIEYDKS
LEEPFTSSCTSPVPA
DLFVDGLSDLSSELP
DLFVDGLSDLSSELP
NLISFAMSQRRDAQK
VPKTMPASSFPDEPT
NSATSTTSPEETNSV
LSPKFYVSRNTAISV
PSQPAAKSQNVLEQL
PLVGTAPSSPAGRRF
SAAFYHPSHGPSARP
AAPTPALSAKSPPVF
TIGSPPSSEPIAEYS
RMEMVGVSPGSISRP
RMEMVGVSPGSISRP
SLACRDSSEMVSKDI
EGHVPRRSTLDELCR
LSAFPNESLGFGEKR
PVDQTGASVNKVWEE
GEEEVKRSGELPHPL
PGPTESPSEAPEDGA
PGPTESPSEAPEDGA
PGPTESPSEAPEDGA
EEDGSEDSEALMKVA
QEDLSIDSSAGSINS
DQRSGQKSSCSSTSR
SHLRVPGSFPKPVQL
ALCNVGESDSGLPEQ
HFNQGSTSPKKMKKG
TARDAGASFQSSTGP
EEDFEDDSWEWGGDE
DDGDGATSPSDEVLG
LTRNLDASWEEFQPW
QASQAPNSPVNLTSS
SQTKEYSSVNKAKTD
DGNADTSSFPNNSED
RGGKEKRSITRQTDL
VPLPEIVSRTYVSKT
PEAAPPLSEKMDAVK
LPRKDRSSEQPGGSG
KRRPVEKSVQACFGF
WRTPNKRSPEESSFN
EDLGEIGSYLSHSIR
LSCDASDSIAAKAWT
SSKKLGLSPGVDRSP
VSERGSRSSEETDEE
LNRKGVTSPATFSNN
PPPTAAVSASTEPPF
TTSKYRGSVTRPPEQ
ITHQGQISYADLPPG
GPSHSLLSAEERPSG
CPPSTKGSFPWRFSP
DGRGSDRSSNKRLRR
PSSPSLSSPVGVEPE
TRRHSKSSCGSMEAS
CTYNESLSTVPNVRP
VSKRATKSKEHQLLN
IVPSLKPSVSKRATK
IVPSLKPSVSKRATK
GSDKETDSEGDEELT
SVGPDSMSHGHYRYT
SVGPDSMSHGHYRYT
MTYDENESHDMESSD
MTYDENESHDMESSD
MTYDENESHDMESSD
ATHGRKRSRQSGKPK
EIASSEPSEARQQAR
QTSEIASSEPSEARQ
SQTSEIASSEPSEAR
STESLADSGRLSRKF
STESLADSGRLSRKF
GSLKALESYPGEGVS
IAGLPKISLTTPVRK
GDPSGRPSRLKLADA
VTAKRKDSSRLAPVN
VPSIDSSSHHNVAAP
TSENSVPSIDSSSHH
TVTSGEPSHGEKGPS
LEEESMSSNQLDTAN
LDADYWGSFRNELNW
RTRGLTSSDESFSDS
VHSPDSPSKIVSASV
VNGSSSDSTGKNKRK
EGESVNGSSSDSTGK
EGRLPSSSGSAPWDS
PASDWGDSDAASEGR
EELDAAESNHATKKH
ISGRSLRSTNSIVAE
GTPSSPTSSRASKSS
SSTGTPSSPTSSRAS
SSQRKVKSHKPPELE
LPPLERMSDLGRRGL
KHRSSYKSYPPKESL
APVSLTSSVYPNGES
PEERETDSAGEAAVA
CERGRPRSASRRKKK
STDVAPLSPTRSVPS
ASRNRAPSKGADEQV
EWSEGSSSLTQERSR
EWSEDSSSQDKETGS
DDLSRPFSRSSMPRP
SISGRRRSSHGSDED
GLNLKEVSIDGTTRA
VGEADPESCNPDQET
LTDYDARSGVGGREH
LTDYDARSGVGGREH
DALSLSLSRVSPARA
LRQLTRHSGYSNFGH
APRQSYPSAARAAPL
GVQGQSPSAVRTQAD
SSGVQGQSPSAVRTQ
IYIPSPKSSGPYLGK
PSGSSGNSVDESVAR
DGPSPSGSSGNSVDE
RFGGANGSLMDAFET
SGVSSSRSRFGGANG
SSSGVSSSRSRFGGA
SSSSGVSSSRSRFGG
SSSSGVSSSRSRFGG
VAPSIPYSSSSGVSS
PSYYGKTSQAAAELL
GATSGSGSVSYPSYY
GATSGSGSVSYPSYY
GRRSGARSGTRSGTR
GRRSGARSGTRSGTR
ADFSGRRSGARSGTR
SSSSFTMSFGSGTAD
FTSVLSNSRSATSHS
YTRRRRQSLRHLTSV
VNVIKNESSSLNIPR
LTALEPESVYSRLEV
EPGVLGLSPQAMDGS
LPELVPKSKPACHLS
HPPTLDSSELRAVHS
GELSLVSSSRSVLRP
EELGATPSPLPGKEM
YPGAPGSSCSRPDSA
GPSSSSSSASVGLPR
RQRDRFSSPRERRNQ
GPPTDPQSEPTRTEE
GPPTDPQSEPTRTEE
LAPIPTSSPTSAVPA
SSESHEGSLKLQEEL
SSESHEGSLKLQEEL
EPSSPSYSPSTPTYK
DDPSIAPSTLSYTPS
AGTLSSMSSSRSRKN
AGTLSSMSSSRSRKN
AYAGTLSSMSSSRSR
AGTLSSMSSSRSRKN
AGTLSSMSSSRSRKN
SSVSEVLSRAEEQTC
GDSSRKGSTSPTNEQ
QCDFIGNSYELAKSG
ERHPNLRSYVAEIVN
PPAPEPSSPKATSPE
TPTAQGSSVTPTTVA
TPTAQGSSVTPTTVA
VGQTSRRSQRAQRSR
KPSPHPPSSVGNLTR
KPSPHPPSSVGNLTR
PVNPKAPSEPEPIRS
PSLPRPLSEVTSGDA
SPPMPIRSVPQWSRP
LSGDHSPSPQRLGPQ
LSGDHSPSPQRLGPQ
LSGDHSPSPQRLGPQ
LDTRQTLSVRRVVKG
LRWKWAESLRSSRDG
VSSVESESTSSDSHN
PLELGPSSMDDFREE
LPDMPETSTEMEVPS
LSEASGQSVKELDSS
GGFIPRISSNATANS
SSLESVDSCKQSDVM
FVSPDDTSGVMIKHE
VEEDHSDSQSNSKQR
VEEDHSDSQSNSKQR
PSVEEDHSDSQSNSK
PSVEEDHSDSQSNSK
SASDSRRSARQTVQN
DPTGCFTSARSEGFI
LRRRRVGSCNNPIKF
GVVSRRFSKEGIIRA
ESTGLRVSHGSALST
ARHDESESEPGKPLV
HDVLPDTSSGTLWDF
IGQPRPLSDARRWDQ
KKRDKSKSKDEIKVK
PSWRNIPSADKSRER
PSRTRTSSQPSSPES
QLHKAFFSDPVPTLK
HRGDVLDSEADQAEG
DRGDEEDSFKLKETY
LEQVAARSEPTSRHP
LEQVAARSEPTSRHP
IETEREESSPKKKTS
RLNQIVSSLFQQSAS
YTGDECESYTKERHG
ARGAPVPSEPRPGGA
TSDEMYRSLGFDGLK
VLDPSSGSVYKHRHS
SSIYLHRSLDPTSNA
SLVYEVMSVGLGGSE
DQPNSVSSTKASSGY
GVSDQPNSVSSTKAS
LNSGLSTSMVTPSPE
LAGPLPPSSNAEDAP
VLPTPTTSSPKPLPP
GPDDEDSSFSSLHEL
YGPDDEDSSFSSLHE
LPTKQLNSKSLLTKI
VLPAPRYSPLTMSKL
SIPPRPESKSEPEAE
PDLILQLSPKNTQSA
PDLILQLSPKNTQSA
IDSLISGSEDITSLR
ENGQDVASGISRTKK
PSAEPPASTGQGAKT
TTPASEESPSKDERA
EPSTTPASEESPSKD
IIEPSDPSVPRALGE
VMHVNPTSTSRQRQS
EGSLHCPSGWGAKSD
PSSAAKPSPKGVRKG
PGLDTQTSHYSDFSL
SPTRTLGSGHEVRRH
LGPFKTPSIEESSPT
APAPVSTSPSPKDPN
ALPSAHVSSSSVSDD
ALPSAHVSSSSVSDD
ALPSAHVSSSSVSDD
VILVDDDSPSDEPKK
SVSPSSISKTISDPE
DEGGEPSSGGASRGA
DEGGEPSSGGASRGA
DEGGEPSSGGASRGA
GSSPVTQSLAKPQPA
SVDAPPPSSLVPAPE
VILGKETSSTVTKYV
LLSEHSRSEKLKPLG
TGFSEGISVLIRSRP
RKMEAKESDEHEPLS
LPTSPAFSRKKEFHQ
HATLSVPSKVKSEQN
IYISHQQSIRRPSGP
SVPTVCPSNEKIYRV
RTRRPSKSHSRKRFH
RSRTRRPSKSHSRKR
QRFDEEPSHRFDEEP
ESLRRYDSLEALRRD
RDLHRGGSEEPLRRK
PAPHVDSSEVGKAEK
NSAGLKLSLGIKPRH
PVKPKHWSIQLRRDK
VIPKVQASPTASCRS
NMRVKRQSSPTGQRW
DERMRARSGEESGFG
SYGDDRPSLYVDRRS
GGYGDRSSSYDDYRS
TLDHMSFSRLRETIA
GQNESDSSYSAAHRS
SGQNESDSSYSAAHR
APEQADASTRPQVTD
QQPSVVPSAPEQADA
QQPSVVPSAPEQADA
EGVSDGESMxxxxxx
FGALEAESESETEAL
ARRGPVFSDESDISQ
QALRSCPSERSLSQS
MEEKSFFSSDFTDAG
YTKQMGVSYTASKNH
LTRIRRNSTKSESSL
SSMSSIGSTTTDTNF
GPPVLSVSNSKSLSL
AYGFADRSSTYSFNC
PSFPRNESGDFKELT
KISVDEESTAKYDHS
IDSIGIKSSEGLSCN
PNAQSTESPSVPAQV
PNAQSTESPSVPAQV
TSPSALPSWVCRTQM
LPSSTETSVRVKFSR
RADASEESLSDEKIQ
RSTEPSGSNEHLQSS
HSHETRESECSRNEE
YDLSNPLSQSRGHRQ
DNSEPSVSREPKHLS
ESEDEDQSIQFYRLE
PRPKKVTSIIGFATK
PSTPTGPSPRSAPSV
SNPSYNFSKPIFPQA
LRDCNESSDLLARVS
SLRDCNESSDLLARV
AKKEHDISEKSLGFD
AKKEHDISEKSLGFD
IVPVSDDSGRSITDQ
APASQTLSSTDLVRQ
APASQTLSSTDLVRQ
PPATATASNPDKEHI
DALIEEISDGKGQAP
GSEEGTSSTAEAGPE
GSEEGTSSTAEAGPE
GRPGQPHSGSPGSQS
DSSSVLPSQDLDEMx
DSSSVLPSQDLDEMx
DSSSVLPSQDLDEMx
SVPSPDWSPQREPAV
VAAASLPSPAPVTSS
VAAASLPSPAPVTSS
WVPEAQPSVSAPPPP
MKQDAGESTSSEKPA
VVSRKERSASKRDQS
SEEKVPESKCTEGLI
PAEALEESSAEALES
DKPPEDESGDQAWLR
PSTATTPSLPQEGTG
PSTATTPSLPQEGTG
VGGIGSPSLLGMRGP
DEAYVALSSLVNKKG
DDDESQRSNEDEEEE
DDDESQRSNEDEEEE
PSIKDLFSGKGLSTS
CTRGHSLSGLGKKME
LVERKPSSAPAPSPG
VEPTKCSSDVTQSDP
VEPTKCSSDVTQSDP
VEPTKCSSDVTQSDP
NGPADCGSNDSIPSR
EEDVSDNSSSKEPAA
EATEEDVSDNSSSKE
TSPSHFRSRRTRPKK
HQSAESPSSETKAIN
IDGVLPSSTTGPVSR
PSMPAPASVTASEEA
VRSPPADSWTESLSG
PPQQGSPSCPSEAMK
QRSTPSPSAWPPQED
PSPTPAPSPAEALRE
PSPTPAPSPAEALRE
PSPTPAPSPAEALRE
ALRTEKDSKPKKHLR
DSHREGGSGETGHNG
RKLAPGSSDGLRRLR
VNSQDLDSYNYSIQK
VNSQDLDSYNYSIQK
DEAHAEESKSKHLVF
ASSKDTRSGRNPRGG
CPGHGSGSPVESGTD
HARSTNESSYGDGES
LRRRNKQSKPRIQRQ
AAGAPTHSPTPDWIK
AAGAPTHSPTPDWIK
ESASQGLSSRADTEM
ESASQGLSSRADTEM
DEETESASQGLSSRA
DEETESASQGLSSRA
VTDEETESASQGLSS
VTDEETESASQGLSS
DSGRSRTSDKERDGS
PVKIDNFSTESFGES
KLGTFFSSSTPADSK
QFQEPAPSKLGTFFS
SLSSSTLSQSPPRRG
PSDFIDPSSLSSSTL
VRPKRKTSAGSLLKL
VRPKRKTSAGSLLKL
PPPWQPLSVRKRTGE
VSGLVPMSKSESTAL
ESDASPVSPKATTAL
LPTESDASPVSPKAT
LDLPPEESMTPTTRP
PNPVGAGSQADISAH
SARALPASCPSASVT
AAGSSPISAGARVPS
SSSDEDPSISFRGME
YNFDSNSSYSSSDED
SYNFDSNSSYSSSDE
PYSYNFDSNSSYSSS
DLALEHESQVEDPFA
REAKRDASDDEQLFF
ERGDEKDSEKDKRRR
SNERSGGSGNGKIEG
LCRQIRQSSPSDSPA
RVLAPRPSELAAEAL
NLEESTDSSASRVLA
DQSNLEESTDSSASR
RKVGHPHSERAASMx
RKVGHPHSERAASMx
SGLDDDPSASRKVGH
VSDEGQSSGEEQSID
SSPPRDQSPKSPISE
PEHDGEQSGTDGVLE
PEHDGEQSGTDGVLE
PSEQPEPSTTKPPSP
PSEQPEPSTTKPPSP
HMVPAPPSPPGRPIK
KVAQQSDSRRLTGGV
PDVNLDVSVSRLKSR
TAKSGGQSVDSLEDK
AVDSNATSAPTTAKS
EYSDKGRSDWDSPAN
HFERSVKSLEQSDIV
SASDLEHSIRFKLHK
SASDLEHSIRFKLHK
PQTKFVVSDKPSSLK
YAPSLPGSISSTRQL
YAPSLPGSISSTRQL
TPSPIPSSEKSSTRQ
TPSPIPSSEKSSTRQ
ASVEHKDSSIASSIA
PLTQARSSAPTSQTS
GPSASTESVGPVLTS
DEMSGGRSYVPGELE
HLPSSPESTPAVVPS
GCAVPELSGSFLSTS
YRRQIPPSYRRPSPS
PSQSQVPSPPAPPKK
WNTSPSQSQVPSPPA
SSREPSPSPRTASKE
PPNVPEQSLPTTALP
PPNVPEQSLPTTALP
PPNVPEQSLPTTALP
PPSSESSSSQPLKEP
PPSSESSSSQPLKEP
PQPSPPSSESSSSQP
PSISGSHSQRPPTEP
RSRGGKPSTQSKSQL
RSRGGKPSTQSKSQL
ALETVPSSSRSRGGK
ALETVPSSSRSRGGK
NERLPSNSLEKHEPS
LESSSHGSSRTSQEK
LESSSHGSSRTSQEK
SGSLSHRSPTGSGDR
PKVDLEQSSGSRSRQ
PKVDLEQSSGSRSRQ
PGRGKSSSGSRSRRP
RSRSRKRSTPPTRSR
MSPRSFCSMRSSNLA
MSPRSFCSMRSSNLA
LSRSDRLSDIPKRPS
LSRSDRLSDIPKRPS
RSRRREYSRSRSRRY
KSRSRSKSERKSVPP
KPPSKSRSRSKSERK
NSRSQSRSRSKSKID
FYHPSGRSQYPSDRG
SAGSGPPSRSVTVLA
GAESEPPSYFQGDSL
MPLDITNSCTTPTVC
LYGLTTGSIVKHRSA
ASSNSTPSISFFSSS
DSDVLHLSILPKDME
DPLKEVLSGPHVGEI
GGPPASPSLEMLSHA
SPSHSRSSDLHPSGG
DPDPSSPSHSRSSDL
PTDPDPSSPSHSRSS
SPVISRRSRCLSSSR
ARRVRVRSKVKHLLP
EGLDLTYSPPSAARM
APLHEPSSPSAPRKP
APTRTRSSSSPTIGP
RPVETFSSDRGSFSF
RSAAQQLSSSHAHKP
RSAAQQLSSSHAHKP
VFESVGPSTSIEEED
PLARSMASELDRSLD
RMNEQSQSRAPIPPM
FTRVNTQSSVAKGYS
QTFQKLISTVINEAV
QAFGTPSSVEVTASV
APLSPTPSQARAAHA
FSDDLSGSKSADQFD
APLEQFDSFSDDLSG
PPELPSVSDATKFDT
INESSGFSTEKKQLI
TMTINESSGFSTEKK
KDLSDRRSTSDSDAT
EQMKSTSSFPNFNPD
SQQPLKPSEQMKSTS
PDQSPPDSLPSRKPS
AAPTPDQSPPDSLPS
ESMRVPSSKVPSEQS
SDQVHVPSLMPPIKQ
SAPPPVPSPHSTPGG
MSVGKALSVRYTDEA
QIVPLGQSPRAETQL
PAGGAARSGRSKLGP
DNRAGSASLTPLANS
PSDNRAGSASLTPLA
AHRRRPQSKQSGEHV
APSAPQESGEQPAPS
PQGSTGWSTTGGRED
DHTAAGPSANGRYSE
LREPRVYSYITDSPP
TNASPEASKRPSKGS
APLTGVASDVGSSPQ
IALAEQFSQEIDPSW
RGLCGPRSLEQAALT
PHPSSSASPPSSASS
PRVYFSMSSGDDRVF
RKNQPEGSDAAEPDE
VSSLLPDSAARLPSL
VSSLLPDSAARLPSL
PSGENTSSVVPPQTP
ETKFAHPSLKGKDAL
HNIYLKASSEKLEIL
GAGSPLTSGMQSTSS
GAGSPLTSGMQSTSS
GAGSPLTSGMQSTSS
KGVPSKKSPSLSGSG
TSGTSPPSKGVPSKK
VPEPDPRSVPIQVKK
VPKPEPLSPTQKENR
KRLNRKSSRLGRFRW
SAEAKQQSAPKFGPS
NDRLQDSSAARRMQA
NDRLQDSSAARRMQA
PSVSNNASSERERHD
TPADKKLSRAKDLGN
VSDELMTSEEDGELG
PSDPQAQSGRVGQVL
GFKNRILSAIERPKS
DKEGESSSTNGLEQS
PSTPSPSSPSPSTSL
THHAGLQSREAVRGK
EYSPLSISLRPNQEE
LSEYSPLSISLRPNQ
AEVDARTSTPTTEDL
NIESVSRSDLSQVSF
SFDPPGKSNTGAPLP
SFDPPGKSNTGAPLP
SFDPPGKSNTGAPLP
PEREEDSSFDPPGKS
PEREEDSSFDPPGKS
PEREEDSSFDPPGKS
DKNEEENSDDKEEEA
DKNEEENSDDKEEEA
GLRPGLASGNGPSNK
APGGNESSPAPSSPI
APGGNESSPAPSSPI
APGGNESSPAPSSPI
AEAPLGPSAPGGNES
SPSFLGGSGREGPRG
SPSFLGGSGREGPRG
SPSFGAGSVRDNGII
QNEYQGDSAARRRLP
HLVEGDASLNEYSDW
HLVEGDASLNEYSDW
SLPPEPPSFPPHRLA
SLPPEPPSFPPHRLA
PRGSGLLSVMPKPSS
ITSGSHPSSFGSSSP
AQSGPVESTARDAIE
KKSTVAKSVIKEFNS
EDKDLGDSPVFEDEG
DGENESGSAKRKKAG
PPETPFDSPFIDVDS
PQLPPQESHQQQLRT
SAEDEESSHSDRLGR
QSLDTQSSAEDEESS
FNVKQQVSTAEYRPY
PSQNGLESKLISDNQ
RSPLEAPSDFTFFKP
RSPLEAPSDFTFFKP
STPSPTTSLRDEPSQ
STPSPTTSLRDEPSQ
SPVIFPTSRFADPSP
APSPVAQSGSDCTLD
APSPVAQSGSDCTLD
IPKMPQQSQRITHDG
IPKMPQQSQRITHDG
VMAEGQPSSPGQIVM
ETDDGPASVPKEGSG
ETDDGPASVPKEGSG
TILKRKGSLVGMSAR
LTQDQGVSPISPSLL
GPKGQSNSYINEPHQ
MAALEEESLIAGKRK
TSPRKPTSALSVDDL
NGEGSNQSDAARHNG
LQLGRGVSQRRTMQI
NLSPLARSPNCSTQH
AASAAAASAAAASAA
DAGDLSLSGDEEKLD
SLPSNLPSAAGARPK
SLPSNLPSAAGARPK
PVASSLPSNLPSAAG
PARNMPQSFDEFEVD
PARNMPQSFDEFEVD
PTGLSSDSPARNMPQ
PTGLSSDSPARNMPQ
LDLSDDRSHQLSPSG
LDLSDDRSHQLSPSG
EITNVADSDLRRRKK
EQDEPHNSEPAEAMS
VRKLTNESTNNNSLI
QSRGFVASIAGTATR
SSKSLPQSPQFSLDV
QLEPSSSSKSLPQSP
AARSTGASEGTEPEP
LPPTRAGSGGAEAEV
LAPSSPRSDLPPVQG
EPERRRRSRAPTPGQ
ALYKARMSSTYSPPP
EQTCYAPSVLNRNET
ADMHADSSGSSHVDS
DCLSERASENRYNHK
PSDGQLISYLKWRYY
FNKLEEESVESVLEI
LVKQKTASSSVRTPT
PPPPAATSTAVAPSK
PPPPAATSTAVAPSK
GPSMQPASTSKSPLP
GPSMQPASTSKSPLP
QNDSSGPSMQPASTS
QNDSSGPSMQPASTS
PYRRTQTSRQEYLPG
EKQINYDSLTRGDEL
SGGSTSPSDDVRQAE
GDPTEEPSASEAESK
NSPSSSLSSVGESSQ
APDPTSPSSATAAAP
APTTSPASAPDPTSP
APSAPTTSPASAPDP
GGSESGVSGGHDAPS
KPKEPIDSKKANQIL
PPEQSPSSPVPGPEP
PAYPIRKSSVKKGIT
TQTAQTVSRQKKLDY
GSRRIASSRPTQFQT
HLRCGLGSTRPSHEP
PTKPFDFSPVAKTPS
GQVAPEPSPAHRKRA
KFEDGLYSDQSLEPQ
PRPSENESIYKPIIK
NCTRPTVSPPMDGMF
NPKTVYRSLRYMLVN
QASAMEGSARLAGAY
RQFTKGTSTENSVNS
DAASRGESIDMAAEA
ESISDAASRGESIDM
EGESHYGSAQPEDGK
PPTSPPASSPAMEPP
SYSRKLKSPERDREA
GAPEADQSLESRKRL
GSDKTEQSGAPEADQ
DDLSSSLSKSVIPTE
KMRPLTTSNKEWPRR
ESTTVSSSSKMRPLT
TTDSFVDSVEQTMAE
PPATTLGSGDAQPED
TVYSRSSSPRSATGP
GLSYTRTSTTVYSRS
AYLSRSTSPRLASGL
SRLRVASSRTAYVGG
PSVSPSRSQEMFKFE
PSVSPSRSQEMFKFE
HLASHNHSNEQPSYS
SIRPSVYSRPSSADS
EPRKGFQSNWTDNTE
EPRKGFQSNWTDNTE
HHAFDEDSEEEEKEE
VLPLNHISGEQGDEE
LRKKKKLSSGLEPTA
AMDMGQLSSSRERSA
FEETDSESAMxxxxx
RSIRARSSATAEMYS
DGLSISRSIRARSSA
RSGDAGSSFPMGVTI
PLPPTSSSLSLNRQP
APLARSTSGNRSVPP
APPILPGSITKNPLR
LQHPSHPSGSGDDVD
LQHPSHPSGSGDDVD
LQHPSHPSGSGDDVD
LQHPSHPSGSGDDVD
PTPPADYSERSETEG
GLQLSAPSSHSRVHQ
LLPSASTSFPSERYL
LLDGSEGSTPSPPPT
LLDGSEGSTPSPPPT
NPSISPSSNNQMRME
TNPSISPSSNNQMRM
FSTNPSISPSSNNQM
FSTNPSISPSSNNQM
PSGDSTFSTNPSISP
PSGDSTFSTNPSISP
QPVIKCSSAIPQFAS
SPSEPVQSTAPVTVE
GGHHSESSLRAFGQF
LLNREENSLEAGQET
VPVQSDMSLSRRLLS
PSPVNESSEVKMVSR
SLRRTKMSMQSSSPG
LTRQYSPSPTRKRRP
HNDEEEQSPGRAASE
HNDEEEQSPGRAASE
SAEDRLDSTRDEEGE
VGLKKKPSKSRRWPD
HLSGEPKSTPLARAL
NGAFPSGSGTKPTQK
NGAFPSGSGTKPTQK
GQFFRDRSKSRARYA
ASALFEQSGQFFRDR
CSREASASASALFEQ
CSREASASASALFEQ
PTCSREASASASALF
PTCSREASASASALF
QSETIELSGKSKTRR
QSETIELSGKSKTRR
DGRSLKASSSHPMAA
RFSEPELSPESRYSP
SLPDFHFSKGFTPSR
GQASKLSSSRSGSSL
GSATGMPSMRGSNQQ
ALPGLPVSTIPTKLV
DIKLEELSTIPPNSF
PSLLTRPSLEMTKSV
WKSANASSGRTLVEH
QDPPSPASPKRSEEA
GRRATAISTTEEEEI
PSPPANPSQPQGQPL
PSPPANPSQPQGQPL
SGGPKTQSSNIGDGL
VRREVELSDDTHISS
IRRGTGGSLVPKSML
LVDQETDSNEPVHAA
GTSKKAASLVYSHER
EQTPSGTSKKAASLV
ERRVLQESGSPSSQR
VELNHTTSGDPPPTV
KIGKSSSSSHGRNLI
IRLSKELSDSCLGPS
RRRKEQTSTSDALMS
HLLLEPASIKVPTDQ
KQHINLRSKKLFAKG
LPSELEKSSEKKKKD
HTISPPSSEVSDAPE
VRDEEEDSNLFDAIS
LRVGEAVSHLGGGSK
FKPAPAPSSAPPGRP
