# Supplementary material for: Robust unsupervised deconvolution of linear motifs characterizes 68 protein modifications at proteome scale
Source: Sci Rep. 2021 Nov 18;11:22490. doi: 10.1038/s41598-021-01971-3 (PMC8602328; doi:10.1038/s41598-021-01971-3)
Supplement: Supplementary file 1 — Supplementary Information 1. [file 41598_2021_1971_MOESM1_ESM.zip › Smith et al Supplementary Data and Tables/Smith et al Supplementary Data S1/Stukalov et al/Supplementary Data S1 Stukalov et al results_Fig1a.xlsx]

## Sheet: Description
Supplementary Data S1 Stukalov et al result_Fig1a: result output for analysis of Stukalov et al data in rmotix, momo, and rolim respectively
forward_rmotifx - rmotifx results from analysis of forward serine-centered sequences from Stukalov et al data
reverse_rmotifx - rmotifx results from analysis of reverse serine-centered sequences from Stukalov et al data
forward_momo - momo results from analysis of forward serine-centered sequences from Stukalov et al data
reverse_momo - momo results from analysis of reverse serine-centered sequences from Stukalov et al data
forward_rolim - rolim results from analysis of forward serine-centered sequences from Stukalov et al data
reverse_rolim - rolim results from analysis of reverse serine-centered sequences from Stukalov et al data

## Sheet: forward-rmotifx
	motif	score	fg.matches	fg.size	bg.matches	bg.size	fold.increase
1	.......SP..S...	319.498	67	1786	7533	880314	4.38392
2	.......S.....SP	615.305	81	1719	7081	872781	5.80791
3	.......S.....P.	307.653	242	1638	58265	865700	2.19513
4	.......SP......	307.653	187	1396	49944	807435	2.16561
5	.......S...SR..	314.129	33	1209	4382	757491	4.71838
6	.......S....R..	12.0322	115	1176	36014	753109	2.04492
7	.....R.S...S...	19.9766	29	1061	3956	717095	4.95454
8	.......S....P..	11.8246	131	1032	47275	713139	1.91485
9	....RS.S.......	18.4902	32	901	4178	665864	5.66034
10	.......S..E....	9.15763	117	869	49423	661686	1.80256
11	.......S......P	7.99865	78	752	31874	612263	1.99241
12	.......S.....S.	8.77763	124	674	62003	580389	1.72214
13	.......S..SP...	13.4548	23	550	3545	518386	6.11508
14	.......S...S...	7.52992	92	527	49994	514841	1.79776
15	.......S..P....	6.40326	56	435	29277	464847	2.04401

## Sheet: reverse_rmotifx
	motif	score	fg.matches	fg.size	bg.matches	bg.size	fold.increase
1	..PS..PS.......	330.193	26	1786	784	880314	16.3461
2	PS.....S.......	615.305	82	1760	6465	879530	6.33845
3	..PS...S.......	313.85	43	1678	6000	873065	3.72882
4	......PS.......	307.653	255	1635	59149	867065	2.28627
5	.PS....S.......	313.729	47	1380	5777	807916	4.76302
6	..R....S.......	307.653	161	1333	45253	802139	2.14091
7	.P.....S.......	307.653	147	1172	44218	756886	2.14695
8	....E.ES.......	17.3555	28	1025	3372	712668	5.77343
9	.......S.SR....	17.9557	33	997	3836	709296	6.12023
10	...S...S.R.....	15.3605	25	964	3612	705460	5.0651
11	.......S..S....	8.1288	159	939	75468	701848	1.57475
12	..D....S.......	7.52609	75	780	30513	626380	1.97387
13	.....S.S.......	6.30937	113	705	59700	595867	1.59979
14	..P....S.......	6.03231	68	592	33175	536167	1.85642
15	...S...S.......	7.03153	87	524	46683	502992	1.78892
16	.S.....S.......	6.85197	73	437	40523	456309	1.88104

## Sheet: forward_momo
MEME version 5.3.3
Alphabet= ACDEFGHIKLMNPQRSTVWY
Background letter frequencies
A 0.063642 C 0.020857 D 0.044003 E 0.060461 F 0.033466 G 0.062684 H 0.024435 I 0.038309 K 0.048866 L 0.089390 M 0.017159 N 0.033028 P 0.063630 Q 0.042480 R 0.050564 S 0.165809 T 0.053428 V 0.053878 W 0.010634 Y 0.023281
MOTIF xxxxxxx_S_Pxxxxxx .......SP......
letter-probability matrix: alength= 20 w= 15 nsites= 240 E= 1.0e+000
0.07113	0	0.058577	0.066946	0.016736	0.058577	0.016736	0.025105	0.062762	0.07113	0.029289	0.037657	0.142259	0.050209	0.050209	0.117155	0.062762	0.058577	0	0.004184
0.058333	0.004167	0.033333	0.0875	0.0125	0.075	0.054167	0.016667	0.05	0.05	0.025	0.025	0.108333	0.045833	0.075	0.175	0.0625	0.033333	0	0.008333
0.1	0.004167	0.05	0.070833	0.008333	0.079167	0.016667	0.045833	0.058333	0.0375	0.016667	0.025	0.108333	0.041667	0.095833	0.129167	0.045833	0.045833	0.008333	0.0125
0.091667	0.004167	0.045833	0.05	0.0125	0.108333	0.0125	0.033333	0.070833	0.054167	0.008333	0.020833	0.120833	0.045833	0.070833	0.1375	0.070833	0.033333	0.004167	0.004167
0.083333	0.008333	0.016667	0.070833	0.020833	0.104167	0.029167	0.025	0.070833	0.029167	0.033333	0.029167	0.095833	0.054167	0.095833	0.1125	0.058333	0.054167	0	0.008333
0.083333	0.025	0.054167	0.079167	0.025	0.0375	0.020833	0.025	0.025	0.083333	0.008333	0.016667	0.170833	0.045833	0.0625	0.116667	0.05	0.05	0.008333	0.0125
0.095833	0.008333	0.033333	0.058333	0.008333	0.079167	0.041667	0.025	0.075	0.058333	0.0125	0.025	0.129167	0.041667	0.0375	0.133333	0.0625	0.05	0.004167	0.020833
0	0	0	0	0	0	0	0	0	0	0	0	0	0	0	1	0	0	0	0
0	0	0	0	0	0	0	0	0	0	0	0	1	0	0	0	0	0	0	0
0.083333	0.020833	0.05	0.0875	0.020833	0.0875	0.020833	0.020833	0.033333	0.058333	0.016667	0.020833	0.091667	0.05	0.05	0.145833	0.070833	0.0625	0	0.008333
0.079167	0.008333	0.029167	0.0625	0.008333	0.079167	0.045833	0.033333	0.0375	0.045833	0.008333	0.016667	0.191667	0.05	0.0625	0.120833	0.054167	0.045833	0.004167	0.016667
0.079167	0.008333	0.05	0.05	0.025	0.0875	0.004167	0.0125	0.025	0.05	0.008333	0.029167	0.141667	0.058333	0.029167	0.2125	0.075	0.045833	0	0.008333
0.095833	0.004167	0.041667	0.058333	0.016667	0.095833	0.016667	0.008333	0.0375	0.083333	0.004167	0.0125	0.183333	0.045833	0.058333	0.133333	0.054167	0.029167	0.004167	0.016667
0.0625	0.008333	0.0375	0.041667	0.020833	0.058333	0.016667	0.016667	0.0125	0.066667	0.0125	0.025	0.1125	0.05	0.041667	0.208333	0.079167	0.104167	0.004167	0.020833
0.108333	0	0.041667	0.033333	0.008333	0.0875	0.025	0.041667	0.0125	0.1	0.008333	0.029167	0.166667	0.054167	0.0375	0.120833	0.054167	0.054167	0.008333	0.008333
MOTIF xxxxxxx_S_xxxxxPx .......S.....P.
letter-probability matrix: alength= 20 w= 15 nsites= 188 E= 1.0e+000
0.048128	0.016043	0.042781	0.085561	0.02139	0.064171	0.016043	0.064171	0.048128	0.064171	0.010695	0.032086	0.128342	0.048128	0.048128	0.149733	0.080214	0.032086	0	0
0.064171	0.016043	0.032086	0.074866	0.016043	0.101604	0.037433	0.02139	0.074866	0.069519	0.005348	0.026738	0.128342	0.032086	0.096257	0.096257	0.053476	0.042781	0	0.010695
0.053476	0.016043	0.042781	0.069519	0.037433	0.064171	0.02139	0.02139	0.058824	0.080214	0.02139	0.032086	0.128342	0.016043	0.053476	0.13369	0.069519	0.069519	0	0.010695
0.058824	0.010695	0.064171	0.096257	0.005348	0.080214	0.010695	0.005348	0.069519	0.048128	0.037433	0.048128	0.101604	0.026738	0.074866	0.128342	0.069519	0.058824	0.005348	0
0.085561	0	0.048128	0.048128	0	0.053476	0.026738	0.032086	0.080214	0.058824	0.005348	0.026738	0.128342	0.053476	0.096257	0.128342	0.064171	0.048128	0.005348	0.010695
0.079787	0.010638	0.021277	0.06383	0.037234	0.031915	0.021277	0.021277	0.085106	0.074468	0.010638	0.021277	0.106383	0.058511	0.085106	0.117021	0.085106	0.053191	0.005319	0.010638
0.058511	0.015957	0.053191	0.053191	0.015957	0.074468	0.031915	0.015957	0.031915	0.079787	0.010638	0.042553	0.132979	0.026596	0.074468	0.117021	0.069149	0.085106	0	0.010638
0	0	0	0	0	0	0	0	0	0	0	0	0	0	0	1	0	0	0	0
0.101064	0.005319	0.047872	0.042553	0.010638	0.069149	0.005319	0.010638	0.037234	0.06383	0.026596	0.026596	0	0.090426	0.079787	0.207447	0.106383	0.047872	0.005319	0.015957
0.085106	0.021277	0.06383	0.090426	0.042553	0.074468	0.010638	0.021277	0.031915	0.037234	0.005319	0.015957	0.154255	0.021277	0.053191	0.12766	0.058511	0.079787	0	0.005319
0.090426	0.021277	0.047872	0.069149	0.021277	0.037234	0.026596	0.021277	0.042553	0.085106	0.005319	0.015957	0.154255	0.058511	0.037234	0.12234	0.079787	0.053191	0	0.010638
0.042553	0	0.074468	0.06383	0.021277	0.101064	0.031915	0.037234	0.053191	0.047872	0.031915	0.005319	0.106383	0.042553	0.021277	0.132979	0.12234	0.042553	0.005319	0.015957
0.053191	0.005319	0.010638	0.079787	0.010638	0.037234	0.005319	0.005319	0.042553	0.053191	0.005319	0.010638	0.180851	0.042553	0.058511	0.207447	0.111702	0.074468	0.005319	0
0	0	0	0	0	0	0	0	0	0	0	0	1	0	0	0	0	0	0	0
0.106383	0.015957	0.037234	0.06383	0	0.12234	0.021277	0.026596	0.037234	0.095745	0.010638	0.010638	0.111702	0.031915	0.031915	0.111702	0.053191	0.090426	0	0.021277
MOTIF xxxxxxx_S_xxxxRxx .......S....R..
letter-probability matrix: alength= 20 w= 15 nsites= 136 E= 1.0e+000
0.096296	0	0.02963	0.066667	0.022222	0.111111	0.022222	0.02963	0.037037	0.059259	0	0.014815	0.096296	0.059259	0.081481	0.148148	0.051852	0.044444	0.022222	0.007407
0.044444	0	0.066667	0.088889	0.037037	0.044444	0.022222	0.014815	0.051852	0.044444	0.022222	0.02963	0.103704	0.051852	0.103704	0.148148	0.037037	0.066667	0.007407	0.014815
0.102941	0	0.022059	0.088235	0.022059	0.073529	0.014706	0.044118	0.051471	0.095588	0.029412	0.014706	0.066176	0.036765	0.117647	0.117647	0.073529	0.014706	0.014706	0
0.066176	0.007353	0.051471	0.073529	0.051471	0.080882	0.029412	0.022059	0.073529	0.066176	0.014706	0.007353	0.117647	0.029412	0.051471	0.161765	0.051471	0.014706	0.007353	0.022059
0.110294	0.014706	0.022059	0.110294	0.007353	0.058824	0.022059	0.014706	0.095588	0.029412	0.007353	0.007353	0.102941	0.022059	0.102941	0.176471	0.058824	0.029412	0	0.007353
0.051471	0.007353	0.051471	0.088235	0.014706	0.029412	0.007353	0.044118	0.051471	0.022059	0.007353	0.022059	0.176471	0.051471	0.080882	0.176471	0.066176	0.029412	0.007353	0.014706
0.080882	0.036765	0.044118	0.073529	0.022059	0.102941	0.014706	0.007353	0.044118	0.051471	0.022059	0.014706	0.095588	0.029412	0.088235	0.147059	0.066176	0.029412	0.007353	0.022059
0	0	0	0	0	0	0	0	0	0	0	0	0	0	0	1	0	0	0	0
0.139706	0.007353	0.036765	0.036765	0.007353	0.095588	0.022059	0.029412	0.088235	0.036765	0.022059	0.036765	0	0.073529	0.102941	0.161765	0.066176	0.022059	0	0.014706
0.044118	0.007353	0.044118	0.066176	0.014706	0.080882	0.014706	0.014706	0.095588	0.044118	0	0.036765	0.051471	0.058824	0.095588	0.176471	0.058824	0.073529	0	0.022059
0.014706	0.007353	0.022059	0.051471	0.014706	0.080882	0.022059	0.036765	0.036765	0.117647	0.014706	0.022059	0.110294	0.073529	0.205882	0.080882	0.044118	0.036765	0	0.007353
0.066176	0.022059	0.058824	0.073529	0	0.088235	0.007353	0.029412	0.051471	0.029412	0.014706	0.029412	0.066176	0.029412	0.132353	0.220588	0.022059	0.044118	0	0.014706
0	0	0	0	0	0	0	0	0	0	0	0	0	0	1	0	0	0	0	0
0.125	0.007353	0.014706	0.058824	0	0.044118	0.022059	0.036765	0.036765	0.080882	0.014706	0.029412	0	0.036765	0.154412	0.176471	0.117647	0.029412	0.007353	0.007353
0.066176	0.022059	0.051471	0.036765	0.014706	0.139706	0.029412	0.036765	0.044118	0.117647	0.007353	0.058824	0.095588	0.029412	0.066176	0.132353	0.022059	0.014706	0	0.014706
MOTIF xxxxxxx_S_xxxxxSP .......S.....SP
letter-probability matrix: alength= 20 w= 15 nsites= 45 E= 1.0e+000
0.088889	0	0.066667	0.044444	0.022222	0.022222	0.022222	0.022222	0.133333	0.111111	0	0	0.133333	0.022222	0.066667	0.111111	0.088889	0.022222	0	0.022222
0.155556	0	0.044444	0.133333	0.022222	0	0.022222	0	0.044444	0.088889	0.022222	0.066667	0.088889	0.044444	0.044444	0.111111	0.066667	0.022222	0	0.022222
0.133333	0	0.066667	0.155556	0.022222	0.066667	0.022222	0.044444	0.044444	0.044444	0	0.044444	0.022222	0.066667	0.066667	0.022222	0.088889	0.088889	0	0
0.044444	0	0.044444	0.066667	0.022222	0.066667	0	0.044444	0.044444	0.088889	0.044444	0	0.111111	0.066667	0.022222	0.2	0.044444	0.044444	0.022222	0.022222
0.066667	0	0.022222	0.066667	0.044444	0.066667	0.022222	0.022222	0.088889	0.044444	0.044444	0	0.2	0.066667	0.111111	0.022222	0.022222	0.088889	0	0
0.066667	0.022222	0.044444	0.044444	0.022222	0.044444	0	0.022222	0.022222	0.155556	0	0.066667	0.088889	0.022222	0.044444	0.155556	0.044444	0.088889	0	0.044444
0.022222	0	0.044444	0.088889	0.044444	0.088889	0	0	0.022222	0.022222	0	0	0.177778	0.088889	0.044444	0.222222	0.044444	0.066667	0	0.022222
0	0	0	0	0	0	0	0	0	0	0	0	0	0	0	1	0	0	0	0
0.066667	0	0.044444	0.044444	0.044444	0.088889	0.044444	0.022222	0.088889	0.111111	0	0.044444	0	0.088889	0.066667	0.155556	0.022222	0.044444	0	0.022222
0.111111	0	0.066667	0.044444	0.022222	0.044444	0	0	0.022222	0.088889	0	0.066667	0.088889	0	0.022222	0.244444	0.133333	0	0.044444	0
0.111111	0	0.022222	0.066667	0	0.111111	0	0	0	0.022222	0	0.066667	0.2	0.044444	0.133333	0.2	0.022222	0	0	0
0.044444	0.044444	0.044444	0.066667	0.022222	0.022222	0.066667	0	0.022222	0.066667	0	0.044444	0.266667	0	0.022222	0.155556	0.022222	0.066667	0	0.022222
0.111111	0	0.111111	0	0.044444	0.111111	0.044444	0.044444	0.022222	0.066667	0.022222	0	0.044444	0.088889	0	0.133333	0.044444	0.088889	0	0.022222
0	0	0	0	0	0	0	0	0	0	0	0	0	0	0	1	0	0	0	0
0	0	0	0	0	0	0	0	0	0	0	0	1	0	0	0	0	0	0	0
MOTIF xxxxxxx_S_xxxSxxx .......S...S...
letter-probability matrix: alength= 20 w= 15 nsites= 165 E= 1.0e+000
0.074074	0.012346	0.049383	0.055556	0.030864	0.061728	0.018519	0.024691	0.080247	0.080247	0.012346	0.006173	0.080247	0.049383	0.067901	0.179012	0.049383	0.061728	0	0.006173
0.049383	0	0.04321	0.055556	0.006173	0.080247	0.018519	0.018519	0.074074	0.080247	0.012346	0.04321	0.117284	0.04321	0.074074	0.148148	0.04321	0.04321	0.006173	0.04321
0.074074	0.012346	0.037037	0.055556	0.006173	0.061728	0.024691	0.037037	0.067901	0.049383	0.012346	0.049383	0.111111	0.037037	0.055556	0.154321	0.08642	0.067901	0	0
0.06135	0.006135	0.042945	0.055215	0.01227	0.06135	0.01227	0.018405	0.067485	0.03681	0.018405	0.01227	0.07362	0.06135	0.04908	0.245399	0.08589	0.042945	0.006135	0.030675
0.079268	0.006098	0.042683	0.054878	0.006098	0.103659	0.006098	0.02439	0.036585	0.04878	0.018293	0.02439	0.115854	0.030488	0.04878	0.231707	0.073171	0.036585	0	0.012195
0.060976	0	0.02439	0.054878	0.012195	0.103659	0.018293	0	0.02439	0.036585	0.018293	0.030488	0.097561	0.030488	0.134146	0.213415	0.04878	0.073171	0	0.018293
0.054545	0	0.060606	0.042424	0.024242	0.054545	0.024242	0.054545	0.066667	0.036364	0.018182	0.012121	0.10303	0.042424	0.054545	0.181818	0.066667	0.072727	0.012121	0.018182
0	0	0	0	0	0	0	0	0	0	0	0	0	0	0	1	0	0	0	0
0.066667	0.006061	0.054545	0.072727	0.036364	0.121212	0.006061	0.036364	0.024242	0.084848	0.018182	0.018182	0	0.030303	0.121212	0.127273	0.090909	0.054545	0.012121	0.018182
0.036364	0	0.042424	0.066667	0.006061	0.084848	0.024242	0.036364	0.054545	0.048485	0	0.030303	0.169697	0.018182	0.066667	0.181818	0.060606	0.054545	0	0.018182
0.060606	0.006061	0.048485	0.054545	0.018182	0.121212	0.048485	0.018182	0.036364	0.060606	0.006061	0.042424	0.109091	0.030303	0.066667	0.169697	0.048485	0.036364	0	0.018182
0	0	0	0	0	0	0	0	0	0	0	0	0	0	0	1	0	0	0	0
0.072727	0.018182	0.018182	0.072727	0.036364	0.121212	0.012121	0.030303	0.042424	0.121212	0.024242	0.006061	0.163636	0.048485	0	0.109091	0.036364	0.060606	0	0.006061
0.109091	0.006061	0.078788	0.072727	0.006061	0.084848	0.012121	0.030303	0.048485	0.078788	0	0.042424	0	0.072727	0.048485	0.169697	0.072727	0.042424	0	0.024242
0.042424	0.006061	0.078788	0.072727	0.024242	0.10303	0.066667	0.036364	0.018182	0.048485	0	0.036364	0.072727	0.030303	0.036364	0.163636	0.078788	0.060606	0.006061	0.018182
MOTIF xxxxxxx_S_xxxxxxP .......S......P
letter-probability matrix: alength= 20 w= 15 nsites= 78 E= 1.0e+000
0.064103	0	0.089744	0.102564	0.012821	0.051282	0.025641	0.025641	0.076923	0.051282	0	0.012821	0.038462	0.076923	0.064103	0.166667	0.051282	0.051282	0.012821	0.025641
0.038462	0	0.012821	0.128205	0.038462	0.025641	0.012821	0.038462	0.025641	0.102564	0.012821	0	0.141026	0.064103	0.076923	0.179487	0.064103	0.038462	0	0
0.115385	0	0.012821	0.038462	0.025641	0.064103	0.025641	0	0.038462	0.064103	0.025641	0.012821	0.089744	0.038462	0.115385	0.179487	0.089744	0.025641	0.012821	0.025641
0.102564	0	0.076923	0.064103	0.038462	0.051282	0.012821	0.012821	0.064103	0.064103	0.012821	0.038462	0.064103	0.076923	0.076923	0.128205	0.064103	0.025641	0	0.025641
0.089744	0.012821	0.102564	0.051282	0	0.064103	0.051282	0	0.051282	0.051282	0.025641	0.025641	0.051282	0.051282	0.089744	0.179487	0.051282	0.038462	0.012821	0
0.102564	0.012821	0.051282	0.051282	0.012821	0.076923	0.012821	0.025641	0.076923	0.064103	0.025641	0.051282	0.064103	0.038462	0.038462	0.166667	0.038462	0.064103	0	0.025641
0.038462	0.012821	0.064103	0.089744	0.012821	0.089744	0.025641	0.038462	0	0.064103	0.012821	0.051282	0.102564	0.064103	0.038462	0.179487	0.025641	0.051282	0	0.038462
0	0	0	0	0	0	0	0	0	0	0	0	0	0	0	1	0	0	0	0
0.102564	0	0.076923	0.102564	0.025641	0.038462	0.012821	0.012821	0.051282	0.102564	0.012821	0.012821	0	0.051282	0.038462	0.153846	0.128205	0.051282	0.012821	0.012821
0.076923	0	0.076923	0.089744	0.038462	0.076923	0.012821	0.025641	0.038462	0.038462	0.038462	0.025641	0.089744	0.076923	0.051282	0.153846	0.038462	0.051282	0	0
0.128205	0.012821	0.038462	0.089744	0.051282	0.064103	0	0.012821	0.064103	0.102564	0	0.025641	0.102564	0.012821	0.064103	0.115385	0.089744	0.012821	0.012821	0
0.076923	0.012821	0.076923	0.076923	0	0.038462	0.012821	0.038462	0.025641	0.115385	0	0.012821	0.192308	0.064103	0.102564	0	0.064103	0.064103	0	0.025641
0.115385	0	0.076923	0.089744	0.012821	0.102564	0.012821	0	0.064103	0.064103	0	0.038462	0.141026	0.025641	0	0.102564	0.038462	0.089744	0	0.025641
0.089744	0	0.038462	0.076923	0.012821	0.038462	0.012821	0.012821	0.038462	0.205128	0	0.064103	0	0.051282	0.076923	0	0.128205	0.128205	0	0.025641
0	0	0	0	0	0	0	0	0	0	0	0	1	0	0	0	0	0	0	0
MOTIF xxxxxxx_S_xxExxxx .......S..E....
letter-probability matrix: alength= 20 w= 15 nsites= 91 E= 1.0e+000
0.087912	0	0.076923	0.10989	0.010989	0.032967	0.010989	0.010989	0.10989	0.065934	0	0.043956	0.043956	0.032967	0.098901	0.142857	0.032967	0.054945	0.021978	0.010989
0.120879	0	0.087912	0.131868	0.010989	0.032967	0.043956	0.065934	0.087912	0.054945	0	0.032967	0.032967	0.054945	0.043956	0.10989	0.054945	0.021978	0	0.010989
0.076923	0	0.032967	0.142857	0.010989	0.065934	0.043956	0	0.076923	0.131868	0.010989	0.021978	0.043956	0.054945	0.098901	0.087912	0.065934	0.010989	0.010989	0.010989
0.087912	0	0.10989	0.131868	0	0.087912	0.021978	0	0.120879	0.021978	0	0.021978	0.065934	0.021978	0.087912	0.10989	0.032967	0.054945	0.010989	0.010989
0.087912	0	0.054945	0.131868	0.043956	0.065934	0	0.010989	0.131868	0.098901	0.010989	0	0.065934	0.043956	0.054945	0.120879	0.021978	0.032967	0.010989	0.010989
0.043956	0	0.087912	0.10989	0	0.10989	0.010989	0.032967	0.087912	0.032967	0.010989	0.043956	0.065934	0.032967	0.043956	0.175824	0.054945	0.032967	0	0.021978
0.021978	0.021978	0.076923	0.120879	0.021978	0.076923	0.054945	0.043956	0.032967	0.076923	0.010989	0.032967	0.043956	0.065934	0.021978	0.087912	0.087912	0.054945	0.010989	0.032967
0	0	0	0	0	0	0	0	0	0	0	0	0	0	0	1	0	0	0	0
0.032967	0	0.21978	0.21978	0.010989	0.076923	0.010989	0.032967	0.054945	0.054945	0.021978	0.032967	0	0.043956	0.021978	0.087912	0.021978	0.043956	0	0.010989
0.076923	0.010989	0.120879	0.175824	0.010989	0.032967	0.021978	0.010989	0.043956	0.054945	0.010989	0.021978	0.10989	0.021978	0.021978	0.131868	0.087912	0.010989	0	0.021978
0	0	0	1	0	0	0	0	0	0	0	0	0	0	0	0	0	0	0	0
0.043956	0	0.120879	0.153846	0.021978	0.098901	0	0.021978	0.076923	0.098901	0	0.065934	0.087912	0.043956	0.087912	0	0.032967	0.032967	0	0.010989
0.054945	0.010989	0.164835	0.10989	0.010989	0.10989	0.032967	0.032967	0.065934	0.087912	0	0.032967	0.054945	0.043956	0	0.076923	0.032967	0.043956	0	0.032967
0.10989	0	0.054945	0.087912	0.010989	0.098901	0.021978	0.010989	0.043956	0.087912	0	0.021978	0	0.032967	0.087912	0.098901	0.120879	0.098901	0.010989	0
0.054945	0.010989	0.186813	0.10989	0.032967	0.065934	0.043956	0.021978	0	0.142857	0.021978	0.043956	0	0	0.032967	0.120879	0.043956	0.043956	0.010989	0.010989
MOTIF xxxxxxx_S_xxxxxSx .......S.....S.
letter-probability matrix: alength= 20 w= 15 nsites= 102 E= 1.0e+000
0.089109	0	0.059406	0.118812	0.009901	0.089109	0.009901	0.009901	0.049505	0.049505	0.019802	0.049505	0.118812	0.039604	0.039604	0.158416	0.049505	0.029703	0	0.009901
0.068627	0	0.078431	0.068627	0.039216	0.058824	0.009804	0.019608	0.04902	0.088235	0.019608	0.019608	0.058824	0.019608	0.04902	0.196078	0.058824	0.039216	0.019608	0.039216
0.04902	0	0.068627	0.098039	0.019608	0.058824	0.039216	0.039216	0.058824	0.029412	0.009804	0.058824	0.078431	0.058824	0.137255	0.098039	0.04902	0.039216	0	0.009804
0.078431	0.009804	0.039216	0.098039	0.039216	0.098039	0	0.04902	0.068627	0.058824	0.019608	0.029412	0.098039	0.029412	0.058824	0.098039	0.058824	0.04902	0	0.019608
0.107843	0	0.019608	0.078431	0.029412	0.068627	0.04902	0.029412	0.078431	0.039216	0.029412	0.058824	0.088235	0.029412	0.078431	0.147059	0.039216	0.009804	0	0.019608
0.068627	0.019608	0.068627	0.098039	0.009804	0.098039	0.019608	0.019608	0.088235	0.04902	0.009804	0.019608	0.04902	0.039216	0.078431	0.186275	0.029412	0.04902	0	0
0.098039	0.019608	0.029412	0.058824	0.009804	0.127451	0.078431	0.039216	0.04902	0.088235	0.009804	0.019608	0.078431	0.009804	0.058824	0.117647	0.058824	0.039216	0	0.009804
0	0	0	0	0	0	0	0	0	0	0	0	0	0	0	1	0	0	0	0
0.029412	0.039216	0.088235	0.039216	0.009804	0.039216	0	0.009804	0.029412	0.137255	0.019608	0	0	0.078431	0.098039	0.215686	0.107843	0.04902	0	0.009804
0.058824	0	0.068627	0.078431	0.019608	0.088235	0.039216	0.009804	0.039216	0.029412	0.019608	0.039216	0.078431	0.058824	0.088235	0.147059	0.078431	0.029412	0	0.029412
0.078431	0	0.04902	0	0.019608	0.107843	0.009804	0.029412	0.04902	0.117647	0.009804	0.029412	0.04902	0.039216	0.107843	0.176471	0.04902	0.058824	0.009804	0.009804
0.058824	0.009804	0.068627	0.107843	0.029412	0.098039	0.019608	0.009804	0.078431	0.098039	0.019608	0.019608	0.029412	0.019608	0.176471	0	0.088235	0.04902	0	0.019608
0.068627	0.009804	0.098039	0.068627	0	0.117647	0.009804	0.039216	0.068627	0.098039	0.019608	0.019608	0.088235	0.039216	0	0.147059	0.068627	0.039216	0	0
0	0	0	0	0	0	0	0	0	0	0	0	0	0	0	1	0	0	0	0
0.04902	0	0.068627	0.058824	0.029412	0.098039	0.029412	0.019608	0.019608	0.117647	0.019608	0.039216	0	0.019608	0.098039	0.147059	0.078431	0.098039	0	0.009804
MOTIF xxxxxxx_S_xxxPxxx .......S...P...
letter-probability matrix: alength= 20 w= 15 nsites= 67 E= 1.0e+000
0.164179	0.029851	0.014925	0.089552	0.014925	0.104478	0.014925	0.014925	0.059701	0.089552	0	0.029851	0.089552	0.089552	0.044776	0.119403	0.014925	0.014925	0	0
0.059701	0.014925	0.074627	0.074627	0.014925	0.059701	0.074627	0.014925	0.044776	0.044776	0	0.029851	0.134328	0.029851	0.074627	0.179104	0.014925	0.044776	0	0.014925
0.059701	0	0.119403	0.119403	0.014925	0.059701	0	0.044776	0.074627	0.029851	0	0	0.149254	0.044776	0.059701	0.074627	0.074627	0.044776	0.014925	0.014925
0.089552	0.014925	0.044776	0.119403	0.014925	0.089552	0.014925	0.029851	0.059701	0.029851	0.014925	0.059701	0.089552	0.029851	0.059701	0.164179	0.029851	0.014925	0	0.029851
0.059701	0.014925	0.044776	0.074627	0.029851	0.074627	0.014925	0.059701	0.044776	0.089552	0.029851	0.029851	0.119403	0.014925	0.074627	0.149254	0.044776	0.014925	0	0.014925
0.059701	0	0.014925	0.044776	0.014925	0.074627	0	0.014925	0.104478	0.029851	0.014925	0.044776	0.104478	0.059701	0.029851	0.19403	0.104478	0.059701	0	0.029851
0.029851	0.029851	0.014925	0.074627	0.029851	0.089552	0.029851	0	0.104478	0.029851	0.014925	0.014925	0.134328	0.029851	0.059701	0.149254	0.059701	0.029851	0.014925	0.059701
0	0	0	0	0	0	0	0	0	0	0	0	0	0	0	1	0	0	0	0
0.059701	0.014925	0.059701	0.044776	0.044776	0.029851	0.044776	0.044776	0.059701	0.059701	0.029851	0	0	0.089552	0.104478	0.179104	0.074627	0.044776	0	0.014925
0.074627	0	0.029851	0.059701	0	0.104478	0	0	0.074627	0.059701	0	0.014925	0.164179	0.014925	0.029851	0.238806	0.029851	0.059701	0.014925	0.029851
0.059701	0.014925	0.029851	0	0.029851	0.044776	0.014925	0	0.029851	0.074627	0	0.089552	0.164179	0.029851	0.074627	0.313433	0.014925	0.014925	0	0
0	0	0	0	0	0	0	0	0	0	0	0	1	0	0	0	0	0	0	0
0.044776	0.014925	0.044776	0.164179	0.059701	0.104478	0.044776	0.044776	0	0.029851	0.014925	0.029851	0.089552	0.044776	0	0.104478	0.119403	0.044776	0	0
0.074627	0	0.074627	0.074627	0.029851	0.104478	0.074627	0.059701	0.014925	0.104478	0	0.014925	0	0.059701	0.119403	0	0.059701	0.074627	0	0.059701
0.074627	0.014925	0	0.104478	0.029851	0.089552	0.014925	0.074627	0.029851	0.089552	0.014925	0.074627	0	0.074627	0.029851	0.19403	0.014925	0.059701	0.014925	0
MOTIF xxxxxxx_S_xxxxPxx .......S....P..
letter-probability matrix: alength= 20 w= 15 nsites= 56 E= 1.0e+000
0.071429	0	0.071429	0.142857	0.053571	0	0	0.035714	0.017857	0.071429	0.017857	0.053571	0.089286	0.071429	0.071429	0.107143	0.071429	0.035714	0	0.017857
0.017857	0	0.107143	0.089286	0.017857	0.053571	0.017857	0.017857	0.053571	0.053571	0.035714	0.035714	0.160714	0.053571	0.107143	0.107143	0.053571	0.017857	0	0
0.071429	0.017857	0.089286	0.053571	0.035714	0.053571	0.017857	0.035714	0.125	0.089286	0	0.035714	0.071429	0.017857	0.017857	0.142857	0.071429	0.053571	0	0
0.035714	0	0.017857	0.053571	0.035714	0.089286	0.017857	0.053571	0.071429	0.017857	0.035714	0.017857	0.089286	0.035714	0.089286	0.196429	0.071429	0.035714	0	0.035714
0.035714	0	0.035714	0.035714	0.053571	0.089286	0.017857	0.017857	0.071429	0	0	0.017857	0.107143	0.053571	0.053571	0.25	0.107143	0.035714	0	0.017857
0.107143	0.017857	0.053571	0.071429	0.017857	0.089286	0.017857	0.053571	0.125	0.071429	0	0	0.071429	0	0.053571	0.125	0.053571	0.071429	0	0
0.071429	0	0.053571	0.035714	0.035714	0.160714	0.035714	0.017857	0.035714	0.017857	0.035714	0.035714	0.196429	0.017857	0.035714	0.089286	0.107143	0	0	0.017857
0	0	0	0	0	0	0	0	0	0	0	0	0	0	0	1	0	0	0	0
0.089286	0	0.053571	0.035714	0.017857	0.125	0.053571	0.089286	0.017857	0.125	0	0	0	0.089286	0.035714	0.089286	0.089286	0.035714	0	0.053571
0.053571	0.035714	0.089286	0.125	0.035714	0.035714	0.053571	0.071429	0.035714	0.035714	0	0.017857	0.142857	0.071429	0.053571	0.035714	0.035714	0.053571	0	0.017857
0.142857	0	0.089286	0	0.017857	0	0.017857	0.035714	0.035714	0.053571	0	0.017857	0.178571	0.089286	0.053571	0.142857	0.053571	0.053571	0	0.017857
0.089286	0	0.053571	0.071429	0.035714	0.089286	0.035714	0.017857	0.071429	0.125	0.017857	0.035714	0	0	0.053571	0	0.196429	0.071429	0.035714	0
0	0	0	0	0	0	0	0	0	0	0	0	1	0	0	0	0	0	0	0
0.142857	0.017857	0.071429	0.089286	0.017857	0.160714	0.017857	0.053571	0.017857	0.142857	0	0	0	0.071429	0.089286	0	0.053571	0.053571	0	0
0.107143	0.017857	0.017857	0.053571	0.035714	0.125	0	0.017857	0.035714	0.142857	0	0.035714	0	0.053571	0.017857	0.125	0.089286	0.107143	0	0.017857
MOTIF xxxxRxx_S_xxxxxxx ....R..S.......
letter-probability matrix: alength= 20 w= 15 nsites= 49 E= 1.0e+000
0.102041	0	0.040816	0.040816	0	0.122449	0	0.040816	0.061224	0.040816	0.040816	0.040816	0.081633	0.061224	0.081633	0.081633	0.081633	0.040816	0.040816	0
0.061224	0.020408	0.081633	0.061224	0	0.061224	0	0.061224	0.081633	0.061224	0.020408	0.061224	0.081633	0.102041	0.061224	0.102041	0.020408	0.020408	0	0.040816
0.081633	0	0.040816	0.040816	0	0.040816	0.020408	0.040816	0.061224	0.040816	0.020408	0.020408	0.040816	0.040816	0.22449	0.122449	0.081633	0.040816	0	0.040816
0.040816	0	0.102041	0.102041	0	0.081633	0.020408	0	0.061224	0.040816	0	0	0.081633	0.040816	0.122449	0.204082	0.040816	0.061224	0	0
0	0	0	0	0	0	0	0	0	0	0	0	0	0	1	0	0	0	0	0
0.081633	0	0.040816	0.020408	0.020408	0.020408	0.020408	0	0.081633	0.081633	0.020408	0.061224	0.020408	0.020408	0.122449	0.306122	0.061224	0.020408	0	0
0.142857	0.020408	0.020408	0.081633	0	0.061224	0.020408	0	0.020408	0.020408	0	0.040816	0.061224	0.061224	0.102041	0.183673	0.061224	0.061224	0	0.040816
0	0	0	0	0	0	0	0	0	0	0	0	0	0	0	1	0	0	0	0
0.061224	0.020408	0.102041	0.061224	0.020408	0.061224	0	0.040816	0.040816	0.122449	0.040816	0	0	0.020408	0.061224	0.142857	0.081633	0.040816	0.020408	0.061224
0.081633	0	0.102041	0.081633	0.020408	0.040816	0.020408	0.020408	0.020408	0.102041	0	0	0.102041	0.020408	0.081633	0.183673	0.020408	0.081633	0	0.020408
0.142857	0	0.020408	0	0	0.020408	0	0.020408	0.040816	0.061224	0.040816	0.061224	0.142857	0.040816	0.102041	0.183673	0.040816	0.061224	0	0.020408
0.061224	0	0.142857	0.040816	0.020408	0.142857	0.020408	0.081633	0.061224	0.061224	0.020408	0.061224	0	0.020408	0.061224	0	0.081633	0.081633	0	0.040816
0.061224	0	0.163265	0.081633	0.020408	0.102041	0.102041	0.020408	0	0.102041	0	0.020408	0	0.061224	0	0.142857	0.061224	0.040816	0	0.020408
0.081633	0	0.081633	0.102041	0	0.122449	0.020408	0.061224	0.040816	0.122449	0.040816	0.040816	0	0.122449	0.061224	0	0.040816	0.040816	0	0.020408
0.102041	0	0.061224	0.142857	0	0.122449	0.020408	0.020408	0.020408	0.122449	0	0.020408	0	0.040816	0	0.122449	0.061224	0.142857	0	0

## Sheet: reverse-momo
MEME version 5.3.3
Alphabet= ACDEFGHIKLMNPQRSTVWY
Background letter frequencies
A 0.063642 C 0.020857 D 0.044003 E 0.060461 F 0.033466 G 0.062684 H 0.024435 I 0.038309 K 0.048866 L 0.089390 M 0.017159 N 0.033028 P 0.063630 Q 0.042480 R 0.050564 S 0.165809 T 0.053428 V 0.053878 W 0.010634 Y 0.023281
MOTIF xxxxxxP_S_xxxxxxx ......PS.......
letter-probability matrix: alength= 20 w= 15 nsites= 240 E= 1.0e+000
0.108333	0	0.041667	0.033333	0.008333	0.0875	0.025	0.041667	0.0125	0.1	0.008333	0.029167	0.166667	0.054167	0.0375	0.120833	0.054167	0.054167	0.008333	0.008333
0.0625	0.008333	0.0375	0.041667	0.020833	0.058333	0.016667	0.016667	0.0125	0.066667	0.0125	0.025	0.1125	0.05	0.041667	0.208333	0.079167	0.104167	0.004167	0.020833
0.095833	0.004167	0.041667	0.058333	0.016667	0.095833	0.016667	0.008333	0.0375	0.083333	0.004167	0.0125	0.183333	0.045833	0.058333	0.133333	0.054167	0.029167	0.004167	0.016667
0.079167	0.008333	0.05	0.05	0.025	0.0875	0.004167	0.0125	0.025	0.05	0.008333	0.029167	0.141667	0.058333	0.029167	0.2125	0.075	0.045833	0	0.008333
0.079167	0.008333	0.029167	0.0625	0.008333	0.079167	0.045833	0.033333	0.0375	0.045833	0.008333	0.016667	0.191667	0.05	0.0625	0.120833	0.054167	0.045833	0.004167	0.016667
0.083333	0.020833	0.05	0.0875	0.020833	0.0875	0.020833	0.020833	0.033333	0.058333	0.016667	0.020833	0.091667	0.05	0.05	0.145833	0.070833	0.0625	0	0.008333
0	0	0	0	0	0	0	0	0	0	0	0	1	0	0	0	0	0	0	0
0	0	0	0	0	0	0	0	0	0	0	0	0	0	0	1	0	0	0	0
0.095833	0.008333	0.033333	0.058333	0.008333	0.079167	0.041667	0.025	0.075	0.058333	0.0125	0.025	0.129167	0.041667	0.0375	0.133333	0.0625	0.05	0.004167	0.020833
0.083333	0.025	0.054167	0.079167	0.025	0.0375	0.020833	0.025	0.025	0.083333	0.008333	0.016667	0.170833	0.045833	0.0625	0.116667	0.05	0.05	0.008333	0.0125
0.083333	0.008333	0.016667	0.070833	0.020833	0.104167	0.029167	0.025	0.070833	0.029167	0.033333	0.029167	0.095833	0.054167	0.095833	0.1125	0.058333	0.054167	0	0.008333
0.091667	0.004167	0.045833	0.05	0.0125	0.108333	0.0125	0.033333	0.070833	0.054167	0.008333	0.020833	0.120833	0.045833	0.070833	0.1375	0.070833	0.033333	0.004167	0.004167
0.1	0.004167	0.05	0.070833	0.008333	0.079167	0.016667	0.045833	0.058333	0.0375	0.016667	0.025	0.108333	0.041667	0.095833	0.129167	0.045833	0.045833	0.008333	0.0125
0.058333	0.004167	0.033333	0.0875	0.0125	0.075	0.054167	0.016667	0.05	0.05	0.025	0.025	0.108333	0.045833	0.075	0.175	0.0625	0.033333	0	0.008333
0.07113	0	0.058577	0.066946	0.016736	0.058577	0.016736	0.025105	0.062762	0.07113	0.029289	0.037657	0.142259	0.050209	0.050209	0.117155	0.062762	0.058577	0	0.004184
MOTIF xPxxxxx_S_xxxxxxx .P.....S.......
letter-probability matrix: alength= 20 w= 15 nsites= 188 E= 1.0e+000
0.106383	0.015957	0.037234	0.06383	0	0.12234	0.021277	0.026596	0.037234	0.095745	0.010638	0.010638	0.111702	0.031915	0.031915	0.111702	0.053191	0.090426	0	0.021277
0	0	0	0	0	0	0	0	0	0	0	0	1	0	0	0	0	0	0	0
0.053191	0.005319	0.010638	0.079787	0.010638	0.037234	0.005319	0.005319	0.042553	0.053191	0.005319	0.010638	0.180851	0.042553	0.058511	0.207447	0.111702	0.074468	0.005319	0
0.042553	0	0.074468	0.06383	0.021277	0.101064	0.031915	0.037234	0.053191	0.047872	0.031915	0.005319	0.106383	0.042553	0.021277	0.132979	0.12234	0.042553	0.005319	0.015957
0.090426	0.021277	0.047872	0.069149	0.021277	0.037234	0.026596	0.021277	0.042553	0.085106	0.005319	0.015957	0.154255	0.058511	0.037234	0.12234	0.079787	0.053191	0	0.010638
0.085106	0.021277	0.06383	0.090426	0.042553	0.074468	0.010638	0.021277	0.031915	0.037234	0.005319	0.015957	0.154255	0.021277	0.053191	0.12766	0.058511	0.079787	0	0.005319
0.101064	0.005319	0.047872	0.042553	0.010638	0.069149	0.005319	0.010638	0.037234	0.06383	0.026596	0.026596	0	0.090426	0.079787	0.207447	0.106383	0.047872	0.005319	0.015957
0	0	0	0	0	0	0	0	0	0	0	0	0	0	0	1	0	0	0	0
0.058511	0.015957	0.053191	0.053191	0.015957	0.074468	0.031915	0.015957	0.031915	0.079787	0.010638	0.042553	0.132979	0.026596	0.074468	0.117021	0.069149	0.085106	0	0.010638
0.079787	0.010638	0.021277	0.06383	0.037234	0.031915	0.021277	0.021277	0.085106	0.074468	0.010638	0.021277	0.106383	0.058511	0.085106	0.117021	0.085106	0.053191	0.005319	0.010638
0.085561	0	0.048128	0.048128	0	0.053476	0.026738	0.032086	0.080214	0.058824	0.005348	0.026738	0.128342	0.053476	0.096257	0.128342	0.064171	0.048128	0.005348	0.010695
0.058824	0.010695	0.064171	0.096257	0.005348	0.080214	0.010695	0.005348	0.069519	0.048128	0.037433	0.048128	0.101604	0.026738	0.074866	0.128342	0.069519	0.058824	0.005348	0
0.053476	0.016043	0.042781	0.069519	0.037433	0.064171	0.02139	0.02139	0.058824	0.080214	0.02139	0.032086	0.128342	0.016043	0.053476	0.13369	0.069519	0.069519	0	0.010695
0.064171	0.016043	0.032086	0.074866	0.016043	0.101604	0.037433	0.02139	0.074866	0.069519	0.005348	0.026738	0.128342	0.032086	0.096257	0.096257	0.053476	0.042781	0	0.010695
0.048128	0.016043	0.042781	0.085561	0.02139	0.064171	0.016043	0.064171	0.048128	0.064171	0.010695	0.032086	0.128342	0.048128	0.048128	0.149733	0.080214	0.032086	0	0
MOTIF xxRxxxx_S_xxxxxxx ..R....S.......
letter-probability matrix: alength= 20 w= 15 nsites= 136 E= 1.0e+000
0.066176	0.022059	0.051471	0.036765	0.014706	0.139706	0.029412	0.036765	0.044118	0.117647	0.007353	0.058824	0.095588	0.029412	0.066176	0.132353	0.022059	0.014706	0	0.014706
0.125	0.007353	0.014706	0.058824	0	0.044118	0.022059	0.036765	0.036765	0.080882	0.014706	0.029412	0	0.036765	0.154412	0.176471	0.117647	0.029412	0.007353	0.007353
0	0	0	0	0	0	0	0	0	0	0	0	0	0	1	0	0	0	0	0
0.066176	0.022059	0.058824	0.073529	0	0.088235	0.007353	0.029412	0.051471	0.029412	0.014706	0.029412	0.066176	0.029412	0.132353	0.220588	0.022059	0.044118	0	0.014706
0.014706	0.007353	0.022059	0.051471	0.014706	0.080882	0.022059	0.036765	0.036765	0.117647	0.014706	0.022059	0.110294	0.073529	0.205882	0.080882	0.044118	0.036765	0	0.007353
0.044118	0.007353	0.044118	0.066176	0.014706	0.080882	0.014706	0.014706	0.095588	0.044118	0	0.036765	0.051471	0.058824	0.095588	0.176471	0.058824	0.073529	0	0.022059
0.139706	0.007353	0.036765	0.036765	0.007353	0.095588	0.022059	0.029412	0.088235	0.036765	0.022059	0.036765	0	0.073529	0.102941	0.161765	0.066176	0.022059	0	0.014706
0	0	0	0	0	0	0	0	0	0	0	0	0	0	0	1	0	0	0	0
0.080882	0.036765	0.044118	0.073529	0.022059	0.102941	0.014706	0.007353	0.044118	0.051471	0.022059	0.014706	0.095588	0.029412	0.088235	0.147059	0.066176	0.029412	0.007353	0.022059
0.051471	0.007353	0.051471	0.088235	0.014706	0.029412	0.007353	0.044118	0.051471	0.022059	0.007353	0.022059	0.176471	0.051471	0.080882	0.176471	0.066176	0.029412	0.007353	0.014706
0.110294	0.014706	0.022059	0.110294	0.007353	0.058824	0.022059	0.014706	0.095588	0.029412	0.007353	0.007353	0.102941	0.022059	0.102941	0.176471	0.058824	0.029412	0	0.007353
0.066176	0.007353	0.051471	0.073529	0.051471	0.080882	0.029412	0.022059	0.073529	0.066176	0.014706	0.007353	0.117647	0.029412	0.051471	0.161765	0.051471	0.014706	0.007353	0.022059
0.102941	0	0.022059	0.088235	0.022059	0.073529	0.014706	0.044118	0.051471	0.095588	0.029412	0.014706	0.066176	0.036765	0.117647	0.117647	0.073529	0.014706	0.014706	0
0.044444	0	0.066667	0.088889	0.037037	0.044444	0.022222	0.014815	0.051852	0.044444	0.022222	0.02963	0.103704	0.051852	0.103704	0.148148	0.037037	0.066667	0.007407	0.014815
0.096296	0	0.02963	0.066667	0.022222	0.111111	0.022222	0.02963	0.037037	0.059259	0	0.014815	0.096296	0.059259	0.081481	0.148148	0.051852	0.044444	0.022222	0.007407
MOTIF PSxxxxx_S_xxxxxxx PS.....S.......
letter-probability matrix: alength= 20 w= 15 nsites= 45 E= 1.0e+000
0	0	0	0	0	0	0	0	0	0	0	0	1	0	0	0	0	0	0	0
0	0	0	0	0	0	0	0	0	0	0	0	0	0	0	1	0	0	0	0
0.111111	0	0.111111	0	0.044444	0.111111	0.044444	0.044444	0.022222	0.066667	0.022222	0	0.044444	0.088889	0	0.133333	0.044444	0.088889	0	0.022222
0.044444	0.044444	0.044444	0.066667	0.022222	0.022222	0.066667	0	0.022222	0.066667	0	0.044444	0.266667	0	0.022222	0.155556	0.022222	0.066667	0	0.022222
0.111111	0	0.022222	0.066667	0	0.111111	0	0	0	0.022222	0	0.066667	0.2	0.044444	0.133333	0.2	0.022222	0	0	0
0.111111	0	0.066667	0.044444	0.022222	0.044444	0	0	0.022222	0.088889	0	0.066667	0.088889	0	0.022222	0.244444	0.133333	0	0.044444	0
0.066667	0	0.044444	0.044444	0.044444	0.088889	0.044444	0.022222	0.088889	0.111111	0	0.044444	0	0.088889	0.066667	0.155556	0.022222	0.044444	0	0.022222
0	0	0	0	0	0	0	0	0	0	0	0	0	0	0	1	0	0	0	0
0.022222	0	0.044444	0.088889	0.044444	0.088889	0	0	0.022222	0.022222	0	0	0.177778	0.088889	0.044444	0.222222	0.044444	0.066667	0	0.022222
0.066667	0.022222	0.044444	0.044444	0.022222	0.044444	0	0.022222	0.022222	0.155556	0	0.066667	0.088889	0.022222	0.044444	0.155556	0.044444	0.088889	0	0.044444
0.066667	0	0.022222	0.066667	0.044444	0.066667	0.022222	0.022222	0.088889	0.044444	0.044444	0	0.2	0.066667	0.111111	0.022222	0.022222	0.088889	0	0
0.044444	0	0.044444	0.066667	0.022222	0.066667	0	0.044444	0.044444	0.088889	0.044444	0	0.111111	0.066667	0.022222	0.2	0.044444	0.044444	0.022222	0.022222
0.133333	0	0.066667	0.155556	0.022222	0.066667	0.022222	0.044444	0.044444	0.044444	0	0.044444	0.022222	0.066667	0.066667	0.022222	0.088889	0.088889	0	0
0.155556	0	0.044444	0.133333	0.022222	0	0.022222	0	0.044444	0.088889	0.022222	0.066667	0.088889	0.044444	0.044444	0.111111	0.066667	0.022222	0	0.022222
0.088889	0	0.066667	0.044444	0.022222	0.022222	0.022222	0.022222	0.133333	0.111111	0	0	0.133333	0.022222	0.066667	0.111111	0.088889	0.022222	0	0.022222
MOTIF xxxSxxx_S_xxxxxxx ...S...S.......
letter-probability matrix: alength= 20 w= 15 nsites= 165 E= 1.0e+000
0.042424	0.006061	0.078788	0.072727	0.024242	0.10303	0.066667	0.036364	0.018182	0.048485	0	0.036364	0.072727	0.030303	0.036364	0.163636	0.078788	0.060606	0.006061	0.018182
0.109091	0.006061	0.078788	0.072727	0.006061	0.084848	0.012121	0.030303	0.048485	0.078788	0	0.042424	0	0.072727	0.048485	0.169697	0.072727	0.042424	0	0.024242
0.072727	0.018182	0.018182	0.072727	0.036364	0.121212	0.012121	0.030303	0.042424	0.121212	0.024242	0.006061	0.163636	0.048485	0	0.109091	0.036364	0.060606	0	0.006061
0	0	0	0	0	0	0	0	0	0	0	0	0	0	0	1	0	0	0	0
0.060606	0.006061	0.048485	0.054545	0.018182	0.121212	0.048485	0.018182	0.036364	0.060606	0.006061	0.042424	0.109091	0.030303	0.066667	0.169697	0.048485	0.036364	0	0.018182
0.036364	0	0.042424	0.066667	0.006061	0.084848	0.024242	0.036364	0.054545	0.048485	0	0.030303	0.169697	0.018182	0.066667	0.181818	0.060606	0.054545	0	0.018182
0.066667	0.006061	0.054545	0.072727	0.036364	0.121212	0.006061	0.036364	0.024242	0.084848	0.018182	0.018182	0	0.030303	0.121212	0.127273	0.090909	0.054545	0.012121	0.018182
0	0	0	0	0	0	0	0	0	0	0	0	0	0	0	1	0	0	0	0
0.054545	0	0.060606	0.042424	0.024242	0.054545	0.024242	0.054545	0.066667	0.036364	0.018182	0.012121	0.10303	0.042424	0.054545	0.181818	0.066667	0.072727	0.012121	0.018182
0.060976	0	0.02439	0.054878	0.012195	0.103659	0.018293	0	0.02439	0.036585	0.018293	0.030488	0.097561	0.030488	0.134146	0.213415	0.04878	0.073171	0	0.018293
0.079268	0.006098	0.042683	0.054878	0.006098	0.103659	0.006098	0.02439	0.036585	0.04878	0.018293	0.02439	0.115854	0.030488	0.04878	0.231707	0.073171	0.036585	0	0.012195
0.06135	0.006135	0.042945	0.055215	0.01227	0.06135	0.01227	0.018405	0.067485	0.03681	0.018405	0.01227	0.07362	0.06135	0.04908	0.245399	0.08589	0.042945	0.006135	0.030675
0.074074	0.012346	0.037037	0.055556	0.006173	0.061728	0.024691	0.037037	0.067901	0.049383	0.012346	0.049383	0.111111	0.037037	0.055556	0.154321	0.08642	0.067901	0	0
0.049383	0	0.04321	0.055556	0.006173	0.080247	0.018519	0.018519	0.074074	0.080247	0.012346	0.04321	0.117284	0.04321	0.074074	0.148148	0.04321	0.04321	0.006173	0.04321
0.074074	0.012346	0.049383	0.055556	0.030864	0.061728	0.018519	0.024691	0.080247	0.080247	0.012346	0.006173	0.080247	0.049383	0.067901	0.179012	0.049383	0.061728	0	0.006173
MOTIF Pxxxxxx_S_xxxxxxx P......S.......
letter-probability matrix: alength= 20 w= 15 nsites= 78 E= 1.0e+000
0	0	0	0	0	0	0	0	0	0	0	0	1	0	0	0	0	0	0	0
0.089744	0	0.038462	0.076923	0.012821	0.038462	0.012821	0.012821	0.038462	0.205128	0	0.064103	0	0.051282	0.076923	0	0.128205	0.128205	0	0.025641
0.115385	0	0.076923	0.089744	0.012821	0.102564	0.012821	0	0.064103	0.064103	0	0.038462	0.141026	0.025641	0	0.102564	0.038462	0.089744	0	0.025641
0.076923	0.012821	0.076923	0.076923	0	0.038462	0.012821	0.038462	0.025641	0.115385	0	0.012821	0.192308	0.064103	0.102564	0	0.064103	0.064103	0	0.025641
0.128205	0.012821	0.038462	0.089744	0.051282	0.064103	0	0.012821	0.064103	0.102564	0	0.025641	0.102564	0.012821	0.064103	0.115385	0.089744	0.012821	0.012821	0
0.076923	0	0.076923	0.089744	0.038462	0.076923	0.012821	0.025641	0.038462	0.038462	0.038462	0.025641	0.089744	0.076923	0.051282	0.153846	0.038462	0.051282	0	0
0.102564	0	0.076923	0.102564	0.025641	0.038462	0.012821	0.012821	0.051282	0.102564	0.012821	0.012821	0	0.051282	0.038462	0.153846	0.128205	0.051282	0.012821	0.012821
0	0	0	0	0	0	0	0	0	0	0	0	0	0	0	1	0	0	0	0
0.038462	0.012821	0.064103	0.089744	0.012821	0.089744	0.025641	0.038462	0	0.064103	0.012821	0.051282	0.102564	0.064103	0.038462	0.179487	0.025641	0.051282	0	0.038462
0.102564	0.012821	0.051282	0.051282	0.012821	0.076923	0.012821	0.025641	0.076923	0.064103	0.025641	0.051282	0.064103	0.038462	0.038462	0.166667	0.038462	0.064103	0	0.025641
0.089744	0.012821	0.102564	0.051282	0	0.064103	0.051282	0	0.051282	0.051282	0.025641	0.025641	0.051282	0.051282	0.089744	0.179487	0.051282	0.038462	0.012821	0
0.102564	0	0.076923	0.064103	0.038462	0.051282	0.012821	0.012821	0.064103	0.064103	0.012821	0.038462	0.064103	0.076923	0.076923	0.128205	0.064103	0.025641	0	0.025641
0.115385	0	0.012821	0.038462	0.025641	0.064103	0.025641	0	0.038462	0.064103	0.025641	0.012821	0.089744	0.038462	0.115385	0.179487	0.089744	0.025641	0.012821	0.025641
0.038462	0	0.012821	0.128205	0.038462	0.025641	0.012821	0.038462	0.025641	0.102564	0.012821	0	0.141026	0.064103	0.076923	0.179487	0.064103	0.038462	0	0
0.064103	0	0.089744	0.102564	0.012821	0.051282	0.025641	0.025641	0.076923	0.051282	0	0.012821	0.038462	0.076923	0.064103	0.166667	0.051282	0.051282	0.012821	0.025641
MOTIF xxxxExx_S_xxxxxxx ....E..S.......
letter-probability matrix: alength= 20 w= 15 nsites= 91 E= 1.0e+000
0.054945	0.010989	0.186813	0.10989	0.032967	0.065934	0.043956	0.021978	0	0.142857	0.021978	0.043956	0	0	0.032967	0.120879	0.043956	0.043956	0.010989	0.010989
0.10989	0	0.054945	0.087912	0.010989	0.098901	0.021978	0.010989	0.043956	0.087912	0	0.021978	0	0.032967	0.087912	0.098901	0.120879	0.098901	0.010989	0
0.054945	0.010989	0.164835	0.10989	0.010989	0.10989	0.032967	0.032967	0.065934	0.087912	0	0.032967	0.054945	0.043956	0	0.076923	0.032967	0.043956	0	0.032967
0.043956	0	0.120879	0.153846	0.021978	0.098901	0	0.021978	0.076923	0.098901	0	0.065934	0.087912	0.043956	0.087912	0	0.032967	0.032967	0	0.010989
0	0	0	1	0	0	0	0	0	0	0	0	0	0	0	0	0	0	0	0
0.076923	0.010989	0.120879	0.175824	0.010989	0.032967	0.021978	0.010989	0.043956	0.054945	0.010989	0.021978	0.10989	0.021978	0.021978	0.131868	0.087912	0.010989	0	0.021978
0.032967	0	0.21978	0.21978	0.010989	0.076923	0.010989	0.032967	0.054945	0.054945	0.021978	0.032967	0	0.043956	0.021978	0.087912	0.021978	0.043956	0	0.010989
0	0	0	0	0	0	0	0	0	0	0	0	0	0	0	1	0	0	0	0
0.021978	0.021978	0.076923	0.120879	0.021978	0.076923	0.054945	0.043956	0.032967	0.076923	0.010989	0.032967	0.043956	0.065934	0.021978	0.087912	0.087912	0.054945	0.010989	0.032967
0.043956	0	0.087912	0.10989	0	0.10989	0.010989	0.032967	0.087912	0.032967	0.010989	0.043956	0.065934	0.032967	0.043956	0.175824	0.054945	0.032967	0	0.021978
0.087912	0	0.054945	0.131868	0.043956	0.065934	0	0.010989	0.131868	0.098901	0.010989	0	0.065934	0.043956	0.054945	0.120879	0.021978	0.032967	0.010989	0.010989
0.087912	0	0.10989	0.131868	0	0.087912	0.021978	0	0.120879	0.021978	0	0.021978	0.065934	0.021978	0.087912	0.10989	0.032967	0.054945	0.010989	0.010989
0.076923	0	0.032967	0.142857	0.010989	0.065934	0.043956	0	0.076923	0.131868	0.010989	0.021978	0.043956	0.054945	0.098901	0.087912	0.065934	0.010989	0.010989	0.010989
0.120879	0	0.087912	0.131868	0.010989	0.032967	0.043956	0.065934	0.087912	0.054945	0	0.032967	0.032967	0.054945	0.043956	0.10989	0.054945	0.021978	0	0.010989
0.087912	0	0.076923	0.10989	0.010989	0.032967	0.010989	0.010989	0.10989	0.065934	0	0.043956	0.043956	0.032967	0.098901	0.142857	0.032967	0.054945	0.021978	0.010989
MOTIF xSxxxxx_S_xxxxxxx .S.....S.......
letter-probability matrix: alength= 20 w= 15 nsites= 102 E= 1.0e+000
0.04902	0	0.068627	0.058824	0.029412	0.098039	0.029412	0.019608	0.019608	0.117647	0.019608	0.039216	0	0.019608	0.098039	0.147059	0.078431	0.098039	0	0.009804
0	0	0	0	0	0	0	0	0	0	0	0	0	0	0	1	0	0	0	0
0.068627	0.009804	0.098039	0.068627	0	0.117647	0.009804	0.039216	0.068627	0.098039	0.019608	0.019608	0.088235	0.039216	0	0.147059	0.068627	0.039216	0	0
0.058824	0.009804	0.068627	0.107843	0.029412	0.098039	0.019608	0.009804	0.078431	0.098039	0.019608	0.019608	0.029412	0.019608	0.176471	0	0.088235	0.04902	0	0.019608
0.078431	0	0.04902	0	0.019608	0.107843	0.009804	0.029412	0.04902	0.117647	0.009804	0.029412	0.04902	0.039216	0.107843	0.176471	0.04902	0.058824	0.009804	0.009804
0.058824	0	0.068627	0.078431	0.019608	0.088235	0.039216	0.009804	0.039216	0.029412	0.019608	0.039216	0.078431	0.058824	0.088235	0.147059	0.078431	0.029412	0	0.029412
0.029412	0.039216	0.088235	0.039216	0.009804	0.039216	0	0.009804	0.029412	0.137255	0.019608	0	0	0.078431	0.098039	0.215686	0.107843	0.04902	0	0.009804
0	0	0	0	0	0	0	0	0	0	0	0	0	0	0	1	0	0	0	0
0.098039	0.019608	0.029412	0.058824	0.009804	0.127451	0.078431	0.039216	0.04902	0.088235	0.009804	0.019608	0.078431	0.009804	0.058824	0.117647	0.058824	0.039216	0	0.009804
0.068627	0.019608	0.068627	0.098039	0.009804	0.098039	0.019608	0.019608	0.088235	0.04902	0.009804	0.019608	0.04902	0.039216	0.078431	0.186275	0.029412	0.04902	0	0
0.107843	0	0.019608	0.078431	0.029412	0.068627	0.04902	0.029412	0.078431	0.039216	0.029412	0.058824	0.088235	0.029412	0.078431	0.147059	0.039216	0.009804	0	0.019608
0.078431	0.009804	0.039216	0.098039	0.039216	0.098039	0	0.04902	0.068627	0.058824	0.019608	0.029412	0.098039	0.029412	0.058824	0.098039	0.058824	0.04902	0	0.019608
0.04902	0	0.068627	0.098039	0.019608	0.058824	0.039216	0.039216	0.058824	0.029412	0.009804	0.058824	0.078431	0.058824	0.137255	0.098039	0.04902	0.039216	0	0.009804
0.068627	0	0.078431	0.068627	0.039216	0.058824	0.009804	0.019608	0.04902	0.088235	0.019608	0.019608	0.058824	0.019608	0.04902	0.196078	0.058824	0.039216	0.019608	0.039216
0.089109	0	0.059406	0.118812	0.009901	0.089109	0.009901	0.009901	0.049505	0.049505	0.019802	0.049505	0.118812	0.039604	0.039604	0.158416	0.049505	0.029703	0	0.009901
MOTIF xxxPxxx_S_xxxxxxx ...P...S.......
letter-probability matrix: alength= 20 w= 15 nsites= 67 E= 1.0e+000
0.074627	0.014925	0	0.104478	0.029851	0.089552	0.014925	0.074627	0.029851	0.089552	0.014925	0.074627	0	0.074627	0.029851	0.19403	0.014925	0.059701	0.014925	0
0.074627	0	0.074627	0.074627	0.029851	0.104478	0.074627	0.059701	0.014925	0.104478	0	0.014925	0	0.059701	0.119403	0	0.059701	0.074627	0	0.059701
0.044776	0.014925	0.044776	0.164179	0.059701	0.104478	0.044776	0.044776	0	0.029851	0.014925	0.029851	0.089552	0.044776	0	0.104478	0.119403	0.044776	0	0
0	0	0	0	0	0	0	0	0	0	0	0	1	0	0	0	0	0	0	0
0.059701	0.014925	0.029851	0	0.029851	0.044776	0.014925	0	0.029851	0.074627	0	0.089552	0.164179	0.029851	0.074627	0.313433	0.014925	0.014925	0	0
0.074627	0	0.029851	0.059701	0	0.104478	0	0	0.074627	0.059701	0	0.014925	0.164179	0.014925	0.029851	0.238806	0.029851	0.059701	0.014925	0.029851
0.059701	0.014925	0.059701	0.044776	0.044776	0.029851	0.044776	0.044776	0.059701	0.059701	0.029851	0	0	0.089552	0.104478	0.179104	0.074627	0.044776	0	0.014925
0	0	0	0	0	0	0	0	0	0	0	0	0	0	0	1	0	0	0	0
0.029851	0.029851	0.014925	0.074627	0.029851	0.089552	0.029851	0	0.104478	0.029851	0.014925	0.014925	0.134328	0.029851	0.059701	0.149254	0.059701	0.029851	0.014925	0.059701
0.059701	0	0.014925	0.044776	0.014925	0.074627	0	0.014925	0.104478	0.029851	0.014925	0.044776	0.104478	0.059701	0.029851	0.19403	0.104478	0.059701	0	0.029851
0.059701	0.014925	0.044776	0.074627	0.029851	0.074627	0.014925	0.059701	0.044776	0.089552	0.029851	0.029851	0.119403	0.014925	0.074627	0.149254	0.044776	0.014925	0	0.014925
0.089552	0.014925	0.044776	0.119403	0.014925	0.089552	0.014925	0.029851	0.059701	0.029851	0.014925	0.059701	0.089552	0.029851	0.059701	0.164179	0.029851	0.014925	0	0.029851
0.059701	0	0.119403	0.119403	0.014925	0.059701	0	0.044776	0.074627	0.029851	0	0	0.149254	0.044776	0.059701	0.074627	0.074627	0.044776	0.014925	0.014925
0.059701	0.014925	0.074627	0.074627	0.014925	0.059701	0.074627	0.014925	0.044776	0.044776	0	0.029851	0.134328	0.029851	0.074627	0.179104	0.014925	0.044776	0	0.014925
0.164179	0.029851	0.014925	0.089552	0.014925	0.104478	0.014925	0.014925	0.059701	0.089552	0	0.029851	0.089552	0.089552	0.044776	0.119403	0.014925	0.014925	0	0
MOTIF xxPxxxx_S_xxxxxxx ..P....S.......
letter-probability matrix: alength= 20 w= 15 nsites= 56 E= 1.0e+000
0.107143	0.017857	0.017857	0.053571	0.035714	0.125	0	0.017857	0.035714	0.142857	0	0.035714	0	0.053571	0.017857	0.125	0.089286	0.107143	0	0.017857
0.142857	0.017857	0.071429	0.089286	0.017857	0.160714	0.017857	0.053571	0.017857	0.142857	0	0	0	0.071429	0.089286	0	0.053571	0.053571	0	0
0	0	0	0	0	0	0	0	0	0	0	0	1	0	0	0	0	0	0	0
0.089286	0	0.053571	0.071429	0.035714	0.089286	0.035714	0.017857	0.071429	0.125	0.017857	0.035714	0	0	0.053571	0	0.196429	0.071429	0.035714	0
0.142857	0	0.089286	0	0.017857	0	0.017857	0.035714	0.035714	0.053571	0	0.017857	0.178571	0.089286	0.053571	0.142857	0.053571	0.053571	0	0.017857
0.053571	0.035714	0.089286	0.125	0.035714	0.035714	0.053571	0.071429	0.035714	0.035714	0	0.017857	0.142857	0.071429	0.053571	0.035714	0.035714	0.053571	0	0.017857
0.089286	0	0.053571	0.035714	0.017857	0.125	0.053571	0.089286	0.017857	0.125	0	0	0	0.089286	0.035714	0.089286	0.089286	0.035714	0	0.053571
0	0	0	0	0	0	0	0	0	0	0	0	0	0	0	1	0	0	0	0
0.071429	0	0.053571	0.035714	0.035714	0.160714	0.035714	0.017857	0.035714	0.017857	0.035714	0.035714	0.196429	0.017857	0.035714	0.089286	0.107143	0	0	0.017857
0.107143	0.017857	0.053571	0.071429	0.017857	0.089286	0.017857	0.053571	0.125	0.071429	0	0	0.071429	0	0.053571	0.125	0.053571	0.071429	0	0
0.035714	0	0.035714	0.035714	0.053571	0.089286	0.017857	0.017857	0.071429	0	0	0.017857	0.107143	0.053571	0.053571	0.25	0.107143	0.035714	0	0.017857
0.035714	0	0.017857	0.053571	0.035714	0.089286	0.017857	0.053571	0.071429	0.017857	0.035714	0.017857	0.089286	0.035714	0.089286	0.196429	0.071429	0.035714	0	0.035714
0.071429	0.017857	0.089286	0.053571	0.035714	0.053571	0.017857	0.035714	0.125	0.089286	0	0.035714	0.071429	0.017857	0.017857	0.142857	0.071429	0.053571	0	0
0.017857	0	0.107143	0.089286	0.017857	0.053571	0.017857	0.017857	0.053571	0.053571	0.035714	0.035714	0.160714	0.053571	0.107143	0.107143	0.053571	0.017857	0	0
0.071429	0	0.071429	0.142857	0.053571	0	0	0.035714	0.017857	0.071429	0.017857	0.053571	0.089286	0.071429	0.071429	0.107143	0.071429	0.035714	0	0.017857
MOTIF xxxxxxx_S_xxRxxxx .......S..R....
letter-probability matrix: alength= 20 w= 15 nsites= 49 E= 1.0e+000
0.102041	0	0.061224	0.142857	0	0.122449	0.020408	0.020408	0.020408	0.122449	0	0.020408	0	0.040816	0	0.122449	0.061224	0.142857	0	0
0.081633	0	0.081633	0.102041	0	0.122449	0.020408	0.061224	0.040816	0.122449	0.040816	0.040816	0	0.122449	0.061224	0	0.040816	0.040816	0	0.020408
0.061224	0	0.163265	0.081633	0.020408	0.102041	0.102041	0.020408	0	0.102041	0	0.020408	0	0.061224	0	0.142857	0.061224	0.040816	0	0.020408
0.061224	0	0.142857	0.040816	0.020408	0.142857	0.020408	0.081633	0.061224	0.061224	0.020408	0.061224	0	0.020408	0.061224	0	0.081633	0.081633	0	0.040816
0.142857	0	0.020408	0	0	0.020408	0	0.020408	0.040816	0.061224	0.040816	0.061224	0.142857	0.040816	0.102041	0.183673	0.040816	0.061224	0	0.020408
0.081633	0	0.102041	0.081633	0.020408	0.040816	0.020408	0.020408	0.020408	0.102041	0	0	0.102041	0.020408	0.081633	0.183673	0.020408	0.081633	0	0.020408
0.061224	0.020408	0.102041	0.061224	0.020408	0.061224	0	0.040816	0.040816	0.122449	0.040816	0	0	0.020408	0.061224	0.142857	0.081633	0.040816	0.020408	0.061224
0	0	0	0	0	0	0	0	0	0	0	0	0	0	0	1	0	0	0	0
0.142857	0.020408	0.020408	0.081633	0	0.061224	0.020408	0	0.020408	0.020408	0	0.040816	0.061224	0.061224	0.102041	0.183673	0.061224	0.061224	0	0.040816
0.081633	0	0.040816	0.020408	0.020408	0.020408	0.020408	0	0.081633	0.081633	0.020408	0.061224	0.020408	0.020408	0.122449	0.306122	0.061224	0.020408	0	0
0	0	0	0	0	0	0	0	0	0	0	0	0	0	1	0	0	0	0	0
0.040816	0	0.102041	0.102041	0	0.081633	0.020408	0	0.061224	0.040816	0	0	0.081633	0.040816	0.122449	0.204082	0.040816	0.061224	0	0
0.081633	0	0.040816	0.040816	0	0.040816	0.020408	0.040816	0.061224	0.040816	0.020408	0.020408	0.040816	0.040816	0.22449	0.122449	0.081633	0.040816	0	0.040816
0.061224	0.020408	0.081633	0.061224	0	0.061224	0	0.061224	0.081633	0.061224	0.020408	0.061224	0.081633	0.102041	0.061224	0.102041	0.020408	0.020408	0	0.040816
0.102041	0	0.040816	0.040816	0	0.122449	0	0.040816	0.061224	0.040816	0.040816	0.040816	0.081633	0.061224	0.081633	0.081633	0.081633	0.040816	0.040816	0

## Sheet: forward-rolim
	Pattern	Sample Frequency	Foreground Frequency	Foreground Size	Enrichment (Sample Frequency / Background Frequency)
0	.......[S][P]..[S][P]..	26	26	67	7.92451
1	.......[S][P]....[S][P]	24	23	59	11.1973
2	.......[S].....[P].	252	214	1481	1.88611
3	.......[S]....[R]..	181	151	1267	1.54921
4	.......[S].....[S][P]	82	55	157	5.6222
5	.......[S]....[P]..	242	119	959	1.61053
6	.....[R].[S]...[S]...	36	24	150	2.77175
7	.......[S]..[E].[D]..	23	21	82	2.73523
8	.......[S].[S].....	278	106	608	0.820348
9	.......[S].....[S].	315	88	502	1.49769
10	.......[S]...[P]...	199	54	414	1.23721
11	.......[S][D].[5]....	42	20	83	1.91824
12	....[R]..[S].......	169	36	277	1.00303
13	.......[S].......	1786	241	1786	0.573398

## Sheet: reverse-rolim
	Pattern	Sample Frequency	Foreground Frequency	Foreground Size	Enrichment (Sample Frequency / Background Frequency)
0	..[P][S]..[P][S].......	26	26	67	3.99292
1	[P][S]....[P][S].......	24	23	59	4.44196
2	.[P].....[S].......	252	214	1481	1.24825
3	..[R]....[S].......	181	151	1267	1.17478
4	[P][S].....[S].......	82	55	157	2.03789
5	..[P]....[S].......	242	119	959	1.16738
6	...[S]...[S].[R].....	36	24	150	1.32659
7	..[D].[E]..[S].......	23	21	82	2.22167
8	.....[S].[S].......	278	106	608	0.491012
9	.[S].....[S].......	315	88	502	0.587487
10	...[P]...[S].......	199	54	414	0.991374
11	....[5].[D][S].......	42	20	83	1.83835
12	.......[S]..[R]....	169	36	277	1.12047
13	.......[S].......	1786	241	1786	0.57368
