# Supplementary material for: Robust unsupervised deconvolution of linear motifs characterizes 68 protein modifications at proteome scale
Source: Sci Rep. 2021 Nov 18;11:22490. doi: 10.1038/s41598-021-01971-3 (PMC8602328; doi:10.1038/s41598-021-01971-3)
Supplement: Supplementary file 1 — Supplementary Information 1. [file 41598_2021_1971_MOESM1_ESM.zip › Smith et al Supplementary Data and Tables/Smith et al Supplementary Data S1/TagGraph analysis/Supplementary Data S1 TagGraph_E results_Fig1a.xlsx]

## Sheet: Description
Supplementary Data S1 TagGraph_E results_Fig1a: result output for analysis of TagGraph et al -116.1_E-centered data in rmotix, momo, and rolim respectively
forward_rmotifx - rmotifx results from analysis of forward -116.1_E-centered sequences from TagGraph et al data
reverse_rmotifx - rmotifx results from analysis of reverse -116.1_E-centered sequences from TagGraph et al data
forward_momo - momo results from analysis of forward -116.1_E-centered sequences from TagGraph et al data
reverse_momo - momo results from analysis of reverse -116.1_E-centered sequences from TagGraph et al data
forward_rolim - rolim results from analysis of forward -116.1_E-centered sequences from TagGraph et al data
reverse_rolim - rolim results from analysis of reverse -116.1_E-centered sequences from TagGraph et al data

## Sheet: forward_rmotifx
	motif	score	fg.matches	fg.size	bg.matches	bg.size	fold.increase
1	......CE.......	307.653	34	105	7530	351942	15.1344
2	.....C.E.......	307.653	22	71	8521	344412	12.5243

## Sheet: reverse_rmotifx
	motif	score	fg.matches	fg.size	bg.matches	bg.size	fold.increase
1	.......EC......	307.653	34	105	7530	351942	15.1344
2	......CE.......	307.653	22	71	6878	344412	15.516

## Sheet: forward_momo
MEME version 5.3.3
Alphabet= ACDEFGHIKLMNPQRSTVWY
Background letter frequencies
A 0.065127 C 0.020758 D 0.048370 E 0.118202 F 0.033210 G 0.058695 H 0.024859 I 0.041519 K 0.061387 L 0.094822 M 0.019312 N 0.034680 P 0.056368 Q 0.048075 R 0.055654 S 0.075619 T 0.050071 V 0.056562 W 0.011350 Y 0.025360
MOTIF xxxxxxC_E_xxxxxxx ......CE.......
letter-probability matrix: alength= 20 w= 15 nsites= 33 E= 1.0e+000
0.060606	0.121212	0.030303	0	0	0.181818	0.060606	0	0	0	0	0.090909	0.030303	0.151515	0.121212	0	0.030303	0.060606	0.030303	0.030303
0.060606	0.030303	0.121212	0.151515	0.030303	0.060606	0.030303	0.090909	0.060606	0.030303	0	0.060606	0.090909	0	0	0.060606	0.090909	0	0	0.030303
0.121212	0	0.060606	0	0.030303	0.121212	0	0.060606	0.212121	0	0.060606	0.030303	0.060606	0	0.030303	0.060606	0.090909	0	0.060606	0
0.030303	0.060606	0	0.030303	0	0.242424	0.030303	0.090909	0.060606	0.181818	0	0.030303	0.090909	0.060606	0	0	0.090909	0	0	0
0.030303	0	0.030303	0	0.090909	0.090909	0.090909	0.030303	0.090909	0.090909	0	0.060606	0.181818	0.030303	0.060606	0	0	0.030303	0	0.090909
0	0.030303	0.060606	0.121212	0.030303	0	0.030303	0	0.090909	0.030303	0	0.030303	0.030303	0.060606	0.212121	0.030303	0.060606	0.121212	0	0.060606
0	1	0	0	0	0	0	0	0	0	0	0	0	0	0	0	0	0	0	0
0	0	0	1	0	0	0	0	0	0	0	0	0	0	0	0	0	0	0	0
0.121212	0.030303	0.030303	0.090909	0	0.030303	0	0.090909	0.121212	0.151515	0.060606	0.060606	0.030303	0.060606	0	0.090909	0	0.030303	0	0
0.060606	0.454545	0.060606	0.030303	0.030303	0.151515	0.030303	0.060606	0	0.030303	0	0	0	0.030303	0	0	0.030303	0.030303	0	0
0.060606	0.121212	0.181818	0.030303	0	0	0.030303	0	0.060606	0	0.030303	0.060606	0.151515	0.060606	0	0.121212	0	0.060606	0	0.030303
0.090909	0.151515	0.060606	0.060606	0.030303	0.151515	0.030303	0.030303	0.030303	0.060606	0	0	0.060606	0.030303	0	0.030303	0.090909	0.060606	0	0.030303
0.060606	0.121212	0.030303	0.060606	0.090909	0.090909	0.030303	0.060606	0.090909	0	0	0.121212	0	0.090909	0	0.060606	0.030303	0.060606	0	0
0.030303	0.151515	0	0.030303	0.090909	0.090909	0	0.121212	0	0.030303	0	0.030303	0.121212	0.060606	0.030303	0.030303	0.060606	0.060606	0	0.060606
0.121212	0	0.030303	0	0.060606	0.121212	0.030303	0.030303	0.090909	0.030303	0.030303	0.030303	0.121212	0	0	0.060606	0.090909	0.090909	0	0.060606
MOTIF xxxxxxx_E_Cxxxxxx .......EC......
letter-probability matrix: alength= 20 w= 15 nsites= 22 E= 1.0e+000
0.045455	0.045455	0.045455	0.045455	0.045455	0.090909	0	0	0.090909	0	0	0.090909	0.136364	0	0.045455	0.045455	0.227273	0.045455	0	0
0.045455	0	0	0	0	0.090909	0	0	0.045455	0.045455	0.045455	0.090909	0.045455	0.136364	0.181818	0.090909	0	0.181818	0	0
0.090909	0.363636	0.045455	0.090909	0.090909	0.090909	0.045455	0	0	0	0	0.045455	0	0	0.045455	0	0	0.090909	0	0
0.045455	0.090909	0.090909	0.090909	0	0	0.090909	0	0	0.090909	0	0.045455	0.045455	0.090909	0.045455	0.045455	0.045455	0.136364	0	0.045455
0.045455	0.045455	0.318182	0.090909	0	0.090909	0	0	0.045455	0.045455	0	0	0.045455	0	0.045455	0.136364	0	0.045455	0.045455	0
0	0.227273	0	0.045455	0	0.045455	0	0.181818	0	0.090909	0	0	0	0.045455	0	0.090909	0.045455	0.181818	0	0.045455
0.090909	0	0.272727	0.090909	0.045455	0	0	0.045455	0.045455	0	0	0.227273	0.045455	0	0	0.045455	0	0	0	0.090909
0	0	0	1	0	0	0	0	0	0	0	0	0	0	0	0	0	0	0	0
0	1	0	0	0	0	0	0	0	0	0	0	0	0	0	0	0	0	0	0
0.090909	0.090909	0	0.181818	0	0.090909	0.045455	0	0	0.045455	0	0.045455	0.045455	0.045455	0.136364	0.090909	0.045455	0.045455	0	0
0.181818	0.136364	0.045455	0.090909	0	0.045455	0	0	0	0	0	0.045455	0.136364	0.045455	0.090909	0	0.090909	0.090909	0	0
0.090909	0	0.090909	0	0.090909	0.136364	0	0	0.136364	0.045455	0	0.090909	0.136364	0.045455	0.045455	0	0	0.045455	0	0.045455
0.090909	0.045455	0.045455	0.090909	0	0.090909	0.045455	0.045455	0.090909	0	0	0	0.181818	0.045455	0.045455	0.045455	0.045455	0.090909	0	0
0	0.045455	0	0.045455	0.090909	0.318182	0.090909	0	0.045455	0.045455	0	0.045455	0	0	0.045455	0	0.181818	0	0	0.045455
0	0.136364	0	0	0	0.045455	0.045455	0	0	0.045455	0.045455	0.045455	0.136364	0.045455	0.090909	0.045455	0	0.181818	0	0.136364

## Sheet: reverse_momo
MEME version 5.3.3
Alphabet= ACDEFGHIKLMNPQRSTVWY
Background letter frequencies
A 0.065127 C 0.020758 D 0.048370 E 0.118202 F 0.033210 G 0.058695 H 0.024859 I 0.041519 K 0.061387 L 0.094822 M 0.019312 N 0.034680 P 0.056368 Q 0.048075 R 0.055654 S 0.075619 T 0.050071 V 0.056562 W 0.011350 Y 0.025360
MOTIF xxxxxxx_E_Cxxxxxx .......EC......
letter-probability matrix: alength= 20 w= 15 nsites= 33 E= 1.0e+000
0.121212	0	0.030303	0	0.060606	0.121212	0.030303	0.030303	0.090909	0.030303	0.030303	0.030303	0.121212	0	0	0.060606	0.090909	0.090909	0	0.060606
0.030303	0.151515	0	0.030303	0.090909	0.090909	0	0.121212	0	0.030303	0	0.030303	0.121212	0.060606	0.030303	0.030303	0.060606	0.060606	0	0.060606
0.060606	0.121212	0.030303	0.060606	0.090909	0.090909	0.030303	0.060606	0.090909	0	0	0.121212	0	0.090909	0	0.060606	0.030303	0.060606	0	0
0.090909	0.151515	0.060606	0.060606	0.030303	0.151515	0.030303	0.030303	0.030303	0.060606	0	0	0.060606	0.030303	0	0.030303	0.090909	0.060606	0	0.030303
0.060606	0.121212	0.181818	0.030303	0	0	0.030303	0	0.060606	0	0.030303	0.060606	0.151515	0.060606	0	0.121212	0	0.060606	0	0.030303
0.060606	0.454545	0.060606	0.030303	0.030303	0.151515	0.030303	0.060606	0	0.030303	0	0	0	0.030303	0	0	0.030303	0.030303	0	0
0.121212	0.030303	0.030303	0.090909	0	0.030303	0	0.090909	0.121212	0.151515	0.060606	0.060606	0.030303	0.060606	0	0.090909	0	0.030303	0	0
0	0	0	1	0	0	0	0	0	0	0	0	0	0	0	0	0	0	0	0
0	1	0	0	0	0	0	0	0	0	0	0	0	0	0	0	0	0	0	0
0	0.030303	0.060606	0.121212	0.030303	0	0.030303	0	0.090909	0.030303	0	0.030303	0.030303	0.060606	0.212121	0.030303	0.060606	0.121212	0	0.060606
0.030303	0	0.030303	0	0.090909	0.090909	0.090909	0.030303	0.090909	0.090909	0	0.060606	0.181818	0.030303	0.060606	0	0	0.030303	0	0.090909
0.030303	0.060606	0	0.030303	0	0.242424	0.030303	0.090909	0.060606	0.181818	0	0.030303	0.090909	0.060606	0	0	0.090909	0	0	0
0.121212	0	0.060606	0	0.030303	0.121212	0	0.060606	0.212121	0	0.060606	0.030303	0.060606	0	0.030303	0.060606	0.090909	0	0.060606	0
0.060606	0.030303	0.121212	0.151515	0.030303	0.060606	0.030303	0.090909	0.060606	0.030303	0	0.060606	0.090909	0	0	0.060606	0.090909	0	0	0.030303
0.060606	0.121212	0.030303	0	0	0.181818	0.060606	0	0	0	0	0.090909	0.030303	0.151515	0.121212	0	0.030303	0.060606	0.030303	0.030303
MOTIF xxxxxxC_E_xxxxxxx ......CE.......
letter-probability matrix: alength= 20 w= 15 nsites= 22 E= 1.0e+000
0	0.136364	0	0	0	0.045455	0.045455	0	0	0.045455	0.045455	0.045455	0.136364	0.045455	0.090909	0.045455	0	0.181818	0	0.136364
0	0.045455	0	0.045455	0.090909	0.318182	0.090909	0	0.045455	0.045455	0	0.045455	0	0	0.045455	0	0.181818	0	0	0.045455
0.090909	0.045455	0.045455	0.090909	0	0.090909	0.045455	0.045455	0.090909	0	0	0	0.181818	0.045455	0.045455	0.045455	0.045455	0.090909	0	0
0.090909	0	0.090909	0	0.090909	0.136364	0	0	0.136364	0.045455	0	0.090909	0.136364	0.045455	0.045455	0	0	0.045455	0	0.045455
0.181818	0.136364	0.045455	0.090909	0	0.045455	0	0	0	0	0	0.045455	0.136364	0.045455	0.090909	0	0.090909	0.090909	0	0
0.090909	0.090909	0	0.181818	0	0.090909	0.045455	0	0	0.045455	0	0.045455	0.045455	0.045455	0.136364	0.090909	0.045455	0.045455	0	0
0	1	0	0	0	0	0	0	0	0	0	0	0	0	0	0	0	0	0	0
0	0	0	1	0	0	0	0	0	0	0	0	0	0	0	0	0	0	0	0
0.090909	0	0.272727	0.090909	0.045455	0	0	0.045455	0.045455	0	0	0.227273	0.045455	0	0	0.045455	0	0	0	0.090909
0	0.227273	0	0.045455	0	0.045455	0	0.181818	0	0.090909	0	0	0	0.045455	0	0.090909	0.045455	0.181818	0	0.045455
0.045455	0.045455	0.318182	0.090909	0	0.090909	0	0	0.045455	0.045455	0	0	0.045455	0	0.045455	0.136364	0	0.045455	0.045455	0
0.045455	0.090909	0.090909	0.090909	0	0	0.090909	0	0	0.090909	0	0.045455	0.045455	0.090909	0.045455	0.045455	0.045455	0.136364	0	0.045455
0.090909	0.363636	0.045455	0.090909	0.090909	0.090909	0.045455	0	0	0	0	0.045455	0	0	0.045455	0	0	0.090909	0	0
0.045455	0	0	0	0	0.090909	0	0	0.045455	0.045455	0.045455	0.090909	0.045455	0.136364	0.181818	0.090909	0	0.181818	0	0
0.045455	0.045455	0.045455	0.045455	0.045455	0.090909	0	0	0.090909	0	0	0.090909	0.136364	0	0.045455	0.045455	0.227273	0.045455	0	0

## Sheet: forward_rolim
	Pattern	Sample Frequency	Foreground Frequency	Foreground Size	Enrichment (Sample Frequency / Background Frequency)
0	......[C][E].......	34	34	108	9.96454
1	.......[E][C]......	23	22	74	6.7332
2	.......[E].......	108	52	108	0.626113

## Sheet: reverse_rolim
	Pattern	Sample Frequency	Foreground Frequency	Foreground Size	Enrichment (Sample Frequency / Background Frequency)
0	.......[E][C]......	34	34	108	13.5499
1	......[C][E].......	23	22	74	9.30747
2	.......[E].......	108	52	108	0.850432
