# Supplementary material for: Robust unsupervised deconvolution of linear motifs characterizes 68 protein modifications at proteome scale
Source: Sci Rep. 2021 Nov 18;11:22490. doi: 10.1038/s41598-021-01971-3 (PMC8602328; doi:10.1038/s41598-021-01971-3)
Supplement: Supplementary file 1 — Supplementary Information 1. [file 41598_2021_1971_MOESM1_ESM.zip › Smith et al Supplementary Data and Tables/Smith et al Supplementary Data S1/TagGraph analysis/Supplementary Data S1 TagGraph_R results_Fig1a.xlsx]

## Sheet: Description
Supplementary Data S1 TagGraph_R results_Fig1a: result output for analysis of TagGraph et al deamidated_R-centered data in rmotix, momo, and rolim respectively
forward_rmotifx - rmotifx results from analysis of forward deamidated_R-centered sequences from TagGraph et al data
reverse_rmotifx - rmotifx results from analysis of reverse deamidated_R-centered sequences from TagGraph et al data
forward_momo - momo results from analysis of forward deamidated_R-centered sequences from TagGraph et al data
reverse_momo - momo results from analysis of reverse deamidated_R-centered sequences from TagGraph et al data
forward_rolim - rolim results from analysis of forward deamidated_R-centered sequences from TagGraph et al data
reverse_rolim - rolim results from analysis of reverse deamidated_R-centered sequences from TagGraph et al data

## Sheet: forward_rmotifx
	motif	score	fg.matches	fg.size	bg.matches	bg.size	fold.increase
1	R....A.RL......	627.238	29	1915	69	314827	69.0959
2	....R..R.G.....	323.306	26	1886	280	314758	15.4971
3	.R...T.R.......	315.518	21	1860	315	314478	11.2716
4	.....R.R.......	307.653	96	1839	3299	314163	4.97121
5	...R...R.......	307.653	87	1743	4799	310864	3.23327
6	......RR.......	307.653	74	1656	1329	306065	10.2911
7	....R..R.......	307.653	62	1582	3147	304736	3.795
8	..R....R.......	12.9196	70	1520	5027	301589	2.76287
9	R......R.......	11.8622	77	1450	6351	296562	2.47968
10	..G....RA......	18.5199	34	1373	1489	290211	4.82645
11	.......RG......	11.7448	155	1339	18507	288722	1.80591
12	WDT....R.......	333.728	24	1184	45	270215	121.718
13	.......R.G.....	9.08127	127	1160	16800	270170	1.76065
14	.......RA......	7.11849	116	1033	17077	253370	1.6661

## Sheet: reverse_rmotifx
	motif	score	fg.matches	fg.size	bg.matches	bg.size	fold.increase
1	......LR.A....R	627.238	29	1915	69	314827	69.0959
2	.....G.R..R....	323.306	26	1886	280	314758	15.4971
3	.......R.T...R.	315.518	21	1860	315	314478	11.2716
4	.......R.R.....	307.653	96	1839	3299	314163	4.97121
5	.......R...R...	307.653	87	1743	4799	310864	3.23327
6	.......RR......	307.653	74	1656	1329	306065	10.2911
7	.......R..R....	307.653	62	1582	3147	304736	3.795
8	.......R....R..	12.9196	70	1520	5027	301589	2.76287
9	.......R......R	11.8622	77	1450	6351	296562	2.47968
10	......AR....G..	18.5199	34	1373	1489	290211	4.82645
11	......GR.......	11.7448	155	1339	18507	288722	1.80591
12	.......R....TDW	333.728	24	1184	45	270215	121.718
13	.....G.R.......	9.08127	127	1160	16800	270170	1.76065
14	......AR.......	7.11849	116	1033	17077	253370	1.6661

## Sheet: forward_momo
MEME version 5.3.3
Alphabet= ACDEFGHIKLMNPQRSTVWY
Background letter frequencies
A 0.067504 C 0.021910 D 0.044632 E 0.069513 F 0.033906 G 0.062511 H 0.026469 I 0.040176 K 0.055269 L 0.096378 M 0.018673 N 0.033083 P 0.059072 Q 0.046934 R 0.105472 S 0.076813 T 0.048589 V 0.055336 W 0.012184 Y 0.025575
MOTIF xxxxxxR_R_xxxxxxx ......RR.......
letter-probability matrix: alength= 20 w= 15 nsites= 80 E= 1.0e+000
0.0875	0	0.0375	0.075	0.025	0.0875	0.0375	0.0375	0.1	0.0375	0.0125	0	0.05	0.1	0.0875	0.0625	0.05	0.075	0.0125	0.025
0.0375	0.0125	0.0125	0.125	0.0125	0.0375	0.025	0.1	0.05	0.15	0.05	0.075	0.025	0.075	0.0625	0.075	0.0375	0.0125	0	0.025
0.0375	0.025	0.0375	0.1	0.0125	0.025	0.0375	0.0375	0.0625	0.1375	0.05	0.025	0.0625	0.075	0.0125	0.0875	0.0375	0.0875	0	0.05
0.0375	0.0125	0.0625	0.2	0.0125	0.0875	0.025	0.025	0.0625	0.075	0	0.075	0.025	0	0.075	0.075	0.0375	0.075	0	0.0375
0.0625	0.0125	0.0625	0.075	0.0375	0.1	0.0125	0.05	0.0375	0.0375	0.05	0.0125	0.0625	0.0375	0.0625	0.0625	0.05	0.1	0.0125	0.0625
0.0625	0.025	0.0375	0.075	0.025	0.0625	0	0.05	0.0625	0.1125	0.0375	0.05	0.025	0.1125	0.0875	0.0375	0.0375	0.05	0.0125	0.0375
0	0	0	0	0	0	0	0	0	0	0	0	0	0	1	0	0	0	0	0
0	0	0	0	0	0	0	0	0	0	0	0	0	0	1	0	0	0	0	0
0.0875	0.0125	0.0875	0.0375	0.0125	0.1	0.0375	0.0125	0.025	0.0875	0.0375	0.0375	0.0625	0.1125	0	0.1	0.05	0.05	0.0125	0.0375
0.1375	0	0.075	0.1	0.025	0.0375	0.0375	0.025	0.0125	0.1125	0	0.0125	0.1125	0.1125	0.0125	0.0375	0.025	0.075	0	0.05
0.075	0	0.125	0.1875	0.05	0.1	0.0125	0.0625	0.0125	0.025	0.0125	0	0.075	0.0375	0.025	0.075	0.025	0.0625	0.0125	0.025
0.125	0.0125	0.075	0.0875	0.025	0.1125	0	0.0875	0	0.1	0.0125	0	0.0625	0.025	0.0375	0.1125	0.05	0.05	0.0125	0.0125
0.1	0	0.1125	0.1	0.0375	0.0875	0.0375	0.025	0.0125	0.1	0	0.0125	0.025	0.0375	0.0125	0.15	0.0625	0.0625	0	0.025
0.125	0	0.075	0.075	0.0125	0.05	0.0125	0.025	0.0375	0.1125	0.025	0.025	0.0625	0.05	0.0625	0.125	0.0625	0.0625	0	0
0.075	0.0125	0.05	0.075	0.0375	0.1125	0.0125	0.025	0.05	0.05	0.0125	0.0375	0.125	0.05	0.0625	0.075	0.05	0.0625	0	0.025
MOTIF xxxxxRx_R_xxxxxxx .....R.R.......
letter-probability matrix: alength= 20 w= 15 nsites= 78 E= 1.0e+000
0.025641	0.012821	0.051282	0.051282	0.025641	0.141026	0.025641	0.025641	0.115385	0.076923	0.012821	0.038462	0.012821	0.038462	0.038462	0.128205	0.102564	0.051282	0	0.025641
0.141026	0	0.038462	0.102564	0.038462	0.089744	0	0.064103	0.025641	0.038462	0	0.038462	0.064103	0.064103	0.064103	0.128205	0.025641	0.064103	0	0.012821
0.076923	0.012821	0.051282	0.115385	0.025641	0.064103	0.012821	0	0.141026	0.051282	0.012821	0	0.064103	0.025641	0.064103	0.166667	0.025641	0.051282	0	0.038462
0.141026	0	0.051282	0.064103	0.025641	0.064103	0.025641	0.025641	0.076923	0.038462	0.012821	0.025641	0.076923	0.064103	0.076923	0.064103	0.051282	0.089744	0.012821	0.012821
0.064103	0	0.025641	0.141026	0.012821	0.038462	0.025641	0.025641	0.089744	0.076923	0.025641	0.038462	0.064103	0.051282	0.012821	0.141026	0.051282	0.089744	0.012821	0.012821
0	0	0	0	0	0	0	0	0	0	0	0	0	0	1	0	0	0	0	0
0.115385	0.012821	0.025641	0.051282	0.025641	0.153846	0.038462	0.012821	0.038462	0.128205	0.012821	0.012821	0.051282	0.115385	0	0.051282	0.025641	0.038462	0.012821	0.076923
0	0	0	0	0	0	0	0	0	0	0	0	0	0	1	0	0	0	0	0
0.076923	0	0.089744	0.064103	0.025641	0.102564	0.038462	0.051282	0.012821	0.102564	0	0.051282	0.089744	0.141026	0	0.089744	0.025641	0.025641	0	0.012821
0.038462	0	0.128205	0.153846	0.051282	0.102564	0.038462	0.038462	0.012821	0.064103	0.012821	0.051282	0.064103	0.025641	0.012821	0.064103	0.064103	0.012821	0	0.064103
0.115385	0.012821	0.038462	0.153846	0	0.076923	0.012821	0.051282	0.025641	0.012821	0.012821	0	0.141026	0.025641	0.012821	0.064103	0.141026	0.089744	0	0.012821
0.064103	0.012821	0.012821	0.102564	0.051282	0.115385	0.012821	0.025641	0	0.115385	0.038462	0.012821	0.076923	0.051282	0.051282	0.076923	0.076923	0.051282	0.038462	0.012821
0.128205	0.038462	0.051282	0.089744	0.012821	0.128205	0.012821	0.025641	0	0.115385	0.038462	0.076923	0.051282	0.025641	0.025641	0.089744	0.051282	0.025641	0	0.012821
0.153846	0	0.025641	0.089744	0.025641	0.089744	0.025641	0.038462	0.025641	0.115385	0	0.012821	0.064103	0	0.038462	0.064103	0.025641	0.128205	0.025641	0.051282
0.166667	0	0.051282	0.115385	0.012821	0.051282	0	0.051282	0.038462	0.025641	0	0.038462	0.064103	0.064103	0.064103	0.089744	0	0.128205	0	0.038462
MOTIF xxxxRxx_R_xxxxxxx ....R..R.......
letter-probability matrix: alength= 20 w= 15 nsites= 74 E= 1.0e+000
0.067568	0.013514	0.094595	0.121622	0.027027	0.121622	0.013514	0.013514	0.121622	0.040541	0	0	0.094595	0.013514	0.040541	0.054054	0.081081	0.054054	0.013514	0.013514
0.067568	0	0.040541	0.108108	0.027027	0.081081	0.040541	0.027027	0.054054	0.040541	0.027027	0.027027	0.067568	0.054054	0.081081	0.121622	0.054054	0.054054	0	0.027027
0.094595	0	0.040541	0.054054	0.027027	0.094595	0.013514	0	0.121622	0.054054	0.067568	0.054054	0.054054	0.027027	0.040541	0.094595	0.094595	0.027027	0	0.040541
0.108108	0	0.054054	0.135135	0.013514	0.135135	0	0	0.027027	0.108108	0.040541	0.013514	0.054054	0.013514	0.067568	0.108108	0.067568	0.040541	0.013514	0
0	0	0	0	0	0	0	0	0	0	0	0	0	0	1	0	0	0	0	0
0.081081	0.013514	0.081081	0.013514	0.067568	0.040541	0.067568	0.027027	0.121622	0.094595	0.013514	0	0.027027	0.054054	0	0.162162	0.040541	0.067568	0.013514	0.013514
0.054054	0.013514	0.054054	0.094595	0.013514	0.040541	0	0.054054	0.027027	0.175676	0.054054	0	0.067568	0.067568	0	0.162162	0.040541	0.040541	0	0.040541
0	0	0	0	0	0	0	0	0	0	0	0	0	0	1	0	0	0	0	0
0.121622	0.013514	0.067568	0.162162	0.027027	0.121622	0	0.013514	0.013514	0.081081	0.027027	0	0.094595	0.040541	0	0.148649	0.027027	0.027027	0.013514	0
0.081081	0	0.108108	0.054054	0.027027	0.202703	0	0.013514	0	0.081081	0.013514	0	0.067568	0.067568	0.013514	0.121622	0.027027	0.027027	0.013514	0.081081
0.135135	0.013514	0.081081	0.081081	0	0.108108	0.013514	0.040541	0	0.135135	0	0.040541	0.040541	0.148649	0	0.040541	0.040541	0.054054	0	0.027027
0.081081	0.013514	0.094595	0.081081	0.013514	0.162162	0.027027	0.040541	0.040541	0.054054	0.013514	0.027027	0.054054	0.148649	0	0.067568	0.040541	0.027027	0	0.013514
0.054054	0.040541	0.040541	0.081081	0.054054	0.108108	0.067568	0.013514	0.027027	0.067568	0.027027	0.040541	0.094595	0.040541	0	0.094595	0.054054	0.067568	0.013514	0.013514
0.094595	0	0.040541	0.027027	0.027027	0.108108	0.040541	0.027027	0.040541	0.121622	0.040541	0	0.108108	0.067568	0.040541	0.067568	0.040541	0.067568	0.013514	0.027027
0.108108	0.027027	0.027027	0.027027	0.027027	0.121622	0.013514	0.040541	0.054054	0.027027	0.027027	0.081081	0.094595	0.027027	0.108108	0.094595	0	0.094595	0	0
MOTIF xxxRxxx_R_xxxxxxx ...R...R.......
letter-probability matrix: alength= 20 w= 15 nsites= 72 E= 1.0e+000
0.069444	0	0.041667	0.069444	0.027778	0.069444	0.055556	0.013889	0.069444	0.125	0.027778	0.027778	0	0.055556	0.125	0.111111	0.013889	0.083333	0	0.013889
0.069444	0	0.055556	0.111111	0.027778	0.138889	0.013889	0.013889	0.097222	0.083333	0.027778	0.027778	0.111111	0.041667	0.055556	0.027778	0.041667	0	0	0.055556
0.097222	0.027778	0.055556	0.097222	0.013889	0.083333	0.013889	0	0.069444	0.041667	0	0.027778	0.041667	0.069444	0.125	0.125	0.041667	0.055556	0	0.013889
0	0	0	0	0	0	0	0	0	0	0	0	0	0	1	0	0	0	0	0
0.138889	0	0.041667	0.097222	0.041667	0.041667	0.041667	0.027778	0.027778	0.111111	0.013889	0	0.055556	0.027778	0	0.097222	0.125	0.069444	0	0.041667
0.069444	0	0.069444	0.111111	0.055556	0.083333	0	0.055556	0.013889	0.097222	0.013889	0	0.083333	0.097222	0	0.111111	0.013889	0.111111	0	0.013889
0.083333	0	0.083333	0.069444	0.013889	0.069444	0.013889	0	0.125	0.069444	0.027778	0.013889	0.027778	0.041667	0	0.222222	0.083333	0.027778	0.013889	0.013889
0	0	0	0	0	0	0	0	0	0	0	0	0	0	1	0	0	0	0	0
0.083333	0.013889	0.041667	0.138889	0.013889	0.097222	0.013889	0.083333	0.013889	0.069444	0	0.013889	0.097222	0.083333	0	0.083333	0.069444	0.083333	0	0
0.055556	0.013889	0.097222	0.111111	0.027778	0.125	0	0.041667	0	0.069444	0.013889	0.041667	0.069444	0.138889	0.013889	0.055556	0.041667	0.069444	0	0.013889
0.125	0.013889	0.055556	0.111111	0.041667	0.055556	0	0.013889	0	0.083333	0.041667	0	0.097222	0.027778	0.013889	0.194444	0.055556	0.027778	0	0.041667
0.111111	0.013889	0.055556	0.083333	0.027778	0.083333	0.013889	0.041667	0.041667	0.027778	0.041667	0.083333	0.111111	0.027778	0.013889	0.055556	0.013889	0.083333	0	0.069444
0.083333	0	0.138889	0.097222	0.013889	0.194444	0	0.041667	0.027778	0.013889	0.013889	0.055556	0.055556	0.027778	0	0.111111	0.027778	0.055556	0.013889	0.027778
0.055556	0.013889	0.083333	0.097222	0.055556	0.097222	0.041667	0.013889	0.027778	0.138889	0	0.013889	0.125	0.083333	0.027778	0.041667	0.041667	0.027778	0	0.013889
0.069444	0.013889	0.041667	0.097222	0.041667	0.152778	0.013889	0.027778	0.055556	0.027778	0.027778	0.027778	0.055556	0.055556	0.055556	0.069444	0.069444	0.055556	0	0.041667
MOTIF xRxxxxx_R_xxxxxxx .R.....R.......
letter-probability matrix: alength= 20 w= 15 nsites= 71 E= 1.0e+000
0.112676	0	0.112676	0.084507	0.028169	0.084507	0.014085	0.028169	0.070423	0.014085	0.028169	0.014085	0.028169	0.084507	0.140845	0.056338	0.028169	0.042254	0	0.028169
0	0	0	0	0	0	0	0	0	0	0	0	0	0	1	0	0	0	0	0
0.042254	0	0.112676	0.084507	0.014085	0.140845	0.028169	0.028169	0.070423	0.056338	0.028169	0.042254	0.014085	0.042254	0.070423	0.140845	0.042254	0.014085	0	0.028169
0.084507	0	0.028169	0.084507	0.042254	0.112676	0.014085	0.042254	0.084507	0.056338	0.028169	0.014085	0.070423	0.070423	0	0.112676	0.028169	0.084507	0.014085	0.028169
0.084507	0	0.028169	0.070423	0.028169	0.098592	0.028169	0.042254	0.056338	0.084507	0.028169	0.028169	0.084507	0.056338	0	0.112676	0.056338	0.056338	0	0.056338
0.056338	0.014085	0.042254	0.070423	0.014085	0.126761	0	0.056338	0.056338	0.042254	0.042254	0.014085	0.084507	0.098592	0	0.098592	0.126761	0.028169	0	0.028169
0.070423	0.014085	0.15493	0.084507	0	0.042254	0	0.014085	0.084507	0.056338	0	0	0.042254	0.070423	0	0.225352	0.070423	0.042254	0	0.028169
0	0	0	0	0	0	0	0	0	0	0	0	0	0	1	0	0	0	0	0
0.098592	0.014085	0.070423	0.056338	0.014085	0.225352	0	0.098592	0	0.084507	0.014085	0.014085	0.056338	0.014085	0.028169	0.070423	0.042254	0.084507	0	0.014085
0.070423	0	0.098592	0.070423	0.084507	0.098592	0.014085	0.070423	0.014085	0.098592	0.042254	0.014085	0.028169	0.056338	0.014085	0.140845	0.028169	0.042254	0	0.014085
0.098592	0.014085	0.028169	0.042254	0.028169	0.126761	0.042254	0.028169	0.014085	0.070423	0	0.014085	0.126761	0.056338	0.028169	0.084507	0.084507	0.042254	0.028169	0.042254
0.112676	0	0.014085	0.056338	0.042254	0.15493	0.014085	0.014085	0.014085	0.098592	0.028169	0.042254	0.070423	0.028169	0.014085	0.126761	0.056338	0.056338	0.014085	0.042254
0.183099	0.014085	0.070423	0.070423	0.014085	0.070423	0.028169	0.070423	0.014085	0.056338	0.014085	0.042254	0.070423	0.014085	0.028169	0.070423	0.084507	0.070423	0	0.014085
0.084507	0.014085	0.084507	0.112676	0.028169	0.070423	0.014085	0.042254	0.042254	0.070423	0.014085	0.014085	0.098592	0.014085	0.028169	0.098592	0.056338	0.056338	0	0.056338
0.070423	0.042254	0.070423	0.112676	0.014085	0.084507	0	0.056338	0.042254	0.098592	0.014085	0.028169	0.056338	0.028169	0.042254	0.042254	0.084507	0.084507	0.014085	0.014085
MOTIF xxRxxxx_R_xxxxxxx ..R....R.......
letter-probability matrix: alength= 20 w= 15 nsites= 57 E= 1.0e+000
0.070175	0	0.070175	0.192982	0.052632	0.070175	0.017544	0.017544	0.070175	0.035088	0	0.035088	0.035088	0.017544	0.052632	0.122807	0.017544	0.087719	0.017544	0.017544
0.105263	0	0.087719	0.017544	0.052632	0.105263	0.017544	0.052632	0.052632	0.070175	0	0.035088	0.105263	0.087719	0	0.070175	0.052632	0.087719	0	0
0	0	0	0	0	0	0	0	0	0	0	0	0	0	1	0	0	0	0	0
0.140351	0	0.052632	0.140351	0.052632	0.035088	0	0.017544	0.087719	0.052632	0.017544	0.017544	0.052632	0.035088	0	0.122807	0.052632	0.087719	0	0.035088
0.070175	0	0.087719	0.070175	0.017544	0.140351	0	0.017544	0.017544	0.052632	0	0.087719	0.052632	0.070175	0	0.105263	0.052632	0.052632	0	0.105263
0	0.017544	0.070175	0.052632	0.017544	0.087719	0.035088	0	0.035088	0.105263	0.017544	0.017544	0.105263	0.070175	0	0.192982	0.105263	0	0	0.070175
0.052632	0.017544	0.087719	0.035088	0.035088	0.052632	0.017544	0	0.017544	0.070175	0.017544	0.017544	0.052632	0.105263	0	0.210526	0.035088	0.052632	0.017544	0.105263
0	0	0	0	0	0	0	0	0	0	0	0	0	0	1	0	0	0	0	0
0.035088	0	0.087719	0	0.017544	0.157895	0.035088	0.017544	0.017544	0.052632	0.052632	0.070175	0.070175	0.122807	0.035088	0.087719	0.052632	0.087719	0	0
0.017544	0.017544	0.017544	0.035088	0.035088	0.105263	0.035088	0.017544	0	0.192982	0	0.052632	0.070175	0.035088	0.035088	0.122807	0.070175	0.035088	0	0.105263
0.087719	0	0.070175	0.122807	0.070175	0.105263	0.052632	0.035088	0.017544	0.035088	0.017544	0.017544	0.035088	0.035088	0.017544	0.105263	0.070175	0.087719	0	0.017544
0.087719	0	0.087719	0.105263	0.052632	0.035088	0.105263	0.035088	0.035088	0.017544	0.017544	0.017544	0.087719	0.087719	0	0.070175	0.052632	0.070175	0	0.035088
0.070175	0	0.035088	0.052632	0.017544	0.122807	0.035088	0	0.035088	0.140351	0.017544	0.017544	0.122807	0.087719	0	0.157895	0.017544	0.035088	0	0.035088
0.035088	0	0.052632	0.087719	0	0.105263	0.035088	0.052632	0.052632	0.070175	0.035088	0.035088	0.105263	0.035088	0.035088	0.122807	0.087719	0.035088	0	0.017544
0.035088	0.017544	0.070175	0.035088	0.035088	0.105263	0.035088	0.017544	0.105263	0.052632	0	0	0.017544	0.087719	0.087719	0.122807	0.070175	0.087719	0	0.017544
MOTIF xxxxxxx_R_xGxxxxx .......R.G.....
letter-probability matrix: alength= 20 w= 15 nsites= 140 E= 1.0e+000
0.071429	0.021429	0.042857	0.05	0.05	0.071429	0.014286	0.042857	0.071429	0.057143	0.071429	0.028571	0.05	0.021429	0.071429	0.085714	0.057143	0.064286	0.028571	0.028571
0.085714	0	0.078571	0.064286	0.035714	0.092857	0.007143	0.042857	0.042857	0.071429	0.064286	0.007143	0.092857	0.05	0	0.078571	0.042857	0.064286	0.007143	0.071429
0.15	0	0.042857	0.092857	0.028571	0.085714	0.021429	0.064286	0.078571	0.035714	0	0.014286	0.064286	0.064286	0	0.121429	0.057143	0.064286	0	0.014286
0.135714	0.007143	0.057143	0.064286	0.035714	0.092857	0.021429	0.05	0.05	0.085714	0.028571	0.021429	0.057143	0.071429	0	0.071429	0.042857	0.071429	0	0.035714
0.078571	0.035714	0.057143	0.064286	0	0.121429	0.007143	0.05	0.057143	0.064286	0	0.014286	0.057143	0.042857	0	0.15	0.078571	0.121429	0	0
0.092857	0.021429	0.057143	0.078571	0.057143	0.107143	0.014286	0.028571	0.064286	0.085714	0.014286	0.007143	0.028571	0.028571	0	0.121429	0.05	0.078571	0	0.064286
0.064286	0	0.135714	0.1	0.035714	0.071429	0.021429	0.021429	0.028571	0.064286	0.014286	0.014286	0.05	0.05	0	0.121429	0.092857	0.071429	0	0.042857
0	0	0	0	0	0	0	0	0	0	0	0	0	0	1	0	0	0	0	0
0.1	0.014286	0.1	0.05	0.014286	0.128571	0.028571	0.007143	0.021429	0.042857	0.057143	0.014286	0.064286	0.028571	0.05	0.178571	0.042857	0.035714	0	0.021429
0	0	0	0	0	1	0	0	0	0	0	0	0	0	0	0	0	0	0	0
0.071429	0.007143	0.071429	0.071429	0.028571	0.142857	0.021429	0.014286	0.042857	0.05	0	0.014286	0.078571	0.057143	0.085714	0.071429	0.042857	0.078571	0	0.05
0.05	0.007143	0.021429	0.05	0.05	0.142857	0.007143	0.05	0.071429	0.085714	0	0.014286	0.05	0.035714	0.057143	0.1	0.05	0.1	0.007143	0.05
0.071429	0	0.05	0.078571	0.014286	0.121429	0.014286	0.071429	0.05	0.078571	0.007143	0.028571	0.071429	0.057143	0.057143	0.085714	0.064286	0.064286	0	0.014286
0.064286	0	0.021429	0.085714	0.021429	0.121429	0.035714	0.021429	0.05	0.028571	0.042857	0.05	0.05	0.057143	0.128571	0.057143	0.071429	0.057143	0	0.035714
0.085714	0.014286	0.042857	0.078571	0.035714	0.15	0.057143	0.021429	0.035714	0.085714	0.014286	0.035714	0.035714	0.028571	0.078571	0.05	0.042857	0.078571	0.007143	0.021429
MOTIF xxGxxxx_R_xxxxxxx ..G....R.......
letter-probability matrix: alength= 20 w= 15 nsites= 126 E= 1.0e+000
0.071429	0.02381	0.015873	0.02381	0.039683	0.111111	0.007937	0.015873	0.087302	0.039683	0.015873	0.02381	0.174603	0.047619	0.047619	0.095238	0.087302	0.039683	0	0.031746
0.095238	0.02381	0.039683	0.071429	0.02381	0.190476	0.031746	0.015873	0.039683	0.063492	0.007937	0.015873	0.119048	0.047619	0	0.111111	0.047619	0.015873	0.007937	0.031746
0	0	0	0	0	1	0	0	0	0	0	0	0	0	0	0	0	0	0	0
0.055556	0.007937	0.031746	0.055556	0.015873	0.15873	0.02381	0.031746	0.071429	0.031746	0	0.015873	0.166667	0.031746	0	0.134921	0.055556	0.087302	0.007937	0.015873
0.174603	0.007937	0.02381	0.063492	0.047619	0.111111	0.039683	0.015873	0.031746	0.047619	0.007937	0.039683	0.063492	0.02381	0	0.103175	0.063492	0.079365	0	0.055556
0.095238	0.007937	0.039683	0.087302	0.047619	0.277778	0.007937	0.031746	0.02381	0.047619	0.007937	0.007937	0.079365	0.063492	0	0.071429	0.031746	0.063492	0	0.007937
0.063492	0	0.055556	0.095238	0.039683	0.119048	0.007937	0.031746	0.063492	0.055556	0.015873	0.007937	0.087302	0.039683	0	0.206349	0.071429	0.031746	0	0.007937
0	0	0	0	0	0	0	0	0	0	0	0	0	0	1	0	0	0	0	0
0.126984	0	0.063492	0.015873	0.02381	0.18254	0.015873	0.055556	0.015873	0.087302	0.015873	0.007937	0.055556	0.039683	0.047619	0.142857	0.015873	0.063492	0	0.02381
0.142857	0	0.055556	0.079365	0	0	0.007937	0.055556	0.047619	0.087302	0.039683	0.02381	0.055556	0.039683	0.071429	0.142857	0.039683	0.079365	0.007937	0.02381
0.087302	0.02381	0.063492	0.111111	0.039683	0.103175	0.007937	0.007937	0.063492	0.047619	0.007937	0.015873	0.087302	0.015873	0.063492	0.103175	0.047619	0.063492	0.007937	0.031746
0.039683	0	0.031746	0.047619	0.039683	0.222222	0.02381	0.02381	0.047619	0.047619	0.015873	0.031746	0.047619	0.047619	0.063492	0.111111	0.047619	0.079365	0.007937	0.02381
0.039683	0.02381	0.071429	0.063492	0.02381	0.198413	0.047619	0	0.055556	0.063492	0.015873	0.015873	0.119048	0.031746	0.047619	0.119048	0.007937	0.047619	0	0.007937
0.095238	0	0.039683	0.055556	0.055556	0.087302	0	0.015873	0.047619	0.119048	0.02381	0.02381	0.087302	0.047619	0.055556	0.079365	0.087302	0.02381	0.015873	0.039683
0.071429	0.02381	0.047619	0.103175	0.015873	0.166667	0.02381	0.031746	0.039683	0.055556	0.015873	0	0.039683	0.039683	0.063492	0.079365	0.079365	0.063492	0.007937	0.031746
MOTIF xDxAxxx_R_xxxxxxx .D.A...R.......
letter-probability matrix: alength= 20 w= 15 nsites= 24 E= 1.0e+000
0	0	0	0.125	0.041667	0.041667	0	0.041667	0	0	0	0	0	0.041667	0.041667	0	0	0	0.666667	0
0	0	1	0	0	0	0	0	0	0	0	0	0	0	0	0	0	0	0	0
0.041667	0	0	0.125	0	0	0	0	0	0.125	0	0.041667	0	0	0	0	0.666667	0	0	0
1	0	0	0	0	0	0	0	0	0	0	0	0	0	0	0	0	0	0	0
0.041667	0	0.083333	0	0	0.666667	0	0	0.041667	0.041667	0	0	0.041667	0	0	0.041667	0	0.041667	0	0
0.041667	0.041667	0	0.041667	0	0	0	0	0.041667	0.041667	0	0	0.041667	0.666667	0	0	0	0.041667	0	0.041667
0	0.041667	0.083333	0.708333	0	0	0	0	0.041667	0.041667	0	0	0	0.041667	0	0	0	0.041667	0	0
0	0	0	0	0	0	0	0	0	0	0	0	0	0	1	0	0	0	0	0
0.083333	0	0.041667	0.041667	0.625	0.083333	0	0	0	0	0	0	0	0.041667	0.041667	0	0	0	0	0.041667
0.041667	0	0	0	0	0	0.083333	0	0.041667	0.041667	0	0	0	0	0.75	0	0	0.041667	0	0
0.041667	0.041667	0.083333	0	0	0.041667	0	0	0.041667	0	0	0	0	0	0	0.5	0.25	0	0	0
0	0	0	0.041667	0.083333	0.041667	0	0.458333	0	0.125	0.041667	0	0	0	0	0.083333	0	0.125	0	0
0.083333	0	0	0	0	0	0	0.041667	0	0.083333	0.083333	0.041667	0	0	0.125	0	0.541667	0	0	0
0	0	0.041667	0	0	0.041667	0.041667	0.083333	0.083333	0	0	0.041667	0.083333	0.083333	0.166667	0.125	0.166667	0.041667	0	0
0.208333	0	0	0	0	0	0.041667	0	0	0.083333	0.041667	0.125	0	0.041667	0.041667	0.375	0.041667	0	0	0
MOTIF xxxxxxx_R_Axxxxxx .......RA......
letter-probability matrix: alength= 20 w= 15 nsites= 104 E= 1.0e+000
0.076923	0.009615	0.048077	0.115385	0.009615	0.038462	0.038462	0.019231	0.134615	0.086538	0.009615	0.028846	0.115385	0.028846	0.009615	0.076923	0.096154	0.048077	0	0.009615
0.076923	0	0.076923	0.096154	0	0.125	0.038462	0.038462	0.076923	0.086538	0.009615	0	0.076923	0.038462	0	0.125	0.048077	0.057692	0.019231	0.009615
0.096154	0.009615	0.096154	0.086538	0.019231	0	0.009615	0.019231	0.057692	0.096154	0.009615	0.067308	0.096154	0.057692	0	0.125	0.096154	0.038462	0	0.019231
0.076923	0	0.038462	0.134615	0.019231	0.076923	0.009615	0.019231	0.096154	0.067308	0.009615	0.057692	0.086538	0.048077	0	0.096154	0.057692	0.076923	0	0.028846
0.096154	0.009615	0.019231	0.115385	0.019231	0.076923	0.009615	0.019231	0.048077	0.048077	0.019231	0.038462	0.105769	0.105769	0	0.125	0.028846	0.057692	0.019231	0.038462
0.144231	0	0.096154	0.086538	0.009615	0.028846	0.019231	0.028846	0.057692	0.115385	0.009615	0.048077	0.048077	0.096154	0	0.067308	0.048077	0.076923	0	0.019231
0.067308	0	0.038462	0.096154	0.048077	0.048077	0.019231	0.009615	0.048077	0.115385	0.009615	0.009615	0.096154	0.067308	0	0.201923	0.048077	0.057692	0.009615	0.009615
0	0	0	0	0	0	0	0	0	0	0	0	0	0	1	0	0	0	0	0
1	0	0	0	0	0	0	0	0	0	0	0	0	0	0	0	0	0	0	0
0.086538	0.019231	0.028846	0.076923	0.009615	0	0	0.067308	0.144231	0.086538	0.028846	0.038462	0.067308	0.086538	0.067308	0.057692	0.038462	0.067308	0.009615	0.019231
0.105769	0.009615	0.038462	0.086538	0.009615	0.086538	0.009615	0.028846	0.057692	0.096154	0.009615	0	0.134615	0.038462	0.019231	0.173077	0.028846	0.057692	0	0.009615
0.134615	0.009615	0.048077	0.125	0.009615	0.076923	0.019231	0.038462	0.038462	0.048077	0.009615	0.019231	0.048077	0.048077	0.048077	0.076923	0.096154	0.096154	0	0.009615
0.076923	0	0.086538	0.086538	0.038462	0.076923	0.028846	0.028846	0.057692	0.048077	0.019231	0.048077	0.057692	0.076923	0.057692	0.096154	0.067308	0.028846	0	0.019231
0.076923	0.019231	0.038462	0.076923	0.028846	0.067308	0.019231	0.009615	0.096154	0.067308	0	0.048077	0.067308	0.009615	0.105769	0.144231	0.067308	0.038462	0.009615	0.009615
0.134615	0	0.028846	0.076923	0.019231	0.076923	0.009615	0.038462	0.125	0.067308	0.019231	0.019231	0.048077	0.038462	0.067308	0.105769	0.038462	0.048077	0.009615	0.028846
MOTIF Rxxxxxx_R_xxxxxxx R......R.......
letter-probability matrix: alength= 20 w= 15 nsites= 42 E= 1.0e+000
0	0	0	0	0	0	0	0	0	0	0	0	0	0	1	0	0	0	0	0
0.047619	0	0.02381	0.142857	0.02381	0.071429	0.047619	0.047619	0.047619	0.02381	0	0.02381	0.142857	0.119048	0	0.095238	0.095238	0.02381	0	0.02381
0.071429	0	0.047619	0.071429	0.047619	0	0.02381	0.047619	0.119048	0.071429	0.095238	0.02381	0.071429	0.047619	0	0.071429	0.095238	0.095238	0	0
0.071429	0	0.119048	0.119048	0	0.071429	0.02381	0.071429	0.119048	0.071429	0	0.02381	0.047619	0.071429	0	0.095238	0	0.047619	0	0.047619
0.047619	0	0.047619	0.166667	0	0.071429	0	0.047619	0.095238	0.166667	0	0	0.071429	0.02381	0	0.071429	0.119048	0.047619	0	0.02381
0.119048	0	0.047619	0.02381	0	0.095238	0.02381	0.02381	0.095238	0.071429	0.047619	0.071429	0.047619	0.02381	0	0.142857	0.071429	0.071429	0.02381	0
0.071429	0.02381	0.047619	0.095238	0	0.02381	0.047619	0.02381	0.095238	0.095238	0.02381	0	0.047619	0.02381	0	0.214286	0.02381	0.119048	0	0.02381
0	0	0	0	0	0	0	0	0	0	0	0	0	0	1	0	0	0	0	0
0	0.02381	0.119048	0.02381	0.02381	0.119048	0	0	0	0.190476	0	0.02381	0.095238	0.071429	0.095238	0.047619	0.071429	0.02381	0.02381	0.047619
0.071429	0	0.095238	0.095238	0	0	0.02381	0.02381	0	0.142857	0.02381	0	0.095238	0.119048	0.047619	0.119048	0.02381	0.047619	0.02381	0.047619
0.047619	0	0.047619	0.142857	0	0.119048	0.02381	0.047619	0	0.119048	0	0.02381	0.047619	0.095238	0.047619	0.02381	0.095238	0.095238	0	0.02381
0.071429	0.047619	0.119048	0.095238	0	0.095238	0	0.02381	0.02381	0.071429	0.02381	0	0.119048	0.095238	0.047619	0	0.02381	0.071429	0	0.071429
0.02381	0.02381	0.071429	0.071429	0	0.166667	0.02381	0.02381	0.02381	0.095238	0	0.02381	0.142857	0.02381	0.047619	0.119048	0.02381	0.047619	0.047619	0
0.071429	0.02381	0.047619	0.119048	0	0.047619	0	0.02381	0.047619	0.047619	0	0.02381	0.071429	0.02381	0.047619	0.166667	0.095238	0.095238	0.02381	0.02381
0.047619	0	0.071429	0.02381	0.02381	0.095238	0.02381	0	0.238095	0.119048	0.02381	0.02381	0.071429	0	0.02381	0.071429	0.071429	0	0	0.071429

## Sheet: reverse_momo
MEME version 5.3.3
Alphabet= ACDEFGHIKLMNPQRSTVWY
Background letter frequencies
A 0.067504 C 0.021910 D 0.044632 E 0.069513 F 0.033906 G 0.062511 H 0.026469 I 0.040176 K 0.055269 L 0.096378 M 0.018673 N 0.033083 P 0.059072 Q 0.046934 R 0.105472 S 0.076813 T 0.048589 V 0.055336 W 0.012184 Y 0.025575
MOTIF xxxxxxx_R_Rxxxxxx .......RR......
letter-probability matrix: alength= 20 w= 15 nsites= 80 E= 1.0e+000
0.075	0.0125	0.05	0.075	0.0375	0.1125	0.0125	0.025	0.05	0.05	0.0125	0.0375	0.125	0.05	0.0625	0.075	0.05	0.0625	0	0.025
0.125	0	0.075	0.075	0.0125	0.05	0.0125	0.025	0.0375	0.1125	0.025	0.025	0.0625	0.05	0.0625	0.125	0.0625	0.0625	0	0
0.1	0	0.1125	0.1	0.0375	0.0875	0.0375	0.025	0.0125	0.1	0	0.0125	0.025	0.0375	0.0125	0.15	0.0625	0.0625	0	0.025
0.125	0.0125	0.075	0.0875	0.025	0.1125	0	0.0875	0	0.1	0.0125	0	0.0625	0.025	0.0375	0.1125	0.05	0.05	0.0125	0.0125
0.075	0	0.125	0.1875	0.05	0.1	0.0125	0.0625	0.0125	0.025	0.0125	0	0.075	0.0375	0.025	0.075	0.025	0.0625	0.0125	0.025
0.1375	0	0.075	0.1	0.025	0.0375	0.0375	0.025	0.0125	0.1125	0	0.0125	0.1125	0.1125	0.0125	0.0375	0.025	0.075	0	0.05
0.0875	0.0125	0.0875	0.0375	0.0125	0.1	0.0375	0.0125	0.025	0.0875	0.0375	0.0375	0.0625	0.1125	0	0.1	0.05	0.05	0.0125	0.0375
0	0	0	0	0	0	0	0	0	0	0	0	0	0	1	0	0	0	0	0
0	0	0	0	0	0	0	0	0	0	0	0	0	0	1	0	0	0	0	0
0.0625	0.025	0.0375	0.075	0.025	0.0625	0	0.05	0.0625	0.1125	0.0375	0.05	0.025	0.1125	0.0875	0.0375	0.0375	0.05	0.0125	0.0375
0.0625	0.0125	0.0625	0.075	0.0375	0.1	0.0125	0.05	0.0375	0.0375	0.05	0.0125	0.0625	0.0375	0.0625	0.0625	0.05	0.1	0.0125	0.0625
0.0375	0.0125	0.0625	0.2	0.0125	0.0875	0.025	0.025	0.0625	0.075	0	0.075	0.025	0	0.075	0.075	0.0375	0.075	0	0.0375
0.0375	0.025	0.0375	0.1	0.0125	0.025	0.0375	0.0375	0.0625	0.1375	0.05	0.025	0.0625	0.075	0.0125	0.0875	0.0375	0.0875	0	0.05
0.0375	0.0125	0.0125	0.125	0.0125	0.0375	0.025	0.1	0.05	0.15	0.05	0.075	0.025	0.075	0.0625	0.075	0.0375	0.0125	0	0.025
0.0875	0	0.0375	0.075	0.025	0.0875	0.0375	0.0375	0.1	0.0375	0.0125	0	0.05	0.1	0.0875	0.0625	0.05	0.075	0.0125	0.025
MOTIF xxxxxxx_R_xRxxxxx .......R.R.....
letter-probability matrix: alength= 20 w= 15 nsites= 78 E= 1.0e+000
0.166667	0	0.051282	0.115385	0.012821	0.051282	0	0.051282	0.038462	0.025641	0	0.038462	0.064103	0.064103	0.064103	0.089744	0	0.128205	0	0.038462
0.153846	0	0.025641	0.089744	0.025641	0.089744	0.025641	0.038462	0.025641	0.115385	0	0.012821	0.064103	0	0.038462	0.064103	0.025641	0.128205	0.025641	0.051282
0.128205	0.038462	0.051282	0.089744	0.012821	0.128205	0.012821	0.025641	0	0.115385	0.038462	0.076923	0.051282	0.025641	0.025641	0.089744	0.051282	0.025641	0	0.012821
0.064103	0.012821	0.012821	0.102564	0.051282	0.115385	0.012821	0.025641	0	0.115385	0.038462	0.012821	0.076923	0.051282	0.051282	0.076923	0.076923	0.051282	0.038462	0.012821
0.115385	0.012821	0.038462	0.153846	0	0.076923	0.012821	0.051282	0.025641	0.012821	0.012821	0	0.141026	0.025641	0.012821	0.064103	0.141026	0.089744	0	0.012821
0.038462	0	0.128205	0.153846	0.051282	0.102564	0.038462	0.038462	0.012821	0.064103	0.012821	0.051282	0.064103	0.025641	0.012821	0.064103	0.064103	0.012821	0	0.064103
0.076923	0	0.089744	0.064103	0.025641	0.102564	0.038462	0.051282	0.012821	0.102564	0	0.051282	0.089744	0.141026	0	0.089744	0.025641	0.025641	0	0.012821
0	0	0	0	0	0	0	0	0	0	0	0	0	0	1	0	0	0	0	0
0.115385	0.012821	0.025641	0.051282	0.025641	0.153846	0.038462	0.012821	0.038462	0.128205	0.012821	0.012821	0.051282	0.115385	0	0.051282	0.025641	0.038462	0.012821	0.076923
0	0	0	0	0	0	0	0	0	0	0	0	0	0	1	0	0	0	0	0
0.064103	0	0.025641	0.141026	0.012821	0.038462	0.025641	0.025641	0.089744	0.076923	0.025641	0.038462	0.064103	0.051282	0.012821	0.141026	0.051282	0.089744	0.012821	0.012821
0.141026	0	0.051282	0.064103	0.025641	0.064103	0.025641	0.025641	0.076923	0.038462	0.012821	0.025641	0.076923	0.064103	0.076923	0.064103	0.051282	0.089744	0.012821	0.012821
0.076923	0.012821	0.051282	0.115385	0.025641	0.064103	0.012821	0	0.141026	0.051282	0.012821	0	0.064103	0.025641	0.064103	0.166667	0.025641	0.051282	0	0.038462
0.141026	0	0.038462	0.102564	0.038462	0.089744	0	0.064103	0.025641	0.038462	0	0.038462	0.064103	0.064103	0.064103	0.128205	0.025641	0.064103	0	0.012821
0.025641	0.012821	0.051282	0.051282	0.025641	0.141026	0.025641	0.025641	0.115385	0.076923	0.012821	0.038462	0.012821	0.038462	0.038462	0.128205	0.102564	0.051282	0	0.025641
MOTIF xxxxxxx_R_xxRxxxx .......R..R....
letter-probability matrix: alength= 20 w= 15 nsites= 74 E= 1.0e+000
0.108108	0.027027	0.027027	0.027027	0.027027	0.121622	0.013514	0.040541	0.054054	0.027027	0.027027	0.081081	0.094595	0.027027	0.108108	0.094595	0	0.094595	0	0
0.094595	0	0.040541	0.027027	0.027027	0.108108	0.040541	0.027027	0.040541	0.121622	0.040541	0	0.108108	0.067568	0.040541	0.067568	0.040541	0.067568	0.013514	0.027027
0.054054	0.040541	0.040541	0.081081	0.054054	0.108108	0.067568	0.013514	0.027027	0.067568	0.027027	0.040541	0.094595	0.040541	0	0.094595	0.054054	0.067568	0.013514	0.013514
0.081081	0.013514	0.094595	0.081081	0.013514	0.162162	0.027027	0.040541	0.040541	0.054054	0.013514	0.027027	0.054054	0.148649	0	0.067568	0.040541	0.027027	0	0.013514
0.135135	0.013514	0.081081	0.081081	0	0.108108	0.013514	0.040541	0	0.135135	0	0.040541	0.040541	0.148649	0	0.040541	0.040541	0.054054	0	0.027027
0.081081	0	0.108108	0.054054	0.027027	0.202703	0	0.013514	0	0.081081	0.013514	0	0.067568	0.067568	0.013514	0.121622	0.027027	0.027027	0.013514	0.081081
0.121622	0.013514	0.067568	0.162162	0.027027	0.121622	0	0.013514	0.013514	0.081081	0.027027	0	0.094595	0.040541	0	0.148649	0.027027	0.027027	0.013514	0
0	0	0	0	0	0	0	0	0	0	0	0	0	0	1	0	0	0	0	0
0.054054	0.013514	0.054054	0.094595	0.013514	0.040541	0	0.054054	0.027027	0.175676	0.054054	0	0.067568	0.067568	0	0.162162	0.040541	0.040541	0	0.040541
0.081081	0.013514	0.081081	0.013514	0.067568	0.040541	0.067568	0.027027	0.121622	0.094595	0.013514	0	0.027027	0.054054	0	0.162162	0.040541	0.067568	0.013514	0.013514
0	0	0	0	0	0	0	0	0	0	0	0	0	0	1	0	0	0	0	0
0.108108	0	0.054054	0.135135	0.013514	0.135135	0	0	0.027027	0.108108	0.040541	0.013514	0.054054	0.013514	0.067568	0.108108	0.067568	0.040541	0.013514	0
0.094595	0	0.040541	0.054054	0.027027	0.094595	0.013514	0	0.121622	0.054054	0.067568	0.054054	0.054054	0.027027	0.040541	0.094595	0.094595	0.027027	0	0.040541
0.067568	0	0.040541	0.108108	0.027027	0.081081	0.040541	0.027027	0.054054	0.040541	0.027027	0.027027	0.067568	0.054054	0.081081	0.121622	0.054054	0.054054	0	0.027027
0.067568	0.013514	0.094595	0.121622	0.027027	0.121622	0.013514	0.013514	0.121622	0.040541	0	0	0.094595	0.013514	0.040541	0.054054	0.081081	0.054054	0.013514	0.013514
MOTIF xxxxxxx_R_xxxRxxx .......R...R...
letter-probability matrix: alength= 20 w= 15 nsites= 72 E= 1.0e+000
0.069444	0.013889	0.041667	0.097222	0.041667	0.152778	0.013889	0.027778	0.055556	0.027778	0.027778	0.027778	0.055556	0.055556	0.055556	0.069444	0.069444	0.055556	0	0.041667
0.055556	0.013889	0.083333	0.097222	0.055556	0.097222	0.041667	0.013889	0.027778	0.138889	0	0.013889	0.125	0.083333	0.027778	0.041667	0.041667	0.027778	0	0.013889
0.083333	0	0.138889	0.097222	0.013889	0.194444	0	0.041667	0.027778	0.013889	0.013889	0.055556	0.055556	0.027778	0	0.111111	0.027778	0.055556	0.013889	0.027778
0.111111	0.013889	0.055556	0.083333	0.027778	0.083333	0.013889	0.041667	0.041667	0.027778	0.041667	0.083333	0.111111	0.027778	0.013889	0.055556	0.013889	0.083333	0	0.069444
0.125	0.013889	0.055556	0.111111	0.041667	0.055556	0	0.013889	0	0.083333	0.041667	0	0.097222	0.027778	0.013889	0.194444	0.055556	0.027778	0	0.041667
0.055556	0.013889	0.097222	0.111111	0.027778	0.125	0	0.041667	0	0.069444	0.013889	0.041667	0.069444	0.138889	0.013889	0.055556	0.041667	0.069444	0	0.013889
0.083333	0.013889	0.041667	0.138889	0.013889	0.097222	0.013889	0.083333	0.013889	0.069444	0	0.013889	0.097222	0.083333	0	0.083333	0.069444	0.083333	0	0
0	0	0	0	0	0	0	0	0	0	0	0	0	0	1	0	0	0	0	0
0.083333	0	0.083333	0.069444	0.013889	0.069444	0.013889	0	0.125	0.069444	0.027778	0.013889	0.027778	0.041667	0	0.222222	0.083333	0.027778	0.013889	0.013889
0.069444	0	0.069444	0.111111	0.055556	0.083333	0	0.055556	0.013889	0.097222	0.013889	0	0.083333	0.097222	0	0.111111	0.013889	0.111111	0	0.013889
0.138889	0	0.041667	0.097222	0.041667	0.041667	0.041667	0.027778	0.027778	0.111111	0.013889	0	0.055556	0.027778	0	0.097222	0.125	0.069444	0	0.041667
0	0	0	0	0	0	0	0	0	0	0	0	0	0	1	0	0	0	0	0
0.097222	0.027778	0.055556	0.097222	0.013889	0.083333	0.013889	0	0.069444	0.041667	0	0.027778	0.041667	0.069444	0.125	0.125	0.041667	0.055556	0	0.013889
0.069444	0	0.055556	0.111111	0.027778	0.138889	0.013889	0.013889	0.097222	0.083333	0.027778	0.027778	0.111111	0.041667	0.055556	0.027778	0.041667	0	0	0.055556
0.069444	0	0.041667	0.069444	0.027778	0.069444	0.055556	0.013889	0.069444	0.125	0.027778	0.027778	0	0.055556	0.125	0.111111	0.013889	0.083333	0	0.013889
MOTIF xxxxxxx_R_xxxxxRx .......R.....R.
letter-probability matrix: alength= 20 w= 15 nsites= 71 E= 1.0e+000
0.070423	0.042254	0.070423	0.112676	0.014085	0.084507	0	0.056338	0.042254	0.098592	0.014085	0.028169	0.056338	0.028169	0.042254	0.042254	0.084507	0.084507	0.014085	0.014085
0.084507	0.014085	0.084507	0.112676	0.028169	0.070423	0.014085	0.042254	0.042254	0.070423	0.014085	0.014085	0.098592	0.014085	0.028169	0.098592	0.056338	0.056338	0	0.056338
0.183099	0.014085	0.070423	0.070423	0.014085	0.070423	0.028169	0.070423	0.014085	0.056338	0.014085	0.042254	0.070423	0.014085	0.028169	0.070423	0.084507	0.070423	0	0.014085
0.112676	0	0.014085	0.056338	0.042254	0.15493	0.014085	0.014085	0.014085	0.098592	0.028169	0.042254	0.070423	0.028169	0.014085	0.126761	0.056338	0.056338	0.014085	0.042254
0.098592	0.014085	0.028169	0.042254	0.028169	0.126761	0.042254	0.028169	0.014085	0.070423	0	0.014085	0.126761	0.056338	0.028169	0.084507	0.084507	0.042254	0.028169	0.042254
0.070423	0	0.098592	0.070423	0.084507	0.098592	0.014085	0.070423	0.014085	0.098592	0.042254	0.014085	0.028169	0.056338	0.014085	0.140845	0.028169	0.042254	0	0.014085
0.098592	0.014085	0.070423	0.056338	0.014085	0.225352	0	0.098592	0	0.084507	0.014085	0.014085	0.056338	0.014085	0.028169	0.070423	0.042254	0.084507	0	0.014085
0	0	0	0	0	0	0	0	0	0	0	0	0	0	1	0	0	0	0	0
0.070423	0.014085	0.15493	0.084507	0	0.042254	0	0.014085	0.084507	0.056338	0	0	0.042254	0.070423	0	0.225352	0.070423	0.042254	0	0.028169
0.056338	0.014085	0.042254	0.070423	0.014085	0.126761	0	0.056338	0.056338	0.042254	0.042254	0.014085	0.084507	0.098592	0	0.098592	0.126761	0.028169	0	0.028169
0.084507	0	0.028169	0.070423	0.028169	0.098592	0.028169	0.042254	0.056338	0.084507	0.028169	0.028169	0.084507	0.056338	0	0.112676	0.056338	0.056338	0	0.056338
0.084507	0	0.028169	0.084507	0.042254	0.112676	0.014085	0.042254	0.084507	0.056338	0.028169	0.014085	0.070423	0.070423	0	0.112676	0.028169	0.084507	0.014085	0.028169
0.042254	0	0.112676	0.084507	0.014085	0.140845	0.028169	0.028169	0.070423	0.056338	0.028169	0.042254	0.014085	0.042254	0.070423	0.140845	0.042254	0.014085	0	0.028169
0	0	0	0	0	0	0	0	0	0	0	0	0	0	1	0	0	0	0	0
0.112676	0	0.112676	0.084507	0.028169	0.084507	0.014085	0.028169	0.070423	0.014085	0.028169	0.014085	0.028169	0.084507	0.140845	0.056338	0.028169	0.042254	0	0.028169
MOTIF xxxxxxx_R_xxxxRxx .......R....R..
letter-probability matrix: alength= 20 w= 15 nsites= 57 E= 1.0e+000
0.035088	0.017544	0.070175	0.035088	0.035088	0.105263	0.035088	0.017544	0.105263	0.052632	0	0	0.017544	0.087719	0.087719	0.122807	0.070175	0.087719	0	0.017544
0.035088	0	0.052632	0.087719	0	0.105263	0.035088	0.052632	0.052632	0.070175	0.035088	0.035088	0.105263	0.035088	0.035088	0.122807	0.087719	0.035088	0	0.017544
0.070175	0	0.035088	0.052632	0.017544	0.122807	0.035088	0	0.035088	0.140351	0.017544	0.017544	0.122807	0.087719	0	0.157895	0.017544	0.035088	0	0.035088
0.087719	0	0.087719	0.105263	0.052632	0.035088	0.105263	0.035088	0.035088	0.017544	0.017544	0.017544	0.087719	0.087719	0	0.070175	0.052632	0.070175	0	0.035088
0.087719	0	0.070175	0.122807	0.070175	0.105263	0.052632	0.035088	0.017544	0.035088	0.017544	0.017544	0.035088	0.035088	0.017544	0.105263	0.070175	0.087719	0	0.017544
0.017544	0.017544	0.017544	0.035088	0.035088	0.105263	0.035088	0.017544	0	0.192982	0	0.052632	0.070175	0.035088	0.035088	0.122807	0.070175	0.035088	0	0.105263
0.035088	0	0.087719	0	0.017544	0.157895	0.035088	0.017544	0.017544	0.052632	0.052632	0.070175	0.070175	0.122807	0.035088	0.087719	0.052632	0.087719	0	0
0	0	0	0	0	0	0	0	0	0	0	0	0	0	1	0	0	0	0	0
0.052632	0.017544	0.087719	0.035088	0.035088	0.052632	0.017544	0	0.017544	0.070175	0.017544	0.017544	0.052632	0.105263	0	0.210526	0.035088	0.052632	0.017544	0.105263
0	0.017544	0.070175	0.052632	0.017544	0.087719	0.035088	0	0.035088	0.105263	0.017544	0.017544	0.105263	0.070175	0	0.192982	0.105263	0	0	0.070175
0.070175	0	0.087719	0.070175	0.017544	0.140351	0	0.017544	0.017544	0.052632	0	0.087719	0.052632	0.070175	0	0.105263	0.052632	0.052632	0	0.105263
0.140351	0	0.052632	0.140351	0.052632	0.035088	0	0.017544	0.087719	0.052632	0.017544	0.017544	0.052632	0.035088	0	0.122807	0.052632	0.087719	0	0.035088
0	0	0	0	0	0	0	0	0	0	0	0	0	0	1	0	0	0	0	0
0.105263	0	0.087719	0.017544	0.052632	0.105263	0.017544	0.052632	0.052632	0.070175	0	0.035088	0.105263	0.087719	0	0.070175	0.052632	0.087719	0	0
0.070175	0	0.070175	0.192982	0.052632	0.070175	0.017544	0.017544	0.070175	0.035088	0	0.035088	0.035088	0.017544	0.052632	0.122807	0.017544	0.087719	0.017544	0.017544
MOTIF xxxxxGx_R_xxxxxxx .....G.R.......
letter-probability matrix: alength= 20 w= 15 nsites= 140 E= 1.0e+000
0.085714	0.014286	0.042857	0.078571	0.035714	0.15	0.057143	0.021429	0.035714	0.085714	0.014286	0.035714	0.035714	0.028571	0.078571	0.05	0.042857	0.078571	0.007143	0.021429
0.064286	0	0.021429	0.085714	0.021429	0.121429	0.035714	0.021429	0.05	0.028571	0.042857	0.05	0.05	0.057143	0.128571	0.057143	0.071429	0.057143	0	0.035714
0.071429	0	0.05	0.078571	0.014286	0.121429	0.014286	0.071429	0.05	0.078571	0.007143	0.028571	0.071429	0.057143	0.057143	0.085714	0.064286	0.064286	0	0.014286
0.05	0.007143	0.021429	0.05	0.05	0.142857	0.007143	0.05	0.071429	0.085714	0	0.014286	0.05	0.035714	0.057143	0.1	0.05	0.1	0.007143	0.05
0.071429	0.007143	0.071429	0.071429	0.028571	0.142857	0.021429	0.014286	0.042857	0.05	0	0.014286	0.078571	0.057143	0.085714	0.071429	0.042857	0.078571	0	0.05
0	0	0	0	0	1	0	0	0	0	0	0	0	0	0	0	0	0	0	0
0.1	0.014286	0.1	0.05	0.014286	0.128571	0.028571	0.007143	0.021429	0.042857	0.057143	0.014286	0.064286	0.028571	0.05	0.178571	0.042857	0.035714	0	0.021429
0	0	0	0	0	0	0	0	0	0	0	0	0	0	1	0	0	0	0	0
0.064286	0	0.135714	0.1	0.035714	0.071429	0.021429	0.021429	0.028571	0.064286	0.014286	0.014286	0.05	0.05	0	0.121429	0.092857	0.071429	0	0.042857
0.092857	0.021429	0.057143	0.078571	0.057143	0.107143	0.014286	0.028571	0.064286	0.085714	0.014286	0.007143	0.028571	0.028571	0	0.121429	0.05	0.078571	0	0.064286
0.078571	0.035714	0.057143	0.064286	0	0.121429	0.007143	0.05	0.057143	0.064286	0	0.014286	0.057143	0.042857	0	0.15	0.078571	0.121429	0	0
0.135714	0.007143	0.057143	0.064286	0.035714	0.092857	0.021429	0.05	0.05	0.085714	0.028571	0.021429	0.057143	0.071429	0	0.071429	0.042857	0.071429	0	0.035714
0.15	0	0.042857	0.092857	0.028571	0.085714	0.021429	0.064286	0.078571	0.035714	0	0.014286	0.064286	0.064286	0	0.121429	0.057143	0.064286	0	0.014286
0.085714	0	0.078571	0.064286	0.035714	0.092857	0.007143	0.042857	0.042857	0.071429	0.064286	0.007143	0.092857	0.05	0	0.078571	0.042857	0.064286	0.007143	0.071429
0.071429	0.021429	0.042857	0.05	0.05	0.071429	0.014286	0.042857	0.071429	0.057143	0.071429	0.028571	0.05	0.021429	0.071429	0.085714	0.057143	0.064286	0.028571	0.028571
MOTIF xxxxxxx_R_xxxxGxx .......R....G..
letter-probability matrix: alength= 20 w= 15 nsites= 126 E= 1.0e+000
0.071429	0.02381	0.047619	0.103175	0.015873	0.166667	0.02381	0.031746	0.039683	0.055556	0.015873	0	0.039683	0.039683	0.063492	0.079365	0.079365	0.063492	0.007937	0.031746
0.095238	0	0.039683	0.055556	0.055556	0.087302	0	0.015873	0.047619	0.119048	0.02381	0.02381	0.087302	0.047619	0.055556	0.079365	0.087302	0.02381	0.015873	0.039683
0.039683	0.02381	0.071429	0.063492	0.02381	0.198413	0.047619	0	0.055556	0.063492	0.015873	0.015873	0.119048	0.031746	0.047619	0.119048	0.007937	0.047619	0	0.007937
0.039683	0	0.031746	0.047619	0.039683	0.222222	0.02381	0.02381	0.047619	0.047619	0.015873	0.031746	0.047619	0.047619	0.063492	0.111111	0.047619	0.079365	0.007937	0.02381
0.087302	0.02381	0.063492	0.111111	0.039683	0.103175	0.007937	0.007937	0.063492	0.047619	0.007937	0.015873	0.087302	0.015873	0.063492	0.103175	0.047619	0.063492	0.007937	0.031746
0.142857	0	0.055556	0.079365	0	0	0.007937	0.055556	0.047619	0.087302	0.039683	0.02381	0.055556	0.039683	0.071429	0.142857	0.039683	0.079365	0.007937	0.02381
0.126984	0	0.063492	0.015873	0.02381	0.18254	0.015873	0.055556	0.015873	0.087302	0.015873	0.007937	0.055556	0.039683	0.047619	0.142857	0.015873	0.063492	0	0.02381
0	0	0	0	0	0	0	0	0	0	0	0	0	0	1	0	0	0	0	0
0.063492	0	0.055556	0.095238	0.039683	0.119048	0.007937	0.031746	0.063492	0.055556	0.015873	0.007937	0.087302	0.039683	0	0.206349	0.071429	0.031746	0	0.007937
0.095238	0.007937	0.039683	0.087302	0.047619	0.277778	0.007937	0.031746	0.02381	0.047619	0.007937	0.007937	0.079365	0.063492	0	0.071429	0.031746	0.063492	0	0.007937
0.174603	0.007937	0.02381	0.063492	0.047619	0.111111	0.039683	0.015873	0.031746	0.047619	0.007937	0.039683	0.063492	0.02381	0	0.103175	0.063492	0.079365	0	0.055556
0.055556	0.007937	0.031746	0.055556	0.015873	0.15873	0.02381	0.031746	0.071429	0.031746	0	0.015873	0.166667	0.031746	0	0.134921	0.055556	0.087302	0.007937	0.015873
0	0	0	0	0	1	0	0	0	0	0	0	0	0	0	0	0	0	0	0
0.095238	0.02381	0.039683	0.071429	0.02381	0.190476	0.031746	0.015873	0.039683	0.063492	0.007937	0.015873	0.119048	0.047619	0	0.111111	0.047619	0.015873	0.007937	0.031746
0.071429	0.02381	0.015873	0.02381	0.039683	0.111111	0.007937	0.015873	0.087302	0.039683	0.015873	0.02381	0.174603	0.047619	0.047619	0.095238	0.087302	0.039683	0	0.031746
MOTIF xxxxxxx_R_xxxAxDx .......R...A.D.
letter-probability matrix: alength= 20 w= 15 nsites= 24 E= 1.0e+000
0.208333	0	0	0	0	0	0.041667	0	0	0.083333	0.041667	0.125	0	0.041667	0.041667	0.375	0.041667	0	0	0
0	0	0.041667	0	0	0.041667	0.041667	0.083333	0.083333	0	0	0.041667	0.083333	0.083333	0.166667	0.125	0.166667	0.041667	0	0
0.083333	0	0	0	0	0	0	0.041667	0	0.083333	0.083333	0.041667	0	0	0.125	0	0.541667	0	0	0
0	0	0	0.041667	0.083333	0.041667	0	0.458333	0	0.125	0.041667	0	0	0	0	0.083333	0	0.125	0	0
0.041667	0.041667	0.083333	0	0	0.041667	0	0	0.041667	0	0	0	0	0	0	0.5	0.25	0	0	0
0.041667	0	0	0	0	0	0.083333	0	0.041667	0.041667	0	0	0	0	0.75	0	0	0.041667	0	0
0.083333	0	0.041667	0.041667	0.625	0.083333	0	0	0	0	0	0	0	0.041667	0.041667	0	0	0	0	0.041667
0	0	0	0	0	0	0	0	0	0	0	0	0	0	1	0	0	0	0	0
0	0.041667	0.083333	0.708333	0	0	0	0	0.041667	0.041667	0	0	0	0.041667	0	0	0	0.041667	0	0
0.041667	0.041667	0	0.041667	0	0	0	0	0.041667	0.041667	0	0	0.041667	0.666667	0	0	0	0.041667	0	0.041667
0.041667	0	0.083333	0	0	0.666667	0	0	0.041667	0.041667	0	0	0.041667	0	0	0.041667	0	0.041667	0	0
1	0	0	0	0	0	0	0	0	0	0	0	0	0	0	0	0	0	0	0
0.041667	0	0	0.125	0	0	0	0	0	0.125	0	0.041667	0	0	0	0	0.666667	0	0	0
0	0	1	0	0	0	0	0	0	0	0	0	0	0	0	0	0	0	0	0
0	0	0	0.125	0.041667	0.041667	0	0.041667	0	0	0	0	0	0.041667	0.041667	0	0	0	0.666667	0
MOTIF xxxxxxA_R_xxxxxxx ......AR.......
letter-probability matrix: alength= 20 w= 15 nsites= 104 E= 1.0e+000
0.134615	0	0.028846	0.076923	0.019231	0.076923	0.009615	0.038462	0.125	0.067308	0.019231	0.019231	0.048077	0.038462	0.067308	0.105769	0.038462	0.048077	0.009615	0.028846
0.076923	0.019231	0.038462	0.076923	0.028846	0.067308	0.019231	0.009615	0.096154	0.067308	0	0.048077	0.067308	0.009615	0.105769	0.144231	0.067308	0.038462	0.009615	0.009615
0.076923	0	0.086538	0.086538	0.038462	0.076923	0.028846	0.028846	0.057692	0.048077	0.019231	0.048077	0.057692	0.076923	0.057692	0.096154	0.067308	0.028846	0	0.019231
0.134615	0.009615	0.048077	0.125	0.009615	0.076923	0.019231	0.038462	0.038462	0.048077	0.009615	0.019231	0.048077	0.048077	0.048077	0.076923	0.096154	0.096154	0	0.009615
0.105769	0.009615	0.038462	0.086538	0.009615	0.086538	0.009615	0.028846	0.057692	0.096154	0.009615	0	0.134615	0.038462	0.019231	0.173077	0.028846	0.057692	0	0.009615
0.086538	0.019231	0.028846	0.076923	0.009615	0	0	0.067308	0.144231	0.086538	0.028846	0.038462	0.067308	0.086538	0.067308	0.057692	0.038462	0.067308	0.009615	0.019231
1	0	0	0	0	0	0	0	0	0	0	0	0	0	0	0	0	0	0	0
0	0	0	0	0	0	0	0	0	0	0	0	0	0	1	0	0	0	0	0
0.067308	0	0.038462	0.096154	0.048077	0.048077	0.019231	0.009615	0.048077	0.115385	0.009615	0.009615	0.096154	0.067308	0	0.201923	0.048077	0.057692	0.009615	0.009615
0.144231	0	0.096154	0.086538	0.009615	0.028846	0.019231	0.028846	0.057692	0.115385	0.009615	0.048077	0.048077	0.096154	0	0.067308	0.048077	0.076923	0	0.019231
0.096154	0.009615	0.019231	0.115385	0.019231	0.076923	0.009615	0.019231	0.048077	0.048077	0.019231	0.038462	0.105769	0.105769	0	0.125	0.028846	0.057692	0.019231	0.038462
0.076923	0	0.038462	0.134615	0.019231	0.076923	0.009615	0.019231	0.096154	0.067308	0.009615	0.057692	0.086538	0.048077	0	0.096154	0.057692	0.076923	0	0.028846
0.096154	0.009615	0.096154	0.086538	0.019231	0	0.009615	0.019231	0.057692	0.096154	0.009615	0.067308	0.096154	0.057692	0	0.125	0.096154	0.038462	0	0.019231
0.076923	0	0.076923	0.096154	0	0.125	0.038462	0.038462	0.076923	0.086538	0.009615	0	0.076923	0.038462	0	0.125	0.048077	0.057692	0.019231	0.009615
0.076923	0.009615	0.048077	0.115385	0.009615	0.038462	0.038462	0.019231	0.134615	0.086538	0.009615	0.028846	0.115385	0.028846	0.009615	0.076923	0.096154	0.048077	0	0.009615
MOTIF xxxxxxx_R_xxxxxxR .......R......R
letter-probability matrix: alength= 20 w= 15 nsites= 42 E= 1.0e+000
0.047619	0	0.071429	0.02381	0.02381	0.095238	0.02381	0	0.238095	0.119048	0.02381	0.02381	0.071429	0	0.02381	0.071429	0.071429	0	0	0.071429
0.071429	0.02381	0.047619	0.119048	0	0.047619	0	0.02381	0.047619	0.047619	0	0.02381	0.071429	0.02381	0.047619	0.166667	0.095238	0.095238	0.02381	0.02381
0.02381	0.02381	0.071429	0.071429	0	0.166667	0.02381	0.02381	0.02381	0.095238	0	0.02381	0.142857	0.02381	0.047619	0.119048	0.02381	0.047619	0.047619	0
0.071429	0.047619	0.119048	0.095238	0	0.095238	0	0.02381	0.02381	0.071429	0.02381	0	0.119048	0.095238	0.047619	0	0.02381	0.071429	0	0.071429
0.047619	0	0.047619	0.142857	0	0.119048	0.02381	0.047619	0	0.119048	0	0.02381	0.047619	0.095238	0.047619	0.02381	0.095238	0.095238	0	0.02381
0.071429	0	0.095238	0.095238	0	0	0.02381	0.02381	0	0.142857	0.02381	0	0.095238	0.119048	0.047619	0.119048	0.02381	0.047619	0.02381	0.047619
0	0.02381	0.119048	0.02381	0.02381	0.119048	0	0	0	0.190476	0	0.02381	0.095238	0.071429	0.095238	0.047619	0.071429	0.02381	0.02381	0.047619
0	0	0	0	0	0	0	0	0	0	0	0	0	0	1	0	0	0	0	0
0.071429	0.02381	0.047619	0.095238	0	0.02381	0.047619	0.02381	0.095238	0.095238	0.02381	0	0.047619	0.02381	0	0.214286	0.02381	0.119048	0	0.02381
0.119048	0	0.047619	0.02381	0	0.095238	0.02381	0.02381	0.095238	0.071429	0.047619	0.071429	0.047619	0.02381	0	0.142857	0.071429	0.071429	0.02381	0
0.047619	0	0.047619	0.166667	0	0.071429	0	0.047619	0.095238	0.166667	0	0	0.071429	0.02381	0	0.071429	0.119048	0.047619	0	0.02381
0.071429	0	0.119048	0.119048	0	0.071429	0.02381	0.071429	0.119048	0.071429	0	0.02381	0.047619	0.071429	0	0.095238	0	0.047619	0	0.047619
0.071429	0	0.047619	0.071429	0.047619	0	0.02381	0.047619	0.119048	0.071429	0.095238	0.02381	0.071429	0.047619	0	0.071429	0.095238	0.095238	0	0
0.047619	0	0.02381	0.142857	0.02381	0.071429	0.047619	0.047619	0.047619	0.02381	0	0.02381	0.142857	0.119048	0	0.095238	0.095238	0.02381	0	0.02381
0	0	0	0	0	0	0	0	0	0	0	0	0	0	1	0	0	0	0	0

## Sheet: forward_rolim
	Pattern	Sample Frequency	Foreground Frequency	Foreground Size	Enrichment (Sample Frequency / Background Frequency)
0	......[R][R].......	93	93	1961	0.423475
1	.....[R].[R].......	97	89	1868	0.444135
2	....[R]..[R].[G].[3]...	21	21	26	6.62552
3	....[R]..[R].......	98	66	1779	0.468965
4	[R]....[A].[R][L]......	29	29	37	61.6145
5	[R]......[R].......	137	84	1687	0.702008
6	..[R]....[R].......	88	75	1566	0.44958
7	.[R]....[S][R].......	30	24	79	1.76681
8	.[R].....[R][1]......	57	35	55	0.927598
9	..[G]....[R][A]......	37	30	161	2.72502
10	.......[R][G]......	206	145	1251	1.15308
11	.......[R][S][G].....	35	27	145	2.95653
12	[W][D][T][A][G][Q][E][R][2][4].....	23	23	30	107.235
13	...[R]...[R].......	95	36	865	0.474213
14	.......[R].......	1961	829	1961	0.68174

## Sheet: reverse_rolim
	Pattern	Sample Frequency	Foreground Frequency	Foreground Size	Enrichment (Sample Frequency / Background Frequency)
0	.......[R][R]......	93	93	1961	3.31417
1	.......[R].[R].....	97	89	1868	2.71397
2	...[3].[G].[R]..[R]....	21	21	26	35.9671
3	.......[R]..[R]....	98	66	1779	2.78607
4	......[L][R].[A]....[R]	29	29	37	70.5442
5	.......[R]......[R]	137	84	1687	2.68664
6	.......[R]....[R]..	88	75	1566	2.07305
7	.......[R][S]....[R].	30	24	79	6.74082
8	......[1][R].....[R].	57	35	55	3.82231
9	......[A][R]....[G]..	37	30	161	3.60227
10	......[G][R].......	206	145	1251	1.44635
11	.....[G][S][R].......	35	27	145	3.67624
12	.....[4][2][R][E][Q][G][A][T][D][W]	23	23	30	107.235
13	.......[R]...[R]...	95	36	865	2.449
14	.......[R].......	1961	829	1961	0.896668
