# Supplementary material for: Robust unsupervised deconvolution of linear motifs characterizes 68 protein modifications at proteome scale
Source: Sci Rep. 2021 Nov 18;11:22490. doi: 10.1038/s41598-021-01971-3 (PMC8602328; doi:10.1038/s41598-021-01971-3)
Supplement: Supplementary file 1 — Supplementary Information 1. [file 41598_2021_1971_MOESM1_ESM.zip › Smith et al Supplementary Data and Tables/Smith et al Supplementary Data S1/TagGraph analysis/Supplementary Data S1 TagGraph_T results_Fig1a.xlsx]

## Sheet: Description
Supplementary Data S1 TagGraph_T results_Fig1a: result output for analysis of TagGraph et al dehydrated_T-centered data in rmotix, momo, and rolim respectively
forward_rmotifx - rmotifx results from analysis of forward dehydrated_T-centered sequences from TagGraph et al data
reverse_rmotifx - rmotifx results from analysis of reverse dehydrated_T-centered sequences from TagGraph et al data
forward_momo - momo results from analysis of forward dehydrated_T-centered sequences from TagGraph et al data
reverse_momo - momo results from analysis of reverse dehydrated_T-centered sequences from TagGraph et al data
forward_rolim - rolim results from analysis of forward dehydrated_T-centered sequences from TagGraph et al data
reverse_rolim - rolim results from analysis of reverse dehydrated_T-centered sequences from TagGraph et al data

## Sheet: forward_rmotifx
	motif	score	fg.matches	fg.size	bg.matches	bg.size	fold.increase
1	....KT.T.......	615.305	40	3937	155	316155	20.7235
2	...TK..T.......	322.829	30	3897	174	316000	13.9807
3	.H....GT.A.....	334.134	20	3867	39	315826	41.8831
4	.....TGT.......	321.387	23	3847	138	315787	13.6811
5	....TK.T.......	322.192	27	3824	146	315649	15.265
6	.H..K..T.......	315.205	33	3797	450	315503	6.09347
7	......ATY....EG	645.068	32	3764	13	315053	206.035
8	.T...K.T.......	317.921	29	3732	274	315040	8.93453
9	....G.GT.....I.	328.618	22	3703	102	314766	18.334
10	.T.....T......K	323.306	37	3681	288	314664	10.9822
11	....K..T.......	307.653	398	3644	17614	314376	1.94938
12	T...R..T.......	314.519	25	3246	360	296762	6.34888
13	..T..K.T.......	317.144	24	3221	214	296402	10.3202
14	....R..T.D.....	314.296	37	3197	755	296188	4.54025
15	.....K.T..N....	315.514	40	3160	679	295433	5.5076
16	.....RTT.......	615.305	28	3120	51	294754	51.8672
17	.......T......K	307.653	309	3092	15542	294703	1.89495
18	..T..R.T.......	316.538	20	2783	205	279161	9.78628
19	.....K.T.......	307.653	257	2763	13742	278956	1.88816
20	....R..T......G	314.696	43	2506	1036	265214	4.39262
21	.....R.T.......	307.653	241	2463	14427	264178	1.79173
22	...R.T.T.......	318.158	24	2222	84	249751	32.1141
23	T.....GT.......	314.999	20	2198	302	249667	7.5224
24	....R..T.......	307.653	211	2178	13176	249365	1.83348
25	....T..T.......	307.653	97	1967	2906	236189	4.00803
26	......TT.......	307.653	74	1870	794	233283	11.6266
27	.....T.T.......	307.653	66	1796	1651	232489	5.17479
28	......GT.......	15.6536	224	1730	16921	230838	1.76638
29	K.....ET.......	19.6077	34	1506	970	213917	4.97883
30	..T....T.......	11.4934	62	1472	3252	212947	2.75807
31	..E...AT.......	17.5047	33	1410	1164	209695	4.21628
32	...T...T.......	9.87319	48	1377	2486	208531	2.924
33	..AK...T.......	17.3783	28	1329	700	206045	6.2015
34	.T.....T.......	8.17815	52	1301	3324	205345	2.46916
35	T......T.......	8.19525	53	1249	3505	202021	2.44581
36	......AT.......	7.32943	141	1196	14691	198516	1.59306
37	.......T..NE...	20.0884	27	1055	444	183825	10.5958
38	.KQ....T.......	15.7068	22	1028	502	183381	7.81772
39	......NT.......	7.18633	84	1006	8196	182879	1.86313
40	K......T.......	7.72195	91	922	9285	174683	1.85686
41	.....E.T.......	7.10953	106	831	12383	165398	1.70376
42	A.....LT.......	14.7215	32	725	1556	153015	4.34047

## Sheet: reverse_rmotifx
	motif	score	fg.matches	fg.size	bg.matches	bg.size	fold.increase
1	.......T.TK....	615.305	40	3937	155	316155	20.7235
2	.....A.TG....H.	334.147	20	3897	39	316000	41.5836
3	.......T..KT...	322.829	30	3877	174	315961	14.0511
4	.......TGT.....	321.387	23	3847	138	315787	13.6811
5	.......T.KT....	322.192	27	3824	146	315649	15.265
6	.......T..K..H.	315.205	33	3797	450	315503	6.09347
7	GE....YTA......	645.068	32	3764	13	315053	206.035
8	.......T.K...T.	317.921	29	3732	274	315040	8.93453
9	.I.....TG.G....	328.618	22	3703	102	314766	18.334
10	K......T.....T.	323.306	37	3681	288	314664	10.9822
11	.......T..K....	307.653	398	3644	17614	314376	1.94938
12	.......T..R...T	314.519	25	3246	360	296762	6.34888
13	.......T.K..T..	317.144	24	3221	214	296402	10.3202
14	.....D.T..R....	314.296	37	3197	755	296188	4.54025
15	....N..T.K.....	315.514	40	3160	679	295433	5.5076
16	.......TTR.....	615.305	28	3120	51	294754	51.8672
17	K......T.......	307.653	309	3092	15542	294703	1.89495
18	.......T.R..T..	316.538	20	2783	205	279161	9.78628
19	.......T.K.....	307.653	257	2763	13742	278956	1.88816
20	G......T..R....	314.696	43	2506	1036	265214	4.39262
21	.......T.R.....	307.653	241	2463	14427	264178	1.79173
22	.......T.T.R...	318.158	24	2222	84	249751	32.1141
23	.......TG.....T	314.999	20	2198	302	249667	7.5224
24	.......T..R....	307.653	211	2178	13176	249365	1.83348
25	.......T..T....	307.653	97	1967	2906	236189	4.00803
26	.......TT......	307.653	74	1870	794	233283	11.6266
27	.......T.T.....	307.653	66	1796	1651	232489	5.17479
28	.......TG......	15.6536	224	1730	16921	230838	1.76638
29	.......TE.....K	19.6077	34	1506	970	213917	4.97883
30	.......T....T..	11.4934	62	1472	3252	212947	2.75807
31	.......TA...E..	17.5047	33	1410	1164	209695	4.21628
32	.......T...T...	9.87319	48	1377	2486	208531	2.924
33	.......T...KA..	17.3783	28	1329	700	206045	6.2015
34	.......T.....T.	8.17815	52	1301	3324	205345	2.46916
35	.......T......T	8.19525	53	1249	3505	202021	2.44581
36	.......TA......	7.32943	141	1196	14691	198516	1.59306
37	...EN..T.......	20.0884	27	1055	444	183825	10.5958
38	.......T....QK.	15.7068	22	1028	502	183381	7.81772
39	.......TN......	7.18633	84	1006	8196	182879	1.86313
40	.......T......K	7.72195	91	922	9285	174683	1.85686
41	.......T.E.....	7.10953	106	831	12383	165398	1.70376
42	.......TL.....A	14.7215	32	725	1556	153015	4.34047

## Sheet: forward_momo
MEME version 5.3.3
Alphabet= ACDEFGHIKLMNPQRSTVWY
Background letter frequencies
A 0.065644 C 0.021749 D 0.044811 E 0.064533 F 0.035639 G 0.061729 H 0.025639 I 0.043454 K 0.053494 L 0.094480 M 0.018964 N 0.035441 P 0.060777 Q 0.044085 R 0.050837 S 0.082172 T 0.099991 V 0.059295 W 0.011577 Y 0.025687
MOTIF xxxxxRT_T_xxxxxxx .....RTT.......
letter-probability matrix: alength= 20 w= 15 nsites= 22 E= 1.0e+000
0.045455	0	0.136364	0.090909	0.045455	0.090909	0	0	0.045455	0.227273	0	0.090909	0	0	0.045455	0.045455	0.045455	0.090909	0	0
0.045455	0.045455	0.136364	0.136364	0	0.045455	0.045455	0	0.045455	0	0.090909	0	0	0.045455	0	0.136364	0.090909	0	0	0.136364
0.136364	0	0.045455	0.090909	0	0	0.045455	0.181818	0	0.090909	0	0	0.045455	0.090909	0.045455	0.090909	0.136364	0	0	0
0.045455	0.045455	0.045455	0.090909	0.045455	0.090909	0	0	0.045455	0.045455	0	0.318182	0	0	0.045455	0.090909	0.090909	0	0	0
0.090909	0	0	0.181818	0	0.090909	0	0	0.181818	0.136364	0	0.045455	0	0.045455	0.090909	0.090909	0	0.045455	0	0
0	0	0	0	0	0	0	0	0	0	0	0	0	0	1	0	0	0	0	0
0	0	0	0	0	0	0	0	0	0	0	0	0	0	0	0	1	0	0	0
0	0	0	0	0	0	0	0	0	0	0	0	0	0	0	0	1	0	0	0
0.136364	0	0	0.136364	0	0.090909	0.090909	0.045455	0	0.045455	0	0.090909	0.090909	0	0	0	0.181818	0.045455	0	0.045455
0.090909	0	0	0.181818	0	0.136364	0	0.181818	0	0.045455	0	0	0.090909	0	0	0.136364	0.045455	0.045455	0	0.045455
0.045455	0.045455	0.045455	0.090909	0	0	0.090909	0.045455	0	0	0.045455	0.181818	0	0.090909	0	0.090909	0	0.181818	0	0.045455
0	0	0.090909	0.181818	0.136364	0.045455	0	0	0.045455	0.090909	0.045455	0	0.045455	0.045455	0	0.045455	0	0.136364	0.045455	0.045455
0.090909	0	0.090909	0	0.181818	0.045455	0.045455	0.090909	0.045455	0	0	0.090909	0.045455	0	0.045455	0.045455	0	0.181818	0	0
0.090909	0	0	0.045455	0.136364	0	0	0.045455	0.045455	0.045455	0	0.045455	0.045455	0	0.136364	0.136364	0	0.227273	0	0
0.045455	0.090909	0	0	0	0.181818	0	0	0.045455	0.090909	0.045455	0.045455	0	0.045455	0.090909	0	0.136364	0.181818	0	0
MOTIF xxxxKTx_T_xxxxxxx ....KT.T.......
letter-probability matrix: alength= 20 w= 15 nsites= 33 E= 1.0e+000
0.030303	0	0.060606	0.090909	0	0	0.030303	0.060606	0.121212	0	0.030303	0.030303	0.030303	0.030303	0.060606	0.121212	0.121212	0.090909	0.060606	0.030303
0.090909	0	0.060606	0.090909	0.060606	0.060606	0.030303	0.090909	0.090909	0.060606	0	0.090909	0.030303	0.060606	0.030303	0.060606	0.030303	0	0.030303	0.030303
0.090909	0.090909	0.030303	0.090909	0.060606	0.121212	0.030303	0.030303	0.060606	0.121212	0	0	0.030303	0.030303	0	0.121212	0.060606	0	0	0.030303
0.060606	0	0.030303	0.030303	0.030303	0.181818	0.030303	0.060606	0	0.060606	0.030303	0.060606	0.030303	0.090909	0.121212	0.090909	0.030303	0.030303	0	0.030303
0	0	0	0	0	0	0	0	1	0	0	0	0	0	0	0	0	0	0	0
0	0	0	0	0	0	0	0	0	0	0	0	0	0	0	0	1	0	0	0
0.121212	0	0.121212	0.060606	0.090909	0.090909	0.030303	0.060606	0	0.151515	0	0	0	0.030303	0	0.030303	0	0.090909	0	0.121212
0	0	0	0	0	0	0	0	0	0	0	0	0	0	0	0	1	0	0	0
0.181818	0.090909	0.030303	0.030303	0.030303	0.060606	0	0.030303	0.030303	0.060606	0	0.030303	0.121212	0	0	0.121212	0.060606	0.090909	0	0.030303
0.030303	0	0.030303	0.181818	0	0.090909	0.060606	0.030303	0	0.030303	0.030303	0.060606	0.060606	0.060606	0	0.060606	0.121212	0.090909	0.030303	0.030303
0.060606	0.030303	0.090909	0.090909	0.030303	0.090909	0.030303	0.030303	0.030303	0.090909	0.030303	0	0.090909	0.060606	0	0.090909	0.060606	0.090909	0	0
0.121212	0.030303	0.151515	0.090909	0.030303	0.090909	0.060606	0	0.060606	0.030303	0	0.030303	0.060606	0	0	0.030303	0.030303	0.121212	0	0.060606
0.151515	0.030303	0.060606	0.060606	0	0	0.030303	0.060606	0.030303	0.121212	0.030303	0.030303	0.060606	0.060606	0	0.090909	0.060606	0.060606	0	0.060606
0.060606	0	0.060606	0.212121	0	0.030303	0.060606	0.060606	0.090909	0.060606	0	0.030303	0.060606	0.030303	0.060606	0.030303	0.060606	0	0	0.090909
0.090909	0	0.090909	0.090909	0.030303	0	0.090909	0.030303	0.151515	0.151515	0.030303	0.060606	0.090909	0.030303	0	0	0	0.030303	0	0.030303
MOTIF xxxxxxT_T_xxxxxxx ......TT.......
letter-probability matrix: alength= 20 w= 15 nsites= 105 E= 1.0e+000
0.066667	0.009524	0.057143	0.114286	0.028571	0.095238	0.019048	0.047619	0.104762	0.047619	0.028571	0.047619	0.057143	0	0.028571	0.066667	0.028571	0.114286	0	0.038095
0.066667	0.047619	0.028571	0.047619	0.019048	0.104762	0.038095	0.028571	0.057143	0.07619	0	0.038095	0.066667	0.028571	0.085714	0.095238	0.057143	0.104762	0	0.009524
0.038095	0.019048	0.047619	0.057143	0.028571	0.095238	0.028571	0.085714	0.047619	0.133333	0.057143	0.057143	0.028571	0.028571	0.038095	0.057143	0.047619	0.066667	0.019048	0.019048
0.066667	0.019048	0.085714	0.047619	0.009524	0.12381	0.028571	0.038095	0.038095	0.066667	0.019048	0.019048	0	0.057143	0.095238	0.133333	0.057143	0.066667	0.009524	0.019048
0.038095	0.019048	0.066667	0.038095	0.07619	0.152381	0.028571	0.038095	0.12381	0.085714	0.028571	0.009524	0.028571	0.009524	0.104762	0.057143	0.028571	0.028571	0	0.038095
0.07619	0.047619	0.047619	0.12381	0.038095	0.114286	0.019048	0.019048	0.12381	0.07619	0.019048	0.047619	0.057143	0.028571	0	0.047619	0.066667	0.028571	0	0.019048
0	0	0	0	0	0	0	0	0	0	0	0	0	0	0	0	1	0	0	0
0	0	0	0	0	0	0	0	0	0	0	0	0	0	0	0	1	0	0	0
0.104762	0	0.104762	0.038095	0.066667	0.07619	0.038095	0.057143	0.009524	0.07619	0.066667	0.057143	0.047619	0.028571	0.028571	0.028571	0.066667	0.057143	0	0.047619
0.085714	0.028571	0.057143	0.095238	0.038095	0.066667	0.028571	0.07619	0.028571	0.104762	0.009524	0.047619	0.038095	0	0.019048	0.104762	0.07619	0.028571	0	0.066667
0.095238	0.019048	0.104762	0.028571	0.047619	0.028571	0.028571	0.047619	0.038095	0.07619	0.009524	0.038095	0.057143	0.038095	0.028571	0.114286	0.038095	0.142857	0	0.019048
0.085714	0.038095	0.057143	0.07619	0.028571	0.057143	0.066667	0.095238	0.009524	0.104762	0.047619	0.038095	0.028571	0.057143	0.009524	0.057143	0.057143	0.066667	0	0.019048
0.07619	0.028571	0.057143	0.047619	0.019048	0.085714	0.038095	0.057143	0.047619	0.133333	0.057143	0.038095	0.047619	0.047619	0.047619	0.066667	0.066667	0.028571	0	0.009524
0.142857	0	0.057143	0.085714	0.047619	0.047619	0.038095	0.085714	0.095238	0.066667	0	0.047619	0.066667	0.047619	0.028571	0.028571	0.028571	0.057143	0.009524	0.019048
0.07619	0.019048	0.085714	0.057143	0.066667	0.085714	0.028571	0.028571	0.12381	0.057143	0	0.019048	0.028571	0.047619	0.057143	0.095238	0.028571	0.066667	0	0.028571
MOTIF xTxxxKx_T_xxxxxxx .T...K.T.......
letter-probability matrix: alength= 20 w= 15 nsites= 28 E= 1.0e+000
0	0	0	0.107143	0.035714	0.142857	0	0	0.035714	0.107143	0.035714	0.071429	0.071429	0.035714	0.035714	0.035714	0.071429	0.107143	0.071429	0.035714
0	0	0	0	0	0	0	0	0	0	0	0	0	0	0	0	1	0	0	0
0.178571	0.035714	0	0.107143	0.035714	0.214286	0.071429	0.071429	0.107143	0	0	0	0	0	0	0.035714	0.035714	0	0	0.107143
0.071429	0	0.035714	0.178571	0.035714	0.035714	0	0.035714	0.142857	0.035714	0	0.107143	0.071429	0	0	0.107143	0.071429	0.035714	0	0.035714
0.035714	0	0.142857	0.178571	0.035714	0.142857	0.035714	0.071429	0	0.071429	0.035714	0	0.035714	0.035714	0	0	0.035714	0.107143	0	0.035714
0	0	0	0	0	0	0	0	1	0	0	0	0	0	0	0	0	0	0	0
0.107143	0.035714	0	0	0	0.142857	0.035714	0.107143	0.035714	0	0.035714	0	0.071429	0.107143	0	0.107143	0	0.071429	0.071429	0.071429
0	0	0	0	0	0	0	0	0	0	0	0	0	0	0	0	1	0	0	0
0	0	0.035714	0.142857	0.071429	0.142857	0	0.035714	0.035714	0.142857	0.142857	0	0.035714	0.035714	0	0.035714	0	0.071429	0	0.071429
0.107143	0.035714	0	0.035714	0.071429	0.071429	0	0	0.035714	0.071429	0.071429	0.107143	0.035714	0.142857	0	0.035714	0.071429	0.071429	0.035714	0
0.107143	0	0.142857	0.071429	0.107143	0.035714	0.035714	0	0.035714	0	0	0.035714	0.035714	0.142857	0	0.107143	0.071429	0.071429	0	0
0.107143	0.035714	0.071429	0.142857	0.035714	0.071429	0	0.035714	0	0.178571	0	0.035714	0.035714	0.071429	0	0	0.142857	0	0	0.035714
0.035714	0	0	0.107143	0	0.142857	0.035714	0.035714	0.071429	0.214286	0	0.071429	0	0	0.035714	0.107143	0.107143	0	0.035714	0
0	0	0.142857	0.071429	0.071429	0.035714	0.107143	0.071429	0	0.071429	0.035714	0	0.035714	0.035714	0.035714	0.035714	0.142857	0.035714	0	0.071429
0.035714	0	0	0.035714	0.071429	0.035714	0.071429	0	0.035714	0.142857	0	0.142857	0.035714	0.035714	0.107143	0.035714	0.107143	0.107143	0	0
MOTIF xxxxxTx_T_xxxxxxx .....T.T.......
letter-probability matrix: alength= 20 w= 15 nsites= 119 E= 1.0e+000
0.05042	0.008403	0.10084	0.117647	0.033613	0.05042	0.05042	0.07563	0.042017	0.033613	0.008403	0.058824	0.07563	0.033613	0.05042	0.067227	0.067227	0.058824	0	0.016807
0.084034	0	0.042017	0.092437	0.042017	0.07563	0.033613	0.05042	0.092437	0.084034	0.008403	0.042017	0.07563	0.016807	0.05042	0.092437	0.042017	0.058824	0.016807	0
0.07563	0.016807	0.067227	0.067227	0.033613	0.042017	0.058824	0.042017	0.07563	0.084034	0.008403	0.067227	0.05042	0.084034	0.05042	0.042017	0.042017	0.067227	0	0.02521
0.067227	0.016807	0.092437	0.042017	0.016807	0.12605	0.042017	0.016807	0.109244	0.05042	0.016807	0.008403	0.058824	0.02521	0.058824	0.07563	0.042017	0.092437	0.016807	0.02521
0.07563	0.016807	0.05042	0.05042	0.058824	0.07563	0.02521	0.067227	0	0.084034	0	0.058824	0.067227	0.042017	0.151261	0.05042	0.042017	0.058824	0	0.02521
0	0	0	0	0	0	0	0	0	0	0	0	0	0	0	0	1	0	0	0
0.134454	0.008403	0.058824	0.02521	0.042017	0.168067	0.016807	0.02521	0.02521	0.142857	0.008403	0.042017	0.058824	0.058824	0.008403	0.042017	0	0.05042	0.016807	0.067227
0	0	0	0	0	0	0	0	0	0	0	0	0	0	0	0	1	0	0	0
0.084034	0.02521	0.07563	0.058824	0.02521	0.07563	0.016807	0.05042	0.016807	0.084034	0	0.033613	0.109244	0.067227	0.033613	0.07563	0.033613	0.05042	0.008403	0.07563
0.05042	0.033613	0.092437	0.12605	0.033613	0.05042	0.016807	0	0.05042	0.12605	0.008403	0.05042	0.042017	0.016807	0.033613	0.05042	0.07563	0.10084	0.008403	0.033613
0.058824	0.02521	0.084034	0.07563	0.058824	0.05042	0.016807	0.016807	0.042017	0.067227	0.016807	0.033613	0.092437	0.05042	0.042017	0.05042	0.067227	0.084034	0.008403	0.058824
0.058824	0.008403	0.092437	0.07563	0.008403	0.067227	0.016807	0.02521	0.016807	0.084034	0.033613	0.02521	0.05042	0.05042	0.07563	0.067227	0.084034	0.109244	0.02521	0.02521
0.05042	0.008403	0.07563	0.058824	0.067227	0.07563	0.016807	0.016807	0.07563	0.042017	0.033613	0.05042	0.07563	0.058824	0.092437	0.058824	0.02521	0.07563	0	0.042017
0.033613	0.016807	0.067227	0.067227	0.033613	0.05042	0.05042	0.07563	0.12605	0.092437	0.02521	0.02521	0.042017	0.05042	0.092437	0.058824	0.02521	0.033613	0.02521	0.008403
0.07563	0	0.042017	0.067227	0.042017	0.109244	0.016807	0.02521	0.10084	0.092437	0.008403	0.084034	0.084034	0.058824	0.042017	0.058824	0.02521	0.042017	0.008403	0.016807
MOTIF xxxTKxx_T_xxxxxxx ...TK..T.......
letter-probability matrix: alength= 20 w= 15 nsites= 22 E= 1.0e+000
0.090909	0	0.136364	0.136364	0	0.090909	0.090909	0.045455	0.045455	0.045455	0	0.090909	0.045455	0.045455	0	0	0.090909	0	0.045455	0
0.045455	0	0.136364	0.045455	0.090909	0.136364	0	0.045455	0.045455	0.045455	0.045455	0.090909	0	0	0.136364	0.045455	0	0	0.045455	0.045455
0.181818	0.045455	0.090909	0	0.045455	0.045455	0.045455	0	0	0.090909	0.045455	0	0.045455	0.090909	0.045455	0	0.045455	0.181818	0	0
0	0	0	0	0	0	0	0	0	0	0	0	0	0	0	0	1	0	0	0
0	0	0	0	0	0	0	0	1	0	0	0	0	0	0	0	0	0	0	0
0.090909	0.045455	0	0.181818	0.090909	0.090909	0	0.045455	0.045455	0	0	0.090909	0	0.090909	0	0.045455	0	0.136364	0	0.045455
0.045455	0.045455	0	0.136364	0.090909	0	0.045455	0.181818	0	0.045455	0	0.045455	0	0.045455	0	0.090909	0	0.090909	0	0.136364
0	0	0	0	0	0	0	0	0	0	0	0	0	0	0	0	1	0	0	0
0.045455	0	0.136364	0.181818	0.090909	0	0	0.045455	0	0.136364	0.045455	0.045455	0.045455	0.090909	0	0.090909	0	0.045455	0	0
0.181818	0.045455	0.090909	0.045455	0	0.045455	0	0.045455	0	0.045455	0	0.090909	0.090909	0.045455	0	0.181818	0.045455	0.045455	0	0
0.272727	0.045455	0	0.090909	0.045455	0	0	0.090909	0.045455	0.090909	0	0	0.045455	0.045455	0	0.136364	0.045455	0.045455	0	0
0.045455	0	0.136364	0.090909	0	0.090909	0.045455	0.045455	0	0.090909	0	0	0.090909	0.136364	0	0.090909	0.045455	0.090909	0	0
0.136364	0	0	0	0.136364	0.136364	0	0.045455	0.045455	0.181818	0	0.045455	0	0	0.090909	0.045455	0.090909	0.045455	0	0
0.090909	0.045455	0.045455	0	0.090909	0.090909	0	0	0.045455	0	0.045455	0	0.045455	0.045455	0.090909	0.045455	0.272727	0.045455	0	0
0.136364	0.045455	0	0.181818	0	0	0.045455	0	0.272727	0.045455	0	0	0.090909	0.045455	0.045455	0	0	0.090909	0	0
MOTIF xxTxxKx_T_xxxxxxx ..T..K.T.......
letter-probability matrix: alength= 20 w= 15 nsites= 22 E= 1.0e+000
0.045455	0	0	0	0.090909	0.181818	0	0	0.045455	0.045455	0.045455	0	0.045455	0.045455	0	0.090909	0.136364	0.136364	0	0.090909
0.045455	0	0.045455	0.181818	0	0.090909	0	0	0.136364	0.136364	0	0	0.181818	0	0.045455	0.045455	0	0.090909	0	0
0	0	0	0	0	0	0	0	0	0	0	0	0	0	0	0	1	0	0	0
0.090909	0	0.090909	0.045455	0	0.045455	0.045455	0.045455	0.045455	0	0.045455	0.090909	0.045455	0.045455	0.045455	0	0.045455	0.181818	0.045455	0.045455
0	0.045455	0	0.363636	0	0.045455	0	0.045455	0	0.090909	0.045455	0.045455	0.045455	0	0.045455	0	0.136364	0.045455	0	0.045455
0	0	0	0	0	0	0	0	1	0	0	0	0	0	0	0	0	0	0	0
0.181818	0.181818	0	0.045455	0	0.045455	0	0.181818	0	0.090909	0	0.090909	0	0.090909	0	0.045455	0	0.045455	0	0
0	0	0	0	0	0	0	0	0	0	0	0	0	0	0	0	1	0	0	0
0.090909	0	0.045455	0.090909	0	0.045455	0	0.045455	0	0.136364	0.045455	0	0.045455	0.090909	0	0.136364	0.045455	0.136364	0	0.045455
0.045455	0	0.090909	0.136364	0.090909	0.090909	0.045455	0.045455	0	0.090909	0	0.045455	0.090909	0	0	0.090909	0.045455	0.090909	0	0
0.090909	0	0.090909	0.045455	0	0.227273	0.045455	0	0	0.090909	0	0	0.045455	0.090909	0	0.045455	0.090909	0.045455	0.045455	0.045455
0.045455	0	0	0.045455	0	0.090909	0.045455	0.181818	0.136364	0	0	0	0.090909	0.136364	0	0.090909	0	0.045455	0	0.090909
0.090909	0	0.045455	0.136364	0	0	0	0	0.045455	0.136364	0.090909	0.045455	0.136364	0.045455	0	0.090909	0.090909	0.045455	0	0
0.090909	0	0.045455	0.227273	0.045455	0.181818	0	0	0.090909	0	0	0	0.090909	0	0	0.045455	0.090909	0.045455	0	0.045455
0.136364	0	0.045455	0.045455	0.090909	0.045455	0.045455	0.045455	0.181818	0.045455	0	0	0.090909	0.045455	0	0.090909	0.045455	0	0	0.045455
MOTIF xTxxKxx_T_xxxxxxx .T..K..T.......
letter-probability matrix: alength= 20 w= 15 nsites= 24 E= 1.0e+000
0.125	0	0	0.125	0	0.166667	0	0.166667	0.041667	0.125	0	0	0.041667	0	0.083333	0.041667	0.083333	0	0	0
0	0	0	0	0	0	0	0	0	0	0	0	0	0	0	0	1	0	0	0
0.083333	0.041667	0.083333	0.125	0.041667	0.041667	0	0.125	0	0.041667	0	0.041667	0.083333	0	0.083333	0	0.125	0.041667	0	0.041667
0.041667	0	0	0.083333	0	0.125	0.041667	0.041667	0.208333	0.041667	0.041667	0.083333	0.083333	0.041667	0.041667	0.041667	0	0.083333	0	0
0	0	0	0	0	0	0	0	1	0	0	0	0	0	0	0	0	0	0	0
0.333333	0	0.125	0.083333	0.041667	0.125	0	0	0	0.041667	0	0	0	0.041667	0.041667	0.041667	0	0.041667	0	0.083333
0.125	0	0	0	0.125	0.166667	0	0	0	0.208333	0.083333	0.041667	0.041667	0.041667	0	0.041667	0	0.125	0	0
0	0	0	0	0	0	0	0	0	0	0	0	0	0	0	0	1	0	0	0
0.041667	0	0.083333	0.208333	0	0.083333	0.041667	0.041667	0	0.041667	0	0	0.208333	0	0	0.166667	0	0.083333	0	0
0.125	0.041667	0.083333	0.166667	0	0.125	0.041667	0.083333	0	0.041667	0	0.041667	0	0.041667	0	0.041667	0.083333	0.083333	0	0
0.041667	0	0	0.083333	0.041667	0.166667	0.041667	0.125	0	0.041667	0.083333	0	0.125	0	0	0	0	0.208333	0	0.041667
0.208333	0	0	0.208333	0	0.041667	0	0	0	0.125	0	0	0.083333	0	0.083333	0.083333	0	0.125	0	0.041667
0.166667	0.041667	0.041667	0.083333	0	0.041667	0.041667	0.083333	0	0.125	0	0.083333	0	0.041667	0	0.166667	0	0	0	0.083333
0.125	0	0	0.041667	0	0	0.041667	0.041667	0.166667	0.125	0	0.041667	0.041667	0	0.125	0.041667	0	0.208333	0	0
0.041667	0	0.041667	0.125	0.041667	0.041667	0	0.041667	0.208333	0.041667	0.041667	0	0.125	0.083333	0.041667	0.041667	0.041667	0.041667	0	0
MOTIF xxxxxKx_T_xxxxxxx .....K.T.......
letter-probability matrix: alength= 20 w= 15 nsites= 339 E= 1.0e+000
0.076696	0.023599	0.053097	0.082596	0.023599	0.053097	0.041298	0.058997	0.058997	0.115044	0.029499	0.047198	0.050147	0.026549	0.061947	0.056047	0.047198	0.056047	0.0059	0.032448
0.091445	0.017699	0.061947	0.088496	0.026549	0.082596	0.020649	0.061947	0.088496	0.070796	0.014749	0.038348	0.058997	0.044248	0.044248	0.067847	0	0.091445	0.011799	0.017699
0.085546	0.00885	0.082596	0.082596	0.053097	0.094395	0.014749	0.026549	0.070796	0.088496	0.026549	0.047198	0.053097	0.050147	0.050147	0.073746	0	0.047198	0.00885	0.035398
0.053097	0.020649	0.056047	0.097345	0.056047	0.106195	0.026549	0.047198	0.088496	0.091445	0.014749	0.056047	0.047198	0.023599	0.038348	0.044248	0.050147	0.061947	0.00885	0.011799
0.056047	0.017699	0.038348	0.064897	0.041298	0.106195	0.023599	0.041298	0.070796	0.117994	0.032448	0.067847	0.061947	0.014749	0.020649	0.058997	0.047198	0.064897	0.0059	0.047198
0	0	0	0	0	0	0	0	1	0	0	0	0	0	0	0	0	0	0	0
0.117994	0.038348	0.053097	0.126844	0.014749	0.103245	0.038348	0.058997	0.023599	0.091445	0.029499	0.035398	0.0059	0.079646	0.00885	0.082596	0	0.067847	0.0059	0.017699
0	0	0	0	0	0	0	0	0	0	0	0	0	0	0	0	1	0	0	0
0.088496	0.00885	0.050147	0.112094	0.041298	0.070796	0.032448	0.070796	0.017699	0.097345	0.026549	0.023599	0.061947	0.041298	0	0.058997	0.076696	0.088496	0.011799	0.020649
0.106195	0.017699	0.085546	0.103245	0.056047	0.088496	0.020649	0.047198	0.011799	0.067847	0.017699	0.026549	0.050147	0.044248	0.0059	0.079646	0.047198	0.085546	0.00885	0.029499
0.082596	0.00885	0.082596	0.112094	0.038348	0.056047	0.032448	0.035398	0.023599	0.064897	0.023599	0.100295	0.058997	0.064897	0	0.073746	0.067847	0.058997	0.00885	0.0059
0.079646	0.014749	0.079646	0.100295	0.044248	0.061947	0.035398	0.050147	0.00885	0.109145	0.029499	0.017699	0.041298	0.053097	0.00885	0.082596	0.070796	0.082596	0.00885	0.020649
0.076696	0.020649	0.091445	0.079646	0.041298	0.064897	0.038348	0.050147	0.041298	0.091445	0.017699	0.038348	0.047198	0.035398	0.017699	0.070796	0.058997	0.076696	0.017699	0.023599
0.070796	0.00885	0.067847	0.091445	0.053097	0.091445	0.038348	0.050147	0.056047	0.106195	0.0059	0.044248	0.056047	0.032448	0.041298	0.047198	0.020649	0.082596	0.00885	0.026549
0.076696	0.017699	0.050147	0.058997	0.041298	0.053097	0.035398	0.038348	0.141593	0.067847	0.017699	0.023599	0.058997	0.047198	0.085546	0.038348	0.047198	0.070796	0.00885	0.020649
MOTIF xxxxKxx_T_xxxxxxx ....K..T.......
letter-probability matrix: alength= 20 w= 15 nsites= 317 E= 1.0e+000
0.063091	0.022082	0.056782	0.116719	0.022082	0.044164	0.015773	0.069401	0.050473	0.069401	0.028391	0.053628	0.069401	0.031546	0.047319	0.063091	0.056782	0.066246	0.015773	0.037855
0.07571	0.015773	0.088328	0.085174	0.044164	0.066246	0.050473	0.059937	0.056782	0.07571	0.022082	0.047319	0.047319	0.0347	0.0347	0.082019	0	0.063091	0.018927	0.031546
0.088328	0.022082	0.047319	0.07571	0.044164	0.07571	0.0347	0.053628	0.056782	0.11041	0.044164	0.028391	0.041009	0.022082	0.050473	0.059937	0.037855	0.047319	0.025237	0.0347
0.11041	0.012618	0.025237	0.078864	0.028391	0.078864	0.009464	0.069401	0.078864	0.088328	0.022082	0.0347	0.066246	0.069401	0.047319	0.059937	0	0.063091	0.022082	0.0347
0	0	0	0	0	0	0	0	1	0	0	0	0	0	0	0	0	0	0	0
0.088328	0.031546	0.085174	0.094637	0.025237	0.126183	0.009464	0.050473	0	0.082019	0.018927	0.022082	0.025237	0.104101	0.044164	0.088328	0	0.069401	0.006309	0.028391
0.126183	0.012618	0.050473	0.056782	0.07571	0.113565	0.015773	0.088328	0.012618	0.129338	0.022082	0.028391	0.015773	0.047319	0.003155	0.063091	0	0.094637	0	0.044164
0	0	0	0	0	0	0	0	0	0	0	0	0	0	0	0	1	0	0	0
0.066246	0.015773	0.088328	0.097792	0.025237	0.07571	0.009464	0.078864	0.006309	0.097792	0.012618	0.025237	0.107256	0.037855	0.006309	0.100946	0.041009	0.066246	0.009464	0.031546
0.088328	0.009464	0.050473	0.141956	0.037855	0.069401	0.025237	0.059937	0.018927	0.082019	0.012618	0.066246	0.050473	0.041009	0.003155	0.069401	0.091483	0.066246	0	0.015773
0.050473	0.018927	0.082019	0.094637	0.025237	0.078864	0.025237	0.053628	0.028391	0.091483	0.018927	0.028391	0.085174	0.069401	0.006309	0.094637	0.047319	0.07571	0.009464	0.015773
0.07571	0.009464	0.059937	0.091483	0.012618	0.078864	0.044164	0.056782	0.025237	0.072555	0.0347	0.037855	0.072555	0.091483	0.009464	0.069401	0.044164	0.078864	0.009464	0.025237
0.11041	0.022082	0.07571	0.129338	0.031546	0.053628	0.031546	0.041009	0.028391	0.100946	0.018927	0.063091	0.018927	0.0347	0.0347	0.050473	0.053628	0.07571	0	0.025237
0.07571	0.015773	0.047319	0.094637	0.041009	0.053628	0.041009	0.047319	0.138801	0.085174	0.009464	0.031546	0.031546	0.037855	0.069401	0.053628	0.044164	0.037855	0.009464	0.0347
0.047319	0.015773	0.078864	0.069401	0.025237	0.0347	0.028391	0.047319	0.11041	0.094637	0.009464	0.028391	0.041009	0.031546	0.116719	0.066246	0.059937	0.059937	0.009464	0.025237
MOTIF TxxxRxx_T_xxxxxxx T...R..T.......
letter-probability matrix: alength= 20 w= 15 nsites= 21 E= 1.0e+000
0	0	0	0	0	0	0	0	0	0	0	0	0	0	0	0	1	0	0	0
0.095238	0	0	0	0.142857	0.142857	0.047619	0.142857	0	0	0	0	0.047619	0.047619	0	0.095238	0.142857	0.095238	0	0
0	0.095238	0.047619	0.047619	0	0	0	0.047619	0.047619	0.095238	0.095238	0.047619	0.047619	0	0	0.095238	0.095238	0.142857	0.095238	0
0.047619	0.047619	0	0	0	0.190476	0	0.047619	0.142857	0.142857	0.047619	0	0	0	0.095238	0.095238	0	0.047619	0.047619	0.047619
0	0	0	0	0	0	0	0	0	0	0	0	0	0	1	0	0	0	0	0
0	0	0	0.142857	0	0.238095	0.047619	0.047619	0	0.190476	0.047619	0	0	0.142857	0	0.047619	0	0.047619	0	0.047619
0.190476	0.047619	0	0.047619	0.095238	0.047619	0	0.047619	0	0.238095	0	0	0	0.047619	0	0	0	0.095238	0.047619	0.095238
0	0	0	0	0	0	0	0	0	0	0	0	0	0	0	0	1	0	0	0
0.095238	0.047619	0.047619	0.095238	0	0.142857	0	0	0	0.047619	0	0.142857	0.047619	0.047619	0	0.142857	0.095238	0	0.047619	0
0.095238	0	0	0.095238	0.095238	0.142857	0	0.047619	0.047619	0.095238	0.047619	0	0	0.047619	0	0.095238	0.047619	0.142857	0	0
0.047619	0	0.095238	0.142857	0.047619	0.047619	0.047619	0.095238	0	0.095238	0	0.047619	0.095238	0	0	0.142857	0	0.047619	0	0.047619
0	0	0.047619	0.047619	0	0.190476	0.142857	0.047619	0	0.095238	0.047619	0	0	0.095238	0	0.190476	0	0.047619	0.047619	0
0.142857	0	0.047619	0.047619	0.047619	0	0	0.047619	0.190476	0.095238	0.047619	0.047619	0.047619	0.047619	0.047619	0.095238	0	0	0	0.047619
0.047619	0	0.238095	0.190476	0.047619	0.047619	0.047619	0	0.190476	0	0.047619	0	0	0	0	0	0.095238	0.047619	0	0
0.095238	0	0	0.047619	0	0.238095	0.047619	0	0.095238	0	0	0.047619	0	0	0.142857	0.095238	0	0.142857	0	0.047619
MOTIF xxxxTxx_T_xxxxxxx ....T..T.......
letter-probability matrix: alength= 20 w= 15 nsites= 98 E= 1.0e+000
0.091837	0	0.010204	0.091837	0.030612	0.030612	0.010204	0.112245	0.142857	0.142857	0.020408	0.010204	0.030612	0.040816	0.030612	0.05102	0.061224	0.071429	0.010204	0.010204
0.020408	0	0.020408	0.091837	0.030612	0.132653	0.030612	0.05102	0.071429	0.091837	0.030612	0.05102	0.061224	0.020408	0.05102	0.132653	0.030612	0.040816	0	0.040816
0.081633	0.020408	0.081633	0.061224	0.091837	0.030612	0.040816	0.081633	0.05102	0.071429	0	0.010204	0.061224	0.020408	0.020408	0.061224	0.081633	0.081633	0.010204	0.040816
0.071429	0.020408	0.081633	0.020408	0.030612	0.091837	0.05102	0.040816	0.05102	0.102041	0.010204	0.05102	0.071429	0.040816	0.030612	0.05102	0.071429	0.05102	0.010204	0.05102
0	0	0	0	0	0	0	0	0	0	0	0	0	0	0	0	1	0	0	0
0.040816	0	0.040816	0.061224	0.05102	0.102041	0.030612	0.05102	0	0.102041	0	0.05102	0.061224	0.040816	0.183673	0.05102	0	0.081633	0	0.05102
0.153061	0.020408	0.030612	0.081633	0.040816	0.102041	0.030612	0.030612	0.05102	0.091837	0	0.081633	0.061224	0.091837	0	0.061224	0	0.05102	0	0.020408
0	0	0	0	0	0	0	0	0	0	0	0	0	0	0	0	1	0	0	0
0.122449	0.010204	0.061224	0.112245	0.030612	0.071429	0.010204	0.071429	0.040816	0.05102	0.010204	0.040816	0.071429	0.030612	0.010204	0.061224	0.05102	0.102041	0.020408	0.020408
0.112245	0	0.05102	0.071429	0.040816	0.071429	0.010204	0.040816	0.020408	0.112245	0.010204	0.020408	0.071429	0.030612	0.040816	0.091837	0.071429	0.091837	0.010204	0.030612
0.071429	0.020408	0.05102	0.081633	0.030612	0.071429	0.010204	0.030612	0.061224	0.040816	0.020408	0.061224	0.061224	0.061224	0.091837	0.081633	0.061224	0.061224	0.010204	0.020408
0.05102	0.010204	0.05102	0.061224	0.010204	0.061224	0.05102	0.030612	0.061224	0.112245	0.030612	0.061224	0.061224	0.05102	0.040816	0.061224	0.071429	0.091837	0	0.030612
0.05102	0.010204	0.040816	0.061224	0.05102	0.071429	0.010204	0.081633	0.05102	0.05102	0.030612	0.05102	0.010204	0.040816	0.061224	0.132653	0.040816	0.112245	0	0.040816
0.163265	0.010204	0.030612	0.061224	0.020408	0.05102	0.020408	0.020408	0.040816	0.091837	0.020408	0.040816	0.091837	0.05102	0.091837	0.010204	0.112245	0.061224	0	0.010204
0.091837	0.020408	0.061224	0.091837	0.010204	0.112245	0.030612	0.061224	0.081633	0.040816	0.030612	0.040816	0.05102	0.040816	0.122449	0.030612	0	0.030612	0.010204	0.040816
MOTIF xxxxRxx_T_xxxxxxx ....R..T.......
letter-probability matrix: alength= 20 w= 15 nsites= 272 E= 1.0e+000
0.077206	0.014706	0.0625	0.088235	0.055147	0.084559	0.025735	0.051471	0.084559	0.073529	0.018382	0.036765	0.073529	0.029412	0.040441	0.088235	0	0.051471	0.011029	0.033088
0.091912	0.014706	0.088235	0.066176	0.025735	0.091912	0.022059	0.044118	0.0625	0.084559	0.040441	0.007353	0.040441	0.047794	0.047794	0.069853	0.040441	0.077206	0.011029	0.025735
0.066176	0.025735	0.055147	0.058824	0.040441	0.077206	0.040441	0.055147	0.047794	0.102941	0.029412	0.029412	0.033088	0.040441	0.058824	0.084559	0.044118	0.077206	0.011029	0.022059
0.095588	0.014706	0.036765	0.058824	0.033088	0.073529	0.022059	0.058824	0.044118	0.117647	0.014706	0.047794	0.051471	0.047794	0.055147	0.069853	0.036765	0.0625	0.007353	0.051471
0	0	0	0	0	0	0	0	0	0	0	0	0	0	1	0	0	0	0	0
0.073529	0.029412	0.102941	0.110294	0.051471	0.099265	0.014706	0.036765	0	0.106618	0.036765	0.003676	0.022059	0.091912	0.051471	0.047794	0	0.069853	0.011029	0.040441
0.132353	0.011029	0.069853	0.058824	0.091912	0.084559	0.022059	0.055147	0.007353	0.154412	0.014706	0.047794	0.033088	0.047794	0.003676	0.040441	0	0.044118	0.018382	0.0625
0	0	0	0	0	0	0	0	0	0	0	0	0	0	0	0	1	0	0	0
0.099265	0.014706	0.080882	0.069853	0.022059	0.080882	0.022059	0.040441	0.007353	0.055147	0.018382	0.044118	0.106618	0.044118	0.011029	0.080882	0.055147	0.110294	0.011029	0.025735
0.099265	0.007353	0.102941	0.073529	0.047794	0.080882	0.014706	0.040441	0.014706	0.084559	0.007353	0.044118	0.095588	0.022059	0.011029	0.069853	0.055147	0.077206	0.011029	0.040441
0.084559	0.011029	0.051471	0.125	0.055147	0.088235	0.033088	0.040441	0.003676	0.084559	0.014706	0.025735	0.077206	0.0625	0	0.069853	0.055147	0.0625	0	0.055147
0.102941	0.007353	0.044118	0.080882	0.044118	0.099265	0.018382	0.080882	0.014706	0.125	0.055147	0.014706	0.033088	0.047794	0.014706	0.066176	0.0625	0.058824	0	0.029412
0.095588	0.007353	0.0625	0.077206	0.051471	0.055147	0.044118	0.040441	0.044118	0.080882	0.018382	0.022059	0.091912	0.055147	0.036765	0.066176	0.069853	0.0625	0.007353	0.011029
0.069853	0.007353	0.044118	0.066176	0.025735	0.051471	0.0625	0.055147	0.069853	0.073529	0.022059	0.040441	0.047794	0.044118	0.113971	0.044118	0.051471	0.073529	0.003676	0.033088
0.077206	0	0.0625	0.051471	0.033088	0.125	0.036765	0.025735	0.113971	0.102941	0.014706	0.029412	0.033088	0.040441	0.102941	0.055147	0.025735	0.0625	0	0.007353
MOTIF xxxxxRQ_T_xxxxxxx .....RQT.......
letter-probability matrix: alength= 20 w= 15 nsites= 29 E= 1.0e+000
0.137931	0	0	0	0	0.137931	0.034483	0.034483	0	0.206897	0	0	0.068966	0.068966	0.068966	0	0.068966	0.137931	0	0.034483
0	0.034483	0	0.137931	0.034483	0.068966	0.068966	0.103448	0.034483	0.137931	0.034483	0	0.034483	0.068966	0.034483	0.068966	0.034483	0.103448	0	0
0.241379	0	0.103448	0	0.034483	0.103448	0.068966	0.034483	0.034483	0.068966	0	0	0.068966	0.034483	0.068966	0.068966	0.034483	0	0	0.034483
0.103448	0	0.034483	0.068966	0	0.068966	0	0.068966	0.034483	0.103448	0	0.103448	0.068966	0.068966	0.068966	0.137931	0	0.034483	0	0.034483
0.103448	0	0.034483	0.034483	0	0.172414	0.068966	0.068966	0	0.206897	0.068966	0.034483	0.034483	0	0	0.034483	0	0.103448	0	0.034483
0	0	0	0	0	0	0	0	0	0	0	0	0	0	1	0	0	0	0	0
0	0	0	0	0	0	0	0	0	0	0	0	0	1	0	0	0	0	0	0
0	0	0	0	0	0	0	0	0	0	0	0	0	0	0	0	1	0	0	0
0.172414	0	0.034483	0.068966	0.034483	0.103448	0	0.034483	0	0.103448	0.034483	0	0.068966	0.034483	0	0.068966	0.103448	0.103448	0.034483	0
0.034483	0	0	0.068966	0	0	0.034483	0	0	0.103448	0	0	0.103448	0.172414	0	0.241379	0.137931	0.068966	0	0.034483
0.068966	0	0	0.068966	0	0.103448	0	0.103448	0	0.137931	0.034483	0.068966	0	0.103448	0.034483	0.068966	0.034483	0.068966	0.034483	0.068966
0.068966	0	0.068966	0.103448	0.068966	0.068966	0	0.103448	0	0.103448	0.068966	0	0.034483	0.068966	0	0.068966	0.068966	0.034483	0	0.068966
0.172414	0.034483	0.068966	0.034483	0	0.103448	0.034483	0	0	0.103448	0.034483	0.068966	0.034483	0.068966	0	0.034483	0.068966	0.137931	0	0
0.068966	0	0.034483	0.034483	0.034483	0.034483	0.034483	0.068966	0.068966	0.068966	0.034483	0.034483	0.103448	0.068966	0	0.034483	0.137931	0.068966	0	0.068966
0.103448	0	0	0.103448	0	0.034483	0.034483	0	0.172414	0.344828	0.034483	0	0.068966	0	0.034483	0	0	0.034483	0	0.034483
MOTIF xxxKxxG_T_xxxxxxx ...K..GT.......
letter-probability matrix: alength= 20 w= 15 nsites= 34 E= 1.0e+000
0.117647	0	0.029412	0.029412	0.088235	0.029412	0.029412	0.029412	0.147059	0.058824	0	0.029412	0	0.117647	0.058824	0.058824	0	0.088235	0	0.088235
0.264706	0.029412	0.029412	0.058824	0.058824	0.117647	0	0	0.029412	0.117647	0	0.029412	0	0.029412	0.058824	0.088235	0.029412	0.058824	0	0
0.029412	0	0	0.147059	0.058824	0.058824	0	0.029412	0.058824	0.058824	0.205882	0.058824	0.029412	0.029412	0	0	0.088235	0.117647	0.029412	0
0	0	0	0	0	0	0	0	1	0	0	0	0	0	0	0	0	0	0	0
0.058824	0	0.147059	0.117647	0.029412	0.323529	0	0.088235	0	0.117647	0	0	0	0	0	0.058824	0	0.058824	0	0
0.147059	0	0	0.058824	0	0.029412	0	0.029412	0	0.264706	0.029412	0.176471	0.029412	0.117647	0.058824	0.029412	0	0.029412	0	0
0	0	0	0	0	1	0	0	0	0	0	0	0	0	0	0	0	0	0	0
0	0	0	0	0	0	0	0	0	0	0	0	0	0	0	0	1	0	0	0
0.117647	0	0.294118	0.029412	0	0.029412	0.029412	0.088235	0	0.029412	0	0	0.117647	0	0	0.088235	0.088235	0.029412	0	0.058824
0.058824	0	0.147059	0.205882	0	0.029412	0.058824	0.029412	0.029412	0.058824	0	0.058824	0.117647	0	0	0.088235	0.088235	0.029412	0	0
0.058824	0.029412	0.147059	0.117647	0	0.117647	0.058824	0.058824	0	0.029412	0.029412	0.029412	0.029412	0.029412	0.058824	0.058824	0.029412	0.117647	0	0
0.088235	0	0.058824	0.176471	0.029412	0.029412	0.029412	0.088235	0	0.088235	0	0.029412	0.029412	0.029412	0	0.058824	0.176471	0.058824	0	0.029412
0.088235	0	0.058824	0.058824	0.058824	0.029412	0.029412	0.176471	0	0.147059	0.029412	0.117647	0	0	0	0.029412	0.058824	0.117647	0	0
0.088235	0	0.058824	0.058824	0	0.058824	0	0.294118	0.058824	0.058824	0.058824	0.029412	0.058824	0.029412	0	0	0.029412	0.117647	0	0
0.029412	0	0.058824	0.088235	0.029412	0.058824	0.029412	0	0.058824	0.117647	0.029412	0	0.058824	0.029412	0.176471	0.088235	0.058824	0	0.058824	0.029412
MOTIF xxxxxRx_T_xxxxxxx .....R.T.......
letter-probability matrix: alength= 20 w= 15 nsites= 198 E= 1.0e+000
0.045455	0.030303	0.050505	0.085859	0.035354	0.070707	0.015152	0.055556	0.075758	0.055556	0.030303	0.060606	0.045455	0.060606	0.060606	0.070707	0.080808	0.030303	0.020202	0.020202
0.070707	0.005051	0.045455	0.080808	0.030303	0.09596	0.010101	0.050505	0.070707	0.070707	0.050505	0.025253	0.075758	0.040404	0.025253	0.090909	0.055556	0.060606	0.020202	0.025253
0.075758	0.030303	0.075758	0.055556	0.045455	0.040404	0.025253	0.040404	0.065657	0.075758	0.015152	0.040404	0.075758	0.060606	0.035354	0.080808	0.070707	0.070707	0.010101	0.010101
0.060606	0.030303	0.045455	0.050505	0.040404	0.085859	0.015152	0.065657	0.055556	0.085859	0.030303	0.045455	0.035354	0.050505	0.055556	0.075758	0.085859	0.045455	0.015152	0.025253
0.085859	0.035354	0.085859	0.070707	0.065657	0.070707	0.030303	0.055556	0	0.131313	0.020202	0.050505	0.045455	0.050505	0	0.080808	0	0.060606	0.005051	0.055556
0	0	0	0	0	0	0	0	0	0	0	0	0	0	1	0	0	0	0	0
0.080808	0.09596	0.025253	0.151515	0.055556	0.085859	0.005051	0.050505	0.025253	0.121212	0.025253	0.060606	0.025253	0	0.005051	0.111111	0	0.050505	0.015152	0.010101
0	0	0	0	0	0	0	0	0	0	0	0	0	0	0	0	1	0	0	0
0.10101	0.015152	0.055556	0.065657	0.030303	0.09596	0.015152	0.040404	0.025253	0.090909	0.010101	0.025253	0.080808	0.045455	0	0.080808	0.075758	0.09596	0.035354	0.015152
0.111111	0.010101	0.070707	0.121212	0.020202	0.080808	0.035354	0.065657	0.015152	0.075758	0.015152	0.015152	0.055556	0.050505	0.010101	0.111111	0.065657	0.035354	0	0.035354
0.070707	0.025253	0.060606	0.121212	0.025253	0.075758	0.040404	0.030303	0	0.080808	0.020202	0.040404	0.080808	0.060606	0.025253	0.075758	0.075758	0.060606	0.005051	0.025253
0.070707	0.020202	0.055556	0.10101	0.060606	0.045455	0.045455	0.050505	0.005051	0.09596	0.025253	0.035354	0.055556	0.030303	0.010101	0.080808	0.070707	0.111111	0.015152	0.015152
0.09596	0.025253	0.060606	0.080808	0.030303	0.050505	0.055556	0.045455	0.015152	0.080808	0.040404	0.030303	0.065657	0.070707	0.015152	0.090909	0.070707	0.045455	0.005051	0.025253
0.09596	0.005051	0.040404	0.075758	0.050505	0.070707	0.070707	0.040404	0.065657	0.106061	0.005051	0.040404	0.050505	0.045455	0.055556	0.075758	0.030303	0.050505	0	0.025253
0.065657	0.045455	0.075758	0.050505	0.025253	0.080808	0.025253	0.025253	0.050505	0.126263	0.030303	0.015152	0.045455	0.040404	0.090909	0.065657	0.050505	0.065657	0.005051	0.020202
MOTIF xxxxxxG_T_xxxxxxx ......GT.......
letter-probability matrix: alength= 20 w= 15 nsites= 216 E= 1.0e+000
0.101852	0.00463	0.064815	0.041667	0.032407	0.115741	0.027778	0.037037	0.106481	0.092593	0.023148	0.037037	0.032407	0.037037	0.041667	0.050926	0.050926	0.092593	0	0.009259
0.083333	0.013889	0.064815	0.078704	0.009259	0.050926	0.069444	0.050926	0.046296	0.078704	0.018519	0.041667	0.092593	0.046296	0.074074	0.023148	0.055556	0.083333	0	0.018519
0.101852	0.013889	0.087963	0.078704	0.023148	0.087963	0.050926	0.078704	0.078704	0.037037	0.00463	0.032407	0.041667	0.041667	0.055556	0.069444	0.027778	0.069444	0.00463	0.013889
0.087963	0.018519	0.037037	0.125	0.023148	0.087963	0.009259	0.097222	0	0.074074	0.027778	0.055556	0.037037	0.055556	0.050926	0.078704	0.050926	0.069444	0	0.013889
0.12037	0.00463	0.083333	0.12037	0.018519	0.143519	0.013889	0.050926	0	0.097222	0.027778	0.018519	0.041667	0.037037	0	0.138889	0	0.064815	0.009259	0.009259
0.106481	0.00463	0.138889	0.069444	0.046296	0.101852	0.018519	0.041667	0	0.087963	0.037037	0.055556	0.050926	0.046296	0	0.092593	0	0.083333	0.009259	0.009259
0	0	0	0	0	1	0	0	0	0	0	0	0	0	0	0	0	0	0	0
0	0	0	0	0	0	0	0	0	0	0	0	0	0	0	0	1	0	0	0
0.111111	0.013889	0.018519	0.078704	0.037037	0.060185	0.018519	0.046296	0.027778	0.069444	0.032407	0.041667	0.092593	0.050926	0.018519	0.027778	0.101852	0.092593	0.023148	0.037037
0.083333	0.00463	0.060185	0.074074	0.041667	0.111111	0.009259	0.023148	0.060185	0.078704	0.041667	0.064815	0.055556	0.037037	0.055556	0.064815	0.087963	0.027778	0.00463	0.013889
0.069444	0.023148	0.050926	0.074074	0.023148	0.069444	0.018519	0.050926	0.064815	0.069444	0.009259	0.027778	0.060185	0.032407	0.050926	0.12037	0.041667	0.106481	0.013889	0.023148
0.111111	0.027778	0.060185	0.074074	0.037037	0.055556	0.032407	0.023148	0.064815	0.074074	0.00463	0.013889	0.060185	0.041667	0.074074	0.087963	0.069444	0.074074	0.009259	0.00463
0.083333	0.023148	0.032407	0.087963	0.032407	0.111111	0.009259	0.069444	0.078704	0.092593	0.013889	0.046296	0.027778	0.018519	0.050926	0.046296	0.041667	0.069444	0.009259	0.055556
0.064815	0.018519	0.018519	0.069444	0.018519	0.092593	0.027778	0.101852	0.074074	0.106481	0.013889	0.041667	0.018519	0.050926	0.064815	0.050926	0.060185	0.087963	0.00463	0.013889
0.12037	0.013889	0.037037	0.046296	0.018519	0.064815	0.009259	0.041667	0.074074	0.064815	0.032407	0.013889	0.064815	0.069444	0.074074	0.069444	0.055556	0.097222	0.009259	0.023148
MOTIF xxxxxxx_T_xxxxxxK .......T......K
letter-probability matrix: alength= 20 w= 15 nsites= 152 E= 1.0e+000
0.072368	0.006579	0.078947	0.098684	0.026316	0.059211	0.032895	0.046053	0.078947	0.085526	0.026316	0.019737	0.065789	0.085526	0.065789	0.059211	0.032895	0.046053	0.006579	0.006579
0.092105	0.019737	0.032895	0.078947	0.026316	0.039474	0.039474	0.052632	0.072368	0.092105	0.006579	0.032895	0.019737	0.039474	0.059211	0.085526	0.092105	0.078947	0.006579	0.032895
0.072368	0.006579	0.078947	0.078947	0.046053	0.085526	0.065789	0.026316	0.046053	0.111842	0	0.006579	0.026316	0.046053	0.046053	0.085526	0.065789	0.072368	0	0.032895
0.085526	0	0.052632	0.078947	0.032895	0.085526	0.046053	0.032895	0.105263	0.046053	0.006579	0.039474	0.065789	0.032895	0.098684	0.026316	0.059211	0.065789	0	0.039474
0.085526	0.026316	0.131579	0.078947	0.019737	0.131579	0.039474	0.059211	0	0.072368	0.026316	0.052632	0.059211	0.032895	0	0.072368	0	0.092105	0.013158	0.006579
0.125	0	0.046053	0.059211	0.052632	0.111842	0.039474	0.065789	0	0.144737	0.006579	0.052632	0.065789	0.039474	0	0.098684	0	0.046053	0	0.046053
0.138158	0.006579	0.065789	0.131579	0.032895	0	0.026316	0.046053	0.019737	0.138158	0.019737	0.065789	0.065789	0.085526	0.006579	0.085526	0	0.019737	0.006579	0.039474
0	0	0	0	0	0	0	0	0	0	0	0	0	0	0	0	1	0	0	0
0.138158	0.019737	0.013158	0.131579	0.032895	0.046053	0.019737	0.046053	0.019737	0.065789	0.039474	0.059211	0.078947	0.032895	0.026316	0.059211	0.052632	0.072368	0.019737	0.026316
0.098684	0.013158	0.059211	0.151316	0.032895	0.059211	0.019737	0.065789	0.032895	0.059211	0.006579	0.019737	0.032895	0.052632	0.052632	0.052632	0.046053	0.072368	0.019737	0.052632
0.059211	0.013158	0.092105	0.098684	0.019737	0.046053	0.013158	0.039474	0.039474	0.157895	0.019737	0.078947	0.032895	0.046053	0.019737	0.032895	0.085526	0.052632	0.013158	0.039474
0.046053	0.013158	0.085526	0.131579	0.032895	0.078947	0.006579	0.078947	0.052632	0.092105	0.019737	0.059211	0.032895	0.026316	0.019737	0.085526	0.065789	0.059211	0	0.013158
0.125	0.006579	0.078947	0.085526	0.013158	0.039474	0.013158	0.032895	0.059211	0.144737	0.046053	0.032895	0.032895	0.039474	0.052632	0.065789	0.046053	0.059211	0	0.026316
0.078947	0.019737	0.052632	0.078947	0.046053	0.072368	0.013158	0.052632	0.098684	0.078947	0.026316	0.046053	0.092105	0.046053	0.046053	0.032895	0.052632	0.026316	0.006579	0.032895
0	0	0	0	0	0	0	0	1	0	0	0	0	0	0	0	0	0	0	0
MOTIF xxxxxxA_T_xxxxxxx ......AT.......
letter-probability matrix: alength= 20 w= 15 nsites= 178 E= 1.0e+000
0.095506	0.005618	0.061798	0.078652	0.02809	0.08427	0.022472	0.039326	0.078652	0.073034	0.011236	0.044944	0.05618	0.039326	0.117978	0.061798	0.022472	0.061798	0.005618	0.011236
0.106742	0.016854	0.022472	0.078652	0.022472	0.08427	0.016854	0.02809	0.067416	0.151685	0.011236	0.033708	0.02809	0.044944	0.101124	0.02809	0.039326	0.089888	0	0.02809
0.106742	0.016854	0.117978	0.151685	0.016854	0.061798	0.033708	0.022472	0.067416	0.08427	0.005618	0.022472	0.02809	0.039326	0.061798	0.067416	0.02809	0.039326	0.005618	0.022472
0.11236	0.005618	0.067416	0.08427	0.039326	0.050562	0.016854	0.067416	0.123596	0.05618	0.011236	0.039326	0.02809	0.050562	0.061798	0.033708	0.011236	0.106742	0	0.033708
0.129213	0.022472	0.089888	0.140449	0.033708	0.073034	0.022472	0.033708	0	0.095506	0.044944	0.039326	0.044944	0.078652	0	0.050562	0	0.08427	0	0.016854
0.129213	0.011236	0.05618	0.095506	0.039326	0.05618	0.005618	0.134831	0	0.106742	0.067416	0.022472	0.044944	0.044944	0	0.067416	0	0.089888	0	0.02809
1	0	0	0	0	0	0	0	0	0	0	0	0	0	0	0	0	0	0	0
0	0	0	0	0	0	0	0	0	0	0	0	0	0	0	0	1	0	0	0
0.089888	0.005618	0.044944	0.11236	0.044944	0.146067	0.016854	0.016854	0.044944	0.078652	0.016854	0.033708	0.050562	0.050562	0.016854	0.044944	0.016854	0.078652	0.016854	0.073034
0.101124	0.022472	0.050562	0.05618	0.016854	0.061798	0.02809	0.05618	0.050562	0.067416	0.022472	0.039326	0.044944	0.05618	0.089888	0.089888	0.05618	0.067416	0	0.022472
0.123596	0.016854	0.061798	0.050562	0.005618	0.033708	0.016854	0.039326	0.08427	0.11236	0.016854	0.044944	0.067416	0.05618	0.078652	0.08427	0.05618	0.033708	0.005618	0.011236
0.050562	0.011236	0.08427	0.061798	0.022472	0.044944	0.022472	0.078652	0.044944	0.191011	0.016854	0.05618	0.044944	0.044944	0.033708	0.05618	0.044944	0.05618	0.005618	0.02809
0.08427	0.02809	0.05618	0.095506	0	0.05618	0.016854	0.02809	0.050562	0.157303	0.016854	0.039326	0.039326	0.02809	0.067416	0.101124	0.05618	0.061798	0	0.016854
0.095506	0	0.033708	0.134831	0.011236	0.050562	0.022472	0.02809	0.101124	0.073034	0.022472	0.02809	0.073034	0.05618	0.05618	0.08427	0.08427	0.044944	0	0
0.101124	0.02809	0.061798	0.089888	0.039326	0.134831	0.016854	0.039326	0	0.101124	0.022472	0.039326	0.022472	0.050562	0.078652	0.044944	0.073034	0.050562	0	0.005618
MOTIF KxxxxxE_T_xxxxxxx K.....ET.......
letter-probability matrix: alength= 20 w= 15 nsites= 31 E= 1.0e+000
0	0	0	0	0	0	0	0	1	0	0	0	0	0	0	0	0	0	0	0
0.096774	0.032258	0	0.032258	0	0.064516	0.129032	0.032258	0.064516	0.193548	0	0.032258	0	0.032258	0.064516	0.064516	0.032258	0.064516	0	0.064516
0.096774	0	0.064516	0.064516	0.032258	0	0.129032	0.032258	0.096774	0.129032	0.032258	0.064516	0.032258	0.032258	0.096774	0.032258	0	0	0.032258	0.032258
0.032258	0	0.064516	0.225806	0.032258	0.032258	0	0	0.064516	0.096774	0.032258	0.032258	0	0.129032	0.129032	0	0.032258	0.064516	0	0.032258
0.129032	0.096774	0.096774	0.096774	0.096774	0.193548	0	0.032258	0	0.129032	0	0	0.032258	0	0	0.032258	0	0.032258	0	0.032258
0.064516	0	0	0.129032	0.032258	0.16129	0	0	0	0.16129	0.064516	0.064516	0.032258	0.032258	0	0.032258	0	0.16129	0	0.064516
0	0	0	1	0	0	0	0	0	0	0	0	0	0	0	0	0	0	0	0
0	0	0	0	0	0	0	0	0	0	0	0	0	0	0	0	1	0	0	0
0	0	0.064516	0.129032	0	0.129032	0.032258	0.064516	0	0.16129	0	0	0.032258	0.096774	0.096774	0.064516	0.032258	0.064516	0.032258	0
0.032258	0.032258	0.064516	0.096774	0.16129	0.096774	0.032258	0.032258	0.032258	0.129032	0.032258	0.032258	0	0.032258	0.032258	0.064516	0.032258	0.064516	0	0
0.032258	0	0	0.129032	0	0	0.032258	0.064516	0	0.129032	0	0.032258	0.064516	0.032258	0.193548	0.16129	0.032258	0.096774	0	0
0.064516	0	0	0.064516	0.032258	0	0.064516	0.032258	0.064516	0.064516	0	0.032258	0.064516	0.064516	0.096774	0.096774	0.096774	0.096774	0.032258	0.032258
0.032258	0.032258	0.129032	0	0.064516	0	0.064516	0.096774	0.064516	0.096774	0.064516	0	0.032258	0	0	0.129032	0.064516	0.064516	0	0.064516
0.032258	0	0.064516	0.096774	0	0.064516	0	0.032258	0.16129	0.032258	0.032258	0.096774	0.064516	0.032258	0.096774	0.064516	0.064516	0.064516	0	0
0.032258	0.032258	0.032258	0.064516	0	0.064516	0.129032	0.064516	0	0.032258	0.032258	0	0.032258	0.032258	0.129032	0	0.064516	0.225806	0	0.032258
MOTIF xxTxxxx_T_xxxxxxx ..T....T.......
letter-probability matrix: alength= 20 w= 15 nsites= 49 E= 1.0e+000
0.142857	0.020408	0.040816	0.061224	0.020408	0.081633	0.040816	0.040816	0.081633	0.020408	0	0.020408	0.040816	0.020408	0.081633	0.163265	0.040816	0.040816	0	0.040816
0.102041	0	0.020408	0.020408	0.040816	0.061224	0.061224	0.163265	0.081633	0.040816	0.020408	0.061224	0.040816	0.020408	0.081633	0.020408	0.081633	0.081633	0	0
0	0	0	0	0	0	0	0	0	0	0	0	0	0	0	0	1	0	0	0
0.061224	0	0.040816	0.102041	0.040816	0.040816	0.020408	0.081633	0.102041	0.061224	0.040816	0.020408	0	0.040816	0.183673	0.061224	0.040816	0.061224	0	0
0.040816	0	0.061224	0.142857	0.061224	0.081633	0.040816	0.020408	0	0.102041	0.040816	0.020408	0.102041	0.122449	0	0.122449	0	0.040816	0	0
0.102041	0	0.040816	0.081633	0.020408	0.204082	0.020408	0.081633	0	0.061224	0	0.061224	0.061224	0.061224	0	0.061224	0	0.122449	0	0.020408
0	0.020408	0.061224	0.081633	0.061224	0	0	0.061224	0.040816	0.061224	0	0.020408	0.122449	0.122449	0.040816	0.122449	0	0.102041	0.020408	0.061224
0	0	0	0	0	0	0	0	0	0	0	0	0	0	0	0	1	0	0	0
0.081633	0.020408	0	0.142857	0.020408	0.061224	0.040816	0.020408	0.020408	0.061224	0	0.102041	0.102041	0.040816	0.020408	0.081633	0.061224	0.102041	0	0.020408
0.081633	0.020408	0.040816	0.122449	0.081633	0	0.020408	0.061224	0	0.142857	0.020408	0.061224	0.040816	0.020408	0.020408	0.122449	0.061224	0.061224	0	0.020408
0.061224	0.020408	0.061224	0.102041	0.040816	0.102041	0.020408	0.040816	0.020408	0.163265	0	0.020408	0.102041	0.020408	0	0.020408	0.061224	0.081633	0.020408	0.040816
0.081633	0.061224	0.081633	0.081633	0.061224	0.081633	0.081633	0.061224	0.020408	0.040816	0.020408	0.040816	0.061224	0.061224	0.081633	0	0.040816	0.040816	0	0
0.122449	0.061224	0.061224	0.142857	0.040816	0.061224	0	0	0.020408	0.102041	0.020408	0	0.122449	0.081633	0.040816	0.040816	0.020408	0.040816	0	0.020408
0.081633	0.040816	0.061224	0.081633	0.061224	0.040816	0	0.061224	0.020408	0.061224	0.040816	0.020408	0.040816	0.040816	0.020408	0.102041	0.040816	0.163265	0.020408	0
0.040816	0	0.081633	0.142857	0.020408	0.081633	0.040816	0.040816	0	0.081633	0.020408	0.020408	0.122449	0.020408	0.122449	0.020408	0.061224	0.081633	0	0
MOTIF xxxKxxx_T_xxxxxxx ...K...T.......
letter-probability matrix: alength= 20 w= 15 nsites= 104 E= 1.0e+000
0.057692	0.009615	0.076923	0.057692	0.019231	0.057692	0.048077	0.076923	0.028846	0.125	0.009615	0.115385	0.028846	0.019231	0.096154	0.038462	0.019231	0.105769	0	0.009615
0.067308	0.019231	0.038462	0.057692	0.076923	0.086538	0.019231	0.057692	0.105769	0.115385	0.019231	0.048077	0.057692	0.057692	0.048077	0.019231	0.028846	0.038462	0.038462	0
0.163462	0.009615	0.076923	0.067308	0.028846	0.048077	0.028846	0.086538	0.096154	0.105769	0	0.019231	0.048077	0.048077	0.028846	0.057692	0	0.038462	0.038462	0.009615
0	0	0	0	0	0	0	0	1	0	0	0	0	0	0	0	0	0	0	0
0.144231	0.048077	0.067308	0.096154	0.019231	0.096154	0.009615	0.028846	0	0.067308	0.038462	0.086538	0.019231	0.115385	0	0.067308	0	0.076923	0	0.019231
0.134615	0.028846	0.076923	0.125	0.028846	0.038462	0.028846	0.057692	0	0.134615	0	0	0.067308	0.057692	0	0.125	0	0.076923	0	0.019231
0	0.009615	0.048077	0.125	0.105769	0	0.038462	0.067308	0.009615	0.086538	0.028846	0.057692	0.057692	0.096154	0.009615	0.144231	0	0.096154	0	0.019231
0	0	0	0	0	0	0	0	0	0	0	0	0	0	0	0	1	0	0	0
0.067308	0.019231	0.048077	0.125	0.038462	0.096154	0.048077	0.057692	0	0.115385	0.019231	0.028846	0.057692	0.057692	0	0.067308	0.038462	0.067308	0.028846	0.019231
0.057692	0.019231	0.096154	0.105769	0.057692	0.115385	0.038462	0.028846	0.019231	0.057692	0	0.076923	0.028846	0.038462	0.019231	0.057692	0.067308	0.048077	0.028846	0.038462
0.086538	0.048077	0.067308	0.067308	0	0.096154	0.057692	0.038462	0.009615	0.048077	0.009615	0.057692	0.115385	0.048077	0.009615	0.067308	0.048077	0.086538	0.019231	0.019231
0.038462	0.048077	0.038462	0.086538	0.057692	0.086538	0.019231	0.067308	0.009615	0.086538	0.009615	0.067308	0.048077	0.067308	0.019231	0.115385	0.009615	0.086538	0.019231	0.019231
0.057692	0	0.019231	0.086538	0.019231	0.038462	0.057692	0.028846	0.105769	0.153846	0	0.067308	0.057692	0.038462	0.057692	0.076923	0.048077	0.057692	0	0.028846
0.105769	0.028846	0.048077	0.038462	0.019231	0.048077	0.038462	0.048077	0.134615	0.057692	0.038462	0.019231	0.019231	0.076923	0.086538	0.019231	0.057692	0.057692	0.009615	0.048077
0.048077	0.009615	0.105769	0.057692	0.038462	0.115385	0.019231	0.076923	0	0.096154	0.028846	0.028846	0.009615	0.057692	0.096154	0.057692	0.057692	0.067308	0.009615	0.019231
MOTIF Txxxxxx_T_xxxxxxx T......T.......
letter-probability matrix: alength= 20 w= 15 nsites= 45 E= 1.0e+000
0	0	0	0	0	0	0	0	0	0	0	0	0	0	0	0	1	0	0	0
0.044444	0.022222	0.044444	0.066667	0.066667	0.111111	0.022222	0	0.177778	0.066667	0	0	0.088889	0.066667	0.088889	0	0.022222	0.088889	0.022222	0
0.044444	0	0.022222	0.088889	0	0.111111	0.044444	0.044444	0.111111	0.111111	0.022222	0.066667	0.044444	0.044444	0.066667	0.111111	0	0.044444	0	0.022222
0.066667	0	0.111111	0.111111	0	0.111111	0	0	0	0.022222	0	0.066667	0.088889	0.044444	0.022222	0.133333	0.022222	0.155556	0	0.044444
0.044444	0	0.133333	0.066667	0.088889	0.177778	0.022222	0.044444	0	0.044444	0	0.022222	0.022222	0.022222	0	0.133333	0	0.133333	0.022222	0.022222
0.088889	0.022222	0.155556	0.066667	0.066667	0.111111	0	0.088889	0	0.066667	0.022222	0.111111	0.022222	0	0	0.133333	0	0.044444	0	0
0	0.022222	0.022222	0.066667	0.133333	0	0.111111	0.044444	0.044444	0.044444	0.022222	0.111111	0.022222	0.088889	0	0.088889	0	0.066667	0	0.111111
0	0	0	0	0	0	0	0	0	0	0	0	0	0	0	0	1	0	0	0
0.044444	0	0	0.022222	0	0.022222	0.022222	0.066667	0.088889	0.133333	0.022222	0.022222	0.088889	0.111111	0.022222	0.022222	0.155556	0.111111	0.022222	0.022222
0.066667	0	0.044444	0.088889	0	0.044444	0	0.066667	0.088889	0.088889	0	0.111111	0.044444	0	0.088889	0.022222	0.088889	0.088889	0	0.066667
0.088889	0.022222	0.044444	0.133333	0	0.111111	0	0.022222	0.111111	0.066667	0.022222	0.044444	0.044444	0	0.044444	0.088889	0.088889	0.066667	0	0
0.088889	0	0	0.2	0.022222	0.088889	0.022222	0.022222	0.133333	0.044444	0	0	0	0.022222	0.066667	0.066667	0.088889	0.088889	0	0.044444
0.044444	0	0	0.088889	0.111111	0.133333	0.022222	0.088889	0.066667	0.088889	0	0.022222	0.044444	0.022222	0.111111	0.044444	0.044444	0	0	0.066667
0.088889	0	0.066667	0.111111	0.044444	0.088889	0	0.044444	0.111111	0.088889	0	0.022222	0	0.066667	0.088889	0.066667	0.044444	0.044444	0	0.022222
0.044444	0.022222	0.111111	0.088889	0.066667	0.066667	0.022222	0.066667	0	0.044444	0	0.044444	0	0.022222	0.088889	0.177778	0	0.066667	0.044444	0.022222
MOTIF xxxTxxx_T_xxxxxxx ...T...T.......
letter-probability matrix: alength= 20 w= 15 nsites= 34 E= 1.0e+000
0.088235	0.029412	0.029412	0.029412	0	0	0.088235	0.117647	0.117647	0.088235	0	0.029412	0.058824	0.029412	0.058824	0.088235	0	0.147059	0	0
0.058824	0	0.176471	0.147059	0.029412	0.058824	0	0.117647	0.029412	0.029412	0	0.029412	0.029412	0	0.029412	0.117647	0.029412	0.117647	0	0
0.029412	0.058824	0.088235	0.029412	0.117647	0.088235	0.029412	0.088235	0.058824	0.058824	0.029412	0.029412	0.029412	0	0.088235	0.088235	0	0.029412	0	0.058824
0	0	0	0	0	0	0	0	0	0	0	0	0	0	0	0	1	0	0	0
0.029412	0	0.117647	0.147059	0.029412	0.117647	0.058824	0.029412	0	0.088235	0.029412	0.058824	0.029412	0.029412	0	0.147059	0	0.058824	0	0.029412
0.117647	0.029412	0.088235	0.088235	0.088235	0.088235	0.029412	0	0	0.058824	0	0.029412	0.029412	0.088235	0	0.117647	0	0.147059	0	0
0	0	0.029412	0.147059	0.029412	0	0	0	0	0.235294	0	0.029412	0.117647	0.176471	0	0.088235	0	0.117647	0	0.029412
0	0	0	0	0	0	0	0	0	0	0	0	0	0	0	0	1	0	0	0
0.117647	0.058824	0.058824	0.176471	0.029412	0.029412	0.029412	0.088235	0.058824	0.117647	0.029412	0.029412	0.029412	0	0.029412	0.029412	0.058824	0.029412	0	0
0.117647	0.029412	0.147059	0.029412	0.029412	0.117647	0	0.029412	0.058824	0.058824	0.029412	0	0.088235	0.029412	0.029412	0	0.147059	0.029412	0	0.029412
0.029412	0.029412	0.029412	0.058824	0.029412	0.029412	0	0.058824	0.029412	0.088235	0.029412	0.058824	0	0.058824	0.117647	0.029412	0.117647	0.205882	0	0
0.147059	0.029412	0.029412	0.117647	0.058824	0.176471	0	0	0.088235	0.029412	0	0.029412	0.029412	0	0.058824	0	0.058824	0.088235	0.029412	0.029412
0.147059	0.029412	0.058824	0.058824	0.029412	0.088235	0.029412	0.029412	0.117647	0.088235	0	0.029412	0.088235	0	0.029412	0.029412	0.058824	0.058824	0	0.029412
0.088235	0	0.117647	0.029412	0	0.117647	0	0	0.088235	0.147059	0.058824	0	0.058824	0	0.088235	0.147059	0.029412	0.029412	0	0
0.117647	0.029412	0.029412	0.147059	0.029412	0.058824	0.029412	0.088235	0	0.029412	0.029412	0.058824	0	0.088235	0.088235	0.058824	0	0.088235	0.029412	0
MOTIF xTxxxxx_T_xxxxxxx .T.....T.......
letter-probability matrix: alength= 20 w= 15 nsites= 37 E= 1.0e+000
0.027027	0	0.027027	0	0.081081	0.081081	0.027027	0.054054	0.081081	0.081081	0	0.027027	0.027027	0.081081	0.054054	0.081081	0	0.243243	0	0.027027
0	0	0	0	0	0	0	0	0	0	0	0	0	0	0	0	1	0	0	0
0.081081	0.027027	0	0.054054	0	0.054054	0.054054	0.081081	0.054054	0.135135	0.027027	0.027027	0.054054	0	0.081081	0.162162	0	0.054054	0	0.054054
0.027027	0	0.027027	0.135135	0	0.135135	0.054054	0.027027	0	0.108108	0.027027	0.054054	0.081081	0.081081	0.081081	0.027027	0	0.081081	0	0.054054
0.162162	0.027027	0.081081	0.081081	0.027027	0.081081	0.027027	0.027027	0	0	0	0.081081	0.108108	0.108108	0	0.027027	0	0.135135	0	0.027027
0.108108	0	0.054054	0.189189	0	0.054054	0	0.081081	0	0	0.027027	0	0.027027	0.135135	0	0.108108	0	0.189189	0	0.027027
0	0	0.054054	0.054054	0.027027	0	0.054054	0.054054	0.054054	0.108108	0.027027	0.162162	0.135135	0.081081	0	0.081081	0	0.081081	0	0.027027
0	0	0	0	0	0	0	0	0	0	0	0	0	0	0	0	1	0	0	0
0.081081	0	0	0.081081	0.081081	0.081081	0	0.081081	0.054054	0.054054	0.027027	0.108108	0.081081	0	0.081081	0	0.027027	0.135135	0	0.027027
0.054054	0	0	0.054054	0.027027	0.081081	0.054054	0.054054	0.054054	0.108108	0	0.054054	0.027027	0.027027	0.054054	0.081081	0.108108	0.108108	0	0.054054
0.054054	0	0.108108	0.054054	0.054054	0.108108	0.054054	0.054054	0.027027	0.054054	0	0.054054	0.027027	0	0.135135	0.054054	0.054054	0.027027	0	0.081081
0.108108	0	0.081081	0.081081	0.027027	0.054054	0.054054	0.027027	0.027027	0.027027	0	0.081081	0.054054	0.108108	0.081081	0.108108	0.027027	0.054054	0	0
0.135135	0	0.027027	0.108108	0.081081	0.108108	0	0.081081	0.081081	0.081081	0	0.027027	0.054054	0.027027	0.054054	0.054054	0.027027	0.027027	0.027027	0
0.081081	0	0	0.108108	0.081081	0.135135	0.081081	0.054054	0.054054	0.027027	0.027027	0.027027	0.027027	0.027027	0.162162	0.054054	0.027027	0.027027	0	0
0.081081	0.027027	0.054054	0.054054	0.027027	0.054054	0	0.108108	0	0.135135	0	0.054054	0.081081	0	0.081081	0.081081	0.081081	0.027027	0	0.054054
MOTIF xxxRxxx_T_xxxxxxx ...R...T.......
letter-probability matrix: alength= 20 w= 15 nsites= 81 E= 1.0e+000
0.074074	0	0.049383	0.049383	0.061728	0.024691	0.024691	0.012346	0.074074	0.08642	0.012346	0.123457	0.074074	0.037037	0.049383	0.08642	0	0.098765	0	0.061728
0.074074	0	0.037037	0.08642	0.024691	0.074074	0.024691	0.08642	0.061728	0.08642	0.012346	0.061728	0.074074	0.012346	0.098765	0.061728	0	0.074074	0.012346	0.037037
0.074074	0.024691	0.08642	0.049383	0.037037	0.074074	0.012346	0.037037	0.08642	0.08642	0	0.037037	0.049383	0.037037	0.012346	0.123457	0	0.111111	0.024691	0.037037
0	0	0	0	0	0	0	0	0	0	0	0	0	0	1	0	0	0	0	0
0.08642	0.024691	0.061728	0.049383	0.012346	0.135802	0.012346	0.098765	0	0.074074	0.012346	0.061728	0.037037	0.148148	0	0.098765	0	0.061728	0.012346	0.012346
0.098765	0.024691	0.08642	0.061728	0.074074	0.037037	0.012346	0.111111	0	0.148148	0.061728	0.061728	0.098765	0.049383	0	0.061728	0	0	0	0.012346
0	0.049383	0.061728	0.098765	0	0	0.012346	0.037037	0.012346	0.148148	0.049383	0.148148	0.111111	0.037037	0	0.148148	0	0.074074	0	0.012346
0	0	0	0	0	0	0	0	0	0	0	0	0	0	0	0	1	0	0	0
0.037037	0.024691	0.061728	0.098765	0.074074	0.037037	0.012346	0.061728	0.024691	0.160494	0.012346	0.024691	0.074074	0.08642	0.024691	0.037037	0.049383	0.074074	0	0.024691
0.049383	0.024691	0.049383	0.160494	0.037037	0.049383	0.012346	0.012346	0.037037	0.148148	0.012346	0.049383	0.049383	0.024691	0	0.111111	0.061728	0.049383	0.012346	0.049383
0.061728	0.024691	0.024691	0.061728	0.08642	0.061728	0.061728	0.049383	0.024691	0.08642	0.012346	0.074074	0.037037	0.049383	0.012346	0.049383	0.049383	0.160494	0	0.012346
0.037037	0.012346	0.061728	0.08642	0.049383	0.111111	0.024691	0.024691	0.074074	0.08642	0.037037	0.024691	0.074074	0.074074	0	0.037037	0.074074	0.08642	0.012346	0.012346
0.123457	0.012346	0.037037	0.049383	0.037037	0.037037	0.049383	0.08642	0.074074	0.123457	0	0	0.08642	0.024691	0.037037	0.098765	0.037037	0.037037	0	0.049383
0.111111	0.012346	0.061728	0.098765	0.061728	0.049383	0.037037	0.012346	0.123457	0.08642	0.012346	0.012346	0.061728	0.012346	0.049383	0.111111	0	0.049383	0.012346	0.024691
0.024691	0.024691	0.111111	0.049383	0.012346	0.08642	0.049383	0.024691	0	0.049383	0	0.061728	0.08642	0.049383	0.098765	0.037037	0.049383	0.098765	0.012346	0.074074
MOTIF xxxxxEx_T_xxxxxxx .....E.T.......
letter-probability matrix: alength= 20 w= 15 nsites= 92 E= 1.0e+000
0.141304	0.054348	0.043478	0.043478	0.01087	0.032609	0.021739	0.065217	0.054348	0.119565	0.065217	0.01087	0.01087	0.108696	0.054348	0.054348	0	0.086957	0	0.021739
0.086957	0.021739	0.054348	0.108696	0.065217	0.119565	0.043478	0.043478	0.086957	0.108696	0	0.01087	0.021739	0.032609	0.108696	0.032609	0	0.043478	0	0.01087
0.065217	0.021739	0.054348	0.086957	0.021739	0.097826	0.097826	0.032609	0.076087	0.119565	0.01087	0.01087	0.076087	0.076087	0.043478	0.043478	0	0.054348	0	0.01087
0.097826	0.021739	0.076087	0.086957	0.021739	0.119565	0.054348	0.076087	0	0.086957	0.032609	0.032609	0.054348	0.065217	0	0.054348	0	0.097826	0	0.021739
0.097826	0.054348	0.086957	0.119565	0.043478	0.076087	0.032609	0.021739	0	0.097826	0.01087	0.097826	0.054348	0.065217	0	0.086957	0	0.043478	0	0.01087
0	0	0	1	0	0	0	0	0	0	0	0	0	0	0	0	0	0	0	0
0	0	0.086957	0.141304	0.054348	0	0.032609	0.032609	0.021739	0.141304	0.021739	0.043478	0.130435	0.054348	0.032609	0.086957	0	0.076087	0.01087	0.032609
0	0	0	0	0	0	0	0	0	0	0	0	0	0	0	0	1	0	0	0
0.108696	0.032609	0.032609	0.108696	0.032609	0.043478	0.032609	0.01087	0.043478	0.054348	0.01087	0.054348	0.076087	0.032609	0.043478	0.054348	0.065217	0.119565	0	0.043478
0.108696	0.01087	0.043478	0.065217	0.021739	0.043478	0	0.054348	0.054348	0.108696	0	0.043478	0.021739	0.054348	0.119565	0.054348	0.097826	0.076087	0	0.021739
0.119565	0.043478	0.086957	0.065217	0.021739	0.043478	0.032609	0.065217	0.054348	0.054348	0.021739	0.065217	0.01087	0.043478	0.054348	0.076087	0.054348	0.065217	0.01087	0.01087
0.108696	0.021739	0.076087	0.119565	0.043478	0.01087	0.032609	0.097826	0.076087	0.054348	0	0.054348	0.021739	0.01087	0.043478	0.054348	0.054348	0.097826	0	0.021739
0.152174	0.021739	0.065217	0.130435	0.021739	0.021739	0.076087	0.032609	0.119565	0.065217	0.01087	0.01087	0	0.054348	0.065217	0.01087	0.054348	0.043478	0.01087	0.032609
0.021739	0.021739	0.065217	0.097826	0.021739	0.032609	0.043478	0.032609	0.108696	0.108696	0.032609	0.032609	0.043478	0.021739	0.097826	0.054348	0.054348	0.076087	0.01087	0.021739
0.108696	0	0.065217	0.119565	0.054348	0.076087	0.054348	0.01087	0	0.076087	0.021739	0.043478	0.054348	0.021739	0.065217	0.043478	0.065217	0.097826	0	0.021739
MOTIF Kxxxxxx_T_xxxxxxx K......T.......
letter-probability matrix: alength= 20 w= 15 nsites= 64 E= 1.0e+000
0	0	0	0	0	0	0	0	1	0	0	0	0	0	0	0	0	0	0	0
0.0625	0.046875	0.015625	0.03125	0.0625	0.0625	0.0625	0.03125	0.15625	0.09375	0	0.015625	0.046875	0.03125	0.09375	0.046875	0	0.109375	0	0.03125
0.0625	0.03125	0	0.125	0.046875	0.109375	0.03125	0.09375	0.109375	0.03125	0	0.015625	0.09375	0.09375	0.046875	0.015625	0	0.078125	0	0.015625
0.046875	0	0.078125	0.203125	0.078125	0.046875	0.015625	0.0625	0	0.078125	0.015625	0.03125	0.09375	0.015625	0	0.109375	0	0.078125	0.015625	0.03125
0.109375	0.015625	0.0625	0.140625	0.078125	0.125	0.03125	0.03125	0	0.09375	0.015625	0.046875	0.0625	0.03125	0	0.0625	0	0.0625	0.015625	0.015625
0.109375	0.03125	0.078125	0	0.171875	0.046875	0.015625	0.0625	0	0.140625	0.015625	0.015625	0.015625	0.09375	0	0.0625	0	0.109375	0	0.03125
0	0.015625	0.03125	0	0.078125	0	0.046875	0.046875	0.0625	0.125	0.0625	0.046875	0.109375	0.15625	0	0.078125	0	0.09375	0	0.046875
0	0	0	0	0	0	0	0	0	0	0	0	0	0	0	0	1	0	0	0
0.0625	0.03125	0.078125	0.09375	0.078125	0.078125	0.015625	0.046875	0.015625	0.09375	0	0.046875	0.046875	0.0625	0	0.078125	0.046875	0.125	0	0
0.125	0	0.0625	0.0625	0.015625	0.109375	0	0.03125	0.015625	0.125	0.0625	0.03125	0.0625	0.03125	0.03125	0.046875	0.046875	0.046875	0.015625	0.078125
0.09375	0	0.0625	0.0625	0.0625	0.0625	0.03125	0	0.109375	0.046875	0.015625	0.0625	0.015625	0.109375	0.09375	0.109375	0.046875	0.015625	0	0
0.078125	0.0625	0.0625	0.0625	0.015625	0.015625	0.046875	0.03125	0.15625	0.140625	0.015625	0.03125	0.015625	0.03125	0.078125	0.078125	0.046875	0.015625	0	0.015625
0.125	0	0.109375	0.109375	0.015625	0.09375	0.078125	0.03125	0.046875	0.046875	0.015625	0.0625	0.015625	0.0625	0.046875	0.015625	0.03125	0.0625	0.015625	0.015625
0.0625	0.015625	0.046875	0.125	0.03125	0.078125	0	0.046875	0.109375	0.109375	0.015625	0.03125	0.03125	0.03125	0.09375	0.0625	0.0625	0.03125	0	0.015625
0.15625	0.078125	0.09375	0.0625	0.046875	0.046875	0.015625	0.0625	0	0.046875	0.015625	0.0625	0	0.046875	0.0625	0.078125	0.03125	0.0625	0.015625	0.015625

## Sheet: reverse_momo
MEME version 5.3.3
Alphabet= ACDEFGHIKLMNPQRSTVWY
Background letter frequencies
A 0.065644 C 0.021749 D 0.044811 E 0.064533 F 0.035639 G 0.061729 H 0.025639 I 0.043454 K 0.053494 L 0.094480 M 0.018964 N 0.035441 P 0.060777 Q 0.044085 R 0.050837 S 0.082172 T 0.099991 V 0.059295 W 0.011577 Y 0.025687
MOTIF xxxxxxx_T_TRxxxxx .......TTR.....
letter-probability matrix: alength= 20 w= 15 nsites= 22 E= 1.0e+000
0.045455	0.090909	0	0	0	0.181818	0	0	0.045455	0.090909	0.045455	0.045455	0	0.045455	0.090909	0	0.136364	0.181818	0	0
0.090909	0	0	0.045455	0.136364	0	0	0.045455	0.045455	0.045455	0	0.045455	0.045455	0	0.136364	0.136364	0	0.227273	0	0
0.090909	0	0.090909	0	0.181818	0.045455	0.045455	0.090909	0.045455	0	0	0.090909	0.045455	0	0.045455	0.045455	0	0.181818	0	0
0	0	0.090909	0.181818	0.136364	0.045455	0	0	0.045455	0.090909	0.045455	0	0.045455	0.045455	0	0.045455	0	0.136364	0.045455	0.045455
0.045455	0.045455	0.045455	0.090909	0	0	0.090909	0.045455	0	0	0.045455	0.181818	0	0.090909	0	0.090909	0	0.181818	0	0.045455
0.090909	0	0	0.181818	0	0.136364	0	0.181818	0	0.045455	0	0	0.090909	0	0	0.136364	0.045455	0.045455	0	0.045455
0.136364	0	0	0.136364	0	0.090909	0.090909	0.045455	0	0.045455	0	0.090909	0.090909	0	0	0	0.181818	0.045455	0	0.045455
0	0	0	0	0	0	0	0	0	0	0	0	0	0	0	0	1	0	0	0
0	0	0	0	0	0	0	0	0	0	0	0	0	0	0	0	1	0	0	0
0	0	0	0	0	0	0	0	0	0	0	0	0	0	1	0	0	0	0	0
0.090909	0	0	0.181818	0	0.090909	0	0	0.181818	0.136364	0	0.045455	0	0.045455	0.090909	0.090909	0	0.045455	0	0
0.045455	0.045455	0.045455	0.090909	0.045455	0.090909	0	0	0.045455	0.045455	0	0.318182	0	0	0.045455	0.090909	0.090909	0	0	0
0.136364	0	0.045455	0.090909	0	0	0.045455	0.181818	0	0.090909	0	0	0.045455	0.090909	0.045455	0.090909	0.136364	0	0	0
0.045455	0.045455	0.136364	0.136364	0	0.045455	0.045455	0	0.045455	0	0.090909	0	0	0.045455	0	0.136364	0.090909	0	0	0.136364
0.045455	0	0.136364	0.090909	0.045455	0.090909	0	0	0.045455	0.227273	0	0.090909	0	0	0.045455	0.045455	0.045455	0.090909	0	0
MOTIF xxxxxxx_T_xTKxxxx .......T.TK....
letter-probability matrix: alength= 20 w= 15 nsites= 33 E= 1.0e+000
0.090909	0	0.090909	0.090909	0.030303	0	0.090909	0.030303	0.151515	0.151515	0.030303	0.060606	0.090909	0.030303	0	0	0	0.030303	0	0.030303
0.060606	0	0.060606	0.212121	0	0.030303	0.060606	0.060606	0.090909	0.060606	0	0.030303	0.060606	0.030303	0.060606	0.030303	0.060606	0	0	0.090909
0.151515	0.030303	0.060606	0.060606	0	0	0.030303	0.060606	0.030303	0.121212	0.030303	0.030303	0.060606	0.060606	0	0.090909	0.060606	0.060606	0	0.060606
0.121212	0.030303	0.151515	0.090909	0.030303	0.090909	0.060606	0	0.060606	0.030303	0	0.030303	0.060606	0	0	0.030303	0.030303	0.121212	0	0.060606
0.060606	0.030303	0.090909	0.090909	0.030303	0.090909	0.030303	0.030303	0.030303	0.090909	0.030303	0	0.090909	0.060606	0	0.090909	0.060606	0.090909	0	0
0.030303	0	0.030303	0.181818	0	0.090909	0.060606	0.030303	0	0.030303	0.030303	0.060606	0.060606	0.060606	0	0.060606	0.121212	0.090909	0.030303	0.030303
0.181818	0.090909	0.030303	0.030303	0.030303	0.060606	0	0.030303	0.030303	0.060606	0	0.030303	0.121212	0	0	0.121212	0.060606	0.090909	0	0.030303
0	0	0	0	0	0	0	0	0	0	0	0	0	0	0	0	1	0	0	0
0.121212	0	0.121212	0.060606	0.090909	0.090909	0.030303	0.060606	0	0.151515	0	0	0	0.030303	0	0.030303	0	0.090909	0	0.121212
0	0	0	0	0	0	0	0	0	0	0	0	0	0	0	0	1	0	0	0
0	0	0	0	0	0	0	0	1	0	0	0	0	0	0	0	0	0	0	0
0.060606	0	0.030303	0.030303	0.030303	0.181818	0.030303	0.060606	0	0.060606	0.030303	0.060606	0.030303	0.090909	0.121212	0.090909	0.030303	0.030303	0	0.030303
0.090909	0.090909	0.030303	0.090909	0.060606	0.121212	0.030303	0.030303	0.060606	0.121212	0	0	0.030303	0.030303	0	0.121212	0.060606	0	0	0.030303
0.090909	0	0.060606	0.090909	0.060606	0.060606	0.030303	0.090909	0.090909	0.060606	0	0.090909	0.030303	0.060606	0.030303	0.060606	0.030303	0	0.030303	0.030303
0.030303	0	0.060606	0.090909	0	0	0.030303	0.060606	0.121212	0	0.030303	0.030303	0.030303	0.030303	0.060606	0.121212	0.121212	0.090909	0.060606	0.030303
MOTIF xxxxxxx_T_Txxxxxx .......TT......
letter-probability matrix: alength= 20 w= 15 nsites= 105 E= 1.0e+000
0.07619	0.019048	0.085714	0.057143	0.066667	0.085714	0.028571	0.028571	0.12381	0.057143	0	0.019048	0.028571	0.047619	0.057143	0.095238	0.028571	0.066667	0	0.028571
0.142857	0	0.057143	0.085714	0.047619	0.047619	0.038095	0.085714	0.095238	0.066667	0	0.047619	0.066667	0.047619	0.028571	0.028571	0.028571	0.057143	0.009524	0.019048
0.07619	0.028571	0.057143	0.047619	0.019048	0.085714	0.038095	0.057143	0.047619	0.133333	0.057143	0.038095	0.047619	0.047619	0.047619	0.066667	0.066667	0.028571	0	0.009524
0.085714	0.038095	0.057143	0.07619	0.028571	0.057143	0.066667	0.095238	0.009524	0.104762	0.047619	0.038095	0.028571	0.057143	0.009524	0.057143	0.057143	0.066667	0	0.019048
0.095238	0.019048	0.104762	0.028571	0.047619	0.028571	0.028571	0.047619	0.038095	0.07619	0.009524	0.038095	0.057143	0.038095	0.028571	0.114286	0.038095	0.142857	0	0.019048
0.085714	0.028571	0.057143	0.095238	0.038095	0.066667	0.028571	0.07619	0.028571	0.104762	0.009524	0.047619	0.038095	0	0.019048	0.104762	0.07619	0.028571	0	0.066667
0.104762	0	0.104762	0.038095	0.066667	0.07619	0.038095	0.057143	0.009524	0.07619	0.066667	0.057143	0.047619	0.028571	0.028571	0.028571	0.066667	0.057143	0	0.047619
0	0	0	0	0	0	0	0	0	0	0	0	0	0	0	0	1	0	0	0
0	0	0	0	0	0	0	0	0	0	0	0	0	0	0	0	1	0	0	0
0.07619	0.047619	0.047619	0.12381	0.038095	0.114286	0.019048	0.019048	0.12381	0.07619	0.019048	0.047619	0.057143	0.028571	0	0.047619	0.066667	0.028571	0	0.019048
0.038095	0.019048	0.066667	0.038095	0.07619	0.152381	0.028571	0.038095	0.12381	0.085714	0.028571	0.009524	0.028571	0.009524	0.104762	0.057143	0.028571	0.028571	0	0.038095
0.066667	0.019048	0.085714	0.047619	0.009524	0.12381	0.028571	0.038095	0.038095	0.066667	0.019048	0.019048	0	0.057143	0.095238	0.133333	0.057143	0.066667	0.009524	0.019048
0.038095	0.019048	0.047619	0.057143	0.028571	0.095238	0.028571	0.085714	0.047619	0.133333	0.057143	0.057143	0.028571	0.028571	0.038095	0.057143	0.047619	0.066667	0.019048	0.019048
0.066667	0.047619	0.028571	0.047619	0.019048	0.104762	0.038095	0.028571	0.057143	0.07619	0	0.038095	0.066667	0.028571	0.085714	0.095238	0.057143	0.104762	0	0.009524
0.066667	0.009524	0.057143	0.114286	0.028571	0.095238	0.019048	0.047619	0.104762	0.047619	0.028571	0.047619	0.057143	0	0.028571	0.066667	0.028571	0.114286	0	0.038095
MOTIF xxxxxxx_T_xKxxxTx .......T.K...T.
letter-probability matrix: alength= 20 w= 15 nsites= 28 E= 1.0e+000
0.035714	0	0	0.035714	0.071429	0.035714	0.071429	0	0.035714	0.142857	0	0.142857	0.035714	0.035714	0.107143	0.035714	0.107143	0.107143	0	0
0	0	0.142857	0.071429	0.071429	0.035714	0.107143	0.071429	0	0.071429	0.035714	0	0.035714	0.035714	0.035714	0.035714	0.142857	0.035714	0	0.071429
0.035714	0	0	0.107143	0	0.142857	0.035714	0.035714	0.071429	0.214286	0	0.071429	0	0	0.035714	0.107143	0.107143	0	0.035714	0
0.107143	0.035714	0.071429	0.142857	0.035714	0.071429	0	0.035714	0	0.178571	0	0.035714	0.035714	0.071429	0	0	0.142857	0	0	0.035714
0.107143	0	0.142857	0.071429	0.107143	0.035714	0.035714	0	0.035714	0	0	0.035714	0.035714	0.142857	0	0.107143	0.071429	0.071429	0	0
0.107143	0.035714	0	0.035714	0.071429	0.071429	0	0	0.035714	0.071429	0.071429	0.107143	0.035714	0.142857	0	0.035714	0.071429	0.071429	0.035714	0
0	0	0.035714	0.142857	0.071429	0.142857	0	0.035714	0.035714	0.142857	0.142857	0	0.035714	0.035714	0	0.035714	0	0.071429	0	0.071429
0	0	0	0	0	0	0	0	0	0	0	0	0	0	0	0	1	0	0	0
0.107143	0.035714	0	0	0	0.142857	0.035714	0.107143	0.035714	0	0.035714	0	0.071429	0.107143	0	0.107143	0	0.071429	0.071429	0.071429
0	0	0	0	0	0	0	0	1	0	0	0	0	0	0	0	0	0	0	0
0.035714	0	0.142857	0.178571	0.035714	0.142857	0.035714	0.071429	0	0.071429	0.035714	0	0.035714	0.035714	0	0	0.035714	0.107143	0	0.035714
0.071429	0	0.035714	0.178571	0.035714	0.035714	0	0.035714	0.142857	0.035714	0	0.107143	0.071429	0	0	0.107143	0.071429	0.035714	0	0.035714
0.178571	0.035714	0	0.107143	0.035714	0.214286	0.071429	0.071429	0.107143	0	0	0	0	0	0	0.035714	0.035714	0	0	0.107143
0	0	0	0	0	0	0	0	0	0	0	0	0	0	0	0	1	0	0	0
0	0	0	0.107143	0.035714	0.142857	0	0	0.035714	0.107143	0.035714	0.071429	0.071429	0.035714	0.035714	0.035714	0.071429	0.107143	0.071429	0.035714
MOTIF xxxxxxx_T_xTxxxxx .......T.T.....
letter-probability matrix: alength= 20 w= 15 nsites= 119 E= 1.0e+000
0.07563	0	0.042017	0.067227	0.042017	0.109244	0.016807	0.02521	0.10084	0.092437	0.008403	0.084034	0.084034	0.058824	0.042017	0.058824	0.02521	0.042017	0.008403	0.016807
0.033613	0.016807	0.067227	0.067227	0.033613	0.05042	0.05042	0.07563	0.12605	0.092437	0.02521	0.02521	0.042017	0.05042	0.092437	0.058824	0.02521	0.033613	0.02521	0.008403
0.05042	0.008403	0.07563	0.058824	0.067227	0.07563	0.016807	0.016807	0.07563	0.042017	0.033613	0.05042	0.07563	0.058824	0.092437	0.058824	0.02521	0.07563	0	0.042017
0.058824	0.008403	0.092437	0.07563	0.008403	0.067227	0.016807	0.02521	0.016807	0.084034	0.033613	0.02521	0.05042	0.05042	0.07563	0.067227	0.084034	0.109244	0.02521	0.02521
0.058824	0.02521	0.084034	0.07563	0.058824	0.05042	0.016807	0.016807	0.042017	0.067227	0.016807	0.033613	0.092437	0.05042	0.042017	0.05042	0.067227	0.084034	0.008403	0.058824
0.05042	0.033613	0.092437	0.12605	0.033613	0.05042	0.016807	0	0.05042	0.12605	0.008403	0.05042	0.042017	0.016807	0.033613	0.05042	0.07563	0.10084	0.008403	0.033613
0.084034	0.02521	0.07563	0.058824	0.02521	0.07563	0.016807	0.05042	0.016807	0.084034	0	0.033613	0.109244	0.067227	0.033613	0.07563	0.033613	0.05042	0.008403	0.07563
0	0	0	0	0	0	0	0	0	0	0	0	0	0	0	0	1	0	0	0
0.134454	0.008403	0.058824	0.02521	0.042017	0.168067	0.016807	0.02521	0.02521	0.142857	0.008403	0.042017	0.058824	0.058824	0.008403	0.042017	0	0.05042	0.016807	0.067227
0	0	0	0	0	0	0	0	0	0	0	0	0	0	0	0	1	0	0	0
0.07563	0.016807	0.05042	0.05042	0.058824	0.07563	0.02521	0.067227	0	0.084034	0	0.058824	0.067227	0.042017	0.151261	0.05042	0.042017	0.058824	0	0.02521
0.067227	0.016807	0.092437	0.042017	0.016807	0.12605	0.042017	0.016807	0.109244	0.05042	0.016807	0.008403	0.058824	0.02521	0.058824	0.07563	0.042017	0.092437	0.016807	0.02521
0.07563	0.016807	0.067227	0.067227	0.033613	0.042017	0.058824	0.042017	0.07563	0.084034	0.008403	0.067227	0.05042	0.084034	0.05042	0.042017	0.042017	0.067227	0	0.02521
0.084034	0	0.042017	0.092437	0.042017	0.07563	0.033613	0.05042	0.092437	0.084034	0.008403	0.042017	0.07563	0.016807	0.05042	0.092437	0.042017	0.058824	0.016807	0
0.05042	0.008403	0.10084	0.117647	0.033613	0.05042	0.05042	0.07563	0.042017	0.033613	0.008403	0.058824	0.07563	0.033613	0.05042	0.067227	0.067227	0.058824	0	0.016807
MOTIF xxxxxxx_T_xxKTxxx .......T..KT...
letter-probability matrix: alength= 20 w= 15 nsites= 22 E= 1.0e+000
0.136364	0.045455	0	0.181818	0	0	0.045455	0	0.272727	0.045455	0	0	0.090909	0.045455	0.045455	0	0	0.090909	0	0
0.090909	0.045455	0.045455	0	0.090909	0.090909	0	0	0.045455	0	0.045455	0	0.045455	0.045455	0.090909	0.045455	0.272727	0.045455	0	0
0.136364	0	0	0	0.136364	0.136364	0	0.045455	0.045455	0.181818	0	0.045455	0	0	0.090909	0.045455	0.090909	0.045455	0	0
0.045455	0	0.136364	0.090909	0	0.090909	0.045455	0.045455	0	0.090909	0	0	0.090909	0.136364	0	0.090909	0.045455	0.090909	0	0
0.272727	0.045455	0	0.090909	0.045455	0	0	0.090909	0.045455	0.090909	0	0	0.045455	0.045455	0	0.136364	0.045455	0.045455	0	0
0.181818	0.045455	0.090909	0.045455	0	0.045455	0	0.045455	0	0.045455	0	0.090909	0.090909	0.045455	0	0.181818	0.045455	0.045455	0	0
0.045455	0	0.136364	0.181818	0.090909	0	0	0.045455	0	0.136364	0.045455	0.045455	0.045455	0.090909	0	0.090909	0	0.045455	0	0
0	0	0	0	0	0	0	0	0	0	0	0	0	0	0	0	1	0	0	0
0.045455	0.045455	0	0.136364	0.090909	0	0.045455	0.181818	0	0.045455	0	0.045455	0	0.045455	0	0.090909	0	0.090909	0	0.136364
0.090909	0.045455	0	0.181818	0.090909	0.090909	0	0.045455	0.045455	0	0	0.090909	0	0.090909	0	0.045455	0	0.136364	0	0.045455
0	0	0	0	0	0	0	0	1	0	0	0	0	0	0	0	0	0	0	0
0	0	0	0	0	0	0	0	0	0	0	0	0	0	0	0	1	0	0	0
0.181818	0.045455	0.090909	0	0.045455	0.045455	0.045455	0	0	0.090909	0.045455	0	0.045455	0.090909	0.045455	0	0.045455	0.181818	0	0
0.045455	0	0.136364	0.045455	0.090909	0.136364	0	0.045455	0.045455	0.045455	0.045455	0.090909	0	0	0.136364	0.045455	0	0	0.045455	0.045455
0.090909	0	0.136364	0.136364	0	0.090909	0.090909	0.045455	0.045455	0.045455	0	0.090909	0.045455	0.045455	0	0	0.090909	0	0.045455	0
MOTIF xxxxxxx_T_xKxxTxx .......T.K..T..
letter-probability matrix: alength= 20 w= 15 nsites= 22 E= 1.0e+000
0.136364	0	0.045455	0.045455	0.090909	0.045455	0.045455	0.045455	0.181818	0.045455	0	0	0.090909	0.045455	0	0.090909	0.045455	0	0	0.045455
0.090909	0	0.045455	0.227273	0.045455	0.181818	0	0	0.090909	0	0	0	0.090909	0	0	0.045455	0.090909	0.045455	0	0.045455
0.090909	0	0.045455	0.136364	0	0	0	0	0.045455	0.136364	0.090909	0.045455	0.136364	0.045455	0	0.090909	0.090909	0.045455	0	0
0.045455	0	0	0.045455	0	0.090909	0.045455	0.181818	0.136364	0	0	0	0.090909	0.136364	0	0.090909	0	0.045455	0	0.090909
0.090909	0	0.090909	0.045455	0	0.227273	0.045455	0	0	0.090909	0	0	0.045455	0.090909	0	0.045455	0.090909	0.045455	0.045455	0.045455
0.045455	0	0.090909	0.136364	0.090909	0.090909	0.045455	0.045455	0	0.090909	0	0.045455	0.090909	0	0	0.090909	0.045455	0.090909	0	0
0.090909	0	0.045455	0.090909	0	0.045455	0	0.045455	0	0.136364	0.045455	0	0.045455	0.090909	0	0.136364	0.045455	0.136364	0	0.045455
0	0	0	0	0	0	0	0	0	0	0	0	0	0	0	0	1	0	0	0
0.181818	0.181818	0	0.045455	0	0.045455	0	0.181818	0	0.090909	0	0.090909	0	0.090909	0	0.045455	0	0.045455	0	0
0	0	0	0	0	0	0	0	1	0	0	0	0	0	0	0	0	0	0	0
0	0.045455	0	0.363636	0	0.045455	0	0.045455	0	0.090909	0.045455	0.045455	0.045455	0	0.045455	0	0.136364	0.045455	0	0.045455
0.090909	0	0.090909	0.045455	0	0.045455	0.045455	0.045455	0.045455	0	0.045455	0.090909	0.045455	0.045455	0.045455	0	0.045455	0.181818	0.045455	0.045455
0	0	0	0	0	0	0	0	0	0	0	0	0	0	0	0	1	0	0	0
0.045455	0	0.045455	0.181818	0	0.090909	0	0	0.136364	0.136364	0	0	0.181818	0	0.045455	0.045455	0	0.090909	0	0
0.045455	0	0	0	0.090909	0.181818	0	0	0.045455	0.045455	0.045455	0	0.045455	0.045455	0	0.090909	0.136364	0.136364	0	0.090909
MOTIF xxxxxxx_T_xxKxxTx .......T..K..T.
letter-probability matrix: alength= 20 w= 15 nsites= 24 E= 1.0e+000
0.041667	0	0.041667	0.125	0.041667	0.041667	0	0.041667	0.208333	0.041667	0.041667	0	0.125	0.083333	0.041667	0.041667	0.041667	0.041667	0	0
0.125	0	0	0.041667	0	0	0.041667	0.041667	0.166667	0.125	0	0.041667	0.041667	0	0.125	0.041667	0	0.208333	0	0
0.166667	0.041667	0.041667	0.083333	0	0.041667	0.041667	0.083333	0	0.125	0	0.083333	0	0.041667	0	0.166667	0	0	0	0.083333
0.208333	0	0	0.208333	0	0.041667	0	0	0	0.125	0	0	0.083333	0	0.083333	0.083333	0	0.125	0	0.041667
0.041667	0	0	0.083333	0.041667	0.166667	0.041667	0.125	0	0.041667	0.083333	0	0.125	0	0	0	0	0.208333	0	0.041667
0.125	0.041667	0.083333	0.166667	0	0.125	0.041667	0.083333	0	0.041667	0	0.041667	0	0.041667	0	0.041667	0.083333	0.083333	0	0
0.041667	0	0.083333	0.208333	0	0.083333	0.041667	0.041667	0	0.041667	0	0	0.208333	0	0	0.166667	0	0.083333	0	0
0	0	0	0	0	0	0	0	0	0	0	0	0	0	0	0	1	0	0	0
0.125	0	0	0	0.125	0.166667	0	0	0	0.208333	0.083333	0.041667	0.041667	0.041667	0	0.041667	0	0.125	0	0
0.333333	0	0.125	0.083333	0.041667	0.125	0	0	0	0.041667	0	0	0	0.041667	0.041667	0.041667	0	0.041667	0	0.083333
0	0	0	0	0	0	0	0	1	0	0	0	0	0	0	0	0	0	0	0
0.041667	0	0	0.083333	0	0.125	0.041667	0.041667	0.208333	0.041667	0.041667	0.083333	0.083333	0.041667	0.041667	0.041667	0	0.083333	0	0
0.083333	0.041667	0.083333	0.125	0.041667	0.041667	0	0.125	0	0.041667	0	0.041667	0.083333	0	0.083333	0	0.125	0.041667	0	0.041667
0	0	0	0	0	0	0	0	0	0	0	0	0	0	0	0	1	0	0	0
0.125	0	0	0.125	0	0.166667	0	0.166667	0.041667	0.125	0	0	0.041667	0	0.083333	0.041667	0.083333	0	0	0
MOTIF xxxxxxx_T_xKxxxxx .......T.K.....
letter-probability matrix: alength= 20 w= 15 nsites= 339 E= 1.0e+000
0.076696	0.017699	0.050147	0.058997	0.041298	0.053097	0.035398	0.038348	0.141593	0.067847	0.017699	0.023599	0.058997	0.047198	0.085546	0.038348	0.047198	0.070796	0.00885	0.020649
0.070796	0.00885	0.067847	0.091445	0.053097	0.091445	0.038348	0.050147	0.056047	0.106195	0.0059	0.044248	0.056047	0.032448	0.041298	0.047198	0.020649	0.082596	0.00885	0.026549
0.076696	0.020649	0.091445	0.079646	0.041298	0.064897	0.038348	0.050147	0.041298	0.091445	0.017699	0.038348	0.047198	0.035398	0.017699	0.070796	0.058997	0.076696	0.017699	0.023599
0.079646	0.014749	0.079646	0.100295	0.044248	0.061947	0.035398	0.050147	0.00885	0.109145	0.029499	0.017699	0.041298	0.053097	0.00885	0.082596	0.070796	0.082596	0.00885	0.020649
0.082596	0.00885	0.082596	0.112094	0.038348	0.056047	0.032448	0.035398	0.023599	0.064897	0.023599	0.100295	0.058997	0.064897	0	0.073746	0.067847	0.058997	0.00885	0.0059
0.106195	0.017699	0.085546	0.103245	0.056047	0.088496	0.020649	0.047198	0.011799	0.067847	0.017699	0.026549	0.050147	0.044248	0.0059	0.079646	0.047198	0.085546	0.00885	0.029499
0.088496	0.00885	0.050147	0.112094	0.041298	0.070796	0.032448	0.070796	0.017699	0.097345	0.026549	0.023599	0.061947	0.041298	0	0.058997	0.076696	0.088496	0.011799	0.020649
0	0	0	0	0	0	0	0	0	0	0	0	0	0	0	0	1	0	0	0
0.117994	0.038348	0.053097	0.126844	0.014749	0.103245	0.038348	0.058997	0.023599	0.091445	0.029499	0.035398	0.0059	0.079646	0.00885	0.082596	0	0.067847	0.0059	0.017699
0	0	0	0	0	0	0	0	1	0	0	0	0	0	0	0	0	0	0	0
0.056047	0.017699	0.038348	0.064897	0.041298	0.106195	0.023599	0.041298	0.070796	0.117994	0.032448	0.067847	0.061947	0.014749	0.020649	0.058997	0.047198	0.064897	0.0059	0.047198
0.053097	0.020649	0.056047	0.097345	0.056047	0.106195	0.026549	0.047198	0.088496	0.091445	0.014749	0.056047	0.047198	0.023599	0.038348	0.044248	0.050147	0.061947	0.00885	0.011799
0.085546	0.00885	0.082596	0.082596	0.053097	0.094395	0.014749	0.026549	0.070796	0.088496	0.026549	0.047198	0.053097	0.050147	0.050147	0.073746	0	0.047198	0.00885	0.035398
0.091445	0.017699	0.061947	0.088496	0.026549	0.082596	0.020649	0.061947	0.088496	0.070796	0.014749	0.038348	0.058997	0.044248	0.044248	0.067847	0	0.091445	0.011799	0.017699
0.076696	0.023599	0.053097	0.082596	0.023599	0.053097	0.041298	0.058997	0.058997	0.115044	0.029499	0.047198	0.050147	0.026549	0.061947	0.056047	0.047198	0.056047	0.0059	0.032448
MOTIF xxxxxxx_T_xxKxxxx .......T..K....
letter-probability matrix: alength= 20 w= 15 nsites= 317 E= 1.0e+000
0.047319	0.015773	0.078864	0.069401	0.025237	0.0347	0.028391	0.047319	0.11041	0.094637	0.009464	0.028391	0.041009	0.031546	0.116719	0.066246	0.059937	0.059937	0.009464	0.025237
0.07571	0.015773	0.047319	0.094637	0.041009	0.053628	0.041009	0.047319	0.138801	0.085174	0.009464	0.031546	0.031546	0.037855	0.069401	0.053628	0.044164	0.037855	0.009464	0.0347
0.11041	0.022082	0.07571	0.129338	0.031546	0.053628	0.031546	0.041009	0.028391	0.100946	0.018927	0.063091	0.018927	0.0347	0.0347	0.050473	0.053628	0.07571	0	0.025237
0.07571	0.009464	0.059937	0.091483	0.012618	0.078864	0.044164	0.056782	0.025237	0.072555	0.0347	0.037855	0.072555	0.091483	0.009464	0.069401	0.044164	0.078864	0.009464	0.025237
0.050473	0.018927	0.082019	0.094637	0.025237	0.078864	0.025237	0.053628	0.028391	0.091483	0.018927	0.028391	0.085174	0.069401	0.006309	0.094637	0.047319	0.07571	0.009464	0.015773
0.088328	0.009464	0.050473	0.141956	0.037855	0.069401	0.025237	0.059937	0.018927	0.082019	0.012618	0.066246	0.050473	0.041009	0.003155	0.069401	0.091483	0.066246	0	0.015773
0.066246	0.015773	0.088328	0.097792	0.025237	0.07571	0.009464	0.078864	0.006309	0.097792	0.012618	0.025237	0.107256	0.037855	0.006309	0.100946	0.041009	0.066246	0.009464	0.031546
0	0	0	0	0	0	0	0	0	0	0	0	0	0	0	0	1	0	0	0
0.126183	0.012618	0.050473	0.056782	0.07571	0.113565	0.015773	0.088328	0.012618	0.129338	0.022082	0.028391	0.015773	0.047319	0.003155	0.063091	0	0.094637	0	0.044164
0.088328	0.031546	0.085174	0.094637	0.025237	0.126183	0.009464	0.050473	0	0.082019	0.018927	0.022082	0.025237	0.104101	0.044164	0.088328	0	0.069401	0.006309	0.028391
0	0	0	0	0	0	0	0	1	0	0	0	0	0	0	0	0	0	0	0
0.11041	0.012618	0.025237	0.078864	0.028391	0.078864	0.009464	0.069401	0.078864	0.088328	0.022082	0.0347	0.066246	0.069401	0.047319	0.059937	0	0.063091	0.022082	0.0347
0.088328	0.022082	0.047319	0.07571	0.044164	0.07571	0.0347	0.053628	0.056782	0.11041	0.044164	0.028391	0.041009	0.022082	0.050473	0.059937	0.037855	0.047319	0.025237	0.0347
0.07571	0.015773	0.088328	0.085174	0.044164	0.066246	0.050473	0.059937	0.056782	0.07571	0.022082	0.047319	0.047319	0.0347	0.0347	0.082019	0	0.063091	0.018927	0.031546
0.063091	0.022082	0.056782	0.116719	0.022082	0.044164	0.015773	0.069401	0.050473	0.069401	0.028391	0.053628	0.069401	0.031546	0.047319	0.063091	0.056782	0.066246	0.015773	0.037855
MOTIF xxxxxxx_T_xxRxxxT .......T..R...T
letter-probability matrix: alength= 20 w= 15 nsites= 21 E= 1.0e+000
0.095238	0	0	0.047619	0	0.238095	0.047619	0	0.095238	0	0	0.047619	0	0	0.142857	0.095238	0	0.142857	0	0.047619
0.047619	0	0.238095	0.190476	0.047619	0.047619	0.047619	0	0.190476	0	0.047619	0	0	0	0	0	0.095238	0.047619	0	0
0.142857	0	0.047619	0.047619	0.047619	0	0	0.047619	0.190476	0.095238	0.047619	0.047619	0.047619	0.047619	0.047619	0.095238	0	0	0	0.047619
0	0	0.047619	0.047619	0	0.190476	0.142857	0.047619	0	0.095238	0.047619	0	0	0.095238	0	0.190476	0	0.047619	0.047619	0
0.047619	0	0.095238	0.142857	0.047619	0.047619	0.047619	0.095238	0	0.095238	0	0.047619	0.095238	0	0	0.142857	0	0.047619	0	0.047619
0.095238	0	0	0.095238	0.095238	0.142857	0	0.047619	0.047619	0.095238	0.047619	0	0	0.047619	0	0.095238	0.047619	0.142857	0	0
0.095238	0.047619	0.047619	0.095238	0	0.142857	0	0	0	0.047619	0	0.142857	0.047619	0.047619	0	0.142857	0.095238	0	0.047619	0
0	0	0	0	0	0	0	0	0	0	0	0	0	0	0	0	1	0	0	0
0.190476	0.047619	0	0.047619	0.095238	0.047619	0	0.047619	0	0.238095	0	0	0	0.047619	0	0	0	0.095238	0.047619	0.095238
0	0	0	0.142857	0	0.238095	0.047619	0.047619	0	0.190476	0.047619	0	0	0.142857	0	0.047619	0	0.047619	0	0.047619
0	0	0	0	0	0	0	0	0	0	0	0	0	0	1	0	0	0	0	0
0.047619	0.047619	0	0	0	0.190476	0	0.047619	0.142857	0.142857	0.047619	0	0	0	0.095238	0.095238	0	0.047619	0.047619	0.047619
0	0.095238	0.047619	0.047619	0	0	0	0.047619	0.047619	0.095238	0.095238	0.047619	0.047619	0	0	0.095238	0.095238	0.142857	0.095238	0
0.095238	0	0	0	0.142857	0.142857	0.047619	0.142857	0	0	0	0	0.047619	0.047619	0	0.095238	0.142857	0.095238	0	0
0	0	0	0	0	0	0	0	0	0	0	0	0	0	0	0	1	0	0	0
MOTIF xxxxxxx_T_xxTxxxx .......T..T....
letter-probability matrix: alength= 20 w= 15 nsites= 98 E= 1.0e+000
0.091837	0.020408	0.061224	0.091837	0.010204	0.112245	0.030612	0.061224	0.081633	0.040816	0.030612	0.040816	0.05102	0.040816	0.122449	0.030612	0	0.030612	0.010204	0.040816
0.163265	0.010204	0.030612	0.061224	0.020408	0.05102	0.020408	0.020408	0.040816	0.091837	0.020408	0.040816	0.091837	0.05102	0.091837	0.010204	0.112245	0.061224	0	0.010204
0.05102	0.010204	0.040816	0.061224	0.05102	0.071429	0.010204	0.081633	0.05102	0.05102	0.030612	0.05102	0.010204	0.040816	0.061224	0.132653	0.040816	0.112245	0	0.040816
0.05102	0.010204	0.05102	0.061224	0.010204	0.061224	0.05102	0.030612	0.061224	0.112245	0.030612	0.061224	0.061224	0.05102	0.040816	0.061224	0.071429	0.091837	0	0.030612
0.071429	0.020408	0.05102	0.081633	0.030612	0.071429	0.010204	0.030612	0.061224	0.040816	0.020408	0.061224	0.061224	0.061224	0.091837	0.081633	0.061224	0.061224	0.010204	0.020408
0.112245	0	0.05102	0.071429	0.040816	0.071429	0.010204	0.040816	0.020408	0.112245	0.010204	0.020408	0.071429	0.030612	0.040816	0.091837	0.071429	0.091837	0.010204	0.030612
0.122449	0.010204	0.061224	0.112245	0.030612	0.071429	0.010204	0.071429	0.040816	0.05102	0.010204	0.040816	0.071429	0.030612	0.010204	0.061224	0.05102	0.102041	0.020408	0.020408
0	0	0	0	0	0	0	0	0	0	0	0	0	0	0	0	1	0	0	0
0.153061	0.020408	0.030612	0.081633	0.040816	0.102041	0.030612	0.030612	0.05102	0.091837	0	0.081633	0.061224	0.091837	0	0.061224	0	0.05102	0	0.020408
0.040816	0	0.040816	0.061224	0.05102	0.102041	0.030612	0.05102	0	0.102041	0	0.05102	0.061224	0.040816	0.183673	0.05102	0	0.081633	0	0.05102
0	0	0	0	0	0	0	0	0	0	0	0	0	0	0	0	1	0	0	0
0.071429	0.020408	0.081633	0.020408	0.030612	0.091837	0.05102	0.040816	0.05102	0.102041	0.010204	0.05102	0.071429	0.040816	0.030612	0.05102	0.071429	0.05102	0.010204	0.05102
0.081633	0.020408	0.081633	0.061224	0.091837	0.030612	0.040816	0.081633	0.05102	0.071429	0	0.010204	0.061224	0.020408	0.020408	0.061224	0.081633	0.081633	0.010204	0.040816
0.020408	0	0.020408	0.091837	0.030612	0.132653	0.030612	0.05102	0.071429	0.091837	0.030612	0.05102	0.061224	0.020408	0.05102	0.132653	0.030612	0.040816	0	0.040816
0.091837	0	0.010204	0.091837	0.030612	0.030612	0.010204	0.112245	0.142857	0.142857	0.020408	0.010204	0.030612	0.040816	0.030612	0.05102	0.061224	0.071429	0.010204	0.010204
MOTIF xxxxxxx_T_xxRxxxx .......T..R....
letter-probability matrix: alength= 20 w= 15 nsites= 272 E= 1.0e+000
0.077206	0	0.0625	0.051471	0.033088	0.125	0.036765	0.025735	0.113971	0.102941	0.014706	0.029412	0.033088	0.040441	0.102941	0.055147	0.025735	0.0625	0	0.007353
0.069853	0.007353	0.044118	0.066176	0.025735	0.051471	0.0625	0.055147	0.069853	0.073529	0.022059	0.040441	0.047794	0.044118	0.113971	0.044118	0.051471	0.073529	0.003676	0.033088
0.095588	0.007353	0.0625	0.077206	0.051471	0.055147	0.044118	0.040441	0.044118	0.080882	0.018382	0.022059	0.091912	0.055147	0.036765	0.066176	0.069853	0.0625	0.007353	0.011029
0.102941	0.007353	0.044118	0.080882	0.044118	0.099265	0.018382	0.080882	0.014706	0.125	0.055147	0.014706	0.033088	0.047794	0.014706	0.066176	0.0625	0.058824	0	0.029412
0.084559	0.011029	0.051471	0.125	0.055147	0.088235	0.033088	0.040441	0.003676	0.084559	0.014706	0.025735	0.077206	0.0625	0	0.069853	0.055147	0.0625	0	0.055147
0.099265	0.007353	0.102941	0.073529	0.047794	0.080882	0.014706	0.040441	0.014706	0.084559	0.007353	0.044118	0.095588	0.022059	0.011029	0.069853	0.055147	0.077206	0.011029	0.040441
0.099265	0.014706	0.080882	0.069853	0.022059	0.080882	0.022059	0.040441	0.007353	0.055147	0.018382	0.044118	0.106618	0.044118	0.011029	0.080882	0.055147	0.110294	0.011029	0.025735
0	0	0	0	0	0	0	0	0	0	0	0	0	0	0	0	1	0	0	0
0.132353	0.011029	0.069853	0.058824	0.091912	0.084559	0.022059	0.055147	0.007353	0.154412	0.014706	0.047794	0.033088	0.047794	0.003676	0.040441	0	0.044118	0.018382	0.0625
0.073529	0.029412	0.102941	0.110294	0.051471	0.099265	0.014706	0.036765	0	0.106618	0.036765	0.003676	0.022059	0.091912	0.051471	0.047794	0	0.069853	0.011029	0.040441
0	0	0	0	0	0	0	0	0	0	0	0	0	0	1	0	0	0	0	0
0.095588	0.014706	0.036765	0.058824	0.033088	0.073529	0.022059	0.058824	0.044118	0.117647	0.014706	0.047794	0.051471	0.047794	0.055147	0.069853	0.036765	0.0625	0.007353	0.051471
0.066176	0.025735	0.055147	0.058824	0.040441	0.077206	0.040441	0.055147	0.047794	0.102941	0.029412	0.029412	0.033088	0.040441	0.058824	0.084559	0.044118	0.077206	0.011029	0.022059
0.091912	0.014706	0.088235	0.066176	0.025735	0.091912	0.022059	0.044118	0.0625	0.084559	0.040441	0.007353	0.040441	0.047794	0.047794	0.069853	0.040441	0.077206	0.011029	0.025735
0.077206	0.014706	0.0625	0.088235	0.055147	0.084559	0.025735	0.051471	0.084559	0.073529	0.018382	0.036765	0.073529	0.029412	0.040441	0.088235	0	0.051471	0.011029	0.033088
MOTIF xxxxxxx_T_QRxxxxx .......TQR.....
letter-probability matrix: alength= 20 w= 15 nsites= 29 E= 1.0e+000
0.103448	0	0	0.103448	0	0.034483	0.034483	0	0.172414	0.344828	0.034483	0	0.068966	0	0.034483	0	0	0.034483	0	0.034483
0.068966	0	0.034483	0.034483	0.034483	0.034483	0.034483	0.068966	0.068966	0.068966	0.034483	0.034483	0.103448	0.068966	0	0.034483	0.137931	0.068966	0	0.068966
0.172414	0.034483	0.068966	0.034483	0	0.103448	0.034483	0	0	0.103448	0.034483	0.068966	0.034483	0.068966	0	0.034483	0.068966	0.137931	0	0
0.068966	0	0.068966	0.103448	0.068966	0.068966	0	0.103448	0	0.103448	0.068966	0	0.034483	0.068966	0	0.068966	0.068966	0.034483	0	0.068966
0.068966	0	0	0.068966	0	0.103448	0	0.103448	0	0.137931	0.034483	0.068966	0	0.103448	0.034483	0.068966	0.034483	0.068966	0.034483	0.068966
0.034483	0	0	0.068966	0	0	0.034483	0	0	0.103448	0	0	0.103448	0.172414	0	0.241379	0.137931	0.068966	0	0.034483
0.172414	0	0.034483	0.068966	0.034483	0.103448	0	0.034483	0	0.103448	0.034483	0	0.068966	0.034483	0	0.068966	0.103448	0.103448	0.034483	0
0	0	0	0	0	0	0	0	0	0	0	0	0	0	0	0	1	0	0	0
0	0	0	0	0	0	0	0	0	0	0	0	0	1	0	0	0	0	0	0
0	0	0	0	0	0	0	0	0	0	0	0	0	0	1	0	0	0	0	0
0.103448	0	0.034483	0.034483	0	0.172414	0.068966	0.068966	0	0.206897	0.068966	0.034483	0.034483	0	0	0.034483	0	0.103448	0	0.034483
0.103448	0	0.034483	0.068966	0	0.068966	0	0.068966	0.034483	0.103448	0	0.103448	0.068966	0.068966	0.068966	0.137931	0	0.034483	0	0.034483
0.241379	0	0.103448	0	0.034483	0.103448	0.068966	0.034483	0.034483	0.068966	0	0	0.068966	0.034483	0.068966	0.068966	0.034483	0	0	0.034483
0	0.034483	0	0.137931	0.034483	0.068966	0.068966	0.103448	0.034483	0.137931	0.034483	0	0.034483	0.068966	0.034483	0.068966	0.034483	0.103448	0	0
0.137931	0	0	0	0	0.137931	0.034483	0.034483	0	0.206897	0	0	0.068966	0.068966	0.068966	0	0.068966	0.137931	0	0.034483
MOTIF xxxxxxx_T_GxxKxxx .......TG..K...
letter-probability matrix: alength= 20 w= 15 nsites= 34 E= 1.0e+000
0.029412	0	0.058824	0.088235	0.029412	0.058824	0.029412	0	0.058824	0.117647	0.029412	0	0.058824	0.029412	0.176471	0.088235	0.058824	0	0.058824	0.029412
0.088235	0	0.058824	0.058824	0	0.058824	0	0.294118	0.058824	0.058824	0.058824	0.029412	0.058824	0.029412	0	0	0.029412	0.117647	0	0
0.088235	0	0.058824	0.058824	0.058824	0.029412	0.029412	0.176471	0	0.147059	0.029412	0.117647	0	0	0	0.029412	0.058824	0.117647	0	0
0.088235	0	0.058824	0.176471	0.029412	0.029412	0.029412	0.088235	0	0.088235	0	0.029412	0.029412	0.029412	0	0.058824	0.176471	0.058824	0	0.029412
0.058824	0.029412	0.147059	0.117647	0	0.117647	0.058824	0.058824	0	0.029412	0.029412	0.029412	0.029412	0.029412	0.058824	0.058824	0.029412	0.117647	0	0
0.058824	0	0.147059	0.205882	0	0.029412	0.058824	0.029412	0.029412	0.058824	0	0.058824	0.117647	0	0	0.088235	0.088235	0.029412	0	0
0.117647	0	0.294118	0.029412	0	0.029412	0.029412	0.088235	0	0.029412	0	0	0.117647	0	0	0.088235	0.088235	0.029412	0	0.058824
0	0	0	0	0	0	0	0	0	0	0	0	0	0	0	0	1	0	0	0
0	0	0	0	0	1	0	0	0	0	0	0	0	0	0	0	0	0	0	0
0.147059	0	0	0.058824	0	0.029412	0	0.029412	0	0.264706	0.029412	0.176471	0.029412	0.117647	0.058824	0.029412	0	0.029412	0	0
0.058824	0	0.147059	0.117647	0.029412	0.323529	0	0.088235	0	0.117647	0	0	0	0	0	0.058824	0	0.058824	0	0
0	0	0	0	0	0	0	0	1	0	0	0	0	0	0	0	0	0	0	0
0.029412	0	0	0.147059	0.058824	0.058824	0	0.029412	0.058824	0.058824	0.205882	0.058824	0.029412	0.029412	0	0	0.088235	0.117647	0.029412	0
0.264706	0.029412	0.029412	0.058824	0.058824	0.117647	0	0	0.029412	0.117647	0	0.029412	0	0.029412	0.058824	0.088235	0.029412	0.058824	0	0
0.117647	0	0.029412	0.029412	0.088235	0.029412	0.029412	0.029412	0.147059	0.058824	0	0.029412	0	0.117647	0.058824	0.058824	0	0.088235	0	0.088235
MOTIF xxxxxxx_T_xRxxxxx .......T.R.....
letter-probability matrix: alength= 20 w= 15 nsites= 198 E= 1.0e+000
0.065657	0.045455	0.075758	0.050505	0.025253	0.080808	0.025253	0.025253	0.050505	0.126263	0.030303	0.015152	0.045455	0.040404	0.090909	0.065657	0.050505	0.065657	0.005051	0.020202
0.09596	0.005051	0.040404	0.075758	0.050505	0.070707	0.070707	0.040404	0.065657	0.106061	0.005051	0.040404	0.050505	0.045455	0.055556	0.075758	0.030303	0.050505	0	0.025253
0.09596	0.025253	0.060606	0.080808	0.030303	0.050505	0.055556	0.045455	0.015152	0.080808	0.040404	0.030303	0.065657	0.070707	0.015152	0.090909	0.070707	0.045455	0.005051	0.025253
0.070707	0.020202	0.055556	0.10101	0.060606	0.045455	0.045455	0.050505	0.005051	0.09596	0.025253	0.035354	0.055556	0.030303	0.010101	0.080808	0.070707	0.111111	0.015152	0.015152
0.070707	0.025253	0.060606	0.121212	0.025253	0.075758	0.040404	0.030303	0	0.080808	0.020202	0.040404	0.080808	0.060606	0.025253	0.075758	0.075758	0.060606	0.005051	0.025253
0.111111	0.010101	0.070707	0.121212	0.020202	0.080808	0.035354	0.065657	0.015152	0.075758	0.015152	0.015152	0.055556	0.050505	0.010101	0.111111	0.065657	0.035354	0	0.035354
0.10101	0.015152	0.055556	0.065657	0.030303	0.09596	0.015152	0.040404	0.025253	0.090909	0.010101	0.025253	0.080808	0.045455	0	0.080808	0.075758	0.09596	0.035354	0.015152
0	0	0	0	0	0	0	0	0	0	0	0	0	0	0	0	1	0	0	0
0.080808	0.09596	0.025253	0.151515	0.055556	0.085859	0.005051	0.050505	0.025253	0.121212	0.025253	0.060606	0.025253	0	0.005051	0.111111	0	0.050505	0.015152	0.010101
0	0	0	0	0	0	0	0	0	0	0	0	0	0	1	0	0	0	0	0
0.085859	0.035354	0.085859	0.070707	0.065657	0.070707	0.030303	0.055556	0	0.131313	0.020202	0.050505	0.045455	0.050505	0	0.080808	0	0.060606	0.005051	0.055556
0.060606	0.030303	0.045455	0.050505	0.040404	0.085859	0.015152	0.065657	0.055556	0.085859	0.030303	0.045455	0.035354	0.050505	0.055556	0.075758	0.085859	0.045455	0.015152	0.025253
0.075758	0.030303	0.075758	0.055556	0.045455	0.040404	0.025253	0.040404	0.065657	0.075758	0.015152	0.040404	0.075758	0.060606	0.035354	0.080808	0.070707	0.070707	0.010101	0.010101
0.070707	0.005051	0.045455	0.080808	0.030303	0.09596	0.010101	0.050505	0.070707	0.070707	0.050505	0.025253	0.075758	0.040404	0.025253	0.090909	0.055556	0.060606	0.020202	0.025253
0.045455	0.030303	0.050505	0.085859	0.035354	0.070707	0.015152	0.055556	0.075758	0.055556	0.030303	0.060606	0.045455	0.060606	0.060606	0.070707	0.080808	0.030303	0.020202	0.020202
MOTIF xxxxxxx_T_Gxxxxxx .......TG......
letter-probability matrix: alength= 20 w= 15 nsites= 216 E= 1.0e+000
0.12037	0.013889	0.037037	0.046296	0.018519	0.064815	0.009259	0.041667	0.074074	0.064815	0.032407	0.013889	0.064815	0.069444	0.074074	0.069444	0.055556	0.097222	0.009259	0.023148
0.064815	0.018519	0.018519	0.069444	0.018519	0.092593	0.027778	0.101852	0.074074	0.106481	0.013889	0.041667	0.018519	0.050926	0.064815	0.050926	0.060185	0.087963	0.00463	0.013889
0.083333	0.023148	0.032407	0.087963	0.032407	0.111111	0.009259	0.069444	0.078704	0.092593	0.013889	0.046296	0.027778	0.018519	0.050926	0.046296	0.041667	0.069444	0.009259	0.055556
0.111111	0.027778	0.060185	0.074074	0.037037	0.055556	0.032407	0.023148	0.064815	0.074074	0.00463	0.013889	0.060185	0.041667	0.074074	0.087963	0.069444	0.074074	0.009259	0.00463
0.069444	0.023148	0.050926	0.074074	0.023148	0.069444	0.018519	0.050926	0.064815	0.069444	0.009259	0.027778	0.060185	0.032407	0.050926	0.12037	0.041667	0.106481	0.013889	0.023148
0.083333	0.00463	0.060185	0.074074	0.041667	0.111111	0.009259	0.023148	0.060185	0.078704	0.041667	0.064815	0.055556	0.037037	0.055556	0.064815	0.087963	0.027778	0.00463	0.013889
0.111111	0.013889	0.018519	0.078704	0.037037	0.060185	0.018519	0.046296	0.027778	0.069444	0.032407	0.041667	0.092593	0.050926	0.018519	0.027778	0.101852	0.092593	0.023148	0.037037
0	0	0	0	0	0	0	0	0	0	0	0	0	0	0	0	1	0	0	0
0	0	0	0	0	1	0	0	0	0	0	0	0	0	0	0	0	0	0	0
0.106481	0.00463	0.138889	0.069444	0.046296	0.101852	0.018519	0.041667	0	0.087963	0.037037	0.055556	0.050926	0.046296	0	0.092593	0	0.083333	0.009259	0.009259
0.12037	0.00463	0.083333	0.12037	0.018519	0.143519	0.013889	0.050926	0	0.097222	0.027778	0.018519	0.041667	0.037037	0	0.138889	0	0.064815	0.009259	0.009259
0.087963	0.018519	0.037037	0.125	0.023148	0.087963	0.009259	0.097222	0	0.074074	0.027778	0.055556	0.037037	0.055556	0.050926	0.078704	0.050926	0.069444	0	0.013889
0.101852	0.013889	0.087963	0.078704	0.023148	0.087963	0.050926	0.078704	0.078704	0.037037	0.00463	0.032407	0.041667	0.041667	0.055556	0.069444	0.027778	0.069444	0.00463	0.013889
0.083333	0.013889	0.064815	0.078704	0.009259	0.050926	0.069444	0.050926	0.046296	0.078704	0.018519	0.041667	0.092593	0.046296	0.074074	0.023148	0.055556	0.083333	0	0.018519
0.101852	0.00463	0.064815	0.041667	0.032407	0.115741	0.027778	0.037037	0.106481	0.092593	0.023148	0.037037	0.032407	0.037037	0.041667	0.050926	0.050926	0.092593	0	0.009259
MOTIF Kxxxxxx_T_xxxxxxx K......T.......
letter-probability matrix: alength= 20 w= 15 nsites= 152 E= 1.0e+000
0	0	0	0	0	0	0	0	1	0	0	0	0	0	0	0	0	0	0	0
0.078947	0.019737	0.052632	0.078947	0.046053	0.072368	0.013158	0.052632	0.098684	0.078947	0.026316	0.046053	0.092105	0.046053	0.046053	0.032895	0.052632	0.026316	0.006579	0.032895
0.125	0.006579	0.078947	0.085526	0.013158	0.039474	0.013158	0.032895	0.059211	0.144737	0.046053	0.032895	0.032895	0.039474	0.052632	0.065789	0.046053	0.059211	0	0.026316
0.046053	0.013158	0.085526	0.131579	0.032895	0.078947	0.006579	0.078947	0.052632	0.092105	0.019737	0.059211	0.032895	0.026316	0.019737	0.085526	0.065789	0.059211	0	0.013158
0.059211	0.013158	0.092105	0.098684	0.019737	0.046053	0.013158	0.039474	0.039474	0.157895	0.019737	0.078947	0.032895	0.046053	0.019737	0.032895	0.085526	0.052632	0.013158	0.039474
0.098684	0.013158	0.059211	0.151316	0.032895	0.059211	0.019737	0.065789	0.032895	0.059211	0.006579	0.019737	0.032895	0.052632	0.052632	0.052632	0.046053	0.072368	0.019737	0.052632
0.138158	0.019737	0.013158	0.131579	0.032895	0.046053	0.019737	0.046053	0.019737	0.065789	0.039474	0.059211	0.078947	0.032895	0.026316	0.059211	0.052632	0.072368	0.019737	0.026316
0	0	0	0	0	0	0	0	0	0	0	0	0	0	0	0	1	0	0	0
0.138158	0.006579	0.065789	0.131579	0.032895	0	0.026316	0.046053	0.019737	0.138158	0.019737	0.065789	0.065789	0.085526	0.006579	0.085526	0	0.019737	0.006579	0.039474
0.125	0	0.046053	0.059211	0.052632	0.111842	0.039474	0.065789	0	0.144737	0.006579	0.052632	0.065789	0.039474	0	0.098684	0	0.046053	0	0.046053
0.085526	0.026316	0.131579	0.078947	0.019737	0.131579	0.039474	0.059211	0	0.072368	0.026316	0.052632	0.059211	0.032895	0	0.072368	0	0.092105	0.013158	0.006579
0.085526	0	0.052632	0.078947	0.032895	0.085526	0.046053	0.032895	0.105263	0.046053	0.006579	0.039474	0.065789	0.032895	0.098684	0.026316	0.059211	0.065789	0	0.039474
0.072368	0.006579	0.078947	0.078947	0.046053	0.085526	0.065789	0.026316	0.046053	0.111842	0	0.006579	0.026316	0.046053	0.046053	0.085526	0.065789	0.072368	0	0.032895
0.092105	0.019737	0.032895	0.078947	0.026316	0.039474	0.039474	0.052632	0.072368	0.092105	0.006579	0.032895	0.019737	0.039474	0.059211	0.085526	0.092105	0.078947	0.006579	0.032895
0.072368	0.006579	0.078947	0.098684	0.026316	0.059211	0.032895	0.046053	0.078947	0.085526	0.026316	0.019737	0.065789	0.085526	0.065789	0.059211	0.032895	0.046053	0.006579	0.006579
MOTIF xxxxxxx_T_Axxxxxx .......TA......
letter-probability matrix: alength= 20 w= 15 nsites= 178 E= 1.0e+000
0.101124	0.02809	0.061798	0.089888	0.039326	0.134831	0.016854	0.039326	0	0.101124	0.022472	0.039326	0.022472	0.050562	0.078652	0.044944	0.073034	0.050562	0	0.005618
0.095506	0	0.033708	0.134831	0.011236	0.050562	0.022472	0.02809	0.101124	0.073034	0.022472	0.02809	0.073034	0.05618	0.05618	0.08427	0.08427	0.044944	0	0
0.08427	0.02809	0.05618	0.095506	0	0.05618	0.016854	0.02809	0.050562	0.157303	0.016854	0.039326	0.039326	0.02809	0.067416	0.101124	0.05618	0.061798	0	0.016854
0.050562	0.011236	0.08427	0.061798	0.022472	0.044944	0.022472	0.078652	0.044944	0.191011	0.016854	0.05618	0.044944	0.044944	0.033708	0.05618	0.044944	0.05618	0.005618	0.02809
0.123596	0.016854	0.061798	0.050562	0.005618	0.033708	0.016854	0.039326	0.08427	0.11236	0.016854	0.044944	0.067416	0.05618	0.078652	0.08427	0.05618	0.033708	0.005618	0.011236
0.101124	0.022472	0.050562	0.05618	0.016854	0.061798	0.02809	0.05618	0.050562	0.067416	0.022472	0.039326	0.044944	0.05618	0.089888	0.089888	0.05618	0.067416	0	0.022472
0.089888	0.005618	0.044944	0.11236	0.044944	0.146067	0.016854	0.016854	0.044944	0.078652	0.016854	0.033708	0.050562	0.050562	0.016854	0.044944	0.016854	0.078652	0.016854	0.073034
0	0	0	0	0	0	0	0	0	0	0	0	0	0	0	0	1	0	0	0
1	0	0	0	0	0	0	0	0	0	0	0	0	0	0	0	0	0	0	0
0.129213	0.011236	0.05618	0.095506	0.039326	0.05618	0.005618	0.134831	0	0.106742	0.067416	0.022472	0.044944	0.044944	0	0.067416	0	0.089888	0	0.02809
0.129213	0.022472	0.089888	0.140449	0.033708	0.073034	0.022472	0.033708	0	0.095506	0.044944	0.039326	0.044944	0.078652	0	0.050562	0	0.08427	0	0.016854
0.11236	0.005618	0.067416	0.08427	0.039326	0.050562	0.016854	0.067416	0.123596	0.05618	0.011236	0.039326	0.02809	0.050562	0.061798	0.033708	0.011236	0.106742	0	0.033708
0.106742	0.016854	0.117978	0.151685	0.016854	0.061798	0.033708	0.022472	0.067416	0.08427	0.005618	0.022472	0.02809	0.039326	0.061798	0.067416	0.02809	0.039326	0.005618	0.022472
0.106742	0.016854	0.022472	0.078652	0.022472	0.08427	0.016854	0.02809	0.067416	0.151685	0.011236	0.033708	0.02809	0.044944	0.101124	0.02809	0.039326	0.089888	0	0.02809
0.095506	0.005618	0.061798	0.078652	0.02809	0.08427	0.022472	0.039326	0.078652	0.073034	0.011236	0.044944	0.05618	0.039326	0.117978	0.061798	0.022472	0.061798	0.005618	0.011236
MOTIF xxxxxxx_T_ExxxxxK .......TE.....K
letter-probability matrix: alength= 20 w= 15 nsites= 31 E= 1.0e+000
0.032258	0.032258	0.032258	0.064516	0	0.064516	0.129032	0.064516	0	0.032258	0.032258	0	0.032258	0.032258	0.129032	0	0.064516	0.225806	0	0.032258
0.032258	0	0.064516	0.096774	0	0.064516	0	0.032258	0.16129	0.032258	0.032258	0.096774	0.064516	0.032258	0.096774	0.064516	0.064516	0.064516	0	0
0.032258	0.032258	0.129032	0	0.064516	0	0.064516	0.096774	0.064516	0.096774	0.064516	0	0.032258	0	0	0.129032	0.064516	0.064516	0	0.064516
0.064516	0	0	0.064516	0.032258	0	0.064516	0.032258	0.064516	0.064516	0	0.032258	0.064516	0.064516	0.096774	0.096774	0.096774	0.096774	0.032258	0.032258
0.032258	0	0	0.129032	0	0	0.032258	0.064516	0	0.129032	0	0.032258	0.064516	0.032258	0.193548	0.16129	0.032258	0.096774	0	0
0.032258	0.032258	0.064516	0.096774	0.16129	0.096774	0.032258	0.032258	0.032258	0.129032	0.032258	0.032258	0	0.032258	0.032258	0.064516	0.032258	0.064516	0	0
0	0	0.064516	0.129032	0	0.129032	0.032258	0.064516	0	0.16129	0	0	0.032258	0.096774	0.096774	0.064516	0.032258	0.064516	0.032258	0
0	0	0	0	0	0	0	0	0	0	0	0	0	0	0	0	1	0	0	0
0	0	0	1	0	0	0	0	0	0	0	0	0	0	0	0	0	0	0	0
0.064516	0	0	0.129032	0.032258	0.16129	0	0	0	0.16129	0.064516	0.064516	0.032258	0.032258	0	0.032258	0	0.16129	0	0.064516
0.129032	0.096774	0.096774	0.096774	0.096774	0.193548	0	0.032258	0	0.129032	0	0	0.032258	0	0	0.032258	0	0.032258	0	0.032258
0.032258	0	0.064516	0.225806	0.032258	0.032258	0	0	0.064516	0.096774	0.032258	0.032258	0	0.129032	0.129032	0	0.032258	0.064516	0	0.032258
0.096774	0	0.064516	0.064516	0.032258	0	0.129032	0.032258	0.096774	0.129032	0.032258	0.064516	0.032258	0.032258	0.096774	0.032258	0	0	0.032258	0.032258
0.096774	0.032258	0	0.032258	0	0.064516	0.129032	0.032258	0.064516	0.193548	0	0.032258	0	0.032258	0.064516	0.064516	0.032258	0.064516	0	0.064516
0	0	0	0	0	0	0	0	1	0	0	0	0	0	0	0	0	0	0	0
MOTIF xxxxxxx_T_xxxxTxx .......T....T..
letter-probability matrix: alength= 20 w= 15 nsites= 49 E= 1.0e+000
0.040816	0	0.081633	0.142857	0.020408	0.081633	0.040816	0.040816	0	0.081633	0.020408	0.020408	0.122449	0.020408	0.122449	0.020408	0.061224	0.081633	0	0
0.081633	0.040816	0.061224	0.081633	0.061224	0.040816	0	0.061224	0.020408	0.061224	0.040816	0.020408	0.040816	0.040816	0.020408	0.102041	0.040816	0.163265	0.020408	0
0.122449	0.061224	0.061224	0.142857	0.040816	0.061224	0	0	0.020408	0.102041	0.020408	0	0.122449	0.081633	0.040816	0.040816	0.020408	0.040816	0	0.020408
0.081633	0.061224	0.081633	0.081633	0.061224	0.081633	0.081633	0.061224	0.020408	0.040816	0.020408	0.040816	0.061224	0.061224	0.081633	0	0.040816	0.040816	0	0
0.061224	0.020408	0.061224	0.102041	0.040816	0.102041	0.020408	0.040816	0.020408	0.163265	0	0.020408	0.102041	0.020408	0	0.020408	0.061224	0.081633	0.020408	0.040816
0.081633	0.020408	0.040816	0.122449	0.081633	0	0.020408	0.061224	0	0.142857	0.020408	0.061224	0.040816	0.020408	0.020408	0.122449	0.061224	0.061224	0	0.020408
0.081633	0.020408	0	0.142857	0.020408	0.061224	0.040816	0.020408	0.020408	0.061224	0	0.102041	0.102041	0.040816	0.020408	0.081633	0.061224	0.102041	0	0.020408
0	0	0	0	0	0	0	0	0	0	0	0	0	0	0	0	1	0	0	0
0	0.020408	0.061224	0.081633	0.061224	0	0	0.061224	0.040816	0.061224	0	0.020408	0.122449	0.122449	0.040816	0.122449	0	0.102041	0.020408	0.061224
0.102041	0	0.040816	0.081633	0.020408	0.204082	0.020408	0.081633	0	0.061224	0	0.061224	0.061224	0.061224	0	0.061224	0	0.122449	0	0.020408
0.040816	0	0.061224	0.142857	0.061224	0.081633	0.040816	0.020408	0	0.102041	0.040816	0.020408	0.102041	0.122449	0	0.122449	0	0.040816	0	0
0.061224	0	0.040816	0.102041	0.040816	0.040816	0.020408	0.081633	0.102041	0.061224	0.040816	0.020408	0	0.040816	0.183673	0.061224	0.040816	0.061224	0	0
0	0	0	0	0	0	0	0	0	0	0	0	0	0	0	0	1	0	0	0
0.102041	0	0.020408	0.020408	0.040816	0.061224	0.061224	0.163265	0.081633	0.040816	0.020408	0.061224	0.040816	0.020408	0.081633	0.020408	0.081633	0.081633	0	0
0.142857	0.020408	0.040816	0.061224	0.020408	0.081633	0.040816	0.040816	0.081633	0.020408	0	0.020408	0.040816	0.020408	0.081633	0.163265	0.040816	0.040816	0	0.040816
MOTIF xxxxxxx_T_xxxKxxx .......T...K...
letter-probability matrix: alength= 20 w= 15 nsites= 104 E= 1.0e+000
0.048077	0.009615	0.105769	0.057692	0.038462	0.115385	0.019231	0.076923	0	0.096154	0.028846	0.028846	0.009615	0.057692	0.096154	0.057692	0.057692	0.067308	0.009615	0.019231
0.105769	0.028846	0.048077	0.038462	0.019231	0.048077	0.038462	0.048077	0.134615	0.057692	0.038462	0.019231	0.019231	0.076923	0.086538	0.019231	0.057692	0.057692	0.009615	0.048077
0.057692	0	0.019231	0.086538	0.019231	0.038462	0.057692	0.028846	0.105769	0.153846	0	0.067308	0.057692	0.038462	0.057692	0.076923	0.048077	0.057692	0	0.028846
0.038462	0.048077	0.038462	0.086538	0.057692	0.086538	0.019231	0.067308	0.009615	0.086538	0.009615	0.067308	0.048077	0.067308	0.019231	0.115385	0.009615	0.086538	0.019231	0.019231
0.086538	0.048077	0.067308	0.067308	0	0.096154	0.057692	0.038462	0.009615	0.048077	0.009615	0.057692	0.115385	0.048077	0.009615	0.067308	0.048077	0.086538	0.019231	0.019231
0.057692	0.019231	0.096154	0.105769	0.057692	0.115385	0.038462	0.028846	0.019231	0.057692	0	0.076923	0.028846	0.038462	0.019231	0.057692	0.067308	0.048077	0.028846	0.038462
0.067308	0.019231	0.048077	0.125	0.038462	0.096154	0.048077	0.057692	0	0.115385	0.019231	0.028846	0.057692	0.057692	0	0.067308	0.038462	0.067308	0.028846	0.019231
0	0	0	0	0	0	0	0	0	0	0	0	0	0	0	0	1	0	0	0
0	0.009615	0.048077	0.125	0.105769	0	0.038462	0.067308	0.009615	0.086538	0.028846	0.057692	0.057692	0.096154	0.009615	0.144231	0	0.096154	0	0.019231
0.134615	0.028846	0.076923	0.125	0.028846	0.038462	0.028846	0.057692	0	0.134615	0	0	0.067308	0.057692	0	0.125	0	0.076923	0	0.019231
0.144231	0.048077	0.067308	0.096154	0.019231	0.096154	0.009615	0.028846	0	0.067308	0.038462	0.086538	0.019231	0.115385	0	0.067308	0	0.076923	0	0.019231
0	0	0	0	0	0	0	0	1	0	0	0	0	0	0	0	0	0	0	0
0.163462	0.009615	0.076923	0.067308	0.028846	0.048077	0.028846	0.086538	0.096154	0.105769	0	0.019231	0.048077	0.048077	0.028846	0.057692	0	0.038462	0.038462	0.009615
0.067308	0.019231	0.038462	0.057692	0.076923	0.086538	0.019231	0.057692	0.105769	0.115385	0.019231	0.048077	0.057692	0.057692	0.048077	0.019231	0.028846	0.038462	0.038462	0
0.057692	0.009615	0.076923	0.057692	0.019231	0.057692	0.048077	0.076923	0.028846	0.125	0.009615	0.115385	0.028846	0.019231	0.096154	0.038462	0.019231	0.105769	0	0.009615
MOTIF xxxxxxx_T_xxxxxxT .......T......T
letter-probability matrix: alength= 20 w= 15 nsites= 45 E= 1.0e+000
0.044444	0.022222	0.111111	0.088889	0.066667	0.066667	0.022222	0.066667	0	0.044444	0	0.044444	0	0.022222	0.088889	0.177778	0	0.066667	0.044444	0.022222
0.088889	0	0.066667	0.111111	0.044444	0.088889	0	0.044444	0.111111	0.088889	0	0.022222	0	0.066667	0.088889	0.066667	0.044444	0.044444	0	0.022222
0.044444	0	0	0.088889	0.111111	0.133333	0.022222	0.088889	0.066667	0.088889	0	0.022222	0.044444	0.022222	0.111111	0.044444	0.044444	0	0	0.066667
0.088889	0	0	0.2	0.022222	0.088889	0.022222	0.022222	0.133333	0.044444	0	0	0	0.022222	0.066667	0.066667	0.088889	0.088889	0	0.044444
0.088889	0.022222	0.044444	0.133333	0	0.111111	0	0.022222	0.111111	0.066667	0.022222	0.044444	0.044444	0	0.044444	0.088889	0.088889	0.066667	0	0
0.066667	0	0.044444	0.088889	0	0.044444	0	0.066667	0.088889	0.088889	0	0.111111	0.044444	0	0.088889	0.022222	0.088889	0.088889	0	0.066667
0.044444	0	0	0.022222	0	0.022222	0.022222	0.066667	0.088889	0.133333	0.022222	0.022222	0.088889	0.111111	0.022222	0.022222	0.155556	0.111111	0.022222	0.022222
0	0	0	0	0	0	0	0	0	0	0	0	0	0	0	0	1	0	0	0
0	0.022222	0.022222	0.066667	0.133333	0	0.111111	0.044444	0.044444	0.044444	0.022222	0.111111	0.022222	0.088889	0	0.088889	0	0.066667	0	0.111111
0.088889	0.022222	0.155556	0.066667	0.066667	0.111111	0	0.088889	0	0.066667	0.022222	0.111111	0.022222	0	0	0.133333	0	0.044444	0	0
0.044444	0	0.133333	0.066667	0.088889	0.177778	0.022222	0.044444	0	0.044444	0	0.022222	0.022222	0.022222	0	0.133333	0	0.133333	0.022222	0.022222
0.066667	0	0.111111	0.111111	0	0.111111	0	0	0	0.022222	0	0.066667	0.088889	0.044444	0.022222	0.133333	0.022222	0.155556	0	0.044444
0.044444	0	0.022222	0.088889	0	0.111111	0.044444	0.044444	0.111111	0.111111	0.022222	0.066667	0.044444	0.044444	0.066667	0.111111	0	0.044444	0	0.022222
0.044444	0.022222	0.044444	0.066667	0.066667	0.111111	0.022222	0	0.177778	0.066667	0	0	0.088889	0.066667	0.088889	0	0.022222	0.088889	0.022222	0
0	0	0	0	0	0	0	0	0	0	0	0	0	0	0	0	1	0	0	0
MOTIF xxxxxxx_T_xxxTxxx .......T...T...
letter-probability matrix: alength= 20 w= 15 nsites= 34 E= 1.0e+000
0.117647	0.029412	0.029412	0.147059	0.029412	0.058824	0.029412	0.088235	0	0.029412	0.029412	0.058824	0	0.088235	0.088235	0.058824	0	0.088235	0.029412	0
0.088235	0	0.117647	0.029412	0	0.117647	0	0	0.088235	0.147059	0.058824	0	0.058824	0	0.088235	0.147059	0.029412	0.029412	0	0
0.147059	0.029412	0.058824	0.058824	0.029412	0.088235	0.029412	0.029412	0.117647	0.088235	0	0.029412	0.088235	0	0.029412	0.029412	0.058824	0.058824	0	0.029412
0.147059	0.029412	0.029412	0.117647	0.058824	0.176471	0	0	0.088235	0.029412	0	0.029412	0.029412	0	0.058824	0	0.058824	0.088235	0.029412	0.029412
0.029412	0.029412	0.029412	0.058824	0.029412	0.029412	0	0.058824	0.029412	0.088235	0.029412	0.058824	0	0.058824	0.117647	0.029412	0.117647	0.205882	0	0
0.117647	0.029412	0.147059	0.029412	0.029412	0.117647	0	0.029412	0.058824	0.058824	0.029412	0	0.088235	0.029412	0.029412	0	0.147059	0.029412	0	0.029412
0.117647	0.058824	0.058824	0.176471	0.029412	0.029412	0.029412	0.088235	0.058824	0.117647	0.029412	0.029412	0.029412	0	0.029412	0.029412	0.058824	0.029412	0	0
0	0	0	0	0	0	0	0	0	0	0	0	0	0	0	0	1	0	0	0
0	0	0.029412	0.147059	0.029412	0	0	0	0	0.235294	0	0.029412	0.117647	0.176471	0	0.088235	0	0.117647	0	0.029412
0.117647	0.029412	0.088235	0.088235	0.088235	0.088235	0.029412	0	0	0.058824	0	0.029412	0.029412	0.088235	0	0.117647	0	0.147059	0	0
0.029412	0	0.117647	0.147059	0.029412	0.117647	0.058824	0.029412	0	0.088235	0.029412	0.058824	0.029412	0.029412	0	0.147059	0	0.058824	0	0.029412
0	0	0	0	0	0	0	0	0	0	0	0	0	0	0	0	1	0	0	0
0.029412	0.058824	0.088235	0.029412	0.117647	0.088235	0.029412	0.088235	0.058824	0.058824	0.029412	0.029412	0.029412	0	0.088235	0.088235	0	0.029412	0	0.058824
0.058824	0	0.176471	0.147059	0.029412	0.058824	0	0.117647	0.029412	0.029412	0	0.029412	0.029412	0	0.029412	0.117647	0.029412	0.117647	0	0
0.088235	0.029412	0.029412	0.029412	0	0	0.088235	0.117647	0.117647	0.088235	0	0.029412	0.058824	0.029412	0.058824	0.088235	0	0.147059	0	0
MOTIF xxxxxxx_T_xxxxxTx .......T.....T.
letter-probability matrix: alength= 20 w= 15 nsites= 37 E= 1.0e+000
0.081081	0.027027	0.054054	0.054054	0.027027	0.054054	0	0.108108	0	0.135135	0	0.054054	0.081081	0	0.081081	0.081081	0.081081	0.027027	0	0.054054
0.081081	0	0	0.108108	0.081081	0.135135	0.081081	0.054054	0.054054	0.027027	0.027027	0.027027	0.027027	0.027027	0.162162	0.054054	0.027027	0.027027	0	0
0.135135	0	0.027027	0.108108	0.081081	0.108108	0	0.081081	0.081081	0.081081	0	0.027027	0.054054	0.027027	0.054054	0.054054	0.027027	0.027027	0.027027	0
0.108108	0	0.081081	0.081081	0.027027	0.054054	0.054054	0.027027	0.027027	0.027027	0	0.081081	0.054054	0.108108	0.081081	0.108108	0.027027	0.054054	0	0
0.054054	0	0.108108	0.054054	0.054054	0.108108	0.054054	0.054054	0.027027	0.054054	0	0.054054	0.027027	0	0.135135	0.054054	0.054054	0.027027	0	0.081081
0.054054	0	0	0.054054	0.027027	0.081081	0.054054	0.054054	0.054054	0.108108	0	0.054054	0.027027	0.027027	0.054054	0.081081	0.108108	0.108108	0	0.054054
0.081081	0	0	0.081081	0.081081	0.081081	0	0.081081	0.054054	0.054054	0.027027	0.108108	0.081081	0	0.081081	0	0.027027	0.135135	0	0.027027
0	0	0	0	0	0	0	0	0	0	0	0	0	0	0	0	1	0	0	0
0	0	0.054054	0.054054	0.027027	0	0.054054	0.054054	0.054054	0.108108	0.027027	0.162162	0.135135	0.081081	0	0.081081	0	0.081081	0	0.027027
0.108108	0	0.054054	0.189189	0	0.054054	0	0.081081	0	0	0.027027	0	0.027027	0.135135	0	0.108108	0	0.189189	0	0.027027
0.162162	0.027027	0.081081	0.081081	0.027027	0.081081	0.027027	0.027027	0	0	0	0.081081	0.108108	0.108108	0	0.027027	0	0.135135	0	0.027027
0.027027	0	0.027027	0.135135	0	0.135135	0.054054	0.027027	0	0.108108	0.027027	0.054054	0.081081	0.081081	0.081081	0.027027	0	0.081081	0	0.054054
0.081081	0.027027	0	0.054054	0	0.054054	0.054054	0.081081	0.054054	0.135135	0.027027	0.027027	0.054054	0	0.081081	0.162162	0	0.054054	0	0.054054
0	0	0	0	0	0	0	0	0	0	0	0	0	0	0	0	1	0	0	0
0.027027	0	0.027027	0	0.081081	0.081081	0.027027	0.054054	0.081081	0.081081	0	0.027027	0.027027	0.081081	0.054054	0.081081	0	0.243243	0	0.027027
MOTIF xxxxxxx_T_xxxRxxx .......T...R...
letter-probability matrix: alength= 20 w= 15 nsites= 81 E= 1.0e+000
0.024691	0.024691	0.111111	0.049383	0.012346	0.08642	0.049383	0.024691	0	0.049383	0	0.061728	0.08642	0.049383	0.098765	0.037037	0.049383	0.098765	0.012346	0.074074
0.111111	0.012346	0.061728	0.098765	0.061728	0.049383	0.037037	0.012346	0.123457	0.08642	0.012346	0.012346	0.061728	0.012346	0.049383	0.111111	0	0.049383	0.012346	0.024691
0.123457	0.012346	0.037037	0.049383	0.037037	0.037037	0.049383	0.08642	0.074074	0.123457	0	0	0.08642	0.024691	0.037037	0.098765	0.037037	0.037037	0	0.049383
0.037037	0.012346	0.061728	0.08642	0.049383	0.111111	0.024691	0.024691	0.074074	0.08642	0.037037	0.024691	0.074074	0.074074	0	0.037037	0.074074	0.08642	0.012346	0.012346
0.061728	0.024691	0.024691	0.061728	0.08642	0.061728	0.061728	0.049383	0.024691	0.08642	0.012346	0.074074	0.037037	0.049383	0.012346	0.049383	0.049383	0.160494	0	0.012346
0.049383	0.024691	0.049383	0.160494	0.037037	0.049383	0.012346	0.012346	0.037037	0.148148	0.012346	0.049383	0.049383	0.024691	0	0.111111	0.061728	0.049383	0.012346	0.049383
0.037037	0.024691	0.061728	0.098765	0.074074	0.037037	0.012346	0.061728	0.024691	0.160494	0.012346	0.024691	0.074074	0.08642	0.024691	0.037037	0.049383	0.074074	0	0.024691
0	0	0	0	0	0	0	0	0	0	0	0	0	0	0	0	1	0	0	0
0	0.049383	0.061728	0.098765	0	0	0.012346	0.037037	0.012346	0.148148	0.049383	0.148148	0.111111	0.037037	0	0.148148	0	0.074074	0	0.012346
0.098765	0.024691	0.08642	0.061728	0.074074	0.037037	0.012346	0.111111	0	0.148148	0.061728	0.061728	0.098765	0.049383	0	0.061728	0	0	0	0.012346
0.08642	0.024691	0.061728	0.049383	0.012346	0.135802	0.012346	0.098765	0	0.074074	0.012346	0.061728	0.037037	0.148148	0	0.098765	0	0.061728	0.012346	0.012346
0	0	0	0	0	0	0	0	0	0	0	0	0	0	1	0	0	0	0	0
0.074074	0.024691	0.08642	0.049383	0.037037	0.074074	0.012346	0.037037	0.08642	0.08642	0	0.037037	0.049383	0.037037	0.012346	0.123457	0	0.111111	0.024691	0.037037
0.074074	0	0.037037	0.08642	0.024691	0.074074	0.024691	0.08642	0.061728	0.08642	0.012346	0.061728	0.074074	0.012346	0.098765	0.061728	0	0.074074	0.012346	0.037037
0.074074	0	0.049383	0.049383	0.061728	0.024691	0.024691	0.012346	0.074074	0.08642	0.012346	0.123457	0.074074	0.037037	0.049383	0.08642	0	0.098765	0	0.061728
MOTIF xxxxxxx_T_xExxxxx .......T.E.....
letter-probability matrix: alength= 20 w= 15 nsites= 92 E= 1.0e+000
0.108696	0	0.065217	0.119565	0.054348	0.076087	0.054348	0.01087	0	0.076087	0.021739	0.043478	0.054348	0.021739	0.065217	0.043478	0.065217	0.097826	0	0.021739
0.021739	0.021739	0.065217	0.097826	0.021739	0.032609	0.043478	0.032609	0.108696	0.108696	0.032609	0.032609	0.043478	0.021739	0.097826	0.054348	0.054348	0.076087	0.01087	0.021739
0.152174	0.021739	0.065217	0.130435	0.021739	0.021739	0.076087	0.032609	0.119565	0.065217	0.01087	0.01087	0	0.054348	0.065217	0.01087	0.054348	0.043478	0.01087	0.032609
0.108696	0.021739	0.076087	0.119565	0.043478	0.01087	0.032609	0.097826	0.076087	0.054348	0	0.054348	0.021739	0.01087	0.043478	0.054348	0.054348	0.097826	0	0.021739
0.119565	0.043478	0.086957	0.065217	0.021739	0.043478	0.032609	0.065217	0.054348	0.054348	0.021739	0.065217	0.01087	0.043478	0.054348	0.076087	0.054348	0.065217	0.01087	0.01087
0.108696	0.01087	0.043478	0.065217	0.021739	0.043478	0	0.054348	0.054348	0.108696	0	0.043478	0.021739	0.054348	0.119565	0.054348	0.097826	0.076087	0	0.021739
0.108696	0.032609	0.032609	0.108696	0.032609	0.043478	0.032609	0.01087	0.043478	0.054348	0.01087	0.054348	0.076087	0.032609	0.043478	0.054348	0.065217	0.119565	0	0.043478
0	0	0	0	0	0	0	0	0	0	0	0	0	0	0	0	1	0	0	0
0	0	0.086957	0.141304	0.054348	0	0.032609	0.032609	0.021739	0.141304	0.021739	0.043478	0.130435	0.054348	0.032609	0.086957	0	0.076087	0.01087	0.032609
0	0	0	1	0	0	0	0	0	0	0	0	0	0	0	0	0	0	0	0
0.097826	0.054348	0.086957	0.119565	0.043478	0.076087	0.032609	0.021739	0	0.097826	0.01087	0.097826	0.054348	0.065217	0	0.086957	0	0.043478	0	0.01087
0.097826	0.021739	0.076087	0.086957	0.021739	0.119565	0.054348	0.076087	0	0.086957	0.032609	0.032609	0.054348	0.065217	0	0.054348	0	0.097826	0	0.021739
0.065217	0.021739	0.054348	0.086957	0.021739	0.097826	0.097826	0.032609	0.076087	0.119565	0.01087	0.01087	0.076087	0.076087	0.043478	0.043478	0	0.054348	0	0.01087
0.086957	0.021739	0.054348	0.108696	0.065217	0.119565	0.043478	0.043478	0.086957	0.108696	0	0.01087	0.021739	0.032609	0.108696	0.032609	0	0.043478	0	0.01087
0.141304	0.054348	0.043478	0.043478	0.01087	0.032609	0.021739	0.065217	0.054348	0.119565	0.065217	0.01087	0.01087	0.108696	0.054348	0.054348	0	0.086957	0	0.021739
MOTIF xxxxxxx_T_xxxxxxK .......T......K
letter-probability matrix: alength= 20 w= 15 nsites= 64 E= 1.0e+000
0.15625	0.078125	0.09375	0.0625	0.046875	0.046875	0.015625	0.0625	0	0.046875	0.015625	0.0625	0	0.046875	0.0625	0.078125	0.03125	0.0625	0.015625	0.015625
0.0625	0.015625	0.046875	0.125	0.03125	0.078125	0	0.046875	0.109375	0.109375	0.015625	0.03125	0.03125	0.03125	0.09375	0.0625	0.0625	0.03125	0	0.015625
0.125	0	0.109375	0.109375	0.015625	0.09375	0.078125	0.03125	0.046875	0.046875	0.015625	0.0625	0.015625	0.0625	0.046875	0.015625	0.03125	0.0625	0.015625	0.015625
0.078125	0.0625	0.0625	0.0625	0.015625	0.015625	0.046875	0.03125	0.15625	0.140625	0.015625	0.03125	0.015625	0.03125	0.078125	0.078125	0.046875	0.015625	0	0.015625
0.09375	0	0.0625	0.0625	0.0625	0.0625	0.03125	0	0.109375	0.046875	0.015625	0.0625	0.015625	0.109375	0.09375	0.109375	0.046875	0.015625	0	0
0.125	0	0.0625	0.0625	0.015625	0.109375	0	0.03125	0.015625	0.125	0.0625	0.03125	0.0625	0.03125	0.03125	0.046875	0.046875	0.046875	0.015625	0.078125
0.0625	0.03125	0.078125	0.09375	0.078125	0.078125	0.015625	0.046875	0.015625	0.09375	0	0.046875	0.046875	0.0625	0	0.078125	0.046875	0.125	0	0
0	0	0	0	0	0	0	0	0	0	0	0	0	0	0	0	1	0	0	0
0	0.015625	0.03125	0	0.078125	0	0.046875	0.046875	0.0625	0.125	0.0625	0.046875	0.109375	0.15625	0	0.078125	0	0.09375	0	0.046875
0.109375	0.03125	0.078125	0	0.171875	0.046875	0.015625	0.0625	0	0.140625	0.015625	0.015625	0.015625	0.09375	0	0.0625	0	0.109375	0	0.03125
0.109375	0.015625	0.0625	0.140625	0.078125	0.125	0.03125	0.03125	0	0.09375	0.015625	0.046875	0.0625	0.03125	0	0.0625	0	0.0625	0.015625	0.015625
0.046875	0	0.078125	0.203125	0.078125	0.046875	0.015625	0.0625	0	0.078125	0.015625	0.03125	0.09375	0.015625	0	0.109375	0	0.078125	0.015625	0.03125
0.0625	0.03125	0	0.125	0.046875	0.109375	0.03125	0.09375	0.109375	0.03125	0	0.015625	0.09375	0.09375	0.046875	0.015625	0	0.078125	0	0.015625
0.0625	0.046875	0.015625	0.03125	0.0625	0.0625	0.0625	0.03125	0.15625	0.09375	0	0.015625	0.046875	0.03125	0.09375	0.046875	0	0.109375	0	0.03125
0	0	0	0	0	0	0	0	1	0	0	0	0	0	0	0	0	0	0	0

## Sheet: forward_rolim
	Pattern	Sample Frequency	Foreground Frequency	Foreground Size	Enrichment (Sample Frequency / Background Frequency)
0	......[T][T].[I].....	26	26	161	1.86752
1	....[4].[T][T].......	40	39	135	1.10695
2	....[G].[T][T].......	29	21	96	1.58138
3	......[T][T].......	161	75	3981	0.496413
4	....[K][T].[T].......	40	40	191	1.86752
5	...[4].[T].[T].......	53	43	151	1.23169
6	....[R][T].[T].......	25	23	108	1.07093
7	.....[T].[T].....[4].	51	25	85	13.5844
8	.....[T].[T].......	198	60	3820	0.525591
9	....[T][K].[T].......	27	26	431	1.79793
10	.....[K].[T]..[N]...[4]	25	25	42	16.489
11	.[T]...[K].[T].......	30	27	363	1.75697
12	..[T]..[K].[T].......	28	20	336	1.62495
13	.....[K].[T].[A].....	52	42	316	3.0692
14	.....[K].[T].......	448	274	3629	1.53371
15	...[T][K]..[T].......	32	30	429	2.08904
16	....[K]..[T].[T]..[5]..	24	23	82	13.1218
17	....[K]..[T][D]......	57	35	317	3.83249
18	....[K]..[T]......[4]	124	79	282	3.49676
19	....[K]..[T].....[4].	118	58	203	3.0597
20	....[R][Q].[T]...[1]...	23	23	179	7.05315
21	....[R].[L][T]...[1]...	41	38	156	4.62946
22	....[4]..[T][G][1].....	44	20	21	3.27066
23	.[H]....[G][T].......	50	39	327	5.35467
24	....[G].[G][T].....[I].	22	20	43	13.2485
25	......[G][T].......	475	245	2367	1.26339
26	.....[R][Q][T].......	34	32	245	2.93107
27	.....[R].[T].......	345	213	2040	1.26684
28	.[L][5].[E][I][A][T][Y][R].[L][1][E][G]	31	31	38	99.0861
29	.[T].....[T]......[K]	39	20	186	10.0033
30	......[E][T]......[K]	43	32	166	2.69088
31	.......[T]......[K]	434	134	1540	1.99278
32	....[T]..[T].......	155	67	1354	0.453931
33	[N]..[4]...[T].......	50	32	264	1.69256
34	...[T]...[T].......	176	49	1023	0.508426
35	[K].....[E][T].......	45	27	115	1.97346
36	...[G]...[T].....[G].	43	32	126	1.9358
37	[T]......[T].......	204	40	733	0.599778
38	..[T]....[T].......	194	27	693	0.568186
39	......[N][T].......	186	59	666	0.931227
40	[A].....[L][T].......	52	32	127	1.40763
41	.....[E].[T].......	320	71	480	0.897154
42	.......[T].......	3981	409	3981	0.711543

## Sheet: reverse_rolim
	Pattern	Sample Frequency	Foreground Frequency	Foreground Size	Enrichment (Sample Frequency / Background Frequency)
0	.....[I].[T][T]......	26	26	161	13.2559
1	.......[T][T].[4]....	40	39	135	14.9738
2	.......[T][T].[G]....	29	21	96	16.7363
3	.......[T][T]......	161	75	3981	3.6859
4	.......[T].[T][K]....	40	40	191	14.5797
5	.......[T].[T].[4]...	53	43	151	12.1004
6	.......[T].[T][R]....	25	23	108	9.61858
7	.[4].....[T].[T].....	51	25	85	9.21376
8	.......[T].[T].....	198	60	3820	3.43593
9	.......[T].[K][T]....	27	26	431	11.3324
10	[4]...[N]..[T].[K].....	25	25	42	16.3592
11	.......[T].[K]...[T].	30	27	363	8.62676
12	.......[T].[K]..[T]..	28	20	336	8.22235
13	.....[A].[T].[K].....	52	42	316	3.57143
14	.......[T].[K].....	448	274	3629	1.93921
15	.......[T]..[K][T]...	32	30	429	12.6035
16	..[5]..[T].[T]..[K]....	24	23	82	12.9514
17	......[D][T]..[K]....	57	35	317	4.84351
18	[4]......[T]..[K]....	124	79	282	3.4021
19	.[4].....[T]..[K]....	118	58	203	3.10917
20	...[1]...[T].[Q][R]....	23	23	179	7.21284
21	...[1]...[T][L].[R]....	41	38	156	4.81936
22	.....[1][G][T]..[4]....	44	20	21	3.87351
23	.......[T][G]....[H].	50	39	327	6.60608
24	.[I].....[T][G].[G]....	22	20	43	12.5226
25	.......[T][G]......	475	245	2367	1.55461
26	.......[T][Q][R].....	34	32	245	3.49697
27	.......[T].[R].....	345	213	2040	1.57378
28	[G][E][1][L].[R][Y][T][A][I][E].[5][L].	31	31	38	99.0861
29	[K]......[T].....[T].	39	20	186	9.88133
30	[K]......[T][E]......	43	32	166	2.56164
31	[K]......[T].......	434	134	1540	1.87655
32	.......[T]..[T]....	155	67	1354	2.7477
33	.......[T]...[4]..[N]	50	32	264	2.20436
34	.......[T]...[T]...	176	49	1023	2.62734
35	.......[T][E].....[K]	45	27	115	2.52171
36	.[G].....[T]...[G]...	43	32	126	2.04083
37	.......[T]......[T]	204	40	733	2.41397
38	.......[T]....[T]..	194	27	693	2.66308
39	.......[T][N]......	186	59	666	1.15951
40	.......[T][L].....[A]	52	32	127	1.77618
41	.......[T].[E].....	320	71	480	1.11892
42	.......[T].......	3981	409	3981	0.913683
