# Supplementary material for: Robust unsupervised deconvolution of linear motifs characterizes 68 protein modifications at proteome scale
Source: Sci Rep. 2021 Nov 18;11:22490. doi: 10.1038/s41598-021-01971-3 (PMC8602328; doi:10.1038/s41598-021-01971-3)
Supplement: Supplementary file 1 — Supplementary Information 1. [file 41598_2021_1971_MOESM1_ESM.zip › Smith et al Supplementary Data and Tables/Smith et al Supplementary Data S1/TagGraph analysis/Supplementary Data S1 TagGraph_S results_Fig1a.xls]

## Sheet: Description
Supplementary Data S1 TagGraph_S results_Fig1a: result output for analysis of TagGraph et al phospho_S-centered data in rmotix, momo, and rolim respectively
forward_rmotifx - rmotifx results from analysis of forward phospho_S-centered sequences from TagGraph et al data
reverse_rmotifx - rmotifx results from analysis of reverse phospho_S-centered sequences from TagGraph et al data
forward_momo - momo results from analysis of forward phospho_S-centered sequences from TagGraph et al data
reverse_momo - momo results from analysis of reverse phospho_S-centered sequences from TagGraph et al data
forward_rolim - rolim results from analysis of forward phospho_S-centered sequences from TagGraph et al data
reverse_rolim - rolim results from analysis of reverse phospho_S-centered sequences from TagGraph et al data

## Sheet: forward_rmotifx
	motif	score	fg.matches	fg.size	bg.matches	bg.size	fold.increase
1	....RS.SP......	922.958	41	3513	54	390489	84.3958
2	....R..SP......	615.305	144	3472	1656	390435	9.77848
3	......SSP......	615.305	111	3328	303	388779	42.7957
4	....S..SP......	615.305	79	3217	775	388476	12.3094
5	.....S.SP......	615.305	69	3138	445	387701	19.1572
6	....RS.S.......	615.305	101	3069	463	387256	27.5259
7	.S.....SP......	319.298	67	2968	1097	386793	7.95945
8	.......SD.E.E..	628.593	54	2901	247	385696	29.0666
9	....RR.S.......	615.305	118	2847	1982	385449	8.06042
10	...S...SP......	318.502	47	2729	695	383467	9.50249
11	.......S.EE.D..	622.899	25	2682	192	382772	18.5832
12	S......SP......	318.239	53	2657	932	382580	8.18824
13	.......SE.EE...	625.486	39	2604	328	381648	17.4266
14	.......SD.E....	615.305	79	2565	1598	381320	7.34941
15	.....P.SP......	316.435	89	2486	2502	379722	5.43335
16	..RSR..S.......	623.633	20	2397	48	377220	65.5715
17	....R.SS.......	615.305	42	2377	164	377172	40.6364
18	.....S.S.E.....	615.305	43	2335	369	377008	18.8151
19	...KRK.S.......	328.699	25	2292	169	376639	24.3088
20	.......SP.K....	314.947	37	2267	833	376470	7.37625
21	......SS.E.....	322.227	22	2230	197	375637	18.8113
22	...SR..S.......	317.968	30	2208	492	375440	10.3681
23	......SS......E	323.306	23	2178	212	374948	18.6769
24	.......SP......	307.653	265	2155	17604	374736	2.61766
25	S...R..S.......	315.302	31	1890	747	357132	7.84166
26	.....S.S....E..	318.524	22	1859	352	356385	11.9817
27	.......S.E..D..	319.598	40	1837	1113	356033	6.9654
28	....S..S..E....	317.249	25	1797	587	354920	8.41171
29	....R..S.......	307.653	219	1772	18387	354333	2.38167
30	..R..S.S.......	319.113	40	1553	340	335946	25.4495
31	....SR.S.......	318.029	24	1513	499	335606	10.6685
32	.......S.DD....	316.717	33	1489	964	335107	7.70417
33	S......S.P.....	315.021	32	1456	1068	334143	6.87622
34	.....S.S....D..	314.816	24	1424	241	333075	23.293
35	.....SRS.......	315.283	24	1400	263	332834	21.6948
36	..D...SS.......	314.622	20	1376	131	332571	36.8999
37	...S...S.......	307.653	111	1356	10372	332440	2.6237
38	....S..S.......	307.653	96	1245	6733	322068	3.68842
39	.....S.S.......	307.653	80	1149	3416	315335	6.42724
40	.S.....S....E..	315.044	21	1069	693	311919	8.84199
41	......SS.......	307.653	63	1048	1826	311226	10.246
42	.......S...D..E	27.4681	32	985	1128	309400	8.91097
43	.......S.E.....	12.1252	122	953	19858	308272	1.98731
44	.....R.S.......	12.3678	103	831	16592	288414	2.15454
45	.......S..G.T..	18.7894	24	728	1017	271822	8.81137
46	.......S......D	8.08243	70	704	12853	270805	2.09497
47	..S....S.......	8.39284	46	634	7041	257952	2.65811
48	.......S.D.....	6.74681	59	588	12185	250911	2.06618
49	.......S.G....T	17.9517	23	529	986	238726	10.5268
50	.......S......E	6.72874	67	506	16186	237740	1.94485

## Sheet: reverse_rmotifx
	motif	score	fg.matches	fg.size	bg.matches	bg.size	fold.increase
1	......PS.SR....	922.958	41	3513	54	390489	84.3958
2	......PS..R....	615.305	144	3472	1656	390435	9.77848
3	......PSS......	615.305	111	3328	303	388779	42.7957
4	......PS..S....	615.305	79	3217	775	388476	12.3094
5	......PS.S.....	615.305	69	3138	445	387701	19.1572
6	.......S.SR....	615.305	101	3069	463	387256	27.5259
7	......PS.....S.	319.298	67	2968	1097	386793	7.95945
8	...EE.DS.......	628.537	43	2901	254	385696	22.5078
9	.......S.RR....	615.305	118	2858	1983	385442	8.0252
10	......PS...S...	318.502	47	2740	695	383459	9.46415
11	..E.E.DS.......	628.339	35	2693	196	382764	25.3809
12	......PS......S	318.247	53	2658	932	382568	8.1849
13	....E..S.KR....	621.4	22	2605	143	381636	22.5387
14	....EEES.......	622.745	38	2583	442	381493	12.6977
15	......PS.P.....	316.431	89	2545	2504	381051	5.32171
16	....E..SS......	615.305	42	2456	230	378547	28.1458
17	.......S..RS...	615.305	51	2414	563	378317	14.1965
18	..D..E.S.......	615.305	62	2363	1372	377754	7.22409
19	....ED.S.......	615.305	59	2301	1388	376382	6.95304
20	....K.PS.......	315.214	37	2242	830	374994	7.45611
21	.......SS.R....	615.305	31	2205	128	374164	41.0965
22	E......SS......	320.231	20	2174	213	374036	16.1549
23	.....E.S.S.....	615.305	39	2154	331	373823	20.4483
24	......PS.......	307.653	257	2115	17478	373492	2.59664
25	.......S..R...S	315.602	32	1858	755	356014	8.12128
26	..E....S.S.....	317.871	21	1826	350	355259	11.6734
27	....D..S..R....	313.852	30	1805	898	354909	6.56878
28	.......S..R....	307.653	194	1775	17508	354011	2.20996
29	.......S.S..R..	318.617	39	1581	341	336503	24.3426
30	.......S.RS....	318.923	26	1542	529	336162	10.7147
31	....D.DS.......	318.21	37	1516	1092	335633	7.50144
32	.....P.S......S	314.64	31	1479	1071	334541	6.54717
33	..D....S.S.....	315.352	25	1448	243	333470	23.6931
34	.......S..S....	307.653	126	1423	8546	333227	3.45257
35	.......SRS.....	315.407	23	1297	220	324681	26.1711
36	.......SS...D..	315.844	20	1274	101	324461	50.4315
37	.......S...S...	307.653	102	1254	9177	324360	2.87494
38	.......S.S.....	307.653	79	1152	3414	315183	6.33102
39	.......SS......	307.653	64	1073	1841	311769	10.1009
40	E..D...S.......	321.586	36	1009	1124	309928	9.83798
41	....E.DS.......	24.3443	28	973	1100	308804	8.07859
42	..E....S.......	15.9546	136	945	20675	307704	2.14188
43	.......S.R.....	11.4396	99	809	16619	287029	2.11353
44	.......S..E....	7.69886	99	710	21125	270410	1.78485
45	.......S..K....	7.97069	88	611	19086	249285	1.88115
46	.......S....S..	7.32618	39	523	6411	230199	2.67757
47	....T..S....A..	21.2421	27	484	1051	223788	11.8783
48	..T.G..S.......	17.1661	21	457	935	222737	10.9467
49	.......S....R..	6.44168	54	436	13181	221802	2.08413

## Sheet: forward_momo
MEME version 5.3.3
Alphabet= ACDEFGHIKLMNPQRSTVWY
Background letter frequencies
A 0.066761 C 0.022361 D 0.045540 E 0.064745 F 0.035851 G 0.064222 H 0.025013 I 0.041414 K 0.052837 L 0.095421 M 0.018613 N 0.034902 P 0.063090 Q 0.044741 R 0.052995 S 0.124376 T 0.052968 V 0.057402 W 0.011577 Y 0.025170
MOTIF xxxxxxS_S_Pxxxxxx ......SSP......
letter-probability matrix: alength= 20 w= 15 nsites= 133 E= 1.0e+000
0.082707	0	0.030075	0.090226	0.007519	0.075188	0.037594	0.022556	0.045113	0.067669	0.030075	0.022556	0.12782	0.067669	0.075188	0.105263	0.075188	0.030075	0	0.007519
0.097744	0.007519	0.06015	0.120301	0.015038	0.105263	0.007519	0.022556	0.052632	0.06015	0.015038	0.022556	0.030075	0.045113	0.105263	0.090226	0.097744	0.030075	0	0.015038
0.075188	0.007519	0.045113	0.052632	0.052632	0.075188	0.015038	0.030075	0.045113	0.075188	0.007519	0.052632	0.075188	0.06015	0.067669	0.157895	0.067669	0.030075	0.007519	0
0.142857	0.007519	0.007519	0.037594	0.022556	0.045113	0.030075	0.022556	0.090226	0.037594	0	0.022556	0.112782	0.052632	0.097744	0.172932	0.045113	0.052632	0	0
0.06015	0.015038	0.06015	0.06015	0.015038	0.097744	0	0.007519	0.067669	0.052632	0	0.045113	0.045113	0.045113	0.165414	0.142857	0.037594	0.067669	0	0.015038
0.112782	0.007519	0.045113	0.045113	0	0.075188	0.022556	0.015038	0.015038	0.06015	0.022556	0.030075	0.165414	0.030075	0.090226	0.142857	0.052632	0.037594	0	0.030075
0	0	0	0	0	0	0	0	0	0	0	0	0	0	0	1	0	0	0	0
0	0	0	0	0	0	0	0	0	0	0	0	0	0	0	1	0	0	0	0
0	0	0	0	0	0	0	0	0	0	0	0	1	0	0	0	0	0	0	0
0.097744	0.015038	0.075188	0.075188	0.007519	0.105263	0.015038	0.030075	0.052632	0.037594	0.007519	0.022556	0.120301	0.045113	0.022556	0.097744	0.052632	0.105263	0	0.015038
0.105263	0.007519	0.052632	0.067669	0	0.097744	0.067669	0.022556	0.06015	0.045113	0.022556	0.015038	0.120301	0.06015	0.067669	0.105263	0.030075	0.022556	0	0.030075
0.112782	0	0.06015	0.082707	0.015038	0.067669	0.030075	0.052632	0.06015	0.045113	0.022556	0.022556	0.112782	0.030075	0.015038	0.142857	0.06015	0.06015	0	0.007519
0.097744	0	0.052632	0.105263	0.015038	0.052632	0.007519	0.037594	0.067669	0.067669	0.007519	0.015038	0.157895	0.045113	0.022556	0.097744	0.090226	0.037594	0	0.022556
0.097744	0.015038	0.045113	0.097744	0.015038	0.090226	0.015038	0.015038	0.090226	0.022556	0.022556	0.030075	0.082707	0.015038	0.045113	0.112782	0.105263	0.067669	0	0.015038
0.090226	0.007519	0.052632	0.090226	0.015038	0.030075	0.022556	0.037594	0.045113	0.06015	0	0.007519	0.142857	0.082707	0.067669	0.112782	0.052632	0.067669	0.007519	0.007519
MOTIF xxxxRSx_S_Pxxxxxx ....RS.SP......
letter-probability matrix: alength= 20 w= 15 nsites= 35 E= 1.0e+000
0.142857	0	0	0.085714	0	0.114286	0.057143	0.028571	0.085714	0.085714	0	0	0.114286	0.028571	0.028571	0.085714	0.057143	0.085714	0	0
0.028571	0	0.028571	0.028571	0.028571	0.114286	0	0	0.114286	0	0.028571	0.028571	0.142857	0.057143	0.171429	0.085714	0.057143	0.028571	0	0.057143
0.057143	0	0.085714	0.028571	0	0.085714	0.028571	0	0.028571	0.057143	0	0.057143	0.114286	0.028571	0.257143	0.085714	0.028571	0.028571	0	0.028571
0.057143	0	0	0.028571	0.057143	0.028571	0.028571	0.028571	0.142857	0	0	0.028571	0.028571	0.085714	0.228571	0.171429	0.085714	0	0	0
0	0	0	0	0	0	0	0	0	0	0	0	0	0	1	0	0	0	0	0
0	0	0	0	0	0	0	0	0	0	0	0	0	0	0	1	0	0	0	0
0.085714	0	0.057143	0.057143	0	0.114286	0.057143	0	0.085714	0.142857	0	0	0.142857	0.028571	0.057143	0	0.028571	0.057143	0.028571	0.057143
0	0	0	0	0	0	0	0	0	0	0	0	0	0	0	1	0	0	0	0
0	0	0	0	0	0	0	0	0	0	0	0	1	0	0	0	0	0	0	0
0.142857	0.028571	0.085714	0.028571	0	0.028571	0.028571	0.028571	0	0.085714	0	0.057143	0.114286	0	0	0.142857	0.142857	0.057143	0	0.028571
0.057143	0	0.142857	0.028571	0.028571	0.057143	0.057143	0.057143	0	0.057143	0	0.028571	0.285714	0	0	0.114286	0.057143	0	0	0.028571
0.057143	0	0.057143	0.171429	0	0	0	0.028571	0.057143	0.114286	0	0.085714	0.171429	0.028571	0	0.028571	0.142857	0.028571	0	0.028571
0.085714	0	0.114286	0.114286	0.028571	0.057143	0.057143	0	0	0.057143	0	0.028571	0.171429	0.028571	0	0.114286	0.057143	0.085714	0	0
0.057143	0.028571	0.057143	0.114286	0	0.085714	0	0	0	0.085714	0	0	0.2	0.057143	0.057143	0.142857	0.114286	0	0	0
0.085714	0.057143	0.057143	0.057143	0.028571	0.085714	0.028571	0.028571	0	0	0.028571	0.028571	0.142857	0	0.057143	0.171429	0.028571	0.085714	0	0.028571
MOTIF xxxxxSx_S_Pxxxxxx .....S.SP......
letter-probability matrix: alength= 20 w= 15 nsites= 74 E= 1.0e+000
0.108108	0.013514	0.013514	0.108108	0.027027	0.040541	0.013514	0.013514	0.067568	0.081081	0.013514	0	0.148649	0.040541	0.067568	0.135135	0.054054	0.027027	0.013514	0.013514
0.081081	0	0.094595	0.067568	0.013514	0.054054	0.040541	0.013514	0.135135	0.108108	0.013514	0.081081	0.054054	0.040541	0.081081	0.054054	0.027027	0.040541	0	0
0.027027	0	0.040541	0.054054	0	0.081081	0.013514	0.040541	0.054054	0.054054	0.027027	0	0.135135	0.054054	0.081081	0.189189	0.054054	0.054054	0	0.040541
0.094595	0	0.040541	0.108108	0	0.067568	0	0.013514	0.081081	0.040541	0	0.027027	0.189189	0.027027	0.121622	0.108108	0.067568	0.013514	0	0
0.162162	0.013514	0.027027	0.040541	0.027027	0.148649	0.027027	0.027027	0.081081	0.040541	0.013514	0.027027	0.135135	0.040541	0	0.081081	0.054054	0.054054	0	0
0	0	0	0	0	0	0	0	0	0	0	0	0	0	0	1	0	0	0	0
0.081081	0.013514	0.013514	0.094595	0	0.108108	0	0.027027	0.135135	0.081081	0	0.027027	0.148649	0.013514	0.094595	0	0.094595	0.040541	0	0.027027
0	0	0	0	0	0	0	0	0	0	0	0	0	0	0	1	0	0	0	0
0	0	0	0	0	0	0	0	0	0	0	0	1	0	0	0	0	0	0	0
0.054054	0	0.054054	0.094595	0.013514	0.081081	0	0.013514	0.040541	0.040541	0.027027	0.013514	0.189189	0.040541	0.027027	0.162162	0.081081	0.040541	0	0.027027
0.040541	0	0.054054	0.067568	0.013514	0.067568	0.054054	0.013514	0.094595	0.108108	0.013514	0	0.175676	0.040541	0.040541	0.094595	0.094595	0.013514	0	0.013514
0.013514	0	0.054054	0.067568	0.040541	0.162162	0	0.027027	0.067568	0.040541	0.013514	0.013514	0.094595	0.054054	0.040541	0.175676	0.067568	0.040541	0.027027	0
0.054054	0.013514	0.027027	0.027027	0.013514	0.094595	0.013514	0	0.054054	0.040541	0	0.054054	0.121622	0.067568	0.081081	0.216216	0.027027	0.081081	0.013514	0
0.081081	0	0.040541	0.067568	0	0.081081	0.013514	0.027027	0.081081	0.081081	0	0.013514	0.135135	0.040541	0.081081	0.135135	0.081081	0.027027	0	0.013514
0.054054	0.013514	0.040541	0.081081	0.040541	0.040541	0.027027	0.040541	0.094595	0.054054	0.027027	0.027027	0.148649	0.067568	0.040541	0.094595	0.027027	0.067568	0	0.013514
MOTIF xxxxRxx_S_PxPxxxx ....R..SP.P....
letter-probability matrix: alength= 20 w= 15 nsites= 37 E= 1.0e+000
0.108108	0	0	0.108108	0	0.027027	0.054054	0.027027	0.054054	0.027027	0.027027	0.135135	0.135135	0.027027	0.081081	0.108108	0.054054	0.027027	0	0
0.108108	0.027027	0	0.162162	0	0.027027	0.054054	0	0.054054	0.027027	0	0	0.189189	0.027027	0.054054	0.108108	0.081081	0.054054	0	0.027027
0.135135	0.027027	0.027027	0.081081	0.027027	0.054054	0	0	0.135135	0.108108	0	0	0.027027	0	0.189189	0.081081	0.054054	0.027027	0	0.027027
0.054054	0	0	0.027027	0.081081	0.081081	0	0.054054	0.216216	0.027027	0	0.027027	0.027027	0.027027	0.162162	0.162162	0.027027	0	0	0.027027
0	0	0	0	0	0	0	0	0	0	0	0	0	0	1	0	0	0	0	0
0.081081	0	0.081081	0.081081	0	0.108108	0	0	0.135135	0.027027	0	0.054054	0.108108	0.081081	0.081081	0	0.081081	0.054054	0	0.027027
0.108108	0	0	0.054054	0	0.189189	0.081081	0	0.081081	0.027027	0	0.027027	0.135135	0.054054	0.189189	0	0.027027	0.027027	0	0
0	0	0	0	0	0	0	0	0	0	0	0	0	0	0	1	0	0	0	0
0	0	0	0	0	0	0	0	0	0	0	0	1	0	0	0	0	0	0	0
0.108108	0	0	0.243243	0	0.027027	0	0.027027	0.027027	0.027027	0	0	0.081081	0.081081	0.027027	0.189189	0.162162	0	0	0
0	0	0	0	0	0	0	0	0	0	0	0	1	0	0	0	0	0	0	0
0.216216	0	0.027027	0.054054	0	0.027027	0.027027	0	0	0.027027	0	0.027027	0.243243	0.027027	0	0.243243	0	0.054054	0	0.027027
0.054054	0	0.081081	0.081081	0	0.135135	0.027027	0	0	0.054054	0	0.027027	0.297297	0	0	0.081081	0.054054	0.108108	0	0
0.027027	0	0.054054	0.135135	0.027027	0.054054	0	0	0.108108	0	0	0	0.324324	0.027027	0.027027	0.162162	0.027027	0	0	0.027027
0.108108	0	0.054054	0.243243	0	0.135135	0	0	0.027027	0.054054	0	0.027027	0.189189	0	0.027027	0	0.081081	0.054054	0	0
MOTIF xxxxSxx_S_Pxxxxxx ....S..SP......
letter-probability matrix: alength= 20 w= 15 nsites= 73 E= 1.0e+000
0.082192	0.013699	0.054795	0.068493	0	0.082192	0.027397	0	0.054795	0.054795	0.041096	0.068493	0.109589	0.068493	0.027397	0.191781	0.013699	0.027397	0.013699	0
0.082192	0	0.013699	0.136986	0	0.09589	0.013699	0.013699	0.041096	0.054795	0.027397	0.013699	0.123288	0.041096	0.082192	0.150685	0	0.09589	0	0.013699
0.027397	0.013699	0.027397	0.027397	0.013699	0.109589	0.013699	0.027397	0.123288	0.068493	0.013699	0.027397	0.054795	0.013699	0.041096	0.287671	0.068493	0.027397	0.013699	0
0.082192	0	0.027397	0.041096	0.027397	0.136986	0.013699	0	0.123288	0.027397	0	0.013699	0.068493	0.054795	0.068493	0.136986	0.068493	0.082192	0	0.027397
0	0	0	0	0	0	0	0	0	0	0	0	0	0	0	1	0	0	0	0
0.068493	0	0.054795	0.068493	0	0.068493	0.027397	0.013699	0.041096	0.041096	0	0.041096	0.260274	0.068493	0.150685	0	0.054795	0.027397	0	0.013699
0.027397	0	0.027397	0.041096	0.027397	0.123288	0.041096	0.082192	0.082192	0.068493	0.013699	0.041096	0.09589	0.027397	0.082192	0	0.191781	0.027397	0	0
0	0	0	0	0	0	0	0	0	0	0	0	0	0	0	1	0	0	0	0
0	0	0	0	0	0	0	0	0	0	0	0	1	0	0	0	0	0	0	0
0.041096	0	0.082192	0.068493	0	0.123288	0	0.041096	0.041096	0.041096	0	0.041096	0.041096	0.027397	0.027397	0.150685	0.150685	0.09589	0	0.027397
0.09589	0	0.013699	0.082192	0.013699	0.09589	0.054795	0.013699	0.068493	0.09589	0	0.013699	0.109589	0.054795	0.068493	0.136986	0.041096	0.013699	0	0.027397
0.054795	0.013699	0.054795	0.068493	0.013699	0.09589	0.013699	0	0.054795	0.082192	0.013699	0.027397	0.123288	0.041096	0.09589	0.136986	0.054795	0.054795	0	0
0.054795	0	0.041096	0.068493	0.027397	0.054795	0.027397	0.013699	0.027397	0.041096	0.027397	0.013699	0.136986	0.027397	0.123288	0.150685	0.082192	0.068493	0	0.013699
0.068493	0	0.041096	0.109589	0.013699	0.027397	0.054795	0.013699	0.054795	0.041096	0.013699	0.027397	0.09589	0.054795	0.054795	0.164384	0.09589	0.041096	0	0.027397
0.054795	0.013699	0.027397	0.09589	0.013699	0.09589	0.041096	0.027397	0.054795	0.082192	0.013699	0.013699	0.191781	0.041096	0.013699	0.123288	0.068493	0.027397	0	0
MOTIF xxxxRSx_S_xxxxxxx ....RS.S.......
letter-probability matrix: alength= 20 w= 15 nsites= 100 E= 1.0e+000
0.12	0	0.02	0.04	0.02	0.11	0.01	0.02	0.08	0.01	0	0.03	0.12	0.03	0.12	0.15	0.07	0.02	0.01	0.02
0.07	0	0.01	0.05	0.03	0.12	0.03	0.04	0.13	0.05	0.02	0.01	0.11	0.06	0.11	0.09	0.03	0.03	0.01	0
0.04	0	0.01	0.03	0.04	0.05	0.07	0.06	0.04	0.2	0.05	0.01	0.05	0	0.23	0.03	0.02	0.05	0.02	0
0.04	0.01	0.03	0.06	0.04	0.09	0.04	0.03	0.11	0.04	0.01	0.01	0.11	0.12	0.08	0.07	0.07	0.03	0	0.01
0	0	0	0	0	0	0	0	0	0	0	0	0	0	1	0	0	0	0	0
0	0	0	0	0	0	0	0	0	0	0	0	0	0	0	1	0	0	0	0
0.11	0	0.03	0.03	0.03	0.04	0.06	0.01	0.02	0.12	0	0.08	0.04	0.1	0.07	0.14	0.08	0.01	0	0.03
0	0	0	0	0	0	0	0	0	0	0	0	0	0	0	1	0	0	0	0
0.1	0	0.04	0.11	0.05	0.04	0	0.03	0	0.2	0.05	0.01	0	0.04	0.03	0.14	0.08	0.07	0	0.01
0.05	0.01	0.12	0.08	0.01	0.12	0	0.03	0.01	0.06	0	0.01	0.2	0.05	0	0.19	0.04	0.01	0	0.01
0.08	0	0.08	0.06	0.02	0.07	0.03	0.04	0.03	0.07	0.01	0.12	0.05	0.07	0	0.09	0.11	0.04	0.01	0.02
0.09	0.01	0.08	0.12	0.03	0.06	0.04	0.04	0.01	0.14	0.02	0.02	0.06	0.04	0	0.12	0.05	0.06	0.01	0
0.05	0	0.06	0.11	0.01	0.07	0.07	0.01	0.01	0.12	0.02	0.04	0.06	0.03	0.02	0.17	0.08	0.05	0	0.02
0.09	0.01	0.07	0.08	0.02	0.11	0.02	0.03	0.01	0.08	0.01	0.03	0.1	0.1	0.02	0.1	0.06	0.05	0	0.01
0.06	0	0.03	0.07	0.05	0.07	0.03	0.01	0	0.13	0	0.04	0.05	0.05	0.02	0.14	0.1	0.07	0.02	0.06
MOTIF xxxxRxx_S_Pxxxxxx ....R..SP......
letter-probability matrix: alength= 20 w= 15 nsites= 90 E= 1.0e+000
0.111111	0.011111	0.022222	0.155556	0.011111	0.022222	0.033333	0.044444	0.077778	0.066667	0.011111	0.022222	0.066667	0.044444	0.066667	0.122222	0.066667	0.044444	0	0
0.1	0.011111	0.033333	0.022222	0.011111	0.066667	0.011111	0	0.088889	0.077778	0.033333	0	0.144444	0.055556	0.044444	0.1	0.1	0.1	0	0
0.033333	0	0.055556	0.088889	0.022222	0.077778	0.011111	0.022222	0.066667	0.011111	0.033333	0.044444	0.177778	0.055556	0.111111	0.088889	0.033333	0.055556	0	0.011111
0.033333	0.011111	0.055556	0.066667	0.022222	0.077778	0.022222	0.011111	0.055556	0.022222	0.022222	0.022222	0.2	0.077778	0.077778	0.122222	0.055556	0.022222	0	0.022222
0	0	0	0	0	0	0	0	0	0	0	0	0	0	1	0	0	0	0	0
0.166667	0.033333	0.066667	0.022222	0.011111	0.033333	0	0.022222	0.066667	0.055556	0	0.011111	0.188889	0.044444	0.077778	0	0.133333	0.055556	0	0.011111
0.077778	0	0.055556	0.077778	0.011111	0.088889	0.033333	0.011111	0.055556	0.122222	0.011111	0.022222	0.177778	0.011111	0.122222	0	0.066667	0.044444	0	0.011111
0	0	0	0	0	0	0	0	0	0	0	0	0	0	0	1	0	0	0	0
0	0	0	0	0	0	0	0	0	0	0	0	1	0	0	0	0	0	0	0
0.088889	0	0.033333	0.111111	0.033333	0.144444	0.011111	0.022222	0.011111	0.033333	0	0.022222	0.133333	0.066667	0.022222	0.111111	0.088889	0.055556	0	0.011111
0.077778	0.011111	0.044444	0.1	0.033333	0.055556	0.022222	0.033333	0.044444	0.077778	0.055556	0.022222	0	0.044444	0.011111	0.2	0.066667	0.077778	0	0.022222
0.044444	0	0.1	0.055556	0.044444	0.077778	0.011111	0.077778	0.033333	0.088889	0.033333	0.044444	0.122222	0.022222	0.011111	0.133333	0.066667	0.033333	0	0
0.111111	0.011111	0.055556	0.1	0.022222	0.1	0	0.022222	0.033333	0.044444	0	0.022222	0.111111	0.022222	0.077778	0.155556	0.044444	0.055556	0.011111	0
0.066667	0.011111	0.055556	0.055556	0.011111	0.044444	0.022222	0.033333	0.022222	0.033333	0.011111	0.055556	0.133333	0.044444	0.044444	0.244444	0.044444	0.055556	0	0.011111
0.088889	0	0.033333	0.066667	0.044444	0.033333	0.033333	0.044444	0.066667	0.077778	0.011111	0	0.155556	0.066667	0.044444	0.1	0.055556	0.055556	0	0.022222
MOTIF xxxxRxS_S_xxxxxxx ....R.SS.......
letter-probability matrix: alength= 20 w= 15 nsites= 53 E= 1.0e+000
0.188679	0	0	0.056604	0.018868	0.113208	0.018868	0.018868	0.075472	0.018868	0.037736	0.018868	0.056604	0.037736	0.150943	0.113208	0.037736	0.037736	0	0
0.056604	0	0.018868	0.09434	0.037736	0.09434	0.018868	0.018868	0.056604	0.09434	0.056604	0.018868	0.113208	0.056604	0.09434	0.075472	0.075472	0.018868	0	0
0.09434	0.018868	0.018868	0.037736	0.018868	0.056604	0.037736	0.018868	0.113208	0.207547	0.018868	0	0.09434	0.037736	0.113208	0.056604	0.037736	0.018868	0	0
0.09434	0	0.037736	0.056604	0.018868	0.075472	0.056604	0	0.075472	0.037736	0	0.037736	0.09434	0.113208	0.113208	0.113208	0.018868	0.056604	0	0
0	0	0	0	0	0	0	0	0	0	0	0	0	0	1	0	0	0	0	0
0.150943	0.018868	0.075472	0	0	0.075472	0.056604	0.037736	0.075472	0.09434	0.018868	0.018868	0.018868	0.018868	0.188679	0	0.132075	0.018868	0	0
0	0	0	0	0	0	0	0	0	0	0	0	0	0	0	1	0	0	0	0
0	0	0	0	0	0	0	0	0	0	0	0	0	0	0	1	0	0	0	0
0.018868	0.018868	0.056604	0.09434	0.113208	0.075472	0.018868	0.018868	0.075472	0.188679	0.018868	0.037736	0	0.018868	0	0.037736	0.113208	0.056604	0.037736	0
0.056604	0	0.056604	0.09434	0.018868	0.169811	0.018868	0	0	0	0	0.056604	0.056604	0.018868	0.037736	0.226415	0.113208	0.037736	0	0.037736
0.056604	0	0.113208	0.188679	0.018868	0.056604	0.018868	0.018868	0.018868	0.018868	0.018868	0.018868	0.056604	0.018868	0.018868	0.188679	0.075472	0.075472	0.018868	0
0.018868	0	0.113208	0.113208	0.056604	0.09434	0.018868	0.075472	0	0.150943	0	0.018868	0.113208	0.037736	0	0.113208	0.037736	0.018868	0	0.018868
0.075472	0	0.150943	0.113208	0	0.132075	0.037736	0.056604	0	0.056604	0.018868	0.018868	0.037736	0	0	0.113208	0.09434	0.075472	0	0.018868
0.056604	0	0.188679	0.037736	0.018868	0.132075	0	0.018868	0.018868	0.037736	0.037736	0	0.075472	0.056604	0	0.150943	0.075472	0.056604	0	0.037736
0.056604	0	0.075472	0.09434	0.018868	0.113208	0.075472	0	0.018868	0.09434	0.018868	0.018868	0.113208	0.018868	0	0.132075	0.037736	0.09434	0	0.018868
MOTIF xSxxxxx_S_Pxxxxxx .S.....SP......
letter-probability matrix: alength= 20 w= 15 nsites= 67 E= 1.0e+000
0.074627	0	0.059701	0.074627	0.044776	0.104478	0	0.014925	0.179104	0.029851	0	0.014925	0.134328	0.044776	0.059701	0.059701	0	0.089552	0	0.014925
0	0	0	0	0	0	0	0	0	0	0	0	0	0	0	1	0	0	0	0
0.029851	0	0.089552	0.059701	0	0.029851	0.044776	0	0.029851	0.059701	0	0.014925	0.38806	0.059701	0.089552	0.044776	0.044776	0	0	0.014925
0.059701	0	0.044776	0.208955	0.014925	0.059701	0.014925	0	0.074627	0.044776	0	0.014925	0.164179	0.044776	0.074627	0.029851	0.089552	0.059701	0	0
0.164179	0	0.029851	0.149254	0.014925	0.074627	0	0.029851	0.208955	0.059701	0	0.014925	0.119403	0.059701	0	0	0.044776	0.029851	0	0
0.223881	0	0.014925	0.104478	0	0.029851	0.014925	0	0.104478	0.014925	0.014925	0.029851	0.134328	0.014925	0.104478	0	0.104478	0.059701	0	0.029851
0.104478	0	0.014925	0.059701	0	0.029851	0.014925	0.074627	0.19403	0.134328	0.029851	0.044776	0.029851	0	0.044776	0	0.119403	0.074627	0.014925	0.014925
0	0	0	0	0	0	0	0	0	0	0	0	0	0	0	1	0	0	0	0
0	0	0	0	0	0	0	0	0	0	0	0	1	0	0	0	0	0	0	0
0.074627	0.014925	0.044776	0.179104	0.014925	0.119403	0.014925	0.014925	0.059701	0.059701	0	0	0.074627	0.029851	0.014925	0.059701	0.134328	0.074627	0	0.014925
0	0.029851	0.044776	0.089552	0.029851	0.044776	0.014925	0.014925	0.179104	0.029851	0.029851	0.014925	0.164179	0.044776	0.074627	0.104478	0.059701	0.029851	0	0
0.104478	0	0	0.208955	0.014925	0.044776	0.014925	0.029851	0.044776	0.059701	0	0.029851	0.089552	0.044776	0.044776	0.164179	0.059701	0.029851	0	0.014925
0.044776	0	0.059701	0.19403	0	0.104478	0.014925	0	0.074627	0.074627	0	0.059701	0.104478	0.029851	0.059701	0.089552	0.014925	0.044776	0.014925	0.014925
0.238806	0	0.044776	0.059701	0	0.029851	0.029851	0.014925	0.014925	0.014925	0	0.014925	0.164179	0.014925	0.044776	0.149254	0.134328	0.029851	0	0
0.044776	0	0.029851	0.119403	0.014925	0.029851	0	0	0.164179	0.029851	0.014925	0.074627	0.19403	0.014925	0.074627	0.089552	0.044776	0.044776	0	0.014925
MOTIF Sxxxxxx_S_Pxxxxxx S......SP......
letter-probability matrix: alength= 20 w= 15 nsites= 57 E= 1.0e+000
0	0	0	0	0	0	0	0	0	0	0	0	0	0	0	1	0	0	0	0
0.052632	0	0.052632	0.087719	0.052632	0.105263	0	0.017544	0.052632	0.052632	0.017544	0.017544	0.192982	0.017544	0.087719	0	0.087719	0.087719	0	0.017544
0.035088	0.017544	0	0.105263	0.052632	0.070175	0.035088	0.070175	0.052632	0.035088	0	0.017544	0.140351	0.017544	0.035088	0.210526	0.052632	0.052632	0	0
0.122807	0.017544	0.070175	0.105263	0.017544	0.052632	0.017544	0	0.140351	0.017544	0	0.035088	0.052632	0.035088	0.105263	0.105263	0.070175	0.017544	0	0.017544
0.052632	0	0.087719	0.122807	0.035088	0.192982	0.017544	0.035088	0.070175	0.017544	0.035088	0.035088	0.087719	0.017544	0	0	0.052632	0.122807	0	0.017544
0.052632	0	0.017544	0.035088	0.017544	0.035088	0.017544	0	0.070175	0.052632	0.017544	0	0.22807	0.157895	0.140351	0	0.052632	0.087719	0	0.017544
0.052632	0	0.035088	0.052632	0	0.052632	0.052632	0.035088	0.105263	0.210526	0.017544	0.017544	0.070175	0.017544	0.105263	0	0.105263	0.070175	0	0
0	0	0	0	0	0	0	0	0	0	0	0	0	0	0	1	0	0	0	0
0	0	0	0	0	0	0	0	0	0	0	0	1	0	0	0	0	0	0	0
0.017544	0.017544	0.017544	0.087719	0.017544	0.035088	0	0.070175	0.087719	0.105263	0	0.070175	0.140351	0.035088	0.052632	0.087719	0.070175	0.052632	0	0.035088
0.052632	0	0.052632	0.017544	0	0.052632	0.070175	0.017544	0.087719	0.122807	0.052632	0.017544	0.070175	0.070175	0.035088	0.210526	0.035088	0.017544	0	0.017544
0.052632	0	0.087719	0.105263	0	0.035088	0.017544	0	0.122807	0.052632	0	0.017544	0.052632	0.070175	0.035088	0.192982	0.070175	0.070175	0.017544	0
0.070175	0	0	0.087719	0.017544	0.052632	0.035088	0.035088	0.035088	0.087719	0	0.017544	0.192982	0.035088	0.140351	0.052632	0.070175	0.070175	0	0
0.157895	0	0.017544	0.035088	0.017544	0.087719	0.052632	0.035088	0.052632	0.105263	0	0.017544	0.122807	0.017544	0.052632	0.122807	0.052632	0.017544	0	0.035088
0.087719	0.017544	0.070175	0.052632	0	0.035088	0.017544	0.052632	0.087719	0.087719	0.035088	0	0.122807	0	0.017544	0.175439	0.052632	0.070175	0	0.017544
MOTIF xxRxxSx_S_xxxxxxx ..R..S.S.......
letter-probability matrix: alength= 20 w= 15 nsites= 43 E= 1.0e+000
0.069767	0	0	0.046512	0.046512	0.023256	0	0.023256	0.069767	0.186047	0	0	0.069767	0.023256	0.232558	0.139535	0.023256	0.046512	0	0
0.069767	0	0.046512	0.023256	0.023256	0.023256	0.046512	0.023256	0.023256	0.069767	0	0.046512	0.046512	0.023256	0.232558	0.186047	0.069767	0.046512	0	0
0	0	0	0	0	0	0	0	0	0	0	0	0	0	1	0	0	0	0	0
0.046512	0	0.023256	0	0	0.093023	0.023256	0.023256	0.093023	0.139535	0.023256	0	0	0.046512	0.186047	0.162791	0.093023	0.046512	0	0
0.116279	0	0.046512	0.046512	0.046512	0.046512	0.023256	0	0.069767	0.232558	0.023256	0.023256	0.093023	0.046512	0	0.162791	0	0.023256	0	0
0	0	0	0	0	0	0	0	0	0	0	0	0	0	0	1	0	0	0	0
0.093023	0	0.046512	0.093023	0.046512	0.069767	0.023256	0	0.046512	0.093023	0.023256	0.023256	0.046512	0.046512	0	0.186047	0.116279	0.023256	0	0.023256
0	0	0	0	0	0	0	0	0	0	0	0	0	0	0	1	0	0	0	0
0.069767	0	0.162791	0.139535	0	0.046512	0.069767	0	0	0.093023	0	0.069767	0	0	0	0.186047	0.046512	0.069767	0	0.046512
0.046512	0	0.116279	0.139535	0	0.069767	0.093023	0.023256	0.023256	0.093023	0	0	0.116279	0.069767	0	0.139535	0.023256	0.023256	0	0.023256
0.093023	0	0.139535	0.139535	0	0.069767	0.023256	0	0.069767	0.046512	0	0	0.046512	0.023256	0.069767	0.093023	0.093023	0.069767	0	0.023256
0.069767	0	0.069767	0.116279	0	0.139535	0.023256	0.023256	0	0.186047	0.023256	0.023256	0.093023	0.046512	0	0.069767	0.069767	0.023256	0	0.023256
0.069767	0	0.069767	0.046512	0.023256	0.046512	0	0.023256	0.046512	0.139535	0	0.046512	0.139535	0.093023	0	0.186047	0	0.046512	0	0.023256
0.023256	0	0.046512	0.186047	0.023256	0.116279	0.023256	0	0.023256	0.093023	0.023256	0	0.069767	0	0	0.139535	0.116279	0.069767	0.046512	0
0.046512	0.046512	0.023256	0.069767	0.046512	0.116279	0	0.023256	0.046512	0.023256	0.046512	0.069767	0.023256	0.023256	0.023256	0.139535	0.162791	0.069767	0	0
MOTIF xxxRxxS_S_xxxxxxx ...R..SS.......
letter-probability matrix: alength= 20 w= 15 nsites= 29 E= 1.0e+000
0	0	0.034483	0.034483	0.034483	0.137931	0	0.068966	0.068966	0.068966	0.034483	0.034483	0.068966	0.034483	0.103448	0.034483	0.172414	0.034483	0	0.034483
0.103448	0	0.034483	0.068966	0.034483	0.103448	0	0.034483	0.034483	0.068966	0.034483	0	0.103448	0	0.034483	0.137931	0.137931	0.034483	0	0.034483
0.068966	0.034483	0.068966	0.103448	0.034483	0.034483	0	0	0.137931	0.137931	0	0	0.068966	0	0.034483	0.103448	0.068966	0.068966	0.034483	0
0	0	0	0	0	0	0	0	0	0	0	0	0	0	1	0	0	0	0	0
0.034483	0.034483	0.034483	0.034483	0.034483	0.034483	0	0	0.172414	0.137931	0.034483	0	0.068966	0.034483	0	0.241379	0.068966	0.034483	0	0
0.068966	0	0.068966	0.034483	0	0.103448	0.034483	0	0.034483	0.068966	0	0.034483	0.103448	0.103448	0.137931	0.103448	0.034483	0.034483	0	0.034483
0	0	0	0	0	0	0	0	0	0	0	0	0	0	0	1	0	0	0	0
0	0	0	0	0	0	0	0	0	0	0	0	0	0	0	1	0	0	0	0
0.137931	0.034483	0.172414	0.103448	0	0.034483	0.034483	0.034483	0	0	0	0.034483	0	0.034483	0	0.241379	0.034483	0.034483	0	0.068966
0.034483	0	0.137931	0.172414	0	0.034483	0	0	0	0.034483	0.034483	0	0.172414	0	0.034483	0.172414	0.068966	0.103448	0	0
0.137931	0	0.137931	0.241379	0	0.137931	0	0	0	0.103448	0.034483	0.034483	0.034483	0	0	0	0.068966	0.034483	0	0.034483
0.103448	0	0.034483	0.103448	0	0.103448	0.068966	0.034483	0	0.034483	0	0.034483	0.068966	0.034483	0.034483	0.137931	0.137931	0.068966	0	0
0.103448	0	0.172414	0.172414	0.034483	0.034483	0	0	0	0.034483	0.034483	0	0.103448	0.068966	0.034483	0.137931	0.034483	0.034483	0	0
0.034483	0	0	0.137931	0.034483	0.068966	0	0.034483	0.034483	0.103448	0	0.034483	0.103448	0.068966	0	0.241379	0.034483	0.034483	0	0.034483
0.034483	0	0.206897	0.172414	0	0.034483	0.034483	0.068966	0	0.137931	0	0.034483	0.034483	0	0	0.137931	0.068966	0.034483	0	0
MOTIF xxxSxxx_S_Pxxxxxx ...S...SP......
letter-probability matrix: alength= 20 w= 15 nsites= 38 E= 1.0e+000
0.157895	0	0.052632	0.157895	0	0	0	0.026316	0.052632	0	0	0.026316	0.210526	0.078947	0.078947	0	0.078947	0.026316	0.026316	0.026316
0.078947	0	0	0.078947	0	0.105263	0	0.026316	0.052632	0.078947	0.026316	0	0.131579	0.026316	0.078947	0	0.105263	0.184211	0	0.026316
0.131579	0	0	0	0.052632	0.052632	0	0.026316	0.026316	0.078947	0	0.052632	0.078947	0.078947	0.052632	0.210526	0.052632	0.105263	0	0
0	0	0	0	0	0	0	0	0	0	0	0	0	0	0	1	0	0	0	0
0.105263	0	0.052632	0.026316	0.026316	0.078947	0.026316	0.052632	0.105263	0.052632	0	0.052632	0.236842	0.026316	0	0	0.078947	0.078947	0	0
0.157895	0	0.052632	0.026316	0	0.052632	0	0	0.131579	0.078947	0	0.026316	0.105263	0.105263	0.105263	0	0.052632	0.105263	0	0
0.052632	0	0	0	0	0.184211	0.052632	0.026316	0.078947	0.105263	0	0.052632	0.078947	0.026316	0.052632	0	0.131579	0.078947	0	0.078947
0	0	0	0	0	0	0	0	0	0	0	0	0	0	0	1	0	0	0	0
0	0	0	0	0	0	0	0	0	0	0	0	1	0	0	0	0	0	0	0
0.026316	0	0.026316	0.131579	0	0.026316	0.026316	0.026316	0.052632	0.052632	0.026316	0.026316	0.131579	0.052632	0.078947	0.105263	0.184211	0.026316	0	0
0.052632	0.026316	0.026316	0.026316	0.026316	0.026316	0.052632	0	0.105263	0.078947	0	0.026316	0.105263	0.026316	0.052632	0.210526	0.052632	0.078947	0	0.026316
0.078947	0.026316	0	0.026316	0.026316	0	0	0.078947	0.078947	0.078947	0.052632	0.052632	0.131579	0.026316	0.052632	0.210526	0.078947	0	0	0
0.131579	0	0.078947	0.052632	0	0.105263	0	0.026316	0.026316	0.052632	0	0.026316	0.078947	0	0.052632	0.210526	0.078947	0.078947	0	0
0.105263	0	0.026316	0.105263	0	0.052632	0.026316	0	0.078947	0	0.026316	0.026316	0.131579	0.052632	0.026316	0.157895	0.157895	0	0	0.026316
0.052632	0	0.052632	0.078947	0	0.078947	0	0	0.052632	0.157895	0	0.078947	0.052632	0.052632	0.026316	0.131579	0.078947	0.052632	0.026316	0.026316
MOTIF xxxxRRx_S_xxxxxxx ....RR.S.......
letter-probability matrix: alength= 20 w= 15 nsites= 108 E= 1.0e+000
0.111111	0.009259	0.046296	0.083333	0.027778	0.055556	0.027778	0.009259	0.083333	0.064815	0.018519	0.055556	0.046296	0.046296	0.083333	0.138889	0.027778	0.037037	0.009259	0.018519
0.101852	0.018519	0.018519	0.092593	0.037037	0.074074	0.009259	0.018519	0.074074	0.064815	0.027778	0.046296	0.037037	0.064815	0.101852	0.074074	0.055556	0.055556	0	0.027778
0.055556	0	0.027778	0.083333	0.027778	0.092593	0.037037	0.027778	0.064815	0.092593	0	0.046296	0.046296	0.074074	0.138889	0.101852	0.027778	0.037037	0.009259	0.009259
0.083333	0.009259	0.027778	0.074074	0.037037	0.12963	0.009259	0.018519	0.101852	0.055556	0	0.027778	0.046296	0.083333	0.083333	0.092593	0.046296	0.055556	0.009259	0.009259
0	0	0	0	0	0	0	0	0	0	0	0	0	0	1	0	0	0	0	0
0	0	0	0	0	0	0	0	0	0	0	0	0	0	1	0	0	0	0	0
0.074074	0	0.12963	0.027778	0.037037	0.166667	0	0.037037	0.064815	0.111111	0.027778	0.055556	0.046296	0.046296	0.074074	0	0.027778	0.046296	0	0.027778
0	0	0	0	0	0	0	0	0	0	0	0	0	0	0	1	0	0	0	0
0.046296	0.009259	0.101852	0.074074	0.046296	0.074074	0.009259	0.037037	0.018519	0.101852	0.027778	0.018519	0	0.111111	0.064815	0.12037	0.055556	0.055556	0.018519	0.009259
0.046296	0.046296	0.111111	0.111111	0.009259	0.101852	0.018519	0.027778	0.009259	0.083333	0	0.009259	0.092593	0.046296	0	0.12037	0.101852	0.055556	0	0.009259
0.148148	0	0.092593	0.101852	0.009259	0.12037	0.009259	0.009259	0.009259	0.074074	0	0.027778	0.12037	0.027778	0.009259	0.138889	0.037037	0.037037	0	0.027778
0.046296	0	0.083333	0.157407	0.018519	0.037037	0	0.037037	0.018519	0.083333	0.009259	0.018519	0.074074	0.074074	0.018519	0.166667	0.083333	0.064815	0.009259	0
0.101852	0.018519	0.083333	0.12037	0.009259	0.12037	0.018519	0.055556	0.009259	0.083333	0.018519	0.018519	0.083333	0.055556	0	0.083333	0.055556	0.055556	0	0.009259
0.083333	0	0.101852	0.111111	0.009259	0.064815	0.009259	0.055556	0.037037	0.092593	0	0.018519	0.083333	0.055556	0.018519	0.111111	0.037037	0.055556	0.009259	0.046296
0.018519	0.009259	0.055556	0.083333	0.009259	0.101852	0.009259	0.046296	0.083333	0.064815	0.018519	0.046296	0.111111	0.064815	0.046296	0.083333	0.064815	0.055556	0.018519	0.009259
MOTIF xxxxxSx_S_xExxxxx .....S.S.E.....
letter-probability matrix: alength= 20 w= 15 nsites= 32 E= 1.0e+000
0.0625	0	0.125	0.0625	0.03125	0.0625	0	0	0.03125	0.03125	0.03125	0.03125	0	0.03125	0.125	0.21875	0.0625	0.0625	0	0.03125
0.0625	0	0	0.0625	0.03125	0.0625	0.0625	0.03125	0.125	0.03125	0	0.0625	0	0	0.125	0.09375	0.09375	0.09375	0.03125	0.03125
0.09375	0.03125	0.0625	0.0625	0	0.125	0	0.03125	0.09375	0.125	0	0	0	0.0625	0	0.125	0.0625	0.09375	0	0.03125
0.125	0	0.0625	0.1875	0	0.09375	0.0625	0	0.03125	0.125	0	0	0	0.125	0.03125	0.09375	0.03125	0.03125	0	0
0.0625	0.03125	0.09375	0.125	0	0.0625	0	0	0.125	0.15625	0	0.03125	0.03125	0	0	0.1875	0.09375	0	0	0
0	0	0	0	0	0	0	0	0	0	0	0	0	0	0	1	0	0	0	0
0	0	0.09375	0.125	0.03125	0.0625	0.0625	0	0.09375	0.0625	0	0	0.125	0.09375	0.03125	0.15625	0.03125	0.03125	0	0
0	0	0	0	0	0	0	0	0	0	0	0	0	0	0	1	0	0	0	0
0.03125	0	0.09375	0.3125	0	0.0625	0	0.03125	0.0625	0.15625	0.03125	0.03125	0	0.03125	0	0.125	0.03125	0	0	0
0	0	0	1	0	0	0	0	0	0	0	0	0	0	0	0	0	0	0	0
0.0625	0	0.1875	0.15625	0	0.0625	0	0.03125	0.125	0	0.09375	0	0.0625	0.03125	0.03125	0.03125	0.0625	0.0625	0	0
0	0	0.15625	0.09375	0	0.03125	0.0625	0	0.03125	0.0625	0.03125	0.09375	0.15625	0	0	0.125	0.0625	0.09375	0	0
0.03125	0.03125	0.09375	0.09375	0.0625	0.03125	0.0625	0.03125	0.09375	0.0625	0	0	0.0625	0.03125	0	0.125	0.03125	0.0625	0.03125	0.0625
0.09375	0	0.125	0.15625	0	0.125	0.03125	0.0625	0.0625	0.0625	0	0.0625	0.03125	0	0	0.09375	0.0625	0.03125	0	0
0.0625	0	0.125	0.09375	0.0625	0.09375	0	0	0.09375	0.1875	0	0	0.03125	0.03125	0.03125	0.0625	0	0.125	0	0
MOTIF xxxxxPx_S_Pxxxxxx .....P.SP......
letter-probability matrix: alength= 20 w= 15 nsites= 86 E= 1.0e+000
0.093023	0	0.05814	0.104651	0	0.104651	0.011628	0	0.081395	0.069767	0	0.023256	0.174419	0.093023	0.046512	0	0.046512	0.093023	0	0
0.081395	0	0.023256	0.104651	0.011628	0.151163	0.011628	0.023256	0.104651	0.081395	0.023256	0.011628	0.162791	0.046512	0.034884	0	0.05814	0.069767	0	0
0.127907	0	0.069767	0.05814	0.023256	0.046512	0.034884	0.011628	0.104651	0.034884	0.011628	0	0.151163	0.093023	0.034884	0.046512	0.034884	0.081395	0.023256	0.011628
0.116279	0.011628	0.05814	0.139535	0.011628	0.081395	0.034884	0.011628	0.046512	0.011628	0.011628	0.023256	0.162791	0.069767	0.069767	0	0.05814	0.081395	0	0
0.104651	0.011628	0.011628	0.127907	0	0.05814	0.034884	0.093023	0.151163	0.05814	0.034884	0	0.093023	0.05814	0	0	0.104651	0.05814	0	0
0	0	0	0	0	0	0	0	0	0	0	0	1	0	0	0	0	0	0	0
0.093023	0	0.023256	0.046512	0.011628	0.116279	0.034884	0.046512	0.05814	0.046512	0.011628	0.05814	0.139535	0.05814	0.093023	0	0.081395	0.081395	0	0
0	0	0	0	0	0	0	0	0	0	0	0	0	0	0	1	0	0	0	0
0	0	0	0	0	0	0	0	0	0	0	0	1	0	0	0	0	0	0	0
0.05814	0	0.05814	0.069767	0.05814	0.127907	0	0.034884	0.081395	0.034884	0.011628	0	0.05814	0.081395	0.023256	0.093023	0.081395	0.104651	0	0.023256
0.151163	0	0.011628	0.104651	0.023256	0.116279	0.023256	0.023256	0.069767	0.034884	0.011628	0.011628	0.069767	0.05814	0.034884	0.116279	0.069767	0.05814	0	0.011628
0.069767	0	0.011628	0.127907	0.023256	0.081395	0	0.011628	0.034884	0.05814	0	0.023256	0.05814	0.046512	0.023256	0.162791	0.081395	0.186047	0	0
0.093023	0	0.034884	0.081395	0.011628	0.127907	0.034884	0.023256	0.05814	0.116279	0.011628	0.023256	0.104651	0.046512	0.05814	0.104651	0.046512	0.023256	0	0
0.186047	0	0.034884	0.081395	0	0.069767	0.011628	0	0.05814	0.023256	0.023256	0.023256	0.162791	0.046512	0.034884	0.069767	0.069767	0.104651	0	0
0.069767	0.011628	0.011628	0.139535	0	0.05814	0.023256	0.034884	0.069767	0.05814	0.023256	0.023256	0.093023	0.046512	0.023256	0.174419	0.046512	0.081395	0	0.011628
MOTIF xxxxxxx_S_DxExExx .......SD.E.E..
letter-probability matrix: alength= 20 w= 15 nsites= 50 E= 1.0e+000
0.04	0.02	0.08	0.16	0.04	0.02	0	0.06	0.2	0.02	0.02	0	0.12	0.02	0.04	0.08	0.04	0.04	0	0
0.04	0	0.1	0.18	0	0.06	0	0	0.18	0.04	0.02	0.02	0.08	0.02	0.12	0.02	0.04	0.02	0.02	0.04
0.06	0	0.1	0.12	0	0.08	0	0.06	0.08	0.02	0.04	0.02	0.06	0.1	0.14	0.06	0.02	0.02	0	0.02
0.04	0	0.08	0.08	0	0.06	0.02	0.06	0.18	0.1	0	0.02	0.06	0.02	0.08	0.1	0.04	0.04	0.02	0
0.08	0	0.08	0.14	0	0.14	0	0.04	0.12	0.12	0	0.06	0.04	0.04	0	0	0.02	0.08	0	0.04
0.02	0	0.14	0.2	0.08	0.02	0.06	0.04	0.02	0.02	0.02	0.02	0.04	0.08	0.04	0.06	0.06	0.04	0	0.04
0.08	0	0.24	0.12	0.02	0.12	0	0.08	0	0.06	0	0.04	0.02	0	0	0.06	0.06	0.08	0	0.02
0	0	0	0	0	0	0	0	0	0	0	0	0	0	0	1	0	0	0	0
0	0	1	0	0	0	0	0	0	0	0	0	0	0	0	0	0	0	0	0
0.02	0	0.22	0.28	0.04	0.02	0	0.02	0.02	0.04	0.02	0.04	0.02	0.02	0	0.18	0.02	0.04	0	0
0	0	0	1	0	0	0	0	0	0	0	0	0	0	0	0	0	0	0	0
0.08	0	0.14	0.36	0.02	0.04	0	0.04	0	0	0.04	0.04	0.02	0.06	0.02	0.06	0.04	0.04	0	0
0	0	0	1	0	0	0	0	0	0	0	0	0	0	0	0	0	0	0	0
0.02	0	0.18	0.3	0	0.04	0.02	0.02	0.04	0.02	0.04	0.02	0.08	0	0.02	0.06	0.06	0.06	0.02	0
0.04	0	0.12	0.18	0.02	0.02	0.04	0	0.14	0.04	0.02	0.04	0.08	0.04	0.04	0.04	0.06	0.04	0.02	0.02
MOTIF xxxxxxS_S_xxxxxxx ......SS.......
letter-probability matrix: alength= 20 w= 15 nsites= 144 E= 1.0e+000
0.0625	0.006944	0.041667	0.020833	0.006944	0.083333	0.041667	0.020833	0.083333	0.097222	0.027778	0	0.069444	0.055556	0.090278	0.145833	0.069444	0.0625	0	0.013889
0.090278	0.006944	0.055556	0.097222	0.034722	0.055556	0.020833	0.041667	0.104167	0.055556	0.013889	0.013889	0.076389	0.034722	0.104167	0.097222	0.048611	0.027778	0.013889	0.006944
0.055556	0	0.069444	0.145833	0.020833	0.097222	0.006944	0.027778	0.076389	0.083333	0.006944	0.013889	0.0625	0.020833	0.048611	0.083333	0.090278	0.069444	0.006944	0.013889
0.118056	0.013889	0.034722	0.138889	0.013889	0.090278	0.027778	0.034722	0.090278	0.0625	0.027778	0.027778	0.0625	0.034722	0	0.125	0.0625	0.034722	0	0
0.041667	0.006944	0.055556	0.090278	0	0.048611	0.055556	0.006944	0.083333	0.090278	0.027778	0.027778	0.069444	0.0625	0	0.180556	0.090278	0.048611	0	0.013889
0.041667	0.020833	0.041667	0.069444	0.034722	0.076389	0.034722	0.013889	0.048611	0.083333	0.013889	0.020833	0.0625	0.0625	0.083333	0.180556	0.048611	0.0625	0	0
0	0	0	0	0	0	0	0	0	0	0	0	0	0	0	1	0	0	0	0
0	0	0	0	0	0	0	0	0	0	0	0	0	0	0	1	0	0	0	0
0.055556	0	0.083333	0.131944	0.006944	0.048611	0	0.027778	0.034722	0.145833	0	0.034722	0	0.048611	0.041667	0.166667	0.090278	0.0625	0	0.020833
0.0625	0	0.111111	0.145833	0.020833	0.083333	0.006944	0.013889	0.027778	0.069444	0.006944	0.048611	0.118056	0.041667	0.006944	0.097222	0.055556	0.0625	0.013889	0.006944
0.083333	0	0.090278	0.166667	0.013889	0.069444	0.041667	0.027778	0.0625	0.048611	0.013889	0.0625	0.0625	0.027778	0.034722	0.111111	0.034722	0.034722	0.006944	0.006944
0.034722	0.013889	0.090278	0.125	0	0.083333	0.034722	0.0625	0.048611	0.145833	0	0.041667	0.048611	0.041667	0.020833	0.090278	0.055556	0.034722	0	0.027778
0.118056	0	0.097222	0.131944	0	0.076389	0.048611	0.048611	0.048611	0.041667	0.013889	0.020833	0.069444	0.034722	0.020833	0.111111	0.041667	0.041667	0	0.034722
0.097222	0.006944	0.083333	0.097222	0.027778	0.076389	0.020833	0.034722	0.013889	0.069444	0.013889	0.027778	0.076389	0.013889	0.006944	0.125	0.076389	0.090278	0.006944	0.034722
0.083333	0.006944	0.069444	0.138889	0	0.048611	0.034722	0.020833	0.034722	0.083333	0.020833	0.041667	0.090278	0.055556	0.013889	0.125	0.041667	0.076389	0	0.013889
MOTIF xxxxxxK_S_Pxxxxxx ......KSP......
letter-probability matrix: alength= 20 w= 15 nsites= 38 E= 1.0e+000
0.131579	0.026316	0.026316	0.131579	0.026316	0.052632	0	0.026316	0.157895	0	0.026316	0.052632	0.263158	0.026316	0	0	0.026316	0.026316	0	0
0.052632	0	0.026316	0.157895	0.026316	0.026316	0.026316	0.052632	0.157895	0.026316	0	0	0.052632	0.026316	0.026316	0	0.052632	0.236842	0	0.052632
0.105263	0	0.078947	0.157895	0	0.026316	0	0.026316	0.289474	0.026316	0	0.026316	0.078947	0	0	0.026316	0.078947	0.052632	0	0.026316
0.131579	0	0.026316	0.263158	0	0.052632	0	0.052632	0.078947	0.078947	0.026316	0.026316	0.078947	0.078947	0.078947	0	0.026316	0	0	0
0.052632	0	0.052632	0.342105	0	0.078947	0	0	0.105263	0.078947	0.026316	0.052632	0.052632	0.026316	0	0	0.026316	0.105263	0	0
0.210526	0	0.078947	0.131579	0.052632	0.052632	0	0.026316	0.052632	0.026316	0	0.026316	0	0	0.052632	0	0.131579	0.131579	0	0.026316
0	0	0	0	0	0	0	0	1	0	0	0	0	0	0	0	0	0	0	0
0	0	0	0	0	0	0	0	0	0	0	0	0	0	0	1	0	0	0	0
0	0	0	0	0	0	0	0	0	0	0	0	1	0	0	0	0	0	0	0
0.078947	0	0	0.157895	0	0.078947	0	0.052632	0.026316	0.052632	0.026316	0	0.157895	0	0	0.157895	0.078947	0.131579	0	0
0.052632	0.026316	0.078947	0.131579	0.026316	0	0	0	0.289474	0	0.026316	0.052632	0.052632	0	0	0.131579	0.052632	0.078947	0	0
0.236842	0	0.026316	0.157895	0	0.026316	0	0.026316	0.105263	0	0.026316	0	0.105263	0.052632	0	0.131579	0.052632	0.052632	0	0
0.052632	0	0.078947	0.078947	0	0.131579	0	0	0.210526	0.026316	0.026316	0.026316	0.052632	0.026316	0.052632	0.131579	0.078947	0	0	0.026316
0.157895	0	0.078947	0.052632	0.026316	0.052632	0.052632	0.026316	0.052632	0	0	0.026316	0.052632	0.052632	0.052632	0.236842	0	0.052632	0	0.026316
0.026316	0	0.052632	0.052632	0	0.026316	0	0.026316	0.078947	0.052632	0	0	0.315789	0	0.026316	0.157895	0.078947	0.078947	0	0.026316
MOTIF xxxSRxx_S_xxxxxxx ...SR..S.......
letter-probability matrix: alength= 20 w= 15 nsites= 42 E= 1.0e+000
0.047619	0.02381	0	0.071429	0	0.119048	0	0	0.071429	0.071429	0.095238	0.02381	0.071429	0	0.214286	0.119048	0.047619	0	0	0.02381
0.142857	0	0.02381	0.071429	0	0.02381	0.02381	0.047619	0.119048	0	0.02381	0.02381	0.095238	0.02381	0.190476	0.142857	0.02381	0.02381	0	0
0.02381	0	0	0.047619	0	0.047619	0.02381	0.02381	0.047619	0.238095	0.02381	0	0.071429	0.02381	0.261905	0.047619	0.071429	0.047619	0	0
0	0	0	0	0	0	0	0	0	0	0	0	0	0	0	1	0	0	0	0
0	0	0	0	0	0	0	0	0	0	0	0	0	0	1	0	0	0	0	0
0.095238	0.047619	0.02381	0.047619	0	0.095238	0.071429	0	0.190476	0.071429	0.02381	0	0.02381	0.119048	0	0	0.142857	0.047619	0	0
0.166667	0	0.119048	0.095238	0	0.095238	0.02381	0	0	0.095238	0.02381	0.02381	0.119048	0.071429	0.071429	0	0.071429	0.02381	0	0
0	0	0	0	0	0	0	0	0	0	0	0	0	0	0	1	0	0	0	0
0.02381	0	0.02381	0.047619	0.071429	0.119048	0	0.047619	0	0.166667	0	0	0	0.02381	0.02381	0.119048	0.119048	0.166667	0	0.047619
0.119048	0	0.071429	0.095238	0.02381	0.071429	0	0.02381	0.047619	0	0.02381	0	0.142857	0.095238	0.02381	0.190476	0.047619	0.02381	0	0
0.095238	0.02381	0.047619	0.142857	0	0.047619	0.02381	0.02381	0	0.047619	0.02381	0	0.071429	0.071429	0	0.190476	0.119048	0.047619	0	0.02381
0.142857	0	0.166667	0.071429	0.02381	0.119048	0	0	0	0.02381	0	0.071429	0.119048	0.047619	0	0.119048	0	0.047619	0	0.047619
0.071429	0	0.047619	0.071429	0.02381	0.119048	0	0.02381	0	0.095238	0.02381	0	0.166667	0	0.02381	0.071429	0.166667	0.071429	0	0.02381
0.071429	0	0.071429	0.119048	0.02381	0.071429	0.02381	0.02381	0.02381	0.119048	0	0.02381	0.071429	0	0	0.166667	0.095238	0.02381	0	0.071429
0.047619	0	0.047619	0.119048	0	0.095238	0.02381	0.119048	0.047619	0.119048	0	0	0.02381	0.02381	0.071429	0.095238	0.047619	0.119048	0	0
MOTIF xxxxxxx_S_ExEExxx .......SE.EE...
letter-probability matrix: alength= 20 w= 15 nsites= 35 E= 1.0e+000
0.142857	0	0.057143	0.057143	0.028571	0.057143	0	0	0.228571	0.028571	0.028571	0.028571	0.057143	0.057143	0.114286	0.057143	0.028571	0.028571	0	0
0.2	0.028571	0	0.057143	0.057143	0.028571	0.028571	0.057143	0.028571	0	0.028571	0.057143	0.085714	0.028571	0.142857	0.114286	0	0.057143	0	0
0.114286	0	0.085714	0.085714	0	0.057143	0.057143	0.057143	0.085714	0.142857	0	0.085714	0	0.028571	0.142857	0.028571	0	0.028571	0	0
0.114286	0	0.028571	0.171429	0.028571	0	0.028571	0.028571	0.028571	0.057143	0	0	0.114286	0.114286	0.085714	0.085714	0.028571	0.057143	0	0.028571
0.142857	0	0.228571	0.114286	0.028571	0.028571	0.028571	0	0.057143	0.057143	0	0	0.028571	0.057143	0.085714	0.057143	0.028571	0.057143	0	0
0.114286	0	0.142857	0.114286	0	0.057143	0	0	0.085714	0.171429	0	0	0.057143	0	0.028571	0.114286	0	0.057143	0.028571	0.028571
0.057143	0	0.285714	0.171429	0	0.028571	0.057143	0	0	0.114286	0.057143	0.028571	0.057143	0.028571	0.028571	0	0	0.085714	0	0
0	0	0	0	0	0	0	0	0	0	0	0	0	0	0	1	0	0	0	0
0	0	0	1	0	0	0	0	0	0	0	0	0	0	0	0	0	0	0	0
0	0	0.142857	0.4	0	0.057143	0	0	0.028571	0	0.028571	0.085714	0.057143	0.028571	0	0.142857	0.028571	0	0	0
0	0	0	1	0	0	0	0	0	0	0	0	0	0	0	0	0	0	0	0
0	0	0	1	0	0	0	0	0	0	0	0	0	0	0	0	0	0	0	0
0.028571	0	0.2	0.542857	0	0.028571	0	0	0.057143	0.057143	0.028571	0	0	0	0	0	0.028571	0.028571	0	0
0.028571	0	0.2	0.371429	0	0.028571	0	0	0.028571	0.085714	0.028571	0	0.114286	0.057143	0	0.028571	0.028571	0	0	0
0	0	0.171429	0.342857	0	0.028571	0	0.028571	0.2	0.028571	0	0	0.028571	0.057143	0	0.057143	0	0.028571	0	0.028571
MOTIF xxxxxSx_S_xxxxxxx .....S.S.......
letter-probability matrix: alength= 20 w= 15 nsites= 138 E= 1.0e+000
0.072464	0.014493	0.072464	0.043478	0.057971	0.094203	0.021739	0.021739	0.07971	0.072464	0.007246	0.057971	0.094203	0.007246	0.086957	0.101449	0.057971	0.028986	0	0.007246
0.065217	0	0.036232	0.07971	0.007246	0.086957	0.007246	0.036232	0.057971	0.07971	0.021739	0.007246	0.07971	0.065217	0.072464	0.166667	0.07971	0.021739	0.007246	0.021739
0.094203	0.014493	0.021739	0.065217	0	0.108696	0.028986	0.036232	0.101449	0.137681	0.021739	0.014493	0.086957	0.043478	0	0.123188	0.036232	0.057971	0	0.007246
0.057971	0	0.028986	0.07971	0.014493	0.072464	0.028986	0	0.065217	0.050725	0.007246	0.043478	0.086957	0.050725	0.101449	0.152174	0.07971	0.057971	0	0.021739
0.050725	0.007246	0.086957	0.065217	0.014493	0.108696	0.043478	0.014493	0.123188	0.094203	0.014493	0.014493	0.072464	0.021739	0	0.115942	0.050725	0.07971	0	0.021739
0	0	0	0	0	0	0	0	0	0	0	0	0	0	0	1	0	0	0	0
0.043478	0.007246	0.115942	0.07971	0.007246	0.086957	0.036232	0.028986	0.043478	0.086957	0.014493	0.028986	0.130435	0.050725	0.152174	0	0.021739	0.050725	0	0.014493
0	0	0	0	0	0	0	0	0	0	0	0	0	0	0	1	0	0	0	0
0.086957	0	0.07971	0.137681	0.014493	0.065217	0.028986	0.028986	0.050725	0.123188	0.014493	0	0	0.065217	0.014493	0.181159	0.043478	0.028986	0.007246	0.028986
0.050725	0	0.115942	0	0	0.108696	0.021739	0.014493	0.036232	0.108696	0	0.007246	0.152174	0.036232	0.021739	0.173913	0.094203	0.028986	0	0.028986
0.065217	0	0.086957	0.108696	0.014493	0.115942	0.028986	0.021739	0.028986	0.043478	0.007246	0.065217	0.123188	0.043478	0.021739	0.115942	0.057971	0.036232	0.007246	0.007246
0.086957	0	0.072464	0.101449	0.007246	0.086957	0.021739	0.028986	0.036232	0.144928	0.021739	0.014493	0.101449	0.036232	0.021739	0.130435	0.036232	0.050725	0	0
0.057971	0.021739	0.115942	0.130435	0.021739	0.043478	0.036232	0.043478	0.043478	0.057971	0	0.043478	0.086957	0.057971	0.007246	0.101449	0.057971	0.021739	0.007246	0.043478
0.115942	0.007246	0.07971	0.144928	0.007246	0.101449	0.014493	0.050725	0.014493	0.057971	0.007246	0.014493	0.144928	0.028986	0.007246	0.094203	0.043478	0.050725	0	0.014493
0.115942	0.007246	0.057971	0.086957	0.007246	0.065217	0.057971	0.028986	0.043478	0.094203	0	0.028986	0.086957	0.028986	0.036232	0.152174	0.050725	0.036232	0	0.014493
MOTIF xxxxxxx_S_Pxxxxxx .......SP......
letter-probability matrix: alength= 20 w= 15 nsites= 258 E= 1.0e+000
0.139535	0.007752	0.065891	0.116279	0.011628	0.093023	0.01938	0.027132	0.093023	0.046512	0.007752	0.01938	0.104651	0.042636	0.065891	0	0.046512	0.069767	0	0.023256
0.120155	0.011628	0.05814	0.096899	0.007752	0.069767	0.027132	0.027132	0.124031	0.065891	0.015504	0.03876	0.104651	0.023256	0.065891	0	0.062016	0.065891	0	0.015504
0.104651	0.007752	0.081395	0.116279	0.015504	0.050388	0	0.027132	0.085271	0.062016	0.007752	0.01938	0.077519	0.077519	0.100775	0.062016	0.046512	0.042636	0	0.015504
0.112403	0.003876	0.023256	0.147287	0.015504	0.104651	0.011628	0.031008	0.112403	0.062016	0.023256	0.031008	0.069767	0.05814	0.073643	0	0.062016	0.050388	0.003876	0.003876
0.100775	0.007752	0.065891	0.096899	0.023256	0.155039	0.042636	0.042636	0.112403	0.054264	0.007752	0.031008	0.100775	0.062016	0	0	0.046512	0.042636	0.003876	0.003876
0.135659	0.027132	0.104651	0.069767	0	0.069767	0.031008	0.050388	0.077519	0.065891	0.015504	0.031008	0	0.042636	0.124031	0	0.104651	0.050388	0	0
0.116279	0.007752	0.046512	0.096899	0.015504	0.104651	0.05814	0.031008	0	0.081395	0.007752	0.050388	0.085271	0.046512	0.089147	0	0.081395	0.069767	0.003876	0.007752
0	0	0	0	0	0	0	0	0	0	0	0	0	0	0	1	0	0	0	0
0	0	0	0	0	0	0	0	0	0	0	0	1	0	0	0	0	0	0	0
0.096899	0.003876	0.062016	0.120155	0.01938	0.085271	0.007752	0.023256	0.065891	0.042636	0.003876	0.015504	0.077519	0.031008	0.034884	0.108527	0.127907	0.069767	0	0.003876
0.124031	0	0.046512	0.093023	0.007752	0.03876	0.031008	0.01938	0.096899	0.05814	0.01938	0.011628	0.131783	0.05814	0.046512	0.108527	0.042636	0.05814	0	0.007752
0.096899	0.007752	0.03876	0.135659	0.011628	0.069767	0.023256	0.031008	0.069767	0.046512	0.007752	0.023256	0.108527	0.046512	0.027132	0.116279	0.077519	0.046512	0.003876	0.011628
0.089147	0.015504	0.054264	0.085271	0.023256	0.069767	0.011628	0.027132	0.065891	0.031008	0.003876	0.023256	0.131783	0.054264	0.062016	0.124031	0.077519	0.03876	0	0.011628
0.093023	0.007752	0.054264	0.100775	0.003876	0.093023	0.034884	0.01938	0.073643	0.042636	0.007752	0.015504	0.100775	0.034884	0.046512	0.104651	0.081395	0.081395	0	0.003876
0.100775	0.003876	0.027132	0.108527	0.011628	0.050388	0.027132	0.01938	0.062016	0.054264	0.007752	0.03876	0.124031	0.034884	0.073643	0.116279	0.069767	0.046512	0.007752	0.015504
MOTIF SxxxRxx_S_xxxxxxx S...R..S.......
letter-probability matrix: alength= 20 w= 15 nsites= 35 E= 1.0e+000
0	0	0	0	0	0	0	0	0	0	0	0	0	0	0	1	0	0	0	0
0.028571	0	0.028571	0.057143	0.028571	0.114286	0	0.057143	0.142857	0.085714	0	0.028571	0.085714	0	0.085714	0.171429	0.028571	0.057143	0	0
0.085714	0	0.028571	0.028571	0	0.028571	0	0.057143	0.114286	0.142857	0.057143	0	0.057143	0.057143	0.171429	0.085714	0.057143	0.028571	0	0
0.085714	0	0.085714	0.085714	0	0.057143	0	0	0.285714	0	0	0.028571	0.085714	0.085714	0.085714	0	0.028571	0.085714	0	0
0	0	0	0	0	0	0	0	0	0	0	0	0	0	1	0	0	0	0	0
0.171429	0	0	0.028571	0	0.114286	0.028571	0.057143	0.228571	0.114286	0	0	0.028571	0.085714	0	0	0.085714	0.057143	0	0
0.085714	0	0.028571	0.028571	0.085714	0.085714	0.057143	0.028571	0.085714	0.085714	0.028571	0.028571	0.114286	0.057143	0.142857	0	0.028571	0.028571	0	0
0	0	0	0	0	0	0	0	0	0	0	0	0	0	0	1	0	0	0	0
0.028571	0	0.085714	0.057143	0.085714	0.028571	0.057143	0.028571	0.057143	0.114286	0.028571	0	0	0.057143	0.028571	0.142857	0.085714	0.085714	0	0.028571
0	0	0.085714	0.171429	0	0.057143	0	0.028571	0	0	0	0.085714	0.171429	0.028571	0	0.142857	0.085714	0.142857	0	0
0.028571	0	0.057143	0.314286	0	0.057143	0	0	0.057143	0	0	0.028571	0.114286	0.028571	0	0.2	0.057143	0.028571	0	0.028571
0.142857	0	0.028571	0.142857	0	0.085714	0	0.085714	0	0.085714	0	0.028571	0.142857	0	0	0.028571	0.057143	0.028571	0.028571	0.114286
0.085714	0	0.028571	0.085714	0	0.028571	0.028571	0	0.028571	0.057143	0.028571	0.114286	0.057143	0.057143	0.028571	0.142857	0.085714	0.142857	0	0
0.028571	0	0.057143	0.114286	0	0.114286	0	0.057143	0	0.085714	0	0.028571	0.085714	0.142857	0.085714	0.085714	0.085714	0.028571	0	0
0.028571	0	0.028571	0.114286	0.028571	0.028571	0.028571	0.057143	0.028571	0.057143	0	0.028571	0.142857	0	0.085714	0.142857	0.057143	0.085714	0	0.057143
MOTIF xxxxRKx_S_xxxxxxx ....RK.S.......
letter-probability matrix: alength= 20 w= 15 nsites= 42 E= 1.0e+000
0.095238	0.02381	0.071429	0.071429	0.047619	0.190476	0	0.02381	0.119048	0.02381	0	0.02381	0.047619	0.047619	0.119048	0	0.047619	0.047619	0	0
0.095238	0	0.047619	0.190476	0	0.095238	0.02381	0	0.071429	0.071429	0.02381	0	0	0.071429	0.047619	0.119048	0.095238	0.047619	0	0
0.142857	0	0	0.095238	0.047619	0.095238	0	0.047619	0.095238	0	0	0.095238	0	0	0.119048	0.047619	0.02381	0.166667	0	0.02381
0.047619	0	0.047619	0.047619	0	0.095238	0.02381	0.047619	0.357143	0.02381	0	0	0.095238	0.047619	0.02381	0	0.119048	0.02381	0	0
0	0	0	0	0	0	0	0	0	0	0	0	0	0	1	0	0	0	0	0
0	0	0	0	0	0	0	0	1	0	0	0	0	0	0	0	0	0	0	0
0.119048	0	0.119048	0.02381	0	0.047619	0.02381	0.02381	0	0.166667	0.047619	0.02381	0.071429	0.071429	0.119048	0	0.071429	0.02381	0	0.047619
0	0	0	0	0	0	0	0	0	0	0	0	0	0	0	1	0	0	0	0
0.02381	0	0.071429	0.166667	0.047619	0.166667	0	0.047619	0.02381	0.166667	0	0	0	0.047619	0.047619	0.095238	0	0.095238	0	0
0.095238	0.02381	0.071429	0	0	0.071429	0	0.047619	0.047619	0.047619	0.02381	0	0.142857	0.047619	0	0.190476	0.02381	0.142857	0.02381	0
0.047619	0.02381	0.119048	0.238095	0.02381	0.02381	0.02381	0.02381	0	0.02381	0	0.047619	0.095238	0.071429	0	0.142857	0	0.071429	0	0.02381
0.095238	0	0.119048	0.119048	0	0.047619	0	0	0	0.047619	0	0.071429	0.02381	0.02381	0	0.190476	0.071429	0.166667	0	0.02381
0.095238	0.02381	0.02381	0.166667	0	0.02381	0.02381	0.047619	0.02381	0.071429	0.02381	0.02381	0.047619	0.02381	0.02381	0.142857	0.071429	0.095238	0	0.047619
0.095238	0	0.02381	0.190476	0.047619	0.095238	0.02381	0.047619	0.047619	0.095238	0	0	0.02381	0.047619	0.047619	0.166667	0	0.02381	0.02381	0
0.095238	0	0.047619	0.047619	0	0.142857	0	0	0.095238	0.095238	0.02381	0.02381	0.119048	0.071429	0.071429	0.047619	0.071429	0.047619	0	0
MOTIF xxxxSxx_S_xxxxxxx ....S..S.......
letter-probability matrix: alength= 20 w= 15 nsites= 139 E= 1.0e+000
0.071942	0.021583	0.057554	0.093525	0.014388	0.079137	0.021583	0.028777	0.093525	0.05036	0.021583	0.043165	0.043165	0.057554	0.086331	0.136691	0.05036	0.014388	0	0.014388
0.064748	0	0.043165	0.071942	0.028777	0.079137	0.014388	0.014388	0.100719	0.071942	0.007194	0.007194	0.071942	0.043165	0.158273	0.093525	0.064748	0.043165	0	0.021583
0.115108	0	0.043165	0.071942	0.014388	0.064748	0.014388	0.028777	0.129496	0.057554	0.007194	0.014388	0.079137	0.028777	0.057554	0.107914	0.057554	0.064748	0.014388	0.028777
0.079137	0.007194	0.035971	0.115108	0.014388	0.071942	0.021583	0.028777	0.057554	0.057554	0.007194	0.007194	0.086331	0.079137	0.115108	0.107914	0.028777	0.043165	0.007194	0.028777
0	0	0	0	0	0	0	0	0	0	0	0	0	0	0	1	0	0	0	0
0.079137	0.007194	0.05036	0.064748	0	0.115108	0.043165	0.007194	0.05036	0.079137	0	0.05036	0.129496	0.028777	0.151079	0	0.05036	0.064748	0	0.028777
0.100719	0.014388	0.100719	0.079137	0.028777	0.143885	0.014388	0.028777	0.05036	0.043165	0.014388	0.007194	0.093525	0.028777	0.093525	0	0.093525	0.05036	0.007194	0.007194
0	0	0	0	0	0	0	0	0	0	0	0	0	0	0	1	0	0	0	0
0.064748	0.014388	0.100719	0.079137	0.014388	0.107914	0.007194	0.028777	0.021583	0.115108	0.021583	0.057554	0	0.021583	0.021583	0.129496	0.107914	0.071942	0.007194	0.007194
0.035971	0.007194	0.093525	0.136691	0.028777	0.057554	0.007194	0.014388	0.021583	0.064748	0.021583	0.028777	0.158273	0.064748	0.014388	0.143885	0.043165	0.043165	0.007194	0.007194
0.107914	0.028777	0.079137	0.172662	0.028777	0.093525	0.014388	0.021583	0.043165	0.021583	0.028777	0.007194	0.115108	0.021583	0.007194	0.079137	0.107914	0.014388	0	0.007194
0.043165	0	0.079137	0.143885	0.021583	0.115108	0.035971	0.021583	0.014388	0.086331	0.021583	0.007194	0.100719	0.014388	0.035971	0.100719	0.086331	0.05036	0.007194	0.014388
0.071942	0.007194	0.086331	0.057554	0.007194	0.100719	0.021583	0.021583	0.028777	0.057554	0.028777	0.021583	0.136691	0.05036	0.007194	0.107914	0.100719	0.057554	0.007194	0.021583
0.079137	0	0.086331	0.143885	0.014388	0.071942	0.007194	0.035971	0.043165	0.086331	0.014388	0.007194	0.100719	0.057554	0	0.093525	0.05036	0.086331	0.007194	0.014388
0.086331	0.014388	0.057554	0.100719	0.014388	0.093525	0.028777	0.021583	0.05036	0.064748	0	0.021583	0.100719	0.028777	0.021583	0.115108	0.079137	0.079137	0	0.021583
MOTIF xxxxxxx_S_DxExxxx .......SD.E....
letter-probability matrix: alength= 20 w= 15 nsites= 68 E= 1.0e+000
0.058824	0	0.014706	0.147059	0	0.132353	0	0	0.191176	0.029412	0.014706	0.014706	0.044118	0.088235	0.147059	0.073529	0	0.029412	0	0.014706
0.073529	0	0.073529	0.132353	0	0.102941	0.044118	0.014706	0.117647	0.058824	0	0.058824	0.029412	0.058824	0.058824	0.058824	0	0.073529	0.014706	0.029412
0.058824	0	0.132353	0.176471	0.014706	0.058824	0.014706	0.044118	0.117647	0.044118	0.014706	0.029412	0.044118	0.029412	0.073529	0.044118	0.014706	0.073529	0	0.014706
0.088235	0	0.176471	0.176471	0	0.044118	0.029412	0	0.029412	0.058824	0.014706	0.044118	0.088235	0.029412	0.088235	0.029412	0.029412	0.044118	0	0.029412
0.058824	0	0.117647	0.161765	0	0.176471	0.014706	0	0.102941	0.073529	0.044118	0	0.073529	0.014706	0.044118	0	0.029412	0.058824	0.029412	0
0.117647	0	0.147059	0.205882	0.014706	0.102941	0.029412	0.029412	0	0.014706	0	0	0.029412	0.044118	0.044118	0	0.088235	0.088235	0	0.044118
0.073529	0.014706	0.132353	0.117647	0.014706	0.132353	0.029412	0.029412	0.044118	0.058824	0	0.058824	0	0.102941	0.044118	0	0.058824	0.029412	0.029412	0.029412
0	0	0	0	0	0	0	0	0	0	0	0	0	0	0	1	0	0	0	0
0	0	1	0	0	0	0	0	0	0	0	0	0	0	0	0	0	0	0	0
0.014706	0	0.235294	0.25	0	0.102941	0	0	0.014706	0	0	0.029412	0.029412	0.029412	0.014706	0.161765	0.073529	0.029412	0	0.014706
0	0	0	1	0	0	0	0	0	0	0	0	0	0	0	0	0	0	0	0
0.044118	0	0.102941	0.294118	0.014706	0.058824	0.029412	0.014706	0.029412	0.088235	0.014706	0.058824	0	0.014706	0.014706	0.102941	0.044118	0.058824	0	0.014706
0.073529	0	0.279412	0	0.014706	0.088235	0.029412	0.014706	0.073529	0.029412	0	0.029412	0.073529	0.029412	0.014706	0.088235	0.058824	0.088235	0	0.014706
0.058824	0	0.073529	0.132353	0.029412	0.147059	0.014706	0	0.058824	0.058824	0	0.014706	0.058824	0.044118	0.029412	0.191176	0.029412	0.044118	0.014706	0
0.058824	0	0.044118	0.161765	0.029412	0.058824	0.058824	0.029412	0.073529	0.073529	0	0.029412	0.044118	0.044118	0.044118	0.117647	0.044118	0.029412	0	0.058824
MOTIF xxxxRxx_S_xExxxxx ....R..S.E.....
letter-probability matrix: alength= 20 w= 15 nsites= 34 E= 1.0e+000
0	0	0.176471	0.117647	0	0.058824	0	0	0.147059	0.029412	0.029412	0.058824	0.176471	0.029412	0.058824	0	0	0.058824	0.029412	0.029412
0.088235	0.029412	0	0.088235	0.029412	0	0	0.058824	0.058824	0.176471	0	0	0.205882	0	0.147059	0.058824	0.029412	0.029412	0	0
0.058824	0	0.029412	0.029412	0.029412	0.088235	0	0.058824	0.117647	0.147059	0.058824	0	0.029412	0.058824	0.088235	0.058824	0.029412	0.117647	0	0
0.058824	0.029412	0	0.117647	0	0.029412	0.058824	0.058824	0.117647	0.117647	0	0.058824	0.147059	0.058824	0.058824	0	0.058824	0.029412	0	0
0	0	0	0	0	0	0	0	0	0	0	0	0	0	1	0	0	0	0	0
0.117647	0.029412	0	0.029412	0	0.088235	0.058824	0	0	0.117647	0	0.088235	0.088235	0.147059	0	0	0.088235	0.088235	0.058824	0
0.088235	0	0.176471	0.058824	0	0.088235	0	0.029412	0	0.117647	0.029412	0	0.029412	0.147059	0.176471	0	0.058824	0	0	0
0	0	0	0	0	0	0	0	0	0	0	0	0	0	0	1	0	0	0	0
0.058824	0	0.029412	0.058824	0	0.058824	0.029412	0.088235	0	0.176471	0.029412	0	0	0.058824	0.058824	0.147059	0	0.088235	0.029412	0.088235
0	0	0	1	0	0	0	0	0	0	0	0	0	0	0	0	0	0	0	0
0.029412	0	0.117647	0.205882	0.058824	0.029412	0	0	0	0.029412	0	0.058824	0.029412	0.088235	0	0.205882	0.058824	0.058824	0	0.029412
0.029412	0.029412	0.117647	0.147059	0.029412	0.176471	0	0.029412	0	0.176471	0.058824	0.029412	0.058824	0	0	0.058824	0	0.029412	0.029412	0
0.088235	0	0.117647	0.117647	0.029412	0.058824	0.029412	0.058824	0.029412	0	0.058824	0.088235	0.058824	0.058824	0.029412	0.088235	0.058824	0	0	0.029412
0.117647	0.029412	0.058824	0.205882	0	0.058824	0	0	0	0.029412	0.088235	0.088235	0.029412	0.029412	0.117647	0.058824	0	0.058824	0	0.029412
0.088235	0	0.117647	0.235294	0.058824	0.058824	0.058824	0.029412	0.029412	0.029412	0	0	0.117647	0	0	0.147059	0.029412	0	0	0
MOTIF xxxxxxx_S_DxDxxxx .......SD.D....
letter-probability matrix: alength= 20 w= 15 nsites= 38 E= 1.0e+000
0.078947	0.026316	0	0.078947	0.026316	0.078947	0.052632	0.026316	0.078947	0.105263	0	0	0.052632	0.052632	0.052632	0.105263	0.026316	0.052632	0.026316	0.078947
0.026316	0	0.052632	0.131579	0.026316	0.078947	0.052632	0.026316	0.131579	0.052632	0	0	0.078947	0.078947	0.078947	0.078947	0.052632	0.026316	0	0.026316
0.052632	0	0.131579	0.131579	0.052632	0.026316	0.026316	0.026316	0.052632	0.105263	0	0	0.026316	0.026316	0.131579	0.026316	0.026316	0.078947	0.026316	0.052632
0.052632	0	0.105263	0.210526	0.026316	0.078947	0	0.052632	0.078947	0	0	0	0.157895	0.052632	0.078947	0.026316	0.052632	0	0.026316	0
0.157895	0	0.105263	0.210526	0.026316	0.078947	0	0	0.105263	0.078947	0	0.026316	0	0.026316	0.078947	0	0.052632	0.026316	0	0.026316
0.078947	0.052632	0.210526	0.210526	0	0.026316	0	0	0.052632	0	0.026316	0.026316	0.078947	0.052632	0.052632	0	0	0.078947	0	0.052632
0.026316	0	0.473684	0.052632	0.026316	0.078947	0	0	0.026316	0.026316	0.052632	0.078947	0	0	0.026316	0	0.052632	0.078947	0	0
0	0	0	0	0	0	0	0	0	0	0	0	0	0	0	1	0	0	0	0
0	0	1	0	0	0	0	0	0	0	0	0	0	0	0	0	0	0	0	0
0.026316	0	0.342105	0.342105	0	0.078947	0	0	0	0	0	0	0	0.026316	0	0.105263	0.026316	0.026316	0	0.026316
0	0	1	0	0	0	0	0	0	0	0	0	0	0	0	0	0	0	0	0
0	0	0.052632	0.368421	0	0.052632	0	0.052632	0.026316	0.052632	0.078947	0	0.052632	0.052632	0	0.052632	0.078947	0.078947	0	0
0.026316	0	0.236842	0.263158	0.026316	0.026316	0.026316	0	0.078947	0.052632	0.026316	0	0.026316	0.026316	0	0.026316	0.026316	0.105263	0.026316	0
0.052632	0	0.131579	0.210526	0.105263	0.078947	0	0.052632	0.052632	0.026316	0	0.052632	0.078947	0.026316	0.026316	0.026316	0.026316	0.026316	0	0.026316
0.078947	0	0.052632	0.184211	0.026316	0.105263	0	0.052632	0.131579	0.052632	0	0.026316	0.105263	0	0	0.078947	0.026316	0	0.052632	0.026316
MOTIF xxxxRxx_S_xxxxxxx ....R..S.......
letter-probability matrix: alength= 20 w= 15 nsites= 147 E= 1.0e+000
0.061224	0.013605	0.034014	0.027211	0.020408	0.122449	0.006803	0.027211	0.115646	0.081633	0.054422	0.040816	0.081633	0.108844	0.095238	0	0.07483	0.020408	0	0.013605
0.061224	0.006803	0.013605	0.034014	0	0.129252	0.013605	0.020408	0.040816	0.108844	0.013605	0.027211	0.102041	0.054422	0.115646	0.102041	0.07483	0.068027	0.013605	0
0.020408	0	0.020408	0.040816	0.034014	0.047619	0.034014	0.034014	0.047619	0.22449	0.054422	0.020408	0.068027	0.040816	0.142857	0.061224	0.040816	0.034014	0.027211	0.006803
0.047619	0	0.054422	0.102041	0.040816	0.047619	0.034014	0.034014	0.068027	0.088435	0.006803	0.047619	0.115646	0.07483	0.088435	0	0.047619	0.095238	0.006803	0
0	0	0	0	0	0	0	0	0	0	0	0	0	0	1	0	0	0	0	0
0.190476	0	0.034014	0.07483	0.027211	0.136054	0.040816	0.034014	0	0.095238	0.020408	0.027211	0.068027	0.047619	0	0	0.108844	0.047619	0.013605	0.034014
0.088435	0.006803	0.054422	0.034014	0.034014	0.176871	0.013605	0.047619	0.034014	0.088435	0.013605	0.027211	0.129252	0.034014	0.088435	0	0.047619	0.061224	0	0.020408
0	0	0	0	0	0	0	0	0	0	0	0	0	0	0	1	0	0	0	0
0.047619	0	0.061224	0.081633	0.068027	0.054422	0.013605	0.034014	0.013605	0.136054	0.034014	0.034014	0	0.095238	0.034014	0.095238	0.081633	0.07483	0.013605	0.027211
0.034014	0	0.122449	0	0.013605	0.102041	0.047619	0.034014	0.006803	0.054422	0.006803	0.027211	0.115646	0.054422	0.013605	0.231293	0.081633	0.040816	0	0.013605
0.081633	0.006803	0.108844	0.108844	0.020408	0.088435	0.006803	0.034014	0	0.068027	0.013605	0.054422	0.047619	0.047619	0.020408	0.170068	0.054422	0.047619	0.006803	0.013605
0.07483	0	0.061224	0.081633	0.054422	0.108844	0.013605	0.068027	0.020408	0.136054	0.020408	0.013605	0.07483	0.013605	0.006803	0.095238	0.068027	0.068027	0	0.020408
0.07483	0.006803	0.095238	0.108844	0.020408	0.102041	0.034014	0.020408	0.040816	0.081633	0.013605	0.020408	0.054422	0.061224	0.027211	0.108844	0.095238	0.027211	0	0.006803
0.095238	0	0.061224	0.115646	0.027211	0.081633	0.013605	0.006803	0.034014	0.054422	0.027211	0.034014	0.095238	0.07483	0.034014	0.129252	0.054422	0.047619	0	0.013605
0.061224	0	0.068027	0.061224	0.027211	0.081633	0.034014	0.034014	0.027211	0.081633	0.020408	0.020408	0.136054	0.068027	0.061224	0.108844	0.027211	0.040816	0.020408	0.020408
MOTIF xxxxxxx_S_xEExxxx .......S.EE....
letter-probability matrix: alength= 20 w= 15 nsites= 51 E= 1.0e+000
0.078431	0	0.137255	0.176471	0.019608	0.019608	0.058824	0	0.117647	0.039216	0	0.039216	0.019608	0.039216	0.039216	0.117647	0	0.098039	0	0
0.078431	0	0.058824	0.137255	0	0.098039	0.039216	0.039216	0.117647	0.117647	0	0.039216	0.019608	0.019608	0.019608	0.098039	0.058824	0.039216	0.019608	0
0.078431	0	0.098039	0.215686	0	0.098039	0	0	0.117647	0.078431	0.058824	0.019608	0.019608	0.019608	0.019608	0.078431	0.039216	0	0.019608	0.039216
0.078431	0	0.058824	0.156863	0.058824	0.098039	0.039216	0	0.196078	0.039216	0.019608	0.078431	0.019608	0.039216	0.019608	0.039216	0	0.019608	0	0.039216
0.098039	0	0.078431	0.215686	0	0.137255	0	0.098039	0.156863	0.058824	0	0.058824	0.019608	0.019608	0	0	0.019608	0.019608	0	0.019608
0.058824	0	0.137255	0.176471	0.019608	0.078431	0	0.039216	0.137255	0	0	0.019608	0.058824	0.078431	0.058824	0	0.078431	0.039216	0	0.019608
0.078431	0	0.196078	0.156863	0.019608	0.098039	0.019608	0.019608	0.078431	0.058824	0.019608	0	0.078431	0.039216	0.039216	0	0	0.078431	0.019608	0
0	0	0	0	0	0	0	0	0	0	0	0	0	0	0	1	0	0	0	0
0.078431	0	0	0.333333	0.039216	0.098039	0.019608	0.019608	0.098039	0.058824	0	0.039216	0	0.078431	0	0.078431	0.019608	0.019608	0.019608	0
0	0	0	1	0	0	0	0	0	0	0	0	0	0	0	0	0	0	0	0
0	0	0	1	0	0	0	0	0	0	0	0	0	0	0	0	0	0	0	0
0.078431	0	0.078431	0.137255	0	0.117647	0.019608	0.078431	0.058824	0.039216	0	0.019608	0.058824	0.039216	0.019608	0.039216	0.137255	0.078431	0	0
0.019608	0.019608	0.235294	0.27451	0.019608	0.019608	0.019608	0	0.039216	0.039216	0.019608	0	0.039216	0.078431	0	0.117647	0.019608	0.039216	0	0
0.117647	0	0.078431	0.156863	0.019608	0.058824	0.019608	0.019608	0.039216	0.156863	0	0.019608	0.039216	0	0.019608	0.117647	0.078431	0.039216	0	0.019608
0	0.019608	0.039216	0.235294	0	0.117647	0.019608	0.039216	0.137255	0.058824	0.019608	0	0.019608	0.019608	0.039216	0.117647	0.078431	0.019608	0.019608	0
MOTIF xxxSxxx_S_xxxxxxx ...S...S.......
letter-probability matrix: alength= 20 w= 15 nsites= 87 E= 1.0e+000
0.068966	0.022989	0.057471	0.045977	0	0.08046	0	0	0.137931	0.091954	0.022989	0.011494	0.045977	0.057471	0.114943	0.137931	0.057471	0.022989	0	0.022989
0.068966	0	0.08046	0.045977	0	0.057471	0	0.022989	0.091954	0.045977	0.022989	0.022989	0.057471	0.068966	0.103448	0.172414	0.057471	0.08046	0	0
0.068966	0	0.091954	0.08046	0.011494	0.126437	0.022989	0.022989	0.022989	0.057471	0.011494	0.045977	0.045977	0.034483	0.126437	0.103448	0.057471	0.057471	0	0.011494
0	0	0	0	0	0	0	0	0	0	0	0	0	0	0	1	0	0	0	0
0.103448	0.022989	0.057471	0.114943	0.034483	0.08046	0.045977	0	0.114943	0.114943	0	0.022989	0.126437	0.057471	0	0	0.057471	0.045977	0	0
0.045977	0.011494	0.057471	0.103448	0.022989	0.091954	0.022989	0.034483	0.08046	0.034483	0.022989	0.034483	0.057471	0.034483	0.172414	0	0.103448	0.022989	0.011494	0.034483
0.103448	0.011494	0.057471	0.103448	0.022989	0.126437	0	0.011494	0.068966	0.091954	0	0.022989	0.034483	0.022989	0.103448	0	0.126437	0.057471	0.011494	0.022989
0	0	0	0	0	0	0	0	0	0	0	0	0	0	0	1	0	0	0	0
0.068966	0.011494	0.022989	0.149425	0.034483	0.068966	0.045977	0.011494	0.022989	0.103448	0.011494	0.011494	0	0.034483	0.057471	0.16092	0.057471	0.068966	0	0.057471
0.034483	0.011494	0.08046	0.126437	0.034483	0.091954	0.034483	0.022989	0.045977	0.057471	0.011494	0.011494	0.103448	0	0.011494	0.149425	0.068966	0.091954	0.011494	0
0.08046	0	0.137931	0.103448	0.022989	0.08046	0.022989	0	0.057471	0.091954	0.011494	0.045977	0.08046	0.057471	0.011494	0.126437	0.022989	0.045977	0	0
0.114943	0	0.057471	0.08046	0	0.08046	0.011494	0.137931	0.034483	0.022989	0.011494	0.034483	0.16092	0.057471	0	0.114943	0.034483	0.034483	0	0.011494
0.08046	0.011494	0.137931	0.103448	0.022989	0.045977	0.011494	0.022989	0.022989	0.034483	0.011494	0.045977	0.172414	0.057471	0.011494	0.08046	0.057471	0.034483	0.011494	0.022989
0.08046	0	0.068966	0.103448	0.011494	0.068966	0.057471	0.011494	0.057471	0.103448	0.011494	0.034483	0.068966	0.022989	0.011494	0.091954	0.08046	0.08046	0.011494	0.022989
0.068966	0	0.045977	0.126437	0.011494	0.08046	0.011494	0.034483	0.068966	0.091954	0	0.022989	0.08046	0.08046	0.022989	0.045977	0.08046	0.08046	0.022989	0.022989
MOTIF xxxxxRx_S_xxxxxxx .....R.S.......
letter-probability matrix: alength= 20 w= 15 nsites= 111 E= 1.0e+000
0.108108	0.009009	0.045045	0.072072	0.018018	0.045045	0.009009	0.018018	0.081081	0.072072	0.018018	0.036036	0.072072	0.036036	0.09009	0.126126	0.045045	0.054054	0	0.045045
0.09009	0.018018	0.063063	0.081081	0.027027	0.072072	0.027027	0.045045	0.036036	0.081081	0.009009	0.036036	0.045045	0.045045	0.09009	0.054054	0.099099	0.036036	0.018018	0.027027
0.099099	0	0.045045	0.036036	0.018018	0.126126	0.009009	0.009009	0.144144	0.072072	0.027027	0.009009	0.018018	0.081081	0.081081	0.126126	0.027027	0.036036	0	0.036036
0.135135	0	0.009009	0.09009	0.009009	0.117117	0.009009	0.018018	0.063063	0.09009	0.009009	0.063063	0.072072	0.036036	0.117117	0	0.063063	0.072072	0.009009	0.018018
0.117117	0.009009	0.045045	0.063063	0	0.108108	0.09009	0.009009	0.198198	0.081081	0.009009	0.027027	0.072072	0.036036	0	0	0.063063	0.036036	0.018018	0.018018
0	0	0	0	0	0	0	0	0	0	0	0	0	0	1	0	0	0	0	0
0.081081	0.009009	0.036036	0.045045	0.009009	0.117117	0.009009	0.045045	0.108108	0.081081	0.036036	0.063063	0.063063	0.027027	0.153153	0	0.054054	0.054054	0	0.009009
0	0	0	0	0	0	0	0	0	0	0	0	0	0	0	1	0	0	0	0
0.063063	0	0.054054	0.054054	0.027027	0.09009	0.009009	0.063063	0.018018	0.108108	0.036036	0.018018	0	0.063063	0.018018	0.18018	0.036036	0.072072	0.036036	0.054054
0.072072	0	0.135135	0.063063	0.063063	0.099099	0.009009	0.018018	0.063063	0.045045	0.018018	0.027027	0.126126	0.027027	0.036036	0.108108	0.072072	0.018018	0	0
0.099099	0.027027	0.117117	0.09009	0.018018	0.099099	0.018018	0.018018	0.018018	0.081081	0.009009	0.045045	0.09009	0.036036	0	0.108108	0.063063	0.054054	0	0.009009
0.063063	0	0.081081	0.117117	0.018018	0.09009	0.009009	0.027027	0.018018	0.081081	0	0.036036	0.063063	0.063063	0	0.153153	0.081081	0.072072	0.009009	0.018018
0.081081	0.036036	0.126126	0.108108	0.009009	0.099099	0.054054	0.018018	0.027027	0.045045	0	0.018018	0.117117	0.054054	0	0.135135	0.045045	0.018018	0.009009	0
0.09009	0	0.081081	0.108108	0.027027	0.108108	0.018018	0.027027	0.018018	0.081081	0.018018	0.018018	0.081081	0.009009	0.027027	0.117117	0.027027	0.117117	0.009009	0.018018
0.072072	0.009009	0.045045	0.108108	0.018018	0.045045	0.018018	0.045045	0.036036	0.09009	0.027027	0.027027	0.126126	0.072072	0.018018	0.072072	0.063063	0.063063	0.018018	0.027027
MOTIF xxxxxxx_S_xxDxxxx .......S..D....
letter-probability matrix: alength= 20 w= 15 nsites= 84 E= 1.0e+000
0.059524	0	0.083333	0.047619	0.035714	0.083333	0.047619	0.011905	0.071429	0.071429	0.047619	0.035714	0.035714	0.047619	0.119048	0.083333	0.059524	0.02381	0.02381	0.011905
0.071429	0	0.059524	0.119048	0.02381	0.095238	0.02381	0.035714	0.071429	0.095238	0	0.02381	0.071429	0.059524	0.059524	0.071429	0.047619	0.035714	0	0.035714
0.071429	0	0.011905	0.071429	0.047619	0.02381	0.02381	0.02381	0.095238	0.083333	0.035714	0.035714	0.095238	0.119048	0.059524	0.107143	0.02381	0.047619	0	0.02381
0.107143	0	0.011905	0.107143	0.035714	0.107143	0.02381	0.02381	0.119048	0.035714	0.011905	0.035714	0.059524	0.083333	0.119048	0	0.047619	0.059524	0	0.011905
0.107143	0	0.059524	0.119048	0.083333	0.095238	0.059524	0	0.130952	0.071429	0	0.02381	0.095238	0.02381	0	0	0.059524	0.047619	0.011905	0.011905
0.047619	0.011905	0.119048	0.059524	0.059524	0.071429	0.059524	0.02381	0.095238	0.107143	0.035714	0.035714	0.059524	0.083333	0	0	0.083333	0.047619	0	0
0.035714	0.011905	0.095238	0.107143	0.011905	0.190476	0.035714	0.083333	0.119048	0.083333	0.011905	0.011905	0.02381	0.047619	0.02381	0	0.035714	0.047619	0.011905	0.011905
0	0	0	0	0	0	0	0	0	0	0	0	0	0	0	1	0	0	0	0
0.071429	0	0	0.142857	0.059524	0.035714	0.047619	0.035714	0.035714	0.142857	0.071429	0	0	0.071429	0	0.083333	0.095238	0.083333	0.02381	0
0	0.011905	0.095238	0.25	0.011905	0.095238	0.02381	0.011905	0.083333	0.047619	0.02381	0.059524	0.107143	0.011905	0	0.095238	0.02381	0.02381	0	0.02381
0	0	1	0	0	0	0	0	0	0	0	0	0	0	0	0	0	0	0	0
0.059524	0	0.119048	0.130952	0.047619	0.035714	0.02381	0.095238	0.011905	0.261905	0.02381	0.035714	0.02381	0.011905	0.02381	0.035714	0.02381	0.035714	0	0
0.047619	0	0.178571	0.154762	0.011905	0.035714	0.02381	0.02381	0.035714	0.047619	0.035714	0.02381	0.02381	0.083333	0.011905	0.119048	0.02381	0.095238	0	0.02381
0.095238	0.011905	0.119048	0.107143	0.035714	0.083333	0.02381	0.02381	0.059524	0.154762	0.02381	0.02381	0.02381	0.047619	0.02381	0.059524	0.035714	0.047619	0	0
0.095238	0	0.071429	0.130952	0.035714	0.095238	0.047619	0.02381	0.047619	0.071429	0	0.035714	0.047619	0.011905	0.071429	0.071429	0.047619	0.071429	0.011905	0.011905
MOTIF xxxxxxx_S_xxxxxxE .......S......E
letter-probability matrix: alength= 20 w= 15 nsites= 93 E= 1.0e+000
0.032258	0	0.064516	0.16129	0.021505	0.053763	0.064516	0.021505	0.086022	0.053763	0.010753	0.021505	0.032258	0.043011	0.043011	0.096774	0.064516	0.064516	0.010753	0.053763
0.075269	0	0	0.11828	0.021505	0.150538	0.021505	0.075269	0.064516	0.053763	0.021505	0.010753	0.064516	0.043011	0.11828	0.043011	0.096774	0.021505	0	0
0.053763	0.043011	0.064516	0.075269	0.053763	0.075269	0	0.010753	0.064516	0.032258	0.032258	0	0.107527	0.086022	0.096774	0.053763	0.043011	0.064516	0.010753	0.032258
0.064516	0	0.053763	0.182796	0.043011	0.107527	0	0.021505	0.107527	0.064516	0.032258	0.053763	0.053763	0.010753	0.107527	0	0.053763	0.032258	0	0.010753
0.086022	0.021505	0.139785	0.150538	0.021505	0.139785	0.021505	0.021505	0.086022	0.064516	0	0.053763	0.053763	0	0	0	0.053763	0.043011	0.010753	0.032258
0.086022	0	0.086022	0.139785	0.010753	0.064516	0.043011	0.010753	0.107527	0.053763	0.032258	0.021505	0.064516	0.129032	0	0	0	0.107527	0	0.043011
0.086022	0	0.096774	0.129032	0.010753	0.043011	0.021505	0.032258	0.086022	0.075269	0.010753	0.075269	0.053763	0.010753	0.129032	0	0.021505	0.064516	0.010753	0.043011
0	0	0	0	0	0	0	0	0	0	0	0	0	0	0	1	0	0	0	0
0.064516	0.010753	0.075269	0.086022	0.032258	0.096774	0.010753	0.043011	0.053763	0.075269	0.032258	0.043011	0	0.075269	0.053763	0.107527	0.064516	0.064516	0	0.010753
0.043011	0.010753	0.086022	0.182796	0.032258	0.107527	0	0.010753	0.010753	0.086022	0	0.043011	0.107527	0.010753	0.010753	0.096774	0.086022	0.053763	0.010753	0.010753
0.032258	0	0	0.107527	0.032258	0.086022	0.021505	0.010753	0.064516	0.043011	0.010753	0.021505	0.075269	0.107527	0.010753	0.150538	0.129032	0.053763	0	0.043011
0.043011	0	0.16129	0.107527	0.021505	0.107527	0.032258	0.021505	0.043011	0.075269	0.021505	0.021505	0.075269	0.043011	0.010753	0.064516	0.064516	0.064516	0.010753	0.010753
0.086022	0	0.064516	0.204301	0.032258	0.053763	0	0.032258	0.043011	0.11828	0.010753	0.032258	0.043011	0.096774	0.010753	0.053763	0.075269	0.043011	0	0
0.086022	0	0.096774	0.225806	0.032258	0.064516	0	0.010753	0.032258	0.032258	0.010753	0.064516	0.064516	0.010753	0	0.129032	0.064516	0.043011	0	0.032258
0	0	0	1	0	0	0	0	0	0	0	0	0	0	0	0	0	0	0	0
MOTIF xxxxxxx_S_xxxxxxD .......S......D
letter-probability matrix: alength= 20 w= 15 nsites= 64 E= 1.0e+000
0.03125	0.03125	0.078125	0.09375	0.046875	0.078125	0	0.03125	0.046875	0.0625	0	0.0625	0.078125	0.03125	0.078125	0.046875	0.09375	0.046875	0	0.0625
0.078125	0	0.046875	0.125	0.078125	0.015625	0.03125	0.03125	0.0625	0.03125	0.03125	0.0625	0.09375	0.015625	0.046875	0.078125	0.0625	0.078125	0.015625	0.015625
0.0625	0.015625	0.046875	0.15625	0.046875	0.015625	0.0625	0.078125	0.15625	0.09375	0	0.03125	0.046875	0.015625	0.0625	0.015625	0.046875	0.03125	0	0.015625
0.015625	0.046875	0.09375	0.140625	0	0.078125	0	0.03125	0.09375	0.0625	0	0.046875	0.109375	0.078125	0.046875	0	0.0625	0.046875	0.03125	0.015625
0.015625	0.015625	0.09375	0.203125	0.046875	0.03125	0.015625	0.015625	0.09375	0.078125	0	0.046875	0.09375	0.0625	0	0	0.0625	0.078125	0.015625	0.03125
0.09375	0	0.109375	0.125	0	0.078125	0.03125	0.03125	0.046875	0.109375	0.015625	0.0625	0.0625	0.171875	0	0	0.03125	0	0	0.03125
0.03125	0	0.1875	0.15625	0	0.078125	0.015625	0.09375	0.078125	0.0625	0.015625	0.03125	0.078125	0.015625	0.046875	0	0.0625	0.015625	0	0.03125
0	0	0	0	0	0	0	0	0	0	0	0	0	0	0	1	0	0	0	0
0.09375	0	0.140625	0.125	0.015625	0.125	0.015625	0.015625	0	0.125	0.015625	0.046875	0	0.078125	0.03125	0.0625	0.03125	0.046875	0.03125	0
0.078125	0.03125	0.109375	0.046875	0.015625	0.09375	0.03125	0.015625	0.015625	0.046875	0.0625	0.0625	0.109375	0.015625	0	0.078125	0.0625	0.078125	0.015625	0.03125
0.078125	0.015625	0	0.1875	0.03125	0.109375	0	0	0.046875	0.09375	0	0.015625	0.0625	0.046875	0.015625	0.09375	0.140625	0.03125	0	0.03125
0.046875	0	0.21875	0.234375	0.03125	0.078125	0.015625	0.015625	0	0.078125	0	0.015625	0.078125	0.015625	0	0.0625	0.03125	0.0625	0	0.015625
0.09375	0.015625	0.1875	0.140625	0.03125	0.078125	0	0.015625	0.0625	0.09375	0.015625	0.015625	0.09375	0.015625	0	0.03125	0.03125	0.046875	0	0.03125
0.046875	0.015625	0.078125	0.171875	0.015625	0.0625	0.015625	0.015625	0.046875	0.109375	0.015625	0.0625	0.078125	0.046875	0	0.125	0.03125	0.046875	0	0.015625
0	0	1	0	0	0	0	0	0	0	0	0	0	0	0	0	0	0	0	0
MOTIF Sxxxxxx_S_xxxxxxx S......S.......
letter-probability matrix: alength= 20 w= 15 nsites= 47 E= 1.0e+000
0	0	0	0	0	0	0	0	0	0	0	0	0	0	0	1	0	0	0	0
0.085106	0.021277	0.021277	0.042553	0.042553	0.06383	0.042553	0.021277	0.106383	0.085106	0.021277	0.021277	0.042553	0.085106	0.085106	0.06383	0.085106	0.021277	0	0.042553
0.021277	0.021277	0.042553	0.085106	0.042553	0.06383	0.042553	0	0.042553	0.12766	0.042553	0.042553	0.12766	0.106383	0.021277	0.085106	0.085106	0	0	0
0.106383	0	0.042553	0.042553	0.042553	0.042553	0.042553	0.021277	0.06383	0.06383	0.021277	0.021277	0.170213	0.042553	0.148936	0	0.06383	0.042553	0	0.021277
0.12766	0	0.085106	0.06383	0	0.085106	0.021277	0.042553	0.170213	0.06383	0.042553	0.021277	0.12766	0.021277	0	0	0.042553	0.021277	0.021277	0.042553
0.021277	0	0.106383	0.148936	0.021277	0.170213	0.021277	0.042553	0.085106	0.042553	0.06383	0.085106	0.021277	0.021277	0	0	0.06383	0.085106	0	0
0.106383	0	0.021277	0.085106	0.06383	0.106383	0	0	0.06383	0.042553	0.042553	0.042553	0.085106	0.06383	0.170213	0	0.06383	0.042553	0	0
0	0	0	0	0	0	0	0	0	0	0	0	0	0	0	1	0	0	0	0
0.042553	0.021277	0.06383	0.06383	0.06383	0.06383	0.021277	0.06383	0.021277	0.106383	0	0.06383	0	0.042553	0.021277	0.191489	0.021277	0.06383	0.021277	0.042553
0.042553	0	0.085106	0.106383	0.021277	0.06383	0.021277	0.042553	0.021277	0.021277	0.06383	0.042553	0.106383	0.021277	0.021277	0.12766	0.148936	0.021277	0	0.021277
0.042553	0.042553	0	0.042553	0.042553	0.106383	0.021277	0.021277	0.06383	0.106383	0	0.170213	0.085106	0.021277	0	0.148936	0.042553	0.042553	0	0
0.085106	0.042553	0.042553	0.12766	0.042553	0.06383	0.042553	0.06383	0.042553	0.148936	0	0	0.12766	0	0	0.085106	0.06383	0.021277	0	0
0.06383	0.021277	0.085106	0.12766	0	0.085106	0.021277	0.021277	0	0.021277	0	0.021277	0.06383	0.06383	0.085106	0.106383	0.06383	0.085106	0	0.06383
0.085106	0.021277	0.106383	0.148936	0	0.148936	0.021277	0.042553	0.06383	0.021277	0.021277	0	0.085106	0.021277	0.021277	0.106383	0.042553	0.021277	0	0.021277
0.06383	0.021277	0	0	0.085106	0.085106	0.021277	0.042553	0.021277	0.148936	0	0.021277	0.06383	0.021277	0.021277	0.148936	0.085106	0.085106	0	0.06383
MOTIF xxxxxxx_S_xDxxxxx .......S.D.....
letter-probability matrix: alength= 20 w= 15 nsites= 50 E= 1.0e+000
0.06	0	0.08	0.06	0.08	0.12	0	0.02	0.1	0.12	0.02	0.08	0.04	0.06	0.04	0	0.08	0.04	0	0
0.14	0	0.06	0.06	0.04	0	0.04	0.04	0.12	0.04	0.02	0.04	0.02	0.04	0.04	0.08	0.1	0.1	0	0.02
0.08	0	0.02	0.08	0	0.14	0.04	0.04	0.12	0.08	0.02	0.04	0.06	0.06	0.1	0.04	0.04	0.04	0	0
0.16	0.02	0.04	0.12	0.02	0.12	0	0.04	0.08	0.08	0.02	0.08	0.1	0.06	0.04	0	0	0.02	0	0
0.06	0.02	0.08	0.16	0.02	0.1	0.04	0	0.08	0.04	0.08	0.04	0.06	0.06	0	0	0.02	0.1	0.02	0.02
0.08	0	0.08	0.18	0.04	0.1	0.02	0.02	0.04	0.1	0.02	0.12	0.02	0.08	0	0	0.04	0.06	0	0
0.04	0	0.12	0.12	0.02	0.22	0.02	0	0.08	0.08	0.02	0.04	0.04	0.06	0.1	0	0.02	0	0	0.02
0	0	0	0	0	0	0	0	0	0	0	0	0	0	0	1	0	0	0	0
0.06	0.02	0.04	0.18	0.04	0.14	0	0.08	0	0.08	0.06	0.04	0	0	0	0.18	0.02	0.04	0	0.02
0	0	1	0	0	0	0	0	0	0	0	0	0	0	0	0	0	0	0	0
0.04	0.02	0	0.32	0.02	0.08	0	0	0.04	0.06	0	0.14	0.06	0.02	0.02	0.04	0.04	0.06	0	0.04
0.06	0	0.22	0.14	0.02	0.08	0	0.08	0.02	0.08	0	0	0.04	0.02	0.02	0.06	0.02	0.1	0.02	0.02
0.08	0	0.04	0.16	0.08	0.12	0.04	0	0	0.1	0	0.04	0.1	0.04	0.02	0.08	0.08	0.02	0	0
0.14	0.04	0.1	0.1	0.02	0.08	0.1	0.06	0.08	0.02	0	0	0	0.04	0	0.06	0.1	0.04	0	0.02
0.08	0.04	0	0	0.04	0.1	0	0.04	0.04	0.14	0.02	0.02	0.08	0.04	0.02	0.16	0.1	0.06	0	0.02

## Sheet: reverse_momo
MEME version 5.3.3
Alphabet= ACDEFGHIKLMNPQRSTVWY
Background letter frequencies
A 0.066761 C 0.022361 D 0.045540 E 0.064745 F 0.035851 G 0.064222 H 0.025013 I 0.041414 K 0.052837 L 0.095421 M 0.018613 N 0.034902 P 0.063090 Q 0.044741 R 0.052995 S 0.124376 T 0.052968 V 0.057402 W 0.011577 Y 0.025170
MOTIF xxxxxxP_S_Sxxxxxx ......PSS......
letter-probability matrix: alength= 20 w= 15 nsites= 133 E= 1.0e+000
0.090226	0.007519	0.052632	0.090226	0.015038	0.030075	0.022556	0.037594	0.045113	0.06015	0	0.007519	0.142857	0.082707	0.067669	0.112782	0.052632	0.067669	0.007519	0.007519
0.097744	0.015038	0.045113	0.097744	0.015038	0.090226	0.015038	0.015038	0.090226	0.022556	0.022556	0.030075	0.082707	0.015038	0.045113	0.112782	0.105263	0.067669	0	0.015038
0.097744	0	0.052632	0.105263	0.015038	0.052632	0.007519	0.037594	0.067669	0.067669	0.007519	0.015038	0.157895	0.045113	0.022556	0.097744	0.090226	0.037594	0	0.022556
0.112782	0	0.06015	0.082707	0.015038	0.067669	0.030075	0.052632	0.06015	0.045113	0.022556	0.022556	0.112782	0.030075	0.015038	0.142857	0.06015	0.06015	0	0.007519
0.105263	0.007519	0.052632	0.067669	0	0.097744	0.067669	0.022556	0.06015	0.045113	0.022556	0.015038	0.120301	0.06015	0.067669	0.105263	0.030075	0.022556	0	0.030075
0.097744	0.015038	0.075188	0.075188	0.007519	0.105263	0.015038	0.030075	0.052632	0.037594	0.007519	0.022556	0.120301	0.045113	0.022556	0.097744	0.052632	0.105263	0	0.015038
0	0	0	0	0	0	0	0	0	0	0	0	1	0	0	0	0	0	0	0
0	0	0	0	0	0	0	0	0	0	0	0	0	0	0	1	0	0	0	0
0	0	0	0	0	0	0	0	0	0	0	0	0	0	0	1	0	0	0	0
0.112782	0.007519	0.045113	0.045113	0	0.075188	0.022556	0.015038	0.015038	0.06015	0.022556	0.030075	0.165414	0.030075	0.090226	0.142857	0.052632	0.037594	0	0.030075
0.06015	0.015038	0.06015	0.06015	0.015038	0.097744	0	0.007519	0.067669	0.052632	0	0.045113	0.045113	0.045113	0.165414	0.142857	0.037594	0.067669	0	0.015038
0.142857	0.007519	0.007519	0.037594	0.022556	0.045113	0.030075	0.022556	0.090226	0.037594	0	0.022556	0.112782	0.052632	0.097744	0.172932	0.045113	0.052632	0	0
0.075188	0.007519	0.045113	0.052632	0.052632	0.075188	0.015038	0.030075	0.045113	0.075188	0.007519	0.052632	0.075188	0.06015	0.067669	0.157895	0.067669	0.030075	0.007519	0
0.097744	0.007519	0.06015	0.120301	0.015038	0.105263	0.007519	0.022556	0.052632	0.06015	0.015038	0.022556	0.030075	0.045113	0.105263	0.090226	0.097744	0.030075	0	0.015038
0.082707	0	0.030075	0.090226	0.007519	0.075188	0.037594	0.022556	0.045113	0.067669	0.030075	0.022556	0.12782	0.067669	0.075188	0.105263	0.075188	0.030075	0	0.007519
MOTIF xxxxxxP_S_xSRxxxx ......PS.SR....
letter-probability matrix: alength= 20 w= 15 nsites= 35 E= 1.0e+000
0.085714	0.057143	0.057143	0.057143	0.028571	0.085714	0.028571	0.028571	0	0	0.028571	0.028571	0.142857	0	0.057143	0.171429	0.028571	0.085714	0	0.028571
0.057143	0.028571	0.057143	0.114286	0	0.085714	0	0	0	0.085714	0	0	0.2	0.057143	0.057143	0.142857	0.114286	0	0	0
0.085714	0	0.114286	0.114286	0.028571	0.057143	0.057143	0	0	0.057143	0	0.028571	0.171429	0.028571	0	0.114286	0.057143	0.085714	0	0
0.057143	0	0.057143	0.171429	0	0	0	0.028571	0.057143	0.114286	0	0.085714	0.171429	0.028571	0	0.028571	0.142857	0.028571	0	0.028571
0.057143	0	0.142857	0.028571	0.028571	0.057143	0.057143	0.057143	0	0.057143	0	0.028571	0.285714	0	0	0.114286	0.057143	0	0	0.028571
0.142857	0.028571	0.085714	0.028571	0	0.028571	0.028571	0.028571	0	0.085714	0	0.057143	0.114286	0	0	0.142857	0.142857	0.057143	0	0.028571
0	0	0	0	0	0	0	0	0	0	0	0	1	0	0	0	0	0	0	0
0	0	0	0	0	0	0	0	0	0	0	0	0	0	0	1	0	0	0	0
0.085714	0	0.057143	0.057143	0	0.114286	0.057143	0	0.085714	0.142857	0	0	0.142857	0.028571	0.057143	0	0.028571	0.057143	0.028571	0.057143
0	0	0	0	0	0	0	0	0	0	0	0	0	0	0	1	0	0	0	0
0	0	0	0	0	0	0	0	0	0	0	0	0	0	1	0	0	0	0	0
0.057143	0	0	0.028571	0.057143	0.028571	0.028571	0.028571	0.142857	0	0	0.028571	0.028571	0.085714	0.228571	0.171429	0.085714	0	0	0
0.057143	0	0.085714	0.028571	0	0.085714	0.028571	0	0.028571	0.057143	0	0.057143	0.114286	0.028571	0.257143	0.085714	0.028571	0.028571	0	0.028571
0.028571	0	0.028571	0.028571	0.028571	0.114286	0	0	0.114286	0	0.028571	0.028571	0.142857	0.057143	0.171429	0.085714	0.057143	0.028571	0	0.057143
0.142857	0	0	0.085714	0	0.114286	0.057143	0.028571	0.085714	0.085714	0	0	0.114286	0.028571	0.028571	0.085714	0.057143	0.085714	0	0
MOTIF xxxxxxP_S_xSxxxxx ......PS.S.....
letter-probability matrix: alength= 20 w= 15 nsites= 74 E= 1.0e+000
0.054054	0.013514	0.040541	0.081081	0.040541	0.040541	0.027027	0.040541	0.094595	0.054054	0.027027	0.027027	0.148649	0.067568	0.040541	0.094595	0.027027	0.067568	0	0.013514
0.081081	0	0.040541	0.067568	0	0.081081	0.013514	0.027027	0.081081	0.081081	0	0.013514	0.135135	0.040541	0.081081	0.135135	0.081081	0.027027	0	0.013514
0.054054	0.013514	0.027027	0.027027	0.013514	0.094595	0.013514	0	0.054054	0.040541	0	0.054054	0.121622	0.067568	0.081081	0.216216	0.027027	0.081081	0.013514	0
0.013514	0	0.054054	0.067568	0.040541	0.162162	0	0.027027	0.067568	0.040541	0.013514	0.013514	0.094595	0.054054	0.040541	0.175676	0.067568	0.040541	0.027027	0
0.040541	0	0.054054	0.067568	0.013514	0.067568	0.054054	0.013514	0.094595	0.108108	0.013514	0	0.175676	0.040541	0.040541	0.094595	0.094595	0.013514	0	0.013514
0.054054	0	0.054054	0.094595	0.013514	0.081081	0	0.013514	0.040541	0.040541	0.027027	0.013514	0.189189	0.040541	0.027027	0.162162	0.081081	0.040541	0	0.027027
0	0	0	0	0	0	0	0	0	0	0	0	1	0	0	0	0	0	0	0
0	0	0	0	0	0	0	0	0	0	0	0	0	0	0	1	0	0	0	0
0.081081	0.013514	0.013514	0.094595	0	0.108108	0	0.027027	0.135135	0.081081	0	0.027027	0.148649	0.013514	0.094595	0	0.094595	0.040541	0	0.027027
0	0	0	0	0	0	0	0	0	0	0	0	0	0	0	1	0	0	0	0
0.162162	0.013514	0.027027	0.040541	0.027027	0.148649	0.027027	0.027027	0.081081	0.040541	0.013514	0.027027	0.135135	0.040541	0	0.081081	0.054054	0.054054	0	0
0.094595	0	0.040541	0.108108	0	0.067568	0	0.013514	0.081081	0.040541	0	0.027027	0.189189	0.027027	0.121622	0.108108	0.067568	0.013514	0	0
0.027027	0	0.040541	0.054054	0	0.081081	0.013514	0.040541	0.054054	0.054054	0.027027	0	0.135135	0.054054	0.081081	0.189189	0.054054	0.054054	0	0.040541
0.081081	0	0.094595	0.067568	0.013514	0.054054	0.040541	0.013514	0.135135	0.108108	0.013514	0.081081	0.054054	0.040541	0.081081	0.054054	0.027027	0.040541	0	0
0.108108	0.013514	0.013514	0.108108	0.027027	0.040541	0.013514	0.013514	0.067568	0.081081	0.013514	0	0.148649	0.040541	0.067568	0.135135	0.054054	0.027027	0.013514	0.013514
MOTIF xxxxPxP_S_xxRxxxx ....P.PS..R....
letter-probability matrix: alength= 20 w= 15 nsites= 37 E= 1.0e+000
0.108108	0	0.054054	0.243243	0	0.135135	0	0	0.027027	0.054054	0	0.027027	0.189189	0	0.027027	0	0.081081	0.054054	0	0
0.027027	0	0.054054	0.135135	0.027027	0.054054	0	0	0.108108	0	0	0	0.324324	0.027027	0.027027	0.162162	0.027027	0	0	0.027027
0.054054	0	0.081081	0.081081	0	0.135135	0.027027	0	0	0.054054	0	0.027027	0.297297	0	0	0.081081	0.054054	0.108108	0	0
0.216216	0	0.027027	0.054054	0	0.027027	0.027027	0	0	0.027027	0	0.027027	0.243243	0.027027	0	0.243243	0	0.054054	0	0.027027
0	0	0	0	0	0	0	0	0	0	0	0	1	0	0	0	0	0	0	0
0.108108	0	0	0.243243	0	0.027027	0	0.027027	0.027027	0.027027	0	0	0.081081	0.081081	0.027027	0.189189	0.162162	0	0	0
0	0	0	0	0	0	0	0	0	0	0	0	1	0	0	0	0	0	0	0
0	0	0	0	0	0	0	0	0	0	0	0	0	0	0	1	0	0	0	0
0.108108	0	0	0.054054	0	0.189189	0.081081	0	0.081081	0.027027	0	0.027027	0.135135	0.054054	0.189189	0	0.027027	0.027027	0	0
0.081081	0	0.081081	0.081081	0	0.108108	0	0	0.135135	0.027027	0	0.054054	0.108108	0.081081	0.081081	0	0.081081	0.054054	0	0.027027
0	0	0	0	0	0	0	0	0	0	0	0	0	0	1	0	0	0	0	0
0.054054	0	0	0.027027	0.081081	0.081081	0	0.054054	0.216216	0.027027	0	0.027027	0.027027	0.027027	0.162162	0.162162	0.027027	0	0	0.027027
0.135135	0.027027	0.027027	0.081081	0.027027	0.054054	0	0	0.135135	0.108108	0	0	0.027027	0	0.189189	0.081081	0.054054	0.027027	0	0.027027
0.108108	0.027027	0	0.162162	0	0.027027	0.054054	0	0.054054	0.027027	0	0	0.189189	0.027027	0.054054	0.108108	0.081081	0.054054	0	0.027027
0.108108	0	0	0.108108	0	0.027027	0.054054	0.027027	0.054054	0.027027	0.027027	0.135135	0.135135	0.027027	0.081081	0.108108	0.054054	0.027027	0	0
MOTIF xxxxxxP_S_xxSxxxx ......PS..S....
letter-probability matrix: alength= 20 w= 15 nsites= 73 E= 1.0e+000
0.054795	0.013699	0.027397	0.09589	0.013699	0.09589	0.041096	0.027397	0.054795	0.082192	0.013699	0.013699	0.191781	0.041096	0.013699	0.123288	0.068493	0.027397	0	0
0.068493	0	0.041096	0.109589	0.013699	0.027397	0.054795	0.013699	0.054795	0.041096	0.013699	0.027397	0.09589	0.054795	0.054795	0.164384	0.09589	0.041096	0	0.027397
0.054795	0	0.041096	0.068493	0.027397	0.054795	0.027397	0.013699	0.027397	0.041096	0.027397	0.013699	0.136986	0.027397	0.123288	0.150685	0.082192	0.068493	0	0.013699
0.054795	0.013699	0.054795	0.068493	0.013699	0.09589	0.013699	0	0.054795	0.082192	0.013699	0.027397	0.123288	0.041096	0.09589	0.136986	0.054795	0.054795	0	0
0.09589	0	0.013699	0.082192	0.013699	0.09589	0.054795	0.013699	0.068493	0.09589	0	0.013699	0.109589	0.054795	0.068493	0.136986	0.041096	0.013699	0	0.027397
0.041096	0	0.082192	0.068493	0	0.123288	0	0.041096	0.041096	0.041096	0	0.041096	0.041096	0.027397	0.027397	0.150685	0.150685	0.09589	0	0.027397
0	0	0	0	0	0	0	0	0	0	0	0	1	0	0	0	0	0	0	0
0	0	0	0	0	0	0	0	0	0	0	0	0	0	0	1	0	0	0	0
0.027397	0	0.027397	0.041096	0.027397	0.123288	0.041096	0.082192	0.082192	0.068493	0.013699	0.041096	0.09589	0.027397	0.082192	0	0.191781	0.027397	0	0
0.068493	0	0.054795	0.068493	0	0.068493	0.027397	0.013699	0.041096	0.041096	0	0.041096	0.260274	0.068493	0.150685	0	0.054795	0.027397	0	0.013699
0	0	0	0	0	0	0	0	0	0	0	0	0	0	0	1	0	0	0	0
0.082192	0	0.027397	0.041096	0.027397	0.136986	0.013699	0	0.123288	0.027397	0	0.013699	0.068493	0.054795	0.068493	0.136986	0.068493	0.082192	0	0.027397
0.027397	0.013699	0.027397	0.027397	0.013699	0.109589	0.013699	0.027397	0.123288	0.068493	0.013699	0.027397	0.054795	0.013699	0.041096	0.287671	0.068493	0.027397	0.013699	0
0.082192	0	0.013699	0.136986	0	0.09589	0.013699	0.013699	0.041096	0.054795	0.027397	0.013699	0.123288	0.041096	0.082192	0.150685	0	0.09589	0	0.013699
0.082192	0.013699	0.054795	0.068493	0	0.082192	0.027397	0	0.054795	0.054795	0.041096	0.068493	0.109589	0.068493	0.027397	0.191781	0.013699	0.027397	0.013699	0
MOTIF xxxxxxx_S_xSRxxxx .......S.SR....
letter-probability matrix: alength= 20 w= 15 nsites= 100 E= 1.0e+000
0.06	0	0.03	0.07	0.05	0.07	0.03	0.01	0	0.13	0	0.04	0.05	0.05	0.02	0.14	0.1	0.07	0.02	0.06
0.09	0.01	0.07	0.08	0.02	0.11	0.02	0.03	0.01	0.08	0.01	0.03	0.1	0.1	0.02	0.1	0.06	0.05	0	0.01
0.05	0	0.06	0.11	0.01	0.07	0.07	0.01	0.01	0.12	0.02	0.04	0.06	0.03	0.02	0.17	0.08	0.05	0	0.02
0.09	0.01	0.08	0.12	0.03	0.06	0.04	0.04	0.01	0.14	0.02	0.02	0.06	0.04	0	0.12	0.05	0.06	0.01	0
0.08	0	0.08	0.06	0.02	0.07	0.03	0.04	0.03	0.07	0.01	0.12	0.05	0.07	0	0.09	0.11	0.04	0.01	0.02
0.05	0.01	0.12	0.08	0.01	0.12	0	0.03	0.01	0.06	0	0.01	0.2	0.05	0	0.19	0.04	0.01	0	0.01
0.1	0	0.04	0.11	0.05	0.04	0	0.03	0	0.2	0.05	0.01	0	0.04	0.03	0.14	0.08	0.07	0	0.01
0	0	0	0	0	0	0	0	0	0	0	0	0	0	0	1	0	0	0	0
0.11	0	0.03	0.03	0.03	0.04	0.06	0.01	0.02	0.12	0	0.08	0.04	0.1	0.07	0.14	0.08	0.01	0	0.03
0	0	0	0	0	0	0	0	0	0	0	0	0	0	0	1	0	0	0	0
0	0	0	0	0	0	0	0	0	0	0	0	0	0	1	0	0	0	0	0
0.04	0.01	0.03	0.06	0.04	0.09	0.04	0.03	0.11	0.04	0.01	0.01	0.11	0.12	0.08	0.07	0.07	0.03	0	0.01
0.04	0	0.01	0.03	0.04	0.05	0.07	0.06	0.04	0.2	0.05	0.01	0.05	0	0.23	0.03	0.02	0.05	0.02	0
0.07	0	0.01	0.05	0.03	0.12	0.03	0.04	0.13	0.05	0.02	0.01	0.11	0.06	0.11	0.09	0.03	0.03	0.01	0
0.12	0	0.02	0.04	0.02	0.11	0.01	0.02	0.08	0.01	0	0.03	0.12	0.03	0.12	0.15	0.07	0.02	0.01	0.02
MOTIF xxxxxxP_S_xxRxxxx ......PS..R....
letter-probability matrix: alength= 20 w= 15 nsites= 90 E= 1.0e+000
0.088889	0	0.033333	0.066667	0.044444	0.033333	0.033333	0.044444	0.066667	0.077778	0.011111	0	0.155556	0.066667	0.044444	0.1	0.055556	0.055556	0	0.022222
0.066667	0.011111	0.055556	0.055556	0.011111	0.044444	0.022222	0.033333	0.022222	0.033333	0.011111	0.055556	0.133333	0.044444	0.044444	0.244444	0.044444	0.055556	0	0.011111
0.111111	0.011111	0.055556	0.1	0.022222	0.1	0	0.022222	0.033333	0.044444	0	0.022222	0.111111	0.022222	0.077778	0.155556	0.044444	0.055556	0.011111	0
0.044444	0	0.1	0.055556	0.044444	0.077778	0.011111	0.077778	0.033333	0.088889	0.033333	0.044444	0.122222	0.022222	0.011111	0.133333	0.066667	0.033333	0	0
0.077778	0.011111	0.044444	0.1	0.033333	0.055556	0.022222	0.033333	0.044444	0.077778	0.055556	0.022222	0	0.044444	0.011111	0.2	0.066667	0.077778	0	0.022222
0.088889	0	0.033333	0.111111	0.033333	0.144444	0.011111	0.022222	0.011111	0.033333	0	0.022222	0.133333	0.066667	0.022222	0.111111	0.088889	0.055556	0	0.011111
0	0	0	0	0	0	0	0	0	0	0	0	1	0	0	0	0	0	0	0
0	0	0	0	0	0	0	0	0	0	0	0	0	0	0	1	0	0	0	0
0.077778	0	0.055556	0.077778	0.011111	0.088889	0.033333	0.011111	0.055556	0.122222	0.011111	0.022222	0.177778	0.011111	0.122222	0	0.066667	0.044444	0	0.011111
0.166667	0.033333	0.066667	0.022222	0.011111	0.033333	0	0.022222	0.066667	0.055556	0	0.011111	0.188889	0.044444	0.077778	0	0.133333	0.055556	0	0.011111
0	0	0	0	0	0	0	0	0	0	0	0	0	0	1	0	0	0	0	0
0.033333	0.011111	0.055556	0.066667	0.022222	0.077778	0.022222	0.011111	0.055556	0.022222	0.022222	0.022222	0.2	0.077778	0.077778	0.122222	0.055556	0.022222	0	0.022222
0.033333	0	0.055556	0.088889	0.022222	0.077778	0.011111	0.022222	0.066667	0.011111	0.033333	0.044444	0.177778	0.055556	0.111111	0.088889	0.033333	0.055556	0	0.011111
0.1	0.011111	0.033333	0.022222	0.011111	0.066667	0.011111	0	0.088889	0.077778	0.033333	0	0.144444	0.055556	0.044444	0.1	0.1	0.1	0	0
0.111111	0.011111	0.022222	0.155556	0.011111	0.022222	0.033333	0.044444	0.077778	0.066667	0.011111	0.022222	0.066667	0.044444	0.066667	0.122222	0.066667	0.044444	0	0
MOTIF xxxxxxx_S_SxRxxxx .......SS.R....
letter-probability matrix: alength= 20 w= 15 nsites= 53 E= 1.0e+000
0.056604	0	0.075472	0.09434	0.018868	0.113208	0.075472	0	0.018868	0.09434	0.018868	0.018868	0.113208	0.018868	0	0.132075	0.037736	0.09434	0	0.018868
0.056604	0	0.188679	0.037736	0.018868	0.132075	0	0.018868	0.018868	0.037736	0.037736	0	0.075472	0.056604	0	0.150943	0.075472	0.056604	0	0.037736
0.075472	0	0.150943	0.113208	0	0.132075	0.037736	0.056604	0	0.056604	0.018868	0.018868	0.037736	0	0	0.113208	0.09434	0.075472	0	0.018868
0.018868	0	0.113208	0.113208	0.056604	0.09434	0.018868	0.075472	0	0.150943	0	0.018868	0.113208	0.037736	0	0.113208	0.037736	0.018868	0	0.018868
0.056604	0	0.113208	0.188679	0.018868	0.056604	0.018868	0.018868	0.018868	0.018868	0.018868	0.018868	0.056604	0.018868	0.018868	0.188679	0.075472	0.075472	0.018868	0
0.056604	0	0.056604	0.09434	0.018868	0.169811	0.018868	0	0	0	0	0.056604	0.056604	0.018868	0.037736	0.226415	0.113208	0.037736	0	0.037736
0.018868	0.018868	0.056604	0.09434	0.113208	0.075472	0.018868	0.018868	0.075472	0.188679	0.018868	0.037736	0	0.018868	0	0.037736	0.113208	0.056604	0.037736	0
0	0	0	0	0	0	0	0	0	0	0	0	0	0	0	1	0	0	0	0
0	0	0	0	0	0	0	0	0	0	0	0	0	0	0	1	0	0	0	0
0.150943	0.018868	0.075472	0	0	0.075472	0.056604	0.037736	0.075472	0.09434	0.018868	0.018868	0.018868	0.018868	0.188679	0	0.132075	0.018868	0	0
0	0	0	0	0	0	0	0	0	0	0	0	0	0	1	0	0	0	0	0
0.09434	0	0.037736	0.056604	0.018868	0.075472	0.056604	0	0.075472	0.037736	0	0.037736	0.09434	0.113208	0.113208	0.113208	0.018868	0.056604	0	0
0.09434	0.018868	0.018868	0.037736	0.018868	0.056604	0.037736	0.018868	0.113208	0.207547	0.018868	0	0.09434	0.037736	0.113208	0.056604	0.037736	0.018868	0	0
0.056604	0	0.018868	0.09434	0.037736	0.09434	0.018868	0.018868	0.056604	0.09434	0.056604	0.018868	0.113208	0.056604	0.09434	0.075472	0.075472	0.018868	0	0
0.188679	0	0	0.056604	0.018868	0.113208	0.018868	0.018868	0.075472	0.018868	0.037736	0.018868	0.056604	0.037736	0.150943	0.113208	0.037736	0.037736	0	0
MOTIF xxxxxxP_S_xxxxxSx ......PS.....S.
letter-probability matrix: alength= 20 w= 15 nsites= 67 E= 1.0e+000
0.044776	0	0.029851	0.119403	0.014925	0.029851	0	0	0.164179	0.029851	0.014925	0.074627	0.19403	0.014925	0.074627	0.089552	0.044776	0.044776	0	0.014925
0.238806	0	0.044776	0.059701	0	0.029851	0.029851	0.014925	0.014925	0.014925	0	0.014925	0.164179	0.014925	0.044776	0.149254	0.134328	0.029851	0	0
0.044776	0	0.059701	0.19403	0	0.104478	0.014925	0	0.074627	0.074627	0	0.059701	0.104478	0.029851	0.059701	0.089552	0.014925	0.044776	0.014925	0.014925
0.104478	0	0	0.208955	0.014925	0.044776	0.014925	0.029851	0.044776	0.059701	0	0.029851	0.089552	0.044776	0.044776	0.164179	0.059701	0.029851	0	0.014925
0	0.029851	0.044776	0.089552	0.029851	0.044776	0.014925	0.014925	0.179104	0.029851	0.029851	0.014925	0.164179	0.044776	0.074627	0.104478	0.059701	0.029851	0	0
0.074627	0.014925	0.044776	0.179104	0.014925	0.119403	0.014925	0.014925	0.059701	0.059701	0	0	0.074627	0.029851	0.014925	0.059701	0.134328	0.074627	0	0.014925
0	0	0	0	0	0	0	0	0	0	0	0	1	0	0	0	0	0	0	0
0	0	0	0	0	0	0	0	0	0	0	0	0	0	0	1	0	0	0	0
0.104478	0	0.014925	0.059701	0	0.029851	0.014925	0.074627	0.19403	0.134328	0.029851	0.044776	0.029851	0	0.044776	0	0.119403	0.074627	0.014925	0.014925
0.223881	0	0.014925	0.104478	0	0.029851	0.014925	0	0.104478	0.014925	0.014925	0.029851	0.134328	0.014925	0.104478	0	0.104478	0.059701	0	0.029851
0.164179	0	0.029851	0.149254	0.014925	0.074627	0	0.029851	0.208955	0.059701	0	0.014925	0.119403	0.059701	0	0	0.044776	0.029851	0	0
0.059701	0	0.044776	0.208955	0.014925	0.059701	0.014925	0	0.074627	0.044776	0	0.014925	0.164179	0.044776	0.074627	0.029851	0.089552	0.059701	0	0
0.029851	0	0.089552	0.059701	0	0.029851	0.044776	0	0.029851	0.059701	0	0.014925	0.38806	0.059701	0.089552	0.044776	0.044776	0	0	0.014925
0	0	0	0	0	0	0	0	0	0	0	0	0	0	0	1	0	0	0	0
0.074627	0	0.059701	0.074627	0.044776	0.104478	0	0.014925	0.179104	0.029851	0	0.014925	0.134328	0.044776	0.059701	0.059701	0	0.089552	0	0.014925
MOTIF xxxxxxP_S_xxxxxxS ......PS......S
letter-probability matrix: alength= 20 w= 15 nsites= 57 E= 1.0e+000
0.087719	0.017544	0.070175	0.052632	0	0.035088	0.017544	0.052632	0.087719	0.087719	0.035088	0	0.122807	0	0.017544	0.175439	0.052632	0.070175	0	0.017544
0.157895	0	0.017544	0.035088	0.017544	0.087719	0.052632	0.035088	0.052632	0.105263	0	0.017544	0.122807	0.017544	0.052632	0.122807	0.052632	0.017544	0	0.035088
0.070175	0	0	0.087719	0.017544	0.052632	0.035088	0.035088	0.035088	0.087719	0	0.017544	0.192982	0.035088	0.140351	0.052632	0.070175	0.070175	0	0
0.052632	0	0.087719	0.105263	0	0.035088	0.017544	0	0.122807	0.052632	0	0.017544	0.052632	0.070175	0.035088	0.192982	0.070175	0.070175	0.017544	0
0.052632	0	0.052632	0.017544	0	0.052632	0.070175	0.017544	0.087719	0.122807	0.052632	0.017544	0.070175	0.070175	0.035088	0.210526	0.035088	0.017544	0	0.017544
0.017544	0.017544	0.017544	0.087719	0.017544	0.035088	0	0.070175	0.087719	0.105263	0	0.070175	0.140351	0.035088	0.052632	0.087719	0.070175	0.052632	0	0.035088
0	0	0	0	0	0	0	0	0	0	0	0	1	0	0	0	0	0	0	0
0	0	0	0	0	0	0	0	0	0	0	0	0	0	0	1	0	0	0	0
0.052632	0	0.035088	0.052632	0	0.052632	0.052632	0.035088	0.105263	0.210526	0.017544	0.017544	0.070175	0.017544	0.105263	0	0.105263	0.070175	0	0
0.052632	0	0.017544	0.035088	0.017544	0.035088	0.017544	0	0.070175	0.052632	0.017544	0	0.22807	0.157895	0.140351	0	0.052632	0.087719	0	0.017544
0.052632	0	0.087719	0.122807	0.035088	0.192982	0.017544	0.035088	0.070175	0.017544	0.035088	0.035088	0.087719	0.017544	0	0	0.052632	0.122807	0	0.017544
0.122807	0.017544	0.070175	0.105263	0.017544	0.052632	0.017544	0	0.140351	0.017544	0	0.035088	0.052632	0.035088	0.105263	0.105263	0.070175	0.017544	0	0.017544
0.035088	0.017544	0	0.105263	0.052632	0.070175	0.035088	0.070175	0.052632	0.035088	0	0.017544	0.140351	0.017544	0.035088	0.210526	0.052632	0.052632	0	0
0.052632	0	0.052632	0.087719	0.052632	0.105263	0	0.017544	0.052632	0.052632	0.017544	0.017544	0.192982	0.017544	0.087719	0	0.087719	0.087719	0	0.017544
0	0	0	0	0	0	0	0	0	0	0	0	0	0	0	1	0	0	0	0
MOTIF xxxxxxx_S_xSxxRxx .......S.S..R..
letter-probability matrix: alength= 20 w= 15 nsites= 43 E= 1.0e+000
0.046512	0.046512	0.023256	0.069767	0.046512	0.116279	0	0.023256	0.046512	0.023256	0.046512	0.069767	0.023256	0.023256	0.023256	0.139535	0.162791	0.069767	0	0
0.023256	0	0.046512	0.186047	0.023256	0.116279	0.023256	0	0.023256	0.093023	0.023256	0	0.069767	0	0	0.139535	0.116279	0.069767	0.046512	0
0.069767	0	0.069767	0.046512	0.023256	0.046512	0	0.023256	0.046512	0.139535	0	0.046512	0.139535	0.093023	0	0.186047	0	0.046512	0	0.023256
0.069767	0	0.069767	0.116279	0	0.139535	0.023256	0.023256	0	0.186047	0.023256	0.023256	0.093023	0.046512	0	0.069767	0.069767	0.023256	0	0.023256
0.093023	0	0.139535	0.139535	0	0.069767	0.023256	0	0.069767	0.046512	0	0	0.046512	0.023256	0.069767	0.093023	0.093023	0.069767	0	0.023256
0.046512	0	0.116279	0.139535	0	0.069767	0.093023	0.023256	0.023256	0.093023	0	0	0.116279	0.069767	0	0.139535	0.023256	0.023256	0	0.023256
0.069767	0	0.162791	0.139535	0	0.046512	0.069767	0	0	0.093023	0	0.069767	0	0	0	0.186047	0.046512	0.069767	0	0.046512
0	0	0	0	0	0	0	0	0	0	0	0	0	0	0	1	0	0	0	0
0.093023	0	0.046512	0.093023	0.046512	0.069767	0.023256	0	0.046512	0.093023	0.023256	0.023256	0.046512	0.046512	0	0.186047	0.116279	0.023256	0	0.023256
0	0	0	0	0	0	0	0	0	0	0	0	0	0	0	1	0	0	0	0
0.116279	0	0.046512	0.046512	0.046512	0.046512	0.023256	0	0.069767	0.232558	0.023256	0.023256	0.093023	0.046512	0	0.162791	0	0.023256	0	0
0.046512	0	0.023256	0	0	0.093023	0.023256	0.023256	0.093023	0.139535	0.023256	0	0	0.046512	0.186047	0.162791	0.093023	0.046512	0	0
0	0	0	0	0	0	0	0	0	0	0	0	0	0	1	0	0	0	0	0
0.069767	0	0.046512	0.023256	0.023256	0.023256	0.046512	0.023256	0.023256	0.069767	0	0.046512	0.046512	0.023256	0.232558	0.186047	0.069767	0.046512	0	0
0.069767	0	0	0.046512	0.046512	0.023256	0	0.023256	0.069767	0.186047	0	0	0.069767	0.023256	0.232558	0.139535	0.023256	0.046512	0	0
MOTIF xxxxxxx_S_SxxRxxx .......SS..R...
letter-probability matrix: alength= 20 w= 15 nsites= 29 E= 1.0e+000
0.034483	0	0.206897	0.172414	0	0.034483	0.034483	0.068966	0	0.137931	0	0.034483	0.034483	0	0	0.137931	0.068966	0.034483	0	0
0.034483	0	0	0.137931	0.034483	0.068966	0	0.034483	0.034483	0.103448	0	0.034483	0.103448	0.068966	0	0.241379	0.034483	0.034483	0	0.034483
0.103448	0	0.172414	0.172414	0.034483	0.034483	0	0	0	0.034483	0.034483	0	0.103448	0.068966	0.034483	0.137931	0.034483	0.034483	0	0
0.103448	0	0.034483	0.103448	0	0.103448	0.068966	0.034483	0	0.034483	0	0.034483	0.068966	0.034483	0.034483	0.137931	0.137931	0.068966	0	0
0.137931	0	0.137931	0.241379	0	0.137931	0	0	0	0.103448	0.034483	0.034483	0.034483	0	0	0	0.068966	0.034483	0	0.034483
0.034483	0	0.137931	0.172414	0	0.034483	0	0	0	0.034483	0.034483	0	0.172414	0	0.034483	0.172414	0.068966	0.103448	0	0
0.137931	0.034483	0.172414	0.103448	0	0.034483	0.034483	0.034483	0	0	0	0.034483	0	0.034483	0	0.241379	0.034483	0.034483	0	0.068966
0	0	0	0	0	0	0	0	0	0	0	0	0	0	0	1	0	0	0	0
0	0	0	0	0	0	0	0	0	0	0	0	0	0	0	1	0	0	0	0
0.068966	0	0.068966	0.034483	0	0.103448	0.034483	0	0.034483	0.068966	0	0.034483	0.103448	0.103448	0.137931	0.103448	0.034483	0.034483	0	0.034483
0.034483	0.034483	0.034483	0.034483	0.034483	0.034483	0	0	0.172414	0.137931	0.034483	0	0.068966	0.034483	0	0.241379	0.068966	0.034483	0	0
0	0	0	0	0	0	0	0	0	0	0	0	0	0	1	0	0	0	0	0
0.068966	0.034483	0.068966	0.103448	0.034483	0.034483	0	0	0.137931	0.137931	0	0	0.068966	0	0.034483	0.103448	0.068966	0.068966	0.034483	0
0.103448	0	0.034483	0.068966	0.034483	0.103448	0	0.034483	0.034483	0.068966	0.034483	0	0.103448	0	0.034483	0.137931	0.137931	0.034483	0	0.034483
0	0	0.034483	0.034483	0.034483	0.137931	0	0.068966	0.068966	0.068966	0.034483	0.034483	0.068966	0.034483	0.103448	0.034483	0.172414	0.034483	0	0.034483
MOTIF xxxxxxP_S_xxxSxxx ......PS...S...
letter-probability matrix: alength= 20 w= 15 nsites= 38 E= 1.0e+000
0.052632	0	0.052632	0.078947	0	0.078947	0	0	0.052632	0.157895	0	0.078947	0.052632	0.052632	0.026316	0.131579	0.078947	0.052632	0.026316	0.026316
0.105263	0	0.026316	0.105263	0	0.052632	0.026316	0	0.078947	0	0.026316	0.026316	0.131579	0.052632	0.026316	0.157895	0.157895	0	0	0.026316
0.131579	0	0.078947	0.052632	0	0.105263	0	0.026316	0.026316	0.052632	0	0.026316	0.078947	0	0.052632	0.210526	0.078947	0.078947	0	0
0.078947	0.026316	0	0.026316	0.026316	0	0	0.078947	0.078947	0.078947	0.052632	0.052632	0.131579	0.026316	0.052632	0.210526	0.078947	0	0	0
0.052632	0.026316	0.026316	0.026316	0.026316	0.026316	0.052632	0	0.105263	0.078947	0	0.026316	0.105263	0.026316	0.052632	0.210526	0.052632	0.078947	0	0.026316
0.026316	0	0.026316	0.131579	0	0.026316	0.026316	0.026316	0.052632	0.052632	0.026316	0.026316	0.131579	0.052632	0.078947	0.105263	0.184211	0.026316	0	0
0	0	0	0	0	0	0	0	0	0	0	0	1	0	0	0	0	0	0	0
0	0	0	0	0	0	0	0	0	0	0	0	0	0	0	1	0	0	0	0
0.052632	0	0	0	0	0.184211	0.052632	0.026316	0.078947	0.105263	0	0.052632	0.078947	0.026316	0.052632	0	0.131579	0.078947	0	0.078947
0.157895	0	0.052632	0.026316	0	0.052632	0	0	0.131579	0.078947	0	0.026316	0.105263	0.105263	0.105263	0	0.052632	0.105263	0	0
0.105263	0	0.052632	0.026316	0.026316	0.078947	0.026316	0.052632	0.105263	0.052632	0	0.052632	0.236842	0.026316	0	0	0.078947	0.078947	0	0
0	0	0	0	0	0	0	0	0	0	0	0	0	0	0	1	0	0	0	0
0.131579	0	0	0	0.052632	0.052632	0	0.026316	0.026316	0.078947	0	0.052632	0.078947	0.078947	0.052632	0.210526	0.052632	0.105263	0	0
0.078947	0	0	0.078947	0	0.105263	0	0.026316	0.052632	0.078947	0.026316	0	0.131579	0.026316	0.078947	0	0.105263	0.184211	0	0.026316
0.157895	0	0.052632	0.157895	0	0	0	0.026316	0.052632	0	0	0.026316	0.210526	0.078947	0.078947	0	0.078947	0.026316	0.026316	0.026316
MOTIF xxxxxxx_S_xRRxxxx .......S.RR....
letter-probability matrix: alength= 20 w= 15 nsites= 108 E= 1.0e+000
0.018519	0.009259	0.055556	0.083333	0.009259	0.101852	0.009259	0.046296	0.083333	0.064815	0.018519	0.046296	0.111111	0.064815	0.046296	0.083333	0.064815	0.055556	0.018519	0.009259
0.083333	0	0.101852	0.111111	0.009259	0.064815	0.009259	0.055556	0.037037	0.092593	0	0.018519	0.083333	0.055556	0.018519	0.111111	0.037037	0.055556	0.009259	0.046296
0.101852	0.018519	0.083333	0.12037	0.009259	0.12037	0.018519	0.055556	0.009259	0.083333	0.018519	0.018519	0.083333	0.055556	0	0.083333	0.055556	0.055556	0	0.009259
0.046296	0	0.083333	0.157407	0.018519	0.037037	0	0.037037	0.018519	0.083333	0.009259	0.018519	0.074074	0.074074	0.018519	0.166667	0.083333	0.064815	0.009259	0
0.148148	0	0.092593	0.101852	0.009259	0.12037	0.009259	0.009259	0.009259	0.074074	0	0.027778	0.12037	0.027778	0.009259	0.138889	0.037037	0.037037	0	0.027778
0.046296	0.046296	0.111111	0.111111	0.009259	0.101852	0.018519	0.027778	0.009259	0.083333	0	0.009259	0.092593	0.046296	0	0.12037	0.101852	0.055556	0	0.009259
0.046296	0.009259	0.101852	0.074074	0.046296	0.074074	0.009259	0.037037	0.018519	0.101852	0.027778	0.018519	0	0.111111	0.064815	0.12037	0.055556	0.055556	0.018519	0.009259
0	0	0	0	0	0	0	0	0	0	0	0	0	0	0	1	0	0	0	0
0.074074	0	0.12963	0.027778	0.037037	0.166667	0	0.037037	0.064815	0.111111	0.027778	0.055556	0.046296	0.046296	0.074074	0	0.027778	0.046296	0	0.027778
0	0	0	0	0	0	0	0	0	0	0	0	0	0	1	0	0	0	0	0
0	0	0	0	0	0	0	0	0	0	0	0	0	0	1	0	0	0	0	0
0.083333	0.009259	0.027778	0.074074	0.037037	0.12963	0.009259	0.018519	0.101852	0.055556	0	0.027778	0.046296	0.083333	0.083333	0.092593	0.046296	0.055556	0.009259	0.009259
0.055556	0	0.027778	0.083333	0.027778	0.092593	0.037037	0.027778	0.064815	0.092593	0	0.046296	0.046296	0.074074	0.138889	0.101852	0.027778	0.037037	0.009259	0.009259
0.101852	0.018519	0.018519	0.092593	0.037037	0.074074	0.009259	0.018519	0.074074	0.064815	0.027778	0.046296	0.037037	0.064815	0.101852	0.074074	0.055556	0.055556	0	0.027778
0.111111	0.009259	0.046296	0.083333	0.027778	0.055556	0.027778	0.009259	0.083333	0.064815	0.018519	0.055556	0.046296	0.046296	0.083333	0.138889	0.027778	0.037037	0.009259	0.018519
MOTIF xxxxxEx_S_xSxxxxx .....E.S.S.....
letter-probability matrix: alength= 20 w= 15 nsites= 32 E= 1.0e+000
0.0625	0	0.125	0.09375	0.0625	0.09375	0	0	0.09375	0.1875	0	0	0.03125	0.03125	0.03125	0.0625	0	0.125	0	0
0.09375	0	0.125	0.15625	0	0.125	0.03125	0.0625	0.0625	0.0625	0	0.0625	0.03125	0	0	0.09375	0.0625	0.03125	0	0
0.03125	0.03125	0.09375	0.09375	0.0625	0.03125	0.0625	0.03125	0.09375	0.0625	0	0	0.0625	0.03125	0	0.125	0.03125	0.0625	0.03125	0.0625
0	0	0.15625	0.09375	0	0.03125	0.0625	0	0.03125	0.0625	0.03125	0.09375	0.15625	0	0	0.125	0.0625	0.09375	0	0
0.0625	0	0.1875	0.15625	0	0.0625	0	0.03125	0.125	0	0.09375	0	0.0625	0.03125	0.03125	0.03125	0.0625	0.0625	0	0
0	0	0	1	0	0	0	0	0	0	0	0	0	0	0	0	0	0	0	0
0.03125	0	0.09375	0.3125	0	0.0625	0	0.03125	0.0625	0.15625	0.03125	0.03125	0	0.03125	0	0.125	0.03125	0	0	0
0	0	0	0	0	0	0	0	0	0	0	0	0	0	0	1	0	0	0	0
0	0	0.09375	0.125	0.03125	0.0625	0.0625	0	0.09375	0.0625	0	0	0.125	0.09375	0.03125	0.15625	0.03125	0.03125	0	0
0	0	0	0	0	0	0	0	0	0	0	0	0	0	0	1	0	0	0	0
0.0625	0.03125	0.09375	0.125	0	0.0625	0	0	0.125	0.15625	0	0.03125	0.03125	0	0	0.1875	0.09375	0	0	0
0.125	0	0.0625	0.1875	0	0.09375	0.0625	0	0.03125	0.125	0	0	0	0.125	0.03125	0.09375	0.03125	0.03125	0	0
0.09375	0.03125	0.0625	0.0625	0	0.125	0	0.03125	0.09375	0.125	0	0	0	0.0625	0	0.125	0.0625	0.09375	0	0.03125
0.0625	0	0	0.0625	0.03125	0.0625	0.0625	0.03125	0.125	0.03125	0	0.0625	0	0	0.125	0.09375	0.09375	0.09375	0.03125	0.03125
0.0625	0	0.125	0.0625	0.03125	0.0625	0	0	0.03125	0.03125	0.03125	0.03125	0	0.03125	0.125	0.21875	0.0625	0.0625	0	0.03125
MOTIF xxxxxxP_S_xPxxxxx ......PS.P.....
letter-probability matrix: alength= 20 w= 15 nsites= 86 E= 1.0e+000
0.069767	0.011628	0.011628	0.139535	0	0.05814	0.023256	0.034884	0.069767	0.05814	0.023256	0.023256	0.093023	0.046512	0.023256	0.174419	0.046512	0.081395	0	0.011628
0.186047	0	0.034884	0.081395	0	0.069767	0.011628	0	0.05814	0.023256	0.023256	0.023256	0.162791	0.046512	0.034884	0.069767	0.069767	0.104651	0	0
0.093023	0	0.034884	0.081395	0.011628	0.127907	0.034884	0.023256	0.05814	0.116279	0.011628	0.023256	0.104651	0.046512	0.05814	0.104651	0.046512	0.023256	0	0
0.069767	0	0.011628	0.127907	0.023256	0.081395	0	0.011628	0.034884	0.05814	0	0.023256	0.05814	0.046512	0.023256	0.162791	0.081395	0.186047	0	0
0.151163	0	0.011628	0.104651	0.023256	0.116279	0.023256	0.023256	0.069767	0.034884	0.011628	0.011628	0.069767	0.05814	0.034884	0.116279	0.069767	0.05814	0	0.011628
0.05814	0	0.05814	0.069767	0.05814	0.127907	0	0.034884	0.081395	0.034884	0.011628	0	0.05814	0.081395	0.023256	0.093023	0.081395	0.104651	0	0.023256
0	0	0	0	0	0	0	0	0	0	0	0	1	0	0	0	0	0	0	0
0	0	0	0	0	0	0	0	0	0	0	0	0	0	0	1	0	0	0	0
0.093023	0	0.023256	0.046512	0.011628	0.116279	0.034884	0.046512	0.05814	0.046512	0.011628	0.05814	0.139535	0.05814	0.093023	0	0.081395	0.081395	0	0
0	0	0	0	0	0	0	0	0	0	0	0	1	0	0	0	0	0	0	0
0.104651	0.011628	0.011628	0.127907	0	0.05814	0.034884	0.093023	0.151163	0.05814	0.034884	0	0.093023	0.05814	0	0	0.104651	0.05814	0	0
0.116279	0.011628	0.05814	0.139535	0.011628	0.081395	0.034884	0.011628	0.046512	0.011628	0.011628	0.023256	0.162791	0.069767	0.069767	0	0.05814	0.081395	0	0
0.127907	0	0.069767	0.05814	0.023256	0.046512	0.034884	0.011628	0.104651	0.034884	0.011628	0	0.151163	0.093023	0.034884	0.046512	0.034884	0.081395	0.023256	0.011628
0.081395	0	0.023256	0.104651	0.011628	0.151163	0.011628	0.023256	0.104651	0.081395	0.023256	0.011628	0.162791	0.046512	0.034884	0	0.05814	0.069767	0	0
0.093023	0	0.05814	0.104651	0	0.104651	0.011628	0	0.081395	0.069767	0	0.023256	0.174419	0.093023	0.046512	0	0.046512	0.093023	0	0
MOTIF xxExExD_S_xxxxxxx ..E.E.DS.......
letter-probability matrix: alength= 20 w= 15 nsites= 50 E= 1.0e+000
0.04	0	0.12	0.18	0.02	0.02	0.04	0	0.14	0.04	0.02	0.04	0.08	0.04	0.04	0.04	0.06	0.04	0.02	0.02
0.02	0	0.18	0.3	0	0.04	0.02	0.02	0.04	0.02	0.04	0.02	0.08	0	0.02	0.06	0.06	0.06	0.02	0
0	0	0	1	0	0	0	0	0	0	0	0	0	0	0	0	0	0	0	0
0.08	0	0.14	0.36	0.02	0.04	0	0.04	0	0	0.04	0.04	0.02	0.06	0.02	0.06	0.04	0.04	0	0
0	0	0	1	0	0	0	0	0	0	0	0	0	0	0	0	0	0	0	0
0.02	0	0.22	0.28	0.04	0.02	0	0.02	0.02	0.04	0.02	0.04	0.02	0.02	0	0.18	0.02	0.04	0	0
0	0	1	0	0	0	0	0	0	0	0	0	0	0	0	0	0	0	0	0
0	0	0	0	0	0	0	0	0	0	0	0	0	0	0	1	0	0	0	0
0.08	0	0.24	0.12	0.02	0.12	0	0.08	0	0.06	0	0.04	0.02	0	0	0.06	0.06	0.08	0	0.02
0.02	0	0.14	0.2	0.08	0.02	0.06	0.04	0.02	0.02	0.02	0.02	0.04	0.08	0.04	0.06	0.06	0.04	0	0.04
0.08	0	0.08	0.14	0	0.14	0	0.04	0.12	0.12	0	0.06	0.04	0.04	0	0	0.02	0.08	0	0.04
0.04	0	0.08	0.08	0	0.06	0.02	0.06	0.18	0.1	0	0.02	0.06	0.02	0.08	0.1	0.04	0.04	0.02	0
0.06	0	0.1	0.12	0	0.08	0	0.06	0.08	0.02	0.04	0.02	0.06	0.1	0.14	0.06	0.02	0.02	0	0.02
0.04	0	0.1	0.18	0	0.06	0	0	0.18	0.04	0.02	0.02	0.08	0.02	0.12	0.02	0.04	0.02	0.02	0.04
0.04	0.02	0.08	0.16	0.04	0.02	0	0.06	0.2	0.02	0.02	0	0.12	0.02	0.04	0.08	0.04	0.04	0	0
MOTIF xxxxxxx_S_Sxxxxxx .......SS......
letter-probability matrix: alength= 20 w= 15 nsites= 144 E= 1.0e+000
0.083333	0.006944	0.069444	0.138889	0	0.048611	0.034722	0.020833	0.034722	0.083333	0.020833	0.041667	0.090278	0.055556	0.013889	0.125	0.041667	0.076389	0	0.013889
0.097222	0.006944	0.083333	0.097222	0.027778	0.076389	0.020833	0.034722	0.013889	0.069444	0.013889	0.027778	0.076389	0.013889	0.006944	0.125	0.076389	0.090278	0.006944	0.034722
0.118056	0	0.097222	0.131944	0	0.076389	0.048611	0.048611	0.048611	0.041667	0.013889	0.020833	0.069444	0.034722	0.020833	0.111111	0.041667	0.041667	0	0.034722
0.034722	0.013889	0.090278	0.125	0	0.083333	0.034722	0.0625	0.048611	0.145833	0	0.041667	0.048611	0.041667	0.020833	0.090278	0.055556	0.034722	0	0.027778
0.083333	0	0.090278	0.166667	0.013889	0.069444	0.041667	0.027778	0.0625	0.048611	0.013889	0.0625	0.0625	0.027778	0.034722	0.111111	0.034722	0.034722	0.006944	0.006944
0.0625	0	0.111111	0.145833	0.020833	0.083333	0.006944	0.013889	0.027778	0.069444	0.006944	0.048611	0.118056	0.041667	0.006944	0.097222	0.055556	0.0625	0.013889	0.006944
0.055556	0	0.083333	0.131944	0.006944	0.048611	0	0.027778	0.034722	0.145833	0	0.034722	0	0.048611	0.041667	0.166667	0.090278	0.0625	0	0.020833
0	0	0	0	0	0	0	0	0	0	0	0	0	0	0	1	0	0	0	0
0	0	0	0	0	0	0	0	0	0	0	0	0	0	0	1	0	0	0	0
0.041667	0.020833	0.041667	0.069444	0.034722	0.076389	0.034722	0.013889	0.048611	0.083333	0.013889	0.020833	0.0625	0.0625	0.083333	0.180556	0.048611	0.0625	0	0
0.041667	0.006944	0.055556	0.090278	0	0.048611	0.055556	0.006944	0.083333	0.090278	0.027778	0.027778	0.069444	0.0625	0	0.180556	0.090278	0.048611	0	0.013889
0.118056	0.013889	0.034722	0.138889	0.013889	0.090278	0.027778	0.034722	0.090278	0.0625	0.027778	0.027778	0.0625	0.034722	0	0.125	0.0625	0.034722	0	0
0.055556	0	0.069444	0.145833	0.020833	0.097222	0.006944	0.027778	0.076389	0.083333	0.006944	0.013889	0.0625	0.020833	0.048611	0.083333	0.090278	0.069444	0.006944	0.013889
0.090278	0.006944	0.055556	0.097222	0.034722	0.055556	0.020833	0.041667	0.104167	0.055556	0.013889	0.013889	0.076389	0.034722	0.104167	0.097222	0.048611	0.027778	0.013889	0.006944
0.0625	0.006944	0.041667	0.020833	0.006944	0.083333	0.041667	0.020833	0.083333	0.097222	0.027778	0	0.069444	0.055556	0.090278	0.145833	0.069444	0.0625	0	0.013889
MOTIF xxxxxxP_S_Kxxxxxx ......PSK......
letter-probability matrix: alength= 20 w= 15 nsites= 38 E= 1.0e+000
0.026316	0	0.052632	0.052632	0	0.026316	0	0.026316	0.078947	0.052632	0	0	0.315789	0	0.026316	0.157895	0.078947	0.078947	0	0.026316
0.157895	0	0.078947	0.052632	0.026316	0.052632	0.052632	0.026316	0.052632	0	0	0.026316	0.052632	0.052632	0.052632	0.236842	0	0.052632	0	0.026316
0.052632	0	0.078947	0.078947	0	0.131579	0	0	0.210526	0.026316	0.026316	0.026316	0.052632	0.026316	0.052632	0.131579	0.078947	0	0	0.026316
0.236842	0	0.026316	0.157895	0	0.026316	0	0.026316	0.105263	0	0.026316	0	0.105263	0.052632	0	0.131579	0.052632	0.052632	0	0
0.052632	0.026316	0.078947	0.131579	0.026316	0	0	0	0.289474	0	0.026316	0.052632	0.052632	0	0	0.131579	0.052632	0.078947	0	0
0.078947	0	0	0.157895	0	0.078947	0	0.052632	0.026316	0.052632	0.026316	0	0.157895	0	0	0.157895	0.078947	0.131579	0	0
0	0	0	0	0	0	0	0	0	0	0	0	1	0	0	0	0	0	0	0
0	0	0	0	0	0	0	0	0	0	0	0	0	0	0	1	0	0	0	0
0	0	0	0	0	0	0	0	1	0	0	0	0	0	0	0	0	0	0	0
0.210526	0	0.078947	0.131579	0.052632	0.052632	0	0.026316	0.052632	0.026316	0	0.026316	0	0	0.052632	0	0.131579	0.131579	0	0.026316
0.052632	0	0.052632	0.342105	0	0.078947	0	0	0.105263	0.078947	0.026316	0.052632	0.052632	0.026316	0	0	0.026316	0.105263	0	0
0.131579	0	0.026316	0.263158	0	0.052632	0	0.052632	0.078947	0.078947	0.026316	0.026316	0.078947	0.078947	0.078947	0	0.026316	0	0	0
0.105263	0	0.078947	0.157895	0	0.026316	0	0.026316	0.289474	0.026316	0	0.026316	0.078947	0	0	0.026316	0.078947	0.052632	0	0.026316
0.052632	0	0.026316	0.157895	0.026316	0.026316	0.026316	0.052632	0.157895	0.026316	0	0	0.052632	0.026316	0.026316	0	0.052632	0.236842	0	0.052632
0.131579	0.026316	0.026316	0.131579	0.026316	0.052632	0	0.026316	0.157895	0	0.026316	0.052632	0.263158	0.026316	0	0	0.026316	0.026316	0	0
MOTIF xxxxxxx_S_xxRSxxx .......S..RS...
letter-probability matrix: alength= 20 w= 15 nsites= 42 E= 1.0e+000
0.047619	0	0.047619	0.119048	0	0.095238	0.02381	0.119048	0.047619	0.119048	0	0	0.02381	0.02381	0.071429	0.095238	0.047619	0.119048	0	0
0.071429	0	0.071429	0.119048	0.02381	0.071429	0.02381	0.02381	0.02381	0.119048	0	0.02381	0.071429	0	0	0.166667	0.095238	0.02381	0	0.071429
0.071429	0	0.047619	0.071429	0.02381	0.119048	0	0.02381	0	0.095238	0.02381	0	0.166667	0	0.02381	0.071429	0.166667	0.071429	0	0.02381
0.142857	0	0.166667	0.071429	0.02381	0.119048	0	0	0	0.02381	0	0.071429	0.119048	0.047619	0	0.119048	0	0.047619	0	0.047619
0.095238	0.02381	0.047619	0.142857	0	0.047619	0.02381	0.02381	0	0.047619	0.02381	0	0.071429	0.071429	0	0.190476	0.119048	0.047619	0	0.02381
0.119048	0	0.071429	0.095238	0.02381	0.071429	0	0.02381	0.047619	0	0.02381	0	0.142857	0.095238	0.02381	0.190476	0.047619	0.02381	0	0
0.02381	0	0.02381	0.047619	0.071429	0.119048	0	0.047619	0	0.166667	0	0	0	0.02381	0.02381	0.119048	0.119048	0.166667	0	0.047619
0	0	0	0	0	0	0	0	0	0	0	0	0	0	0	1	0	0	0	0
0.166667	0	0.119048	0.095238	0	0.095238	0.02381	0	0	0.095238	0.02381	0.02381	0.119048	0.071429	0.071429	0	0.071429	0.02381	0	0
0.095238	0.047619	0.02381	0.047619	0	0.095238	0.071429	0	0.190476	0.071429	0.02381	0	0.02381	0.119048	0	0	0.142857	0.047619	0	0
0	0	0	0	0	0	0	0	0	0	0	0	0	0	1	0	0	0	0	0
0	0	0	0	0	0	0	0	0	0	0	0	0	0	0	1	0	0	0	0
0.02381	0	0	0.047619	0	0.047619	0.02381	0.02381	0.047619	0.238095	0.02381	0	0.071429	0.02381	0.261905	0.047619	0.071429	0.047619	0	0
0.142857	0	0.02381	0.071429	0	0.02381	0.02381	0.047619	0.119048	0	0.02381	0.02381	0.095238	0.02381	0.190476	0.142857	0.02381	0.02381	0	0
0.047619	0.02381	0	0.071429	0	0.119048	0	0	0.071429	0.071429	0.095238	0.02381	0.071429	0	0.214286	0.119048	0.047619	0	0	0.02381
MOTIF xxxEExE_S_xxxxxxx ...EE.ES.......
letter-probability matrix: alength= 20 w= 15 nsites= 35 E= 1.0e+000
0	0	0.171429	0.342857	0	0.028571	0	0.028571	0.2	0.028571	0	0	0.028571	0.057143	0	0.057143	0	0.028571	0	0.028571
0.028571	0	0.2	0.371429	0	0.028571	0	0	0.028571	0.085714	0.028571	0	0.114286	0.057143	0	0.028571	0.028571	0	0	0
0.028571	0	0.2	0.542857	0	0.028571	0	0	0.057143	0.057143	0.028571	0	0	0	0	0	0.028571	0.028571	0	0
0	0	0	1	0	0	0	0	0	0	0	0	0	0	0	0	0	0	0	0
0	0	0	1	0	0	0	0	0	0	0	0	0	0	0	0	0	0	0	0
0	0	0.142857	0.4	0	0.057143	0	0	0.028571	0	0.028571	0.085714	0.057143	0.028571	0	0.142857	0.028571	0	0	0
0	0	0	1	0	0	0	0	0	0	0	0	0	0	0	0	0	0	0	0
0	0	0	0	0	0	0	0	0	0	0	0	0	0	0	1	0	0	0	0
0.057143	0	0.285714	0.171429	0	0.028571	0.057143	0	0	0.114286	0.057143	0.028571	0.057143	0.028571	0.028571	0	0	0.085714	0	0
0.114286	0	0.142857	0.114286	0	0.057143	0	0	0.085714	0.171429	0	0	0.057143	0	0.028571	0.114286	0	0.057143	0.028571	0.028571
0.142857	0	0.228571	0.114286	0.028571	0.028571	0.028571	0	0.057143	0.057143	0	0	0.028571	0.057143	0.085714	0.057143	0.028571	0.057143	0	0
0.114286	0	0.028571	0.171429	0.028571	0	0.028571	0.028571	0.028571	0.057143	0	0	0.114286	0.114286	0.085714	0.085714	0.028571	0.057143	0	0.028571
0.114286	0	0.085714	0.085714	0	0.057143	0.057143	0.057143	0.085714	0.142857	0	0.085714	0	0.028571	0.142857	0.028571	0	0.028571	0	0
0.2	0.028571	0	0.057143	0.057143	0.028571	0.028571	0.057143	0.028571	0	0.028571	0.057143	0.085714	0.028571	0.142857	0.114286	0	0.057143	0	0
0.142857	0	0.057143	0.057143	0.028571	0.057143	0	0	0.228571	0.028571	0.028571	0.028571	0.057143	0.057143	0.114286	0.057143	0.028571	0.028571	0	0
MOTIF xxxxxxx_S_xSxxxxx .......S.S.....
letter-probability matrix: alength= 20 w= 15 nsites= 138 E= 1.0e+000
0.115942	0.007246	0.057971	0.086957	0.007246	0.065217	0.057971	0.028986	0.043478	0.094203	0	0.028986	0.086957	0.028986	0.036232	0.152174	0.050725	0.036232	0	0.014493
0.115942	0.007246	0.07971	0.144928	0.007246	0.101449	0.014493	0.050725	0.014493	0.057971	0.007246	0.014493	0.144928	0.028986	0.007246	0.094203	0.043478	0.050725	0	0.014493
0.057971	0.021739	0.115942	0.130435	0.021739	0.043478	0.036232	0.043478	0.043478	0.057971	0	0.043478	0.086957	0.057971	0.007246	0.101449	0.057971	0.021739	0.007246	0.043478
0.086957	0	0.072464	0.101449	0.007246	0.086957	0.021739	0.028986	0.036232	0.144928	0.021739	0.014493	0.101449	0.036232	0.021739	0.130435	0.036232	0.050725	0	0
0.065217	0	0.086957	0.108696	0.014493	0.115942	0.028986	0.021739	0.028986	0.043478	0.007246	0.065217	0.123188	0.043478	0.021739	0.115942	0.057971	0.036232	0.007246	0.007246
0.050725	0	0.115942	0	0	0.108696	0.021739	0.014493	0.036232	0.108696	0	0.007246	0.152174	0.036232	0.021739	0.173913	0.094203	0.028986	0	0.028986
0.086957	0	0.07971	0.137681	0.014493	0.065217	0.028986	0.028986	0.050725	0.123188	0.014493	0	0	0.065217	0.014493	0.181159	0.043478	0.028986	0.007246	0.028986
0	0	0	0	0	0	0	0	0	0	0	0	0	0	0	1	0	0	0	0
0.043478	0.007246	0.115942	0.07971	0.007246	0.086957	0.036232	0.028986	0.043478	0.086957	0.014493	0.028986	0.130435	0.050725	0.152174	0	0.021739	0.050725	0	0.014493
0	0	0	0	0	0	0	0	0	0	0	0	0	0	0	1	0	0	0	0
0.050725	0.007246	0.086957	0.065217	0.014493	0.108696	0.043478	0.014493	0.123188	0.094203	0.014493	0.014493	0.072464	0.021739	0	0.115942	0.050725	0.07971	0	0.021739
0.057971	0	0.028986	0.07971	0.014493	0.072464	0.028986	0	0.065217	0.050725	0.007246	0.043478	0.086957	0.050725	0.101449	0.152174	0.07971	0.057971	0	0.021739
0.094203	0.014493	0.021739	0.065217	0	0.108696	0.028986	0.036232	0.101449	0.137681	0.021739	0.014493	0.086957	0.043478	0	0.123188	0.036232	0.057971	0	0.007246
0.065217	0	0.036232	0.07971	0.007246	0.086957	0.007246	0.036232	0.057971	0.07971	0.021739	0.007246	0.07971	0.065217	0.072464	0.166667	0.07971	0.021739	0.007246	0.021739
0.072464	0.014493	0.072464	0.043478	0.057971	0.094203	0.021739	0.021739	0.07971	0.072464	0.007246	0.057971	0.094203	0.007246	0.086957	0.101449	0.057971	0.028986	0	0.007246
MOTIF xxxxxxP_S_xxxxxxx ......PS.......
letter-probability matrix: alength= 20 w= 15 nsites= 258 E= 1.0e+000
0.100775	0.003876	0.027132	0.108527	0.011628	0.050388	0.027132	0.01938	0.062016	0.054264	0.007752	0.03876	0.124031	0.034884	0.073643	0.116279	0.069767	0.046512	0.007752	0.015504
0.093023	0.007752	0.054264	0.100775	0.003876	0.093023	0.034884	0.01938	0.073643	0.042636	0.007752	0.015504	0.100775	0.034884	0.046512	0.104651	0.081395	0.081395	0	0.003876
0.089147	0.015504	0.054264	0.085271	0.023256	0.069767	0.011628	0.027132	0.065891	0.031008	0.003876	0.023256	0.131783	0.054264	0.062016	0.124031	0.077519	0.03876	0	0.011628
0.096899	0.007752	0.03876	0.135659	0.011628	0.069767	0.023256	0.031008	0.069767	0.046512	0.007752	0.023256	0.108527	0.046512	0.027132	0.116279	0.077519	0.046512	0.003876	0.011628
0.124031	0	0.046512	0.093023	0.007752	0.03876	0.031008	0.01938	0.096899	0.05814	0.01938	0.011628	0.131783	0.05814	0.046512	0.108527	0.042636	0.05814	0	0.007752
0.096899	0.003876	0.062016	0.120155	0.01938	0.085271	0.007752	0.023256	0.065891	0.042636	0.003876	0.015504	0.077519	0.031008	0.034884	0.108527	0.127907	0.069767	0	0.003876
0	0	0	0	0	0	0	0	0	0	0	0	1	0	0	0	0	0	0	0
0	0	0	0	0	0	0	0	0	0	0	0	0	0	0	1	0	0	0	0
0.116279	0.007752	0.046512	0.096899	0.015504	0.104651	0.05814	0.031008	0	0.081395	0.007752	0.050388	0.085271	0.046512	0.089147	0	0.081395	0.069767	0.003876	0.007752
0.135659	0.027132	0.104651	0.069767	0	0.069767	0.031008	0.050388	0.077519	0.065891	0.015504	0.031008	0	0.042636	0.124031	0	0.104651	0.050388	0	0
0.100775	0.007752	0.065891	0.096899	0.023256	0.155039	0.042636	0.042636	0.112403	0.054264	0.007752	0.031008	0.100775	0.062016	0	0	0.046512	0.042636	0.003876	0.003876
0.112403	0.003876	0.023256	0.147287	0.015504	0.104651	0.011628	0.031008	0.112403	0.062016	0.023256	0.031008	0.069767	0.05814	0.073643	0	0.062016	0.050388	0.003876	0.003876
0.104651	0.007752	0.081395	0.116279	0.015504	0.050388	0	0.027132	0.085271	0.062016	0.007752	0.01938	0.077519	0.077519	0.100775	0.062016	0.046512	0.042636	0	0.015504
0.120155	0.011628	0.05814	0.096899	0.007752	0.069767	0.027132	0.027132	0.124031	0.065891	0.015504	0.03876	0.104651	0.023256	0.065891	0	0.062016	0.065891	0	0.015504
0.139535	0.007752	0.065891	0.116279	0.011628	0.093023	0.01938	0.027132	0.093023	0.046512	0.007752	0.01938	0.104651	0.042636	0.065891	0	0.046512	0.069767	0	0.023256
MOTIF xxxxxxx_S_xxRxxxS .......S..R...S
letter-probability matrix: alength= 20 w= 15 nsites= 35 E= 1.0e+000
0.028571	0	0.028571	0.114286	0.028571	0.028571	0.028571	0.057143	0.028571	0.057143	0	0.028571	0.142857	0	0.085714	0.142857	0.057143	0.085714	0	0.057143
0.028571	0	0.057143	0.114286	0	0.114286	0	0.057143	0	0.085714	0	0.028571	0.085714	0.142857	0.085714	0.085714	0.085714	0.028571	0	0
0.085714	0	0.028571	0.085714	0	0.028571	0.028571	0	0.028571	0.057143	0.028571	0.114286	0.057143	0.057143	0.028571	0.142857	0.085714	0.142857	0	0
0.142857	0	0.028571	0.142857	0	0.085714	0	0.085714	0	0.085714	0	0.028571	0.142857	0	0	0.028571	0.057143	0.028571	0.028571	0.114286
0.028571	0	0.057143	0.314286	0	0.057143	0	0	0.057143	0	0	0.028571	0.114286	0.028571	0	0.2	0.057143	0.028571	0	0.028571
0	0	0.085714	0.171429	0	0.057143	0	0.028571	0	0	0	0.085714	0.171429	0.028571	0	0.142857	0.085714	0.142857	0	0
0.028571	0	0.085714	0.057143	0.085714	0.028571	0.057143	0.028571	0.057143	0.114286	0.028571	0	0	0.057143	0.028571	0.142857	0.085714	0.085714	0	0.028571
0	0	0	0	0	0	0	0	0	0	0	0	0	0	0	1	0	0	0	0
0.085714	0	0.028571	0.028571	0.085714	0.085714	0.057143	0.028571	0.085714	0.085714	0.028571	0.028571	0.114286	0.057143	0.142857	0	0.028571	0.028571	0	0
0.171429	0	0	0.028571	0	0.114286	0.028571	0.057143	0.228571	0.114286	0	0	0.028571	0.085714	0	0	0.085714	0.057143	0	0
0	0	0	0	0	0	0	0	0	0	0	0	0	0	1	0	0	0	0	0
0.085714	0	0.085714	0.085714	0	0.057143	0	0	0.285714	0	0	0.028571	0.085714	0.085714	0.085714	0	0.028571	0.085714	0	0
0.085714	0	0.028571	0.028571	0	0.028571	0	0.057143	0.114286	0.142857	0.057143	0	0.057143	0.057143	0.171429	0.085714	0.057143	0.028571	0	0
0.028571	0	0.028571	0.057143	0.028571	0.114286	0	0.057143	0.142857	0.085714	0	0.028571	0.085714	0	0.085714	0.171429	0.028571	0.057143	0	0
0	0	0	0	0	0	0	0	0	0	0	0	0	0	0	1	0	0	0	0
MOTIF xxxxxxx_S_xKRxxxx .......S.KR....
letter-probability matrix: alength= 20 w= 15 nsites= 42 E= 1.0e+000
0.095238	0	0.047619	0.047619	0	0.142857	0	0	0.095238	0.095238	0.02381	0.02381	0.119048	0.071429	0.071429	0.047619	0.071429	0.047619	0	0
0.095238	0	0.02381	0.190476	0.047619	0.095238	0.02381	0.047619	0.047619	0.095238	0	0	0.02381	0.047619	0.047619	0.166667	0	0.02381	0.02381	0
0.095238	0.02381	0.02381	0.166667	0	0.02381	0.02381	0.047619	0.02381	0.071429	0.02381	0.02381	0.047619	0.02381	0.02381	0.142857	0.071429	0.095238	0	0.047619
0.095238	0	0.119048	0.119048	0	0.047619	0	0	0	0.047619	0	0.071429	0.02381	0.02381	0	0.190476	0.071429	0.166667	0	0.02381
0.047619	0.02381	0.119048	0.238095	0.02381	0.02381	0.02381	0.02381	0	0.02381	0	0.047619	0.095238	0.071429	0	0.142857	0	0.071429	0	0.02381
0.095238	0.02381	0.071429	0	0	0.071429	0	0.047619	0.047619	0.047619	0.02381	0	0.142857	0.047619	0	0.190476	0.02381	0.142857	0.02381	0
0.02381	0	0.071429	0.166667	0.047619	0.166667	0	0.047619	0.02381	0.166667	0	0	0	0.047619	0.047619	0.095238	0	0.095238	0	0
0	0	0	0	0	0	0	0	0	0	0	0	0	0	0	1	0	0	0	0
0.119048	0	0.119048	0.02381	0	0.047619	0.02381	0.02381	0	0.166667	0.047619	0.02381	0.071429	0.071429	0.119048	0	0.071429	0.02381	0	0.047619
0	0	0	0	0	0	0	0	1	0	0	0	0	0	0	0	0	0	0	0
0	0	0	0	0	0	0	0	0	0	0	0	0	0	1	0	0	0	0	0
0.047619	0	0.047619	0.047619	0	0.095238	0.02381	0.047619	0.357143	0.02381	0	0	0.095238	0.047619	0.02381	0	0.119048	0.02381	0	0
0.142857	0	0	0.095238	0.047619	0.095238	0	0.047619	0.095238	0	0	0.095238	0	0	0.119048	0.047619	0.02381	0.166667	0	0.02381
0.095238	0	0.047619	0.190476	0	0.095238	0.02381	0	0.071429	0.071429	0.02381	0	0	0.071429	0.047619	0.119048	0.095238	0.047619	0	0
0.095238	0.02381	0.071429	0.071429	0.047619	0.190476	0	0.02381	0.119048	0.02381	0	0.02381	0.047619	0.047619	0.119048	0	0.047619	0.047619	0	0
MOTIF xxxxxxx_S_xxSxxxx .......S..S....
letter-probability matrix: alength= 20 w= 15 nsites= 139 E= 1.0e+000
0.086331	0.014388	0.057554	0.100719	0.014388	0.093525	0.028777	0.021583	0.05036	0.064748	0	0.021583	0.100719	0.028777	0.021583	0.115108	0.079137	0.079137	0	0.021583
0.079137	0	0.086331	0.143885	0.014388	0.071942	0.007194	0.035971	0.043165	0.086331	0.014388	0.007194	0.100719	0.057554	0	0.093525	0.05036	0.086331	0.007194	0.014388
0.071942	0.007194	0.086331	0.057554	0.007194	0.100719	0.021583	0.021583	0.028777	0.057554	0.028777	0.021583	0.136691	0.05036	0.007194	0.107914	0.100719	0.057554	0.007194	0.021583
0.043165	0	0.079137	0.143885	0.021583	0.115108	0.035971	0.021583	0.014388	0.086331	0.021583	0.007194	0.100719	0.014388	0.035971	0.100719	0.086331	0.05036	0.007194	0.014388
0.107914	0.028777	0.079137	0.172662	0.028777	0.093525	0.014388	0.021583	0.043165	0.021583	0.028777	0.007194	0.115108	0.021583	0.007194	0.079137	0.107914	0.014388	0	0.007194
0.035971	0.007194	0.093525	0.136691	0.028777	0.057554	0.007194	0.014388	0.021583	0.064748	0.021583	0.028777	0.158273	0.064748	0.014388	0.143885	0.043165	0.043165	0.007194	0.007194
0.064748	0.014388	0.100719	0.079137	0.014388	0.107914	0.007194	0.028777	0.021583	0.115108	0.021583	0.057554	0	0.021583	0.021583	0.129496	0.107914	0.071942	0.007194	0.007194
0	0	0	0	0	0	0	0	0	0	0	0	0	0	0	1	0	0	0	0
0.100719	0.014388	0.100719	0.079137	0.028777	0.143885	0.014388	0.028777	0.05036	0.043165	0.014388	0.007194	0.093525	0.028777	0.093525	0	0.093525	0.05036	0.007194	0.007194
0.079137	0.007194	0.05036	0.064748	0	0.115108	0.043165	0.007194	0.05036	0.079137	0	0.05036	0.129496	0.028777	0.151079	0	0.05036	0.064748	0	0.028777
0	0	0	0	0	0	0	0	0	0	0	0	0	0	0	1	0	0	0	0
0.079137	0.007194	0.035971	0.115108	0.014388	0.071942	0.021583	0.028777	0.057554	0.057554	0.007194	0.007194	0.086331	0.079137	0.115108	0.107914	0.028777	0.043165	0.007194	0.028777
0.115108	0	0.043165	0.071942	0.014388	0.064748	0.014388	0.028777	0.129496	0.057554	0.007194	0.014388	0.079137	0.028777	0.057554	0.107914	0.057554	0.064748	0.014388	0.028777
0.064748	0	0.043165	0.071942	0.028777	0.079137	0.014388	0.014388	0.100719	0.071942	0.007194	0.007194	0.071942	0.043165	0.158273	0.093525	0.064748	0.043165	0	0.021583
0.071942	0.021583	0.057554	0.093525	0.014388	0.079137	0.021583	0.028777	0.093525	0.05036	0.021583	0.043165	0.043165	0.057554	0.086331	0.136691	0.05036	0.014388	0	0.014388
MOTIF xxxxExD_S_xxxxxxx ....E.DS.......
letter-probability matrix: alength= 20 w= 15 nsites= 68 E= 1.0e+000
0.058824	0	0.044118	0.161765	0.029412	0.058824	0.058824	0.029412	0.073529	0.073529	0	0.029412	0.044118	0.044118	0.044118	0.117647	0.044118	0.029412	0	0.058824
0.058824	0	0.073529	0.132353	0.029412	0.147059	0.014706	0	0.058824	0.058824	0	0.014706	0.058824	0.044118	0.029412	0.191176	0.029412	0.044118	0.014706	0
0.073529	0	0.279412	0	0.014706	0.088235	0.029412	0.014706	0.073529	0.029412	0	0.029412	0.073529	0.029412	0.014706	0.088235	0.058824	0.088235	0	0.014706
0.044118	0	0.102941	0.294118	0.014706	0.058824	0.029412	0.014706	0.029412	0.088235	0.014706	0.058824	0	0.014706	0.014706	0.102941	0.044118	0.058824	0	0.014706
0	0	0	1	0	0	0	0	0	0	0	0	0	0	0	0	0	0	0	0
0.014706	0	0.235294	0.25	0	0.102941	0	0	0.014706	0	0	0.029412	0.029412	0.029412	0.014706	0.161765	0.073529	0.029412	0	0.014706
0	0	1	0	0	0	0	0	0	0	0	0	0	0	0	0	0	0	0	0
0	0	0	0	0	0	0	0	0	0	0	0	0	0	0	1	0	0	0	0
0.073529	0.014706	0.132353	0.117647	0.014706	0.132353	0.029412	0.029412	0.044118	0.058824	0	0.058824	0	0.102941	0.044118	0	0.058824	0.029412	0.029412	0.029412
0.117647	0	0.147059	0.205882	0.014706	0.102941	0.029412	0.029412	0	0.014706	0	0	0.029412	0.044118	0.044118	0	0.088235	0.088235	0	0.044118
0.058824	0	0.117647	0.161765	0	0.176471	0.014706	0	0.102941	0.073529	0.044118	0	0.073529	0.014706	0.044118	0	0.029412	0.058824	0.029412	0
0.088235	0	0.176471	0.176471	0	0.044118	0.029412	0	0.029412	0.058824	0.014706	0.044118	0.088235	0.029412	0.088235	0.029412	0.029412	0.044118	0	0.029412
0.058824	0	0.132353	0.176471	0.014706	0.058824	0.014706	0.044118	0.117647	0.044118	0.014706	0.029412	0.044118	0.029412	0.073529	0.044118	0.014706	0.073529	0	0.014706
0.073529	0	0.073529	0.132353	0	0.102941	0.044118	0.014706	0.117647	0.058824	0	0.058824	0.029412	0.058824	0.058824	0.058824	0	0.073529	0.014706	0.029412
0.058824	0	0.014706	0.147059	0	0.132353	0	0	0.191176	0.029412	0.014706	0.014706	0.044118	0.088235	0.147059	0.073529	0	0.029412	0	0.014706
MOTIF xxxxxEx_S_xxRxxxx .....E.S..R....
letter-probability matrix: alength= 20 w= 15 nsites= 34 E= 1.0e+000
0.088235	0	0.117647	0.235294	0.058824	0.058824	0.058824	0.029412	0.029412	0.029412	0	0	0.117647	0	0	0.147059	0.029412	0	0	0
0.117647	0.029412	0.058824	0.205882	0	0.058824	0	0	0	0.029412	0.088235	0.088235	0.029412	0.029412	0.117647	0.058824	0	0.058824	0	0.029412
0.088235	0	0.117647	0.117647	0.029412	0.058824	0.029412	0.058824	0.029412	0	0.058824	0.088235	0.058824	0.058824	0.029412	0.088235	0.058824	0	0	0.029412
0.029412	0.029412	0.117647	0.147059	0.029412	0.176471	0	0.029412	0	0.176471	0.058824	0.029412	0.058824	0	0	0.058824	0	0.029412	0.029412	0
0.029412	0	0.117647	0.205882	0.058824	0.029412	0	0	0	0.029412	0	0.058824	0.029412	0.088235	0	0.205882	0.058824	0.058824	0	0.029412
0	0	0	1	0	0	0	0	0	0	0	0	0	0	0	0	0	0	0	0
0.058824	0	0.029412	0.058824	0	0.058824	0.029412	0.088235	0	0.176471	0.029412	0	0	0.058824	0.058824	0.147059	0	0.088235	0.029412	0.088235
0	0	0	0	0	0	0	0	0	0	0	0	0	0	0	1	0	0	0	0
0.088235	0	0.176471	0.058824	0	0.088235	0	0.029412	0	0.117647	0.029412	0	0.029412	0.147059	0.176471	0	0.058824	0	0	0
0.117647	0.029412	0	0.029412	0	0.088235	0.058824	0	0	0.117647	0	0.088235	0.088235	0.147059	0	0	0.088235	0.088235	0.058824	0
0	0	0	0	0	0	0	0	0	0	0	0	0	0	1	0	0	0	0	0
0.058824	0.029412	0	0.117647	0	0.029412	0.058824	0.058824	0.117647	0.117647	0	0.058824	0.147059	0.058824	0.058824	0	0.058824	0.029412	0	0
0.058824	0	0.029412	0.029412	0.029412	0.088235	0	0.058824	0.117647	0.147059	0.058824	0	0.029412	0.058824	0.088235	0.058824	0.029412	0.117647	0	0
0.088235	0.029412	0	0.088235	0.029412	0	0	0.058824	0.058824	0.176471	0	0	0.205882	0	0.147059	0.058824	0.029412	0.029412	0	0
0	0	0.176471	0.117647	0	0.058824	0	0	0.147059	0.029412	0.029412	0.058824	0.176471	0.029412	0.058824	0	0	0.058824	0.029412	0.029412
MOTIF xxxxDxD_S_xxxxxxx ....D.DS.......
letter-probability matrix: alength= 20 w= 15 nsites= 38 E= 1.0e+000
0.078947	0	0.052632	0.184211	0.026316	0.105263	0	0.052632	0.131579	0.052632	0	0.026316	0.105263	0	0	0.078947	0.026316	0	0.052632	0.026316
0.052632	0	0.131579	0.210526	0.105263	0.078947	0	0.052632	0.052632	0.026316	0	0.052632	0.078947	0.026316	0.026316	0.026316	0.026316	0.026316	0	0.026316
0.026316	0	0.236842	0.263158	0.026316	0.026316	0.026316	0	0.078947	0.052632	0.026316	0	0.026316	0.026316	0	0.026316	0.026316	0.105263	0.026316	0
0	0	0.052632	0.368421	0	0.052632	0	0.052632	0.026316	0.052632	0.078947	0	0.052632	0.052632	0	0.052632	0.078947	0.078947	0	0
0	0	1	0	0	0	0	0	0	0	0	0	0	0	0	0	0	0	0	0
0.026316	0	0.342105	0.342105	0	0.078947	0	0	0	0	0	0	0	0.026316	0	0.105263	0.026316	0.026316	0	0.026316
0	0	1	0	0	0	0	0	0	0	0	0	0	0	0	0	0	0	0	0
0	0	0	0	0	0	0	0	0	0	0	0	0	0	0	1	0	0	0	0
0.026316	0	0.473684	0.052632	0.026316	0.078947	0	0	0.026316	0.026316	0.052632	0.078947	0	0	0.026316	0	0.052632	0.078947	0	0
0.078947	0.052632	0.210526	0.210526	0	0.026316	0	0	0.052632	0	0.026316	0.026316	0.078947	0.052632	0.052632	0	0	0.078947	0	0.052632
0.157895	0	0.105263	0.210526	0.026316	0.078947	0	0	0.105263	0.078947	0	0.026316	0	0.026316	0.078947	0	0.052632	0.026316	0	0.026316
0.052632	0	0.105263	0.210526	0.026316	0.078947	0	0.052632	0.078947	0	0	0	0.157895	0.052632	0.078947	0.026316	0.052632	0	0.026316	0
0.052632	0	0.131579	0.131579	0.052632	0.026316	0.026316	0.026316	0.052632	0.105263	0	0	0.026316	0.026316	0.131579	0.026316	0.026316	0.078947	0.026316	0.052632
0.026316	0	0.052632	0.131579	0.026316	0.078947	0.052632	0.026316	0.131579	0.052632	0	0	0.078947	0.078947	0.078947	0.078947	0.052632	0.026316	0	0.026316
0.078947	0.026316	0	0.078947	0.026316	0.078947	0.052632	0.026316	0.078947	0.105263	0	0	0.052632	0.052632	0.052632	0.105263	0.026316	0.052632	0.026316	0.078947
MOTIF xxxxxxx_S_xxRxxxx .......S..R....
letter-probability matrix: alength= 20 w= 15 nsites= 147 E= 1.0e+000
0.061224	0	0.068027	0.061224	0.027211	0.081633	0.034014	0.034014	0.027211	0.081633	0.020408	0.020408	0.136054	0.068027	0.061224	0.108844	0.027211	0.040816	0.020408	0.020408
0.095238	0	0.061224	0.115646	0.027211	0.081633	0.013605	0.006803	0.034014	0.054422	0.027211	0.034014	0.095238	0.07483	0.034014	0.129252	0.054422	0.047619	0	0.013605
0.07483	0.006803	0.095238	0.108844	0.020408	0.102041	0.034014	0.020408	0.040816	0.081633	0.013605	0.020408	0.054422	0.061224	0.027211	0.108844	0.095238	0.027211	0	0.006803
0.07483	0	0.061224	0.081633	0.054422	0.108844	0.013605	0.068027	0.020408	0.136054	0.020408	0.013605	0.07483	0.013605	0.006803	0.095238	0.068027	0.068027	0	0.020408
0.081633	0.006803	0.108844	0.108844	0.020408	0.088435	0.006803	0.034014	0	0.068027	0.013605	0.054422	0.047619	0.047619	0.020408	0.170068	0.054422	0.047619	0.006803	0.013605
0.034014	0	0.122449	0	0.013605	0.102041	0.047619	0.034014	0.006803	0.054422	0.006803	0.027211	0.115646	0.054422	0.013605	0.231293	0.081633	0.040816	0	0.013605
0.047619	0	0.061224	0.081633	0.068027	0.054422	0.013605	0.034014	0.013605	0.136054	0.034014	0.034014	0	0.095238	0.034014	0.095238	0.081633	0.07483	0.013605	0.027211
0	0	0	0	0	0	0	0	0	0	0	0	0	0	0	1	0	0	0	0
0.088435	0.006803	0.054422	0.034014	0.034014	0.176871	0.013605	0.047619	0.034014	0.088435	0.013605	0.027211	0.129252	0.034014	0.088435	0	0.047619	0.061224	0	0.020408
0.190476	0	0.034014	0.07483	0.027211	0.136054	0.040816	0.034014	0	0.095238	0.020408	0.027211	0.068027	0.047619	0	0	0.108844	0.047619	0.013605	0.034014
0	0	0	0	0	0	0	0	0	0	0	0	0	0	1	0	0	0	0	0
0.047619	0	0.054422	0.102041	0.040816	0.047619	0.034014	0.034014	0.068027	0.088435	0.006803	0.047619	0.115646	0.07483	0.088435	0	0.047619	0.095238	0.006803	0
0.020408	0	0.020408	0.040816	0.034014	0.047619	0.034014	0.034014	0.047619	0.22449	0.054422	0.020408	0.068027	0.040816	0.142857	0.061224	0.040816	0.034014	0.027211	0.006803
0.061224	0.006803	0.013605	0.034014	0	0.129252	0.013605	0.020408	0.040816	0.108844	0.013605	0.027211	0.102041	0.054422	0.115646	0.102041	0.07483	0.068027	0.013605	0
0.061224	0.013605	0.034014	0.027211	0.020408	0.122449	0.006803	0.027211	0.115646	0.081633	0.054422	0.040816	0.081633	0.108844	0.095238	0	0.07483	0.020408	0	0.013605
MOTIF xxxxEEx_S_xxxxxxx ....EE.S.......
letter-probability matrix: alength= 20 w= 15 nsites= 51 E= 1.0e+000
0	0.019608	0.039216	0.235294	0	0.117647	0.019608	0.039216	0.137255	0.058824	0.019608	0	0.019608	0.019608	0.039216	0.117647	0.078431	0.019608	0.019608	0
0.117647	0	0.078431	0.156863	0.019608	0.058824	0.019608	0.019608	0.039216	0.156863	0	0.019608	0.039216	0	0.019608	0.117647	0.078431	0.039216	0	0.019608
0.019608	0.019608	0.235294	0.27451	0.019608	0.019608	0.019608	0	0.039216	0.039216	0.019608	0	0.039216	0.078431	0	0.117647	0.019608	0.039216	0	0
0.078431	0	0.078431	0.137255	0	0.117647	0.019608	0.078431	0.058824	0.039216	0	0.019608	0.058824	0.039216	0.019608	0.039216	0.137255	0.078431	0	0
0	0	0	1	0	0	0	0	0	0	0	0	0	0	0	0	0	0	0	0
0	0	0	1	0	0	0	0	0	0	0	0	0	0	0	0	0	0	0	0
0.078431	0	0	0.333333	0.039216	0.098039	0.019608	0.019608	0.098039	0.058824	0	0.039216	0	0.078431	0	0.078431	0.019608	0.019608	0.019608	0
0	0	0	0	0	0	0	0	0	0	0	0	0	0	0	1	0	0	0	0
0.078431	0	0.196078	0.156863	0.019608	0.098039	0.019608	0.019608	0.078431	0.058824	0.019608	0	0.078431	0.039216	0.039216	0	0	0.078431	0.019608	0
0.058824	0	0.137255	0.176471	0.019608	0.078431	0	0.039216	0.137255	0	0	0.019608	0.058824	0.078431	0.058824	0	0.078431	0.039216	0	0.019608
0.098039	0	0.078431	0.215686	0	0.137255	0	0.098039	0.156863	0.058824	0	0.058824	0.019608	0.019608	0	0	0.019608	0.019608	0	0.019608
0.078431	0	0.058824	0.156863	0.058824	0.098039	0.039216	0	0.196078	0.039216	0.019608	0.078431	0.019608	0.039216	0.019608	0.039216	0	0.019608	0	0.039216
0.078431	0	0.098039	0.215686	0	0.098039	0	0	0.117647	0.078431	0.058824	0.019608	0.019608	0.019608	0.019608	0.078431	0.039216	0	0.019608	0.039216
0.078431	0	0.058824	0.137255	0	0.098039	0.039216	0.039216	0.117647	0.117647	0	0.039216	0.019608	0.019608	0.019608	0.098039	0.058824	0.039216	0.019608	0
0.078431	0	0.137255	0.176471	0.019608	0.019608	0.058824	0	0.117647	0.039216	0	0.039216	0.019608	0.039216	0.039216	0.117647	0	0.098039	0	0
MOTIF xxxxxxx_S_xxxSxxx .......S...S...
letter-probability matrix: alength= 20 w= 15 nsites= 87 E= 1.0e+000
0.068966	0	0.045977	0.126437	0.011494	0.08046	0.011494	0.034483	0.068966	0.091954	0	0.022989	0.08046	0.08046	0.022989	0.045977	0.08046	0.08046	0.022989	0.022989
0.08046	0	0.068966	0.103448	0.011494	0.068966	0.057471	0.011494	0.057471	0.103448	0.011494	0.034483	0.068966	0.022989	0.011494	0.091954	0.08046	0.08046	0.011494	0.022989
0.08046	0.011494	0.137931	0.103448	0.022989	0.045977	0.011494	0.022989	0.022989	0.034483	0.011494	0.045977	0.172414	0.057471	0.011494	0.08046	0.057471	0.034483	0.011494	0.022989
0.114943	0	0.057471	0.08046	0	0.08046	0.011494	0.137931	0.034483	0.022989	0.011494	0.034483	0.16092	0.057471	0	0.114943	0.034483	0.034483	0	0.011494
0.08046	0	0.137931	0.103448	0.022989	0.08046	0.022989	0	0.057471	0.091954	0.011494	0.045977	0.08046	0.057471	0.011494	0.126437	0.022989	0.045977	0	0
0.034483	0.011494	0.08046	0.126437	0.034483	0.091954	0.034483	0.022989	0.045977	0.057471	0.011494	0.011494	0.103448	0	0.011494	0.149425	0.068966	0.091954	0.011494	0
0.068966	0.011494	0.022989	0.149425	0.034483	0.068966	0.045977	0.011494	0.022989	0.103448	0.011494	0.011494	0	0.034483	0.057471	0.16092	0.057471	0.068966	0	0.057471
0	0	0	0	0	0	0	0	0	0	0	0	0	0	0	1	0	0	0	0
0.103448	0.011494	0.057471	0.103448	0.022989	0.126437	0	0.011494	0.068966	0.091954	0	0.022989	0.034483	0.022989	0.103448	0	0.126437	0.057471	0.011494	0.022989
0.045977	0.011494	0.057471	0.103448	0.022989	0.091954	0.022989	0.034483	0.08046	0.034483	0.022989	0.034483	0.057471	0.034483	0.172414	0	0.103448	0.022989	0.011494	0.034483
0.103448	0.022989	0.057471	0.114943	0.034483	0.08046	0.045977	0	0.114943	0.114943	0	0.022989	0.126437	0.057471	0	0	0.057471	0.045977	0	0
0	0	0	0	0	0	0	0	0	0	0	0	0	0	0	1	0	0	0	0
0.068966	0	0.091954	0.08046	0.011494	0.126437	0.022989	0.022989	0.022989	0.057471	0.011494	0.045977	0.045977	0.034483	0.126437	0.103448	0.057471	0.057471	0	0.011494
0.068966	0	0.08046	0.045977	0	0.057471	0	0.022989	0.091954	0.045977	0.022989	0.022989	0.057471	0.068966	0.103448	0.172414	0.057471	0.08046	0	0
0.068966	0.022989	0.057471	0.045977	0	0.08046	0	0	0.137931	0.091954	0.022989	0.011494	0.045977	0.057471	0.114943	0.137931	0.057471	0.022989	0	0.022989
MOTIF xxxxxxx_S_xRxxxxx .......S.R.....
letter-probability matrix: alength= 20 w= 15 nsites= 111 E= 1.0e+000
0.072072	0.009009	0.045045	0.108108	0.018018	0.045045	0.018018	0.045045	0.036036	0.09009	0.027027	0.027027	0.126126	0.072072	0.018018	0.072072	0.063063	0.063063	0.018018	0.027027
0.09009	0	0.081081	0.108108	0.027027	0.108108	0.018018	0.027027	0.018018	0.081081	0.018018	0.018018	0.081081	0.009009	0.027027	0.117117	0.027027	0.117117	0.009009	0.018018
0.081081	0.036036	0.126126	0.108108	0.009009	0.099099	0.054054	0.018018	0.027027	0.045045	0	0.018018	0.117117	0.054054	0	0.135135	0.045045	0.018018	0.009009	0
0.063063	0	0.081081	0.117117	0.018018	0.09009	0.009009	0.027027	0.018018	0.081081	0	0.036036	0.063063	0.063063	0	0.153153	0.081081	0.072072	0.009009	0.018018
0.099099	0.027027	0.117117	0.09009	0.018018	0.099099	0.018018	0.018018	0.018018	0.081081	0.009009	0.045045	0.09009	0.036036	0	0.108108	0.063063	0.054054	0	0.009009
0.072072	0	0.135135	0.063063	0.063063	0.099099	0.009009	0.018018	0.063063	0.045045	0.018018	0.027027	0.126126	0.027027	0.036036	0.108108	0.072072	0.018018	0	0
0.063063	0	0.054054	0.054054	0.027027	0.09009	0.009009	0.063063	0.018018	0.108108	0.036036	0.018018	0	0.063063	0.018018	0.18018	0.036036	0.072072	0.036036	0.054054
0	0	0	0	0	0	0	0	0	0	0	0	0	0	0	1	0	0	0	0
0.081081	0.009009	0.036036	0.045045	0.009009	0.117117	0.009009	0.045045	0.108108	0.081081	0.036036	0.063063	0.063063	0.027027	0.153153	0	0.054054	0.054054	0	0.009009
0	0	0	0	0	0	0	0	0	0	0	0	0	0	1	0	0	0	0	0
0.117117	0.009009	0.045045	0.063063	0	0.108108	0.09009	0.009009	0.198198	0.081081	0.009009	0.027027	0.072072	0.036036	0	0	0.063063	0.036036	0.018018	0.018018
0.135135	0	0.009009	0.09009	0.009009	0.117117	0.009009	0.018018	0.063063	0.09009	0.009009	0.063063	0.072072	0.036036	0.117117	0	0.063063	0.072072	0.009009	0.018018
0.099099	0	0.045045	0.036036	0.018018	0.126126	0.009009	0.009009	0.144144	0.072072	0.027027	0.009009	0.018018	0.081081	0.081081	0.126126	0.027027	0.036036	0	0.036036
0.09009	0.018018	0.063063	0.081081	0.027027	0.072072	0.027027	0.045045	0.036036	0.081081	0.009009	0.036036	0.045045	0.045045	0.09009	0.054054	0.099099	0.036036	0.018018	0.027027
0.108108	0.009009	0.045045	0.072072	0.018018	0.045045	0.009009	0.018018	0.081081	0.072072	0.018018	0.036036	0.072072	0.036036	0.09009	0.126126	0.045045	0.054054	0	0.045045
MOTIF xxxxDxx_S_xxxxxxx ....D..S.......
letter-probability matrix: alength= 20 w= 15 nsites= 84 E= 1.0e+000
0.095238	0	0.071429	0.130952	0.035714	0.095238	0.047619	0.02381	0.047619	0.071429	0	0.035714	0.047619	0.011905	0.071429	0.071429	0.047619	0.071429	0.011905	0.011905
0.095238	0.011905	0.119048	0.107143	0.035714	0.083333	0.02381	0.02381	0.059524	0.154762	0.02381	0.02381	0.02381	0.047619	0.02381	0.059524	0.035714	0.047619	0	0
0.047619	0	0.178571	0.154762	0.011905	0.035714	0.02381	0.02381	0.035714	0.047619	0.035714	0.02381	0.02381	0.083333	0.011905	0.119048	0.02381	0.095238	0	0.02381
0.059524	0	0.119048	0.130952	0.047619	0.035714	0.02381	0.095238	0.011905	0.261905	0.02381	0.035714	0.02381	0.011905	0.02381	0.035714	0.02381	0.035714	0	0
0	0	1	0	0	0	0	0	0	0	0	0	0	0	0	0	0	0	0	0
0	0.011905	0.095238	0.25	0.011905	0.095238	0.02381	0.011905	0.083333	0.047619	0.02381	0.059524	0.107143	0.011905	0	0.095238	0.02381	0.02381	0	0.02381
0.071429	0	0	0.142857	0.059524	0.035714	0.047619	0.035714	0.035714	0.142857	0.071429	0	0	0.071429	0	0.083333	0.095238	0.083333	0.02381	0
0	0	0	0	0	0	0	0	0	0	0	0	0	0	0	1	0	0	0	0
0.035714	0.011905	0.095238	0.107143	0.011905	0.190476	0.035714	0.083333	0.119048	0.083333	0.011905	0.011905	0.02381	0.047619	0.02381	0	0.035714	0.047619	0.011905	0.011905
0.047619	0.011905	0.119048	0.059524	0.059524	0.071429	0.059524	0.02381	0.095238	0.107143	0.035714	0.035714	0.059524	0.083333	0	0	0.083333	0.047619	0	0
0.107143	0	0.059524	0.119048	0.083333	0.095238	0.059524	0	0.130952	0.071429	0	0.02381	0.095238	0.02381	0	0	0.059524	0.047619	0.011905	0.011905
0.107143	0	0.011905	0.107143	0.035714	0.107143	0.02381	0.02381	0.119048	0.035714	0.011905	0.035714	0.059524	0.083333	0.119048	0	0.047619	0.059524	0	0.011905
0.071429	0	0.011905	0.071429	0.047619	0.02381	0.02381	0.02381	0.095238	0.083333	0.035714	0.035714	0.095238	0.119048	0.059524	0.107143	0.02381	0.047619	0	0.02381
0.071429	0	0.059524	0.119048	0.02381	0.095238	0.02381	0.035714	0.071429	0.095238	0	0.02381	0.071429	0.059524	0.059524	0.071429	0.047619	0.035714	0	0.035714
0.059524	0	0.083333	0.047619	0.035714	0.083333	0.047619	0.011905	0.071429	0.071429	0.047619	0.035714	0.035714	0.047619	0.119048	0.083333	0.059524	0.02381	0.02381	0.011905
MOTIF Exxxxxx_S_xxxxxxx E......S.......
letter-probability matrix: alength= 20 w= 15 nsites= 93 E= 1.0e+000
0	0	0	1	0	0	0	0	0	0	0	0	0	0	0	0	0	0	0	0
0.086022	0	0.096774	0.225806	0.032258	0.064516	0	0.010753	0.032258	0.032258	0.010753	0.064516	0.064516	0.010753	0	0.129032	0.064516	0.043011	0	0.032258
0.086022	0	0.064516	0.204301	0.032258	0.053763	0	0.032258	0.043011	0.11828	0.010753	0.032258	0.043011	0.096774	0.010753	0.053763	0.075269	0.043011	0	0
0.043011	0	0.16129	0.107527	0.021505	0.107527	0.032258	0.021505	0.043011	0.075269	0.021505	0.021505	0.075269	0.043011	0.010753	0.064516	0.064516	0.064516	0.010753	0.010753
0.032258	0	0	0.107527	0.032258	0.086022	0.021505	0.010753	0.064516	0.043011	0.010753	0.021505	0.075269	0.107527	0.010753	0.150538	0.129032	0.053763	0	0.043011
0.043011	0.010753	0.086022	0.182796	0.032258	0.107527	0	0.010753	0.010753	0.086022	0	0.043011	0.107527	0.010753	0.010753	0.096774	0.086022	0.053763	0.010753	0.010753
0.064516	0.010753	0.075269	0.086022	0.032258	0.096774	0.010753	0.043011	0.053763	0.075269	0.032258	0.043011	0	0.075269	0.053763	0.107527	0.064516	0.064516	0	0.010753
0	0	0	0	0	0	0	0	0	0	0	0	0	0	0	1	0	0	0	0
0.086022	0	0.096774	0.129032	0.010753	0.043011	0.021505	0.032258	0.086022	0.075269	0.010753	0.075269	0.053763	0.010753	0.129032	0	0.021505	0.064516	0.010753	0.043011
0.086022	0	0.086022	0.139785	0.010753	0.064516	0.043011	0.010753	0.107527	0.053763	0.032258	0.021505	0.064516	0.129032	0	0	0	0.107527	0	0.043011
0.086022	0.021505	0.139785	0.150538	0.021505	0.139785	0.021505	0.021505	0.086022	0.064516	0	0.053763	0.053763	0	0	0	0.053763	0.043011	0.010753	0.032258
0.064516	0	0.053763	0.182796	0.043011	0.107527	0	0.021505	0.107527	0.064516	0.032258	0.053763	0.053763	0.010753	0.107527	0	0.053763	0.032258	0	0.010753
0.053763	0.043011	0.064516	0.075269	0.053763	0.075269	0	0.010753	0.064516	0.032258	0.032258	0	0.107527	0.086022	0.096774	0.053763	0.043011	0.064516	0.010753	0.032258
0.075269	0	0	0.11828	0.021505	0.150538	0.021505	0.075269	0.064516	0.053763	0.021505	0.010753	0.064516	0.043011	0.11828	0.043011	0.096774	0.021505	0	0
0.032258	0	0.064516	0.16129	0.021505	0.053763	0.064516	0.021505	0.086022	0.053763	0.010753	0.021505	0.032258	0.043011	0.043011	0.096774	0.064516	0.064516	0.010753	0.053763
MOTIF Dxxxxxx_S_xxxxxxx D......S.......
letter-probability matrix: alength= 20 w= 15 nsites= 64 E= 1.0e+000
0	0	1	0	0	0	0	0	0	0	0	0	0	0	0	0	0	0	0	0
0.046875	0.015625	0.078125	0.171875	0.015625	0.0625	0.015625	0.015625	0.046875	0.109375	0.015625	0.0625	0.078125	0.046875	0	0.125	0.03125	0.046875	0	0.015625
0.09375	0.015625	0.1875	0.140625	0.03125	0.078125	0	0.015625	0.0625	0.09375	0.015625	0.015625	0.09375	0.015625	0	0.03125	0.03125	0.046875	0	0.03125
0.046875	0	0.21875	0.234375	0.03125	0.078125	0.015625	0.015625	0	0.078125	0	0.015625	0.078125	0.015625	0	0.0625	0.03125	0.0625	0	0.015625
0.078125	0.015625	0	0.1875	0.03125	0.109375	0	0	0.046875	0.09375	0	0.015625	0.0625	0.046875	0.015625	0.09375	0.140625	0.03125	0	0.03125
0.078125	0.03125	0.109375	0.046875	0.015625	0.09375	0.03125	0.015625	0.015625	0.046875	0.0625	0.0625	0.109375	0.015625	0	0.078125	0.0625	0.078125	0.015625	0.03125
0.09375	0	0.140625	0.125	0.015625	0.125	0.015625	0.015625	0	0.125	0.015625	0.046875	0	0.078125	0.03125	0.0625	0.03125	0.046875	0.03125	0
0	0	0	0	0	0	0	0	0	0	0	0	0	0	0	1	0	0	0	0
0.03125	0	0.1875	0.15625	0	0.078125	0.015625	0.09375	0.078125	0.0625	0.015625	0.03125	0.078125	0.015625	0.046875	0	0.0625	0.015625	0	0.03125
0.09375	0	0.109375	0.125	0	0.078125	0.03125	0.03125	0.046875	0.109375	0.015625	0.0625	0.0625	0.171875	0	0	0.03125	0	0	0.03125
0.015625	0.015625	0.09375	0.203125	0.046875	0.03125	0.015625	0.015625	0.09375	0.078125	0	0.046875	0.09375	0.0625	0	0	0.0625	0.078125	0.015625	0.03125
0.015625	0.046875	0.09375	0.140625	0	0.078125	0	0.03125	0.09375	0.0625	0	0.046875	0.109375	0.078125	0.046875	0	0.0625	0.046875	0.03125	0.015625
0.0625	0.015625	0.046875	0.15625	0.046875	0.015625	0.0625	0.078125	0.15625	0.09375	0	0.03125	0.046875	0.015625	0.0625	0.015625	0.046875	0.03125	0	0.015625
0.078125	0	0.046875	0.125	0.078125	0.015625	0.03125	0.03125	0.0625	0.03125	0.03125	0.0625	0.09375	0.015625	0.046875	0.078125	0.0625	0.078125	0.015625	0.015625
0.03125	0.03125	0.078125	0.09375	0.046875	0.078125	0	0.03125	0.046875	0.0625	0	0.0625	0.078125	0.03125	0.078125	0.046875	0.09375	0.046875	0	0.0625
MOTIF xxxxxxx_S_xxxxxxS .......S......S
letter-probability matrix: alength= 20 w= 15 nsites= 47 E= 1.0e+000
0.06383	0.021277	0	0	0.085106	0.085106	0.021277	0.042553	0.021277	0.148936	0	0.021277	0.06383	0.021277	0.021277	0.148936	0.085106	0.085106	0	0.06383
0.085106	0.021277	0.106383	0.148936	0	0.148936	0.021277	0.042553	0.06383	0.021277	0.021277	0	0.085106	0.021277	0.021277	0.106383	0.042553	0.021277	0	0.021277
0.06383	0.021277	0.085106	0.12766	0	0.085106	0.021277	0.021277	0	0.021277	0	0.021277	0.06383	0.06383	0.085106	0.106383	0.06383	0.085106	0	0.06383
0.085106	0.042553	0.042553	0.12766	0.042553	0.06383	0.042553	0.06383	0.042553	0.148936	0	0	0.12766	0	0	0.085106	0.06383	0.021277	0	0
0.042553	0.042553	0	0.042553	0.042553	0.106383	0.021277	0.021277	0.06383	0.106383	0	0.170213	0.085106	0.021277	0	0.148936	0.042553	0.042553	0	0
0.042553	0	0.085106	0.106383	0.021277	0.06383	0.021277	0.042553	0.021277	0.021277	0.06383	0.042553	0.106383	0.021277	0.021277	0.12766	0.148936	0.021277	0	0.021277
0.042553	0.021277	0.06383	0.06383	0.06383	0.06383	0.021277	0.06383	0.021277	0.106383	0	0.06383	0	0.042553	0.021277	0.191489	0.021277	0.06383	0.021277	0.042553
0	0	0	0	0	0	0	0	0	0	0	0	0	0	0	1	0	0	0	0
0.106383	0	0.021277	0.085106	0.06383	0.106383	0	0	0.06383	0.042553	0.042553	0.042553	0.085106	0.06383	0.170213	0	0.06383	0.042553	0	0
0.021277	0	0.106383	0.148936	0.021277	0.170213	0.021277	0.042553	0.085106	0.042553	0.06383	0.085106	0.021277	0.021277	0	0	0.06383	0.085106	0	0
0.12766	0	0.085106	0.06383	0	0.085106	0.021277	0.042553	0.170213	0.06383	0.042553	0.021277	0.12766	0.021277	0	0	0.042553	0.021277	0.021277	0.042553
0.106383	0	0.042553	0.042553	0.042553	0.042553	0.042553	0.021277	0.06383	0.06383	0.021277	0.021277	0.170213	0.042553	0.148936	0	0.06383	0.042553	0	0.021277
0.021277	0.021277	0.042553	0.085106	0.042553	0.06383	0.042553	0	0.042553	0.12766	0.042553	0.042553	0.12766	0.106383	0.021277	0.085106	0.085106	0	0	0
0.085106	0.021277	0.021277	0.042553	0.042553	0.06383	0.042553	0.021277	0.106383	0.085106	0.021277	0.021277	0.042553	0.085106	0.085106	0.06383	0.085106	0.021277	0	0.042553
0	0	0	0	0	0	0	0	0	0	0	0	0	0	0	1	0	0	0	0
MOTIF xxxxxDx_S_xxxxxxx .....D.S.......
letter-probability matrix: alength= 20 w= 15 nsites= 50 E= 1.0e+000
0.08	0.04	0	0	0.04	0.1	0	0.04	0.04	0.14	0.02	0.02	0.08	0.04	0.02	0.16	0.1	0.06	0	0.02
0.14	0.04	0.1	0.1	0.02	0.08	0.1	0.06	0.08	0.02	0	0	0	0.04	0	0.06	0.1	0.04	0	0.02
0.08	0	0.04	0.16	0.08	0.12	0.04	0	0	0.1	0	0.04	0.1	0.04	0.02	0.08	0.08	0.02	0	0
0.06	0	0.22	0.14	0.02	0.08	0	0.08	0.02	0.08	0	0	0.04	0.02	0.02	0.06	0.02	0.1	0.02	0.02
0.04	0.02	0	0.32	0.02	0.08	0	0	0.04	0.06	0	0.14	0.06	0.02	0.02	0.04	0.04	0.06	0	0.04
0	0	1	0	0	0	0	0	0	0	0	0	0	0	0	0	0	0	0	0
0.06	0.02	0.04	0.18	0.04	0.14	0	0.08	0	0.08	0.06	0.04	0	0	0	0.18	0.02	0.04	0	0.02
0	0	0	0	0	0	0	0	0	0	0	0	0	0	0	1	0	0	0	0
0.04	0	0.12	0.12	0.02	0.22	0.02	0	0.08	0.08	0.02	0.04	0.04	0.06	0.1	0	0.02	0	0	0.02
0.08	0	0.08	0.18	0.04	0.1	0.02	0.02	0.04	0.1	0.02	0.12	0.02	0.08	0	0	0.04	0.06	0	0
0.06	0.02	0.08	0.16	0.02	0.1	0.04	0	0.08	0.04	0.08	0.04	0.06	0.06	0	0	0.02	0.1	0.02	0.02
0.16	0.02	0.04	0.12	0.02	0.12	0	0.04	0.08	0.08	0.02	0.08	0.1	0.06	0.04	0	0	0.02	0	0
0.08	0	0.02	0.08	0	0.14	0.04	0.04	0.12	0.08	0.02	0.04	0.06	0.06	0.1	0.04	0.04	0.04	0	0
0.14	0	0.06	0.06	0.04	0	0.04	0.04	0.12	0.04	0.02	0.04	0.02	0.04	0.04	0.08	0.1	0.1	0	0.02
0.06	0	0.08	0.06	0.08	0.12	0	0.02	0.1	0.12	0.02	0.08	0.04	0.06	0.04	0	0.08	0.04	0	0

## Sheet: forward_rolim
	Pattern	Sample Frequency	Foreground Frequency	Foreground Size	Enrichment (Sample Frequency / Background Frequency)
0	......[S][S][P]......	135	135	1013	2.9645
1	....[R][S].[S][P]......	41	35	111	10.8814
2	.....[S].[S][P]......	131	76	878	2.99239
3	....[4]..[S][P].[P]....	70	51	214	14.631
4	....[4][A].[S][P]......	40	33	163	10.3747
5	....[S]..[S][P]......	98	73	553	2.3575
6	...[S]...[S][P]......	115	44	480	2.44852
7	......[K][S][P]......	94	51	436	5.84604
8	.....[P].[S][P]......	177	88	385	3.91693
9	.[S].....[S][P]......	110	35	297	2.61693
10	[S]......[S][P]......	119	33	262	5.86126
11	....[R][S].[S].......	142	101	601	3.5805
12	....[R].[S][S].......	89	53	500	2.50169
13	....[R][R].[S].......	130	108	447	4.78268
14	.[4].[S][R]..[S].......	32	22	50	5.54159
15	...[S][R]..[S].......	100	28	339	2.66516
16	...[K][R]..[S]..[5]....	34	24	93	14.1096
17	....[R]..[S]..[5]....	175	69	289	5.03691
18	....[R][K].[S].......	92	34	196	4.37468
19	......[S][S].[5].....	91	61	229	1.43342
20	......[S][S]..[E]....	63	29	168	1.81879
21	......[S][S].[A].[1]..[3]	24	21	25	72.0771
22	......[S][S]....[5]..	85	28	114	1.81757
23	......[S][S].......	431	86	1957	0.661546
24	.......[S][D][5][5].[5]..	59	55	90	28.2908
25	.......[S][D].[5].[E]..	65	27	77	16.4843
26	.......[S][E][5][5]..[5].	34	30	64	16.3032
27	.......[S].[5][5].[5]..	149	41	100	9.60146
28	.......[S]..[5].[5][5].	121	36	75	8.28361
29	......[D][S]..[5]....	118	26	142	3.32997
30	..[R]..[S].[S].......	92	34	171	2.22866
31	.....[S][R][S].......	42	24	137	1.24174
32	.....[S].[S].......	514	113	1180	0.831697
33	....[S]..[S].[P].....	39	24	109	1.01223
34	....[S]..[S].......	321	85	1009	0.520373
35	.......[S].[5]..[5]..	250	53	184	3.64701
36	.......[S]..[G].[T]..	38	25	102	2.37104
37	.....[M].[S]..[3].[1].[E]	20	20	20	27.8347
38	.......[S]......[5]	639	107	614	1.54151
39	[S]......[S].......	401	57	487	0.710428
40	.[1].....[S]..[3][K][A][1].	20	20	21	22.5984
41	....[K]..[S].......	284	58	362	0.865647
42	.....[R].[S].......	394	40	304	1.24727
43	....[E]..[S].......	292	46	264	0.777627
44	.......[S].......	3571	218	3571	0.604766

## Sheet: reverse_rolim
	Pattern	Sample Frequency	Foreground Frequency	Foreground Size	Enrichment (Sample Frequency / Background Frequency)
0	......[P][S][S]......	135	135	1013	14.7855
1	......[P][S].[S][R]....	41	35	111	52.5731
2	......[P][S].[S].....	131	76	878	12.2742
3	....[P].[P][S]..[4]....	70	51	214	18.7525
4	......[P][S].[A][4]....	40	33	163	13.3868
5	......[P][S]..[S]....	98	73	553	9.50209
6	......[P][S]...[S]...	115	44	480	9.32768
7	......[P][S][K]......	94	51	436	7.42386
8	......[P][S].[P].....	177	88	385	5.26855
9	......[P][S].....[S].	110	35	297	8.52236
10	......[P][S]......[S]	119	33	262	8.76163
11	.......[S].[S][R]....	142	101	601	16.7757
12	.......[S][S].[R]....	89	53	500	19.2365
13	.......[S].[R][R]....	130	108	447	6.19193
14	.......[S]..[R][S].[4].	32	22	50	28.9834
15	.......[S]..[R][S]...	100	28	339	10.6259
16	....[5]..[S]..[R][K]...	34	24	93	15.4588
17	....[5]..[S]..[R]....	175	69	289	6.08327
18	.......[S].[K][R]....	92	34	196	5.53757
19	.....[5].[S][S]......	91	61	229	7.47668
20	....[E]..[S][S]......	63	29	168	8.9759
21	[3]..[1].[A].[S][S]......	24	21	25	29.771
22	..[5]....[S][S]......	85	28	114	7.77274
23	.......[S][S]......	431	86	1957	3.48767
24	..[5].[5][5][D][S].......	59	55	90	30.1937
25	..[E].[5].[D][S].......	65	27	77	15.6167
26	.[5]..[5][5][E][S].......	34	30	64	16.1002
27	..[5].[5][5].[S].......	149	41	100	10.3181
28	.[5][5].[5]..[S].......	121	36	75	8.26378
29	....[5]..[S][D]......	118	26	142	3.77105
30	.......[S].[S]..[R]..	92	34	171	14.6229
31	.......[S][R][S].....	42	24	137	4.67166
32	.......[S].[S].....	514	113	1180	3.79496
33	.....[P].[S]..[S]....	39	24	109	3.83686
34	.......[S]..[S]....	321	85	1009	2.24015
35	..[5]..[5].[S].......	250	53	184	3.74859
36	..[T].[G]..[S].......	38	25	102	2.3055
37	[E].[1].[3]..[S].[M].....	20	20	20	24.8092
38	[5]......[S].......	639	107	614	1.33046
39	.......[S]......[S]	401	57	487	2.48725
40	.[1][A][K][3]..[S].....[1].	20	20	21	25.3605
41	.......[S]..[K]....	284	58	362	1.18594
42	.......[S].[R].....	394	40	304	1.67265
43	.......[S]..[E]....	292	46	264	1.06813
44	.......[S].......	3571	218	3571	0.825006
