# Supplementary material for: Robust unsupervised deconvolution of linear motifs characterizes 68 protein modifications at proteome scale
Source: Sci Rep. 2021 Nov 18;11:22490. doi: 10.1038/s41598-021-01971-3 (PMC8602328; doi:10.1038/s41598-021-01971-3)
Supplement: Supplementary file 1 — Supplementary Information 1. [file 41598_2021_1971_MOESM1_ESM.zip › Smith et al Supplementary Data and Tables/Smith et al Supplementary Data S1/TagGraph analysis/Supplementary Data S1 TagGraph input_Fig1a.xlsx]

## Sheet: Description
Supplementary Data S1 TagGraph input_Fig1a: input sequences for analysis of TagGraph et al data in rmotifx, momo and rolim
TagGraph_aligned_sequences	list of all forward and reverse sequences from TagGraph et al data, showing the modified central residue
forward_phospho_S	list of forward phospho_S-centered sequences from TagGraph et al data
reverse_phospho_S	list of reverse phospho_S-centered sequences from TagGraph et al data
forward_oxidation_P	list of forward oxidation_P-centered sequences from TagGraph et al data
reverse_oxidation_P	list of reverse oxidation_P-centered sequences from TagGraph et al data
forward_dehydrated_T	list of forward dehydrated_T-centered sequences from TagGraph et al data
reverse_dehydrated_T	list of reverse dehydrated_T-centered sequences from TagGraph et al data
forward_deamidated_R	list of forward deamidated_R-centered sequences from TagGraph et al data
reverse_deamidated_R	list of reverse deamidated_R-centered sequences from TagGraph et al data
forward_-116.1_E	list of forward -116.1_E-centered sequences from TagGraph et al data
reverse_-116.1_E	list of reverse -116.1_Ecentered sequences from TagGraph et al data

## Sheet: TagGraph_aligned_sequences
mod	central_residue	forward	reversed
-0.1	D	SAGSRIEDGVPQHLV	VLHQPVGDEIRSGAS
-0.1	F	KHVPRAVFVDLEPTV	VTPELDVFVARPVHK
-0.1	F	KHVPRAVFVDLEPTV	VTPELDVFVARPVHK
-0.1	F	KHVPRAVFVDLEPTV	VTPELDVFVARPVHK
-0.1	T	RRDLEEATLQHEATA	ATAEHQLTAEELDRR
-0.1	T	RRDLEEATLQHEATA	ATAEHQLTAEELDRR
-0.2	K	AASIKEEKGDEVVVE	EVVVEDGKEEKISAA
-0.8	F	SFGGGSGFSGGGFGG	GGFGGGSFGSGGGFS
-0.9	D	FGRDLLDDLKSELTG	GTLESKLDDLLDRGF
-0.9	F	SGGGGGRFSSCGGGG	GGGGCSSFRGGGGGS
-0.9	M	RKKMAQQMLDLEEQL	LQEELDLMQQAMKKR
-0.9	S	WTQRFFDSFGNLSSA	ASSLNGFSDFFRQTW
-0.9	S	WTQRFFDSFGNLSSA	ASSLNGFSDFFRQTW
-0.9	S	GGGGGRFSSCGGGGG	GGGGGCSSFRGGGGG
-0.9	S	GGGGRFSSCGGGGGS	SGGGGGCSSFRGGGG
-1	F	SCDCLQGFQLTHSLG	GLSHTLQFGQLCDCS
-1	F	SCDCLQGFQLTHSLG	GLSHTLQFGQLCDCS
-1	F	SCDCLQGFQLTHSLG	GLSHTLQFGQLCDCS
-1	F	SCDCLQGFQLTHSLG	GLSHTLQFGQLCDCS
-1	L	LKGTFATLSELHCDK	KDCHLESLTAFTGKL
-1	P	DGVTHNVPIYEGYAL	LAYGEYIPVNHTVGD
-1	P	DGVTHNVPIYEGYAL	LAYGEYIPVNHTVGD
-1	P	DGVTHNVPIYEGYAL	LAYGEYIPVNHTVGD
-1	P	DGVTHNVPIYEGYAL	LAYGEYIPVNHTVGD
-1	P	CPETLFQPSFIGMES	SEMGIFSPQFLTEPC
-1	Q	HSTVGLAQQWDQLDQ	QDLQDWQQALGVTSH
-1	Q	EIQELQAQIQEQHVQ	QVHQEQIQAQLEQIE
-1	R	ASDPILYRPVAVALD	DLAVAVPRYLIPDSA
-1	S	PETLFQPSFIGMESA	ASEMGIFSPQFLTEP
-1	S	LYANNVLSGGTTMYP	PYMTTGGSLVNNAYL
-1	S	LYANNVLSGGTTMYP	PYMTTGGSLVNNAYL
-1	S	LYANNVLSGGTTMYP	PYMTTGGSLVNNAYL
-1	S	TGYYFGASAGTGDLS	SLDGTGASAGFYYGT
-1	T	QLSVAEITNACFEPA	APEFCANTIEAVSLQ
-1	T	QLSVAEITNACFEPA	APEFCANTIEAVSLQ
-1	T	QLSVAEITNACFEPA	APEFCANTIEAVSLQ
-1	T	NLKGTFATLSELHCD	DCHLESLTAFTGKLN
-1	W	IHCNSPVWGADKCEE	EECKDAGWVPSNCHI
-1	W	HHVSSLAWLDEHTLV	VLTHEDLWALSSVHH
-1	Y	FASDPILYRPVAVAL	LAVAVPRYLIPDSAF
-1.1	S	GGYGSGGSSYGSGGG	GGGSGYSSGGSGYGG
-10	A	KKKGHHEAEIKPLAQ	QALPKIEAEHHGKKK
-10	C	KAAFTECCQAADKAA	AAKDAAQCCETFAAK
-10	E	LKKKGHHEAEIKPLA	ALPKIEAEHHGKKKL
-10	E	SMVFKQMEQVAQFLK	KLFQAVQEMQKFVMS
-10	H	DMEKIWHHTFYNELR	RLENYFTHHWIKEMD
-10	H	DMEKIWHHTFYNELR	RLENYFTHHWIKEMD
-10	H	DMEKIWHHTFYNELR	RLENYFTHHWIKEMD
-10	H	DMEKIWHHTFYNELR	RLENYFTHHWIKEMD
-10	H	DMEKIWHHTFYNELR	RLENYFTHHWIKEMD
-10	H	DMEKIWHHTFYNELR	RLENYFTHHWIKEMD
-10	H	DMEKIWHHTFYNELR	RLENYFTHHWIKEMD
-10	H	DMEKIWHHTFYNELR	RLENYFTHHWIKEMD
-10	H	DMEKIWHHTFYNELR	RLENYFTHHWIKEMD
-10	H	ILKKKGHHEAEIKPL	LPKIEAEHHGKKKLI
-10	Q	MVFKQMEQVAQFLKA	AKLFQAVQEMQKFVM
-10	Y	NNWAKGHYTEGAELV	VLEAGETYHGKAWNN
-10	Y	NNWAKGHYTEGAELV	VLEAGETYHGKAWNN
-10	Y	NNWAKGHYTEGAELV	VLEAGETYHGKAWNN
-10	Y	NNWAKGHYTEGAELV	VLEAGETYHGKAWNN
-10	Y	NNWAKGHYTEGAELV	VLEAGETYHGKAWNN
-100.1	N	CGRGQCVNTPGDFEC	CEFDGPTNVCQGRGC
-100.1	Q	LGVDCIEQKXXXXXX	XXXXXXKQEICDVGL
-101	E	TTSEYEKEKLNERLA	ALRENLKEKEYESTT
-102	C	NRLVSSPCCIVTSTY	YTSTVICCPSSVLRN
-102	E	PCSRSTSESTAALGC	CGLAATSESTSRSCP
-102	E	PCSRSTSESTAALGC	CGLAATSESTSRSCP
-103	K	LLLWCQMKTAGYPEV	VEPYGATKMQCWLLL
-103	K	LLLWCQMKTAGYPNV	VNPYGATKMQCWLLL
-103	K	LLLWCQMKTAGYPHV	VHPYGATKMQCWLLL
-103	K	LLLWCQMKTAGYPNV	VNPYGATKMQCWLLL
-103	M	ALLLWCQMKTAGYPE	EPYGATKMQCWLLLA
-103	M	ALLLWCQMKTAGYPH	HPYGATKMQCWLLLA
-103	M	ALLLWCQMKTAGYPN	NPYGATKMQCWLLLA
-103	M	ALLLWCQMKTAGYPN	NPYGATKMQCWLLLA
-103.1	H	TDVYNKIHMGSCAEN	NEACSGMHIKNYVDT
-103.1	M	XXXXXXXMGHFTEED	DEETFHGMXXXXXXX
-103.1	M	XXXXXXXMGHFTEED	DEETFHGMXXXXXXX
-103.1	Q	GFTEVKSQNGEFMTH	HTMFEGNQSKVETFG
-104	C	DKTVERKCCVECPPC	CPPCEVCCKREVTKD
-104	C	KTVERKCCVECPPCP	PCPPCEVCCKREVTK
-104	D	DICHCNLDIERPTYT	TYTPREIDLNCHCID
-104	E	VERKCCVECPPCPAP	PAPCPPCEVCCKREV
-104.1	E	TRSAGQGEVLVYVED	DEVYVLVEGQGASRT
-104.1	M	FHGLKNLMQLNLAHN	NHALNLQMLNKLGHF
-104.1	Y	LFKLKNAYEESLEHL	LHELSEEYANKLKFL
-104.1	Y	LFKLKNAYEESLEHL	LHELSEEYANKLKFL
-106.1	E	XXXXXMAENGDNEKM	MKENDGNEAMXXXXX
-106.1	E	XXXXXMTENSTSAPA	APASTSNETMXXXXX
-106.1	H	KTRIIPRHLQLAIRN	NRIALQLHRPIIRTK
-106.1	H	KTRIIPRHLQLAIRN	NRIALQLHRPIIRTK
-106.1	H	KTRIIPRHLQLAIRN	NRIALQLHRPIIRTK
-106.1	M	XXXXXXXMAENGDNE	ENDGNEAMXXXXXXX
-106.1	M	XXXXXXXMTENSTSA	ASTSNETMXXXXXXX
-106.1	M	XXXXXXXMTTNAGPL	LPGANTTMXXXXXXX
-107	M	XXXXXXXMPEPAKSA	ASKAPEPMXXXXXXX
-107	M	XXXXXXXMPEPAKSA	ASKAPEPMXXXXXXX
-107	M	XXXXXXXMPEPAKSA	ASKAPEPMXXXXXXX
-107	M	XXXXXXXMPEPAKSA	ASKAPEPMXXXXXXX
-107	M	XXXXXXXMPEPAKSA	ASKAPEPMXXXXXXX
-107	M	XXXXXXXMADMQNLV	VLNQMDAMXXXXXXX
-107	M	XXXXXXXMATAEVLN	NLVEATAMXXXXXXX
-107	M	XXXXXXXMAAQGEPQ	QPEGQAAMXXXXXXX
-107	M	XXXXXXXMCDFTEDQ	QDETFDCMXXXXXXX
-107	M	XXXXXXXMASGVAVS	SVAVGSAMXXXXXXX
-107	M	XXXXXXXMASGVQVA	AVQVGSAMXXXXXXX
-107.1	H	LSELLRYHTSQSGDE	EDGSQSTHYRLLESL
-109.1	Q	AKLQEEIQLKEEAEN	NEAEEKLQIEEQLKA
-11	G	RGPPGAAGAPGPQGF	FGQPGPAGAAGPPGR
-11	G	PGARGPPGAVGSPGV	VGPSGVAGPPGRAGP
-11	M	LNGKLTGMAFRVPTA	ATPVRFAMGTLKGNL
-11	P	PPGPPGPPGPPGLGG	GGLGPPGPPGPPGPP
-11	P	GPPGPPGPPGLGGNF	FNGGLGPPGPPGPPG
-11	R	KLTGMAFRVPTANVS	SVNATPVRFAMGTLK
-11	R	RFLRPRYRVAYKTVT	TVTKYAVRYRPRLFR
-11	S	TTGIVMDSGDGVTHI	IHTVGDGSDMVIGTT
-11	V	FLRPRYRVAYKTVTD	DTVTKYAVRYRPRLF
-11	Y	RRFLRPRYRVAYKTV	VTKYAVRYRPRLFRR
-11.1	F	MDNLKPAFAKLSELH	HLESLKAFAPKLNDM
-110	C	AVEASFKCCSGAIIV	VIIAGSCCKFSAEVA
-110	C	VEASFKCCSGAIIVL	LVIIAGSCCKFSAEV
-110	E	EILPQGHESPIFKQF	FQKFIPSEHGQPLIE
-110	H	VEILPQGHESPIFKQ	QKFIPSEHGQPLIEV
-110.1	K	PRGLPGLKGHNGLQG	GQLGNHGKLGPLGRP
-111.1	E	RKKNGPLEVAGAAVS	SVAAGAVELPGNKKR
-111.1	K	YTDCAIKKGLEQLLV	VLLQELGKKIACDTY
-112.1	M	KHPEAKRMPCAEDYL	LYDEACPMRKAEPHK
-112.1	R	CKHPEAKRMPCAEDY	YDEACPMRKAEPHKC
-112.1	W	CALKGEGWGDPCELC	CLECPDGWGEGKLAC
-113.1	F	PTGSAFGFSLRGAVD	DVAGRLSFGFASGTP
-113.1	R	RPGTVALREIRRYQK	KQYRRIERLAVTGPR
-113.1	R	RPGTVALREIRRYQK	KQYRRIERLAVTGPR
-113.1	R	RPGTVALREIRRYQK	KQYRRIERLAVTGPR
-113.1	R	RPGTVALREIRRYQK	KQYRRIERLAVTGPR
-114	E	LVRADAPEEEDHVLV	VLVHDEEEPADARVL
-114.1	F	LVNRRPCFSALEVDE	EDVELASFCPRRNVL
-115.1	C	VCEDIDECQNGPVCQ	QCVPGNQCEDIDECV
-115.1	C	SECLPCDCNGRSQEC	CEQSRGNCDCPLCES
-116	C	ETELKLICCDILDVL	LVDLIDCCILKLETE
-116	C	VAQLEAQCQEPCKDT	TDKCPEQCQAELQAV
-116	C	PGYRGPSCQDCDTGY	YGTDCDQCSPGRYGP
-116	C	RLVSSPCCIVTSTYG	GYTSTVICCPSSVLR
-116	C	FIAPKIYCCGAGVAA	AAVGAGCCYIKPAIF
-116	C	DKVCLLGCGISTGYG	GYGTSIGCGLLCVKD
-116	C	GVCENGVCINMVGSF	FSGVMNICVGNECVG
-116	C	LTVISKGCSLNCVDD	DDVCNLSCGKSIVTL
-116	C	DCPRECYCPPDFPSA	ASPFDPPCYCERPCD
-116	C	STMPFLYCNPGDVCY	YCVDGPNCYLFPMTS
-116	C	FELKAISCLNCMAQL	LQAMCNLCSIAKLEF
-116	C	RHPECFVCADCNLNL	LNLNCDACVFCEPHR
-116	C	VKGECLYCFVTLCDG	GDCLTVFCYLCEGKV
-116	C	AFYRGADCCVLVFDV	VDFVLVCCDAGRYFA
-116	C	IPLYIPQCGECKFCL	LCFKCEGCQPIYLPI
-116	C	VRKESESCDCLQGFQ	QFGQLCDCSESEKRV
-116	C	VRKESESCDCLQGFQ	QFGQLCDCSESEKRV
-116	C	TVTVGQACNPSACRA	ARCASPNCAQGVTVT
-116	C	DERFGSYCPTTCGIA	AIGCTTPCYSGFRED
-116	C	KGPRAEVCADCSAPD	DPASCDACVEARPGK
-116	C	PVSFDKACEFAGFQC	CQFGAFECAKDFSVP
-116	C	EGPRCEQCQPGYYGD	DGYYGPQCQECRPGE
-116	C	PRDKLAACLEGNCAE	EACNGELCAALKDRP
-116	C	FHETLDCCGSSTLTA	ATLTSSGCCDLTEHF
-116	C	VKGLKEQCTGGCCPA	APCCGGTCQEKLGKV
-116	C	LREGYTVCVDCQPPA	APPQCDVCVTYGERL
-116	C	TFHETLDCCGSSTLT	TLTSSGCCDLTEHFT
-116	C	LARQWCNCAFLESSA	ASSELFACNCWQRAL
-116	C	MTYVRETCGCCDCEK	KECDCCGCTERVYTM
-116	C	YHPEEFVCSQCGKVL	LVKGCQSCVFEEPHY
-116	C	SPHVCRRCNCESDFT	TFDSECNCRRCVHPS
-116	C	HVCRRCNCESDFTDG	GDTFDSECNCRRCVH
-116	C	FHMKCYKCEDCGKPL	LPKGCDECKYCKMHF
-116	C	DKRQAHLCVLASNCD	DCNSALVCLHAQRKD
-116	C	LYELKQACANCEYEL	LEYECNACAQKLEYL
-116	C	EAVPRATCCPDVQPE	EPQVDPCCTARPVAE
-116	C	GRCVDGRCVCNPGFT	TFGPNCVCRGDVCRG
-116	C	CVDGRCVCNPGFTGE	EGTFGPNCVCRGDVC
-116	C	WHRKHFVCEGCEQLL	LLQECGECVFHKRHW
-116	C	ECYVCTDCGTNLKQK	KQKLNTGCDTCVYCE
-116	C	YHPDHFNCANCGKEL	LEKGCNACNFHDPHY
-116	C	GDEGCGACGGVQEEL	LEEQVGGCAGCGEDG
-116	C	RGGYTCVCPDGFLLD	DLLFGDPCVCTYGGR
-116	C	FIKKFVLCPECENPE	EPNECEPCLVFKKIF
-116	C	RLGNNEACSSCHCSP	PSCHCSSCAENNGLR
-116	C	NNEACSSCHCSPVGS	SGVPSCHCSSCAENN
-116	C	IGQYTCDCGTDKTSG	GSTKDTGCDCTYQGI
-116	C	GFNVDKKCQCDELCS	SCLEDCQCKKDVNFG
-116	C	ESLWVKSCSFTAACC	CCAATFSCSKVWLSE
-116	C	RTPWKKCCFSGDGEY	YEGDGSFCCKKWPTR
-116	C	QGRGRWKCDPVDQCQ	QCQDVPDCKWRGRGQ
-116	C	CRDKFSKCGVMASSG	GSSAMVGCKSFKDRC
-116	C	TCEMCQTCLGVCAEH	HEACVGLCTQCMECT
-116	C	NVDKKCQCDELCSYY	YYSCLEDCQCKKDVN
-116	C	SDVDGVTCEDIDECA	ACEDIDECTVGDVDS
-116	C	WHDTCFRCAKCLHPL	LPHLCKACRFCTDHW
-116	C	KVGTGEPCCDWVGDE	EDGVWDCCPEGTGVK
-116	C	VGTGEPCCDWVGDEG	GEDGVWDCCPEGTGV
-116	C	KLPMCDKCGTGIVGV	VGVIGTGCKDCMPLK
-116	C	HAVVCQGCHNAIDPE	EPDIANHCGQCVVAH
-116	C	MCDTTARCHPGTGVD	DVGTGPHCRATTDCM
-116	C	EQRLQESCSVCLAGL	LGALCVSCSEQLRQE
-116	C	LQESCSVCLAGLDGF	FGDLGALCVSCSEQL
-116	C	TNKAEQCCEETASSI	ISSATEECCQEAKNT
-116	C	AVEDQYYCVDCYKNF	FNKYCDVCYYQDEVA
-116	C	AGYTGLRCEACAPGH	HGPACAECRLGTYGA
-116	C	CKDGRCVCDPGYTGE	EGTYGPDCVCRGDKC
-116	C	WGHPCEMCPAQPHPC	CPHPQAPCMECPHGW
-116	C	NTRGGYTCVCPDGFL	LFGDPCVCTYGGRTN
-116	C	YHTQRLECIDNDECA	ACEDNDICELRQTHY
-116	C	ACHTQGRCEEGQCVC	CVCQGEECRGQTHCA
-116	C	QGQTCEMCQTCLGVC	CVGLCTQCMECTQGQ
-116	C	PGSFICECSSESTLD	DLTSESSCECIFSGP
-116	C	GPEQLPDCLKGCDVV	VVDCGKLCDPLQEPG
-116	C	KEVVCTNCPTGTTGK	KGTTGTPCNTCVVEK
-116	C	PKTKEVVCTNCPTGT	TGTPCNTCVVEKTKP
-116	C	KGTWEELCNSCEMEN	NEMECSNCLEEWTGK
-116	C	WEELCNSCEMENEVL	LVENEMECSNCLEEW
-116	C	KIGGSERCPRCSQAV	VAQSCRPCRESGGIK
-116	C	GRQFARSCYQDPVTL	LTVPDQYCSRAFQRG
-116	C	RLRSSEVCADCSGPD	DPGSCDACVESSRLR
-116	C	VAPNRCACTYGFTGP	PGTFGYTCACRNPAV
-116	C	EGRVGRHCECSTDEV	VEDTSCECHRGVRGE
-116	C	RCIACKLCEAICPAQ	QAPCIAECLKCAICR
-116	C	GTGVDYTCECASGYQ	QYGSACECTYDVGTG
-116	C	TCEDIDECALPTGGH	HGGTPLACEDIDECT
-116	C	NRLVTSPCCIVTSTY	YTSTVICCPSTVLRN
-116	C	RRPDGEGCVDENECQ	QCENEDVCGEGDPRR
-116	C	RLVTSPCCIVTSTYG	GYTSTVICCPSTVLR
-116	C	RVGRHCECSTDEVNS	SNVEDTSCECHRGVR
-116	C	TNILSKCCESASEDC	CDESASECCKSLINT
-116	C	NNVVGRLCNECADGS	SGDACENCLRGVVNN
-116	C	VRKEAESCDCLQGFQ	QFGQLCDCSEAEKRV
-116	C	VRKEAESCDCLQGFQ	QFGQLCDCSEAEKRV
-116	C	VRKEAESCDCLQGFQ	QFGQLCDCSEAEKRV
-116	E	GYTGRRCESCAPGYE	EYGPACSECRRGTYG
-116	E	RVTKCCTESLVNRRP	PRRNVLSETCCKTVR
-116	E	FFRLGNNEACSSCHC	CHCSSCAENNGLRFF
-116	E	FVLCPECENPETDLH	HLDTEPNECEPCLVF
-116	E	HMKCYKCEDCGKPLS	SLPKGCDECKYCKMH
-116	E	KEKVAQLEAQCQEPC	CPEQCQAELQAVKEK
-116	E	HRKHFVCEGCEQLLS	SLLQECGECVFHKRH
-116	E	LEGAPYCEGCYTDTL	LTDTYCGECYPAGEL
-116	E	DVDGVTCEDIDECAL	LACEDIDECTVGDVD
-116	E	GYTGLRCEACAPGHF	FHGPACAECRLGTYG
-116	E	SPGSFICECSSESTL	LTSESSCECIFSGPS
-116	E	VSFDKACEFAGFQCQ	QCQFGAFECAKDFSV
-116	E	EELCNSCEMENEVLK	KLVENEMECSNCLEE
-116	E	TGVDYTCECASGYQG	GQYGSACECTYDVGT
-116	E	GRVGRHCECSTDEVN	NVEDTSCECHRGVRG
-116	E	LPGLFRCECEIGYEL	LEYGIECECRFLGPL
-116	F	SCRAQDEFECANGEC	CEGNACEFEDQARCS
-116	F	RRFSDTCFLDTDGQA	AQGDTDLFCTDSFRR
-116	F	SFDKACEFAGFQCQI	IQCQFGAFECAKDFS
-116	H	NLFSTKCHGCDFPVE	EVPFDCGHCKTSFLN
-116	H	CDTTARCHPGTGVDY	YDVGTGPHCRATTDC
-116	K	SVNARCQKICDQWDN	NDWQDCIKQCRANVS
-116	K	KDGEIYCKGCYAKNF	FNKAYCGKCYIEGDK
-116	K	DTCFRCAKCLHPLAN	NALPHLCKACRFCTD
-116	K	EQLPDCLKGCDVVVI	IVVVDCGKLCDPLQE
-116	M	AWGHPCEMCPAQPHP	PHPQAPCMECPHGWA
-116	M	KFSKCGVMASSGLCQ	QCLGSSAMVGCKSFK
-116	Q	AQLEAQCQEPCKDTV	VTDKCPEQCQAELQA
-116	Q	EPETGACQGCQHHTE	ETHHQCGQCAGTEPE
-116	Q	VQGPKCDQCSLGTFS	SFTGLSCQDCKPGQV
-116	Q	TEGPRCEQCQPGYYG	GYYGPQCQECRPGET
-116	Q	VNLIGKYQCACNPGY	YGPNCACQYKGILNV
-116	Q	PSVNARCQKICDQWD	DWQDCIKQCRANVSP
-116	Q	ACEFAGFQCQIQFGP	PGFQIQCQFGAFECA
-116	Q	FNVDKKCQCDELCSY	YSCLEDCQCKKDVNF
-116	Q	GQTCEMCQTCLGVCA	ACVGLCTQCMECTQG
-116	Q	DELCSYYQSCCTDYT	TYDTCCSQYYSCLED
-116	Q	QFARSCYQDPVTLQL	LQLTVPDQYCSRAFQ
-116	Q	KNHAVVCQGCHNAID	DIANHCGQCVVAHNK
-116	Q	CVDENECQTKPGICE	ECIGPKTQCENEDVC
-116	Y	LDERFGSYCPTTCGI	IGCTTPCYSGFREDL
-116	Y	QCDELCSYYQSCCTD	DTCCSQYYSCLEDCQ
-116	Y	CDELCSYYQSCCTDY	YDTCCSQYYSCLEDC
-116	Y	RQFARSCYQDPVTLQ	QLTVPDQYCSRAFQR
-116.1	C	SCAAGDSCTCAGSCK	KCSGACTCSDGAACS
-116.1	C	RGVSVDECVLCAQAF	FAQACLVCEDVSVGR
-116.1	C	EEDGDLQCLCVKTTS	STTKVCLCQLDGDEE
-116.1	C	LLGNVLVCVLAHHFG	GFHHALVCVLVNGLL
-116.1	C	ITNDCEQCVCNAGRW	WRGANCVCQECDNTI
-116.1	C	EEDGDLQCLCVKTTS	STTKVCLCQLDGDEE
-116.1	C	ITMACGSCSNENALK	KLANENSCSGCAMTI
-116.1	C	MATHGQTCARPMCIP	PICMPRACTQGHTAM
-116.1	C	HRAGDWQCPNPGCGN	NGCGPNPCQWDGARH
-116.1	C	VHPTDKFCNKDCPGT	TGPCDKNCFKDTPHV
-116.1	C	KTHTCPPCPAPELLG	GLLEPAPCPPCTHTK
-116.1	C	CCVECPPCPAPPVAG	GAVPPAPCPPCEVCC
-116.1	C	SALNKAWCVNCFACS	SCAFCNVCWAKNLAS
-116.1	C	PTGTCAACITGDNRS	SRNDGTICAACTGTP
-116.1	C	PHPVKGECLYCFVTL	LTVFCYLCEGKVPHP
-116.1	C	RLTASSTCGLNGPQP	PQPGNLGCTSSATLR
-116.1	C	EEFVCSQCGKVLEEG	GEELVKGCQSCVFEE
-116.1	C	SDPRSNLCALCIGDE	EDGICLACLNSRPDS
-116.1	C	QNIYNACCTLRIDFS	SFDIRLTCCANYINQ
-116.1	C	CEVFPGVCKNGLCVN	NVCLGNKCVGPFVEC
-116.1	C	VDCVSGVCVQTETVL	LVTETQVCVGSVCDV
-116.1	C	SASECLPCDCNGRSQ	QSRGNCDCPLCESAS
-116.1	C	SVDECVLCAQAFGQR	RQGFAQACLVCEDVS
-116.1	C	TVISYECCPGYEKVP	PVKEYGPCCEYSIVT
-116.1	C	QEDACYNCGRGGHIA	AIHGGRGCNYCADEQ
-116.1	C	KADDKETCFAEEGKK	KKGEEAFCTEKDDAK
-116.1	C	AETSQQLCCQKFEKI	IKEFKQCCLQQSTEA
-116.1	C	PPCGPVNCNEKIVVL	LVVIKENCNVPGCPP
-116.1	C	QFCQPCPCPLPHLAN	NALHPLPCPCPQCFQ
-116.1	C	MGATCHACIGGTNVR	RVNTGGICAHCTAGM
-116.1	C	AKITFPGCFTNTCCS	SCCTNTFCGPFTIKA
-116.1	C	YQGCEALCCPEPKLN	NLKPEPCCLAECGQY
-116.1	C	VSDRVTKCCTESLVN	NVLSETCCKTVRDSV
-116.1	C	GTCERCSCHGHSEAC	CAESHGHCSCRECTG
-116.1	C	CEDGSHTCAPAGQAR	RAQGAPACTHSGDEC
-116.1	C	TLFGDKLCTVATLRE	ERLTAVTCLKDGFLT
-116.1	C	AHESEIYCKVCYGRR	RRGYCVKCYIESEHA
-116.1	C	IHFLKQGCGEDKICQ	QCIKDEGCGQKLFHI
-116.1	C	RCDGDFDCEDRTDEA	AEDTRDECDFDGDCR
-116.1	C	PPDDGNLCRFYKHNA	ANHKYFRCLNGDDPP
-116.1	C	DEDKGPPCGPVNCNE	ENCNVPGCPPGKDED
-116.1	C	IGYSGLSCESCDAHF	FHADCSECSLGSYGI
-116.1	C	ELRIRKLCLNICVGE	EGVCINLCLKRIRLE
-116.1	C	NAQKLPMCDKCGTGI	IGTGCKDCMPLKQAN
-116.1	C	NHSKQECCCALKGEG	GEGKLACCCEQKSHN
-116.1	C	ITGVKTTCLCPNFVN	NVFNPCLCTTKVGTI
-116.1	C	GYTVCVDCQPPAMNS	SNMAPPQCDVCVTYG
-116.1	C	FVYRNSLCIENSCIA	AICSNEICLSNRYVF
-116.1	C	INYNCEICGNYTYRG	GRYTYNGCIECNYNI
-116.1	C	SCDKTHTCPPCPAPE	EPAPCPPCTHTKDCS
-116.1	C	NEQPTGTCAACITGD	DGTICAACTGTPQEN
-116.1	C	RVFIMDSCDELIPEY	YEPILEDCSDMIFVR
-116.1	C	EDMAELTCLNEASVL	LVSAENLCTLEAMDE
-116.1	C	EDMAELTCLNEASVL	LVSAENLCTLEAMDE
-116.1	C	MKATATSCRPCPCPY	YPCPCPRCSTATAKM
-116.1	C	TLPGGNQCIVPICRH	HRCIPVICQNGGPLT
-116.1	C	TLPGGNQCIVPICRN	NRCIPVICQNGGPLT
-116.1	C	TATSCRPCPCPYIDA	ADIYPCPCPRCSTAT
-116.1	C	EPQDIECCGALEYYD	DYYELAGCCEIDQPE
-116.1	C	VVCEATQCPDTRVRV	VRVRTDPCQTAECVV
-116.1	C	MVFCSVECKKRMSXX	XXSMRKKCEVSCFVM
-116.1	C	IPRRACGCAAAPDVK	KVDPAAACGCARRPI
-116.1	C	AAYAGSLCGLCGNYN	NYNGCLGCLSGAYAA
-116.1	C	FLRPDGTCTLCENAL	LANECLTCTGDPRLF
-116.1	C	SVRGYVSCALGCPYE	EYPCGLACSVYGRVS
-116.1	C	CLLEPRKCAPGTCQN	NQCTGPACKRPELLC
-116.1	C	HSKQECCCALKGEGW	WGEGKLACCCEQKSH
-116.1	C	RGLGKYICQKCHAII	IIAHCKQCIYKGLGR
-116.1	C	YGCGGGGCGACTVMI	IMVTCAGCGGGGCGY
-116.1	C	AAADPHECYAKVFDE	EDFVKAYCEHPDAAA
-116.1	C	GQMMSCTCLGNGKGE	EGKGNGLCTCSMMQG
-116.1	C	VSSLREQCTAGAGCC	CCGAGATCQERLSSV
-116.1	C	PSEAKMSCMDNKDGS	SGDKNDMCSMKAESP
-116.1	C	VSQVDTICECLLEHE	EHELLCECITDVQSV
-116.1	C	HSSYTCICGSGENSA	ASNEGSGCICTYSSH
-116.1	C	SCADPTGCGTGPDAR	RADPGTGCGTPDACS
-116.1	C	GRAWGHPCEMCPAQP	PQAPCMECPHGWARG
-116.1	C	DNDPIDVCEIGSKVC	CVKSGIECVDIPDND
-116.1	C	YNTAGFYCDRCKDGF	FGDKCRDCYFGATNY
-116.1	C	ECFMCSDCGLNLKQR	RQKLNLGCDSCMFCE
-116.1	C	VVSLTEACCAEGADP	PDAGEACCAETLSVV
-116.1	C	TLQLACVCDPGYIGS	SGIYGPDCVCALQLT
-116.1	C	CVSGRCICNEGYSGE	EGSYGENCICRGSVC
-116.1	C	GLGGIISCGTTHTAL	LATHTTGCSIIGGLG
-116.1	C	PKFQGQTCEMCQTCL	LCTQCMECTQGQFKP
-116.1	C	DYLCEDGCQNNCPAC	CAPCNNQCGDECLYD
-116.1	C	KAPDAGGCLHADPDL	LDPDAHLCGGADPAK
-116.1	C	ATLCPKTCPGNLVYL	LYVLNGPCTKPCLTA
-116.1	C	QAHGDEGCGACGGVQ	QVGGCAGCGEDGHAQ
-116.1	C	WDECRGSCPTCPEDR	RDEPCTPCSGRCEDW
-116.1	C	GGLRCDRCEPGFWNF	FNWFGPECRDCRLGG
-116.1	C	TEKEVLTCILCQEEQ	QEEQCLICTLVEKET
-116.1	C	HSLVGKHCEDGICTV	VTCIGDECHKGVLSH
-116.1	C	WSGQTAICDNGAGYC	CYGAGNDCIATQGSW
-116.1	C	EGEHCDVCKEGFYDL	LDYFGEKCVDCHEGE
-116.1	C	PSVETLGCTSVICSD	DSCIVSTCGLTEVSP
-116.1	C	YRKFAPVCSICENPI	IPNECISCVPAFKRY
-116.1	C	DKDGELYCKVCYAKN	NKAYCVKCYLEGDKD
-116.1	C	YHPDHFNCTHCGKEL	LEKGCHTCNFHDPHY
-116.1	C	GFKLLCQCLGFGSGH	HGSGFGLCQCLLKFG
-116.1	C	SGLSCESCDAHFTRV	VRTFHADCSECSLGS
-116.1	C	WHKDCFTCSNCKQVI	IVQKCNSCTFCDKHW
-116.1	C	EIDRLKNCGCLGASP	PSAGLCGCNKLRDIE
-116.1	C	WHEACFHCSQCRNSL	LSNRCQSCHFCAEHW
-116.1	C	SLDAHEICLQDIQLD	DLQIDQLCIEHADLS
-116.1	C	TGKRCELCDDGYFGD	DGFYGDDCLECRKGT
-116.1	C	DNTDGAHCERCRENF	FNERCRECHAGDTND
-116.1	C	TAESASECLPCDCNG	GNCDCPLCESASEAT
-116.1	C	VNACHLSCSALLQDN	NDQLLASCSLHCANV
-116.1	C	NKAWCVNCFACSTCN	NCTSCAFCNVCWAKN
-116.1	C	GLKYKPVCNQVECHP	PHCEVQNCVPKYKLG
-116.1	C	GLKYKPVCNQVECHP	PHCEVQNCVPKYKLG
-116.1	C	KSLGPNSCSANGPGL	LGPGNASCSNPGLSK
-116.1	C	EDFYCVTCHETKFAK	KAFKTEHCTVCYFDE
-116.1	C	DNCAPGLCPDWEAWD	DWAEWDPCLGPACND
-116.1	C	LCGFGAVCEPNAEGP	PGEANPECVAGFGCL
-116.1	C	AIHYALNCCGLAGGV	VGGALGCCNLAYHIA
-116.1	C	IHYALNCCGLAGGVE	EVGGALGCCNLAYHI
-116.1	C	ELDACKECTQGVQRE	ERQVGQTCEKCADLE
-116.1	C	PTVRRQECSIPVCGQ	QGCVPISCEQRRVTP
-116.1	C	GLTASCLCPATCRGA	AGRCTAPCLCSATLG
-116.1	C	ESGFKLLCQCLGFGS	SGFGLCQCLLKFGSE
-116.1	C	HCYRCEDCGGLLSEG	GESLLGGCDECRYCH
-116.1	C	PLDGHILCKTCNSAR	RASNCTKCLIHGDLP
-116.1	C	ADQKFGFCPMAAHEE	EEHAAMPCFGFKQDA
-116.1	C	RHYCGKCCLTYCFNK	KNFCYTLCCKGCYHR
-116.1	C	TVRCIKSCRPNDVTC	CTVDNPRCSKICRVT
-116.1	C	NLIGTYMCICGPGYQ	QYGPGCICMYTGILN
-116.1	C	CDNGSGLCKAGFAGD	DGAFGAKCLGSGNDC
-116.1	C	DMKNRLDCTQCLQHP	PHQLCQTCDLRNKMD
-116.1	C	GGSMCAKCVRDRIKR	RKIRDRVCKACMSGG
-116.1	C	NTPGDFECKCDEGYE	EYGEDCKCEFDGPTN
-116.1	C	LDRMKNSCIVCNMGH	HGMNCVICSNKMRDL
-116.1	C	CLKRHLVCNGDQDCL	LCDQDGNCVLHRKLC
-116.1	C	GPGVSGVCVCKSRYP	PYRSKCVCVGSVGPG
-116.1	C	VGDQCDNCPLEHNPD	DPNHELPCNDCQDGV
-116.1	C	DAGGKSWCPDCVQAE	EAQVCDPCWSKGGAD
-116.1	C	CCGVPCKCSGQRGDR	RDGRQGSCKCPVGCC
-116.1	C	AQAVCTRCKESADFW	WFDASEKCRTCVAQA
-116.1	C	RLPYGGQCRPCPCPE	EPCPCPRCQGGYPLR
-116.1	C	TKEGQWDCSACLVQN	NQVLCASCDWQGEKT
-116.1	C	IRGPDGVCIPCQPGE	EGPQCPICVGDPGRI
-116.1	C	EAIKCVACETPKPGT	TGPKPTECAVCKIAE
-116.1	C	EKVCLIGCGFSTGYG	GYGTSFGCGILCVKE
-116.1	C	CSNGTHMCSQHADCK	KCDAHQSCMHTGNSC
-116.1	C	INKAGCECLNESDEH	HEDSENLCECGAKNI
-116.1	C	SRRFSDTCFLDTDGQ	QGDTDLFCTDSFRRS
-116.1	C	ADIYSGCCTLKIEYA	AYEIKLTCCGSYIDA
-116.1	C	RESSKQGCYACSVVV	VVVSCAYCGQKSSER
-116.1	C	DANCNLICGDEYGPE	EPGYEDGCILNCNAD
-116.1	C	PEPPRFVCYCEGEES	SEEGECYCVFRPPEP
-116.1	C	INIPRRACGCAAAPD	DPAAACGCARRPINI
-116.1	C	ANAVCQRCQARFSPA	APSFRAQCRQCVANA
-116.1	C	EFCYQELCQLAAERR	RREAALQCLEQYCFE
-116.1	C	PHHVCELCNKGTGEV	VEGTGKNCLECVHHP
-116.1	C	LDRMKNSCIVCNMGH	HGMNCVICSNKMRDL
-116.1	C	EFYEALDCLCIPRSD	DSRPICLCDLAEYFE
-116.1	C	RVAHMEFCYQELCQL	LQCLEQYCFEMHAVR
-116.1	C	PNKTGTSCALDCGAG	GAGCDLACSTGTKNP
-116.1	C	IIGQKLGCCVIDVDD	DDVDIVCCGLKQGII
-116.1	C	LGPNNRSCVDVNECD	DCENVDVCSRNNPGL
-116.1	C	PQCEGLPCKSPPEIS	SIEPPSKCPLGECQP
-116.1	C	TGDGKHYCYPHFTCA	ACTFHPYCYHKGDGT
-116.1	C	SGDGRHYCYPHFTCA	ACTFHPYCYHRGDGS
-116.1	C	SGRHCERCAPGYYGN	NGYYGPACRECHRGS
-116.1	C	SGDGRHYCYPHFTCA	ACTFHPYCYHRGDGS
-116.1	C	PKGEDFYCVTCHETK	KTEHCTVCYFDEGKP
-116.1	C	FRCLRNACIECSVNQ	QNVSCEICANRLCRF
-116.1	C	PEDSTAICQCHRKKP	PKKRHCQCIATSDEP
-116.1	C	GFCFNILCVGETGIG	GIGTEGVCLINFCFG
-116.1	C	EEIYCKSCYGKKYGP	PGYKKGYCSKCYIEE
-116.1	C	KIWKLADCDCDGMLD	DLMGDCDCDALKWIK
-116.1	C	LGCTSVICSDKTGTL	LTGTKDSCIVSTCGL
-116.1	C	AASLCGLCGNYNQDP	PDQNYNGCLGCLSAA
-116.1	C	AGSLCGLCGNYNQDP	PDQNYNGCLGCLSGA
-116.1	C	CDIRTGQCECQPGIT	TIGPQCECQGTRIDC
-116.1	C	CYIGTHGCDTNAACR	RCAANTDCGHTGIYC
-116.1	C	KMDAGIICDVCTCEL	LECTCVDCIIGADMK
-116.1	C	EEVLCDSCIGNKQKA	AKQKNGICSDCLVEE
-116.1	C	FAPVCSICENPIIPR	RPIIPNECISCVPAF
-116.1	C	KSEGTYCCGPVPVRA	ARVPVPGCCYTGESK
-116.1	C	ISRLRRECPSDECGA	AGCEDSPCERRLRSI
-116.1	C	CSAEVCQCAEGKCPR	RPCKGEACQCVEASC
-116.1	C	CSAEVCQCAEGKCPR	RPCKGEACQCVEASC
-116.1	C	GGDTATCCAKWNTED	DETNWKACCTATDGG
-116.1	C	GKDCIGGCSDLVSLQ	QLSVLDSCGGICDKG
-116.1	C	SPNAQVACDHCLKEA	AEKLCHDCAVQANPS
-116.1	C	LVLDNCLCVNGEIEG	GEIEGNVCLCNDLVL
-116.1	C	LQGDRDLCSLDTQDL	LDQTDLSCLDRDGQL
-116.1	C	KLSVTSTCGLHKPEP	PEPKHLGCTSTVSLK
-116.1	C	GADIYSGCCTLKIEY	YEIKLTCCGSYIDAG
-116.1	C	YQCVADNCHSHAKML	LMKAHSHCNDAVCQY
-116.1	C	DPDLGVLCPTGCQLQ	QLQCGTPCLVGLDPD
-116.1	C	CNRLTGECLKCIYNT	TNYICKLCEGTLRNC
-116.1	C	LTGECLKCIYNTAGF	FGATNYICKLCEGTL
-116.1	C	DKYRHPECFVCADCN	NCDACVFCEPHRYKD
-116.1	C	HSVEECRCPIGYSGL	LGSYGIPCRCEEVSH
-116.1	C	CNIETGRCVCKDNVE	EVNDKCVCRGTEINC
-116.1	C	IETGRCVCKDNVEGF	FGEVNDKCVCRGTEI
-116.1	C	DPMDPDACDPHTGQC	CQGTHPDCADPDMPD
-116.1	C	GQCLDGRCVCEDGYS	SYGDECVCRGDLCQG
-116.1	C	CLDGRCVCEDGYSGE	EGSYGDECVCRGDLC
-116.1	C	QGLFGVKCEACHQFI	IFQHCAECKVGFLGQ
-116.1	C	ERTVRKICALDDNVC	CVNDDLACIKRVTRE
-116.1	C	FQCTFEGCGKRFSLD	DLSFRKGCGEFTCQF
-116.1	C	LWCSGRVCCEGMLIQ	QILMGECCVRGSCWL
-116.1	C	ETLDKYNCDFCVHGN	NGHVCFDCNYKDLTE
-116.1	C	SDNCRDLCGIVASKA	AKSAVIGCLDRCNDS
-116.1	C	GVQMGNACWELYCLE	ELCYLEWCANGMQVG
-116.1	C	ACGPDATCVNRPDGR	RGDPRNVCTADPGCA
-116.1	C	RYATTGKCELENCQP	PQCNELECKGTTAYR
-116.1	C	FIQQGIRCNCVCPGT	TGPCVCNCRIGQQIF
-116.1	C	QQGIRCNCVCPGTVD	DVTGPCVCNCRIGQQ
-116.1	C	AVMKSLLCLPSSISC	CSISSPLCLLSKMVA
-116.1	C	IHCVSSLCKAYFREL	LERFYAKCLSSVCHI
-116.1	C	VDCAVLDCEDGVAAN	NAAVGDECDLVACDV
-116.1	C	GCIFLDSCTGVVQNN	NNQVVGTCSDLFICG
-116.1	C	TCDITFACVSDPKAA	AAKPDSVCAFTIDCT
-116.1	C	LEKYSEKCHDFQCAL	LACQFDHCKESYKEL
-116.1	C	TEICQRACKLAIRES	SERIALKCARQCIET
-116.1	C	CETGVHRCGEGQVCH	HCVQGEGCRHVGTEC
-116.1	C	KEIKLLVCNIDGCLT	TLCGDINCVLLKIEK
-116.1	C	QGHSGAQCITCSYKA	AKYSCTICQAGSHGQ
-116.1	C	GLEELYRCCMLFVDD	DDVFLMCCRYLEELG
-116.1	C	LEELYRCCMLFVDDM	MDDVFLMCCRYLEEL
-116.1	C	NSRQSRVCRDCFLTQ	QTLFCDRCVRSQRSN
-116.1	C	KFYSEKECREYCGVP	PVGCYERCEKESYFK
-116.1	C	MTEEPLMCAYCVTEP	PETVCYACMLPEETM
-116.1	C	LAARQEHCGCYTLLV	VLLTYCGCHEQRAAL
-116.1	C	FTQHHTSCIDNNECT	TCENNDICSTHHQTF
-116.1	C	YLGAICSCTCFGGQR	RQGGFCTCSCIAGLY
-116.1	C	ECSIRNMCLNGMCIN	NICMGNLCMNRISCE
-116.1	C	ECTTTNMCLNGMCIN	NICMGNLCMNTTTCE
-116.1	C	SGRFFILCGLGGIIS	SIIGGLGCLIFFRGS
-116.1	C	YAPRCSVCSEPIMPE	EPMIPESCVSCRPAY
-116.1	C	ARQEHCGCYTLLVEN	NEVLLTYCGCHEQRA
-116.1	C	XMTERFDCHHCNESL	LSENCHHCDFRETMX
-116.1	C	PTQAKGLCGSCNKPI	IPKNCSGCLGKAQTP
-116.1	C	TTHTCPRCPEPKSCD	DCSKPEPCRPCTHTT
-116.1	C	NKAWCVSCFSCSTCN	NCTSCSFCSVCWAKN
-116.1	C	CETASATCPVVHKDG	GDKHVVPCTASATEC
-116.1	C	YRNMLIDCENQCVII	IIVCQNECDILMNRY
-116.1	C	KKALQYACGNALVCD	DCVLANGCAYQLAKK
-116.1	C	AQHEKMLCDTWCIEA	AEICWTDCLMKEHQA
-116.1	C	NEPGKFSCMCPQGYQ	QYGQPCMCSFKGPEN
-116.1	C	DHFNCTHCGKELTAE	EATLEKGCHTCNFHD
-116.1	C	LREDRRMCKDEDECE	ECEDEDKCMRRDERL
-116.1	C	YIPQCGECKFCLNPK	KPNLCFKCEGCQPIY
-116.1	C	QTIRGQYCDICTAAN	NAATCIDCYQGRITQ
-116.1	C	VPQFPRACTEAEFAC	CAFEAETCARPFQPV
-116.1	C	DCSSRGLCVDGECVC	CVCEGDVCLGRSSCD
-116.1	C	WVCPNPSCGNMNFAR	RAFNMNGCSPNPCVW
-116.1	C	QPVCESGCLNGGRCV	VCRGGNLCGSECVPQ
-116.1	C	IKLFQECCPHSTDRV	VRDTSHPCCEQFLKI
-116.1	C	ISLREALCGCTVNVP	PVNVTCGCLAERLSI
-116.1	C	PDITGTSCVDLNECN	NCENLDVCSTGTIDP
-116.1	C	CDPNSGSCYCKRLVT	TVLRKCYCSGSNPDC
-116.1	C	NTKGSFICHCDMGYS	SYGMDCHCIFSGKTN
-116.1	C	YAKKCAGCTNPISGL	LGSIPNTCGACKKAY
-116.1	C	KCSQEDHCLTSDLED	DELDSTLCHDEQSCK
-116.1	C	SLCIENSCIAAHDKR	RKDHAAICSNEICLS
-116.1	C	CDLNPNICLSGTCEN	NECTGSLCINPNLDC
-116.1	C	PRLAENFCVCHLATG	GTALHCVCFNEALRP
-116.1	C	LRNACIECSVNQNSI	ISNQNVSCEICANRL
-116.1	C	EDIAKRTCEEHQLCV	VCLQHEECTRKAIDE
-116.1	C	LGEYERHCDSINSDF	FDSNISDCHREYEGL
-116.1	C	HVGSGLECPVCKDDY	YDDKCVPCELGSGVH
-116.1	C	WCVSCFSCSTCNSKL	LKSNCTSCSFCSVCW
-116.1	C	RSNLCALCIGDEQGE	EGQEDGICLACLNSR
-116.1	C	QCEDIDECEVFPGVC	CVGPFVECEDIDECQ
-116.1	C	VSLTEACCAEGADPD	DPDAGEACCAETLSV
-116.1	C	HARRGSLCATCGLPV	VPLGCTACLSGRRAH
-116.1	C	GQCRPCPCPEGPGSQ	QSGPGEPCPCPRCQG
-116.1	C	AVGDRRQCVPTEPCE	ECPETPVCQRRDGVA
-116.1	C	VLKVVKQCCGTDGVE	EVGDTGCCQKVVKLV
-116.1	C	NQHIPQYCGSCWAHA	AHAWCSGCYQPIHQN
-116.1	C	QGCERCDCHALGSTN	NTSGLAHCDCRECGQ
-116.1	C	DRLKNCGCLGASPNL	LNPSAGLCGCNKLRD
-116.1	C	NTLGSYRCSCASGFL	LFGSACSCRYSGLTN
-116.1	C	LGSYRCSCASGFLLA	ALLFGSACSCRYSGL
-116.1	C	SPCLGVQCAFGATCA	ACTAGFACQVGLCPS
-116.1	C	VNELCGRCHQPLARA	ARALPQHCRGCLENV
-116.1	C	RVPLDVACARGCLDE	EDLCGRACAVDLPVR
-116.1	C	ELANSPDCPQMCAYK	KYACMQPCDPSNALE
-116.1	C	RRAYCEGCYVATLEK	KELTAVYCGECYARR
-116.1	C	PSGGGRSCVGETTES	SETTEGVCSRGGGSP
-116.1	C	PLGKCVHCVPLEPFD	DFPELPVCHVCKGLP
-116.1	C	WHPGCFRCELCDVEL	LEVDCLECRFCGPHW
-116.1	C	KGCDECFCSGVSNRC	CRNSVGSCFCEDCGK
-116.1	C	GRAWNKPCEQCPIPS	SPIPCQECPKNWARG
-116.1	C	SGQIAPSCGSRSIQH	HQISRSGCSPAIQGS
-116.1	C	SAEYQALCSSGPGMT	TMGPGSSCLAQYEAS
-116.1	C	GSRSIQHCNIRCMNG	GNMCRINCHQISRSG
-116.1	C	VEHSARLCQPEGIHI	IHIGEPQCLRASHEV
-116.1	C	QEVVCDECPNVKLVN	NVLKVNPCEDCVVEQ
-116.1	C	AESSDTLCPRCAEVV	VVEACRPCLTDSSEA
-116.1	C	RAQDEFECANGECIN	NICEGNACEFEDQAR
-116.1	C	QGINVCLCQSYAKNM	MNKAYSQCLCVNIGQ
-116.1	C	VKNHAVVCQGCHNAI	IANHCGQCVVAHNKV
-116.1	C	GLKYKPVCNQVECHP	PHCEVQNCVPKYKLG
-116.1	C	SPQNLLSCDTHQQQG	GQQQHTDCSLLNQPS
-116.1	C	PKDNGDVCQDCIQMV	VMQICDQCVDGNDKP
-116.1	C	TLCSAEVCQCAEGKC	CKGEACQCVEASCLT
-116.1	C	TLCSAEVCQCAEGKC	CKGEACQCVEASCLT
-116.1	C	GGYYCNVCDCVVKDS	SDKVVCDCVNCYYGG
-116.1	C	QENRQWQCDQEPCLV	VLCPEQDCQWQRNEQ
-116.1	C	WGETCKGCAEKSDYI	IYDSKEACGKCTEGW
-116.1	C	KGYIGTHCGQPVCES	SECVPQGCHTGIYGK
-116.1	C	LVLFCESCDTLTCRD	DRCTLTDCSECFLVL
-116.1	C	LCEFIEDCEHTVLAT	TALVTHECDEIFECL
-116.1	C	DQPWHADCFVCVTCS	SCTVCVFCDAHWPQD
-116.1	C	LSRFSSACDVGGCTG	GTCGGVDCASSFRSL
-116.1	C	DACRGMLCGFGAVCE	ECVAGFGCLMGRCAD
-116.1	C	IEASAKTCDGVQCAF	FACQVGDCTKASAEI
-116.1	C	ACSDTGACTPARSFL	LFSRAPTCAGTDSCA
-116.1	C	PPTVLVICGPGNNGG	GGNNGPGCIVLVTPP
-116.1	C	DRGLYEDCSSCFQAM	MAQFCSSCDEYLGRD
-116.1	C	GAICSCTCFGGQRGW	WGRQGGFCTCSCIAG
-116.1	C	SCDTPPPCPRCPAPE	EPAPCRPCPPPTDCS
-116.1	C	FGKQGFQCQVCCFVV	VVFCCVQCQFGQKGF
-116.1	C	FGKQGFQCQVCCFVV	VVFCCVQCQFGQKGF
-116.1	C	PKREREQCCYNCGKP	PKGCNYCCQERERKP
-116.1	C	QGHDVGFCCLGTTRG	GRTTGLCCFGVDHGQ
-116.1	C	GHDVGFCCLGTTRGK	KGRTTGLCCFGVDHG
-116.1	C	RGSLCATCGLPVTGR	RGTVPLGCTACLSGR
-116.1	C	YSGKFCECDNFNCDR	RDCNFNDCECFKGSY
-116.1	C	GVLCPTGCQLQEALL	LLAEQLQCGTPCLVG
-116.1	C	VEGVCPFCGYEEARG	GRAEEYGCFPCVGEV
-116.1	C	TPPKLHTCEKCSTSI	ISTSCKECTHLKPPT
-116.1	C	SEPQDIECCGALEYY	YYELAGCCEIDQPES
-116.1	C	RLPHSVTCSLCGEVD	DVEGCLSCTVSHPLR
-116.1	C	HSVTCSLCGEVDQNE	ENQDVEGCLSCTVSH
-116.1	C	STERPFKCEKCEAAF	FAAECKECKFPRETS
-116.1	C	MPHNYSRCYTCQVSN	NSVQCTYCRSYNHPM
-116.1	C	TPPPCPRCPAPELLG	GLLEPAPCRPCPPPT
-116.1	C	GHHCCLKCFDKFCAN	NACFKDFCKLCCHHG
-116.1	C	EDLEDGTCRVTYCPT	TPCYTVRCTGDELDE
-116.1	C	ACGNALVCDNVEDAR	RADEVNDCVLANGCA
-116.1	C	EACNPNACRASGRGL	LGRGSARCANPNCAE
-116.1	C	HNTMGRNCEQCKPFY	YFPKCQECNRGMTNH
-116.1	C	RNGPVRLCRLCQCSD	DSCQCLRCLRVPGNR
-116.1	C	SLEGAPYCEGCYTDT	TDTYCGECYPAGELS
-116.1	C	GAPYCEGCYTDTLEK	KELTDTYCGECYPAG
-116.1	C	GVQIGNACWELYCLE	ELCYLEWCANGIQVG
-116.1	C	GVQIGNACWELYCLE	ELCYLEWCANGIQVG
-116.1	C	GVQIGNACWELYCLE	ELCYLEWCANGIQVG
-116.1	C	GVQIGNACWELYCLE	ELCYLEWCANGIQVG
-116.1	C	SQGPHHVCELCNKGT	TGKNCLECVHHPGQS
-116.1	C	CVLNSLLCDNGQCRN	NRCQGNDCLLSNLVC
-116.1	C	AVACTFSCMMKFTVK	KVTFKMMCSFTCAVA
-116.1	C	ASVDSHFCHLAWVNT	TNVWALHCFHSDVSA
-116.1	C	TVLECYNCGCRNVFL	LFVNRCGCNYCELVT
-116.1	C	EESGQCWCQPGVTGK	KGTVGPQCWCQGSEE
-116.1	C	REQCCYNCGKPGHLA	ALHGPKGCNYCCQER
-116.1	C	STRNPDGCLKCFCMG	GMCFCKLCGDPNRTS
-116.1	C	NGGDGLVCARHLKLF	FLKLHRACVLGDGGN
-116.1	C	SRTSFSPCVPQCQTQ	QTQCQPVCPSFSTRS
-116.1	C	FSPCVPQCQTQGSYG	GYSGQTQCQPVCPSF
-116.1	C	YCNPGDVCYYASRND	DNRSAYYCVDGPNCY
-116.1	C	EAERKENCPACSQLP	PLQSCAPCNEKREAE
-116.1	C	ADTCGTICHAADKLL	LLKDAAHCITGCTDA
-116.1	C	ADTCGTICHAADKLL	LLKDAAHCITGCTDA
-116.1	C	KYGGAEKCSRCGDSV	VSDGCRSCKEAGGYK
-116.1	C	KPDCIITCDGKNLTI	ITLNKGDCTIICDPK
-116.1	C	RCVDVDECAPPAEPC	CPEAPPACEDVDVCR
-116.1	C	LPACVVDCGTGYTKL	LKTYGTGCDVVCAPL
-116.1	C	PVEGMVFCSVECKKR	RKKCEVSCFVMGEVP
-116.1	C	SQQIVCHCRAGYTGL	LGTYGARCHCVIQQS
-116.1	C	TDYATGFCCHCQSKF	FKSQCHCCFGTAYDT
-116.1	C	DYATGFCCHCQSKFY	YFKSQCHCCFGTAYD
-116.1	C	AEGADPDCYDTRTSA	ASTRTDYCDPDAGEA
-116.1	C	LICGPNGCGKSSLFR	RFLSSKGCGNPGCIL
-116.1	C	EILPNLVCCSAKNLR	RLNKASCCVLNPLIE
-116.1	C	VHPGTAECCTKEGLE	ELGEKTCCEATGPHV
-116.1	C	HPGTAECCTKEGLER	RELGEKTCCEATGPH
-116.1	C	CVSVQHVCTIVSFRS	SRFSVITCVHQVSVC
-116.1	C	WHPEEFTCAYCKTSL	LSTKCYACTFEEPHW
-116.1	C	PCTLVRICDECNYGS	SGYNCEDCIRVLTCP
-116.1	C	TKVKCYRCGETGHVA	AVHGTEGCRYCKVKT
-116.1	C	GADLTEICQRACKLA	ALKCARQCIETLDAG
-116.1	C	GAQRMPLCDKCGSGI	IGSGCKDCLPMRQAG
-116.1	C	CKNKEKKCSYTEDAQ	QADETYSCKKEKNKC
-116.1	C	MGTSGEACRCKNNVV	VVNNKCRCAEGSTGM
-116.1	C	GEDSQAFCEKFSGQL	LQGSFKECFAQSDEG
-116.1	C	RCDGERDCPDGSDEA	AEDSGDPCDREGDCR
-116.1	C	VDDMADTCGTICHAA	AAHCITGCTDAMDDV
-116.1	C	VDDMADTCGTICHAA	AAHCITGCTDAMDDV
-116.1	C	AACLEGNCAEGLGTN	NTGLGEACNGELCAA
-116.1	C	GLCEDGVCVCDAGYS	SYGADCVCVGDECLG
-116.1	C	ERKCCVECPPCPAPP	PPAPCPPCEVCCKRE
-116.1	C	DQYYCVDCYKNFVAK	KAVFNKYCDVCYYQD
-116.1	C	NALCTVKCDEKVKVF	FVKVKEDCKVTCLAN
-116.1	C	SGLECPVCKDDYALG	GLAYDDKCVPCELGS
-116.1	C	MDGVGDQCDNCPLEH	HELPCNDCQDGVGDM
-116.1	C	EPNTCPRCSKKVYFA	AFYVKKSCRPCTNPE
-116.1	C	LAENFCVCHLATGDM	MDGTALHCVCFNEAL
-116.1	C	VCQDIDECTAGTHNC	CNHTGATCEDIDQCV
-116.1	C	CDNGAGYCSNPGIPI	IPIGPNSCYGAGNDC
-116.1	C	VERHQSACKDSDWPF	FPWDSDKCASQHREV
-116.1	C	WKCPNPTCENMNFSW	WSFNMNECTPNPCKW
-116.1	C	YINTLEQCNVCSKPI	IPKSCVNCQELTNIY
-116.1	C	LRGGRTQCLCKPGYA	AYGPKCLCQTRGGRL
-116.1	C	DQFKGKFCEIGSDDC	CDDSGIECFKGKFQD
-116.1	C	CDPVYGHCLNCQHNT	TNHQCNLCHGYVPDC
-116.1	C	PGYIGLSCQDCAPGY	YGPACDQCSLGIYGP
-116.1	C	GAEKCSRCGDSVYAA	AAYVSDGCRSCKEAG
-116.1	C	PERDLCGCYSVSSVL	LVSSVSYCGCLDREP
-116.1	C	IGTYMCICGPGYQRR	RRQYGPGCICMYTGI
-116.1	C	WHADCFVCVTCSKKL	LKKSCTVCVFCDAHW
-116.1	C	PGYTGRRCESCAPGY	YGPACSECRRGTYGP
-116.1	C	EACNPNACRASGRGL	LGRGSARCANPNCAE
-116.1	C	DRFVEGVCPFCGYEE	EEYGCFPCVGEVFRD
-116.1	C	GWNTCSSCFGDSTKS	SKTSDGFCSSCTNWG
-116.1	C	IRPICLPCTEGTTRA	ARTTGETCPLCIPRI
-116.1	C	VMRVRGPCSTYGCGS	SGCGYTSCPGRVRMV
-116.1	C	NYSLILKCNQIANEL	LENAIQNCKLILSYN
-116.1	C	ILPNLVCCSAKNLRD	DRLNKASCCVLNPLI
-116.1	C	LDAVESGCAMCEREQ	QERECMACGSEVADL
-116.1	C	PSDRYPQCLCLSPTY	YTPSLCLCQPYRDSP
-116.1	C	DRYPQCLCLSPTYEL	LEYTPSLCLCQPYRD
-116.1	C	PANKYPQCLCLSPTY	YTPSLCLCQPYKNAP
-116.1	C	NKYPQCLCLSPTYEL	LEYTPSLCLCQPYKN
-116.1	C	WQCDQEPCLVDPDMI	IMDPDVLCPEQDCQW
-116.1	C	WASPENPCLINECVR	RVCENILCPNEPSAW
-116.1	C	TMKVGEVCHITCKPE	EPKCTIHCVEGVKMT
-116.1	C	GVKKTFQCELCSYTC	CTYSCLECQFTKKVG
-116.1	C	XXMPKFYCDYCDTYL	LYTDCYDCYFKPMXX
-116.1	C	SCEDVDECEGNHRCQ	QCRHNGECEDVDECS
-116.1	C	ELGGKSPCYIDKDCD	DCDKDIYCPSKGGLE
-116.1	C	EQGFGAPCLKCKEKC	CKEKCKLCPAGFGQE
-116.1	C	IVDEKIFCCHGGLSP	PSLGGHCCFIKEDVI
-116.1	C	VDEKIFCCHGGLSPD	DPSLGGHCCFIKEDV
-116.1	C	IVDEKIFCCHGGLSP	PSLGGHCCFIKEDVI
-116.1	C	VDEKIFCCHGGLSPD	DPSLGGHCCFIKEDV
-116.1	C	IVDEKIFCCHGGLSP	PSLGGHCCFIKEDVI
-116.1	C	VDEKIFCCHGGLSPD	DPSLGGHCCFIKEDV
-116.1	C	WQCPNPGCGNQNFAW	WAFNQNGCGPNPCQW
-116.1	C	CISKGWRCDGERDCP	PCDREGDCRWGKSIC
-116.1	C	KICKSCKCSQEDHCL	LCHDEQSCKCSKCIK
-116.1	C	AKEDQLLCTDCYSNE	ENSYCDTCLLQDEKA
-116.1	C	CEFAGFQCQIQFGPH	HPGFQIQCQFGAFEC
-116.1	C	VENPDNYCFCTEKII	IIKETCFCYNDPNEV
-116.1	C	FTGEPNTCPRCSKKV	VKKSCRPCTNPEGTF
-116.1	C	LKCFDKFCANTCVEC	CEVCTNACFKDFCKL
-116.1	C	EACSSCHCSPVGSLS	SLSGVPSCHCSSCAE
-116.1	C	SRLLATLCSAEVCQC	CQCVEASCLTALLRS
-116.1	C	SRLLATLCSAEVCQC	CQCVEASCLTALLRS
-116.1	C	KWSSPPQCEGLPCKS	SKCPLGECQPPSSWK
-116.1	C	NFSWGSECCTRKTRI	IRTKRTCCESGWSFN
-116.1	C	GEVCHITCKPEYAYG	GYAYEPKCTIHCVEG
-116.1	C	CDLQEDACYNCGRGG	GGRGCNYCADEQLDC
-116.1	C	CQTCLGVCAEHKECV	VCEKHEACVGLCTQC
-116.1	C	GRGWGPHCEICPFQG	GQFPCIECHPGWGRG
-116.1	C	SCVDLNECNQAPKPC	CPKPAQNCENLDVCS
-116.1	C	TLEQCNVCSKPIMER	REMIPKSCVNCQELT
-116.1	C	LLCDNGQCRNTPGSF	FSGPTNRCQGNDCLL
-116.1	C	VGDKLPECEADDGCP	PCGDDAECEPLKDGV
-116.1	C	PHVLCHNCAVEFNFG	GFNFEVACNHCLVHP
-116.1	C	LREALCGCTVNVPTL	LTPVNVTCGCLAERL
-116.1	C	ACHSYNECVALEYRC	CRYELAVCENYSHCA
-116.1	C	GGGDTATCCAKWNTE	ETNWKACCTATDGGG
-116.1	C	LIDCENQCVIISGES	SEGSIIVCQNECDIL
-116.1	C	DGSFKCICKPGFQLA	ALQFGPKCICKFSGD
-116.1	C	KNNVEQVCCSFECQP	PQCEFSCCVQEVNNK
-116.1	C	EFTGQCHCRAGFGGR	RGGFGARCHCQGTFE
-116.1	C	NPSHRIQCAAGYEQS	SQEYGAACQIRHSPN
-116.1	C	GGFHCWTCDVRRRGT	TGRRRVDCTWCHFGG
-116.1	C	VRKEAESCDCLQGFQ	QFGQLCDCSEAEKRV
-116.1	C	EAQCQEPCKDTVQIH	HIQVTDKCPEQCQAE
-116.1	C	QKLSLQNCCLTGAGC	CGAGTLCCNQLSLKQ
-116.1	C	CEIGAHNCGKHAVCT	TCVAHKGCNHAGIEC
-116.1	C	YACGEAACASVHGAN	NAGHVSACAAEGCAY
-116.1	C	YNDKLLVCEDIDECQ	QCEDIDECVLLKDNY
-116.1	C	LGCTSVICSDKTGTL	LTGTKDSCIVSTCGL
-116.1	C	LGCTSVICSDKTGTL	LTGTKDSCIVSTCGL
-116.1	C	IGLSCQDCAPGYTRT	TRTYGPACDQCSLGI
-116.1	C	PLFPHVLCHNCAVEF	FEVACNHCLVHPFLP
-116.1	C	CCLTGAGCGVLSSTL	LTSSLVGCGAGTLCC
-116.1	C	HAYLKGDCVECMACS	SCAMCEVCDGKLYAH
-116.1	C	GHTGYLSCCRFLDDN	NDDLFRCCSLYGTHG
-116.1	C	DQLLCTDCYSNEYSS	SSYENSYCDTCLLQD
-116.1	C	RSCREGICGSCAMNI	INMACSGCIGERCSR
-116.1	C	DGSFHCVCNAGFHVT	TVHFGANCVCHFSGD
-116.1	C	SMIWDCTCIGAGRGR	RGRGAGICTCDWIMS
-116.1	C	KKVEPKSCDKTHTCP	PCTHTKDCSKPEVKK
-116.1	C	DECESSPCINGVCKN	NKCVGNICPSSECED
-116.1	C	VRKEAESCDCLQGFQ	QFGQLCDCSEAEKRV
-116.1	C	NTTVCTKCGGAGHIA	AIHGAGGCKTCVTTN
-116.1	C	DEAVARGCALQCAIL	LIACQLACGRAVAED
-116.1	C	DGSYRCICPPGYSLQ	QLSYGPPCICRYSGD
-116.1	C	PVRLCRLCQCSDNID	DINDSCQCLRCLRVP
-116.1	C	GEIYCKGCYAKNFGP	PGFNKAYCGKCYIEG
-116.1	C	PKGYPHLCSICDLPV	VPLDCISCLHPYGKP
-116.1	C	SITNTTVCTKCGGAG	GAGGCKTCVTTNTIS
-116.1	C	VVQVGEACNPNACRA	ARCANPNCAEGVQVV
-116.1	C	ECEADDGCPKPPEIA	AIEPPKPCGDDAECE
-116.1	C	LRSRTVLCGTCGQPA	APQGCTGCLVTRSRL
-116.1	C	NSPGSFICECSSEST	TSESSCECIFSGPSN
-116.1	C	YPHLCSICDLPVHSN	NSHVPLDCISCLHPY
-116.1	C	KLSLQNCCLTGAGCG	GCGAGTLCCNQLSLK
-116.1	C	DEAVTRGCALQCAIL	LIACQLACGRTVAED
-116.1	C	DEAVARGCALQCAIL	LIACQLACGRAVAED
-116.1	C	QAADKAACLLPKLDE	EDLKPLLCAAKDAAQ
-116.1	C	DHADEQKCYSCGEFG	GFEGCSYCKQEDAHD
-116.1	C	MAGRLPACVVDCGTG	GTGCDVVCAPLRGAM
-116.1	C	CREIPGVCENGVCIN	NICVGNECVGPIERC
-116.1	C	QRAGDWKCPNPTCEN	NECTPNPCKWDGARQ
-116.1	C	NNVEQVCCSFECQPA	APQCEFSCCVQEVNN
-116.1	C	GYGDAINCRDCFKTI	ITKFCDRCNIADGYG
-116.1	E	RAWGHPCEMCPAQPH	HPQAPCMECPHGWAR
-116.1	E	RRECPSDECGAGVFM	MFVGAGCEDSPCERR
-116.1	E	RPRALEVEECRCPPG	GPPCRCEEVELARPR
-116.1	E	FVTYSCVEEVDAAMC	CMAADVEEVCSYTVF
-116.1	E	GDKLPECEAVCGKPK	KPKGCVAECEPLKDG
-116.1	E	GDKLPECEAVCGKPK	KPKGCVAECEPLKDG
-116.1	E	ADPILRCEMASTGEV	VEGTSAMECRLIPDA
-116.1	E	KAEQCCEETASSISL	LSISSATEECCQEAK
-116.1	E	YRNSLCIENSCIAAH	HAAICSNEICLSNRY
-116.1	E	XXXXXMSETAPAAPA	APAAPATESMXXXXX
-116.1	E	PFTIKKGEITGEVRM	MRVEGTIEGKKITFP
-116.1	E	PFAVQKGELTGEVRM	MRVEGTLEGKQVAFP
-116.1	E	TFRRSCREGICGSCA	ACSGCIGERCSRRFT
-116.1	E	RGRMSMKEVDEQMLN	NLMQEDVEKMSMRGR
-116.1	E	RGRMSMKEVDEQMLN	NLMQEDVEKMSMRGR
-116.1	E	RGRMSMKEVDEQMLN	NLMQEDVEKMSMRGR
-116.1	E	RGRMSMKEVDEQMLN	NLMQEDVEKMSMRGR
-116.1	E	FICECSSESTLDPTK	KTPDLTSESSCECIF
-116.1	E	KNDAGQAECSCQVTV	VTVQCSCEAQGADNK
-116.1	E	FWWKCDTEDDCGDHS	SHDGCDDETDCKWWF
-116.1	E	NDKLLVCEDIDECQN	NQCEDIDECVLLKDN
-116.1	E	CTVATLRETYGEMAD	DAMEGYTERLTAVTC
-116.1	E	KGVTECYECHPKPTQ	QTPKPHCEYCETVGK
-116.1	E	GSNAYYCEKCKEKRI	IRKEKCKECYYANSG
-116.1	E	AEVCQCAEGKCPRQR	RQRPCKGEACQCVEA
-116.1	E	AEVCQCAEGKCPRQR	RQRPCKGEACQCVEA
-116.1	E	IDAKDAGEGLLAVQI	IQVALLGEGADKADI
-116.1	E	EMKTQLEELEDELQA	AQLEDELEELQTKME
-116.1	E	EMRTQLEELEDELQA	AQLEDELEELQTRME
-116.1	E	EMKTQLEELEDELQA	AQLEDELEELQTKME
-116.1	E	XXXMCEEEDSTALVC	CVLATSDEEECMXXX
-116.1	E	TRCVDVDECAPPAEP	PEAPPACEDVDVCRT
-116.1	E	VKCYRCGETGHVAIN	NIAVHGTEGCRYCKV
-116.1	E	TFEAERKENCPACSQ	QSCAPCNEKREAEFT
-116.1	E	GLFGVKCEACHQFIT	TIFQHCAECKVGFLG
-116.1	E	YATTGKCELENCQPF	FPQCNELECKGTTAY
-116.1	E	EDFLKKWESPAQNTA	ATNQAPSEWKKLFDE
-116.1	E	TGVHRCGEGQVCHNL	LNHCVQGEGCRHVGT
-116.1	E	NKFYSEKECREYCGV	VGCYERCEKESYFKN
-116.1	E	VTYSCVEEVDAAMCA	ACMAADVEEVCSYTV
-116.1	E	CIACKLCEAICPAQA	AQAPCIAECLKCAIC
-116.1	E	RNMLIDCENQCVIIS	SIIVCQNECDILMNR
-116.1	E	CHTQGRCEEGQCVCD	DCVCQGEECRGQTHC
-116.1	E	HTQGRCEEGQCVCDE	EDCVCQGEECRGQTH
-116.1	E	GLGDETDEMPSTEKD	DKETSPMEDTEDGLG
-116.1	E	VEKKAYCEPCYINTL	LTNIYCPECYAKKEV
-116.1	E	CLRNACIECSVNQNS	SNQNVSCEICANRLC
-116.1	E	DIAKRTCEEHQLCVV	VVCLQHEECTRKAID
-116.1	E	IAKRTCEEHQLCVVA	AVVCLQHEECTRKAI
-116.1	E	QEITNDCEQCVCNAG	GANCVCQECDNTIEQ
-116.1	E	DPNDRCYECGEKGHY	YHGKEGCEYCRDNPD
-116.1	E	PRALEVEECRCPPGY	YGPPCRCEEVELARP
-116.1	E	NVCQDIDECTAGTHN	NHTGATCEDIDQCVN
-116.1	E	LTEACCAEGADPDCY	YCDPDAGEACCAETL
-116.1	E	GYSGLSCESCDAHFT	TFHADCSECSLGSYG
-116.1	E	APGGYRCECDMGFVP	PVFGMDCECRYGGPA
-116.1	E	QGPHHVCELCNKGTG	GTGKNCLECVHHPGQ
-116.1	E	HPGCFRCELCDVELA	ALEVDCLECRFCGPH
-116.1	E	TQEVVCDECPNVKLV	VLKVNPCEDCVVEQT
-116.1	E	PGCQDINECLRFGTC	CTGFRLCENIDQCGP
-116.1	E	CTDINECEIGAHNCG	GCNHAGIECENIDTC
-116.1	E	ECAAKCEEDEEFTCR	RCTFEEDEECKAACE
-116.1	E	AAKCEEDEEFTCRAF	FARCTFEEDEECKAA
-116.1	E	AKCEEDEEFTCRAFQ	QFARCTFEEDEECKA
-116.1	E	VVGRLCNECADGSFH	HFSGDACENCLRGVV
-116.1	E	QNGLYRCEKCDTEFP	PFETDCKECRYLGNQ
-116.1	E	HCGQPVCESGCLNGG	GGNLCGSECVPQGCH
-116.1	E	PPKLHTCEKCSTSIA	AISTSCKECTHLKPP
-116.1	E	TERPFKCEKCEAAFA	AFAAECKECKFPRET
-116.1	E	PVHPGTAECCTKEGL	LGEKTCCEATGPHVP
-116.1	E	CVADESAENCDKSLH	HLSKDCNEASEDAVC
-116.1	E	NTMGRNCEQCKPFYY	YYFPKCQECNRGMTN
-116.1	E	GRAHSVEECRCPIGY	YGIPCRCEEVSHARG
-116.1	E	WSSPPQCEGLPCKSP	PSKCPLGECQPPSSW
-116.1	E	LATLCSAEVCQCAEG	GEACQCVEASCLTAL
-116.1	E	LATLCSAEVCQCAEG	GEACQCVEASCLTAL
-116.1	E	RGYHLNEEGTRCVDV	VDVCRTGEENLHYGR
-116.1	E	QIANPRCESAPGCGV	VGCGPASECRPNAIQ
-116.1	E	SARLCQPEGIHICDG	GDCIHIGEPQCLRAS
-116.1	E	QFKGKFCEIGSDDCY	YCDDSGIECFKGKFQ
-116.1	E	RQWQCDQEPCLVDPD	DPDVLCPEQDCQWQR
-116.1	E	DAEMPATEKDLAEDA	ADEALDKETAPMEAD
-116.1	E	DCGVKGTEGLSSCGN	NGCSSLGETGKVGCD
-116.1	E	CPRCPAPELLGGPSV	VSPGGLLEPAPCRPC
-116.1	E	VKKTFQCELCSYTCP	PCTYSCLECQFTKKV
-116.1	E	RGWGPHCEICPFQGT	TGQFPCIECHPGWGR
-116.1	E	AVGDKLPECEADDGC	CGDDAECEPLKDGVA
-116.1	E	NKAEQCCEETASSIS	SISSATEECCQEAKN
-116.1	E	TQCEDIDECEVFPGV	VGPFVECEDIDECQT
-116.1	E	GDKLPECEADDGCPK	KPCGDDAECEPLKDG
-116.1	E	KGWRCDGERDCPDGS	SGDPCDREGDCRWGK
-116.1	E	REIPGVCENGVCINM	MNICVGNECVGPIER
-116.1	E	QEIVRCDERGSMGTS	STGMSGREDCRVIEQ
-116.1	E	TSCVDLNECNQAPKP	PKPAQNCENLDVCST
-116.1	E	GNFSWGSECCTRKTR	RTKRTCCESGWSFNG
-116.1	E	CEDIDECEVFPGVCK	KCVGPFVECEDIDEC
-116.1	E	DKLAACLEGNCAEGL	LGEACNGELCAALKD
-116.1	E	TLCPRCAEVVSGKXX	XXKGSVVEACRPCLT
-116.1	E	KSCKCSQEDHCLTSD	DSTLCHDEQSCKCSK
-116.1	E	HGRAHSVEECRCPIG	GIPCRCEEVSHARGH
-116.1	E	SSCEDVDECEGNHRC	CRHNGECEDVDECSS
-116.1	E	FACHSYNECVALEYR	RYELAVCENYSHCAF
-116.1	E	QLEAQCQEPCKDTVQ	QVTDKCPEQCQAELQ
-116.1	E	TMCLDINECERDACG	GCADRECENIDLCMT
-116.1	E	GTTGKRCELCDDGYF	FYGDDCLECRKGTTG
-116.1	E	EQVCCSFECQPARGP	PGRAPQCEFSCCVQE
-116.1	E	ESVNECMEGVCKMYE	EYMKCVGEMCENVSE
-116.1	E	PGLYACGEAACASVH	HVSACAAEGCAYLGP
-116.1	F	GPPGPPGFQGLPGPS	SPGPLGQFGPPGPPG
-116.1	F	LDNLKGTFATLSELH	HLESLTAFTGKLNDL
-116.1	F	ETQFTCPFCNHEKSC	CSKEHNCFPCTFQTE
-116.1	F	GKAKCSQFCTTGMDG	GDMGTTCFQSCKAKG
-116.1	F	GSGECEVFCKNHPAP	PAPHNKCFVECEGSG
-116.1	F	GAEKQGTFCVDCETY	YTECDVCFTGQKEAG
-116.1	F	VSTCDITFACVSDPK	KPDSVCAFTIDCTSV
-116.1	F	CSQNKCNFYDNKDLE	ELDKNDYFNCKNQSC
-116.1	F	PQCGECKFCLNPKTN	NTKPNLCFKCEGCQP
-116.1	F	KAWCVSCFSCSTCNS	SNCTSCSFCSVCWAK
-116.1	F	KACEFAGFQCQIQFG	GFQIQCQFGAFECAK
-116.1	F	HHCCLKCFDKFCANT	TNACFKDFCKLCCHH
-116.1	F	TGTFRCTFCHTEVEE	EEVETHCFTCRFTGT
-116.1	F	ENPDNYCFCTEKIIS	SIIKETCFCYNDPNE
-116.1	F	KYRHPECFVCADCNL	LNCDACVFCEPHRYK
-116.1	F	WKGCDECFCSGVSNR	RNSVGSCFCEDCGKW
-116.1	F	AISFAKDFLAGGIAA	AAIGGALFDKAFSIA
-116.1	F	PTAVACTFSCMMKFT	TFKMMCSFTCAVATP
-116.1	F	HGEDSQAFCEKFSGQ	QGSFKECFAQSDEGH
-116.1	F	KFCECDNFNCDRSNG	GNSRDCNFNDCECFK
-116.1	F	AIVDEKIFCCHGGLS	SLGGHCCFIKEDVIA
-116.1	F	AIVDEKIFCCHGGLS	SLGGHCCFIKEDVIA
-116.1	F	AIVDEKIFCCHGGLS	SLGGHCCFIKEDVIA
-116.1	F	QPWHADCFVCVTCSK	KSCTVCVFCDAHWPQ
-116.1	F	DIDECEVFPGVCKNG	GNKCVGPFVECEDID
-116.1	F	GASVDSHFCHLAWVN	NVWALHCFHSDVSAG
-116.1	F	FVEGVCPFCGYEEAR	RAEEYGCFPCVGEVF
-116.1	F	VEQVCCSFECQPARG	GRAPQCEFSCCVQEV
-116.1	H	DPSRVRVHGPGIQSG	GSQIGPGHVRVRSPD
-116.1	H	XXXXXMGHFTEEDKA	AKDEETFHGMXXXXX
-116.1	H	XXXXXMGHFTEEDKA	AKDEETFHGMXXXXX
-116.1	H	IKTSETKHDTSLKPI	IPKLSTDHKTESTKI
-116.1	H	VQEMRQKHAQAVEEL	LEEVAQAHKQRMEQV
-116.1	H	SQLQEGKHVIGLQMG	GMQLGIVHKGEQLQS
-116.1	H	TVGRAWGHPCEMCPA	APCMECPHGWARGVT
-116.1	H	LQCSLDAHEICLQDI	IDQLCIEHADLSCQL
-116.1	H	XXXXXMPHSYPALSA	ASLAPYSHPMXXXXX
-116.1	H	GYMMAKKHLEINPDH	HDPNIELHKKAMMYG
-116.1	H	KYICQKCHAIIDEQP	PQEDIIAHCKQCIYK
-116.1	H	RSGRARVHVSEEGTE	ETGEESVHVRARGSR
-116.1	H	YSSELEKHQLYIDET	TEDIYLQHKELESSY
-116.1	H	NPCEDGSHTCAPAGQ	QGAPACTHSGDECPN
-116.1	H	GGSDNFKHLNEIDLF	FLDIENLHKFNDSGG
-116.1	H	KKFQGIKHECQANGP	PGNAQCEHKIGQFKK
-116.1	H	GWWMNKCHAGHLNGV	VGNLHGAHCKNMWWG
-116.1	H	DPDACDPHTGQCLRC	CRLCQGTHPDCADPD
-116.1	H	QCCDAIDHLCRIIEK	KEIIRCLHDIADCCQ
-116.1	H	EDHLAVKHFSVEGQL	LQGEVSFHKVALHDE
-116.1	H	EDHLAVKHFSVEGQL	LQGEVSFHKVALHDE
-116.1	H	VVTDGVKHSMNPFCE	ECFPNMSHKVGDTVV
-116.1	H	EDHLAVKHFSVEGQL	LQGEVSFHKVALHDE
-116.1	H	SEEICLDHLCKGCPL	LPCGKCLHDLCIEES
-116.1	H	LTKLKNKHESMISEL	LESIMSEHKNKLKTL
-116.1	H	QTISCPAHGCDILVD	DVLIDCGHAPCSITQ
-116.1	H	GESLGIKHEEAPGHR	RHGPAEEHKIGLSEG
-116.1	H	WLKELRDHADSNIVI	IVINSDAHDRLEKLW
-116.1	H	WLKELRDHADSNIVI	IVINSDAHDRLEKLW
-116.1	H	EKYSEKCHDFQCALL	LLACQFDHCKESYKE
-116.1	H	GVASGFKHVVPNEVV	VVENPVVHKFGSAVG
-116.1	H	ILDVLDKHLIPAANT	TNAAPILHKDLVDLI
-116.1	H	EMDWVLKHTGPNSPD	DPSNPGTHKLVWDME
-116.1	H	EMDWVLKHTGPNSPD	DPSNPGTHKLVWDME
-116.1	H	VTDLTKVHTECCHGD	DGHCCETHVKTLDTV
-116.1	H	AGRPLFPHVLCHNCA	ACNHCLVHPFLPRGA
-116.1	H	SVDSHFCHLAWVNTP	PTNVWALHCFHSDVS
-116.1	H	DECTAGTHNCRADQV	VQDARCNHTGATCED
-116.1	H	EYACRVNHVTLSQPK	KPQSLTVHNVRCAYE
-116.1	H	ECEEECMHCSGENYD	DYNEGSCHMCEEECE
-116.1	H	REEHKKKHPDASVNF	FNVSADPHKKKHEER
-116.1	H	QKGYIGTHCGQPVCE	ECVPQGCHTGIYGKQ
-116.1	H	VAMTAVKHEQEYMEV	VEMYEQEHKVATMAV
-116.1	H	REEHKKKHPDSSVNF	FNVSSDPHKKKHEER
-116.1	H	NAQVACDHCLKEAAV	VAAEKLCHDCAVQAN
-116.1	H	KKLTGIKHELQANCY	YCNAQLEHKIGTLKK
-116.1	H	YSQQIVCHCRAGYTG	GTYGARCHCVIQQSY
-116.1	H	YATGFCCHCQSKFYG	GYFKSQCHCCFGTAY
-116.1	H	VVQFTVKHEQNIDCG	GCDINQEHKVTFQVV
-116.1	H	DDCVSVQHVCTIVSF	FSVITCVHQVSVCDD
-116.1	H	GAIDAKVHSPSGALE	ELAGSPSHVKADIAG
-116.1	H	AYMDRRDHPLPEVAH	HAVEPLPHDRRDMYA
-116.1	H	MTERFDCHHCNESLF	FLSENCHHCDFRETM
-116.1	H	TERFDCHHCNESLFG	GFLSENCHHCDFRET
-116.1	H	IGASVDSHFCHLAWV	VWALHCFHSDVSAGI
-116.1	H	ALIFDNKHTNYTMEH	HEMTYNTHKNDFILA
-116.1	H	ALIFDNKHTNYTMEH	HEMTYNTHKNDFILA
-116.1	H	ALVFDNKHTNYTMEH	HEMTYNTHKNDFVLA
-116.1	H	LFPHVLCHNCAVEFN	NFEVACNHCLVHPFL
-116.1	H	DEKIFCCHGGLSPDL	LDPSLGGHCCFIKED
-116.1	H	DEKIFCCHGGLSPDL	LDPSLGGHCCFIKED
-116.1	H	DEKIFCCHGGLSPDL	LDPSLGGHCCFIKED
-116.1	H	NEACSSCHCSPVGSL	LSGVPSCHCSSCAEN
-116.1	H	NECEIGAHNCGKHAV	VAHKGCNHAGIECEN
-116.1	K	QMQAAYQKVVAGVAN	NAVGAVVKQYAAQMQ
-116.1	K	PVQAAYQKVVAGVAN	NAVGAVVKQYAAQVP
-116.1	K	XXMAAAAKPNNLSLV	VLSLNNPKAAAAMXX
-116.1	K	HESEIYCKVCYGRRY	YRRGYCVKCYIESEH
-116.1	K	PSRDELTKNQVSLTC	CTLSVQNKTLEDRSP
-116.1	K	PSREEMTKNQVSLTC	CTLSVQNKTMEERSP
-116.1	K	PSREEMTKNQVSLTC	CTLSVQNKTMEERSP
-116.1	K	PSQEEMTKNQVSLTC	CTLSVQNKTMEEQSP
-116.1	K	PDTGISSKAMGIMNS	SNMIGMAKSSIGTDP
-116.1	K	PDTGISSKAMGIMNS	SNMIGMAKSSIGTDP
-116.1	K	PDTGISSKAMGIMNS	SNMIGMAKSSIGTDP
-116.1	K	PDTGISSKAMGIMNS	SNMIGMAKSSIGTDP
-116.1	K	PDTGISSKAMGIMNS	SNMIGMAKSSIGTDP
-116.1	K	PDTGISSKAMGIMNS	SNMIGMAKSSIGTDP
-116.1	K	PDTGISSKAMGIMNS	SNMIGMAKSSIGTDP
-116.1	K	PDTGISSKAMGIMNS	SNMIGMAKSSIGTDP
-116.1	K	PDTGISSKAMGIMNS	SNMIGMAKSSIGTDP
-116.1	K	PDTGISSKAMGIMNS	SNMIGMAKSSIGTDP
-116.1	K	PDTGISSKAMGIMNS	SNMIGMAKSSIGTDP
-116.1	K	PDTGISSKAMGIMNS	SNMIGMAKSSIGTDP
-116.1	K	PDTGISSKAMGIMNS	SNMIGMAKSSIGTDP
-116.1	K	PDTGISSKAMGIMNS	SNMIGMAKSSIGTDP
-116.1	K	AVTALWGKVNVDEVG	GVEDVNVKGWLATVA
-116.1	K	GVTANDVKNVIIWGN	NGWIIVNKVDNATVG
-116.1	K	DDMAAAMKNVTELNE	ENLETVNKMAAAMDD
-116.1	K	DNGSGLCKAGFAGDD	DDGAFGAKCLGSGND
-116.1	K	QKLPMCDKCGTGIVG	GVIGTGCKDCMPLKQ
-116.1	K	DNGSGMCKAGFAGDD	DDGAFGAKCMGSGND
-116.1	K	DNGSGMCKAGFAGDD	DDGAFGAKCMGSGND
-116.1	K	DNGSGLCKAGFAGDD	DDGAFGAKCLGSGND
-116.1	K	DNGSGLVKAGFAGDD	DDGAFGAKVLGSGND
-116.1	K	DNGSGLVKAGFAGDD	DDGAFGAKVLGSGND
-116.1	K	VLQISSAKPSDAGTY	YTGADSPKASSIQLV
-116.1	K	LAHLDNLKGTFATLS	SLTAFTGKLNDLHAL
-116.1	K	RRHLYDPKLGTDQPL	LPQDTGLKPDYLHRR
-116.1	K	AVDMDECKEPDVCKH	HKCVDPEKCEDMDVA
-116.1	K	AEEWYKSKVSDLTQA	AQTLDSVKSKYWEEA
-116.1	K	EYSSELEKHQLYIDE	EDIYLQHKELESSYE
-116.1	K	LFFAKRYKAAFTECC	CCETFAAKYRKAFFL
-116.1	K	GVFTTMEKAGAHLQG	GQLHAGAKEMTTFVG
-116.1	K	EVEHKKKKLEAQVQE	EQVQAELKKKKHEVE
-116.1	K	TYPKIWVKVSEADSS	SSDAESVKVWIKPYT
-116.1	K	LDGHILCKTCNSARI	IRASNCTKCLIHGDL
-116.1	K	QYESVAAKNLQEAEE	EEAEQLNKAAVSEYQ
-116.1	K	QYESIAAKNLQEAEE	EEAEQLNKAAISEYQ
-116.1	K	KATKEQLKAVMDDFA	AFDDMVAKLQEKTAK
-116.1	K	PIVYELDKNLKPIKP	PKIPKLNKDLEYVIP
-116.1	K	ARGPGLEKTGVAVNK	KNVAVGTKELGPGRA
-116.1	K	RLTGECLKCIYNTAG	GATNYICKLCEGTLR
-116.1	K	VATNTDGKNYCGLPG	GPLGCYNKGDTNTAV
-116.1	K	KKKFQGIKHECQANG	GNAQCEHKIGQFKKK
-116.1	K	AKWTTAPKPTMADEL	LEDAMTPKPATTWKA
-116.1	K	GDTPKCSKICEPGYS	SYGPECIKSCKPTDG
-116.1	K	LATKAARKSAPSTGG	GGTSPASKRAAKTAL
-116.1	K	MLQVLGPKPALPAGT	TGAPLAPKPGLVQLM
-116.1	K	FLCMVCKKNLDSTTV	VTTSDLNKKCVMCLF
-116.1	K	LHTLFGDKLCTVATL	LTAVTCLKDGFLTHL
-116.1	K	IPQCGECKFCLNPKT	TKPNLCFKCEGCQPI
-116.1	K	PNPADKCKACNCNLY	YLNCNCAKCKDAPNP
-116.1	K	DTIVDMIKNNVEQVC	CVQEVNNKIMDVITD
-116.1	K	RNPDGCLKCFCMGVS	SVGMCFCKLCGDPNR
-116.1	K	KVKAHGKKVLGAFSD	DSFAGLVKKGHAKVK
-116.1	K	KVKAHGKKVLGAFSD	DSFAGLVKKGHAKVK
-116.1	K	KDGELYCKVCYAKNF	FNKAYCVKCYLEGDK
-116.1	K	KLEQAEKKATDAEAD	DAEADTAKKEAQELK
-116.1	K	KLELAEKKATDAEAD	DAEADTAKKEALELK
-116.1	K	KCDIDIRKDLYANNV	VNNAYLDKRIDIDCK
-116.1	K	KCDIDIRKDLYANNV	VNNAYLDKRIDIDCK
-116.1	K	KCDIDIRKDLYANNV	VNNAYLDKRIDIDCK
-116.1	K	GEYTLVVKWGDEHIP	PIHEDGWKVVLTYEG
-116.1	K	QYETIAAKNISEAEE	EEAESINKAAITEYQ
-116.1	K	PTSPIRVKVEPSHDA	ADHSPEVKVRIPSTP
-116.1	K	PKLHTCEKCSTSIAN	NAISTSCKECTHLKP
-116.1	K	YGGSMCAKCVRDRIK	KIRDRVCKACMSGGY
-116.1	K	ANVMVDSKPVNLGLW	WLGLNVPKSDVMVNA
-116.1	K	ANVMVDGKPVNLGLW	WLGLNVPKGDVMVNA
-116.1	K	QRMPLCDKCGSGIVG	GVIGSGCKDCLPMRQ
-116.1	K	DDWGETCKGCAEKSD	DSKEACGKCTEGWDD
-116.1	K	GNALCTVKCDEKVKV	VKVKEDCKVTCLANG
-116.1	K	NTCPRCSKKVYFAEK	KEAFYVKKSCRPCTN
-116.1	K	ELVNEKSKLAEIEEI	IEEIEALKSKENVLE
-116.1	K	GSFKCICKPGFQLAS	SALQFGPKCICKFSG
-116.1	K	VEPKSCDKTHTCPPC	CPPCTHTKDCSKPEV
-116.1	K	KSPCYIDKDCDLDIV	VIDLDCDKDIYCPSK
-116.1	K	EADDGCPKPPEIAHG	GHAIEPPKPCGDDAE
-116.1	K	AQCQEPCKDTVQIHD	DHIQVTDKCPEQCQA
-116.1	K	NIGRAWNKPCEQCPI	IPCQECPKNWARGIN
-116.1	K	SHMKETQKSTYYITG	GTIYYTSKQTEKMHS
-116.1	K	YGLTFTEKWNTDNTL	LTNDTNWKETFTLGY
-116.1	K	TNTTVCTKCGGAGHI	IHGAGGCKTCVTTNT
-116.1	K	NVNTRCQKICDQWDA	ADWQDCIKQCRTNVN
-116.1	K	DELNQALKTFEEDPA	APDEEFTKLAQNLED
-116.1	M	SSSSYRRMFGGPGTA	ATGPGGFMRRYSSSS
-116.1	M	VEPSCEGMQCAAGQR	RQGAACQMGECSPEV
-116.1	M	SDVDRDGMLDDEEFA	AFEEDDLMGDRDVDS
-116.1	M	QVDTLKDMLLELEEQ	QEELELLMDKLTDVQ
-116.1	M	LECEEECMHCSGENY	YNEGSCHMCEEECEL
-116.1	M	RMTEEPLMCAYCVTE	ETVCYACMLPEETMR
-116.1	M	SAWLTKNMDPLNDNV	VNDNLPDMNKTLWAS
-116.1	M	AVESGCAMCEREQCD	DCQERECMACGSEVA
-116.1	M	YESVNECMEGVCKMY	YMKCVGEMCENVSEY
-116.1	Q	TDPTVRRQECSIPVC	CVPISCEQRRVTPDT
-116.1	Q	GYIGLSCQDCAPGYT	TYGPACDQCSLGIYG
-116.1	Q	PYLFSQCQAIHCRAI	IARCHIAQCQSFLYP
-116.1	Q	YVYKVLKQVHPDTGI	IGTDPHVQKLVKYVY
-116.1	Q	YVYKVLKQVHPDTGI	IGTDPHVQKLVKYVY
-116.1	Q	YVYKVLKQVHPDTGI	IGTDPHVQKLVKYVY
-116.1	Q	YVYKVLKQVHPDTGI	IGTDPHVQKLVKYVY
-116.1	Q	YVYKVLKQVHPDTGI	IGTDPHVQKLVKYVY
-116.1	Q	YVYKVLKQVHPDTGI	IGTDPHVQKLVKYVY
-116.1	Q	YVYKVLKQVHPDTGI	IGTDPHVQKLVKYVY
-116.1	Q	YVYKVLKQVHPDTGI	IGTDPHVQKLVKYVY
-116.1	Q	YVYKVLKQVHPDTGI	IGTDPHVQKLVKYVY
-116.1	Q	YVYKVLKQVHPDTGI	IGTDPHVQKLVKYVY
-116.1	Q	YVYKVLKQVHPDTGI	IGTDPHVQKLVKYVY
-116.1	Q	YIYKVLKQVHPDTGI	IGTDPHVQKLVKYIY
-116.1	Q	YVYKVLKQVHPDTGI	IGTDPHVQKLVKYVY
-116.1	Q	YVYKVLKQVHPDTGI	IGTDPHVQKLVKYVY
-116.1	Q	KYKPVCNQVECHPYF	FYPHCEVQNCVPKYK
-116.1	Q	KYKPVCNQVECHPYF	FYPHCEVQNCVPKYK
-116.1	Q	EPQNLIKQNCELFEQ	QEFLECNQKILNQPE
-116.1	Q	QVVCEATQCPDTRVR	RVRTDPCQTAECVVQ
-116.1	Q	CQENRQWQCDQEPCL	LCPEQDCQWQRNEQC
-116.1	Q	KRRQLQRQLHEYETE	ETEYEHLQRQLQRRK
-116.1	Q	HCVLQGLQTPSCKIQ	QIKCSPTQLGQLVCH
-116.1	Q	AESCDCLQGFQLTHS	SHTLQFGQLCDCSEA
-116.1	Q	DRVRKATQQAEQLSN	NSLQEAQQTAKRVRD
-116.1	Q	NLKEKVAQLEAQCQE	EQCQAELQAVKEKLN
-116.1	Q	QAEDRCKQLEEEQQA	AQQEEELQKCRDEAQ
-116.1	Q	VTFESRAQLGGPEAA	AAEPGGLQARSEFTV
-116.1	Q	THPPKCIQCGQYLDD	DDLYQGCQICKPPHT
-116.1	Q	DMDGVGDQCDNCPLE	ELPCNDCQDGVGDMD
-116.1	Q	HLVCNGDQDCLDGSD	DSGDLCDQDGNCVLH
-116.1	Q	PRLPYGGQCRPCPCP	PCPCPRCQGGYPLRP
-116.1	Q	QQMWISKQEYDEAGP	PGAEDYEQKSIWMQQ
-116.1	Q	QQMWISKQEYDEAGP	PGAEDYEQKSIWMQQ
-116.1	Q	QQMWITKQEYDEAGP	PGAEDYEQKTIWMQQ
-116.1	Q	PVCPFRCQCHLRVVQ	QVVRLHCQCRFPCVP
-116.1	Q	KYKPVCNQVECHPYF	FYPHCEVQNCVPKYK
-116.1	Q	TLLWGLTQEASVDLK	KLDVSAEQTLGWLLT
-116.1	Q	MYQACPTQDCNKKVI	IVKKNCDQTPCAQYM
-116.1	Q	TETNKAEQCCEETAS	SATEECCQEAKNTET
-116.1	Q	PEEFVCSQCGKVLEE	EELVKGCQSCVFEEP
-116.1	Q	GGKAKCSQFCTTGMD	DMGTTCFQSCKAKGG
-116.1	Q	YIGTHCGQPVCESGC	CGSECVPQGCHTGIY
-116.1	Q	CRNCKCGQEEHDVLL	LLVDHEEQGCKCNRC
-116.1	Q	AESCDCLQGFQLTHS	SHTLQFGQLCDCSEA
-116.1	Q	AESCDCLQGFQLTHS	SHTLQFGQLCDCSEA
-116.1	Q	AESCDCLQGFQLTHS	SHTLQFGQLCDCSEA
-116.1	Q	AESCDCLQGFQLTHS	SHTLQFGQLCDCSEA
-116.1	Q	EITNDCEQCVCNAGR	RGANCVCQECDNTIE
-116.1	Q	AAGLCAGQCILKVNG	GNVKLICQGACLGAA
-116.1	Q	NRQWQCDQEPCLVDP	PDVLCPEQDCQWQRN
-116.1	Q	ESGQCWCQPGVTGKK	KKGTVGPQCWCQGSE
-116.1	Q	ANSPDCPQMCAYKLV	VLKYACMQPCDPSNA
-116.1	Q	VGVHCVLQGLQTPSC	CSPTQLGQLVCHVGV
-116.1	Q	DCHGEDSQAFCEKFS	SFKECFAQSDEGHCD
-116.1	Q	VRTGTYRQLFHPEQL	LQEPHFLQRYTGTRV
-116.1	Q	IRNGPYRQLFHPEQL	LQEPHFLQRYPGNRI
-116.1	Q	VRTGTYRQLFHPEQL	LQEPHFLQRYTGTRV
-116.1	Q	VRTGTYRQLFHPEQL	LQEPHFLQRYTGTRV
-116.1	Q	VRTGTYRQLFHPEQL	LQEPHFLQRYTGTRV
-116.1	Q	VRAGTYRQLFHPEQL	LQEPHFLQRYTGARV
-116.1	Q	QRLKAKLQEEIQLKE	EKLQIEEQLKAKLRQ
-116.1	Q	GKQGFQCQVCCFVVH	HVVFCCVQCQFGQKG
-116.1	Q	GKQGFQCQVCCFVVH	HVVFCCVQCQFGQKG
-116.1	Q	SFSPCVPQCQTQGSY	YSGQTQCQPVCPSFS
-116.1	Q	QQMWISKQEYDESGP	PGSEDYEQKSIWMQQ
-116.1	Q	EHSARLCQPEGIHIC	CIHIGEPQCLRASHE
-116.1	Q	SLILKCNQIANELCE	ECLENAIQNCKLILS
-116.1	Q	QQMWISKQEYDESGP	PGSEDYEQKSIWMQQ
-116.1	Q	ADLTEICQRACKLAI	IALKCARQCIETLDA
-116.1	Q	CKSCKCSQEDHCLTS	STLCHDEQSCKCSKC
-116.1	Q	SLLCDNGQCRNTPGS	SGPTNRCQGNDCLLS
-116.1	Q	QQMWISKQEYDESGP	PGSEDYEQKSIWMQQ
-116.1	Q	QQMWISKQEYDESGP	PGSEDYEQKSIWMQQ
-116.1	Q	MLIDCENQCVIISGE	EGSIIVCQNECDILM
-116.1	Q	KVAQLEAQCQEPCKD	DKCPEQCQAELQAVK
-116.1	Q	EFKKLNCQVIGASVD	DVSAGIVQCNLKKFE
-116.1	Q	VRLCRLCQCSDNIDP	PDINDSCQCLRCLRV
-116.1	Q	HNVNTRCQKICDQWD	DWQDCIKQCRTNVNH
-116.1	Q	CEDIDECQNGPVCQR	RQCVPGNQCEDIDEC
-116.1	R	VGGLRCDRCEPGFWN	NWFGPECRDCRLGGV
-116.1	R	TPTQVKNRPTSISWD	DWSISTPRNKVQTPT
-116.1	R	LPYGGQCRPCPCPEG	GEPCPCPRCQGGYPL
-116.1	R	RRSIIRDRGPMYDDP	PDDYMPGRDRIISRR
-116.1	R	GDQSGCYRCGKEGHW	WHGEKGCRYCGSQDG
-116.1	R	DTPPPCPRCPEPKSC	CSKPEPCRPCPPPTD
-116.1	R	SAYIKNSRPEANEAL	LAENAEPRSNKIYAS
-116.1	R	DLTEICQRACKLAIR	RIALKCARQCIETLD
-116.1	R	VRCIKSCRPNDVTCV	VCTVDNPRCSKICRV
-116.1	R	GVTSDNCRDLCGIVA	AVIGCLDRCNDSTVG
-116.1	R	ANYIEKVRFLEQQNA	ANQQELFRVKEIYNA
-116.1	R	VKDSEADRFSDSHNA	ANHSDSFRDAESDKV
-116.1	R	TIGSFKCRCDSGFAL	LAFGSDCRCKFSGIT
-116.1	R	SRQSRVCRDCFLTQP	PQTLFCDRCVRSQRS
-116.1	R	GEPNTCPRCSKKVYF	FYVKKSCRPCTNPEG
-116.1	R	DTTHTCPRCPEPKSC	CSKPEPCRPCTHTTD
-116.1	R	GIKYLYLRNNQIDHI	IHDIQNNRLYLYKIG
-116.1	R	LANAVCQRCQARFSP	PSFRAQCRQCVANAL
-116.1	R	FYSEKECREYCGVPG	GPVGCYERCEKESYF
-116.1	R	HSGRHCERCAPGYYG	GYYGPACRECHRGSH
-116.1	R	GTSGEACRCKNNVVG	GVVNNKCRCAEGSTG
-116.1	R	NGPVRLCRLCQCSDN	NDSCQCLRCLRVPGN
-116.1	R	EVRTGTYRQLFHPEQ	QEPHFLQRYTGTRVE
-116.1	R	EIRNGPYRQLFHPEQ	QEPHFLQRYPGNRIE
-116.1	R	EVRTGTYRQLFHPEQ	QEPHFLQRYTGTRVE
-116.1	R	EVRTGTYRQLFHPEQ	QEPHFLQRYTGTRVE
-116.1	R	EVRTGTYRQLFHPEQ	QEPHFLQRYTGTRVE
-116.1	R	EVRAGTYRQLFHPEQ	QEPHFLQRYTGARVE
-116.1	R	GGAEKCSRCGDSVYA	AYVSDGCRSCKEAGG
-116.1	R	HLNEEGTRCVDVDEC	CEDVDVCRTGEENLH
-116.1	R	IECLQGDRDLCSLDT	TDLSCLDRDGQLCEI
-116.1	R	APGYTGRRCESCAPG	GPACSECRRGTYGPA
-116.1	R	DTPPPCPRCPAPELL	LLEPAPCRPCPPPTD
-116.1	R	GWRCDGERDCPDGSD	DSGDPCDREGDCRWG
-116.1	R	AAIRDKYRSEALPTD	DTPLAESRYKDRIAA
-116.1	R	YGDAINCRDCFKTII	IITKFCDRCNIADGY
-116.1	W	NKVLDTKWTLLQEQG	GQEQLLTWKTDLVKN
-116.1	W	NKVLETKWTLLQEQG	GQEQLLTWKTELVKN
-116.1	W	NKVLDTKWTLLQEQG	GQEQLLTWKTDLVKN
-116.1	W	NKVLDTKWTLLQEQG	GQEQLLTWKTDLVKN
-116.1	W	TTTSVVKWTLAFLLH	HLLFALTWKVVSTTT
-116.1	W	DIKLFGKWSTDDVQI	IQVDDTSWKGFLKID
-116.1	W	ELDQVRKWISDWNLT	TLNWDSIWKRVQDLE
-116.1	W	QQNTFTRWCNEHLKC	CKLHENCWRTFTNQQ
-116.1	W	QQNTFTRWCNEHLKC	CKLHENCWRTFTNQQ
-116.1	W	QQNTFTRWCNEHLKC	CKLHENCWRTFTNQQ
-116.1	W	EIFDMKKWDQFYSEV	VESYFQDWKKMDFIE
-116.1	W	AKCLGEKWSHPPSCI	ICSPPHSWKEGLCKA
-116.1	W	DPEVQFKWYVDGVEV	VEVGDVYWKFQVEPD
-116.1	W	LCPDWDSWDASKPVT	TVPKSADWSDWDPCL
-116.1	W	PLPASAKWASGLTPA	APTLGSAWKASAPLP
-116.1	W	PDAIPGKWTSQDSLL	LLSDQSTWKGPIADP
-116.1	W	DLANTGKWLQDLQEE	EEQLDQLWKGTNALD
-116.1	W	KEDFLKKWENPTQNN	NNQTPNEWKKLFDEK
-116.1	W	YEAGELKWGTDEAQF	FQAEDTGWKLEGAEY
-116.1	W	GLTFTQKWNTDNTLG	GLTNDTNWKQTFTLG
-116.1	W	DNSISVKWLPSSSPV	VPSSSPLWKVSISND
-116.1	W	NQVLQTKWELLQQVD	DVQQLLEWKTQLVQN
-116.1	W	KEDFLKKWESPAQNT	TNQAPSEWKKLFDEK
-116.1	W	LDDFQKKWQEEMELY	YLEMEEQWKKQFDDL
-116.1	W	VQIGNACWELYCLEH	HELCYLEWCANGIQV
-116.1	W	VQIGNACWELYCLEH	HELCYLEWCANGIQV
-116.1	W	VQIGNACWELYCLEH	HELCYLEWCANGIQV
-116.1	W	VQIGNACWELYCLEH	HELCYLEWCANGIQV
-116.1	W	RDPSKIKWGDAGAEY	YEAGADGWKIKSPDR
-116.1	W	LVGEAKKWLPELVEH	HEVLEPLWKKAEGVL
-116.1	W	AIYFKGKWNEPFDET	TEDFPENWKGKFYIA
-116.1	W	RYTALDKWTNQLNSL	LSNLQNTWKDLATYR
-116.1	W	TTCYMGKWSSPPQCE	ECQPPSSWKGMYCTT
-116.1	W	MPVDLSKWSGPLSLQ	QLSLPGSWKSLDVPM
-116.1	W	NYILEKKWQSVEPLT	TLPEVSQWKKELIYN
-116.1	W	CEESGQCWCQPGVTG	GTVGPQCWCQGSEEC
-116.1	W	LREHFEKWGTLTDCV	VCDTLTGWKEFHERL
-116.1	W	ASPGCKKWDTCAPEV	VEPACTDWKKCGPSA
-116.1	W	IDVIQEKWPEVDDDS	SDDDVEPWKEQIVDI
-116.1	W	VESKSDKWIDIHNPA	APNHIDIWKDSKSEV
-116.1	W	GRRDNMKWCGTTQNY	YNQTTGCWKMNDRRG
-116.1	W	KEKMNAKWDTGENPI	IPNEGTDWKANMKEK
-116.1	W	QYAIQKKWPLYMSTK	KTSMYLPWKKQIAYQ
-116.1	W	PESVELKWSEPNEEE	EEENPESWKLEVSEP
-116.1	W	LGGGFHCWTCDVRRR	RRRVDCTWCHFGGGL
-116.1	W	YIFFKAKWEMPFDPQ	QPDFPMEWKAKFFIY
-116.1	W	AAGASDAWTGEDSAE	EASDEGTWADSAGAA
-116.1	W	TSSLRVKWDISDSDV	VDSDSIDWKVRLSST
-116.1	W	EYTLVVKWGDEHIPG	GPIHEDGWKVVLTYE
-116.1	W	GLTFTEKWNTDNTLG	GLTNDTNWKETFTLG
-116.1	Y	IDIRKDLYANNVLSG	GSLVNNAYLDKRIDI
-116.1	Y	IDIRKDLYANNVLSG	GSLVNNAYLDKRIDI
-116.1	Y	IDIRKDLYANNVLSG	GSLVNNAYLDKRIDI
-116.1	Y	SFPTTKTYFPHFDLS	SLDFHPFYTKTTPFS
-116.1	Y	LYECCPGYMRMEGMK	KMGEMRMYGPCCEYL
-116.1	Y	PDCPRECYCPPDFPS	SPFDPPCYCERPCDP
-116.1	Y	XXXMPKFYCDYCDTY	YTDCYDCYFKPMXXX
-116.1	Y	LSLHPCLYSTLCRGT	TGRCLTSYLCPHLSL
-116.1	Y	GLNGPQPYCIVSHLQ	QLHSVICYPQPGNLG
-116.1	Y	SYECCPGYEKVPGEK	KEGPVKEYGPCCEYS
-116.1	Y	QLAFMRVYCGPSPSC	CSPSPGCYVRMFALQ
-116.1	Y	QLLCTDCYSNEYSSK	KSSYENSYCDTCLLQ
-116.1	Y	DIKDSKAYYHLLEQV	VQELLHYYAKSDKID
-116.1	Y	KTSEVNCYRCGESGH	HGSEGCRYCNVESTK
-116.1	Y	EEPLMCAYCVTEPGA	AGPETVCYACMLPEE
-116.1	Y	FDPNDRCYECGEKGH	HGKEGCEYCRDNPDF
-116.1	Y	REREQCCYNCGKPGH	HGPKGCNYCCQERER
-116.1	Y	PEEFTCAYCKTSLAD	DALSTKCYACTFEEP
-116.1	Y	TNTDGKNYCGLPGEY	YEGPLGCYNKGDTNT
-116.1	Y	PHNYSRCYTCQVSNS	SNSVQCTYCRSYNHP
-116.1	Y	MGDQSGCYRCGKEGH	HGEKGCRYCGSQDGM
-116.1	Y	NALVCTCYGGSRGFN	NFGRSGGYCTCVLAN
-116.1	Y	DSTYRCSYQPTMEGV	VGEMTPQYSCRYTSD
-116.1	Y	NKEKKCSYTEDAQCI	ICQADETYSCKKEKN
-116.1	Y	ICDNGAGYCSNPGIP	PIGPNSCYGAGNDCI
-116.1	Y	DLQEDACYNCGRGGH	HGGRGCNYCADEQLD
-116.1	Y	RIQCAAGYEQSEHNV	VNHESQEYGAACQIR
-116.1	Y	LGGKSPCYIDKDCDL	LDCDKDIYCPSKGGL
-116.1	Y	GETVLECYNCGCRNV	VNRCGCNYCELVTEG
-116.1	Y	HADEQKCYSCGEFGH	HGFEGCSYCKQEDAH
-117.1	E	KAQEHKREFTESQLQ	QLQSETFERKHEQAK
-117.1	Q	LSKFRKVQHELDEAE	EAEDLEHQVKRFKSL
-117.1	Q	LSKFRKVQHELDEAE	EAEDLEHQVKRFKSL
-118	C	VGMGQKDCYVGDEAQ	QAEDGVYCDKQGMGV
-118	Y	XXXXXMPYQYPALTP	PTLAPYQYPMXXXXX
-119	F	XXXXXMPFLELDTNL	LNTDLELFPMXXXXX
-119	F	XXXXXMPFLELDTNL	LNTDLELFPMXXXXX
-119	M	XXXXXXXMPHSYPAL	LAPYSHPMXXXXXXX
-119	M	XXXXXMPMTLGYWNI	INWYGLTMPMXXXXX
-119	M	XXXXXXXMASSSGAG	GAGSSSAMXXXXXXX
-119	M	XXXXXXXMPFSNSHN	NHSNSFPMXXXXXXX
-119	M	XXXXXXXMPAYHSSL	LSSHYAPMXXXXXXX
-119	M	XXXXXXXMPYQYPAL	LAPYQYPMXXXXXXX
-119	M	XXXXXXXMPGPTPSG	GSPTPGPMXXXXXXX
-119.1	M	XXXXXXXMPSQMEHA	AHEMQSPMXXXXXXX
-12	P	GAAGRTGPPGPSGIS	SIGSPGPPGTRGAAG
-120	C	PENPTKSCKSRGSNL	LNSGRSKCSKTPNEP
-120	M	XXXXXXXMCEEETTA	ATTEEECMXXXXXXX
-120	R	AERKESDRCTSHSET	TESHSTCRDSEKREA
-120	Y	LQEASEAYLVGLFED	DEFLGVLYAESAEQL
-123	H	LPGELAKHAVSEGTK	KTGESVAHKALEGPL
-123	H	LPGELAKHAVSEGTK	KTGESVAHKALEGPL
-123	H	LPGELAKHAVSEGTK	KTGESVAHKALEGPL
-123	H	LPGELAKHAVSEGTK	KTGESVAHKALEGPL
-123	H	LPGELAKHAVSEGTK	KTGESVAHKALEGPL
-123	H	LPGELAKHAVSEGTK	KTGESVAHKALEGPL
-123	H	LPGELAKHAVSEGTK	KTGESVAHKALEGPL
-123	H	LPGELAKHAVSEGTK	KTGESVAHKALEGPL
-123	H	LPGELAKHAVSEGTK	KTGESVAHKALEGPL
-123	H	LPGELAKHAVSEGTK	KTGESVAHKALEGPL
-123	H	LPGELAKHAVSEGTK	KTGESVAHKALEGPL
-123	H	LPGELAKHAVSEGTK	KTGESVAHKALEGPL
-123	H	LPGELAKHAVSEGTK	KTGESVAHKALEGPL
-123	H	LPGELAKHAVSEGTK	KTGESVAHKALEGPL
-123	H	LPGELAKHAVSEGTK	KTGESVAHKALEGPL
-123	Y	WKFETSKYYVTIIDA	ADIITVYYKSTEFKW
-124	H	GNPKVKAHGKKVLTS	STLVKKGHAKVKPNG
-124	H	GNPKVKAHGKKVLTS	STLVKKGHAKVKPNG
-124.1	C	XXXXXXMCEEETTAL	LATTEEECMXXXXXX
-124.1	F	PESPRADFRETGETS	STEGTERFDARPSEP
-125.1	Y	DIKEKLCYVALDFEQ	QEFDLAVYCLKEKID
-126.1	F	AKRYKAAFTECCQAA	AAQCCETFAAKYRKA
-126.9	Y	DIKEKLCYVALDFEQ	QEFDLAVYCLKEKID
-126.9	Y	DIKEKLCYVALDFEQ	QEFDLAVYCLKEKID
-127	H	LMVHKRSHTGERPFQ	QFPREGTHSRKHVML
-127	H	LMVHKRSHTGERPFQ	QFPREGTHSRKHVML
-127.1	F	GKKVLGAFSDGLAHL	LHALGDSFAGLVKKG
-127.1	F	GKKVLGAFSDGLAHL	LHALGDSFAGLVKKG
-128.1	R	LSPAVLQRIQLQPTS	STPQLQIRQLVAPSL
-129	R	EEEEGGLRGEKRKRD	DRKRKEGRLGGEEEE
-129.1	F	ENPVVHFFKNIVTPR	RPTVINKFFHVVPNE
-137.1	Y	XXXXXMAYNDTDRNQ	QNRDTDNYAMXXXXX
-14	M	AKDVFLGMFLYEYAR	RAYEYLFMGLFVDKA
-14	N	SYTLEDQNREFMVFA	AFVMFERNQDELTYS
-140.1	R	KASSAKQRLKCASLQ	QLSACKLRQKASSAK
-144	C	SFLGMESCGIHETTF	FTTEHIGCSEMGLFS
-144	C	SFLGMESCGIHETTF	FTTEHIGCSEMGLFS
-144.1	C	GGLINKKCYEMASHL	LHSAMEYCKKNILGG
-144.1	R	TESLVNRRPCFSALE	ELASFCPRRNVLSET
-144.1	W	HASLMKRWSQLLANS	SNALLQSWRKMLSAH
-144.1	W	VEDEERRWTDENIDT	TDINEDTWRREEDEV
-148	C	SCQGTYICQAHGPWG	GWPGHAQCIYTGQCS
-148	C	RTPCTVSCNIPVVSG	GSVVPINCSVTCPTR
-148	C	GEGWGDPCELCPTEP	PETPCLECPDGWGEG
-148	C	IQNLDQSCQGTYICQ	QCIYTGQCSQDLNQI
-148	C	ETNKAEQCCEETASS	SSATEECCQEAKNTE
-15	I	GVTHTVPIYEGYALP	PLAYGEYIPVTHTVG
-15	I	GVTHTVPIYEGYALP	PLAYGEYIPVTHTVG
-15	T	TVLSGGTTMYPGIAD	DAIGPYMTTGGSLVT
-15	T	TVLSGGTTMYPGIAD	DAIGPYMTTGGSLVT
-15.1	T	RIHFPLATYAPVISA	ASIVPAYTALPFHIR
-15.1	T	RIHFPLATYAPVISA	ASIVPAYTALPFHIR
-15.1	T	RIHFPLATYAPVISA	ASIVPAYTALPFHIR
-15.1	T	RIHFPLATYAPVISA	ASIVPAYTALPFHIR
-15.1	T	RIHFPLATYAPVISA	ASIVPAYTALPFHIR
-16	C	GGWWYNRCHAANPNG	GNPNAAHCRNYWWGG
-16	C	IMAFQAMCRGYLARK	KRALYGRCMAQFAMI
-16	C	KKQAEDRCKQLEEEQ	QEEELQKCRDEAQKK
-16	H	GWWYNRCHAANPNGR	RGNPNAAHCRNYWWG
-16	H	ALSDLHAHKLRVDPV	VPDVRLKHAHLDSLA
-16	K	KQAEDRCKQLEEEQQ	QQEEELQKCRDEAQK
-16	Q	EAERIAYQRNDDDEE	EEDDDNRQYAIREAE
-16	R	AERIAYQRNDDDEEE	EEEDDDNRQYAIREA
-16.2	Q	KGIRQMVQVSDQDMN	NMDQDSVQVMQRIGK
-16.9	F	ETYVPKEFNAETFTF	FTFTEANFEKPVYTE
-160	W	KQARGKSWAGLELGK	KGLELGAWSKGRAQK
-17	A	QRQATKDAGAIAGLN	NLGAIAGADKTAQRQ
-17	A	VIISAPSADAPMFVM	MVFMPADASPASIIV
-17	C	PEAKRMPCAEDYLSV	VSLYDEACPMRKAEP
-17	C	GGYKRGQCIKPLFGA	AGFLPKICQGRKYGG
-17	D	KVLGAFSDGLAHLDN	NDLHALGDSFAGLVK
-17	D	KVLGAFSDGLAHLDN	NDLHALGDSFAGLVK
-17	D	YTPGKKEDLYLKPIQ	QIPKLYLDEKKGPTY
-17	D	ECFLQHKDDNPNLPR	RPLNPNDDKHQLFCE
-17	D	SQRQATKDAGAIAGL	LGAIAGADKTAQRQS
-17	E	KRKRSRKESYSVYVY	YVYVSYSEKRSRKRK
-17	E	KRKRSRKESYSVYVY	YVYVSYSEKRSRKRK
-17	E	KRKRSRKESYSVYVY	YVYVSYSEKRSRKRK
-17	E	KRKRSRKESYSVYVY	YVYVSYSEKRSRKRK
-17	E	KRKRSRKESYSVYVY	YVYVSYSEKRSRKRK
-17	E	KRKRSRKESYSVYVY	YVYVSYSEKRSRKRK
-17	E	KRKRSRKESYSVYVY	YVYVSYSEKRSRKRK
-17	E	KRKRSRKESYSVYVY	YVYVSYSEKRSRKRK
-17	E	KRKRSRKESYSVYVY	YVYVSYSEKRSRKRK
-17	E	KRKRSRKESYSIYVY	YVYISYSEKRSRKRK
-17	E	KRKRSRKESYSIYVY	YVYISYSEKRSRKRK
-17	E	KRKRSRKESYSIYVY	YVYISYSEKRSRKRK
-17	E	KRKRSRKESYSIYVY	YVYISYSEKRSRKRK
-17	E	KRKRSRKESYSIYVY	YVYISYSEKRSRKRK
-17	E	KRKRSRKESYSIYVY	YVYISYSEKRSRKRK
-17	E	KRKRGRKESYSIYVY	YVYISYSEKRGRKRK
-17	E	KVGAHAGEYGAEALE	ELAEAGYEGAHAGVK
-17	E	TRTNEKVELQELNDR	RDNLEQLEVKENTRT
-17	E	TRTNEKVELQELNDR	RDNLEQLEVKENTRT
-17	E	MIDERQQELTHQEHR	RHEQHTLEQQREDIM
-17	E	ADCCAKQEPERNECF	FCENREPEQKACCDA
-17	E	PKVEEKKEPAVEKPK	KPKEVAPEKKEEVKP
-17	E	LLQVTRQEEEMQAKE	EKAQMEEEQRTVQLL
-17	E	HLIAREAEAAIYHLQ	QLHYIAAEAERAILH
-17	E	CCAKQEPERNECFLQ	QLFCENREPEQKACC
-17	F	LEKKQKKFDQLLAEE	EEALLQDFKKQKKEL
-17	F	LEKKQKKFDQLLAEE	EEALLQDFKKQKKEL
-17	F	LEKKQRKFDQLLAEE	EEALLQDFKRQKKEL
-17	F	LEKKQRKFDQLLAEE	EEALLQDFKRQKKEL
-17	G	RQATKDAGAIAGLNV	VNLGAIAGADKTAQR
-17	H	KELRSKLHEMEGAVK	KVAGEMEHLKSRLEK
-17	K	KKRKRSRKESYSVYV	VYVSYSEKRSRKRKK
-17	K	KKRKRSRKESYSVYV	VYVSYSEKRSRKRKK
-17	K	EETRGVLKVFLENVI	IVNELFVKLVGRTEE
-17	K	RITRLQEKEDLQELN	NLEQLDEKEQLRTIR
-17	K	NECFLQHKDDNPNLP	PLNPNDDKHQLFCEN
-17	K	KKRKRSRKESYSVYV	VYVSYSEKRSRKRKK
-17	K	RKRKRSRKESYSVYV	VYVSYSEKRSRKRKR
-17	K	KKRKRSRKESYSVYV	VYVSYSEKRSRKRKK
-17	K	KKRKRSRKESYSVYV	VYVSYSEKRSRKRKK
-17	K	KKRKRSRKESYSVYV	VYVSYSEKRSRKRKK
-17	K	KKRKRSRKESYSVYV	VYVSYSEKRSRKRKK
-17	K	KKRKRSRKESYSVYV	VYVSYSEKRSRKRKK
-17	K	EEIAFLKKVHEEEIR	RIEEEHVKKLFAIEE
-17	K	IFCNTKRKVDWLTEK	KETLWDVKRKTNCFI
-17	K	IFINTRRKVDWLTEK	KETLWDVKRRTNIFI
-17	K	IFLNTRRKVDWLTEK	KETLWDVKRRTNLFI
-17	K	VFASFIRKASDVHEV	VEHVDSAKRIFSAFV
-17	L	APEEHPTLLTEAPLN	NLPAETLLTPHEEPA
-17	L	APEEHPTLLTEAPLN	NLPAETLLTPHEEPA
-17	L	APEEHPTLLTEAPLN	NLPAETLLTPHEEPA
-17	M	HQGVMVGMGQKDSYV	VYSDKQGMGVMVGQH
-17	M	HQGVMVGMGQKDSYV	VYSDKQGMGVMVGQH
-17	M	HQGVMVGMGQKDSYV	VYSDKQGMGVMVGQH
-17	M	HQGVMVGMGQKDSYV	VYSDKQGMGVMVGQH
-17	M	HQGVMVGMGQKDSYV	VYSDKQGMGVMVGQH
-17	P	DCCAKQEPERNECFL	LFCENREPEQKACCD
-17	P	NPGCRDQPFTILYRD	DRYLITFPQDRCGPN
-17	P	WGAEGQRPGFGYGGR	RGGYGFGPRQGEAGW
-17	P	PRLHFFMPGFAPLTS	STLPAFGPMFFHLRP
-17	P	PRLHFFMPGFAPLTS	STLPAFGPMFFHLRP
-17	P	PRLHFFMPGFAPLTS	STLPAFGPMFFHLRP
-17	P	PRLHFFMPGFAPLTS	STLPAFGPMFFHLRP
-17	P	PRLHFFMPGFAPLTS	STLPAFGPMFFHLRP
-17	P	PRLHFFMPGFAPLTS	STLPAFGPMFFHLRP
-17	P	PRLHFFMPGFAPLTS	STLPAFGPMFFHLRP
-17	P	AVLVDLEPGTMDSVR	RVSDMTGPELDVLVA
-17	P	AVLVDLEPGTMDSVR	RVSDMTGPELDVLVA
-17	P	AVLVDLEPGTMDSVR	RVSDMTGPELDVLVA
-17	P	FPSIVGRPRQQGMMG	GMMGQQRPRGVISPF
-17	P	GKHEPVQPSAHHSAE	EASHHASPQVPEHKG
-17	P	FPSIVGRPRQQGMMG	GMMGQQRPRGVISPF
-17	P	FPSIVGRPRQQGMMG	GMMGQQRPRGVISPF
-17	P	FPSIVGRPRHQGMME	EMMGQHRPRGVISPF
-17	Q	AHYGSLPQKSHGRTQ	QTRGHSKQPLSGYHA
-17	Q	YVYKVLKQVHPDTGI	IGTDPHVQKLVKYVY
-17	Q	KVLHDAQQQCRDGHP	PHGDRCQQQADHLVK
-17	Q	NAIDRAEQAEADKKQ	QKKDAEAQEARDIAN
-17	Q	NALDRAEQAEADKKA	AKKDAEAQEARDLAN
-17	Q	ILLVKAGQAVDDFIE	EIFDDVAQGAKVLLI
-17	Q	HLRKAGTQIENIDED	DEDINEIQTGAKRLH
-17	Q	VLHDAQQQCRDGHPV	VPHGDRCQQQADHLV
-17	Q	XXMDAPRQVVNFGPG	GPGFNVVQRPADMXX
-17	Q	SLFAFRGQYCYELDE	EDLEYCYQGRFAFLS
-17	Q	AERKKMAQQMLDLEE	EELDLMQQAMKKREA
-17	Q	ERKKMAQQMLDLEEQ	QEELDLMQQAMKKRE
-17	Q	AHSSAGQQVARAVLH	HLVARAVQQGASSHA
-17	R	SWGAEGQRPGFGYGG	GGYGFGPRQGEAGWS
-17	R	NQIQAAFREPRLLVV	VVLLRPERFAAQIQN
-17	R	SSSAAPQRPISTQRT	TRQTSIPRQPAASSS
-17	R	QPPTAAGRPVDASPR	RPSADVPRGAATPPQ
-17	R	VVYPWTQRFFESFGD	DGFSEFFRQTWPYVV
-17	R	SFTTTAEREIVRDIK	KIDRVIEREATTTFS
-17	R	SFTTTAEREIVRDIK	KIDRVIEREATTTFS
-17	R	GGPGTASRPSSSRSY	YSRSSSPRSATGPGG
-17	R	QQCEDQQREEATRLQ	QLRTAEERQQDECQQ
-17	S	KKVLGAFSDGLAHLD	DLHALGDSFAGLVKK
-17	S	KKVLGAFSDGLAHLD	DLHALGDSFAGLVKK
-17	S	FLLNAHSSKDEVQNA	ANQVEDKSSHANLLF
-17	S	TKKVPQVSTPTLVEV	VEVLTPTSVQPVKKT
-17	S	KHEPVQPSAHHSAEP	PEASHHASPQVPEHK
-17	S	RVIISAPSADAPMFV	VFMPADASPASIIVR
-17	T	TVATLRETYGEMADC	CDAMEGYTERLTAVT
-17	T	LVGDVGQTVDDPYAT	TAYPDDVTQGVDGVL
-17	T	GSALRPSTSRSLYAS	SAYLSRSTSPRLASG
-17	T	LAGTDGETTTQGLDG	GDLGQTTTEGDTGAL
-17	T	PIEHGIVTNWDDMEK	KEMDDWNTVIGHEIP
-17	T	PIEHGIVTNWDDMEK	KEMDDWNTVIGHEIP
-17	T	HGIDPTGTYHGDSDL	LDSDGHYTGTPDIGH
-17	V	XMDAPRQVVNFGPGP	PGPGFNVVQRPADMX
-17	V	MGIMNSFVNDIFERI	IREFIDNVFSNMIGM
-17	V	MGIMNSFVNDIFERI	IREFIDNVFSNMIGM
-17	V	MGIMNSFVNDIFERI	IREFIDNVFSNMIGM
-17	V	MGIMNSFVNDIFERI	IREFIDNVFSNMIGM
-17	V	MGIMNSFVNDIFERI	IREFIDNVFSNMIGM
-17	V	MGIMNSFVNDIFERI	IREFIDNVFSNMIGM
-17	V	MGIMNSFVNDIFERI	IREFIDNVFSNMIGM
-17	V	MGIMNSFVNDIFERI	IREFIDNVFSNMIGM
-17	V	MGIMNSFVNDIFERI	IREFIDNVFSNMIGM
-17	V	MGIMNSFVNDIFERI	IREFIDNVFSNMIGM
-17	V	MGIMNSFVNDIFERI	IREFIDNVFSNMIGM
-17	V	MGIMNSFVNDIFERI	IREFIDNVFSNMIGM
-17	V	MGIMNSFVNDIFERI	IREFIDNVFSNMIGM
-17	V	MGIMNSFVNDIFERI	IREFIDNVFSNMIGM
-17	W	YRNDLNNWVAEEILA	ALIEEAVWNNLDNRY
-17	Y	VATLRETYGEMADCC	CCDAMEGYTERLTAV
-17	Y	IAEVKAQYEDIANRS	SRNAIDEYQAKVEAI
-17	Y	IAEVKAQYEDIANRS	SRNAIDEYQAKVEAI
-17	Y	LFAFRGQYCYELDEK	KEDLEYCYQGRFAFL
-171.1	W	KTNVKAAWGKVGAHA	AHAGVKGWAAKVNTK
-18	A	LKDYMRQAGEVTYAD	DAYTVEGAQRMYDKL
-18	A	LKDFMRQAGEVTYAD	DAYTVEGAQRMFDKL
-18	A	VSIGIKCAPGVVGPA	APGVVGPACKIGISV
-18	A	ELDKIRQALVAIFTH	HTFIAVLAQRIKDLE
-18	C	EGFNCERCKPGFFNL	LNFFGPKCRECNFGE
-18	C	DVSIGIKCAPGVVGP	PGVVGPACKIGISVD
-18	E	NLAAYRQEADEATLA	ALTAEDAEQRYAALN
-18	E	KRAVAREESGKPGAH	HAGPKGSEERAVARK
-18	E	KGGSRGEEVGELSRG	GRSLEGVEEGRSGGK
-18	E	AAHPDSEEQQQRLRE	ERLRQQQEESDPHAA
-18	E	AHDAVAQEGQCRVDD	DDVRCQGEQAVADHA
-18	E	EWHKGIQEEMEALVK	KVLAEMEEQIGKHWE
-18	E	TIPITREEKPAVTAA	AATVAPKEERTIPIT
-18	E	SKKQGKQEAADAALR	RLAADAAEQKGQKKS
-18	E	NVDEVGGEALGRLLV	VLLRGLAEGGVEDVN
-18	E	HPYFYAPELLFFAKR	RKAFFLLEPAYFYPH
-18	E	KLAKERQEAEEAKEA	AEKAEEAEQREKALK
-18	E	EEMLQREEAENTLQS	SQLTNEAEERQLMEE
-18	E	ETQNRALEAELAALR	RLAALEAELARNQTE
-18	E	GNVRVSRELAGHTGY	YGTHGALERSVRVNG
-18	E	XXXXXMREIVHLQAG	GAQLHVIERMXXXXX
-18	E	XXXXXMREIVHIQAG	GAQIHVIERMXXXXX
-18	E	XXXXXMREIVHLQAG	GAQLHVIERMXXXXX
-18	E	XXXXXMREIVHIQAG	GAQIHVIERMXXXXX
-18	E	XXXXXMREIVHIQAG	GAQIHVIERMXXXXX
-18	E	XXXXXMREIVHIQAG	GAQIHVIERMXXXXX
-18	E	EKENIRQEISIMNCL	LCNMISIEQRINEKE
-18	E	GHYTIGKEIIDLVLD	DLVLDIIEKGITYHG
-18	E	GHYTIGKEIIDLVLD	DLVLDIIEKGITYHG
-18	E	GHYTIGKEIIDLVLD	DLVLDIIEKGITYHG
-18	E	EDRCKQLEEEQQALQ	QLAQQEEELQKCRDE
-18	E	SRNHSKQECCCALKG	GKLACCCEQKSHNRS
-18	E	LLQVSRQEEEMMAKE	EKAMMEEEQRSVQLL
-18	F	AHHFGKEFTPPVQAA	AAQVPPTFEKGFHHA
-18	G	VDAAFRQGHNSVFLI	ILFVSNHGQRFAADV
-18	H	YQRFLRQHVHPEETG	GTEEPHVHQRLFRQY
-18	H	LMEYAKQHGIPIPVT	TVPIPIGHQKAYEML
-18	H	LAVVASSHKGKKDTS	STDKKGKHSSAVVAL
-18	I	XXXXMREIVHLQAGQ	QGAQLHVIERMXXXX
-18	I	XXXXMREIVHIQAGQ	QGAQIHVIERMXXXX
-18	I	XXXXMREIVHLQAGQ	QGAQLHVIERMXXXX
-18	I	XXXXMREIVHIQAGQ	QGAQIHVIERMXXXX
-18	I	XXXXMREIVHIQAGQ	QGAQIHVIERMXXXX
-18	I	XXXXMREIVHIQAGQ	QGAQIHVIERMXXXX
-18	I	HYTIGKEIIDLVLDR	RDLVLDIIEKGITYH
-18	I	HYTIGKEIIDLVLDR	RDLVLDIIEKGITYH
-18	I	HYTIGKEIIDLVLDR	RDLVLDIIEKGITYH
-18	K	QVQEMRQKHAQAVEE	EEVAQAHKQRMEQVQ
-18	K	GFNCERCKPGFFNLE	ELNFFGPKCRECNFG
-18	K	AEFLKQVKPYVEEGL	LGEEVYPKVQKLFEA
-18	L	NVRVSRELAGHTGYL	LYGTHGALERSVRVN
-18	N	IKHECQANGPEDLNR	RNLDEPGNAQCEHKI
-18	P	GQSEDRQPVPGQQMT	TMQQGPVPQRDESQG
-18	P	TIKYGGQPVPNFPSK	KSPFNPVPQGGYKIT
-18	P	GNERFRCPEALFQPS	SPQFLAEPCRFRENG
-18	P	GNERFRCPEALFQPS	SPQFLAEPCRFRENG
-18	P	KLYLRQLPEPLISFR	RFSILPEPLQRLYLK
-18	P	SIGIKCAPGVVGPAE	EAPGVVGPACKIGIS
-18	P	IFDSRGNPTVEVDLF	FLDVEVTPNGRSDFI
-18	P	IDRIFRQPQGHLLLI	ILLLHGQPQRFIRDI
-18	P	NCVVARQPQAIITWY	YWTIIAQPQRAVVCN
-18	Q	QEQLARQQVHVELDV	VDLEVHVQQRALQEQ
-18	Q	KTEIIRQQGLASYDY	YDYSALGQQRIIETK
-18	Q	KNLVLKQQNLPVTRI	IRTVPLNQQKLVLNK
-18	Q	QAQSCRQQVAPTDDE	EDDTPAVQQRCSQAQ
-18	Q	VKWITKQQNAQGGFS	SFGGQANQQKTIWKV
-18	Q	SELQISRQQNELAEL	LEALENQQRSIQLES
-18	Q	YLQKLKQQIAEDPEL	LEPDEAIQQKLKQLY
-18	Q	PVDAAFRQGHNSVFL	LFVSNHGQRFAADVP
-18	Q	AAVVTEKQQMLEQHL	LHQELMQQKETVVAA
-18	Q	AVVTEKQQMLEQHLQ	QLHQELMQQKETVVA
-18	Q	DLMEYAKQHGIPIPV	VPIPIGHQKAYEMLD
-18	Q	LLEEQSKQQSNEHLR	RLHENSQQKSQEELL
-18	Q	LEEQSKQQSNEHLRR	RRLHENSQQKSQEEL
-18	Q	DLKDYMRQAGEVTYA	AYTVEGAQRMYDKLD
-18	Q	DLKDFMRQAGEVTYA	AYTVEGAQRMFDKLD
-18	Q	LIEMEKQQQDQVDRN	NRDVQDQQQKEMEIL
-18	Q	EQQCQKQQEQADSLE	ELSDAQEQQKQCQQE
-18	Q	LKEANKQQNFNTGIK	KIGTNFNQQKNAEKL
-18	Q	NFSGTKQQEIVVSRG	GRSVVIEQQKTGSFN
-18	Q	LGVLGKQQFDLENKF	FKNELDFQQKGLVGL
-18	Q	DRIFRQPQGHLLLIG	GILLLHGQPQRFIRD
-18	Q	EKIERRQQEVETELK	KLETEVEQQRREIKE
-18	Q	FEKLKQKQQEAALEL	LELAAEQQKQKLKEF
-18	Q	DKVERLKQVLLHQQA	AQQHLLVQKLREVKD
-18	Q	TELDKIRQALVAIFT	TFIAVLAQRIKDLET
-18	Q	KAFAKRQQQLTAMKV	VKMATLQQQRKAFAK
-18	Q	KAFAKRQQQLTAMKV	VKMATLQQQRKAFAK
-18	Q	RTIPGKQQLLIGAYA	AYAGILLQQKGPITR
-18	Q	ALRDVRQQYESVAAK	KAAVSEYQQRVDRLA
-18	R	CAKQEPERNECFLQH	HQLFCENREPEQKAC
-18	V	NFRLLGNVLVCVLAH	HALVCVLVNGLLRFN
-18	V	KVERLKQVLLHQQAK	KAQQHLLVQKLREVK
-18	W	NRPTSISWDGLDSGK	KGSDLGDWSISTPRN
-18.1	P	SKGLLRQPQQVIHGE	EGHIVQQPQRLLGKS
-18.1	Q	VEQQKRQQPGPSEHI	IHESPGPQQRKQQEV
-18.2	P	LEQKLLTPITTLTSE	ESTLTTIPTLLKQEL
-18.2	T	SLEQKLLTPITTLTS	STLTTIPTLLKQELS
-18.3	K	AELKKQSKPVTTPEE	EEPTTVPKSQKKLEA
-18.3	P	ELKKQSKPVTTPEEI	IEEPTTVPKSQKKLE
-18.3	S	IAELKKQSKPVTTPE	EPTTVPKSQKKLEAI
-18.3	V	LKKQSKPVTTPEEIA	AIEEPTTVPKSQKKL
-18.9	M	PFKADIEMPFDPSKV	VKSPDFPMEIDAKFP
-19	A	VENDEMPADLPSLAA	AALSPLDAPMEDNEV
-19	C	AAFVEKCCKADDKET	TEKDDAKCCKEVFAA
-19	E	KMQLAKKEEELQAAL	LAAQLEEEKKALQMK
-19	E	KMQLAKKEEELQAAL	LAAQLEEEKKALQMK
-19	E	RAQLGRKEEELQAAL	LAAQLEEEKRGLQAR
-19	K	AFVEKCCKADDKETC	CTEKDDAKCCKEVFA
-19	K	VFRRDAHKSEVAHRF	FRHAVESKHADRRFV
-19	K	ASPEIKQKLDILDQE	EQDLIDLKQKIEPSA
-19	K	REIAQDFKTDLRFQS	SQFRLDTKFDQAIER
-19	K	REIAQDFKTDLRFQS	SQFRLDTKFDQAIER
-19	K	REIAQDFKTDLRFQS	SQFRLDTKFDQAIER
-19	K	REIAQDFKTDLRFQS	SQFRLDTKFDQAIER
-19	L	QGELERQLLQANPIL	LIPNAQLLQRELEGQ
-19	L	TGELEKQLLQANPIL	LIPNAQLLQKELEGT
-19	L	PGELERQLLQANPIL	LIPNAQLLQRELEGP
-19	L	NDEMPADLPSLAADF	FDAALSPLDAPMEDN
-19	M	GRTTGIVMDSGDGVT	TVGDGSDMVIGTTRG
-19	M	GRTTGIVMDSGDGVT	TVGDGSDMVIGTTRG
-19	Q	KERQIKKQTALVELV	VLEVLATQKKIQREK
-19	Q	ADINGLRQVLDNLTM	MTLNDLVQRLGNIDA
-19	Q	QSQLALKQSLEASLA	ALSAELSQKLALQSQ
-19	Q	DQGELERQLLQANPI	IPNAQLLQRELEGQD
-19	Q	ITGELEKQLLQANPI	IPNAQLLQKELEGTI
-19	Q	VPGELERQLLQANPI	IPNAQLLQRELEGPV
-19	S	SQLALKQSLEASLAE	EALSAELSQKLALQS
-19	V	DINGLRQVLDNLTME	EMTLNDLVQRLGNID
-19	Y	DIKEKLCYVALDFEN	NEFDLAVYCLKEKID
-19	Y	DIKEKLCYVALDFEN	NEFDLAVYCLKEKID
-19	Y	DIKEKLCYVALDFEN	NEFDLAVYCLKEKID
-19	Y	DIKEKLCYVALDFEN	NEFDLAVYCLKEKID
-19.1	H	QKKMHRKHNQRPTFR	RFTPRQNHKRHMKKQ
-19.1	H	SRLRGRQHGPNVCAV	VACVNPGHQRGRLRS
-2	C	AQLSELHCDKLHVDP	PDVHLKDCHLESLQA
-2	C	AQLSELHCDKLHVDP	PDVHLKDCHLESLQA
-2	C	PSGALEECYVTEIDQ	QDIETVYCEELAGSP
-2	C	YHLENAGCNKIGNFS	SFNGIKNCGANELHY
-2	C	GCTDINECEIGAHNC	CNHAGIECENIDTCG
-2	C	GPVCPFRCQCHLRVV	VVRLHCQCRFPCVPG
-2	C	IPLFTPQCGKCRVCK	KCVRCKGCQPTFLPI
-2	C	IPLFTPQCGKCRICK	KCIRCKGCQPTFLPI
-2	C	KSLDLFNCEVTNLND	DNLNTVECNFLDLSK
-2	C	KSLDLFNCEVTNLND	DNLNTVECNFLDLSK
-2	C	VQELGHGCAALVTKA	AKTVLAACGHGLEQV
-2	C	EFTVGEECELETMTG	GTMTELECEEGVTFE
-2	C	VKLVEALCAEHQINL	LNIQHEACLAEVLKV
-2	C	VEAVNAKCSSLEKTK	KTKELSSCKANVAEV
-2	C	TTWDSGFCAVNPKFV	VFKPNVACFGSDWTT
-2	C	PVHVSEACNPNACRA	ARCANPNCAESVHVP
-2	C	DSFTTFFCETGAGKH	HKGAGTECFFTTFSD
-2	C	DYESVNECMEGVCKM	MKCVGEMCENVSEYD
-2	C	VEWIIVQCGPDVGRP	PRGVDPGCQVIIWEV
-2	C	FAAFVEKCCKADDKE	EKDDAKCCKEVFAAF
-2	C	TCVDINECLLEPRKC	CKRPELLCENIDVCT
-2	C	AELSEGKCAELEEEL	LEEELEACKGESLEA
-2	C	ESTAALGCLVKDYFP	PFYDKVLCGLAATSE
-2	C	ESTAALGCLVKDYFP	PFYDKVLCGLAATSE
-2	C	LFEDTNLCAIHAKRV	VRKAHIACLNTDEFL
-2	E	ARVEEEEERCQHLQA	AQLHQCREEEEEVRA
-2	H	RVSGQGLHEGHTFEP	PEFTHGEHLGQGSVR
-2	K	TYETTLEKCCAAADP	PDAAACCKELTTEYT
-2	N	LNLGKDSNNLCLHFN	NFHLCLNNSDKGLNL
-2	N	RVIGSGCNLDSARFR	RFRASDLNCGSGIVR
-2	N	RVIGSGCNLDSARFR	RFRASDLNCGSGIVR
-2	N	RVIGSGCNLDSARFR	RFRASDLNCGSGIVR
-2	N	RVIGSGCNLDSARFR	RFRASDLNCGSGIVR
-2	Q	AAFTECCQAADKAAC	CAAKDAAQCCETFAA
-2	R	RVEEEEERCQHLQAE	EAQLHQCREEEEEVR
-2	R	TPAEDDSRDSQVKSE	ESKVQSDRSDDEAPT
-2	R	SVVDLTCRLEKPAKY	YKAPKELRCTLDVVS
-2	W	RLLVVYPWTQRFFES	SEFFRQTWPYVVLLR
-2	W	RLLVVYPWTQRFFES	SEFFRQTWPYVVLLR
-2	W	RLLVVYPWTQRFFDS	SDFFRQTWPYVVLLR
-2	W	RLLVVYPWTQRFFDS	SDFFRQTWPYVVLLR
-2	W	KSAVTALWGKVNVDE	EDVNVKGWLATVASK
-2	W	RMYGVLPWNAFPGKV	VKGPFANWPLVGYMR
-2	W	EDLVFIFWAPESAPL	LPASEPAWFIFVLDE
-2	W	LIEFYAPWCGHCKQL	LQKCHGCWPAYFEIL
-2	W	LVEFYAPWCGHCKAL	LAKCHGCWPAYFEVL
-2	W	LIEFYAPWCGHCKNL	LNKCHGCWPAYFEIL
-2	W	LVEFFAPWCGHCKRL	LRKCHGCWPAFFEVL
-20	H	FEGQEKAHNQDLGLA	ALGLDQNHAKEQGEF
-20	N	EGQEKAHNQDLGLAG	GALGLDQNHAKEQGE
-20	R	VLVCVLARNFGKEFT	TFEKGFNRALVCVLV
-21	Q	ITGETKDQVANSAFV	VFASNAVQDKTEGTI
-21	S	HPGKRGLSLGPEEKG	GKEEPGLSLGRKGPH
-21	Y	IDLNYMVYMFQYDST	TSDYQFMYVMYNLDI
-22.1	N	IPPEVKFNKPFVFLM	MLFVFPKNFKVEPPI
-23	K	KVLAAVYKALSDHHI	IHHDSLAKYVAALVK
-23	Y	EKVLAAVYKALSDHH	HHDSLAKYVAALVKE
-24	Q	KSAKVRQQAADLISR	RSILDAAQQRVKASK
-25.1	P	MAFRVPTPDVSVVDL	LDVVSVDPTPVRFAM
-26.2	D	GKEILVGDVGQTVDD	DDVTQGVDGVLIEKG
-26.2	E	DKKNIILEEGKEILV	VLIEKGEELIINKKD
-26.2	G	EGKEILVGDVGQTVD	DVTQGVDGVLIEKGE
-26.2	I	LSEDKKNIILEEGKE	EKGEELIINKKDESL
-26.2	I	SEDKKNIILEEGKEI	IEKGEELIINKKDES
-26.2	L	EDKKNIILEEGKEIL	LIEKGEELIINKKDE
-26.2	N	CLSEDKKNIILEEGK	KGEELIINKKDESLC
-26.2	V	EEGKEILVGDVGQTV	VTQGVDGVLIEKGEE
-26.2	V	KEILVGDVGQTVDDP	PDDVTQGVDGVLIEK
-27	E	GNVRVSRELPGHTGY	YGTHGPLERSVRVNG
-27	L	NVRVSRELPGHTGYL	LYGTHGPLERSVRVN
-27	P	VRVSRELPGHTGYLS	SLYGTHGPLERSVRV
-27	P	VRVSRELPGHTGYLS	SLYGTHGPLERSVRV
-27.1	T	TDLTKVHTECCHGDL	LDGHCCETHVKTLDT
-27.2	A	ISLTDENALSGNEEL	LEENGSLANEDTLSI
-27.2	D	IRLISLTDENALSGN	NGSLANEDTLSILRI
-27.2	E	RLISLTDENALSGNE	ENGSLANEDTLSILR
-27.2	N	LISLTDENALSGNEE	EENGSLANEDTLSIL
-28	G	VGRPRHQGVMVGMGQ	QGMGVMVGQHRPRGV
-28	G	VGRPRHQGVMVGMGQ	QGMGVMVGQHRPRGV
-28	G	VGRPRHQGVMVGMGQ	QGMGVMVGQHRPRGV
-28	G	VGRPRHQGVMVGMGQ	QGMGVMVGQHRPRGV
-28	G	VGRPRHQGVMVGMGQ	QGMGVMVGQHRPRGV
-28	G	VGRPRHQGVMVGMGQ	QGMGVMVGQHRPRGV
-29	D	TNAVAHVDDMPNALS	SLANPMDDVHAVANT
-29	D	RNVATPRDYFFALAH	HALAFFYDRPTAVNR
-29	D	KNYAEAKDVFLGMFL	LFMGLFVDKAEAYNK
-29	D	KGPKVDIDVPDVDVQ	QVDVDPVDIDVKPGK
-29	F	YAEAKDVFLGMFLYE	EYLFMGLFVDKAEAY
-29	G	EAKDVFLGMFLYEYA	AYEYLFMGLFVDKAE
-29	L	AEAKDVFLGMFLYEY	YEYLFMGLFVDKAEA
-29	T	FPDRIMNTFSVVPSP	PSPVVSFTNMIRDPF
-29	T	YPDRIMNTFSVVPSP	PSPVVSFTNMIRDPY
-29	T	YPDRIMNTFSVVPSP	PSPVVSFTNMIRDPY
-29	T	YPDRIMNTFSVVPSP	PSPVVSFTNMIRDPY
-29	V	NYAEAKDVFLGMFLY	YLFMGLFVDKAEAYN
-29	Y	NVATPRDYFFALAHT	THALAFFYDRPTAVN
-29.1	A	AIGTGKTATPQQAQE	EQAQQPTATKGTGIA
-29.1	H	HVDALRTHLAPYSDE	EDSYPALHTRLADVH
-29.1	P	GEAGAAGPAGPAGPR	RPGAPGAPGAAGAEG
-29.1	P	PPGPPGPPGLGGNFA	AFNGGLGPPGPPGPP
-29.1	S	TNLNRLISQIVSSIT	TISSVIQSILRNLNT
-29.1	S	TNLNRLISQIVSSIT	TISSVIQSILRNLNT
-29.1	S	TNLNRLISQIVSSIT	TISSVIQSILRNLNT
-29.1	S	TNLNRLISQIVSSIT	TISSVIQSILRNLNT
-29.1	T	AITATQKTVDGPSGK	KGSPGDVTKQTATIA
-29.1	T	IGTGKTATPQQAQEV	VEQAQQPTATKGTGI
-29.1	T	AHVDALRTHLAPYSD	DSYPALHTRLADVHA
-29.1	T	WAIGTGKTATPQQAQ	QAQQPTATKGTGIAW
-29.1	V	ITATQKTVDGPSGKL	LKGSPGDVTKQTATI
-3	Y	RSKSEMSYIDGEKVV	VVKEGDIYSMESKSR
-3.9	D	SVEVQAPDIDVQGPG	GPGQVDIDPAQVEVS
-31	E	YREKIETELRDICND	DNCIDRLETEIKERY
-31	E	NSVVEASEAAYKEAF	FAEKYAAESAEVVSN
-31	S	KNSVVEASEAAYKEA	AEKYAAESAEVVSNK
-32	D	AVAQYSDDVKVESRF	FRSEVKVDDSYQAVA
-32	V	VAQYSDDVKVESRFD	DFRSEVKVDDSYQAV
-32	W	IVTSTYGWTANMERI	IREMNATWGYTSTVI
-33	C	KIISNASCTTNCLAP	PALCNTTCSANSIIK
-33	D	RTTGIVMDSGDGVTH	HTVGDGSDMVIGTTR
-33	E	RKALSRQEMQEVQSS	SSQVEQMEQRSLAKR
-33	E	LINKKCYEMASHLRR	RRLHSAMEYCKKNIL
-33	E	VALDFENEMATAASS	SSAATAMENEFDLAV
-33	N	DCSKAGNNMLLVGVH	HVGVLLMNNGAKSCD
-33	N	DSCLRQGNMTAALQA	AQLAATMNGQRLCSD
-33	S	LKIISNASCTTNCLA	ALCNTTCSANSIIKL
-33	W	VSGLFKQWMENPNNN	NNNPNEMWQKFLGSV
-33	Y	GYLKAKQYMEEENYD	DYNEEEMYQKAKLYG
-33.1	K	HAVSEGTKAVTKYTS	STYKTVAKTGESVAH
-33.1	K	HAVSEGTKAVTKYTS	STYKTVAKTGESVAH
-33.1	K	HAVSEGTKAVTKYTS	STYKTVAKTGESVAH
-33.1	K	HAVSEGTKAVTKYTS	STYKTVAKTGESVAH
-33.1	K	HAVSEGTKAVTKYTS	STYKTVAKTGESVAH
-33.1	K	HAVSEGTKAVTKYTS	STYKTVAKTGESVAH
-33.1	K	HAVSEGTKAVTKYTS	STYKTVAKTGESVAH
-33.1	K	HAVSEGTKAVTKYTS	STYKTVAKTGESVAH
-33.1	K	HAVSEGTKAVTKYTS	STYKTVAKTGESVAH
-33.1	K	HAVSEGTKAVTKYTS	STYKTVAKTGESVAH
-33.1	K	HAVSEGTKAVTKYTS	STYKTVAKTGESVAH
-33.1	K	HAVSEGTKAVTKYTS	STYKTVAKTGESVAH
-33.1	K	HAVSEGTKAVTKYTS	STYKTVAKTGESVAH
-33.1	K	HAVSEGTKAVTKYTS	STYKTVAKTGESVAH
-33.1	K	HAVSEGTKAVTKYTS	STYKTVAKTGESVAH
-34	C	LFEDTNLCAIHAKRV	VRKAHIACLNTDEFL
-34	D	KLVIIESDLERAEER	REEARELDSEIIVLK
-34	D	DICRRNLDIERPTYT	TYTPREIDLNRRCID
-34	D	DICRRNLDIERPTYT	TYTPREIDLNRRCID
-34	D	DICRRNLDIERPTYT	TYTPREIDLNRRCID
-34	D	DICRRNLDIERPTYT	TYTPREIDLNRRCID
-34	D	DICRRNLDIERPTYT	TYTPREIDLNRRCID
-34	D	DICRRNLDIERPTYT	TYTPREIDLNRRCID
-34	N	YVYKAKNNTVTPGGK	KGGPTVTNNKAKYVY
-34	N	DCSKAGTNMMMVGVH	HVGVMMMNTGAKSCD
-34	P	ARILLRNPGNQAAYE	EYAAQNGPNRLLIRA
-34	Q	INWLDKNQTAEKEEF	FEEKEATQNKDLWNI
-34	Q	DERRNAEQYKDQADK	KDAQDKYQEANRRED
-34	T	MPGFAPLTSRGSQQY	YQQSGRSTLPAFGPM
-34	T	MPGFAPLTSRGSQQY	YQQSGRSTLPAFGPM
-34	T	MPGFAPLTSRGSQQY	YQQSGRSTLPAFGPM
-34	T	MPGFAPLTSRGSQQY	YQQSGRSTLPAFGPM
-34	T	MPGFAPLTSRGSQQY	YQQSGRSTLPAFGPM
-34	T	MPGFAPLTSRGSQQY	YQQSGRSTLPAFGPM
-34	T	MPGFAPLTSRGSQQY	YQQSGRSTLPAFGPM
-34	T	MPGFAPLTSRGSQQY	YQQSGRSTLPAFGPM
-34	T	EYREKIETELRDICN	NCIDRLETEIKERYE
-34	T	VDCSKAGTNMMMVGV	VGVMMMNTGAKSCDV
-34.1	N	EEEVKAKNALAHALQ	QLAHALANKAKVEEE
-34.1	N	EEEGKAKNALAHALQ	QLAHALANKAKGEEE
-35	D	RELRRQVDQLTNDKA	AKDNTLQDVQRRLER
-35	G	IVMDSGDGVTHIVPI	IPVIHTVGDGSDMVI
-35	H	GPAGPDGHQGPRGEQ	QEGRPGQHGDPGAPG
-35	M	EMQKRKEMQLRQEEE	EEEQRLQMEKRKQME
-35	N	YLQREATNPPVIQEE	EEQIVPPNTAERQLY
-35	Q	VDARALTQTGGPHVK	KVHPGGTQTLARADV
-35	Q	RDELTKNQVSLTCLV	VLCTLSVQNKTLEDR
-35	Q	REEMTKNQVSLTCLV	VLCTLSVQNKTMEER
-35	Q	REEMTKNQVSLTCLV	VLCTLSVQNKTMEER
-35	Q	QEEMTKNQVSLTCLV	VLCTLSVQNKTMEEQ
-35	Q	LPDEGKLQHLENELT	TLENELHQLKGEDPL
-35	Q	ELRRQVDQLTNDKAR	RAKDNTLQDVQRRLE
-35	Q	PAGPDGHQGPRGEQG	GQEGRPGQHGDPGAP
-35	T	SYLQREATNPPVIQE	EQIVPPNTAERQLYS
-35.9	D	LNEDSYKDSTLIMQL	LQMILTSDKYSDENL
-35.9	D	LNEESYKDSTLIMQL	LQMILTSDKYSEENL
-35.9	D	LNEDSYKDSTLIMQL	LQMILTSDKYSDENL
-35.9	D	LSEESYKDSTLIMQL	LQMILTSDKYSEESL
-35.9	D	LSEESYKDSTLIMQL	LQMILTSDKYSEESL
-35.9	D	LNEDSYKDSTLIMQL	LQMILTSDKYSDENL
-35.9	S	NEDSYKDSTLIMQLL	LLQMILTSDKYSDEN
-35.9	S	NEESYKDSTLIMQLL	LLQMILTSDKYSEEN
-35.9	S	NEDSYKDSTLIMQLL	LLQMILTSDKYSDEN
-35.9	S	SEESYKDSTLIMQLL	LLQMILTSDKYSEES
-35.9	S	SEESYKDSTLIMQLL	LLQMILTSDKYSEES
-35.9	S	NEDSYKDSTLIMQLL	LLQMILTSDKYSDEN
-35.9	T	EDSYKDSTLIMQLLR	RLLQMILTSDKYSDE
-35.9	T	EESYKDSTLIMQLLR	RLLQMILTSDKYSEE
-35.9	T	EDSYKDSTLIMQLLR	RLLQMILTSDKYSDE
-35.9	T	EESYKDSTLIMQLLR	RLLQMILTSDKYSEE
-35.9	T	EESYKDSTLIMQLLR	RLLQMILTSDKYSEE
-35.9	T	EDSYKDSTLIMQLLR	RLLQMILTSDKYSDE
-36	D	SSHKGKKDTSITGEL	LEGTISTDKKGKHSS
-36	D	KFHRVIKDFMIQGGD	DGGQIMFDKIVRHFK
-36	D	VDFGRKWDPYKQGFG	GFGQKYPDWKRGFDV
-36	E	ISKQEYDESGPSIVH	HVISPGSEDYEQKSI
-36	E	ISKQEYDESGPSIVH	HVISPGSEDYEQKSI
-36	F	FHRVIKDFMIQGGDF	FDGGQIMFDKIVRHF
-36	K	GRKWDPYKQGFGNVA	AVNGFGQKYPDWKRG
-36	P	DFGRKWDPYKQGFGN	NGFGQKYPDWKRGFD
-36	Q	VVRIPKEQGVLSFWR	RWFSLVGQEKPIRVV
-36	Q	IVRIPKEQGVLSFWR	RWFSLVGQEKPIRVI
-36	S	RAVAREESGKPGAHV	VHAGPKGSEERAVAR
-36	S	EDKATITSLWGKVNV	VNVKGWLSTITAKDE
-36	S	EDKATITSLWGKVNV	VNVKGWLSTITAKDE
-36	T	ESFGDLSTPDAVMGN	NGMVADPTSLDGFSE
-36	T	SHKGKKDTSITGELE	ELEGTISTDKKGKHS
-36	T	LVIIREQTEGEYSSL	LSSYEGETQERIIVL
-36	T	GEETRFSTFAGSITG	GTISGAFTSFRTEEG
-36.1	A	XXMDDDIAALVVDNG	GNDVVLAAIDDDMXX
-36.1	A	MATVVVEATEPEPSG	GSPEPETAEVVVTAM
-36.1	A	XXXXXXMATVVVEAT	TAEVVVTAMXXXXXX
-36.1	D	XXXXXXMDDDIAALV	VLAAIDDDMXXXXXX
-36.1	D	XXXXXMDDDIAALVV	VVLAAIDDDMXXXXX
-36.1	D	XXXXMDDDIAALVVD	DVVLAAIDDDMXXXX
-36.1	E	MSETAPAETATPAPV	VPAPTATEAPATESM
-36.1	E	XMATVVVEATEPEPS	SPEPETAEVVVTAMX
-36.1	E	TVVVEATEPEPSGSI	ISGSPEPETAEVVVT
-36.1	E	VVEATEPEPSGSIAN	NAISGSPEPETAEVV
-36.1	I	XXXMDDDIAALVVDN	NDVVLAAIDDDMXXX
-36.1	M	XXXXXXXMDDDIAAL	LAAIDDDMXXXXXXX
-36.1	M	XXXXXXXMATVVVEA	AEVVVTAMXXXXXXX
-36.1	N	ACGLVASNLNLKPGE	EGPKLNLNSAVLGCA
-36.1	P	VVVEATEPEPSGSIA	AISGSPEPETAEVVV
-36.1	T	XXXXMSETAPAETAT	TATEAPATESMXXXX
-36.1	T	SETAPAETATPAPVE	EVPAPTATEAPATES
-36.1	T	XXXXXMATVVVEATE	ETAEVVVTAMXXXXX
-36.1	T	ATVVVEATEPEPSGS	SGSPEPETAEVVVTA
-36.1	V	XXXXMATVVVEATEP	PETAEVVVTAMXXXX
-36.1	V	XXXMATVVVEATEPE	EPETAEVVVTAMXXX
-36.1	V	XXMATVVVEATEPEP	PEPETAEVVVTAMXX
-39	P	GGRGTQGPPGATGFP	PFGTAGPPGQTGRGG
-39	Q	LKGGRGTQGPPGATG	GTAGPPGQTGRGGKL
-4	E	FEPASLKEEVGEEAI	IAEEGVEEKLSAPEF
-4	E	EPASLKEEVGEEAIV	VIAEEGVEEKLSAPE
-4	G	SAVTALWGKVNVDEV	VEDVNVKGWLATVAS
-4	N	SKAMGIMNSFVNDIF	FIDNVFSNMIGMAKS
-4	N	SKAMGIMNSFVNDIF	FIDNVFSNMIGMAKS
-4	N	SKAMGIMNSFVNDIF	FIDNVFSNMIGMAKS
-4	N	SKAMGIMNSFVNDIF	FIDNVFSNMIGMAKS
-4	N	SKAMGIMNSFVNDIF	FIDNVFSNMIGMAKS
-4	N	SKAMGIMNSFVNDIF	FIDNVFSNMIGMAKS
-4	N	SKAMGIMNSFVNDIF	FIDNVFSNMIGMAKS
-4	N	SKAMGIMNSFVNDIF	FIDNVFSNMIGMAKS
-4	N	SKAMGIMNSFVNDIF	FIDNVFSNMIGMAKS
-4	N	SKAMGIMNSFVNDIF	FIDNVFSNMIGMAKS
-4	N	SKAMGIMNSFVNDIF	FIDNVFSNMIGMAKS
-4	N	SKAMGIMNSFVNDIF	FIDNVFSNMIGMAKS
-4	N	SKAMGIMNSFVNDIF	FIDNVFSNMIGMAKS
-4	N	SKAMGIMNSFVNDIF	FIDNVFSNMIGMAKS
-4	P	GQRGDRGPIGSIGPK	KPGISGIPGRDGRQG
-4	R	CSGQRGDRGPIGSIG	GISGIPGRDGRQGSC
-4.9	E	XXXXXXMEEEIAALV	VLAAIEEEMXXXXXX
-4.9	E	XXXXXMEEEIAALVI	IVLAAIEEEMXXXXX
-4.9	M	XXXXXXXMEEEIAAL	LAAIEEEMXXXXXXX
-40	Y	GLINKKCYEMASHLR	RLHSAMEYCKKNILG
-40.1	K	KSVTVTQKVEEHEET	TEEHEEVKQTVTVSK
-40.1	Q	TKSVTVTQKVEEHEE	EEHEEVKQTVTVSKT
-40.1	T	ITKSVTVTQKVEEHE	EHEEVKQTVTVSKTI
-41	E	LARNFGKEFTPQMQA	AQMQPTFEKGFNRAL
-41	P	NFGKEFTPQMQAAYQ	QYAAQMQPTFEKGFN
-41	T	RNFGKEFTPQMQAAY	YAAQMQPTFEKGFNR
-41.9	D	LDFKSPDDPSRYISP	PSIYRSPDDPSKFDL
-41.9	P	DFKSPDDPSRYISPD	DPSIYRSPDDPSKFD
-41.9	R	KSPDDPSRYISPDQL	LQDPSIYRSPDDPSK
-42.1	A	PEDVIRNAFACFDEE	EEDFCAFANRIVDEP
-42.1	F	EDVIRNAFACFDEEA	AEEDFCAFANRIVDE
-42.1	K	LQTVAKNKDQGTYED	DEYTGQDKNKAVTQL
-42.1	N	DPEDVIRNAFACFDE	EDFCAFANRIVDEPD
-42.1	N	MLQTVAKNKDQGTYE	EYTGQDKNKAVTQLM
-42.1	N	AYVYKAKNNTVTPGG	GGPTVTNNKAKYVYA
-42.1	T	VYKAKNNTVTPGGKP	PKGGPTVTNNKAKYV
-42.1	Y	VKINPKNYTDNELEK	KELENDTYNKPNIKV
-43	A	QRQATKDAGVIAGLN	NLGAIVGADKTAQRQ
-43	D	IKTVETRDGQVINET	TENIVQGDRTEVTKI
-43	D	SQRQATKDAGVIAGL	LGAIVGADKTAQRQS
-43	D	FKTLFGRDLLDDLKS	SKLDDLLDRGFLTKF
-43	E	AKRSSKEEAEMAYKD	DKYAMEAEEKSSRKA
-43	G	KTVETRDGQVINETS	STENIVQGDRTEVTK
-43	G	RQATKDAGVIAGLNV	VNLGAIVGADKTAQR
-43	L	KTLFGRDLLDDLKSE	ESKLDDLLDRGFLTK
-43.1	D	DYKYSGRDSLIFLVD	DVLFILSDRGSYKYD
-43.1	I	YSGRDSLIFLVDASK	KSADVLFILSDRGSY
-43.1	L	KYSGRDSLIFLVDAS	SADVLFILSDRGSYK
-43.1	S	YKYSGRDSLIFLVDA	ADVLFILSDRGSYKY
-44	E	TNLAEEEEKAKNLTK	KTLNKAKEEEEALNT
-44	E	QVITIGNERFRCPEA	AEPCRFRENGITIVQ
-44	E	QVITIGNERFRCPET	TEPCRFRENGITIVQ
-44	E	QVITIGNERFRCPEA	AEPCRFRENGITIVQ
-44	E	QVITIGNERFRCPET	TEPCRFRENGITIVQ
-44	E	QVITIGNERFRCPEA	AEPCRFRENGITIVQ
-44	E	QVITIGNERFRCPET	TEPCRFRENGITIVQ
-44	E	QVITIGNERFRCPET	TEPCRFRENGITIVQ
-44	E	QVITIGNERFRCPEA	AEPCRFRENGITIVQ
-44	E	QVITIGNERFRCPEA	AEPCRFRENGITIVQ
-44	E	QVITIGNERFRCPEA	AEPCRFRENGITIVQ
-44	G	PKAKLKPGAPLRPKL	LKPRLPAGPKLKAKP
-44	N	GQVITIGNERFRCPE	EPCRFRENGITIVQG
-44	N	GQVITIGNERFRCPE	EPCRFRENGITIVQG
-44	N	GQVITIGNERFRCPE	EPCRFRENGITIVQG
-44	N	GQVITIGNERFRCPE	EPCRFRENGITIVQG
-44	N	GQVITIGNERFRCPE	EPCRFRENGITIVQG
-44	N	GQVITIGNERFRCPE	EPCRFRENGITIVQG
-44	N	GQVITIGNERFRCPE	EPCRFRENGITIVQG
-44	N	GQVITIGNERFRCPE	EPCRFRENGITIVQG
-44	R	VITIGNERFRCPEAL	LAEPCRFRENGITIV
-44	R	VITIGNERFRCPETL	LTEPCRFRENGITIV
-44	R	VITIGNERFRCPEAL	LAEPCRFRENGITIV
-44	R	VITIGNERFRCPETL	LTEPCRFRENGITIV
-44	R	VITIGNERFRCPEAL	LAEPCRFRENGITIV
-44	R	VITIGNERFRCPETL	LTEPCRFRENGITIV
-44	R	VITIGNERFRCPETL	LTEPCRFRENGITIV
-44	R	VITIGNERFRCPEAI	IAEPCRFRENGITIV
-44	R	VITIGNERFRCPEAL	LAEPCRFRENGITIV
-44	R	VITIGNERFRCPEAL	LAEPCRFRENGITIV
-44.2	E	ISMPMWDEEEDEEAK	KAEEDEEEDWMPMSI
-44.2	E	RVQVQDNEGCPVEAL	LAEVPCGENDQVQVR
-45.1	H	KTISAKTHNSSLEYN	NYELSSNHTKASITK
-45.1	H	VDTSTRTHNLEPYFE	EFYPELNHTRTSTDV
-45.1	H	TPGCSKTHLPGFVEQ	QEVFGPLHTKSCGPT
-45.1	H	PKSCDKTHTCPPCPA	APCPPCTHTKDCSKP
-45.1	Q	PGAHSQVQLVQSGAE	EAGSQVLQVQSHAGP
-45.1	Q	TGAHSQVQLVQSGAE	EAGSQVLQVQSHAGT
-45.1	T	VKTISAKTHNSSLEY	YELSSNHTKASITKV
-45.1	T	FTPGCSKTHLPGFVE	EVFGPLHTKSCGPTF
-45.1	T	KSCDKTHTCPPCPAP	PAPCPPCTHTKDCSK
-45.1	T	EPKSCDKTHTCPPCP	PCPPCTHTKDCSKPE
-46	D	XXXXXMSDKPDMAEI	IEAMDPKDSMXXXXX
-46	K	XXXXMSDKPDMAEIE	EIEAMDPKDSMXXXX
-46	M	HQGVMVGMGQKDSYV	VYSDKQGMGVMVGQH
-46	M	HQGVMVGMGQKDCYV	VYCDKQGMGVMVGQH
-46	M	LSSASAIMGNPKVKA	AKVKPNGMIASASSL
-46	M	LSSASAIMGNPKVKA	AKVKPNGMIASASSL
-46	M	XXXXXXXMSSGNAKI	IKANGSSMXXXXXXX
-46	S	XXXXXMSSGNAKIGH	HGIKANGSSMXXXXX
-46	S	XXXXXXMSSGNAKIG	GIKANGSSMXXXXXX
-47	A	DMPNALSALSDLHAH	HAHLDSLASLANPMD
-47	D	DPGIQRQDPSGAAFQ	QFAAGSPDQRQIGPD
-47	M	ALDFEQEMATAASSS	SSSAATAMEQEFDLA
-47	M	ALDFEQEMATAASSS	SSSAATAMEQEFDLA
-47	M	LSTPDAVMGNPKVKA	AKVKPNGMVADPTSL
-47	M	VLSGGTTMYPGIADR	RDAIGPYMTTGGSLV
-47	M	VLSGGTTMYPGIADR	RDAIGPYMTTGGSLV
-47	M	VLSGGTTMYPGIADR	RDAIGPYMTTGGSLV
-47	S	DDMPNALSALSDLHA	AHLDSLASLANPMDD
-48.1	A	CEEEDSTALVCDNGS	SGNDCVLATSDEEEC
-48.1	D	XXMCEEEDSTALVCD	DCVLATSDEEECMXX
-48.1	S	XMCEEEDSTALVCDN	NDCVLATSDEEECMX
[truncated: 48,449 more rows]

## Sheet: forward_phospho_S
ESKGQPRSQEESEEG
YRAPRPQSEESWDEE
HSTHYRASEEEPEYG
DLKADEPSSEESDLE
DLKADEPSSEESDLE
DTEKEDRSPSAIFSA
VYAKCDSSPDSAEDV
KGHPQEESEESNVSM
SYPGKITSNMFCVGF
SYPLKITSNMFCVGF
VKVNGDASPAAAESG
LANKVDLSFSPSQSL
PKDEVEVSDDDEKEP
EEPAAAGSGAASPSA
EAEVAPVSPEVTQEV
ARTAHYGSLPQKSHG
KRVPGQGSSEDDLQE
RHADGSFSDEMNTIL
GGPGSAVSPYPTFNP
XXMDPNCSCAAAGVS
KQAQRGSSNVFSMFE
PHAFKTESGEETDLI
DGAKGGQSAESEEEE
PMDQRAESPEEVACR
SEKESEKSDGDPIVD
STFRAERSFHSSSSS
GILGLPGSRGERGLP
GAEIVYKSPVVSGDT
XMTTPRNSVNGTFPA
RVPGQGSSEDDLQEE
MEEAKSQSLEEDFEG
DILGVKPSASPEEIK
IEAVQAISMFNGQLL
PLGDDEASATVSKTE
CYTAEKKSPSEARQD
PPRGLKMSATFIGNS
PPRGLKMSATFIGNS
PPRGLKMSATFIGNS
ITSAARRSYVSSGEM
ARAAARLSLTDPLVA
SSKRVSRSLDGAPIG
EPRGFAPSPGEYTHR
VQEIRRFSTPAPQPT
YPPVGAASTPTKLQE
FSDEKLNSPTDSTPA
FSPKTAKSRTPVQDH
AEEAAGASPAKANGQ
AGKDGDKSPMSSLQI
RQEGRKDSLSVNEFK
IPESRPLSPTAFSLQ
KSPEKAKSPAKEEAK
PVKEEAKSPAEAKSP
FTSSSPSSPSRAKGG
PSRRRRLSIIPPVIQ
VLRLKCGSGPVHISG
GRPLFPGSTVEEQLH
GEPASPISQRLPPKV
HVSRTEVSSNHVLIY
PGLKAMVSPFHSPPS
PPVLRTASQEGCQEL
ESEESNVSMASLGEK
APEEEHESPRAETPS
SSDSGAESEEEEAQE
HPESSLSSEEETAGV
KLVEDERSDREETES
ELPKPRISDSESEDP
LKKKKRLSQSDEDVI
YVAPEVDSDDENVEY
EMPADLPSLAADFVE
PPGPPGVSGGGYDFG
LRIAKTPSPPEEPSP
EIISPPASPPEMVGQ
TQSPTPRSHSPSASQ
VTVRYAPSEAGLHEM
RDVEMGNSVIEENEM
GSRSRTPSLPTPPTR
THTTLEHSDCAFMVD
THTTLEHSDCAFMVD
DEPKHTGSGEDESGV
SGLQIQKSPEPEVLS
KTSQIGESFEEILEE
THTTLEHSDCAFMVD
THTTLEHSDCAFMVD
THTTLEHSDCAFMVD
THTTLEHSDCAFMVD
AHGYGEESEEERGLE
RRKLRPGSGGEKPPD
KSPEKAKSPEKEEAK
DRLGSRPSLQEQSPL
ERVSRKMSIQEYELI
KEEVEAVSGEHHHHV
TFFGRRKSRQGSLAM
RETEEQDSDSAEQGD
RRLNECISPVANEMN
PRHQASDSENEELPK
SALYSNLSGHRGSQT
GSLRLGKSEAPETPM
EPDKRKRSPTESVNT
PGTALVGSQKEPSEV
LNRRGSMSYLAAVEE
FKLGGRDSRSGSPMA
ALERMFLSFPTTKTY
ANPAASTSPSLSHRF
PVEEKGKSPVSKSPV
EEDKGFKSPPCEDFS
SYESASRSSLFAQIN
YESASRSSLFAQINQ
VEEQRKMSQDSVHHT
PPSGRTESPATAAET
RRPKHRPSEADEEEL
EGEETRFSTFAGSIT
AKTLDVKSPEAKTPA
SWSLCSDSEEEMKAL
FGNLSSASAIMGNPK
FGNLSSASAIMGNPK
TVTRSYRSVGGSGGG
SPIEKVLSPLRSPPL
AEVARRKSVPSETVV
ELILKPPSPISEAPR
AGGGRPSSPSPSVVS
ASFIRKASDVHEVRK
NVARLNFSHGTHEYH
RLFDHPESPTPNPTE
GASESQDSPRKLKYE
LSFRNADSQEDAEEL
KELSSPISPKSLQSD
EQEDRALSPVIPLIP
KERKASLSLHVLETN
DFERTPQSPTLPPAK
KPQGVIRSPQGLELA
KGKHSLDSDEEEDDD
EHLVSHHSPQRTESP
VGSHCDLSLKIPEIS
SPLQRQPSSPGPTPR
QQRQRADSSTQELAR
FKQMEQISQFLQAAE
IAFPSKTSASIGSLC
VEVRMHDSHLGSEEP
ASRRSSLSSHSHQSQ
DYRRQLQSLTCDLES
EKEEDPGSHEEDDES
ESSPLPTSPKFLRQN
DNIKTYCSEPEKVDK
EAQAEKYSQKEDRYE
APRAVFPSIVGRPRQ
SGNNMDKSDSELNSE
APRAVFPSIVGRPRQ
APQAVFPSIVGRPRH
LTFQRQASLEQANSF
PPRIHRASDPGLPAE
PAKEEARSPADKFPE
PERTRPRSPSPVSSE
RPGHYPASSPTAVHA
PQLNKSQSLTNAFNL
YIREKRESVASGDDR
LPTVKATSPLIEETP
EPEAAVISNGEHXXX
RRMPRSNSQENVEAS
DVATSPISPTENNTT
GHVTISESPEELGTP
KTVSRTTSPPLSIPT
SAHGRSSSNVNGGPE
IRRPRSLSSPTVTLS
AGAGEPQSPDELLPK
PTRKTPESFLGPNAA
HAYEKEDSDEVHLEE
ERGNFGGSFAGSFGG
SGDRSGYSSPGSPGT
MDPNCSCSPVGSCAC
DTPCKAKSTPEAPED
APASPVQSPAKEAET
WVHFSDTSPEHVTPE
QWLKRGISALLLNQG
SQPSRKRSVSHGSNH
GQARITHSPTVSQVT
PVDLSKWSGPLSLQE
XXXXMGDSEMAVFGA
PIPIMPASPQKGHAV
SVDPRLPSPFDIPQI
PTTKGSKSPAKVSDG
EHLAQTKSPGNSRRR
AFQSRSGSPDPEVPS
KSKLDWESFKEEEGI
SPATTVTSPNSTPAK
AMDFSRQSPDHPTVG
PPGPRGRSGETGPAG
MKEPEDNSPNTCQVI
GAGFGSRSLYGLGGS
GAGFGSRSLYGLGGS
LKNAYEESLEHLETF
LKNAYEESLEHLETF
SLRLQSSSASYGGGF
SGGSRSFSTASAITP
VGGYGSRSLYNLGGS
GAGFGSRSLYGLGGS
SESGPRCSSPVDTEC
SGEKNEGSESAPEGQ
RLLLAEDSEEEVDFL
TMSPRHLSESSGKPL
SIAKRLQSIGTENTE
FEEKFIKSAEDLDKL
FEEKFIKSAEDLDKL
KPAGPSVSELIVQAA
EIMRSKESPDLSISH
PQRSKFDSDEEEEDT
STMKVSESEGKLEGQ
RWRRKGASVSGLSGC
VEGTSNKSPIPRRPT
KSPEKAKSPVKAEAK
GLFRGGKSGELEQEE
RHVREAASYQEALAR
QDMFIVHSIEEIQSL
RAIGRLSSMAMISGL
GEPGAPGSKGDTGAK
MGYGDRTSTFCGTPE
GCDLFADSEKEEEDI
WRSSRRISQVSSGET
GCDLFADSEKEEEDI
ALGPRSASLLSLQTE
KRPVKLLSGGNTLHL
HTFMGVVSLGSPSGE
MGVVSLGSPSGEVSH
VVSLGSPSGEVSHPR
RITFTPSSGIASEVT
KELSRKQSQQLELLE
SRHAIMRSPQMVSAI
KCINTFGSFQCRCPT
AGDHKDPSLGAGEAA
GKLRRSQSTTFNPDD
LTGWRPGSGFTNTMR
EDAIPEESGDEDEDD
EKEMKTTSPLEEEER
HRHRGHGSEEDEDVS
EGAGFEESSETGDYE
KLKEASRSSPVEFEC
LKEASRSSPVEFECI
ASEAHESSSRGEAGA
SEAHESSSRGEAGAP
KSGQSADSKQDLLSH
AALKQNSSPPSSLNK
RHLEKVASEEEEVPL
MLSPSHGSNPIEDPL
LHEDLDESDDDMDEK
LRQRRASSPGYIDSP
GSNSGMDSNIDLTIV
TSEEAERSDGDPVQP
STRPRSLSLQPQLTQ
NTAAQKVSHLLGINV
DGNVQLVSHKDIQDS
GRMDRGNSLPCVLEQ
CPLPRATSLPSLDTP
MAGMKTASGDYIDSS
RHWSRSHSSSTFGTG
RAVSREDSVKPGAHL
LQVPGGDSDEDSKTP
REKPRHKSDVEIPAT
RARGPGGSPGGLQKR
CQLNARTSVLAAANP
DSVLENKSLQENEEE
SRLEKQNSTPESDYD
SRRSLSGSADENPSC
DLLIPDRSPEPTREQ
KKPALPVSPAARSKA
NAQFPRFSPVLGRAQ
RESSPLYSPTFSDST
KNRPDYVSEEEEDDE
TPAATPPSPKGGLAT
XXXMADHSFSDGVPS
EKGEAEQSEEEADEE
AKEERAPSPPVEVDE
RPSQRHGSKYLATAS
KVNTRRKSTDSVPIS
RSYRTDISMSDFENS
GGDPIPKSPFSVAVS
ADQHVPGSPFSVKVT
VDKNFINSPVAQADW
SVGPLPKSLEDLQLT
GGYAIPRSPFEVQVS
VQPDKPASPKFIVTL
MPKFKMPSFGVSAPG
GLHVGRASTPDWVSE
EKALDIDSDEESEPK
TPSSSPASPQETRQH
KTVTPASSAKTSPAK
EEVKRKHSAILASPN
RGASRSSSPGAGGGH
FKLKVIRSADVSPTT
DPTQVSSSLSPEGTL
GGGRVQNSPPVGRKT
TSQLDDQSAETHSHK
RKLIRADSVSELPAP
GPQKGPASDSETEDA
QARPGPQSPGSPLEE
QARPGPQSPGSPLEE
KKRGRSRSVPVSFYE
KDLDEEGSEKELHEN
DEDRTVPSTPTLVVP
QARPGPQSPGSPLEE
DGPPSPRSPVIGSEV
LDLKGSESPEMGPEV
YAGALRASGEMASAQ
DSCKLMLSTSEYSQS
TNANVDNSASPSVAQ
ECRRRAQSVSLEGSA
YQKLDVKSIDDEDVD
SLPEKVVSPPEPEKE
YQKLDVKSIDDEDVD
ARSFSTGSDLGHWVT
GESPVVQSDEEEVQV
TGAFRVPSPGMEEAG
KPNKSKRSKTPVQAA
TRRSRFHSPSTTWSP
EMDRKQPSPAPTPTA
EENTDQASPQEDYAG
DRAGDRNSEDDGVVM
HPLPNAASPGAEAPS
DKRPRTASPHFTVSK
DKHDRRRSQSIEQES
DVSSKQLSPESLGTL
AHESRRDSIVAELDR
PGEEVLESSQEALHV
ATQTGDASKCLATGP
KSGDRGESGPAGPAG
RQSAERNSNLVGAAH
EGTNAYRSYCYYFNE
GEESRLESGMQNMSI
AIVDTGTSLMVGPVD
RFWRKTRSTHTGSSC
TALQRSLSELESLKL
VFLVRDSSTSPGDYV
FAWERNPSTISSPGH
LATRLVHSGPGKGSP
QPVSAPPSPRDISME
RKRGRSGSAAQAEGL
SGCKVQISPDSGGLP
EPLAGQESPLPLATR
NLNENQASEEEDELG
KEVTRKLSEADNRKM
LDSDNDDSDCPYSEK
MTHRNLTSSSLNDIS
THRNLTSSSLNDISD
XXMDPNCSCAAGDSC
RNLAENISRVLYPND
RNLAENISRVLYPND
RNLAENISRVLYPND
GMIHRQGSLHVGDEI
IGFQHFESEEDINVA
KRKKSNISPNFNFMG
SASPPSRSPPHFELS
LIRNKFGSADNIAHL
EYKGETKSFYPEEVS
ARRPRARSVDALDDL
GGARSDGSLEDGDDV
LHGDDQDSEDEVLTI
KGGKRKDSVWGSGGG
TFLERRKSQVAELND
KPEETTRSPDEEDYD
ESEPQTRSPDFTNEN
VPSAGTISPTSSLEE
KSDGAPASDSKPGSS
IYTKESESDQEQEEE
TPDEIKQSPDEFCHS
NPEEDAQSDVTEGHD
HPWISHRSTVASCMH
YEKTDDVSEKTSLAD
DPLIRWDSYDNFSGH
SGLQRRNSSEASSGD
EEDTRSASPTIEAQG
YGSLPQKSHGRTQDE
YERRRSRSRSFDYNY
KTITLVKSPISVPGG
FGPLSSRSAPASPTH
NSLQRVPSYDSFDSE
QRVPSYDSFDSEDYP
DKGESGPSGPAGPTG
GFPSSAGSVSPRSTS
PGPQRSHSSSEAYEP
PVPSTCSSTFPEELS
IAKGERQSPVDIDTH
IVLKEPISVSSEQVL
NTFSVVPSPKVSDTV
NTFSVVPSPKVSDTV
NTFSVVPSPKVSDTV
NTFSVVPSPKVSDTV
SMWASLSSPDAEAVE
RLDHALNSPTSPCEE
EDLKNAVSVHHALAS
EMVPRHSSWGDVGVG
NGCKVDNSSLTGESE
LRQEKGGSRGEEVGE
KSPEKAKSPTKEEAK
FHYRAATSRYTLNFE
HGCKVDNSSLTGESE
QYEAMASSNMHEAEE
QGCKVDNSSLTGESE
HGCKVDNSSLTGESE
FPSKTSASIGSLCAD
RRIPRAPSQHIFFVQ
DRLPNLSSPSAEGPP
NRHAKASSPQGFDVD
LNAEKLESEEDVSQA
SFRTPRDSKLEAPAE
AILNQIPSHSSSIRT
NLTIRSSSFSDTLEE
NVVSGKTSACFEPSL
MAGVKRASEDSEEEP
KTEASPESMLSPSHG
DAAALELSSDEAVEV
STPRDVMSDETNNEE
TNNEETESPSQEFVN
AVSSEKVSPSKSPSL
KNRADHRSSPNVANQ
NVANQPPSPGGKSAY
TVGTPIASVPGSTNT
ALSERLRSFSMQDLT
EATEPEPSGSIANPA
GGQTAPASTRLFQVR
VVEEHCASPEDKTLE
GVRLLQDSVDFSLAD
DDGSELSSASKTEVS
DDGSELSSASKTEVS
SSKQSRKSPGDEDDK
LLQDGEFSMDLRTKS
VLLPKKTSATVGPKA
VLIRHGESAWNLENR
NDMKVRKSSTPEEVK
KTLVKSHSLAQPPEF
SGSRGRDSPYQSRGS
QTTTERDSDTDVEEE
IPRPRTPSPESHRSP
GILARQQSVESLAEE
SKALSHDSIFMLGPE
KKRKQGGSPDEPDSK
VSRRENNSPSNLPRP
AVERVTKSPGETSKP
LSTDREASIDILHSI
RNSATFKSFEDRVGT
PVKEGQPSPADEKGN
GLDEREKSLQMIRQL
GPQGPRGSEGPQGVR
GSPGRDGSPGAKGDR
TFVVGNSSLLDTSSV
SHMIHNRSKINLQDL
SELRRIASQVKYAGS
DHFVKLISWYDNEFG
TKKGSITSVQAIYVP
KVFDRYKSYSPYDML
LQDSVDFSLADAINT
LKDMSPLSETEMALG
PVGEGTGSPPKWQIG
GSRLYGPSSVSFADD
PSRTASFSESRADEV
MPQDSVPSPRSLQGK
EVERRIVSQLLTLMD
TTQANRMSVDAVEIE
RITAAQHSVTGSAVS
KIPGRRNSRTEEPTV
QLRYYRESADPLGAW
SPIPYTPSPSSSRPI
AIQKRRQSQEKIDDI
RPLERRSSWYVDASD
GFLRSPSSDLDTDAE
GSEQAEKSPGPIVSR
LSLPRASSLNENVDH
VLPSEQESTKKPYRI
PLTELEESIETVVTT
RKLGRQMSDGDGERL
RQREKVASDTEEADR
SSTPPGESYFGVSSL
LKGQSQTSPDHRSDT
APENSGISTLERGQK
ATLPKSPSQLRKGPP
VHHEPQLSDKVHNDA
EEKETSVSKEDTDHE
DPSHRHRSHEEDDND
REEDEEVSAELGHQA
EVIPMALSENSGMNP
WTQRFFDSFGNLSSA
FTPEVQASWQKMVTA
WTQRFFDSFGNLSSA
FTPEVQASWQKMVTG
GAHKRPASVSSSAAV
VVKQERLSPEVAPPA
GGGGGQRSLSPGGAA
SDLEREVSDSEAGGG
DRTQLWASEPGTPPL
SSSSNPSSPGRIKGR
LDGEEDGSSDQSQAS
DGEEDGSSDQSQASG
AGGGRRISDSHEDTG
ENEQEQQSDTEEGSN
EVTEAGDSEGEQSYF
PKLPQTLSRGWGDQL
FVWVGKDSQEEEKTE
GNKGEPGSAGPQGPP
ISNRLVSSPCCIVTS
RPSSREDSLEAGLPL
QEIPNICSHGQCIDT
RELEGHISDLQEDLD
PTTSRRPSGTGTGPE
MEKIWHHSFYNELRV
MEKIWHHSFYNELRV
KNGCRRGSSLGQISG
LDEAGQRSTMXXXXX
YPQSRKLSYEIPTEE
VKLPAKLSISKSLKE
PPPRRSSSPEDPERD
YSPRYSFSEDTKSPL
AQDSEPKSFSAPATQ
GVHTVPGSPQARHRT
AHQGNLASGLHSNAI
NAIASPGSPSLGRHL
FPAPPPYSAVTPPPD
AFSRGVSSPIAGPAQ
VPVGIPTSPKQESAS
PEKKTPKSPVGVQPI
RHSGSDRSSFSHYSG
TTKPSKQSNNKYAAS
TTKPSKQSNNKYAAS
HTFCAGMSKYQEDTC
GERGGLGSPGPKGDK
IRKGGETSEMYLIQP
TWLSLFSSEESNLGA
SLAKGDRSEDFGVNE
TADRWRVSLDVNHFA
KACVVHGSDLKDMTS
HLRVVQCSDLGLDKV
DGIFEVKSTAGDTHL
VGVRNIDSEEVGKIA
RARGQGSSPVAMQKA
DELSKTISPMVMDAK
ADQATPTSPIRVKVE
ASKIVGPSGAAVPCK
VEPAVDTSGVQCYGP
KARVANPSGNLTETY
CNHGFILSHNNDCID
SGEMDDNSLSPEACY
AEMEDLVSSKDDVGK
DGIFEVKSTAGDTHL
VTIQQRLSGSHSQGV
AGAPITRSPFPVHVS
KDGSCGVSYVVQEPG
PTSPKQESASSSYFV
SHSRAGQSAAGAAPG
VGQACNPSACRAVGR
ASKRASRSLDGAAAV
KRTSSPRSPPSSSEI
NGSVSDISPVQAAKK
GNVLKELSDPAGAII
RSSQHGGSSTSLAST
MGRVRLRSDGAAIPR
TKIPLIKSHNDFVAI
EQILEEFSKVTEGLT
SKLKKAASVEEGDEG
LEEPKQASVTYQKPD
MAMGDDKSFDDEESV
SEDGRRGSALGPDEA
KVTSKCGSLGNIHHK
RVQSKIGSLDNITHV
GTRSRLASVSADAEV
STPTTPGSTAITPGT
IQRGTQKSIIIHTSE
GEAAVASSPSKANGQ
GEAAEPGSPTAAEGE
SAASSTSSPKAEDGA
ETFGEYRSLESDNEE
SENADGQSDENKDDY
RRLLDDISNGYDDSE
EEEDGTGSPQLNNRX
LDVSRAESPQADCPS
IATEHIPSPAKKVPR
PTQGADLSPDEKVLS
DEAKGAGSEETAAAA
TMSGVTTSLRFPGQL
TGTPPDSSLVTYELH
AKFWEVISDEHGIDP
KKSHHANSPTAGAAK
KAYLDHFSRALQYEY
VHFVEPLSPTGVAGH
QPLPRSSSTSDILEP
LGSLKRASVDVDLLA
ESRHRSPSGAGEGAS
DNFTKAPSWEASAPP
TSIPRAPSSDEECFF
GIPLPAESPKKGPKK
ELRCRRLSPPGGSGS
TMSGVTTSLRFPGQL
AKFWEVISDEHGIDP
TMSGITTSLRFPGQL
LNSTGSLSPKHSLKQ
AEDVDVPSPDEKSVI
VPLQRTGSQHGPQNA
DDQHDYDSVASDEDT
APEFLASSPPDNKSP
AGIRKVPSFTFTPTV
PCAEDYLSVVLNQLC
EYLEGMMSEAPGPIN
GALLRLPSERLDFSM
VMALQEASEAYLVGL
SQAASSDSAQGSDVS
SQAASSDSAQGSDVS
SQAASSDSAQGSDVS
SQAASSDSAQGSDVS
SQAASSDSAQGSDVS
SQAASSDSAQGSDVS
STPRSAASREDLVGP
PARRLSESLHVVDEN
ASLRAKTSPEGARDL
RDFNQFSSGEKNIFL
LNSVRRGSGTPEAEG
RRPVRYCSRVEIPSG
SVRKRGRSTDEYSEA
ERRTRRESRQESDPE
KGRSKRASVLLASVE
GAKNYAESDHSEDED
NYAESDHSEDEDNDN
GDRSGYSSPGSPGTP
SSQFSSGSQSSRDVT
HLKQSPASPERDYSP
SLHLPKLSITGTYDL
RCVNTDGSYRCECFP
IKKPSLVSDLPWEGA
ALVTVSRSPPGSGAS
SHSSSSLSEEPELSG
DSRRVVKSTQDLSDV
TPLQSRTSIVQAAAG
SLVQRRFSEGVLQSP
SKYLATASTMDHARH
ELRTAKDSDDDDDVA
PPAATPPSPKGGPAT
PPAVTPPSPKGSPAA
SAQRAKASLNGADIY
KMFDAAKSPTSQXXX
ATVKVASSPVMVSNP
LKATVTPSPVKGKGK
LGDALDSSNSMQTIQ
TDEEATKSSYLNIVG
DEEATKSSYLNIVGL
PPLMKKHSQTDLVSR
QVPVRTTSRSPVLSR
XXXXXXMSDAAVDTS
ELLRYYTSASGDEMV
KVGDEGVSGEEVFAE
SYDPYDFSDTEEEMP
KELKTDSSPNQARAQ
KAPEKRASPSKPASA
YTDAERRSVMDATQI
XXXXXXMSDQQLDCA
GNDPLTSSPGRSSRR
ELEENKRSLAALDAL
DLQYITVSKEELSSG
ALVVDNGSGMCKAGF
RRRRHRHSPTGPPGF
YMLWLNASREKIKSD
GEKSFRRSVVGTPAY
RGRKRFVSEGDGGRL
RPQLLRASSMPATLL
FSRRLNHSPPQSSSR
SSGGSITSPPLSPAL
TRRRRSPSPAPPPRR
IKKAASPSPQSVRRV
KEDRSASSGAEGDVS
PRASPGHSPHYFAAS
KLDADAVSPTVSQLS
KRSRKSPSPGRRNPE
LLPKTPISPLKTGVS
RDRERASSPPDRIDI
RRLSQPESAEKHVTQ
QRRSCFESSPDPELK
PVGKSPPSTGSTYGS
RARSMDSSDLSDGAV
RKRSRKESYSVYVYK
RSRKESYSVYVYKVL
RKRSRKESYSVYVYK
RSRKESYSVYVYKVL
RKRSRKESYSVYVYK
RSRKESYSVYVYKVL
RKRSRKESYSVYVYK
RSRKESYSVYVYKVL
RKRSRKESYSVYVYK
RSRKESYSVYVYKVL
RKRSRKESYSVYVYK
RSRKESYSVYVYKVL
RKRSRKESYSVYVYK
RSRKESYSVYVYKVL
RKRSRKESYSVYVYK
RSRKESYSVYVYKVL
RKRSRKESYSVYVYK
RSRKESYSVYVYKVL
DMKNHRESNSNQCVY
SLSLSEESPSKETSL
GSLSRHPSSQLAGPG
STDNSPSSKAEDAPA
VTNGLDLSPADEKKG
SPEKEAKSPVKEEAK
PDDDLGSSNWEAADL
RDASTLQSQKAEGTG
NSKGRRGSQNSSEHR
SETRAFLSPPTLLEG
XXXXXXMSQKQEEEN
EVEEKETSVSKEDTD
SRFKGKHSLDSDEEE
ETASDSESRAESAPL
DNSLKIISNASCTTN
EGEESRISLPLPNFS
TFQPFQRSISADDDL
XXMAEASSDPGAEER
ENEKKLKSMEAEMIQ
GDDEDACSDTEATEA
TFTWVERSQNGGEPD
PPRFHDTSSPLLISG
NVGSSGRSPSKAVAA
DRDYYSRSYRGGGGG
CEIVSAKSSEMNVLI
QREGRGESENAGTNQ
DSSKGEDSAEETEAK
RRNSAPESILLVPPT
VSQGQRLSPGSYPTV
MPLQPNASLNEEEGT
XXMAETLSGLGDSGA
HKASRDPSPIQDGNE
KREDSRGSLIPEGAT
QEAAELLSEPEEESE
QEKVVGSSPGHPAVQ
LSERTNSSDSERSPD
SRNRRSLSPILPGRH
ARRKTVFSPTLPAAR
LEVKLEGSAPTDVLD
EHELEPSSPKSKKKS
QDQEKHLSQEDNDLN
LSRQALDSEEEEEDV
AALIQDQSEEEEEEE
RLSERALSLEENGVG
FVPGRRASLSDLTDL
LRRILSQSTDSLNMR
QKDIKEESDEEEEDD
SPEAAETSPPSNIID
STSDPRVSPRLSRAS
SGRSGTASGGSTPHL
EAKNKRRSGKNSQED
STDFDRSSPPLQPPP
DDGSLNTSGAGPKSW
NPEELCTSPTLMTSQ
AAKLSEGSQPAEEEE
FRRRRGDSESEEDEQ
RRRGDSESEEDEQDS
HEGPGSRSPTTSPIY
LRKKHADSVAELGEQ
LRKKHADSVAELGEQ
LRKKHADSVAELGEQ
LRKKHADSVAELGEQ
DFRACLISMGYDLGE
YNTEGRVSPSPSQES
KFKTRLQSLEQETGD
PSSRDSPSSPTFISI
LRKKHADSVAELGEQ
QKVVKPKSPEPEATL
SRKRKRDSDAGSSTP
NEKFRTKSPKPAESP
YQFPECDSDEDEDFK
AGVPIPRSPYTVTVG
NSEDIRLSPFMADIR
KVPENPPSMVFKQME
EAKDEPPSEGEAEEE
GGQLRNGSLHIIDDF
RLQAQSLSTVGPRLA
KTSARDASPTPSTDA
SRDHSSQSEEEVVEG
GLEDDQRSMGYDDLD
VIKEVPSSEAAEDVM
KSLSKIASELVNETV
AAPTVIVSNHNLTDT
STSKPQESPKGKRKL
QEDYDVRSRTSVQTE
YPLRRSQSLPTTLLS
KLMQREMSMDESKQV
MKGNDISSGTVLSDY
NHTSRATSTATSGFA
FRVGHMSSVELDDEL
EPEVVGESDSEVEGD
YGRRPQYSNPPVQGE
TVYGGGCSEMLMAHA
VKSATLSSTESTASE
EVSSLEGSPPPCLGQ
RPDPEPVSDNEEDSY
SPRSDRRSVASSQPA
SSPVPYLSPETNPAS
PAPSTSYSPQADSLR
VTMPKVESEIKVPDV
VSLPKVESDLKGPEV
SYSNSYNSPGGGGGS
EPDSRGGSPQMDDIK
ALAPAKESPRKGAAP
VSPPAPGSAPETPED
LTHSDSESSLHMSDR
SRKQSVFSAPSLSAG
EAADKGHSPAQKPKT
RSKGIYQSLEGAVQA
NFDDEFTSEAPILTP
EFYKSLTSDWEDHLA
ALQDTDDSDDDPVLI
LGFQHALSPSTSTCK
TPASKIASEMAYEAV
DPKCRNQSLEFSTMK
GVCVSRTSPTPPESA
VASAYSYSDDEEETN
RIQEQESSGEEDSDL
LQKTTNSSLEEIMDK
HALLKGKSEEELEAS
LEEKFLESAEDLDKL
SKRRRATSPSSSVSG
PGLEVPSSPLRKAKR
HLDPARLSPESAPGP
TANKRSASTEKLEQG
CQTSFFRSLGTAKLG
IGNARSSSPVQVEEE
NPPRVQLSDEMFVFQ
RFAFSPLSEEEEEDE
EDKKEQESDEEEEEE
GDQKGKASPFEEDQN
ASGARNDSPTQIPVS
PRVKRQDSMEALQMD
LTSEPMGSPVSSKTE
RTLSHHASTVQMALE
AAIKAVNSKAEVARA
ETDQQPHSPDSSSSV
PELHKGDSDSEEDEP
SSLVKDASVPLIDVT
IPSRTSHSDSSIYLR
SPVNNHHSPGQTPTL
KLDTFCGSPPYAAPE
IPHPRRLSPVVIRRI
SFSDGVPSDSVEAAK
ENQETQGSTLSDSEE
RSHQRSSSESYTQSF
KKENADQSDPEDVGK
YMSRAAGSPSPLPAP
APLTKASSQGHLPTE
XXMADLDSPPKLSGV
SQQEIEQSIETLNML
AAQFFVESPDVVYGP
EEKKRISSKSPGHMV
KLDTFCGSPPYAAPE
EEDSDEESHHDEMSE
ESHHDEMSEQEEELE
LKGHRSLSPSSNSAF
ATPTPFKSTGDIAGT
PYQDTRGSYGSDAEE
CQMVRVGSKTEVATE
DTPTGVESCSQLVPE
GCEFKGRSLKQSSEG
MSTSAEWSSPVAPTP
PEYEQKVSPVSASSP
GHKIRSTSQGLLDAA
FSYPESYSPTLPVSR
ETVQTTQSPTPVEKE
SPEHKELSNSPLREN
NSPLRENSFGSPLEF
ERQSTKRSPQQTVPY
CTSTAIASPEKKKKK
SGLTRSTSMLISSGH
RKKAHLGSSDNVATM
EDPGSVLSTACGTPG
QAKPGHVSPLQLTNI
RLSSRRSSIRGPEGT
SQKKRTLSPEFNERF
KLVRPLHSVEVMETE
HTFYRLVSPEQPPKA
EDTGAEKSPTTSADL
SSCQTSDSTEKTITP
SFSRVSGSPSSGFRS
PVKAEAKSPEKAKSP
KSPEKAKSPVKEEAK
RLEEEGQSLKDEMAR
ISWDGLDSGKLYTLV
SSGEKSASYSSGHSQ
RTFGPPPSLSPGAFS
SRLLGSASPSSSVRL
DGKDYNASASTISPP
SVLPQNRSSPCIHYF
PVRNLHQSGFSLSGA
VDYIRPASPATETVP
SLRKTHSSPALSQGH
SPAARSLSLQEGDQL
EVQGDRASPGEKAES
GLRVRLPSVGFSETG
SDPADRLSPFLAARH
KRYTMSRSLDGEVGT
NLQIRETSLDTKSVS
ETSLDTKSVSEGHLK
PRDAHDVSPTSTDTE
AHDVSPTSTDTEAQL
GETTATESDQEEDAE
GVAFRAPSIHGGSGG
EEKRPRPSTPAEEDE
ACKRRRLSPSNSSNE
PKIKPSSSANAIYSL
AELKTAMSTPHVAEP
DSHDEEVSPTPPNPV
ADSPGASSPEQPKRK
RQPKSPGSTPTTPTS
ETQRRRLSPPSSSAA
QNMFRNFSFMNPGME
IEEAMDGSETPQLFT
KWQEHRRSLELSSLA
AVLRENLSPTTIETA
HRGLRRDSITPDIAT
PRRRHRPSPPATPPP
AEEQGAGSPGQPAHL
RKGTKHLSPYATLTV
AAEETAVSPRKSPRP
QEARSDKSPDLAPTP
ENGSLRFSTPPGDLL
ESEKQQDSQPEEVMD
EKAGRRSSLQSPASV
SGQATPTSPIKKFPT
DRGLLRRSSPAADVQ
KPKPRSESELIDELS
SSSSVTTSETQPCTP
NACHLSCSALLQDNI
EMHHEALSEALPGDN
EMHHEALSEALPGDN
EAEAEASSPKGKFSL
PIHRRSFSLEGLTGG
LQRPRYGSIVDDERL
MPDQGMTSADDFFQG
GTSSRRGSGDTSISI
RFRERSLSVPTDSGT
AEPRLPLSPIITLEE
RSKSSPTSPTSCTPP
AHMLRSRSLPAFPTS
QEALDYFSDKESGKQ
SWFDTGLSEMRLEKD
RKTRAAQSPPVDSAA
KSPEKAKSPLKEDAK
AKSPVPKSPVEEKGK
MRMDRGVSMPNMLEP
SRSQSSHSYDDSTLP
PTHCPQDSLSGVGGD
PSTVSTPSPSADLLG
NEITRGGSTSYGTGS
SGMAPRPSLAKKQRF
PIGSRGPSGPPGPDG
QSIGLKDSLLAHSSD
DARRLTVSSLQESGL
QIVSKKVSYSHIQSK
LCVNTRGSFKCQCPS
PVQSHRTSEISIPAD
LKSGGRRSGNGNKPP
EKMPRGGSLESDGCP
GLRPAPNSVDVDDFI
RFGLNVSSISRKSED
PPESRRRSQAELETL
PVTSETGSTFKKFFT
KVKSATLSSTESTAS
SKRNLRKSREDLSAQ
KAEAPLPSPKLEGEL
PEASISGSKGDLKSS
EKTDRRQSFASLALR
STLPRSFSLDPLMER
EPAVRWDSYENFNQH
LPAKLSISKSLKESE
EEGPRCGSSEDLHDS
KRPASVSSSAAVEHE
GGVVRDLSMSEEDQM
KGKPKPRSPQPPSRQ
NCLRRRPSDENTIAP
RNLQPDTSYTVTVVP
SGQARRSSPPGHYYQ
GIFLKVGSAKPGLQK
LIAAHGNSLRGIVKH
LIAAHGNSLRGIVKH
AGTWKMRSSENFDEL
RSPRRGPSPACSDSS
QLADRKLSDASDERG
SQGDDDGSSSSGGSS
SRGKSASSPKPDTKV
PSLSRHSSPHQSEDE
LRRRRSLSPTYIELM
MATVASSSSLEKSYE
SGRSRATSFSSAGEV
TRQAHDLSPAAESSS
LGITKVFSNGADLSG
MKGHRGFSGLDGAKG
RLWVHGLSKEQTSVS
PSQEQEHSQKANKIS
FRSGGSRSFSTASAI
LASQLQDSLKDLKAR
NKAPEGRSPLSAEEL
ILTERGYSFTTTAER
MATAASSSSLEKSYE
ALVCDNGSGLCKAGF
MATAASSSSLEKSYE
ILTERGYSFTTTAER
MATAASSSSLEKSYE
ALVCDNGSGLCKAGF
MATAASSSSLEKSYE
MATAASSSSLEKSYE
MATAASSSSLEKSYE
VEEKTTESQEETVVM
VKKLMHSSSLTNSSI
QPMNRAPSDSSLGTP
GQLVQKESMDTINHA
SLNGRRISDPQVFSK
KNRRDRNSWGGFSEK
SRRPSADSESPGTPS
QAISKATSETLAADP
VAYNPIHSPSYPLAA
NLHQSGFSLSGTQVD
HQSGFSLSGTQVDEG
RTSSKESSPIPSPTS
ESLVEELSPASEKKP
PSFIGMESAGIHETT
PSFIGMESAGIHETT
PSFIGMESAGIHETT
PSFIGMESAGIHETT
GGPPKPGSQLDSMLG
SRLKRASSEDTLNKP
GRLKRERSMSENAVR
TVSSPLTSPTSPSTL
LGTTRTPSSYGAGEL
KSPAEAKSPEKEEAK
KRAGGANSNVFSMFE
PSFLRAPSWFDTGLS
AGLKKSHSSPSLNPD
XXXMAELSEEALLSV
VEKQMNMSPPPGNAG
ENQEPLRSPEVGDEE
LVKAIGISNFNHLQV
LRARGQGSSPVAMQK
EVQEKRESPPAGQKT
GESKANCSPEDPCQE
KEIKGRSSLDLDKTP
TAPEEPGSPAKSAPA
KSPAEAKSPVKEEAK
TGKPIEASIRGELSG
SPKKKDLSLEEIQKK
IRSASACSTPTHTPQ
EQWKSHRSYSCQVTH
KEKFRSDSITNMLDT
DRGEDVPSEEEEEEE
PLTPRESSPLYSPTF
PKKEEVKSPVKEEEK
KDAASSSSEGNLNLG
CSDVSELSSSPPGPY
VIIWGNHSSTQYPDV
SIPKRKKSTPKEETV
ASSARRFSSGLFNKP
IIPNETKSPGVMDNP
APRRRSPSPTPTPGP
KDLTIQPSLKLPFNT
VPPRYARSEIVGVSR
SEAFRRASASSSQQQ
SMGSKALSHDSIFML
SFRGGMGSGGLATGI
GPEATVVSDEDEAAE
EVVSPSQSVTGSAGH
DGRREVRSPTKAPHL
KSPASTSSVNGTPGS
PSDVDKLSPTDNLPR
PTKEEAKSPEKAKSP
FYYEILNSPEKACSL
VIAEKSRSPSTESQL
VTEKEVPSKEEPSPV
FYYEILNSPEKACSL
AIQGPEDSPSRQSRR
XMPTTQQSPQDEQEK
RKLDEDASPNEEKGD
AAQPKSLSPPQSQSK
QQGKSLSSPTDNLEL
ESPTRSLSMDAPRGV
PPTETGESSQAEENI
GSGPVHISGQHLVAV
NAFKDASSPVPPPHV
IAPVRQTSTSGGIYS
PARAPACSPEAAAAQ
PVSGSPDSMNASRLS
DNFKFLESAAADFSD
ESAAADFSDEDEDDD
DAAGDFRSGDEEFKG
RGLLRRSSPAADVQE
AARPRSSSAGPEGPQ
KALRPPTSPGVFGAL
LLAKKRGSKGKLEAI
MVKQPCPSESDIITE
VKRAVVVSPKEENKA
PTWKEPVSPMELTGP
PKINRSASEPSLHRA
DDQRDLISNNEQLPM
HWLLFEMSRHSLEQK
PSPSPLLSSSFDLDY
AEKQGLDSPSEHTDT
YSLLRGGSDDSSKDP
PKIERSASEPSLHRT
KGPIAMQSGPKPLFR
VGLTETSSQPKNEED
GTYQDVGSLNIGDVQ
QEENRRDSWSYINSK
RKILNDLSSDAPGVP
MSRARIGSDPLAYEP
PEFRIEDSEPHIPLI
RRWKRTQSQQGLQEN
DKKKEKKSLTPAVPV
DRDSKRDSLEEGELR
HPKIKPSSSANAIYS
EEEREERSGLQLSLE
NNDNPLESNDEKEGQ
QTMPPSRSKTPPPPP
SQKQRRYSDHAGPAI
NSQVESGSLEDDWDF
RRAAPEASGTPSSDA
YADSPGASSPEQPKR
LGPTAQWSVEDEEEA
LEIKLFESSENIEDS
RLQERRGSNVALMLD
SKGDTLASPNSETGP
AAAGIQWSEEETEDE
WPFSGKTSPPCSPAN
EEDNEIESEEEVQPK
NAKFEEESKEPVADE
DKSPSEESAPTTSPE
ESEKTAESQTPTPSA
QEQECPPSPEPTRKE
KKKKIRTSPTFRRPK
RSVSEINSDDELSGK
RAQTLPTSVVTITSE
ESLSREGSPAPLEPE
AWGNNMNSGLNKSPP
DDSAKFDSNEEDSAS
VYDRPGASPKRNHDG
GPAERTPSEIQFHQV
QQPMKPISPVKDPVS
RSRLTPVSPESSSTE
KTRTDSTSDGRPAWM
QARAELGSTDNDLER
SSVRRPMSDPSWNRR
ITASRSESPPPLSDP
SSVGSSSSYPISPAV
SPGSAGRSQTPPGVA
TRRSARLSAKPAPPK
ESPNGRTSPLVSQNN
NLQRHSNSLGPIFDH
RARLGEASDSELADA
DGSTLRTSPADHGGS
GSVDRVISHDRDSPP
YHKEARNSWDSPAFS
AGPSARGSPSPAAPG
GEIKKAGSDGDIMDS
KRKTRHSSNPPLESH
MTMYRRRSPEEFNPK
PRSIHKSSQDGDTPA
QRFLENGSQEDLLHG
QKNRRRLSDCESTDV
RKLMRYHSVSTETPH
WQHDLFDSGFGGGAG
SKEKDRQSPLHGNHI
VGPEVGASPQSGRKS
HGHRKCHSLGYNFIH
RSVASNQSEMEFSSL
AVLTRSKSPNNEGDV
NHLAENHSADFDPIV
RGRKPKRSLTVSDDA
ERVLSSTSEEDEPGV
FEPQMVKSPSFGGAS
NKNGRRTSSTLDSEG
RYSHSYLSDSDTEAK
DLPKRRLSEGVEPWR
LYKGNFNSTVNNTVT
DISEGGESPVVQSDE
ELRKPSGSPDLWKLS
QGFARLSSESHHGGS
LFPEFDDSDYDEVPE
DKDAQRLSPIPEEVP
GFEKPLDSAMSAEED
RGLWSTDSAEEDKET
EEPSVASSPNGKESD
EKSSSNDSVDEETAE
KTEELIESPKLESSE
GVEDTEWSNTQTEEA
TVEEDNDSGGFDALD
FGLLKTGSSGALGPP
VEQLLTGSPTSPTVE
KVIPEDASESEEKLD
AAHVPENSDTEQDVL
SRDRESRSPFLKPDE
EGDNGMDSDMEEEAD
RVTQGAASPGHGIQE
SGANRKPSHTSAVSI
SDDLLEDSDSEEHSR
RKRGHTASESDEQQW
KVKKRGISSSNEGVE
LLGDAPVSPSSQKLK
TRTVSPGSVSPIHGQ
EEAELEDSDDEEKPV
SADTPEASLDSGEGP
QTPKYPESNRTPVKP
DPGEMPQSPTGLGQP
LKLMRSLSEEVESSE
HEMENVDSGEGPANE
GGRSRSSSPVTELAS
DRDSKRDSLEEGELR
VKDEEGESGAEEGPD
STSKATISDEEIERQ
SPTTEGPSLQPDLAP
RENSPAVSPTTNSTA
VNLYRSESLQQNLLH
SRMPRAQSYPDNHQE
QVNVRMDSFDEDLAR
PETPQPTSPETSPKE
PENFQVGSMPPAQQQ
VGTSVAGSPLPLTTG
PPYNRAVSLDSPVSV
TKLARVDSEGDFSEN
VDSEGDFSENDDAAG
SMKTRRLSSASTGKP
TRRLSSASTGKPPLS
QNPQNKTSPFSVSPT
KTSPFSVSPTGPSTK
KKRIIYDSDSESEET
RIIYDSDSESEETLQ
NRNQRKDSEGYSESP
RKDSEGYSESPDLEF
TASEKSSSSESLSDK
ASEKSSSSESLSDKG
DPPRNQASDSENEEL
PRNQASDSENEELPK
DRTQELRSAKDSDDE
SSGKSPLSPDTPSSE
AELEEEQSQGSTTNS
SKLFPAPSEKSHEET
FPAPSEKSHEETDST
DGNELDLSLSDLNEV
NELDLSLSDLNEVPV
KKDSNELSDSAGEED
DSNELSDSAGEEDSA
ESGPRCSSPVDTECS
PGPGIDMSAFAGLGP
AMDLGTLSGIGTLDG
RICKNPESNYCLKND
SCAAAGVSCTCASSC
FKAERRDSRDVDEEK
GSDAGAASTTARAEG
FEDRKDGSCGVAYVV
TGSGATDSKDDDDID
AGGDWFTSRTSACGL
ASGDWFTSRTSACGL
ILRCEMASTGEVACF
GIEMFHKSLERAEAG
EGPRCGSSEDLHDSV
AFNEDEDSEPEEMPP
FANEDTESQKFLTNG
XXXXXXMSSPPEGKL
XXXXXMSSPPEGKLE
PAATEAPSSTPKAQG
AAPEAGASPVEKEAP
EKISLSKSPTKTDPK
QGFQLTHSLGGGTGS
AEPGDGDSDTTKKKK
SKYNLDASEEEDSNK
EAMNYEGSPIKVTLA
YYRPRRRSLGDISDE
XMAPKRQSPLPPQKK
STISGRLSPIMTEQD
DPQEMPHSPLGSMPE
ENLKNSLSPATQRKM
TPLDRCRSPGMLEPL
QFPEQSSSAQQNGSV
RNTETSKSPEKDVPM
SPSQQRLSPQGQQPL
LKTEVSSSIYFHKPR
GSKSAATSPTGSSHG
DPIEDINSPEHIQRR
RAGSRPQSPSGDADA
GTMDSVRSGPFGQIF
GTMDSVRSGPFGQIF
TDAGLKESPLQTPTE
GRYYALKSMTEAEQQ
GKAGETPSEEKKGEG
SVTSGPMSPEGSPSK
CKSEEETSPLVTHQN
SSGKLKISPEQHWDF
SQGSTTNSDWMKNLI
MDEPVPDSESPIEKV
SIEFGQESPEQSLAM
ENSSTQSSPEMPTTK
PSPPEEPSPLPSPTA
QKYEDIKSKEEQELH
MEVEDNRSQVETDDL
GTMDSVRSGPFGQIF
EYASIQTSPQPASED
RTEAREESEPEVKED
QGLDYVPSAGTISPT
PDSSFSKSPESLPGP
VEAPAANSDQTVTVK
GDMDLQISPDRKTST
SEEDRSKSAPTSPCD
EAEEGATSDGEKKRE
GTMDSVRSGPFGQIF
NKGQLTKSPLAQMEE
VKTIEAHSRMVIPGG
SPKREQDSPPMKPSA
ASTASELSPKSKARP
PGAGGGHSTSTSTSP
SNMRMQFSFEGPEKV
TLRVEPPSPPEGPPN
AGVMITASHNRKEDN
AGVRGGLSDGEGPPG
GYYRGNESNPEEDAQ
SPLQSAESSPTAGKK
ANVKDTHSPDAPAAS
PVHKGSESPNSFLDQ
QGQVGSSSPKRSGMT
GTMDSVRSGPFGQIF
YLGPGSTSPLETSGN
APSQDDESGGIEDSP
FDLYDVDSKSPDLSK
SRTLSQSSESGTLSS
SEEESPVSPLGRPRP
HVNGHCTSPTSQSCS
PAQPGHVSPTPATTS
GHRELVLSSPEDLTQ
HRELVLSSPEDLTQD
VDGIKESSDSANTTI
GIKESSDSANTTIED
EEEGTFRSSIRRLST
NLDEEQDSEGETYED
PGPPGPPSAGFDFSF
PPGKDGTSGHPGPIG
DKHTLGDSDNESXXX
FADIPNDSPFQIVKN
TFSTNYRSLGSVQAP
RIGHHSTSDDSSAYR
ELQGPRGSPNARSQP
TKMPCESSPPESADT
WVQRTFQSTQAATAS
STPSEPGSGRGPPQE
YFPHFDLSHGSAQVK
FLKTDSDSDLQLYKE
LQEEGGGSDEEETGS
TQELDRDSEEEEEED
GTQQSHSSPGEITSS
ELRSNVVSPTKNEDN
SSKLKSPSQKQDGGT
REKLLRQSPPLPGRE
RRLRRSHSGPAGSFN
RRSCFESSPDPELKS
XXXXXXMSGEDEQQE
GLSLSRFSWGAEGQR
EGASLELSDDDTESK
DISEKTTSPPEVSGY
QAQTRQASTLIDRPA
GWRPRGDSLILEHQW
YLDRNNPSKPLHVIK
RVPTANVSVVDLTCR
LFRAAVPSGASTGIY
LFRAAVPSGASTGIY
MAASGKTSKSEPNHV
XXXXMPFSNSHNALK
KLAVEALSSLDGDLA
RRLAPITSDPTEATA
KRGSNTTSHLHQAVA
VGLLKDMSPLSETEM
GCDFLTISPKLLGEL
VLSAHRKSLNLVDSP
KTKENRQSIINPDWN
QQKQSRISPIQKPQG
NWKNLSDSEKELYIQ
KVVEAVNSDSDSEFG
PEDVDVSSPDEKSVI
VLAGETLSVNDPPDV
QGFQLTHSLGGGTGS
QGFQLTHSLGGGTGS
IGPPSSPSATDKEEN
KGRIAVGSDADLVIW
SSIERLFSFPAAKPK
PAEVTHFSPKSIPDY
FTKKRKQSEVEADLG
PTKTRPGSPQALGGP
RLLFKKISLEDIQAF
XXXXXXMSVELEEAL
RILIRNNSDQDELDT
SFLQKSPSKEPHFTD
GPPRNVLSPLNLEEV
QGFQLTHSLGGGTGS
QGFQLTHSLGGGTGS
GPSPAPASSPKREVL
VTGHRRQSTDLPTGW
EVKAEEKSPISINVK
NEPKRPMSGEYGPAS
PEKARSSSSPQHLNV
EKARSSSSPQHLNVQ
LARKRRNSRDGDPLP
LGRERLGSFGSITRQ
APRAVFPSIVGRPRH
APRAVFPSIVGRPRH
APRAVFPSIVGRPRH
APRAVFPSIVGRPRH
APRAVFPSIVGRPRH
APRAVFPSIVGRPRH
KKYPTDGSEIVLLTD
HTVALGPSAAQELEE
TTLTRSASMKLPDNT
PRRLASTSDIEEKEN
PLAPSSKSTSGGTAA
PLAPCSRSTSGGTAA
QQMVQPQSPVAVSQS
IFLRELISNASDALD
XXMGKSESQMDITDI
GVYATRSSAVRLRSS
EEAFVKESKEETPGT
LRRGWRPSSREDSLE
QSKYEPRSHMMDVQG
IFLRELISNASDALD
GPCVINGSPCQHGGT
GSPGPPGSPGPRGPP
EKIQKGDSKKDDEEN
PEIEDVGSDEEEEKK
IFLQELISNASDALD
GQAVRKSSTVATLQG
GSLKSSPSMSHMEAL
VEVLYRGSWGTVCDD
SASGRKISENSYSLD
PPIRKGWSMSEQSEE
ARGADRMSSFGDFVA
RGADRMSSFGDFVAL
HLNNSLSSPVQADVY
ISRVRRKSQVNGEAG
GECAPNVSVSVSTSH
KIERTTKSPSDSGYS
TKASTDNSPSSKAED
KLRSPRGSPDGSLQT
LGHKRTGSNISGASS
KTTPRQRSPLLNQPV
FSNGADLSGVTEEAP
RISIGGGSCAISGGY
RISIGGGSCAISGGY
GRGSGGGSSGGSIGG
RISIGGGSCAISGGY
SVSAMKLSPYYKVFE
SGSGQSPSPSRGRHE
QGSGSGQSPSRGRHG
QGSGSGHSPSRVRHG
LSSLRYSSPQAHVKV
DDDEEDDSEEEAMET
CMTRLSRSRTASLTS
DASQRRRSLEPAENV
KVDGETASDSESRAE
AGDLRRGSSPDVHAL
GDLRRGSSPDVHALL
GAGALRRSDSPEIPF
GSLLPVLSPTSLPSP
LPVLSPTSLPSPLPA
YRIQEQESSGEEDSD
DTNAPDLSLEGPEGK
YATTKGISQTNLITT
XXXXXXMSETAPLAP
PEGSPSKSPSKKKKK
GNLHRTSSVPEYVYN
SLRRRTHSEGSLLQE
LSRTPALSPQRPLTT
QAEPKDGSPEAPASP
YICENQDSISSKLKE
QEPTGEPSPKRPRGR
VSDAVAQSTRIIYGG
EEAHAEDSVMDHHFR
SQLSFRRSPTKSSLD
SASREKRSVVSFDKV
REKRSVVSFDKVKEP
GRRNPETSVTQSSSA
KKRARRGSSSDEEGG
NLSGHRGSQTGTSIG
GRAALGESGEQADGP
EREFDEDSDEKEEEE
RIPPKPKSRSPTPPS
SLVAPSPSPEARASP
SPSPSPTSPGSLRKQ
TNAQVPDSAGTATAY
SQTQGGGSVTKKRKL
GSPEAPASPEREEVA
HTFFRLVSPEPPPKG
SGLRRRGSDPASGEV
PLSQSSDSSPTRNSE
LSQSSDSSPTRNSEP
SLPLPNFSSLNLRET
LPLPNFSSLNLRETN
GPNGCGKSSLFRVLG
PNGCGKSSLFRVLGE
TAIKESTSSKSPPRK
AIKESTSSKSPPRKI
GSQKKHISPVQALSE
AREQKEKSPPDQPAV
AEDGATPSPSNETPK
HVSANAWSPVMRARK
DQSASRTSPGRVDLP
GRTLVHSSSDGHIDP
RTLVHSSSDGHIDPQ
NQSNKSGSEDEMKEA
KSPKRVKSPEPSHPK
RPLSDKGSGDSSQVT
NIQNFHISWKDGLGF
LLQTSVPSGLAELVA
SVPAGRRSPTSSPTP
LSDQATASPIVARTD
GAPGRDASIPQFKPE
KKKKRHSSTGDSADA
MQPLRVNSQPGPQKR
RAEGTASSNVFSMFD
LSSSSRRSLVISPPV
RRVSEKVSHVLAALQ
KLRPRNRSAEEGELA
GAGFEESSETGDYEE
HPLTQSRSGYIPSGH
EISTKRTSIISLTPW
LSPLKTTSSYQNLVW
SPLKTTSSYQNLVWS
EDDTERRSPTPERTR
MEVAEPSSPTEEEEE
QNDIRSHSPTHTPTP
QLLPRHLSQLTVGNK
PQRKNKASPQSEFMP
PARRRTPSPDYDFYY
AGHRRILSDVTHSAV
KAGGEGGSEEEGSDK
KTEVQAHSPSRKFIL
LKAKKLTSDEEGEPS
GPSRRSKSPASTSSV
QLDPLRKSPTMEQAV
AQEEVPESPQTSGPE
KGTFAQLSELHCDKL
KGTFAQLSELHCDKL
KDSPSKSSAEAQTPE
DKTLEVVSPSQSVTG
TFQQMWISKPEYDEA
PRASRVPSSDEEVVE
DSTVKMASPPPSGPP
SEQARRQSGLYDSQN
KRIAKRRSPPADAIP
GQNGEEKSPPNASHP
PNTPDPRSPPNPDNI
GGEHIPNSPFHVLAC
TLQTRGLSLSALQDL
APLSPDHSEEEEEEE
GKGEYQESLRSLEEE
EYQESLRSLEEEGQE
GSGRARTSSFAEPGG
SGRARTSSFAEPGGG
GQIARKYSSCSTIFL
QIARKYSSCSTIFLD
CQQPRTPSPLVLEGT
MNTAEFKSATFPNAG
VVRKEAESCDCLQGF
VVRKEAESCDCLQGF
VVRKEAESCDCLQGF
VVRKEAESCDCLQGF
VVRKEAESCDCLQGF
VRSPRPGSPQMQASP
DSQPQETSPELPRRR
IYSRPGSSIPGSPGH
ELVSRQHSPGSADSL
AKLTVENSPKQEAGI
LGLRKTGSHNMLSEV
EAQNKIKSASYNLSL
TPVSRSSSIIQHVGL
LGEMLAPSWEEHATC
AATCCQLSEDKLLAC
VTGITFLSGGQSEEE
GETKTEESPASDEAG
KDEPQRRSARLSAKP
DRSKKDQSPGKGTLE
GAEKLLSSLDIDHNQ
LMVDVERSNAAAAAL
KKMDADLSQLQTEVE
GTEKLLSSLDIDHNQ
LMVDVERSNAAAAAL
QRVKRGTSPRPPEGG
EEEEEEASTEYGHQA
FYDTVKGSDWLGDQD
LKNSPLVSRLTLYDI
LTSFERDSIFSNLTG
AKLFRFASENDLPEW
LEESKATSSSNPSSP
DAMEVIPSTLAENAG
HQLFRGFSFVAITSD
IAELDTLSEESYKDS
ATIKTKRSIQFVDWC
AAIKTKRSIQFVDWC
LTQADKFSPAEVEQM
VKVDGPRSPSYGRSR
DAKLSGPSLKMPSLE
SDFRDLMSWINGIRG
DNKYTEHSTVGLAQQ
KNIPRITSDRLLIKG
DTGLLSGSEERVQVA
IHQNRLSSVTEDEDQ
GGSVGSESGGSAVDS
NSSGRGGSPAPYVDT
VSRMEDTSFPSGGNA
PVNGRKTSLDVSNSA
WIRQRSASVNKEPVS
DKIELSPSMEAPKIF
ASSSSPGSPVASSPS
TLEERRSSLDAEIDS
YASERPKSLGDASPS
RGVHKEGSLGDELLP
VGVPGRRSLALTPPL
AQHVRSHSSPASLQL
SPLHKQSSGPSSSPA
PAGGRAGSLKDPDVA
MAISRQLSTEQAVLQ
QRVKRGTSPRPPEGG
EEEEEEGSIMNGSTA
EGSIMNGSTAEDEEQ
XXXMTTESGSDSESK
XMTTESGSDSESKPD
SRVNGLPSPTHSAHC
EKNQWQLSADDLKKL
RKAVTKRSPEAPQPV
AVEDRKPSGLNGEAS
RILEDHGSPAGEIDD
AELEEEQSQGSSSYS
RRFRRSQSDCGELGD
SKQEYDESGPSIVHR
TIPRRLASTSDIEEK
VGTRDQASQLLAGTE
ERLSRLESGGSNPTT
HIGLDSSSIGSGPGD
PKHAHSSSLQQAASR
DEEALEDSAEEKVEE
GARNLAVSQVVHKAV
NSTFRVVSVLTVVHQ
ITRGGSTSYGTGSET
AADESTGSIAKRLQS
RVIISAPSADAPMFV
DAATLHTSTAMAAQH
DAEADVASLNRRIQL
DAEADVASLNRRIQL
SKQEYDESGPSIVHR
SKQEYDESGPSIVHR
QIVNLLKSVHNGAPA
DRFASEASGYQDNIA
XXMSSSHSRAGQSAA
FRCQRDSSCGTGYEL
GGPGPSGSETPPPPR
VCTNTAGSFKCSCSP
KLQNEVESVTGMLNE
FHRSLSSSLQAPVVS
TLPPSRKSELVVEVK
LALNRDLSTPGLEKD
MGTNKFASQQGMTAY
PSPPKTTSPEPQESP
SSSKKMGSIFDREDQ
KKLMHSSSLTNSSIP
HFKAPKISMPDLDLH
VEHGGKRSRLTPVSP
QAWPPPDSPVRVDTV
AMKFRRGSGHPAYAE
LSRSLSKSDSDLLTC
KKKLDDQSEDEALEL
EIEGKPESEGEPGSE
DEWRLSSSADANGNA
SKQEYDESGPSIVHR
TQGPLDGSLYAKVKK
KKDSLHGSTGAVNAT
SQPPQQRSAPDISFT
VSPTTPTSPTEGEAS
TQPPVVSSTNEGSPS
VSSTNEGSPSPPEPT
NEEDEGHSNSSPRHS
EPLLPRYSPQSLTDP
VSDGVTKSPEKRSSL
PEELEDVSDLEEEHE
KSESHRKSLGSTEGE
MDENEAESETDKQAA
PSPEARASPGTPGTP
PCFLGMESCGIHETT
PCFLGMESCGIHETT
PCFLGMESCGIHETT
PCFLGMESCGIHETT
VNIGGAGSYIYEKPL
GHLNNSLSSPVQADV
KKKHPDASVNFSEFS
KKKLVINSGNGAVED
DVELNLKSPKVKGDL
PEPPGSGSPAPPRRR
AALQRRMSMYSQGTP
QLVKRLTSAEVPMAT
QKEGRRASHTLLPSH
TQYEAMASSNMHEAE
DEDEVVSSEHHHHIL
PEKEEAKSPAEVKSP
AVNQRGRSPRSPSGH
PAAQETKSDGAPASD
QPRRRHASAPSHVQP
PWLKKQKSYTLVVAK
GQQPWGRSLDEEPIC
SRLESGGSNPTTSDS
SMRSMQHSPNLRTYR
RRSVKHDSIPAADTF
EKATSRGSNSGMDSN
LLSLTQESQSEEIDC
VNRRPCFSALEVDET
LSAKSCESNSPFPVH
TTSTRTYSLGSALRP
KAGTRTDSREDEISP
LNAHIKLSNLYKSAA
PDYRKRVSVELTNSL
APQTQHVSPMRQVEP
AAIGGGVSPDVCPAL
CLESFRDSMVLGWKQ
RASNLENSTYDLYTI
LSSSKQSSSSRDDNM
TFQQMWISKQEYDEA
TFQQMWISKQEYDEA
NVVGMVGSIDNDFCG
KSLGKDGSLEDDEDE
SSTKRLKSVEDEMDS
RAGSRRGSFDATGSG
PTVQQMSSPKPAEER
LARKRRMSREPTLDS
SKASERSSVQLLASC
LPKPLPLSPSFSSEV
TPSRGPVSPSVSFQP
SEQPRAGSSTPGDAP
LGPERAMSPVTITTF
EDNLEYDSDGNPIAP
PRITRSNSIPTHEAA
TGVATTQSPTPRSHS
PHVRRPRSRSRDSGD
SPEPRVKSPEAVKSP
PVNVRELSLDDPEVE
AGLQRSASSSWLEGT
QGVVRTLSSSAQEDI
SVGDRAGSLPNYATI
ARHVDSLSQRSPKAS
DQEKKAYSFCGTVEY
KKLSSNCSGVEGDVT
AAAMNLASPRTAVAP
TQCALSTSQLVACTK
MELARAGSRASEGQG
ARAGSRASEGQGSGL
RASEGQGSGLGGQLS
PAPSRTASFSESRAD
QDDEKAISPTSATSS
NARGDHASLENEKPG
DAKVHSPSGALEECY
ADALPEHSPAKTSAV
GRINPYMSSPCHIEM
RINPYMSSPCHIEMI
SRLPKTRSYDNLTTA
STPFIVPSSPTEQEG
MELRRDSSESQLAST
ASRTQDPSSPGTTPP
SRTQDPSSPGTTPPQ
ILQAKPTSSPAKGPP
LQAKPTSSPAKGPPQ
ACKKVLRSNSLLEST
KKVLRSNSLLESTDY
MVSKRRLSKSEDKES
SKRRLSKSEDKESLT
SSPPRVKSSTPPRQS
PVKEEAKSPEKAKSP
LKETERASPIKMDLA
ISNGYDDSEDGGHTL
EVEMEVESDEEDDKQ
ISYTPPESPVPSYAS
GKSPVSKSPVEEKAK
MVTKSNTSPEELGPL
KRPESPPSILTPPVV
NRTEENVSDGSPNAG
EENVSDGSPNAGSVE
EVITVEKSSPATSLF
VITVEKSSPATSLFV
KSSPFKVSPLTFGRK
XMAKREDSPGPEVQP
APKRRGSSGSVDETL
VQSQRSVSPTFLNPS
AATEAPSSTPKAQGP
PELDRDKSDSDTEGL
SQRLTRYSQGDDDGS
KEKEEKESEDKPEIE
CRKYSDASDCHGEDS
GVRKRSYSAGNASQL
RSLSKSDSDLLTCSP
KHPKTELSPSFINPN
PAPTVPSSPDATPEP
ATPKLDSSPSVSSTL
AEQPSSSSPRRKTVK
IAELDTLSEESYKDS
ARAKRKYSEVDDSLP
SRKHEFMSDTNLSEH
RKKHLFSSTENLAAG
LGGLRPESPESLTSV
PEMYKTISQEFLTPG
LSMEDSKSPPPKATE
RPSEYTKSVIDLRPE
YPQREKRSDSVIHLQ
KLDPYDSSEDDKEYV
LVEPLTPSGEAPNQA
TTKLTQTSSTEQLNV
KTEESPASDEAGEKE
VRWKGYTSDDDTWEP
QGFQLTHSLGGGTGS
GPKGEPGSPGENGAP
HAVAEPASPEQELDQ
RRGPRRESKPEEPPP
ASPARSGSPAPETTN
KSDGRMPSSSRAESP
YDVEKNNSRIKLGLK
YDVEKNNSRIKLGLK
YDVEKNNSRIKLGLK
YDVEKNNSRIKLSLK
SKRKRKRSVQEGENP
KKSKTDGSQKTESST
ADGKKGNSPNSEPPT
PEAERSHSLSQHTAT
FTGHRKMSGADTVGD
YDVEKNNSRIKLGIK
DEAPRKGSFSALVGR
SDSTEPHSPSDLLPM
SGLTRTPSSEEISPT
PIPTRSPSDSSTAST
RAAVGQESPGGLEAG
KHDDGTQSDSENAGA
SKKDRKTSAVSSPLL
EARERRPSPGEMRDQ
SLRLFSLSNPSLSTT
CHRGDLDSCFSLPNI
KYVDEENSDGETSNH
QKIDDRDSDEEGASD
TAIKHANSVDTSFSK
KSSSRGGSREYDTGG
AGGKRPGSVSSTDQE
RSGQARRSSPPGHYY
TATKQPSSPYEDKDK
VRQSHSESPSLQSKS
GRFNGGHSPTHSPEK
SQGKGSISEDELITA
QLQDLDCSSSDDEGA
LQDLDCSSSDDEGAA
QDLDCSSSDDEGAAQ
PKTVTPASSAKTSPA
TMGSRSESLSNCSIG
DLVDGRHSPPMVRSV
EHGGLIRSPRHEKKK
RALHRTLSDESIYNS
GQRDRSSSAPNVHIN
LEEEEENSDEDELDS
PRMPQDGSDDEDEEW
SKQEYDESGPSIVHR
SKQEYDESGPSIVHR
DLQERHLSSEEMMRE
DLQERHLSSEEMMRE
SKQEYDESGPSIVHR
DLQERHLSSEEMMRE
DAESEWHSENEEEEK
PMLKSGMSPEQSRFQ
PVKEEVKSPEKAKSP
PELRALQSPEHHIDP
GFLVTRHSQTIDDPQ
GGEHVPNSPFQVTAL
SFSEDTKSPLSVPRS
LPRMKSSSSVTTSET
NKEEDCHSPTSKPPK
KSPAEVKSPEKAKSP
AASEFFRSGKYDLDF
DEGKKETSPESSLIQ
RDPGVSESPPPGRQP
MVYMNDKSPLTPEKE
PLSRAQSSPASATFP
EDSDPERSDYEEQQL
DAEYIYPSLESDDDD
KPKVEMYSGSDDDDD
KVEMYSGSDDDDDFN
TEPEPSGSIANPAAS
SQQKAEASSPVPYLS
QQKAEASSPVPYLSP
PSPGEGISPQSAQAP
GEGISPQSAQAPQAP
LDQSQRGSSPQNTTT
DQSQRGSSPQNTTTP
TFSERSSSSQTLTQF
FSERSSSSQTLTQFD
GHTGRQVSSPYSQGE
HTGRQVSSPYSQGES
KIKEEVLSESEAENQ
KEEVLSESEAENQQA
TEPVKNSSPAPPQPA
NKGLLSDSMTDVPVD
QQFDDGGSDEEDIWE
SRLLRSQSESSDEVT
DYMDLPFSSSPSRSA
LESSLSSSEGEEPVE
GQPGEKGSPGAQGPP
YFAKALESPERPFLA
QASSTPLSPTRITRL
PEKEEAKSPEKAKSP
HRNLTSSSLNDISDK
TSCRDLSSSPPGPYG
ENRDIEISTEEEKDT
DPLIRWDSYENLSAD
FRSKRSYSLSELSVL
PRRSRSVSPCSNVES
SLTQESQSEEIDCND
PNIPKAKSLDGVTND
MAPSRMDSLRGQTDL
PVGPAGKSGDRGESG
PQPLRSPSLDNPTPF
VRTAQVPSPPRGKIS
PAAREDKSPSEESAP
IKRKAEDSDSEPEPE
RKAEDSDSEPEPEDN
AASAASGSPGPGEGS
KSPPEAKSPEKEEAK
DDSYSHHSGLEYADP
QRAVCMLSNTTAIAE
GWRPRSDSLILDHQW
QRAVCMLSNTTAIAE
KGTFATLSELHCDKL
GDEKRKLSLSEGKVK
EEEDELESGDQEDED
KCSGPGLSPGMVRAN
GEEHRAASSPDGQLM
LDKIRYESLTDPSKL
LDKIRYESLTDPSKL
LDKIRYESLTDPSKL
LDKIRYESLTDPSKL
RRRAQSVSLEGSAPS
XXXXMAHSPVAVQVP
TPLATHQSEEDEEDE
ESEPQTRSPDCTHDN
EMEEVHPSDEEEEDA
EAEERCLSPDDSTVK
YVGDEAQSKRGILTL
YVGDEAQSKRGILTL
YVGDEAQSKRGILTL
YVGDEAQSKRGILTL
YVGDEAQSKRGILTL
YVGDEAQSKRGILTL
PFNNWMESAMEDLQD
RGAPKRGSGKDSHHP
VFPEPTESGDEGEEL
SPDSRASSLSESSPP
KEKKKKKSIDPDSIQ
PEKAGRRSSLQSPAS
PGMSRSNSVGIQDAF
SEKRDKKSPLIESTA
DPSLMEDSDDGPSLP
LKQNLSRSWHDVQVS
DLLPIPRSPQPLGGS
GRMVLAVSDGELSST
ANRGLRRSDSVSASE
ASSSSVTSPIKMKIP
DGKKRKRSRKESYSV
EEPVVAVSSPAVPPP
DRRAGAESPTMSVDG
RPQERRTSYEPFHPG
TKTSNRYSPESQAQS
RPEAQSLSPYTTSAN
KEPVRADSPVHMEQQ
LPWTSRTSPTVFSED
LTEERDGSLNQSSGY
EAEEWYKSKFADLSE
GLPYIDDSPSSSPHL
SYEDAVHSGALNDXX
QTLAALLSPKESSGG
KAARVLGSEGEEEDE
PKPPPAASPGVRAGH
CSGKGDMSDEDDENE
AKVERPPSPFSMAPQ
ERSGLQLSLEQGTGE
FSPKEKDSPHMQDPN
KYTPTSPSYSPSSPE
SPKYSPTSPTYSPTT
EQIIGENSPPDYSEY
AVEKRITSPLMEPSS
NMKGNDISSGTVLSD
LSPRRPVSPGKDITA
VCLGRAQSQEDGDYI
PPAAKPGSPQAKSLQ
SRDSYSSSRSDLYSS
KLLRTLSSPTEPVKR
QKNIIGSSPVADFSA
PLPPGKRSINKLDSP
HHCKRYRSPEPDPYL
TNKVQMTSPSSTGSP
REANNGSSPAGSLAD
VQQLHRNSIQFTDGY
YQSSQKKSCVEEPEP
DGRKRKRSRKESYSV
TGHKRSTSEGAWPQL
DGKKRKRSRKESYSV
DGKKRKRSRKESYSV
KKGIVDQSQQAYQEA
ALVIDNGSGMCKAGF
GTRRHLPSPPLTQEV
ADVSGGVSAPDISLG
SGEERVDSLVSLSEE
VSLSKSVSIQNITGV
SANTTLVSETEEEGS
KLQLRVPSVESLFRS
[truncated: 1,571 more rows]

## Sheet: reverse_phospho_S
GEESEEQSRPQGKSE
EEDWSEESQPRPARY
GYEPEEESARYHTSH
ELDSEESSPEDAKLD
ELDSEESSPEDAKLD
ASFIASPSRDEKETD
VDEASDPSSDCKAYV
MSVNSEESEEQPHGK
FGVCFMNSTIKGPYS
FGVCFMNSTIKLPYS
GSEAAAPSADGNVKV
LSQSPSFSLDVKNAL
PEKEDDDSVEVEDKP
ASPSAAGSGAAAPEE
VEQTVEPSVPAVEAE
GHSKQPLSGYHATRA
EQLDDESSGQGPVRK
LITNMEDSFSGDAHR
PNFTPYPSVASGPGG
SVGAAACSCNPDMXX
EFMSFVNSSGRQAQK
ILDTEEGSETKFAHP
EEEESEASQGGKAGD
RCAVEEPSEARQDMP
DVIPDGDSKESEKES
SSSSSHFSREARFTS
PLGREGRSGPLGLIG
TDGSVVPSKYVIEAG
APFTGNVSNRPTTMX
EEQLDDESSGQGPVR
GEFDEELSQSKAEEM
KIEEPSASPKVGLID
LLQGNFMSIAQVAEI
ETKSVTASAEDDGLP
DQRAESPSKKEATYC
SNGIFTASMKLGRPP
SNGIFTASMKLGRPP
SNGIFTASMKLGRPP
MEGSSVYSRRAASTI
AVLPDTLSLRAAARA
GIPAGDLSRSVRKSS
RHTYEGPSPAFGRPE
TPQPAPTSFRRIEQV
EQLKTPTSAAGVPPY
APTSDTPSNLKEDSF
HDQVPTRSKATKPSF
QGNAKAPSAGAAEEA
IQLSSMPSKDGDKGA
KFENVSLSDKRGEQR
QLSFATPSLPRSEPI
KAEEKAPSKAKEPSK
PSKAEAPSKAEEKVP
GGKARSPSSPSSSTF
QIVPPIISLRRRRSP
GSIHVPGSGCKLRLV
HLQEEVTSGPFLPRG
VKPPLRQSIPSAPEG
YILVHNSSVETRSVH
SPPSHFPSVMAKLGP
LEQCGEQSATRLVPP
KEGLSAMSVNSEESE
SPTEARPSEHEEEPA
EQAEEEESEAGSDSS
VGATEEESSLSSEPH
SETEERDSREDEVLK
PDESESDSIRPKPLE
IVDEDSQSLRKKKKL
YEVNEDDSDVEPAVY
EVFDAALSPLDAPME
GFDYGGGSVGPPGPP
PSPEEPPSPTKAIRL
QGVMEPPSAPPSIIE
QSASPSHSRPTPSQT
MEHLGAESPAYRVTV
MENEEIVSNGMEVDR
RTPPTPLSPTRSRSG
DVMFACDSHELTTHT
DVMFACDSHELTTHT
VGSEDEGSGTHKPED
SLVEPEPSKQIQLGS
EELIEEFSEGIQSTK
DVMFACDSHELTTHT
DVMFACDSHELTTHT
DVMFACDSHELTTHT
DVMFACDSHELTTHT
ELGREEESEEGYGHA
DPPKEGGSGPRLKRR
KAEEKEPSKAKEPSK
LPSQEQLSPRSGLRD
ILEYEQISMKRSVRE
VHHHHEGSVAEVEEK
MALSGQRSKRRGFFT
DGQEASDSDQEETER
NMENAVPSICENLRR
KPLEENESDSAQHRP
TQSGRHGSLNSYLAS
MPTEPAESKGLRLSG
TNVSETPSRKRKDPE
VESPEKQSGVLATGP
EEVAALYSMSGRRNL
AMPSGSRSDRGGLKF
YTKTTPFSLFMRELA
FRHSLSPSTSAAPNA
VPSKSVPSKGKEEVP
SFDECPPSKFGKDEE
NIQAFLSSRSASEYS
QNIQAFLSSRSASEY
THHVSDQSMKRQEEV
TEAATAPSETRGSPP
LEEEDAESPRHKPRR
TISGAFTSFRTEEGE
APTKAEPSKVDLTKA
LAKMEEESDSCLSWS
KPNGMIASASSLNGF
KPNGMIASASSLNGF
GGGSGGVSRYSRTVT
LPPSRLPSLVKEIPS
VVTESPVSKRRAVEA
RPAESIPSPPKLILE
SVVSPSPSSPRGGGA
KRVEHVDSAKRIFSA
HYEHTGHSFNLRAVN
ETPNPTPSEPHDFLR
EYKLKRPSDQSESAG
LEEADEQSDANRFSL
DSQLSKPSIPSSLEK
PILPIVPSLARDEQE
NTELVHLSLSAKREK
KAPPLTPSQPTREFD
ALELGQPSRIVGQPK
DDDEEEDSDLSHKGK
PSETRQPSHHSVLHE
SIEPIKLSLDCHSGV
RPTPGPSSPQRQLPS
RALEQTSSDARQRQQ
EAAQLFQSIQEMQKF
CLSGISASTKSPFAI
PEESGLHSDHMRVEV
QSQHSHSSLSSRRSA
SELDCTLSQLQRRYD
SEDDEEHSGPDEEKE
NQRLFKPSTPLPSSE
KDVKEPESCYTKIND
EYRDEKQSYKEAQAE
QRPRGVISPFVARPA
ESNLESDSKDMNNGS
QRPRGVISPFVARPA
HRPRGVISPFVAQPA
FSNAQELSAQRQFTL
EAPLGPDSARHIRPP
EPFKDAPSRAEEKAP
ESSVPSPSRPRTREP
AHVATPSSAPYHGPR
LNFANTLSQSKNLQP
RDDGSAVSERKERIY
PTEEILPSTAKVTPL
XXXHEGNSIVAAEPE
SAEVNEQSNSRPMRR
TTNNETPSIPSTAVD
PTGLEEPSESITVHG
TPISLPPSTTRSVTK
EPGGNVNSSSRGHAS
SLTVTPSSLSRPRRI
KPLLEDPSQPEGAGA
AANPGLFSEPTKRTP
EELHVEDSDEKEYAH
GGFSGAFSGGFNGRE
TGPSGPSSYGSRDGS
CACSGVPSCSCNPDM
DEPAEPTSKAKCPTD
TEAEKAPSQVPSAPA
EPTVHEPSTDSFHVW
GQNLLLASIGRKLWQ
HNSGHSVSRKRSPQS
TVQSVTPSHTIRAQG
EQLSLPGSWKSLDVP
AGFVAMESDGMXXXX
VAHGKQPSAPMIPIP
IQPIDFPSPLRPDVS
GDSVKAPSKSGKTTP
RRRSNGPSKTQALHE
SPVEPDPSGSRSQFA
IGEEEKFSEWDLKSK
KAPTSNPSTVTTAPS
GVTPHDPSQRSFDMA
GAPGTEGSRGRPGPP
IVQCTNPSNDEPEKM
SGGLGYLSRSGFGAG
SGGLGYLSRSGFGAG
FTELHELSEEYANKL
FTELHELSEEYANKL
FGGGYSASSSQLRLS
PTIASATSFSRSGGS
SGGLNYLSRSGYGGV
SGGLGYLSRSGFGAG
CETDVPSSCRPGSES
QGEPASESGENKEGS
LFDVEEESDEALLLR
LPKGSSESLHRPSMT
ETNETGISQLRKAIS
LKDLDEASKIFKEEF
LKDLDEASKIFKEEF
AAQVILESVSPGAPK
HSISLDPSEKSRMIE
TDEEEEDSDFKSRQP
QGELKGESESVKMTS
CGSLGSVSAGKRRWR
TPRRPIPSKNSTGEV
KAEAKVPSKAKEPSK
EEQELEGSKGGRFLG
RALAEQYSAAERVHR
LSQIEEISHVIFMDQ
LGSIMAMSSLRGIAR
KAGTDGKSGPAGPEG
EPTGCFTSTRDGYGM
IDEEEKESDAFLDCG
TEGSSVQSIRRSSRW
IDEEEKESDAFLDCG
ETQLSLLSASRPGLA
LHLTNGGSLLKVPRK
EGSPSGLSVVGMFTH
HSVEGSPSGLSVVGM
RPHSVEGSPSGLSVV
TVESAIGSSPTFTIR
ELLELQQSQKRSLEK
IASVMQPSRMIAHRS
TPCRCQFSGFTNICK
AAEGAGLSPDKHDGA
DDPNFTTSQSRRLKG
RMTNTFGSGPRWGTL
DDEDEDGSEEPIADE
REEEELPSTTKMEKE
SVDEDEESGHGRHRH
EYDGTESSEEFGAGE
CEFEVPSSRSAEKLK
ICEFEVPSSRSAEKL
AGAEGRSSSEHAESA
PAGAEGRSSSEHAES
HSLLDQKSDASQGSK
KNLSSPPSSNQKLAA
LPVEEEESAVKELHR
LPDEIPNSGHSPSLM
KEDMDDDSEDLDEHL
PSDIYGPSSARRQRL
VITLDINSDMGSNSG
PQVPDGDSREAEEST
QTLQPQLSLSRPRTS
VNIGLLHSVKQAATN
SDQIDKHSVLQVNGD
QELVCPLSNGRDMRG
PTDLSPLSTARPLPC
SSDIYDGSATKMGAM
GTGFTSSSHSRSWHR
LHAGPKVSDERSVAR
PTKSDEDSDGGPVQL
TAPIEVDSKHRPKER
RKQLGGPSGGPGRAR
PNAAALVSTRANLQC
EEENEQLSKNELVSD
DYDSEPTSNQKELRS
CSPNEDASGSLSRRS
QERTPEPSRDPILLD
AKSRAAPSVPLAPKK
QARGLVPSFRPFQAN
TSDSFTPSYLPSSER
EDDEEEESVYDPRNK
TALGGKPSPPTAAPT
SPVGDSFSHDAMXXX
EEDAEEESQEAEGKE
EDVEVPPSPAREEKA
SATALYKSGHRQSPR
SIPVSDTSKRRTNVK
SNEFDSMSIDTRYSR
SVAVSFPSKPIPDGG
TVKVSFPSGPVHQDA
WDAQAVPSNIFNKDV
TLQLDELSKPLPGVS
SVQVEFPSRPIAYGG
LTVIFKPSAPKDPQV
GPASVGFSPMKFKPM
ESVWDPTSARGVHLG
KPESEEDSDIDLAKE
HQRTEQPSAPSSSPT
KAPSTKASSAPTVTK
NPSALIASHKRKVEE
HGGGAGPSSSRSAGR
TTPSVDASRIVKLKF
LTGEPSLSSSVQTPD
TKRGVPPSNQVRGGG
KHSHTEASQDDLQST
PAPLESVSDARILKR
ADETESDSAPGKQPG
EELPSGPSQPGPRAQ
EELPSGPSQPGPRAQ
EYFSVPVSRSRGRKK
NEHLEKESGEEDLDK
PVVLTPTSPVTRDED
EELPSGPSQPGPRAQ
VESGIVPSRPSPPGD
VEPGMEPSESGKLDL
QASAMEGSARLAGAY
SQSYESTSLMLKCSD
QAVSPSASNDVNANT
ASGELSVSQARRRCE
DVDEDDISKVDLKQY
EKEPEPPSVVKEPLS
DVDEDDISKVDLKQY
TVWHGLDSGTSFSRA
VQVEEEDSQVVPSEG
GAEEMGPSPVRFAGT
AAQVPTKSRKSKNPK
PSWTTSPSHFRSRRT
ATPTPAPSPQKRDME
GAYDEQPSAQDTNEE
MVVGDDESNRDGARD
SPAEAGPSAANPLPH
KSVTFHPSATRPRKD
SEQEISQSRRRDHKD
LTGLSEPSLQKSSVD
RDLEAVISDRRSEHA
VHLAEQSSELVEEGP
PGTALCKSADGTQTA
GAPGAPGSEGRDGSK
HAAGVLNSNREASQR
ENFYYCYSRYANTGE
ISMNQMGSELRSEEG
DVPGVMLSTGTDVIA
CSSGTHTSRTKRWFR
LKLSELESLSRQLAT
VYDGPSTSSDRVLFV
HGPSSITSPNREWAF
PSGKGPGSHVLRTAL
EMSIDRPSPPASVPQ
LGEAQAASGSRGRKR
PLGGSDPSIQVKCGS
RTALPLPSEQGALPE
GLEDEEESAQNENLN
MKRNDAESLKRTVEK
KESYPCDSDDNDSDL
SIDNLSSSTLNRHTM
DSIDNLSSSTLNRHT
CSDGAACSCNPDMXX
DNPYLVRSINEALNR
DNPYLVRSINEALNR
DNPYLVRSINEALNR
IEDGVHLSGQRHIMG
AVNIDEESEFHQFGI
GMFNFNPSINSKKRK
SLEFHPPSRSPPSAS
LHAINDASGFKNRIL
SVEEPYFSKTEGKYE
LDDLADVSRARPRRA
VDDGDELSGDSRAGG
ITLVEDESDQDDGHL
GGGSGWVSDKRKGGK
DNLEAVQSKRRELFT
DYDEEDPSRTTEEPK
NENTFDPSRTQPESE
EELSSTPSITGASPV
SSGPKSDSAPAGDSK
EEEQEQDSESEKTYI
SHCFEDPSQKIEDPT
DHGETVDSQADEEPN
HMCSAVTSRHSIWPH
DALSTKESVDDTKEY
HGSFNDYSDWRILPD
DGSSAESSNRRQLGS
GQAEITPSASRTDEE
EDQTRGHSKQPLSGY
YNYDFSRSRSRRREY
GGPVSIPSKVLTITK
HTPSAPASRSSLPGF
ESDFSDYSPVRQLSN
PYDESDFSDYSPVRQ
GTPGAPGSPGSEGKD
STSRPSVSGASSPFG
PEYAESSSHSRQPGP
SLEEPFTSSCTSPVP
HTDIDVPSQREGKAI
LVQESSVSIPEKLVI
VTDSVKPSPVVSFTN
VTDSVKPSPVVSFTN
VTDSVKPSPVVSFTN
VTDSVKPSPVVSFTN
EVAEADPSSLSAWMS
EECPSTPSNLAHDLR
SALAHHVSVANKLDE
GVGVDGWSSHRPVME
ESEGTLSSNDVKCGN
EGVEEGRSGGKEQRL
KAEEKTPSKAKEPSK
EFNLTYRSTAARYHF
ESEGTLSSNDVKCGH
EEAEHMNSSAMAEYQ
ESEGTLSSNDVKCGQ
ESEGTLSSNDVKCGH
DACLSGISASTKSPF
QVFFIHQSPARPIRR
PPGEASPSSLNPLRD
DVDFGQPSSAKAHRN
AQSVDEESELKEANL
EAPAELKSDRPTRFS
TRISSSHSPIQNLIA
EELTDSFSSSRITLN
LSPEFCASTKGSVVN
PEEESDESARKVGAM
GHSPSLMSEPSAETK
VEVAEDSSLELAAAD
EENNTEDSMVDRPTS
NVFEQSPSETEENNT
LSPSKSPSVKESSVA
QNAVNPSSRHDARNK
YASKGGPSPPQNAVN
TNTSGPVSAIPTGVT
TLDQMSFSRLRESLA
APNAISGSPEPETAE
RVQFLRTSAPATQGG
ELTKDEPSACHEEVV
DALSFDVSDQLLRVG
SVETKSASSLESGDD
SVETKSASSLESGDD
KDDEDGPSKRSQKSS
SKTRLDMSFEGDQLL
AKPGVTASTKKPLLV
RNELNWASEGHRILV
KVEEPTSSKRVKMDN
FEPPQALSHSKVLTK
SGRSQYPSDRGRSGS
EEEVDTDSDRETTTQ
PSRHSEPSPTRPRPI
EEALSEVSQQRALIG
EPGLMFISDHSLAKS
KSDPEDPSGGQKRKK
PRPLNSPSNNERRSV
PKSTEGPSKTVREVA
ISHLIDISAERDTSL
TGVRDEFSKFTASNR
NGKEDAPSPQGEKVP
LQRIMQLSKEREDLG
RVGQPGESGRPGQPG
RDGKAGPSGDRGPSG
VSSTDLLSSNGVVFT
LDQLNIKSRNHIMHS
SGAYKVQSAIRRLES
GFENDYWSILKVFHD
PVYIAQVSTISGKKT
LMDYPSYSKYRDFVK
TNIADALSFDVSDQL
GLAMETESLPSMDKL
GIQWKPPSGTGEGVP
DDAFSVSSPGYLRSG
VEDARSESFSATRSP
KGQLSRPSPVSDQPM
DMLTLLQSVIRREVE
EIEVADVSMRNAQTT
SVASGTVSHQAATIR
VTPEETRSNRRGPIK
WAGLPDASERYYRLQ
IPRSSSPSPTYPIPS
IDDIKEQSQRRKQIA
DSADVYWSSRRELPR
EADTDLDSSPSRLFG
RSVIPGPSKEAQESG
HDVNENLSSARPLSL
IRYPKKTSEQESPLV
TTVVTEISEELETLP
LREGDGDSMQRGLKR
RDAEETDSAVKERQR
LSSVGFYSEGPPTSS
TDSRHDPSTQSQGKL
KQGRELTSIGSNEPA
PPGKRLQSPSKPLTA
ADNHVKDSLQPEHHV
EHDTDEKSVSTEKEE
DNDDEEHSRHRHSPD
AQHGLEASVEEDEER
PNMGSNESLAMPIVE
ASSLNGFSDFFRQTW
ATVMKQWSAQVEPTF
ASSLNGFSDFFRQTW
GTVMKQWSAQVEPTF
VAASSSVSAPRKHAG
APPAVEPSLREQKVV
AAGGPSLSRQGGGGG
GGGAESDSVERELDS
LPPTGPESAWLQTRD
RGKIRGPSSPNSSSS
SAQSQDSSGDEEGDL
GSAQSQDSSGDEEGD
GTDEHSDSIRRGGGA
NSGEETDSQQEQENE
FYSQEGESDGAETVE
LQDGWGRSLTQPLKP
ETKEEEQSDKGVWVF
PPGQPGASGPEGKNG
STVICCPSSVLRNSI
LPLGAELSDERSSPR
TDICQGHSCINPIEQ
DLDEQLDSIHGELER
EPGTGTGSPRRSTTP
VRLENYFSHHWIKEM
VRLENYFSHHWIKEM
GSIQGLSSGRRCGNK
XXXXXMTSRQGAEDL
EETPIEYSLKRSQPY
EKLSKSISLKAPLKV
DREPDEPSSSRRPPP
LPSKTDESFSYRPSY
QTAPASFSKPESDQA
TRHRAQPSGPVTHVG
IANSHLGSALNGQHA
LHRGLSPSGPSAIAN
DPPPTVASYPPPAPF
QAPGAIPSSVGRSFA
SASEQKPSTPIGVPV
IPQVGVPSKPTKKEP
GSYHSFSSRDSGSHR
SAAYKNNSQKSPKTT
SAAYKNNSQKSPKTT
CTDEQYKSMGACFTH
KDGKPGPSGLGGREG
PQILYMESTEGGKRI
AGLNSEESSFLSLWT
ENVGFDESRDGKALS
AFHNVDLSVRWRDAT
STMDKLDSGHVVCAK
VKDLGLDSCQVVRLH
LHTDGATSKVEFIGD
AIKGVEESDINRVGV
AKQMAVPSSGQGRAR
KADMVMPSITKSLED
EVKVRIPSTPTAQDA
KCPVAAGSPGVIKSA
PGYCQVGSTDVAPEV
YTETLNGSPNAVRAK
DICDNNHSLIFGHNC
YCAEPSLSNDDMEGS
KGVDDKSSVLDEMEA
LHTDGATSKVEFIGD
VGQSHSGSLRQQITV
SVHVPFPSRTIPAGA
GPEQVVYSVGCSGDK
VFYSSSASEQKPSTP
GPAAGAASQGARSHS
RGVARCASPNCAQGV
VAAAGDLSRSARKSA
IESSSPPSRPSSTRK
KKAAQVPSIDSVSGN
IIAGAPDSLEKLVNG
TSALSTSSGGHQSSR
RPIAAGDSRLRVRGM
IAVFDNHSKILPIKT
TLGETVKSFEELIQE
GEDGEEVSAAKKLKS
DPKQYTVSAQKPEEL
VSEEDDFSKDDGMAM
AEDPGLASGRRGDES
KHHINGLSGCKSTVK
VHTINDLSGIKSQVR
VEADASVSALRSRTG
TGPTIATSGPTTPTS
ESTHIIISKQTGRQI
QGNAKSPSSAVAAEG
EGEAATPSGPEAAEG
AGDEAKPSSTSSAAS
EENDSELSRYEGFTE
YDDKNEDSQGDANES
ESDDYGNSIDDLLRR
XRNNLQPSGTGDEEE
SPCDAQPSEARSVDL
RPVKKAPSPIHETAI
SLVKEDPSLDAGQTP
AAAATEESGAGKAED
LQGPFRLSTTVGSMT
HLEYTVLSSDPPTGT
PDIGHEDSIVEWFKA
KAAGATPSNAHHSKK
YEYQLARSFHDLYAK
HGAVGTPSLPEVFHV
PELIDSTSSSRPLPQ
ALLDVDVSARKLSGL
SAGEGAGSPSRHRSE
PPASAEWSPAKTFND
FFCEEDSSPARPIST
KKPGKKPSEAPLPIG
SGSGGPPSLRRCRLE
LQGPFRLSTTVGSMT
PDIGHEDSIVEWFKA
LQGPFRLSTTIGSMT
QKLSHKPSLSGTSNL
IVSKEDPSPVDVDEA
ANQPGHQSGTRQLPV
TDEDSAVSDYDHQDD
PSKNDPPSSALFEPA
VTPTFTFSPVKRIGA
CLQNLVVSLYDEACP
NIPGPAESMMGELYE
MSFDLRESPLRLLAG
LGVLYAESAEQLAMV
SVDSGQASDSSAAQS
SVDSGQASDSSAAQS
SVDSGQASDSSAAQS
SVDSGQASDSSAAQS
SVDSGQASDSSAAQS
SVDSGQASDSSAAQS
PGVLDERSAASRPTS
NEDVVHLSESLRRAP
LDRAGEPSTKARLSA
LFINKEGSSFQNFDR
GEAEPTGSGRRVSNL
GSPIEVRSCYRVPRR
AESYEDTSRGRKRVS
EPDSEQRSERRTRRE
EVSALLVSARKSRGK
DEDESHDSEAYNKAG
NDNDEDESHDSEAYN
PTGPSGPSSYGSRDG
TVDRSSQSGSSFQSS
PSYDREPSAPSQKLH
LDYTGTISLKPLHLS
PFCECRYSGDTNVCR
AGEWPLDSVLSPKKI
SAGSGPPSRSVTVLA
GSLEPEESLSSSSHS
VDSLDQTSKVVRRSD
GAAAQVISTRSQLPT
PSQLVGESFRRQVLS
HRAHDMTSATALYKS
AVDDDDDSDKATRLE
TAPGGKPSPPTAAPP
AAPSGKPSPPTVAPP
YIDAGNLSAKARQAS
XXXQSTPSKAADFMK
PNSVMVPSSAVKVTA
KGKGKVPSPTVTAKL
QITQMSNSSDLADGL
GVINLYSSKTAEEDT
LGVINLYSSKTAEED
RSVLDTQSHKKMLPP
RSLVPSRSTTRVPVQ
STDVAADSMXXXXXX
VMEDGSASTYYRLLE
EAFVEEGSVGEDGVK
PMEEETDSFDYPDYS
QARAQNPSSDTKLEK
ASAPKSPSARKEPAK
IQTADMVSRREADTY
ACDLQQDSMXXXXXX
RRSSRGPSSTLPDNG
LADLAALSRKNEELE
GSSLEEKSVTIYQLD
FGAKCMGSGNDVVLA
FGPPGTPSHRHRRRR
DSKIKERSANLWLMY
YAPTGVVSRRFSKEG
LRGGDGESVFRKRGR
LLTAPMSSARLLQPR
RSSSQPPSHNLRRSF
LAPSLPPSTISGGSS
RRPPPAPSPSRRRRT
VRRVSQPSPSAAKKI
SVDGEAGSSASRDEK
SAAFYHPSHGPSARP
SLQSVTPSVADADLK
EPNRRGPSPSKRSRK
SVGTKLPSIPTKPLL
IDIRDPPSSARERDR
QTVHKEASEPQSLRR
KLEPDPSSEFCSRRQ
SGYTSGTSPPSKGVP
VAGDSLDSSDMSRAR
KYVYVSYSEKRSRKR
LVKYVYVSYSEKRSR
KYVYVSYSEKRSRKR
LVKYVYVSYSEKRSR
KYVYVSYSEKRSRKR
LVKYVYVSYSEKRSR
KYVYVSYSEKRSRKR
LVKYVYVSYSEKRSR
KYVYVSYSEKRSRKR
LVKYVYVSYSEKRSR
KYVYVSYSEKRSRKR
LVKYVYVSYSEKRSR
KYVYVSYSEKRSRKR
LVKYVYVSYSEKRSR
KYVYVSYSEKRSRKR
LVKYVYVSYSEKRSR
KYVYVSYSEKRSRKR
LVKYVYVSYSEKRSR
YVCQNSNSERHNKMD
LSTEKSPSEESLSLS
GPGALQSSPHRSLSG
APADEAKSSPSNDTS
GKKEDAPSLDLGNTV
KAEEKVPSKAEKEPS
LDAAEWNSSGLDDDP
GTGEAKQSQLTSADR
RHESSNQSGRRGKSN
GELLTPPSLFARTES
NEEEQKQSMXXXXXX
DTDEKSVSTEKEEVE
EEEDSDLSHKGKFRS
LPASEARSESDSATE
NTTCSANSIIKLSND
SFNPLPLSIRSEEGE
LDDDASISRQFPQFT
REEAGPDSSAEAMXX
QIMEAEMSKLKKENE
AETAETDSCADEDDG
DPEGGNQSREVWTFT
GSILLPSSTDHFRPP
AAVAKSPSRGSSGVN
GGGGGRYSRSYYDRD
ILVNMESSKASVIEC
QNTGANESEGRGERQ
KAETEEASDEGKSSD
TPPVLLISEPASNRR
VTPYSGPSLRQGQSV
TGEEENLSANPQLPM
AGSDGLGSLTEAMXX
ENGDQIPSPDRSAKH
TAGEPILSGRSDERK
ESEEEPESLLEAAEQ
QVAPHGPSSGVVKEQ
DPSRESDSSNTRESL
HRGPLIPSLSRRNRS
RAAPLTPSFVTKRRA
DLVDTPASGELKVEL
SKKKSKPSSPELEHE
NLDNDEQSLHKEQDQ
VDEEEEESDLAQRSL
EEEEEEESQDQILAA
GVGNEELSLARESLR
LDTLDSLSARRGPVF
RMNLSDTSQSLIRRL
DDEEEEDSEEKIDKQ
DIINSPPSTEAAEPS
SARSLRPSVRPDSTS
LHPTSGGSATGSRGS
DEQSNKGSRRKNKAE
PPPQLPPSSRDFDTS
WSKPGAGSTNLSGDD
QSTMLTPSTCLEEPN
EEEEAPQSGESLKAA
QEDEESESDGRRRRF
SDQEDEESESDGRRR
YIPSTTPSRSGPGEH
QEGLEAVSDAHKKRL
QEGLEAVSDAHKKRL
QEGLEAVSDAHKKRL
QEGLEAVSDAHKKRL
EGLDYGMSILCARFD
SEQSPSPSVRGETNY
DGTEQELSQLRTKFK
ISIFTPSSPSDRSSP
QEGLEAVSDAHKKRL
LTAEPEPSKPKVVKQ
PTSSGADSDRKRKRS
PSEAPKPSKTRFKEN
KFDEDEDSDCEPFQY
GVTVTYPSRPIPVGA
RIDAMFPSLRIDESN
EMQKFVMSPPNEPVK
EEEAEGESPPEDKAE
FDDIIHLSGNRLQGG
ALRPGVTSLSQAQLR
ADTSPTPSADRASTK
GEVVEEESQSSHDRS
DLDDYGMSRQDDELG
MVDEAAESSPVEKIV
VTENVLESAIKSLSK
TDTLNHNSVIVTPAA
LKRKGKPSEQPKSTS
ETQVSTRSRVDYDEQ
SLLTTPLSQSRRLPY
VQKSEDMSMERQMLK
YDSLVTGSSIDNGKM
AFGSTATSTARSTHN
LEDDLEVSSMHGVRF
DGEVESDSEGVVEPE
EGQVPPNSYQPRRGY
AHAMLMESCGGGYVT
ESATSETSSLTASKV
QGLCPPPSGELSSVE
YSDEENDSVPEPDPR
APQSSAVSRRDSRPS
SAPNTEPSLYPVPSS
RLSDAQPSYSTSPAP
VDPVKIESEVKPMTV
VEPGKLDSEVKPLSV
SGGGGGPSNYSNSYS
KIDDMQPSGGRSDPE
PAAGKRPSEKAPALA
DEPTEPASGPAPPSV
RDSMHLSSESDSHTL
GASLSPASFVSQKRS
TKPKQAPSHGKDAAE
AQVAGELSQYIGKSR
PTLIPAESTFEDDFN
ALHDEWDSTLSKYFE
ILVPDDDSDDTDQLA
KCTSTSPSLAHQFGL
VAEYAMESAIKSAPT
KMTSFELSQNRCKPD
ASEPPTPSTRSVCVG
NTEEEDDSYSYASAV
LDSDEEGSSEQEQIR
KDMIEELSSNTTKQL
SAELEEESKGKLLAH
LKDLDEASELFKEEL
GSVSSSPSTARRRKS
RKAKRLPSSPVELGP
PGPASEPSLRAPDLH
GQELKETSASRKNAT
GLKATGLSRFFSTQC
EEEVQVPSSSRANGI
QFVFMEDSLQVRPPN
EDEEEEESLPSFAFR
EEEEEEDSEQEKKDE
NQDEEFPSAKGKQDG
SVPIQTPSDNRAGSA
DMQLAEMSDQRKVRP
ETKSSVPSGMPESTL
ELAMQVTSAHHSLTR
ARAVEAKSNVAKIAA
VSSSSDPSHPQQDTE
PEDEESDSDGKHLEP
TVDILPVSADKVLSS
RLYISSDSHSTRSPI
LTPTQGPSHHNNVPS
EPAAYPPSGCFTDLK
IRRIVVPSLRRPHPI
KAAEVSDSPVGDSFS
EESDSLTSGQTEQNE
FSQTYSESSSRQHSR
KGVDEPDSQDANEKK
PAPLPSPSGAARSMY
ETPLHGQSSAKTLPA
VGSLKPPSDLDAMXX
LMNLTEISQEIEQQS
PGYVVDPSEVFFQAA
VMHGPSKSSIRKKEE
EPAAYPPSGCFTDLK
ESMEDHHSEEDSDEE
ELEEEQESMEDHHSE
FASNSSPSLSRHGKL
TGAIDGTSKFPTPTA
EEADSGYSGRTDQYP
ETAVETKSGVRVMQC
EPVLQSCSEVGTPTD
GESSQKLSRGKFECG
PTPAVPSSWEASTSM
PSSASVPSVKQEYEP
AADLLGQSTSRIKHG
RSVPLTPSYSEPYSF
EKEVPTPSQTTQVTE
NERLPSNSLEKHEPS
FELPSGFSNERLPSN
YPVTQQPSRKTSQRE
KKKKKEPSAIATSTC
HGSSILMSTSRTLGS
MTAVNDSSGLHAKKR
GPTGCATSLVSGPDE
INTLQLPSVHGPKAQ
TGEPGRISSRRSSLR
FRENFEPSLTRKKQS
ETEMVEVSHLPRVLK
AKPPQEPSVLRYFTH
LDASTTPSKEAGTDE
PTITKETSDSTQCSS
SRFGSSPSGSVRSFS
PSKAKEPSKAEAKVP
KAEEKVPSKAKEPSK
RAMEDKLSQGEEELR
VLTYLKGSDLGDWSI
QSHGSSYSASKEGSS
SFAGPSLSPPPGFTR
LRVSSSPSASGLLRS
PPSITSASANYDKGD
FYHICPSSRNQPLVS
AGSLSFGSQHLNRVP
PVTETAPSAPRIYDV
HGQSLAPSSHTKRLS
LQDGEQLSLSRAAPS
SEAKEGPSARDGQVE
GTESFGVSPLRVRLG
HRAALFPSLRDAPDS
TGVEGDLSRSMTYRK
SVSKTDLSTERIQLN
KLHGESVSKTDLSTE
ETDTSTPSVDHADRP
LQAETDTSTPSVDHA
EADEEQDSETATTEG
GGSGGHISPARFAVG
EDEEAPTSPRPRKEE
ENSSNSPSLRRRKCA
LSYIANASSSPKIKP
PEAVHPTSMATKLEA
VPNPPTPSVEEDHSD
KRKPQEPSSAGPSDA
STPTTPTSGPSKPQR
AASSSPPSLRRRQTE
EMGPNMFSFNRFMNQ
TFLQPTESGDMAEEI
ALSSLELSRRHEQWK
ATEITTPSLNERLVA
TAIDPTISDRRLGRH
PPPTAPPSPRHRRRP
LHAPQGPSGAGQEEA
VTLTAYPSLHKTGKR
PRPSKRPSVATEEAA
PTPALDPSKDSRAEQ
LLDGPPTSFRLSGNE
DMVEEPQSDQQKESE
VSAPSQLSSRRGAKE
TPFKKIPSTPTAQGS
QVDAAPSSRRLLGRD
SLEDILESESRPKPK
PTCPQTESTTVSSSS
INDQLLASCSLHCAN
NDGPLAESLAEHHME
NDGPLAESLAEHHME
LSFKGKPSSAEAEAE
GGTLGELSFSRRHIP
LREDDVISGYRPRQL
GQFFDDASTMGQDPM
ISISTDGSGRRSSTG
TGSDTPVSLSRERFR
EELTIIPSLPLRPEA
PPTCSTPSTPSSKSR
STPFAPLSRSRLMHA
QKGSEKDSFYDLAEQ
DKELRMESLGTDFWS
AASDVPPSQAARTKR
KADEKLPSKAKEPSK
KGKEEVPSKPVPSKA
PELMNPMSVGRDMRM
PLTSDDYSHSSQSRS
DGGVGSLSDQPCHTP
GLLDASPSPTSVTSP
SGTGYSTSGGRTIEN
FRQKKALSPRPAMGS
GDPGPPGSPGRSGIP
DSSHALLSDKLGISQ
LGSEQLSSVTLRRAD
KSQIHSYSVKKSVIQ
SPCQCKFSGRTNVCL
DAPISIESTRHSQVP
PPKNGNGSRRGGSKL
PCGDSELSGGRPMKE
IFDDVDVSNPAPRLG
DESKRSISSVNLGFR
LTELEAQSRRRSEPP
TFFKKFTSGTESTVP
SATSETSSLTASKVK
QASLDERSKRLNRKS
LEGELKPSPLPAEAK
SSKLDGKSGSISAEP
RLALSAFSQRRDTKE
REMLPDLSFSRPLTS
HQNFNEYSDWRVAPE
ESEKLSKSISLKAPL
SDHLDESSGCRPGEE
EHEVAASSSVSAPRK
MQDEESMSLDRVVGG
QRSPPQPSRPKPKGK
PAITNEDSPRRRLCN
PVVTVTYSTDPQLNR
QYYHGPPSSRRAQGS
KQLGPKASGVKLFIG
HKVIGRLSNGHAAIL
HKVIGRLSNGHAAIL
LEDFNESSRMKWTGA
SSDSCAPSPGRRPSR
GREDSADSLKRDALQ
SSGGSSSSGDDDGQS
VKTDPKPSSASKGRS
EDESQHPSSHRSLSP
MLEIYTPSLSRRRRL
EYSKELSSSSAVTAM
VEGASSFSTARSRGS
SSSEAAPSLDHAQRT
GSLDAGNSFVKTIGL
GKAGDLGSFGRHGKM
SVSTQEKSLGHVWLR
SIKNAKQSHEQEQSP
IASATSFSRSGGSRF
RAKLDKLSDQLQSAL
LEEASLPSRGEPAKN
REATTTFSYGRETLI
EYSKELSSSSAATAM
FGAKCLGSGNDCVLA
EYSKELSSSSAATAM
REATTTFSYGRETLI
EYSKELSSSSAATAM
FGAKCLGSGNDCVLA
EYSKELSSSSAATAM
EYSKELSSSSAATAM
EYSKELSSSSAATAM
MVVTEEQSETTKEEV
ISSNTLSSSHMLKKV
PTGLSSDSPARNMPQ
AHNITDMSEKQVLQG
KSFVQPDSIRRGNLS
KESFGGWSNRDRRNK
SPTGPSESDASPRRS
PDAALTESTAKSIAQ
AALPYSPSHIPNYAV
DVQTGSLSFGSQHLN
GEDVQTGSLSFGSQH
STPSPIPSSEKSSTR
PKKESAPSLEEVLSE
TTEHIGASEMGIFSP
TTEHIGASEMGIFSP
TTEHIGASEMGIFSP
TTEHIGASEMGIFSP
GLMSDLQSGPKPPGG
PKNLTDESSARKLRS
RVANESMSRERKLRG
LTSPSTPSTLPSSVT
LEGAGYSSPTRTTGL
KAEEKEPSKAEAPSK
EFMSFVNSNAGGARK
SLGTDFWSPARLFSP
DPNLSPSSHSKKLGA
VSLLAEESLEAMXXX
GANGPPPSMNMQKEV
EEDGVEPSRLPEQNE
VQLHNFNSIGIAKVL
KQMAVPSSGQGRARL
TKQGAPPSERKEQVE
EQCPDEPSCNAKSEG
PTKDLDLSSRGKIEK
APASKAPSGPEEPAT
KAEEKVPSKAEAPSK
GSLEGRISAEIPKGT
KKQIEELSLDKKKPS
QPTHTPTSCASASRI
HTVQCSYSRHSKWQE
TDLMNTISDSRFKEK
EEEEEEESPVDEGRD
FTPSYLPSSERPTLP
KEEEKVPSKVEEKKP
GLNLNGESSSSAADK
YPGPPSSSLESVDSC
VDPYQTSSHNGWIIV
VTEEKPTSKKRKPIS
PKNFLGSSFRRASSA
PNDMVGPSKTENPII
PGPTPTPSPSRRRPA
TNFPLKLSPQITLDK
RSVGVIESRAYRPPV
QQQSSSASARRFAES
LMFISDHSLAKSGMS
IGTALGGSGMGGRFS
EAAEDEDSVVTAEPG
HGASGTVSQSPSVVE
LHPAKTPSRVERRGD
SGPTGNVSSTSAPSK
RPLNDTPSLKDVDSP
PSKAKEPSKAEEKTP
LSCAKEPSNLIEYYF
LQSETSPSRSKEAIV
VPSPEEKSPVEKETV
LSCAKEPSNLIEYYF
RRSQRSPSDEPGQIA
KEQEDQPSQQTTPMX
DGKEENPSADEDLKR
KSQSQPPSLSKPQAA
LELNDTPSSLSKGQQ
VGRPADMSLSRTPSE
INEEAQSSEGTETPP
VAVLHQGSIHVPGSG
VHPPPVPSSADKFAN
SYIGGSTSTQRVPAI
QAAAAEPSCAPARAP
SLRSANMSDPSGSVP
DSFDAAASELFKFND
DDDEDEDSFDAAASE
GKFEEDGSRFDGAAD
EQVDAAPSSRRLLGR
QPGEPGASSSRPRAA
LAGFVGPSTPPRLAK
IAELKGKSGRKKALL
ETIIDSESPCPQKVM
AKNEEKPSVVVARKV
PGTLEMPSVPEKWTP
ARHLSPESASRNIKP
MPLQENNSILDRQDD
KQELSHRSMEFLLWH
YDLDFSSSLLPSPSP
TDTHESPSDLGQKEA
PDKSSDDSGGRLLSY
TRHLSPESASREIKP
RFLPKPGSQMAIPGK
DEENKPQSSTETLGV
QVDGINLSGVDQYTG
KSNIYSWSDRRNEEQ
PVGPADSSLDNLIKR
PEYALPDSGIRARSM
ILPIHPESDEIRFEP
NEQLGQQSQTRKWRR
VPVAPTLSKKEKKKD
RLEGEELSDRKSDRD
SYIANASSSPKIKPH
ELSLQLGSREEREEE
QGEKEDNSELPNDNN
PPPPPTKSRSPPMTQ
IAPGAHDSYRRQKQS
FDWDDELSGSEVQSN
ADSSPTGSAEPAARR
RKPQEPSSAGPSDAY
AEEEDEVSWQATPGL
SDEINESSEFLKIEL
DLMLAVNSGRREQLR
PGTESNPSALTDGKS
EDETEEESWQIGAAA
NAPSCPPSTKGSFPW
KPQVEEESEIENDEE
EDAVPEKSEEEFKAN
EPSTTPASEESPSKD
ASPTPTQSEATKESE
EKRTPEPSPPCEQEQ
KPRRFTPSTRIKKKK
KGSLEDDSNIESVSR
ESTITVVSTPLTQAR
EPELPAPSGERSLSE
PPSKNLGSNMNNGWA
SASDEENSDFKASDD
GDHNRKPSAGPRDYV
VQHFQIESPTREAPG
SVPDKVPSIPKMPQQ
ETSSSEPSVPTLRSR
MWAPRGDSTSDTRTK
RELDNDTSGLEARAQ
RRNWSPDSMPRRVSS
PDSLPPPSESRSATI
VAPSIPYSSSSGVSS
AVGPPTQSRGASGPS
KPPAPKASLRASRRT
NNQSVLPSTRGNPSE
HDFIPGLSNSHRQLN
ADALESDSAEGLRAR
SGGHDAPSTRLTSGD
PPSDRDHSIVRDVSG
SFAPSDWSNRAEKHY
GPAAPSPSGRASPGA
SDMIDGDSGAKKIEG
HSELPPNSSHRTKRK
KPNFEEPSRRRYMTM
APTDGDQSSKHISRP
GHLLDEQSGNELFRQ
VDTSECDSLRRRNKQ
HPTETSVSHYRMLKR
GAGGGFGSDFLDHQW
IHNGHLPSQRDKEKS
SKRGSQPSAGVEPGV
HIFNYGLSHCKRHGH
LSSFEMESQNSAVSR
VDGENNPSKSRTLVA
VIPDFDASHNEALHN
ADDSVTLSRKPKRGR
VGPEDEESTSSLVRE
SAGGFSPSKVMQPEF
GESDLTSSTRRGNKN
KAETDSDSLYSHSYR
RWPEVGESLRRKPLD
TVTNNVTSNFNGKYL
EDSQVVPSEGGESID
SLKWLDPSGSPKRLE
SGGHHSESSLRAFGQ
EPVEDYDSDDFEPFL
PVEEPIPSLRQADKD
DEEASMASDLPKEFG
TEKDEEASDTSWLGR
DSEKGNPSSAVSPEE
EATEEDVSDNSSSKE
ESSELKPSEILEETK
AEETQTNSWETDEVG
DLADFGGSDNDEEVT
PPGLAGSSGTKLLGF
EVTPSTPSGTLLQEV
DLKEESESADEPIVK
LVDQETDSNEPVHAA
EDPKLFPSRSERDRS
DAEEEMDSDMGNDGE
EQIGHGPSAAGQTVR
ISVASTHSPKRNAGS
RSHEESDSDELLDDS
WQQEDSESATHGRKR
EVGENSSSIGRKKVK
KLKQSSPSVPADGLL
QGHIPSVSGPSVTRT
VPKEEDDSDELEAEE
PGEGSDLSAEPTDAS
PKVPTRNSEPYKPTQ
PQGLGTPSQPMEGPD
ESSEVEESLSRMLKL
ENAPGEGSDVNEMEH
SALETVPSSSRSRGG
RLEGEELSDRKSDRD
DPGEEAGSEGEEDKV
QREIEEDSITAKSTS
PALDPQLSPGETTPS
ATSNTTPSVAPSNER
HLLNQQLSESRYLNV
EQHNDPYSQARPMRS
RALDEDFSDMRVNVQ
EKPSTEPSTPQPTEP
QQQAPPMSGVQFNEP
GTTLPLPSGAVSTGV
VSVPSDLSVARNYPP
NESFDGESDVRALKT
GAADDNESFDGESDV
PKGTSASSLRRTKMS
SLPPKGTSASSLRRT
TPSVSFPSTKNQPNQ
KTSPGTPSVSFPSTK
TEESESDSDYIIRKK
QLTEESESDSDYIIR
PSESYGESDKRQNRN
FELDPSESYGESDKR
KDSLSESSSSKESAT
GKDSLSESSSSKESA
LEENESDSAQNRPPD
KPLEENESDSAQNRP
EDDSDKASRLEQTRD
ESSPTDPSLPSKGSS
SNTTSGQSQEEELEA
TEEHSKESPAPFLKS
TSDTEEHSKESPAPF
VENLDSLSLDLENGD
VPVENLDSLSLDLEN
DEEGASDSLENSDKK
ASDEEGASDSLENSD
SCETDVPSSCRPGSE
PGLGAFASMDIGPGP
GDLTGIGSLTGLDMA
DNKLCYNSEPNKCIR
CSSACTCSVGAAACS
KEEDVDRSDRREAKF
GEARATTSAAGADSG
VVYAVGCSGDKRDEF
DIDDDDKSDTAGSGT
LGCASTRSTFWDGGA
LGCASTRSTFWDGSA
FCAVEGTSAMECRLI
GAEARELSKHFMEIG
VSDHLDESSGCRPGE
PPMEEPESDEDENFA
GNTLFKQSETDENAF
LKGEPPSSMXXXXXX
ELKGEPPSSMXXXXX
GQAKPTSSPAETAAP
PAEKEVPSAGAEPAA
KPDTKTPSKSLSIKE
SGTGGGLSHTLQFGQ
KKKKTTDSDGDGPEA
KNSDEEESADLNYKS
ALTVKIPSGEYNMAE
EDSIDGLSRRRPRYY
KKQPPLPSQRKPAMX
DQETMIPSLRGSITS
EPMSGLPSHPMEQPD
MKRQTAPSLSNKLNE
LPELMGPSRCRDLPT
VSGNQQASSSQEPFQ
MPVDKEPSKSTETNR
LPQQGQPSLRQQSPS
RPKHFYISSSVETKL
GHSSGTPSTAASKSG
RRQIHEPSNIDEIPD
ADADGSPSQPRSGAR
FIQGFPGSRVSDMTG
FIQGFPGSRVSDMTG
ETPTQLPSEKLGADT
QQEAETMSKLAYYRG
GEGKKEESPTEGAKG
KSPSGEPSMPGSTVS
NQHTVLPSTEEESKC
FDWHQEPSIKLKGSS
ILNKMWDSNTTSGQS
VKEIPSESDPVPEDM
MALSQEPSEQGFEIS
KTTPMEPSSQTSSNE
ATPSPLPSPEEPPSP
HLEQEEKSKIDEYKQ
LDDTEVQSRNDEVEM
FIQGFPGSRVSDMTG
DESAPQPSTQISAYE
DEKVEPESEERAETR
TPSITGASPVYDLGQ
PGPLSEPSKSFSSDP
KVTVTQDSNAAPAEV
TSTKRDPSIQLDMDG
DCPSTPASKSRDEES
ERKKEGDSTAGEEAE
FIQGFPGSRVSDMTG
EEMQALPSKTLQGKN
GGPIVMRSHAEITKV
ASPKMPPSDQERKPS
PRAKSKPSLESATSA
PSTSTSTSHGGGAGP
VKEPGEFSFQMRMNS
NPPGEPPSPPEVRLT
NDEKRNHSATIMVGA
GPPGEGDSLGGRVGA
QADEEPNSENGRYYG
KKGATPSSEASQLPS
SAAPADPSHTDKVNA
QDLFSNPSESGKHVP
TMGSRKPSSSGVQGQ
FIQGFPGSRVSDMTG
NGSTELPSTSGPGLY
PSDEIGGSEDDQSPA
KSLDPSKSDVDYLDF
SSLTGSESSQSLTRS
PRPRGLPSVPSEEES
SCSQSTPSTCHGNVH
STTAPTPSVHGPQAP
QTLDEPSSLVLERHG
DQTLDEPSSLVLERH
ITTNASDSSEKIGDV
DEITTNASDSSEKIG
TSLRRISSRFTGEEE
DEYTEGESDQEEDLN
FSFDFGASPPGPPGP
GIPGPHGSTGDKGPP
XXXSENDSDGLTHKD
NKVIQFPSDNPIDAF
PAQVSGLSRYNTSFT
RYASSDDSTSHHGIR
PQSRANPSGRPGQLE
TDASEPPSSECPMKT
SATAAQTSQFTRQVW
EQPPGRGSGPESPTS
KVQASGHSLDFHPFY
EKYLQLDSDSDTKLF
SGTEEEDSGGGEEQL
DEEEEEESDRDLEQT
SSTIEGPSSHSQQTG
NDENKTPSVVNSRLE
TGGDQKQSPSKLKSS
ERGPLPPSQRLLKER
NFSGAPGSHSRRLRR
SKLEPDPSSEFCSRR
EQQEDEGSMXXXXXX
RQGEAGWSFRSLSLG
KSETDDDSLELSAGE
YGSVEPPSTTKESID
APRDILTSAQRTQAQ
WQHELILSDGRPRWG
KIVHLPKSPNNRDLY
RCTLDVVSVNATPVR
YIGTSAGSPVAARFL
YIGTSAGSPVAARFL
VHNPESKSTKGSAAM
KLANHSNSFPMXXXX
ALDGDLSSLAEVALK
ATAETPDSTIPALRR
AVAQHLHSTTNSGRK
METESLPSMDKLLGV
LEGLLKPSITLFDCG
PSDVLNLSKRHASLV
NWDPNIISQRNEKTK
GQPKQIPSIRSQKQQ
QIYLEKESDSLNKWN
GFESDSDSNVAEVVK
IVSKEDPSSVDVDEP
VDPPDNVSLTEGALV
SGTGGGLSHTLQFGQ
SGTGGGLSHTLQFGQ
NEEKDTASPSSPPGI
WIVLDADSGVAIRGK
KPKAAPFSFLREISS
YDPISKPSFHTVEAP
GLDAEVESQKRKKTF
PGGLAQPSGPRTKTP
FAQIDELSIKKFLLR
LAEELEVSMXXXXXX
TDLEDQDSNNRILIR
DTFHPEKSPSKQLFS
VEELNLPSLVNRPPG
SGTGGGLSHTLQFGQ
SGTGGGLSHTLQFGQ
LVERKPSSAPAPSPG
WGTPLDTSQRRHGTV
KVNISIPSKEEAKVE
SAPGYEGSMPRKPEN
VNLHQPSSSSRAKEP
QVNLHQPSSSSRAKE
PLPDGDRSNRRKRAL
QRTISGFSGLRERGL
HRPRGVISPFVARPA
HRPRGVISPFVARPA
HRPRGVISPFVARPA
HRPRGVISPFVARPA
HRPRGVISPFVARPA
HRPRGVISPFVARPA
DTLLVIESGDTPYKK
EELEQAASPGLAVTH
TNDPLKMSASRTLTT
NEKEEIDSTSALRRP
AATGGSTSKSSPALP
AATGGSTSRSCPALP
SQSVAVPSQPQVMQQ
DLADSANSILERLFI
IDTIDMQSESKGMXX
SSRLRVASSRTAYVG
TGPTEEKSEKVFAEE
ELSDERSSPRWGRRL
GQVDMMHSRPEYKSQ
DLADSANSILERLFI
TGGHQCPSGNIVCPG
PPGRPGPSGPPGPSG
NEEDDKKSDGKQIKE
KKEEEEDSGVDEIEP
DLADSANSILEQLFI
GQLTAVTSSKRVAQG
LAEMHSMSPSSKLSG
DDCVTGWSGRYLVEV
DLSYSNESIKRGSAS
EESQESMSWGKRIPP
AVFDGFSSMRDAGRA
LAVFDGFSSMRDAGR
YVDAQVPSSLSNNLH
GAEGNVQSKRRVRSI
HSTSVSVSVNPACEG
SYGSDSPSKTTREIK
DEAKSSPSNDTSAKT
TQLSGDPSGRPSRLK
SSAGSINSGTRKHGL
VPQNLLPSRQRPTTK
PAEETVGSLDAGNSF
YGGSIACSGGGISIR
YGGSIACSGGGISIR
GGISGGSSGGGSGRG
YGGSIACSGGGISIR
EFVKYYPSLKMASVS
EHRGRSPSPSQGSGS
GHRGRSPSQGSGSGQ
GHRVRSPSHGSGSGQ
VKVHAQPSSYRLSSL
TEMAEEESDDEEDDD
STLSATRSRSLRTMC
VNEAPELSRRRQSAD
EARSESDSATEGDVK
LAHVDPSSGRRLDGA
LLAHVDPSSGRRLDG
FPIEPSDSRRLAGAG
PSPLSTPSLVPLLSG
APLPSPLSTPSLVPL
DSDEEGSSEQEQIRY
KGEPGELSLDPANTD
TTILNTQSIGKTTAY
PALPATESMXXXXXX
KKKKKSPSKSPSGEP
NYVYEPVSSTRHLNG
EQLLSGESHTRRRLS
TTLPRQPSLAPTRSL
PSAPAEPSGDKPEAQ
EKLKSSISDQNECIY
RGRPRKPSPEGTPEQ
GGYIIRTSQAVADSV
RFHHDMVSDEAHAEE
DLSSKTPSRRFSLQS
VKDFSVVSRKERSAS
PEKVKDFSVVSRKER
ASSSQTVSTEPNRRG
GGEEDSSSGRRARKK
GISTGTQSGRHGSLN
PGDAQEGSEGLAARG
EEEEKEDSDEDFERE
SPPTPSRSKPKPPIR
PSARAEPSPSPAVLS
QKRLSGPSTPSPSPS
YATATGASDPVQANT
LKRKKTVSGGGQTQS
AVEEREPSAPAEPSG
GKPPPEPSVLRFFTH
VEGSAPDSGRRRLGS
ESNRTPSSDSSQSLP
PESNRTPSSDSSQSL
TERLNLSSFNPLPLS
NTERLNLSSFNPLPL
GLVRFLSSKGCGNPG
EGLVRFLSSKGCGNP
KRPPSKSSTSEKIAT
IKRPPSKSSTSEKIA
ESLAQVPSIHKKQSG
VAPQDPPSKEKQERA
KPTENSPSPTAGDEA
KRARMVPSWANASVH
PLDVRGPSTRSASQD
PDIHGDSSSHVLTRG
QPDIHGDSSSHVLTR
AEKMEDESGSKNSQN
KPHSPEPSKVRKPSK
TVQSSDGSGKDSLPR
FGLGDKWSIHFNQIN
AVLEALGSPVSTQLL
PTPSSTPSRRGAPVS
DTRAVIPSATAQDSL
EPKFQPISADRGPAG
ADASDGTSSHRKKKK
RKQPGPQSNVRLPQM
DFMSFVNSSATGEAR
VPPSIVLSRRSSSSL
QLAALVHSVKESVRR
ALEGEEASRNRPRLK
EEYDGTESSEEFGAG
HGSPIYGSRSQTLPH
WPTLSIISTRKTSIE
WVLNQYSSTTKLPSL
SWVLNQYSSTTKLPS
RTREPTPSRRETDDE
EEEEETPSSPEAVEM
PTPTHTPSHSRIDNQ
KNGVTLQSLHRPLLQ
PMFESQPSAKNKRQP
YYFDYDPSPTRRRAP
VASHTVDSLIRRHGA
KDSGEEESGGEGGAK
LIFKRSPSHAQVETK
SPEGEEDSTLKKAKL
VSSTSAPSKSRRSPG
VAQEMTPSKRLPDLQ
EPGSTQPSEPVEEQA
LKDCHLESLQAFTGK
LKDCHLESLQAFTGK
EPTQAEASSKSPSDK
GTVSQSPSVVELTKD
AEDYEPKSIWMQQFT
EVVEEDSSPVRSARP
PPGSPPPSAMKVTSD
NQSDYLGSQRRAQES
PIADAPPSRRKAIRK
PHSANPPSKEEGNQG
INDPNPPSRPDPTNP
CALVHFPSNPIHEGG
LDQLASLSLGRTQLT
EEEEEEESHDPSLPA
EEELSRLSEQYEGKG
EQGEEELSRLSEQYE
GGPEAFSSTRARGSG
GGGPEAFSSTRARGS
LFITSCSSYKRAIQG
DLFITSCSSYKRAIQ
TGELVLPSPTRPQQC
GANPFTASKFEATNM
FGQLCDCSEAEKRVV
FGQLCDCSEAEKRVV
FGQLCDCSEAEKRVV
FGQLCDCSEAEKRVV
FGQLCDCSEAEKRVV
PSAQMQPSGPRPSRV
RRRPLEPSTEQPQSD
HGPSGPISSGPRSYI
LSDASGPSHQRSVLE
IGAEQKPSNEVTLKA
VESLMNHSGTKRLGL
LSLNYSASKIKNQAE
LGVHQIISSSRSVPT
CTAHEEWSPALMEGL
CALLKDESLQCCTAA
EEESQGGSLFTIGTV
GAEDSAPSEETKTEG
PKASLRASRRQPEDK
ELTGKGPSQDKKSRD
QNHDIDLSSLLKEAG
LAAAAANSREVDVML
EVETQLQSLDADMKK
QNHDIDLSSLLKETG
LAAAAANSREVDVML
GGEPPRPSTGRKVRQ
AQHGYETSAEEEEEE
DQDGLWDSGKVTDYF
IDYLTLRSVLPSNKL
GTLNSFISDREFSTL
WEPLDNESAFRFLKA
PSSPNSSSTAKSEEL
GANEALTSPIVEMAD
DSTIAVFSFGRFLQH
SDKYSEESLTDLEAI
CWDVFQISRKTKITA
CWDVFQISRKTKIAA
MQEVEAPSFKDAQTL
RSRGYSPSRPGDVKV
ELSPMKLSPGSLKAD
GRIGNIWSMLDRFDS
QQALGVTSHETYKND
GKILLRDSTIRPINK
AVQVREESGSLLGTD
QDEDETVSSLRNQHI
SDVASGGSESGVSGG
TDVYPAPSGGRGSSN
ANGGSPFSTDEMRSV
ASNSVDLSTKRGNVP
SVPEKNVSASRQRIW
FIKPAEMSPSLEIKD
SPSSAVPSGPSSSSA
SDIEADLSSRREELT
SPSADGLSKPRESAY
PLLEDGLSGEKHVGR
LPPTLALSRRGPVGV
LQLSAPSSHSRVHQA
APSSSPGSSQKHLPS
AVDPDKLSGARGGAP
QLVAQETSLQRSIAM
GGEPPRPSTGRKVRQ
ATSGNMISGEEEEEE
QEEDEATSGNMISGE
KSESDSGSETTMXXX
DPKSESDSGSETTMX
CHASHTPSPLGNVRS
LKKLDDASLQWQNKE
VPQPAEPSRKTVAKR
SAEGNLGSPKRDEVA
DDIEGAPSGHDELIR
SYSSSGQSQEEELEA
DGLEGCDSQSRRFRR
RHVISPGSEDYEQKS
KEEIDSTSALRRPIT
ETGALLQSAQDRTGV
TTPNSGGSELRSLRE
DGPGSGISSSDLGIH
RSAAQQLSSSHAHKP
EEVKEEASDELAEED
VAKHVVQSVALNRAG
QHVVTLVSVVRFTSN
TESGTGYSTSGGRTI
SQLRKAISGTSEDAA
VFMPADASPASIIVR
HQAAMATSTHLTAAD
LQIRRNLSAVDAEAD
LQIRRNLSAVDAEAD
RHVISPGSEDYEQKS
RHVISPGSEDYEQKS
APAGNHVSKLLNVIQ
AINDQYGSAESAFRD
AASQGARSHSSSMXX
LEYGTGCSSDRQCRF
RPPPPTESGSPGPGG
PSCSCKFSGATNTCV
ENLMGTVSEVENQLK
SVVPAQLSSSLSRHF
KVEVVLESKRSPPLT
DKELGPTSLDRNLAL
YATMGQQSAFKNTGM
PSEQPEPSTTKPPSP
QDERDFISGMKKSSS
PISSNTLSSSHMLKK
HLDLDPMSIKPAKFH
PSVPTLRSRKGGHEV
VTDVRVPSDPPPWAQ
EAYAPHGSGRRFKMA
CTLLDSDSKSLSRSL
LELAEDESQDDLKKK
ESGPEGESEPKGEIE
ANGNADASSSLRWED
RHVISPGSEDYEQKS
KKVKAYLSGDLPGQT
TANVAGTSGHLSDKK
TFSIDPASRQQPPQS
SAEGETPSTPTTPSV
SPSGENTSSVVPPQT
TPEPPSPSGENTSSV
SHRPSSNSHGEDEEN
PDTLSQPSYRPLLPE
LSSRKEPSKTVGDSV
EHEEELDSVDELEEP
EGETSGLSKRHSESK
AAQKDTESEAENEDM
PTGPTGPSARAEPSP
TTEHIGCSEMGLFCP
TTEHIGCSEMGLFCP
TTEHIGCSEMGLFCP
TTEHIGCSEMGLFCP
LPKEYIYSGAGGINV
VDAQVPSSLSNNLHG
SFESFNVSADPHKKK
DEVAGNGSNIVLKKK
LDGKVKPSKLNLEVD
RRRPPAPSGSGPPEP
PTGQSYMSMRRQLAA
TAMPVEASTLRKVLQ
HSPLLTHSARRGEKQ
EAEHMNSSAMAEYQT
LIHHHHESSVVEDED
PSKVEAPSKAEEKEP
HGSPSRPSRGRQNVA
DSAPAGDSKTEQAAP
PQVHSPASAHRRRPQ
KAVVLTYSKQKKLWP
CIPEEDLSRGWPQQG
SDSTTPNSGGSELRS
RYTRLNPSHQMSRMS
FTDAAPISDHKVSRR
NSDMGSNSGRSTAKE
CDIEESQSEQTLSLL
TEDVELASFCPRRNV
HVPFPSNSECSKASL
PRLASGLSYTRTSTT
PSIEDERSDTRTGAK
AASKYLNSLKIHANL
LSNTLEVSVRKRYDP
PEVQRMPSVHQTQPA
LAPCVDPSVGGGIAA
QKWGLVMSDRFSELC
ITYLDYTSNELNSAR
MNDDRSSSSQKSSSL
AEDYEQKSIWMQQFT
AEDYEQKSIWMQQFT
GCFDNDISGVMGVVN
EDEDDELSGDKGLSK
SDMEDEVSKLRKTSS
GSGTADFSGRRSGAR
REEAPKPSSMQQVTP
SDLTPERSMRRKRAL
CSALLQVSSRESAKS
VESSFSPSLPLPKPL
PQFSVSPSVPGRSPT
PADGPTSSGARPQES
FTTITVPSMAREPGL
PAIPNGDSDYELNDE
AAEHTPISNSRTIRP
SHSRPTPSQTTAVGT
DGSDRSRSRPRRVHP
PSKVAEPSKVRPEPS
EVEPDDLSLERVNVP
TGELWSSSASRQLGA
IDEQASSSLTRVVGQ
ITAYNPLSGARDGVS
SAKPSRQSLSDVHRA
YEVTGCFSYAKKEQD
TVDGEVGSCNSSLKK
PAVATRPSALNMAAA
KTCAVLQSTSLACQT
GQGESARSGARALEM
LGSGQGESARSGARA
SLQGGLGSGQGESAR
DARSESFSATRSPAP
SSTASTPSIAKEDDQ
GPKENELSAHDGRAN
YCEELAGSPSHVKAD
VASTKAPSHEPLADA
MEIHCPSSMYPNIRG
IMEIHCPSSMYPNIR
ATTLNDYSRTKPLRS
GEQETPSSPVIFPTS
TSALQSESSDRRLEM
PPTTGPSSPDQTRSA
QPPTTGPSSPDQTRS
PPGKAPSSTPKAQLI
QPPGKAPSSTPKAQL
TSELLSNSRLVKKCA
YDTSELLSNSRLVKK
SEKDESKSLRRKSVM
TLSEKDESKSLRRKS
SQRPPTSSKVRPPSS
PSKAKEPSKAEEKVP
ALDMKIPSARETEKL
LTHGGDESDDYGNSI
QKDDEEDSEVEMEVE
SAYSPVPSEPPTYSI
KAKEEVPSKSVPSKG
LPGLEEPSTNSKTVM
VVPPTLISPPSEPRK
GANPSGDSVNEETRN
EVSGANPSGDSVNEE
FLSTAPSSKEVTIVE
VFLSTAPSSKEVTIV
KRGFTLPSVKFPSSK
PQVEPGPSDERKAMX
LTEDVSGSSGRRKPA
SPNLFTPSVSRQSQV
PGQAKPTSSPAETAA
LGETDSDSKDRDLEP
SGDDDGQSYRTLRQS
EIEPKDESEKEEKEK
SDEGHCDSADSYKRC
LQSANGASYSRKRVG
PSCTLLDSDSKSLSR
NPNIFSPSLETKPHK
PEPTADPSSPVTPAP
LTSSVSPSSDLKPTA
KVTKRRPSSSSPQEA
SDKYSEESLTDLEAI
PLSDDVESYKRKARA
HESLNTDSMFEHKRS
GAALNETSSFLHKKR
VSTLSEPSEPRLGGL
GPTLFEQSITKYMEP
ETAKPPPSKSDEMSL
EPRLDIVSKTYESPR
QLHIVSDSRKERQPY
VYEKDDESSDYPDLK
AQNPAEGSPTLPEVL
VNLQETSSTQTLKTT
EKEGAEDSAPSEETK
PEWTDDDSTYGKWRV
SGTGGGLSHTLQFGQ
PAGNEGPSGPEGKPG
QDLEQEPSAPEAVAH
PPPEEPKSERRPGRR
NTTEPAPSGSRAPSA
PSEARSSSPMRGDSK
KLGLKIRSNNKEVDY
KLGLKIRSNNKEVDY
KLGLKIRSNNKEVDY
KLSLKIRSNNKEVDY
PNEGEQVSRKRKRKS
TSSETKQSGDTKSKK
TPPESNPSNGKKGDA
TATHQSLSHSREAEP
DGVTDAGSMKRHGTF
KIGLKIRSNNKEVDY
RGVLASFSGKRPAED
MPLLDSPSHPETSDS
TPSIEESSPTRTLGS
TSATSSDSPSRTPIP
GAELGGPSEQGVAAR
AGANESDSQTGDDHK
LLPSSVASTKRDKKS
QDRMEGPSPRRERAE
TTSLSPNSLSFLRLS
INPLSFCSDLDGRHC
HNSTEGDSNEEDVYK
DSAGEEDSDRDDIKQ
KSFSTDVSNAHKIAT
GGTDYERSGGRSSSK
EQDTSSVSGPRKGGA
YYHGPPSSRRAQGSR
KDKDEYPSSPQKTAT
SKSQLSPSESHSQRV
KEPSHTPSHGGNFRG
ATILEDESISGKGQS
AGEDDSSSCDLDQLQ
AAGEDDSSSCDLDQL
QAAGEDDSSSCDLDQ
APSTKASSAPTVTKP
GISCNSLSESRSGMT
VSRVMPPSHRGDVLD
KKKEHRPSRILGGHE
SNYISEDSLTRHLAR
NIHVNPASSSRDRQG
SDLEDEDSNEEEEEL
WEEDEDDSGDQPMRP
RHVISPGSEDYEQKS
RHVISPGSEDYEQKS
ERMMEESSLHREQLD
ERMMEESSLHREQLD
RHVISPGSEDYEQKS
ERMMEESSLHREQLD
KEEEENESHWESEAD
QFRSQEPSMGSKLMP
PSKAKEPSKVEEKVP
PDIHHEPSQLARLEP
QPDDITQSHRTVLFG
LATVQFPSNPVHEGG
SRPVSLPSKTDESFS
TESTTVSSSSKMRPL
KPPKSTPSHCDEEKN
PSKAKEPSKVEAPSK
FDLDYKGSRFFESAA
QILSSEPSTEKKGED
PQRGPPPSESVGPDR
EKEPTLPSKDNMYVM
PFTASAPSSQARSLP
LQQEEYDSREPDSDE
DDDDSELSPYIYEAD
DDDDDSGSYMEVKPK
NFDDDDDSGSYMEVK
SAAPNAISGSPEPET
SLYPVPSSAEAKQQS
PSLYPVPSSAEAKQQ
PAQASQPSIGEGPSP
PAQPAQASQPSIGEG
TTTNQPSSGRQSQDL
PTTTNQPSSGRQSQD
FQTLTQSSSSRESFT
DFQTLTQSSSSRESF
EGQSYPSSVQRGTHG
SEGQSYPSSVQRGTH
QNEAESESLVEEKIK
AQQNEAESESLVEEK
APQPPAPSSNKVPET
DVPVDTMSDSLLGKN
EWIDEEDSGGDDFQQ
TVEDSSESQSRLLRS
ASRSPSSSFPLDMYD
EVPEEGESSSLSSEL
PPGQAGPSGKEGPQG
ALFPREPSELAKAFY
LRTIRTPSLPTSSAQ
PSKAKEPSKAEEKEP
KDSIDNLSSSTLNRH
GYPGPPSSSLDRCST
TDKEEETSIEIDRNE
DASLNEYSDWRILPD
LVSLESLSYSRKSRF
SEVNSCPSVSRSRRP
DNCDIEESQSEQTLS
DNTVGDLSKAKPINP
LDTQGRLSDMRSPAM
GSEGRDGSKGAPGVP
FPTPNDLSPSRLPQP
SIKGRPPSPVQATRV
PASEESPSKDERAAP
EPEPESDSDEAKRKI
NDEPEPESDSDEAKR
SGEGPGPSGSAASAA
KAEEKEPSKAEPPSK
PDAYELGSHHSYSDD
EAIATTNSLMCVARQ
WQHDLILSDSRPRWG
EAIATTNSLMCVARQ
LKDCHLESLTAFTGK
KVKGESLSLKRKEDG
DEDEQDGSELEDEEE
NARVMGPSLGPGSCK
MLQGDPSSAARHEEG
LKSPDTLSEYRIKDL
LKSPDTLSEYRIKDL
LKSPDTLSEYRIKDL
LKSPDTLSEYRIKDL
SPASGELSVSQARRR
PVQVAVPSHAMXXXX
EDEEDEESQHTALPT
NDHTCDPSRTQPESE
ADEEEEDSPHVEEME
KVTSDDPSLCREEAE
LTLIGRKSQAEDGVY
LTLIGRKSQAEDGVY
LTLIGRKSQAEDGVY
LTLIGRKSQAEDGVY
LTLIGRKSQAEDGVY
LTLIGRKSQAEDGVY
DQLDEMASEMWNNFP
PHHSDKGSGRKPAGR
LEEGEDGSETPEPFV
PPSSESLSSARSDPS
QISDPDISKKKKKEK
SAPSQLSSRRGAKEP
FADQIGVSNSRSMGP
ATSEILPSKKDRKES
PLSPGDDSDEMLSPD
SVQVDHWSRSLNQKL
SGGLPQPSRPIPLLD
TSSLEGDSVALVMRG
ESASVSDSRRLGRNA
PIKMKIPSTVSSSSA
VSYSEKRSRKRKKGD
PPPVAPSSVAVVPEE
GDVSMTPSEAGARRD
GPHFPEYSTRREQPR
SQAQSEPSYRNSTKT
NASTTYPSLSQAEPR
QQEMHVPSDARVPEK
DESFVTPSTRSTWPL
YGSSQNLSGDREETL
ESLDAFKSKYWEEAE
LHPSSSPSDDIYPLG
XXDNLAGSHVADEYS
GGSSEKPSLLAALTQ
EDEEEGESGLVRAAK
HGARVGPSAAPPPKP
ENEDDEDSMDGKGSC
QPAMSFPSPPREVKA
EGTGQELSLQLGSRE
NPDQMHPSDKEKPSF
EPSSPSYSPSTPTYK
TTPSYTPSTPSYKPS
YESYDPPSNEGIIQE
SSPEMLPSTIRKEVA
DSLVTGSSIDNGKMN
ATIDKGPSVPRRPSL
IYDGDEQSQARGLCV
QLSKAQPSGPKAAPP
SSYLDSRSSSYSDRS
RKVPETPSSLTRLLK
ASFDAVPSSGIINKQ
PSDLKNISRKGPPLP
LYPDPEPSRYRKCHH
PSGTSSPSTMQVKNT
DALSGAPSSGNNAER
YGDTFQISNRHLQQV
PEPEEVCSKKQSSQY
VSYSEKRSRKRKRGD
LQPWAGESTSRKHGT
VSYSEKRSRKRKKGD
VSYSEKRSRKRKKGD
AEQYAQQSQDVIGKK
FGAKCMGSGNDIVLA
VEQTLPPSPLHRRTG
GLSIDPASVGGSVDA
EESLSVLSDVREEGS
VGTINQISVSKSLSV
SGEEETESVLTTNAS
SRFLSEVSPVRLQLK
[truncated: 1,571 more rows]

## Sheet: forward_oxidation_P
EAGERGPPGLPAHLD
EPGERGPPGLPAHLD
IAQGGVLPNIQAVLL
KSCCSCCPLGCAKCA
TPPQPAEPWSFVKNA
LEVIKAGPHCPTAQL
LEVIKAGPHCPTAQL
KVQTSLCPAHQDKLQ
PQARISCPEGTNAYR
PNPRISCPEGTNAYR
AYVVKSVPGCEGVAL
PSGLAGKPGVPGERG
EKGNAGFPGLPGPAG
PTGPSGPPGVGKRGE
EDRQHCCPAGYTCNV
VNGEDAVPGSWPWQV
VNGEDAVPGSWPWQV
VFVKFYAPWCTHCKE
GYTKLPEPCPSTVTP
RTCSTTTPAVYARVA
NIVTPRTPPPSQGKG
GYSVEYCPEGCSEWV
KEYGHLLPGHRSQDH
LAGKPGVPGERGLPG
AYILRVDPVNFKLLS
DPGLPGPPGLSIGDG
AHKLRVDPVNFKLLS
WRSPANCPLSCPANS
KSWDTGSPSSANAGY
RPGERGLPGPQGPTG
DTVASECPSLRIKLL
DTVASECPSLRIKLL
YSLTVENPAGSKTVS
KQIVWNGPVGVFEWE
GEIVTTIPTIGFNVE
GEIVTTIPTIGFNVE
GEIVTTIPTIGFNVE
GEIVTTIPTIGFNVE
TAHYGSLPQKSHGRT
ERVGAGAPVYLAAVL
ERVGAGAPVYLAAVL
ERVGAGAPVYLAAVL
ERVGAGAPVYLAAVL
ERVGAGAPVYLAAVL
ERVGAGAPVYLAAVL
ERVGAGAPVYLAAVL
ERVGAGAPVYLAAVL
ERVGAGAPVYLAAVL
ERVGAGAPVYLAAVL
QVSVVDCPDLTKEPF
EELNKTKPIWTRNPD
KPIWTRNPDDITNEE
PITKPREPCGGQNTV
AKGPTGSPGTSGPPG
RVAPEEHPILLTEAP
RVAPEEHPILLTEAP
RVAPEEHPILLTEAP
VSLESGHPVSWTKEE
KPVSAVKPTVAPPLA
LLPRVQCPALIVHGE
TAVCKNIPGDFECEC
SQGEPGDPGLPGPPG
EPGDPGLPGPPGLSI
PRCVNTQPGFHCLPC
WDAGFGGPGASSNPC
KSAVQGPPERDLCGC
FHYAKGQPYIDEVGT
ETTGVEGPKGDTGPR
QYSCAVSPTDCSAVE
PKSLLSLPLVGSLPF
VGSLPFLPRHGHMHN
PAEFSSCPLNSDEEV
TSLCKEKPSVCPLGF
FQKWKDVPCEDKFSF
RKAVVVCPKDEDYKQ
IKEASACPGHVEAAP
AVTTHGLPCLAWASA
GLPMGGIPGSAGSRP
GPLHPYWPQHLRLDN
VYSDEEEPKDESARK
GAAGPPGPAGPAGER
AEGDGAQPEETPRDG
KVETGSEPGDTEPLE
KFNDEHIPDSPFVVP
MEGMKGCPAVLPIDH
SGKDSHHPARTAHYG
AKIDAASPLEKVCLI
FTCTAAYPESKTPLT
AKIDAASPLEKVCLI
MTQGRCKPVNTFVHE
CVAGCFCPEGTVLDD
IKKSGGAPECACVPG
FCGLLSSPTGPLSSC
RAEGGQCPSLLFDLR
VNEHGNVPLHYACFW
IEEYAVCPDLKVDLG
HSARLCQPEGIHICD
LHEATDYPWRPALTP
ATDYPWRPALTPFEF
ATTVTGTPCQDWAAQ
PEVKHFCPNVPIILV
WRTDSFCPLHCPAHS
AQNWLADPNGGPEGE
IYEGQLGPDNPNVAR
RWVCKDLPCPGTCAL
GPPGPPGPAGKEGGK
KAGERGPPGPQGARG
GPSGPRGPPGPVGPS
DQGVPGDPGAVGPLG
DPGEDGQPGPDGPPG
GPFGPRGPPGPVGPS
SPGPTGEPGPSGPPG
QKTPADCPVIAIDSF
GVVTNWPPSLEAALQ
PKVDVEVPDVSLEGP
ASAAWGHPSSPPVVD
DILPNETPCYITGWG
DILPNKTPCYITGWG
EIGASRNPCDETYCG
LRNCYATPTEDKADL
GERGLPGPQGPTGPS
PQGPKGIPGSHGLPG
NPSTISSPGHCASLS
QSPEATSPRSPGVRS
YLGSPGIPGVDGPKG
GSVGGQNPSTGGISA
YSIACDKPQQVRNMT
KENGVTHPIDYHTTD
KANHVNVPECAFTVT
GSFACQCPPGYQKRG
CQEHSCKPGQVCQPS
RVNKRLCPTTSFLVE
SQVITINPELPVEEA
MPERFLNPAGTQLIS
SAFVAAAPVAAATTA
PTGFSAFPFELLHTP
PTSTVFYPSDGVATE
RKEGGLGPLNIPLLA
KRNQSFCPTVNLDKL
CKELASQPDVDGFLV
AMAPKPGPYVKEMND
DPLLIGIPTSENPFK
TSSVTILPLPLQNAT
VGLYGVIPECGETYH
TIVLLCKPEPELNAA
SLLVSWQPPRARITG
NVRINCIPEQFPTEG
LSGASSNPCSETYHG
TVLSPVEPSCEGMQC
DLAGRELPDYLMKIL
RSRGPGAPCQDVDEC
ADARKSFPCFDEPAM
SHLDGTTPVCEDIGR
FEDVIAEPEGTHSFD
LINAEDPPMVVVRKF
LYPDGSKPVKVPENP
PKGNDGAPGKNGERG
VRSHPLDPIDTVDFE
LLGASELPIVTPALR
WLNNMQIPEKLEDLE
SPGLPGVPGSMGDMV
DADNTWEPEENLDCP
DLLALKSPSKENIAS
SGCDVNSPRQPGANG
EKAALEQPCEGSLTR
VRDIKIGPECHDVQP
VPVDIYIPGCPPTAE
SPGTSGPPGSAGPPG
GLQGLPGPPGPNGEQ
IFDSRGNPTVEVDLF
PSQDQGLPASRCLRC
DIESKIQPGSQQADF
QLDFWRGPAHPGSPI
VAEKVGCPVGDAARM
LLVEFYAPWCGHCQA
VVVDLAMPMADGREF
STGGSRHPAIWIDTG
KTAKKGRPMVISSGM
VGALHHDPEHWPSPE
NLHRLGGPEAGLGEY
YLVEIQCPEQVVGGI
ERGSEGSPGHPGQPG
VKGSRGFPGEKGEVG
KFADQHVPGSPFSVK
TIGAAGLPGRDGLPG
GPAGPSGPAGKDGRT
RTLKLATPTYGDLNH
TYRQLFHPEQLITGK
LGYILTCPSNLGTGL
CLVKGFYPSDIAVEW
CLVKGFYPSDIAVEW
DRGPAGPPGGPGDKG
ELEKVCNPIITKLYQ
GLQGPPGPPGTSSVA
SKVCAYGPGLKGGLV
GLSARDDPSHPEAKG
QWQCDQEPCLVDPDM
QPCAWGQPQCPQSIM
KDINDNPPTCPSPVT
LPGADGLPGPPGTML
LPGADGLPGPPGTML
MFNTTRIPGKDTDVL
SNWRPPQPINNRVVR
EQWSKLYPIANGNNQ
HVFEVICPSIPGYGF
THLVKSYPGSQLDIL
VLALCVNPDLLSSPN
PAGVEGCPALPHKLV
DPNCSCSPVGSCACA
ALKPGETPLPKDENG
AACAPRCPAPPRGPP
CQQNGLVPIVEPEVI
QRGIVGMPGQRGERG
SNEIRNIPRQAVPCK
MFCAGRVPEEDLKRT
SDEHGIDPTGTYHGD
VKEEAKSPAEAKSPV
SDEHGIDPTGTYHGD
GKDGPRGPTGPIGPP
PKKDVKKPVAAAAAA
LAMFRSVPTSTVFYP
QIRRIMRPTDVPDTG
GYAFVDCPDESWALK
LYDYCDVPQCAAPSF
TYGAECFPACNPQNG
CVVEKECPCVHNNDL
VISYECCPGYEKVPG
VQKAVCHPTAWDLGK
VLATTGCPGVSTQGL
ALKKKGCPPDDIENP
IRATCISPGVVETQF
GDPGEAGPQGDQGRE
GERGVQGPPGPAGPR
DIGETGVPGAEGPRG
KPGIQGQPGPPGICD
IQGQPGPPGICDPSL
VRGGHILPCQEPAQN
SYRCHCSPGYVAEAG
AGGKSWCPDCVQAEP
LYGSAGPPPTGEEDT
PDPTDTAPGEQAQDV
LGGLEGDPSPEEDEG
GLDTCQSPLTQAPVK
GLARVADPDHDHTGF
PEVRHHCPNTPIILV
ADLVIWDPDSVKTIS
GQVDVKLPEGPVSEG
HFVRCIIPNETKSPG
RQKSPRDPCQCVCHG
CYGIPGMPGLPGAPG
EVQHECIPQAILGMD
EVQHECIPQAILGMD
GPAGAVGPRGPSGPQ
LQGFPGKPGFLGEVG
KLREQLGPVTQEFWD
VRRQAKEPCVESLVS
GMRKFICPLTGLWPI
SCCTSASPTVCFLKE
RDTSCVNPPTVQNAY
ANLTVKLPDGYEFKF
PKVDVDVPDVNIEGP
AEKLALCPPVSASCS
PNGVKICPDESVAEA
GSAGIPGPFGPRGPP
VIAGSPAPPELIRAI
RVAPDEHPILLTEAP
QGFSYQCPQGQVIVA
AAVPKILPCPTSEDT
IAQGGVLPNIQAVLL
IAQGGVLPNIQAVLL
IGGSDLGPLMVTEAL
LQEIASEPDSTHVYN
GSRANPDPNTCLGVF
SKYGPPCPSCPAPEF
PQGTAGIPGPDGLEG
GSLGLKGPQGPRGEA
EDEELLRPVTTTQHL
IAQGGVLPNIQAVLL
IAQGGVLPNIQAVLL
IAQGGVLPNIQAVLL
IAQGGVLPNIQAVLL
IAQGGVLPNIQAVLL
IAQGGVLPNIQAVLL
IAQGGVLPNIQAVLL
IAQGGVLPNIQAVLL
IAQGGVLPNIQAVLL
IAQGGVLPNIQAVLL
AENEPPVPLVSNWRP
ICNKQDCPIDGCLSN
HRCENTDPGYNCLPC
TLVMFYAPWCPHCKK
GSYDCTCPDGFQLDD
LKGCEVVPDVNVSGQ
SEYKILCPGGEGFRP
QLDCRECPEGHVVTY
HHPWIRRPFFPFHSP
QYRALTVPELTQQMF
QYRALTVPELTQQMF
TDLRTPQPCSRPASP
QYRALTVPELTQQMF
ANCSPEDPCQETVSK
LLTTKEAPDGCPDHV
KLEFAIYPAPQVSTA
TFTDTMLPGCFHLLD
KLEFAIYPAPQVSTA
FNKVGCNPNEDVAIF
FNKVGCNPNEDVAIF
YFYNRSWPGCQECPA
CSSCHCSPVGSLSTQ
GAPQFCQPCPCPLPH
PQFCQPCPCPLPHLA
EENYCRNPDNDPQGP
WNSGSSGPGSTGNRN
RKGQKGEPGLVPVVT
GLVGFQGPPGRPGHV
EIPGPSGPKGYRGQK
SKVKASGPGLNTTGV
TGIPKDLPETLNELH
CELNYRLPSGNHMKE
FFEEVNDPAKNDALE
LVTPGETPSWTGSGF
RIQGTLQPHARYLIF
VLKNNLCPSGSNIIS
RNTGTEAPDYLATVD
AASHEPPPEPEEITG
WRAPGWDPLCWDECR
FSDACEEPPTFEAME
SDACEEPPTFEAMEL
LVRSTEYPCAGLVEG
ETKDWILPSDYDHAE
NPDGKRAPWCHTTNS
KRGARGEPGPTGLPG
GAPGAPGPVGPAGKS
PSGPRGPPGPVGPSG
GQAGPSGPPGPPGAI
SGILEKIPPDSEATL
PFGPRGPPGPVGPSG
PDDRDFEPSLGPVCP
GPSGISGPPGPPGPA
QEGAPGRPGSPGLPG
SSYLSLTPEQWKSHR
KNQLTSNPENTVFDA
GQTGSPGPTGEPGPS
SYNGILGPECGTKYL
IDECEVFPGVCKNGL
SLGEVGGPDLKGQVE
EPPLAPAPRPARTPG
PLGIRAGPNGTLFVA
PPGPPGPPGPPGPPG
GPPGPPGPPGPPGSR
ELFVKEPPVLITRPL
KYFKPGMPFDLMVFV
TWLRNGKPVTTGVSE
GEAGTAGPPGTPGPQ
KEYPEHLPLEVLEAG
GNKGDVGPTGPEGPR
APLEPVYPGDNATPE
PPPCPRCPAPELLGG
APGSQGAPGLQGMPG
PKGDAGAPGAPGGKG
LFQDIKKPAEDEWGK
KSWGIGAPSSVNPGY
RNCEQCKPFYYQHPE
ARSCYQDPVTLQLAC
GNKGDVGPTGPEGPR
KSVSAFAPICNPVLC
KVREVSQPDWTPPPE
FTANKCFPCPSGGCP
SVPKEISPDTTLLDL
SYRCECFPGLAVGLD
LRGTGLQPGEEELPD
HGHKICDPYAWLEDP
EGVTVRRPDPIDWSL
LPPKRLDPDAIPSPI
QRPVKLLPWSPEDID
TRSIEYSPQLEDAGS
GERGPYGPKGDVGPA
DVGPAGLPGPRGPPG
QKVEEQEPELTSTPN
ALGPSGLPGSTGEKG
QGSGSSQPMEVQEGY
GESGQSWPRLTKERA
GSKAYGSPCYALFLS
VNARWLEPRTTAAMW
LQGPAGVPGRDGSPG
KDGDHGKPGIQGQPG
PFLVLECPNLKLKKP
PAPASAPPGPSEELL
KVRPPTVPVPQVDIV
RPPTVPVPQVDIVPG
PIGERGHPGPPGPPG
ERGHPGPPGPPGEQG
IVVTDGHPLEGYKEP
VIAVSCGPAQCQETI
EASELACPTPKEDGL
GGCLHADPDLGVLCP
VKDYGDLPFADIPND
LDTGRREPWLLPSQH
EPLELGGPGAEPEQK
KCSKSCEPVPARDPC
GPMGPRGPPGPPGKN
PPGPPGPPGPPSAGF
GKKEAGIPEFYDYDV
LKVFKSLPGQNEDLV
EPKSCDTPPPCPRCP
GDLGAPGPSGARGER
APGLQGMPGERGAAG
VKGHRGYPGLDGAKG
PPGLQGMPGERGAAG
GFPGLPGPSGEPGKQ
GKNGETGPQGPPGPT
GKDGPPGPAGNTGAP
NADGYIDPEELAEIF
GVSLFSNPVQYWEIQ
GATECINPQDFSKPI
SRLDQRVPQIAFVIT
GPTGEPGPSGPPGKR
CHPKVPEPCPSIVTP
CQPKVPEPCPSTVTP
GSFRCECPVGFFYND
EPGSIKVPDQGFIKF
GERGETGPPGPAGFA
ERGETGPPGPAGFAG
YYDPTSSPSEIGPGM
GPRGDIGPPGPQGPP
XXMVHLTPEEKTAVN
LFDKPVSPLLLASGM
SKRGRQTPVLYAMLD
GEAAAERPGEAAVAS
LLDPQLVPGGGASEM
GMECHGSPLVVISQG
GMECRGSPLVVISQG
LRLLQCYPPPEDAAV
VDVSHEDPEVQFNWY
EDYELLCPNGARAEV
PPLEMLGPRRTFVLS
HGGFRCYPRNPCQDP
ARVTAKVPSSYAEAL
GERGPLGPAGGIGLP
GVTEGCDPTRVRAFG
KKKVLKAPVEELDRE
PIRVKVEPSHDASKV
AGEASRLPHYNKRST
TETTLALPMASDLLL
VIHRLPMPNLKDELH
KLRKSFTPDHVVYAR
CPEALFQPCFLGMES
QGESRTGPPGSTGSR
RVVTENVPCGTTGTT
GQRVQCSPDVGLTCR
YLVRRKDPELWGSVL
LRVCEDGPVFYPPPK
XXASTKGPSVFPLAP
TIDDPQCPSGTKILY
AVLRCEGPIPDVTFE
GIRGRPGPAGPPGSQ
RYKVCDVPLDQLPRS
PPGREAYPGDVFYLH
TETNKIWPYVYTLFS
DLQFSSAPAPDTLKE
SDELALCPQRFCRLG
AVISSPDPVRGEVVK
EFQITCGPDSFATDP
AVISSPDPVRGEVVK
AGGVSQTPSYLSCKS
EINEKIAPSFAVESI
KGFLKDCPTGHLTVD
ETVSDCSPHIANIGR
TPDESLGPSDLELRE
AYGGYSTPEDRRPTL
TITLEVEPSDTIENV
TITLEVEPSDTIENV
TITLEVEPSDTIENV
TITLEVEPSDTIENV
PSLKGEGPEVDVNLP
QRGVVGLPGQRGERG
TWTELPWPHEKVDGA
IVGYKDSPSVWAAVP
ISERLGEPNYGAEIR
TIKYGGQPVPNFPSK
STGSPTSPLNAEKLE
NGAVVSTPHYSPGLL
VSTPHYSPGLLIEKS
SFPRLGCPGFTLPEV
EKGQVCLPVISAENW
GESIGNCPFSQRLFM
QKALSCHPDKNPDNP
GESIGNCPFSQRLFM
DVYKGLLPEELTPLI
GLRFFRSPQQVLPSP
DTPKGPQPPTVSPIR
GFITFTNPEHASVAM
TVTLHRAPGFGFGIA
DFAKDGGPVTSQESG
KNGAKGEPGPRGERG
SQPQQNKPKKKEKDK
HKVRAGGPGLERGEA
KIALDKNPETRPSAA
EYQREGIPWKHIDYF
LARSYGIPFIETSAK
GPRGPPGPPGKNGDD
PERFLIPPWVAYHQY
KFDLVPVPTNLYGDF
GDEGGFAPNILENKE
PPGLRGSPGSRGLPG
GGAKEACPTGLYTHS
ASNLNLKPGECLRVR
FSATWCGPCKMIKPF
GGDGSKGPTISAQEA
RGFMYDRPLRLNLLD
IPNERKAPGVMDNPL
DVFHLTVPSKFTFEE
TSTATKDPEGFVGHP
TISKGNLPGVKHKSF
GPHKEIYPYVIQELR
GETAFIAPQCEMIPI
KTDSRDKPLKDVIIA
EGIILFRPSHLTNKF
GVAYIAAPSGSAADK
SECCCANPDYGFGEP
GWDCHGLPVEYEIDK
ELVRAQVPFSSCLEA
GYKGEETPVIVGSAL
ESVHGTAPDIAGKDM
LAAEVKKPAAAAAPG
LGSRLYGPSSVSFAD
VVKLRGLPWSCSVED
VFHTNRGPIKFNVWD
RNRLLKFPEIVAPLL
LISAAIEPDKKEEKR
IRSKADCPTMEAQTT
PGIYMGRPTHSGGGG
DHLKISIPMCLSLGL
LITDGSTPINLFNTA
DLFHCIDPNDSKHKR
GGPATQGPGMVVGDE
TVCGENLPPLTYDQL
SYSCANTPGGFLCGC
HFIKFFAPWCGHCKA
ELNNTCEPVVTQPKP
EADDIQSPEAEYVDL
PVDYFYRPETQHREG
PDKTPRIPDSEMLMD
IKSIDAGPVDAWTLA
VKQASEGPLKGILGY
GITGKPGPKGNSGGD
HAGGWGKPPVDETGK
AGGWGKPPVDETGKP
CLSQHGSPGIPGPPG
QHGSPGIPGPPGPIG
EAAVVGHPHPVKGEC
AVVGHPHPVKGECLY
LPVDVLYPYFMVQKE
SQIAAAEPWPENATL
GPPGAPGPQGFQGPP
GAGPTGPPGEPGDPG
DPGPAGLPGSQGAPG
LPGSQGAPGTPGPVG
XXXMAEKPKLHYFNA
YKFIQKVPIPCYLIA
ALGGVGIPGGVVGAG
AQLKDECPEVRLNII
GGQCTNIPGEYRCLC
FGTCNNLPGMFHCIC
ARLLQDHPWLLSQNL
GQFLFDRPMHVKMDD
AIALTMYPMRIDESI
PKLGTDQPLDQATIS
KPGLRGDPGPAGPPG
TEEAEKTPVGSCFLA
QSAAGAAPGGGVDTR
SSQDVTVPCRVPPPP
GETGAAGPPGPAGPA
PGKIVPLPGPPGAEG
GPKGSPGPSGTPGDT
KHFHETTPNKGSGTT
TINLPGRPGLKGERG
PPGRPGLPGADGLPG
GNGTEGFPGFPGYPG
FGGAPGFPLGSPLSS
PPGRPGLPGADGLPG
TFSVWYVPEVTGTHK
EGRGMPPPLRGGPGG
EKGDTGLPGPQGIPG
QEGPIGPPGPQGEQG
YYVRVTVPGNYYQLM
GPPGPPGPPGTSGHP
MRYWLLPPFLAIVYF
ALLRGVEPGPLGPEE
KAVGDKLPECEAVCG
GVTFTWTPSSGKSAV
DSGPQGRPGVFGLPG
ALIHRHRPELIDYGK
KGPKVEAPSLDVHMD
SMGDPGLPGPQGLRG
FKTSPKIPGIDLNST
GVLTLKYPIEHGVVT
GKGKDVEPQGPPAGR
FWILRLPPGSKGEAP
GINSLRGPRLGTPEE
FWILRLPPGSKGEAP
FWVLRLPPGSKGEAP
TCVAIGVPTPIINWR
VAIGVPTPIINWRLN
FKEVGRKPPTFGDAS
CMAECLTPAIYAKLR
HARHEERPDEHGFVA
PQCRECAPGYWGLPE
VNCVRFSPDGNRFAT
XXXXMASPDWGYDDK
GSPGSPGPDGKTGPP
PAGERGAPGPAGPRG
GGPGPQGPPGKNGET
HSQTIDDPQCPSGTK
KKVERKAPDAGGCLH
MPGLPGAPGKDGYDG
CVLHEKTPVSDRVTK
PATLSLSPGERATLS
PDGPKGSPGPSGTPG
PAGPPGGPGDKGDPG
QDLEPGAPSMGAKSL
RAARVQQPDCREPFL
RAARVQQPDCREPFL
EKACCGVPCKCSGQR
GQRGDRGPIGSIGPK
GPGERGPPGVNGTQG
TQGFQGCPGQRGVKG
RRYQRSLPGESEEMM
LQGPHGPPGRVGKMG
ERGAEGPPGPTGQAG
GQPGIRGPAGHPGPP
IDECSTIPGICEGGE
ECPMRNTPEYEELCP
SFKCSCSPGWIGDGI
NGQCLNAPGGYRCEC
GSYRCICPPGYSLQN
RPKEAENPEGEEKEA
PYGGQCRPCPCPEGP
CPPGYRGPSCQDCDT
GTRCLCLPGFSGPRC
EQGTPGPPGPAGPRG
PAGPRGHPGPSGPPG
ALGPPGVPGAKGERG
ASGDVGSPGFGLPGL
VQGPQGEPGAPGLPG
SEGLPGPPGPAGPRG
PGFKAEGPEVDVNLP
FRCYPRNPCQDPYIL
GSEGVQGPPGQQGKK
NVQCPKGPDTLWQCP
GDNQGCYPLDGHILC
EKGAIFCPPCYDVRY
GKGVGLGPGPMGLMG
GVGLGPGPMGLMGPR
ASRKCVSPEEFTEIM
GDSSASSPTEEEQEQ
GMVLLCDPPYHFPDD
ATGDKGPPGPVGPPG
AKGAAGLPGVAGAPG
ELNKSINPDEAVAYG
FQAKNADPAELEQIV
AIPDLTAPVAAVQAA
LMFFLWAPELAPLKS
KEDDALWPPPDRVGR
KDVNFEFPEFQLXXX
VFKAENNPWVTPIAD
KEDDALWPPPDRVGR
KLCEAICPAQAITIE
FTGLQGLPGPPGPSG
ALTAIEKPTGDEQSS
VSDTVVEPYNATLSV
VSDTVVEPYNATLSV
VSDTVVEPYNATLSV
IICDIANPASLDEMA
VSDTVVEPYNATLSV
VSDTVVEPYNATLSV
APLQGMLPGLLAPLR
HLAWINTPRKEGGLG
ERGLRGEPGSVPNVD
SLLALVKPEVWTLKE
GKGGPGFPVCPAGGI
GPGFPVCPAGGIQEV
VCGGNQVPRPGFFFE
SQLVECVPNFSEGKN
GNLVTPLPVILGHEA
GNLVTPLPVILGHEA
KTFPTVNPSTGEVIC
EHHQSLDPNCPRDLT
REDDSIRPFKVETSD
GTMVTPLPVILGHEA
TRKVFANPEDCVAFG
CAYCVTEPGAGSDVA
LGFGTYAPPEVPRNR
AAKYQIDPDACFSAK
RALCVINPGNPTGQV
YGIKKYGPFVADFAD
VRVSRSFPFVSKTLG
YALDNTLPAGWKPLF
FAKSVDYPCLLRPSY
LRASRSFPFVSKTLG
LGFGTYAPPEVPRSK
EQKATYLPQLTTEKV
PFPRLKYPLEEFVKE
AVVSSPDPIRGEVVK
VTCIDPNPNFEKFLI
YDYGALEPHINAQIM
PFELLHTPEKWVRFK
EDGRPGPPGPQGARG
QSARGCVPCNCNSFG
ELLARLCPNSTGAEI
KADIGCTPGSGKDYA
PPGEKGEPGDDGPSG
RLKCGSGPVHISGQH
SGIHNCLPDFICQNT
ADLKWTVPEKDGGSP
ECYVARDPCDPPGTP
VEPSDRYPQCLCLSP
EELNKTKPIWTRNPD
FKGKWERPFEVKDTE
LGETLKVPCHFPCKF
AKGANGAPGIAGAPG
LEEFRSAPFIECHGR
GDPGDRGPPGRPGLP
ADGLPGPPGTMLMLP
VSLRVHGPYWMHFCG
GDPGERGPPGRPGLP
ADGLPGPPGTMLMLP
LEEFRSAPFIECHGR
TAAGSGHPTSCCSAA
FVVNVAPPLDLSKIK
VSLRVHGPYWMHFCG
ENTEDWRPRPGTGQS
RPPEPTTPWQEDPEP
PSYPPARPASTLNVA
PEAPAGPPSDFGLFL
DPGRPGEPGLPGARG
RPGEPGLPGARGLTG
LHIFWNFPGIFGNQQ
TNTNVNCPIECFMPL
CALLRCIPALDSLTP
AWRDPDEPVLLEEPV
PAPVEKSPAKKKATK
IHNFMTHPEFRIEDS
DSNPAAIPHAAEDIQ
FRRSLHDPDGLVATY
TPHLRNQPIYIQYSN
LLPFATGPPTECMRD
LPFATGPPTECMRDE
LVSPAQEPAPLQTAM
EPPPPPAPQDVEMKE
PLGSSRTPMSVLQQA
EQGHPGSPGFKGIDG
QVDEHARPQTTLEQL
VCLWKGAPTTSLISV
LEEFRASPFLECHGR
AWRGKRLPTEEEWEF
IVAAGCIPLTLGGDH
GEGFRPNPITVILED
VGHSIRHPDVEVDGF
PKVDIDAPDVDVHGP
KTSACFEPSLDYMVT
AAGPVVPPCPGRIRH
EQGEKGEPGAILTED
YTVTVKNPVGEDQVN
FFQRAEMPDGQYDPE
PVASALPPGGAKGPV
XXMAGRLPACVVDCG
VIGGSDKPGMEEKAQ
SRGDPGTPGVPGKDG
ADLEDVLPLAEDITN
GRHSLFHPEDTGQVF
NASCYFIPNEGVPGD
AQANVIGPWIQTKME
PIKESSWPQGFGQLT
GAVAKGSPKPSPQPS
ILYLLFNPWCKEDMV
SCDVRYWPTEPGEYA
CDLNLKIPGNWFQMV
QISREQVPSLGSNVA
EVICPSIPGYGFSEA
AFAPICNPVLCPWGK
FSTQEKTPQICVVGS
ICVVGSGPAGFYTAQ
DVGQSAAPTFMISPE
IHENVISPSDLSDIK
RSCGSSTPDEFPTDI
GGSGDAVPSGNEVSE
PPGVPGSPGSSRPGL
VCHITCKPEYAYGSA
APGRPGPPGKDGAPG
TYRQLFHPEQLITGK
VTALCWHPTKEGCLA
VVRSTAVPSAGDTAP
DGQRFCNPGFPIGCY
RHAGGKAPGVQGQMA
KGPVEAKPECQETET
VKYWPKEPGEYAVHI
LRFYAFNPLAGGLLT
VKFYPPDPAQLTEDI
SEPQTRSPDCTHDNP
TESFASDPILYRPVA
TDDLILKPGVVHVID
EEGALIEPLSVGIHA
QSQNGFTPLYMAAQE
LPQNRSSPCIHYFTG
GKLQDRGPDVLTATV
SFSGLRAPVPASELL
LDLGITGPEGHVLSR
FIYFQKIPTEAPQLE
RGATATLPCVLGTTP
VKFYPPDPAQLTEDI
ARIALRGPPGPMGLT
RIALRGPPGPMGLTG
ERGQEGRPGAPGPIG
QEGRPGAPGPIGVGE
NPGPDGAPGERGGPG
IAGERGAPGPVGEQG
VKDSEDVPMVLVGNK
MVGHEALPLAFTQKT
MVGHEALPLAFTQKT
GASGPAGPRGPPGSA
LKGDQGEPGPSGNPG
HSQTDQEPMCPVGMN
LKGEKGEPGADGEAG
GVKPGKVPGVGLPGV
LVEAIVLPMNHKEKF
FLGEVGPPGMRGLPG
PDPEAVKPDDWDEDA
NLCSDDTPMVRRAAA
SIRGQPGPPGPQGPP
SRPNRAPPGVPSRSG
LVPKTQSPCFGDDDP
LTILRGCPGLPGAPG
KRKGRVGPLLACIIG
WAKRAALPSHVVTML
FEISPFEPWITRDKV
LPLLPGHPGLFPGLL
LFTGKRTPWRGILLF
GDTTHTCPRCPEPKS
LEKEVGTPHGIILDS
VIELGTNPLKSSGIE
DTQRDTTPLNVLCSP
FDEHQSKPEILNLVK
VLVYVEDPAGHQEEA
FKGFQVAPEHHNDHK
HVLQHAEPGNAQSVL
DVTCVFDPVHTISHT
GGRQHHPPYHQQHHQ
IVGPQGPPGPKGEPG
WDKPEHIPDPDAKKP
LAKLCYDPDFEKLKP
LVRLCYDPDFEKLKP
RKMPPRVPTAIHQLY
KGATYGKPVHHGVNQ
YVTIIDAPGHRDFIK
SFRVTWHPLSADEGL
PPGSTGRPGAEGEPG
APTFEMNPMKKKILA
PRTGGSGPARPPWLP
AAATAPAPTAHKAKK
GPPGPQGPPGPQGPN
SNCRLINPDGSESGC
LFTGKRTPWRGILLF
PAPAPQHPAASALRT
PLLPPRGPGAGPGVG
PPGPAGPPGSPGKDG
VFSVAITPDHLEPRL
ITPDHLEPRLSIIAT
AHLNKVCPTTETIYN
PGNHPHGPDASAEGL
FPKAKLKPGAPLKPK
TWASRQEPSQGTTTF
TWASRQEPSQGTTTY
GKGAAGPPGPPGAAG
AHRGTQNPSQDQGNS
EVEVQDGPNEDGEMF
TEGFPGFPGYPGNRG
IRELGICPDDAAVIP
XXXXXXMPFSNSHNA
TGVELGKPTHFTVNA
MTAQVTSPSGKTHEA
FVVPVASPSGDARRL
GTHIPGSPFKIRVGE
IEFNKEIPAWVPFDP
AYLEEECPATLRKYL
EPGMHGAPGPMGPKG
TNEGIFSPTPGELGF
LRLYQASPADSGEYV
SAHAITGPPTELITS
VPPGPAPPLQFYPQG
NTKFTSQPGYIGRLY
ELDAPRAPAAGLERW
GHIKRRYPQVVTRLI
PPGPPGSPGSPGVTG
DPRLSRDPRLTRHVE
FLPQLARPGVPKVCI
QLARPGVPKVCILIT
DKAACLLPKLDELRD
VLLEFYAPWCGHCKQ
EPVPARDPCDPPGQP
VVKEAGNPGSLFGYS
LGSALKNPFGNAGLL
KSPVGVQPILNEHTF
PTLLTEAPLNPKANR
PTLLTEAPLNPKANR
PTLLTEAPLNPKANR
PTLLTEAPLNPKANR
PESLKRIPIEDGSGE
SRGEAGAPGEEDIQG
SRDPDAQPGGELMLG
RGTVTDFPGFDERAD
IANAHRKPLVIIAED
QVVAVKAPGFGDNRK
GPPTTQQPRPSGPGP
AEPKAKDPFAHLPKS
SYRCICPPGYSLQNE
XXXXMPEPTKSAPAP
GGNRTKTPGPGAQSA
VLLHWDPPELVPKRL
KNSKGCNPSGHTQSV
NKQEAKEPAQCTEQA
TPQAEVGPTGCPHRS
DVGVFGCPTTVANVE
GPAARATPQHTVSFT
ATEEEGTPKESEPQA
QFVGACNPPTDPGRK
ARTSSRAPCSPTSVS
VCQTRVCPQIDADNA
RYHALLIPSCPGALT
VGLRFCNPGWDAFQG
KARAGGGPTLQCPPP
RILEAKSPLRSPARL
RRLPGSCPATPQSSG
DALRLLLPGWCHLTV
DDMKALCPTIFPVVP
AAEALKHPWISHRST
ILKVPEDPTQCFLLF
VGKAWNKPCEPCPTP
KNMDNLKPAFAKLSE
IKTYCSEPEKVDKDN
LKTFEEDPAVGAIVL
PTRPTDKPLRLPLQD
PTRPTDKPLRLPLQD
EVEECRCPPGYIGLS
FTRKYTLPPGVDPTQ
VAALTGLPFVTAPNK
LLTGYCEPPTGVSLR
EKLKGADPEETILNA
HFVRCIIPNETKTPG
HFVRCIIPNETKTPG
PRNIKGKPEAHFSLI
HFVRCIIPNETKTPG
EVDGKAIPDLTAPVA
GRKTGQAPGYSYTAA
MLQEGKGPINFTVFL
SRLVEMGPAGAQFLG
RRTHCVVPELIIGNG
EPDPKGIPEFWFTIF
HFVRCIIPNETKTPG
HFVRCLIPNETKTPG
HFVRCIIPNETKTPG
MLVEFFAPWCGHCKR
EVLVKACPGGYHVYR
YQPPTVVPGGDLAKV
YQPPTVVPGGDLAKV
YQPPTVVPGGDLAKV
YQPPTVVPGGDLAKV
YQPPTVVPGGDLAKV
YQPPTVVPGGDLAKV
TVTSGMAPDTKETIF
IHHGWRLPEYTLSQE
QLHLVRTPEGHGEVR
VLENILQPMIVSGML
GARGPPGPAGANGAP
PYRQLFHPEQLITGK
TYRQLFHPEQLITGK
TYRQLFHPEQLITGK
TYRQLFHPEQLITGK
DEFTNTCPSDKEVEI
DFEPSLGPVCPFRCQ
AYGKQFTPCQLLADH
LAPSQGRPGLSLVKE
GHRGDPGPSGPPGPP
GELGSKIPVHPNDHV
VALEQQSPDIAQGVH
SQAPVNKPKKKKEKK
DPGFPGAPGTVGAPG
APGTVGAPGIAGIPQ
NQCKAPKPDGPGGGP
LLQDSGAPDGTLNII
GSRGAPGPQGPRGDK
RVAPEEHPILLTEAP
MHVRGDGPWYYYETI
EAALKNCPLIDNICA
ALVRADAPEEEDHVL
EFTEQTAPKIFGGEI
SPEYVNLPINGNGKQ
DGLGVARPHYGSVLD
SELQEFCPTILQQLD
SGKTEKSPRDQEIKF
EYLERHVPGASFFDI
VTTCLRFPGQLNADL
ITTSLRFPGQLNADL
PLPLKGPPGDPGFPG
EDEDKGPPCGPVNCN
APPAEKAPVKKKAAK
FPSIVGRPRQQGMMG
EKKTPKSPVGVQPIL
LLLQEKCPHVTEHIP
PPGSAGPPGSPGPQG
SAGPPGSPGPQGSTG
TVFKTTIPEEEEEEE
LSLPRSEPGTVPFDR
VLPGCAEPWNHGKTF
TVTVRYAPSEAGLHE
CSRTLKLPTPTYGDL
MDSVRSGPFGQIFRP
RTLKLTTPTYGDLNH
MDSVRSGPFGQIFRP
RTLKLTTPTYGDLNH
LKISERTPSALAILE
MDSVRSGPFGQIFRP
RTLKLTTPTYGDLNH
EEIANYRPTLDTLHE
VNFICDHPDIKAISF
MDSVRSGPFGQIFRP
RTLKLTTPTYGDLNH
CSKTLKLPTPTYGDL
NFPKKACPCASSAQV
MDSVRSGPFGQIFRP
RTLKLTTPTYGDLNH
HFNGAGSPPDGVKCS
FNGAGSPPDGVKCSP
VMVFVEDPEGNKEEA
HAVVRALPESLGQHA
RVQFKTYPGVMHSSC
PMGPRGPPGPPGKPG
PAGPQGAPGPAGEEG
ANGDPGRPGEPGLPG
APGLRGLPGKDGETG
EKGPEGAPGKDGGRG
PPGPPGPPGPGIDMS
ANYQRDGPMCMQDNQ
GKGEKGEPGLRGEIG
LLQANRDPDAGIDEA
KMPGGPKPGGGPGLS
KPGLKYKPVCNQVEC
FKYLRAEPEDHYFLL
AKKVPRLPATAAEPE
KPGLKYKPVCNQVEC
RLRGPGGPRGGLGGG
EHKRPSAPVDFSKID
GCGTPQRPGAHGSSA
GNNCVFAPADVTSEK
QEATEAAPSCVGDMA
DNEKRQDPGDNWEEG
CLDNTRKPVDEYKDC
EKGEAGPPGPPGIVI
EAGPPGPPGIVIGTG
MSLLLRRPPGREAYP
SLLLRRPPGREAYPG
EGSLHSSPVGPSSSK
LHSSPVGPSSSKGSG
QVLQSKHPGDFGADA
KSCCSCCPVGCAKCA
KSCCSCCPVGCAKCA
KSCCSCCPVGCAKCA
MAVLTDHPYASLTLP
GLPGPAGPPGEAGKP
FGDAINWPTPGEIAH
DAINWPTPGEIAHKS
AHLSICFPDYDGPNT
MQVDQEEPHVEEQQQ
SAEPLSKPWLEDDDS
PSGAEGPPGPQGLAG
EKLNGTDPEDVIRNA
EKLNGTDPEDVIRNA
EKLNGTDPEDVIRNA
IMKLVNCPETFTPDM
ADANRTAPSGSEYRH
KDLAEDAPWKKIQQN
ALVDSCAPGLCPDWE
RRQECSIPVCGQDQV
GETGPAGPTGPVGPV
LCGTCGQPADKASAS
GAAGAPGPQGFQGPA
RCSVCEAPAIAIAVH
CGGSLIAPDWVVTAG
IHCRAILPCQDTPSV
CQGLKDSPCQLEALK
KELSKRSPPIPLAKV
VQRAECRPAASENYM
LHILARDPMNRMEIF
HKVRAGGPGLERAEA
KTVEIPDPVEAGEEV
ITNRERHPGSFDVVH
AGEFADDPCSSVKRG
SMIASRKPTDGASSS
VLEDNKLPGAICSLT
YMVGSYGPRAEEYEF
EEVPHDCPGADSAQA
TQEKNPLPSKETIEQ
ITNRERHPGSFDVVH
QTNLVPYPRIHFPLA
QTNLVPYPRIHFPLA
VYFRLPRPPPPEMPE
NMQKINQPDVVCEDP
KTCGCVGPDNVPREF
MELFVQRPEFHALRA
GNVDISAPKIEGEMQ
TVTGKKPPCCVLSNP
QAAGMLSPKTGGKEA
AVAQHAPPWTEDCRK
KDLAEDAPWKKIQQN
TITGKKPPCCVLSNP
WFVQSQKPVDKLEKH
SSFESSCPQQWIKYF
QTNLVPYPRIHFPLA
QTNLVPYPRIHFPLA
AQCETLSPDGLPEEQ
YSRPKQLPDKWQHDL
PGPPRSTPLEENVVD
RDDETDEPKPKRRKS
GQSSEKAPEVSHIKK
KEIKDECPSAFDGLY
EKKAYCEPCYINTLE
GGPTLQCPPPSSPEK
GAMGPRGPPGPPGSP
PSGKPGKPGDHGRPG
KHTHIDKPDCSGPPM
QTNLVPYPRIHFPLA
PGVCWLAPEQTAGKK
WTRLVDEPGHCADFH
GRIAFSCPQKELPDL
NRTSKACPEHSAPIK
LANARETPHSPGVED
KSSERSLPDCTPHPN
SFVRLRVPAAYAASL
AAKIIRHPKYNRDTL
SDLQRPNPQSPFCVA
QRPNPQSPFCVASSL
ERAKIDDPTDSKPED
GVMGFPGPKGANGEP
GVMGFPGPKGNDGAP
LRGGAGPPGPEGGKG
LAGPPGMPGPRGSPG
KDRNVATPRDYFFAL
ADGRKGAPGLAGKNG
GQHVASSPIPVVISQ
SGLKVNQPASFAVSL
GKTVIRLPSGSGAAS
GYAIPRSPFEVQVSP
TYGQQGHPNTWKREP
KLGVPGLPGYPGRPG
VPGLPGYPGRPGPKG
APSVFIFPPSDEQLK
SSLESGVPSRFSGSG
PPSFLRAPSWFDTGL
DAAGQFFPEAAQVAY
SRNIFKRPLGSRIEE
RQLLQANPILEAFGN
KQLLQANPILEAFGN
ENNPWVTPIADQFQL
RQLLQANPILEAFGN
DQIIQANPLLEAFGN
NLREGTCPEAPTDEC
SSYNEWDPLEEVIVG
VNVAKVTPGSTCAVF
INNAKVTPGSTCAVF
MASVGECPAPVPVKD
LADNVICPGAPDFLA
GRPGPAGPPGSQGPR
RPGPAGPPGSQGPRG
PPGLMGPPGFKGKTG
PPVLITRPLEDQLVM
AQYKKICPHGPGYTT
PDARSRCPDGSTCCE
AIGGDRYPGSTFMDH
SKSTSSFPCPAGHFN
SRLRRECPSDECGAG
GKHEPVQPSAHHSAE
SYRSRVRPCVVYGGA
EEHKKKNPEVPVNFA
ETGLCLLPLKEKKKQ
YGLPCHCPFKEGTYS
GLLPKGYPHLCSICD
LRTSCGSPNYAAPEV
GLPLGVRPPIMNGPL
GKKRHEVPPHVYAVT
ITDPVSAPCAPPLQP
SSGIPERPCVLTGTP
GSSLPSSPGSNSRSP
GGQRLGGPPGPTRPL
PADAAARPGVHETLN
HKAIRRNPDTQWITK
GAPGSPGPAGQQGAI
LTGSPGSPGPDGKTG
GPAGPRGPVGPSGPP
TFRCTYRPAMEGPHT
YRPAMEGPHTVHVAF
HENVISCPHLGASTK
PQGPVGFPGPKGPPG
LDVNHFAPDELTVKT
VDCGFEHPSEVQHEC
GDAGPVGPPGPPGPP
GPPGAPGPCCGGVGA
KAVGKVIPELNGKLT
VDCGFEHPSEVQHEC
IWNYGAIPQTWEDPG
IPQTWEDPGHNDKHT
LEVESNSPAALAGLR
AALAGLRPHSDYIIG
QTGVGPLPVVLFNGM
GPPGPAGPAGPPGPI
AKAAGKGPLATGGIK
FTLDCTHPVEDGIMD
NELVCGAPGDAPCAT
LTEAPLNPKANREKM
LTEAPLNPKANREKM
PSGPRGLPGPPGAPG
GPRGLPGPPGAPGPQ
ANWAEARPLLILIVL
EESLGSVPAPACALL
SLGSVPAPACALLLL
LRASSTCPLTFENVK
DTWVEHWPEEDECQD
GPPGPTGPGGDKGDT
FQEENEIPASVFVKQ
SQVTQVSPQRIALRL
QNKLPQLPITNFSRD
SKVTAQGPGLEPSGN
VKARVANPSGNLTET
EQQKRQQPGPSEHIE
EFEDFSQPMNRAPSD
VFVGEEDPEAESVTL
LANELRRPPLCYHNG
ANELRRPPLCYHNGV
GPSGPPGPPGAIGPS
SGAWGCCPFTQAVCC
PPGRAGEPGLQGPAG
GSAGRVGPPGPAGAP
DKSEAQKPSEKAEAG
ERGSPGGPGAAGFPG
PTGQVGDPGERGPPG
EPGPSGPPGKRGPPG
RETFEKTPVEVPVGG
ILGLLKTPAQYDASE
APGEDGRPGPPGPQG
KRKGTDVPKWISIMT
APAPPPEPERPKEVE
TLVCESAPGPITMDL
FLEEVLCPPKYLKLS
EVGYAAPPSPPLSRS
GQDGRPGPPGPPGAR
SNRLVSSPCCIVTST
EAPRSKWPWQVSLRV
EAPRSKWPWQVSLRV
EAPRSKWPWQVSLRV
DPGRNGLPGFDGAGG
VEECRCPPGYIGLSC
GGFTCKCPPGFTQHH
GSPGIPGPPGPIGPE
GPVGFPGPKGPPGPP
TVVVNCNPETVSTDF
DAGRCWSPGVTVAPE
MDIAIHHPWIRRPFF
LKVLSVCPSNKPAIV
HPDLQGQPAEEIFES
SLEKLGGPCPPHFLK
MCSIQSAPPEPATLK
GEPGSAGPQGPPGPS
PSGPPGPPGAIGPSG
PPGKDGLPGHPGQRG
IVGQKGDPGYPGPAG
GGSGPAGPPGPQGVK
GPAGKEGPVGLPGID
EPQVYTLPPSRDELT
PQVYTLPPSRDELTK
SGNRTWYPEVPKCEW
RTWYPEVPKCEWETP
AKGDRGLPGPRGPQG
GDRGLPGPRGPQGAL
LPGIQGLPGPRGPPG
GIQGLPGPRGPPGPT
APGERGRPGLPGAAG
ERGRPGLPGAAGARG
SETAPAAPAAPAPAE
MGALDVCPFIPVRGV
ALITHVLPFEKINEG
LGTSLARPCIARKQV
GSTGTWNPGSSERGS
HFAAFEEPELLAQDI
ALITHVLPFEKINEG
HLPTLDHPIIPADYV
RLSLHRTPAGNFVTL
QFQIRDCPLNAEAAS
IMLFTGGPPTQGPGM
IKTSCLCPVFVNTGF
VPIWERSPWVESEIG
GATECINPQDYKKPI
LFHQQGTPRASNRSC
FTGLQGLPGPPGPNG
ILNPAAIPEGQFIDS
AAKATAQPPTETGES
AKATAQPPTETGESS
DDGCPKPPEIAHGYV
ARAFRGNPAAVCLLE
PDVDVHGPDWHLKMP
KKAGKLDPHLVLDQL
KRAGKLDPHLVLDQL
GFAGDDAPRAVFPSI
XXXXXXMPKHEFSVD
DEFGFEIPDIDAEKL
PMGPRGPPGPAGAPG
PPGPAGAPGPQGFQG
EKGEVGPPGPAGSAG
NPGPPGPPGPSGKDG
EPGKQGAPGASGDRG
LQGLPGPPGPSGDQG
RQPNCDDPETEEAAL
YEIARRHPFLYAPTI
PGVVNIVPGFGPTAG
GEPGLMGPRGLPGSP
KKCSESIPKDSLRMA
GPEGEPGPPGDPGLT
QAVDLTLPKVEAMNK
AVMRRWLPAGDALLQ
PQGPLGYPGPRGVKG
QRAEGTFPGKIXXXX
LIYRDLKPENLLIDQ
ESEVYDTPENIVHGS
EQGATGLPGVQGPPG
TSSSCHAPAVTQHAP
MITRAGLPCQDLEFV
EKSSSGMPIRIENPN
RYCEKRDPHLACVAY
GHASECAPAPGAPAH
SAIDTWSPSEWQMAY
LNTVTVSPDGSLCAS
GMATIRHPTPLALGH
KYCEKRDPHLACVAY
PKVDIDVPDVNIEGP
HPGPRGVPGIVGAVG
DLFSDNAPPPELLEI
LGYRKYQPNIDVQES
DEKERFDPTQFQDCI
PIPKKVEPPAPKVPE
DHGIAKAPCTVSVLD
RDLEIERPMPGTHTV
LEQVKRRPAHLMALL
HGMEGALPNREDRAV
PRSRLRSPPEALVQG
LLENPVQPINDMSYF
EDISVDHPDEKSIIT
IDEVKVWPQQPSGEL
VKVWPQQPSGELFEI
ELGPVGSPGLPGKLG
PVGSPGLPGKLGSLG
DSREELTPDANIREV
DEKVTGGPGTKGKGR
SIIGQVPPSPTLFSM
IGQVPPSPTLFSMHP
TPRPLARPARPNLSG
GASVNFTPQNGITPL
SAGPPGFPGAPGPKG
PKGDPGFPGAPGTVG
KLWDPRTPCNAGTFS
GPEQRFCPAGVYEFV
NYLTSPLPEEVDETS
TCPRCPEPKSCDTPP
KTPFVTHPGYDTGNG
RPGGEPSPEGTTGQS
VDAAFICPGSSRLHI
PKGFIGDPGIPALYG
MRKQNVVPTVLALGS
ITRRRRAPSVANVGS
DLLKAEHPTWGDEQL
SFKCICKPGFQLASD
EFINKLQPGSVKKIN
RTGGSAQPETPYSGP
PEYDEAGPSIVHRKC
RHCERCAPGYYGNPS
TASQCQQPAENKLSD
QPRSMSCPSTGLTED
IDARVHTPSGAVEEC
IEEYAICPDLRIDLS
FRSDAYHPDHFNCTH
GCLEYSTPQGQDCGH
RRHTGVIPTHHQFIT
TSPEELGPLANQLTS
ASLGAEDPETQVVLI
FSVELQLPPKAAALA
SVELQLPPKAAALAH
GEAGPQGPRGSEGPQ
YPSGNARPTGGAGAV
LAVGRRPPQECCSPE
VSNRVPIPWVSGTSA
GLGSGICPNRETLMD
ARAGAIAPCEVTVPA
FVTTEFEPCFDAADF
KVGINYQPPTVVPGG
CQPARGPPGLRGDPG
QKECEVLPDDTVSTL
PDKHHITPLLSAVYE
SDRAWRDPDEPVLLE
VPGFPGLPGREGIAG
KDGLPGHPGQRGETG
IDDGCVVPGAGAVEV
LQGPEPEPGQGTEDR
DEPIIEEPSRLQESV
LKCNEEHPAYLASDE
KVGPSGAPGEDGRPG
PFKERPTPSLNNNCT
DPRGIETPQCDQSTG
GPPGPPGPPGVSGGG
MAALWKLPCIFICEN
VIQFSDDPKVEFLLN
GKKRSEAPPHIFSIS
GKKRSEAPPHIFSIS
IDECSEQPSVCGSHT
DAFCYNTPGSFTCQC
FLERGDGPICLVLAP
LTRLGVEPSDDDCVS
LCPNACPPGRSGYPG
GPNGPQGPTGFPGPK
LANPLYCPDYRIGKV
TPVLRGQPIYIQFSN
TDDYLDQPCLETVNR
MKTFCGTPEYLAPEV
MKTFCGTPEYLAPEV
GILQKNVPILYTASQ
SSYFCKCPPGFYTSP
RRIQRRGPCIIYNED
TCHSSSSPPIDAASA
ENDENCGPTTTVFVG
QLGRLYCPVEFSKEI
RCSKTLTPGGHAEHD
NFKLVICPDEGFYKS
GDERQCLPSLDLSCK
LTIHLTSPVVREEME
RQPLRSGPTHVSTRN
TSCEDNAPATSYCVE
EAGVSGPPGGIGLRG
ETLKKASPDGYDCYF
LRASGATPCPPQAIG
WVRCNTAPHQIPQEE
VFLSWSKPIYDGGCE
YDTPGPCPSVKVKEV
FVALSKAPDGYIVKS
YLERGDGPICLVLAP
STGVVNIPAAECLDE
LRDPDINPCLSESDA
QLKYPHLPCLQVGQE
QLKYPHLPCLQVGQE
AMLSRVEPSDRYPQC
YSPKDGQPCMDHDRQ
VLRYPHLPCLQVGQE
QLKYPHLPCLQVGQE
AQDFYNWPDESFDEM
LRINFYCPGSALGRN
FTVKDCDPTTGETDD
GEVPARSPGAFDMSG
GDPEKINPVCPADLV
EKINPVCPADLVIDH
GLGGKGLPGPPGEAG
GKGLPGPPGEAGVSG
VGVEAKQPNSAIRKC
IRGQPGPPGPQGPPG
PPGPQGPPGIGYEGR
KACQSIYPLHDVFVR
IAGGGVIPHIHKSLI
RFQSSHHPTDITSLD
IAGGGVIPHIHKSLI
PHLKTCYPLESRPSL
GPAGPAGPRGEVGLP
RCNRAGKPVICATQM
LGYILTCPSNLGTGL
LGYILTCPSNLGTGL
IKPIWQRPSKEVEED
QEQLTLEPYERDHAV
DFFPPERPQQLPHGL
LALFCHEPCRPLHQL
FCHEPCRPLHQLATD
HLCDVEIPGQGPMCE
VEIPGQGPMCESNST
LAGRPLFPHVLCHNC
APGNRGFPGQDGLAG
TYFGKRPPGVLHCTT
EVVCTNCPTGTTGKR
RPEEVCGPTQFRCVS
AGKEGNNPAENGDAK
TKLLTECPPMMDTEY
GPKGLVEPVDVVDNA
IDECKEIPGICANGV
AADDTWEPFASGKTS
DELVKFEPGQSYAGV
SSYLSLTPEQWKSHR
QNGGASCPGRKVQTQ
DKGDTGPPGPQGLQG
PQGLQGLPGTGGPPG
LPGTGGPPGENGKPG
GPSGPAGPTGARGAP
GPIGPPGPAGANGEK
GSFKCLCPEGFSLSS
DGVTHIVPIYEGYAL
KRKASGPPVSELITK
KRKASGPPVSELITK
PRKASGPPVSELITK
FMVGSYGPRPEEYEF
GNGKHCLPEGAPHRV
LQGPAGPPGEKGEPG
IANVERVPFDAATLH
SLDVRWDPAPGPVLQ
NTGCYGIPGMPGLPG
PNAPKRPPSAFFLFC
PYPRIHFPLATYAPV
PYPRIHFPLATYAPV
PYPRIHFPLATYAPV
DGYSLDGPEEIECTK
ERFGSYCPTTCGIAD
AMGPRGPPGPPGSPG
FFKNWRDPDQTDGLG
DSMASICPTDGVKGM
AAGPPGPPGAAGTPG
RNMRSQHPYVLTEDT
GLSGERGPPGPQGLP
PSGPPGPPGDDGERG
PPGSPGSPGVTGPSG
PRGLYDGPVCEVSVT
RGEEGHDPKEPEQLR
PERPQQLPHGLGGIG
PITREEKPAVTAAPK
GETGPQGPPGPTGPG
PRPVTVEPMDQLDDE
IKEVNVSPCPTQPCQ
RECPGIEPVCVDLGD
GGPPTQGPGMVVGDE
LELRQGAPGQGGGGG
FLKGVTIPNSGADTL
ADRGECVPGEQEPEP
PPGAAGTPGLQGMPG
GIQGQPGPPGICDPS
RFGGEHVPNSPFQVT
VLVMFHAPWCGHCKK
KKYEDICPSTHNMDV
KKYEDICPSTHNMDV
AVFVDLEPTVIDEVR
AVFVDLEPTVIDEVR
KCFQTENPLECQDKG
GLPGVGKPGVTGFPG
GEPGQPGPRGPEGVP
GAKIGNCPFSQRLFM
FPGDAGLPGPPGFLG
REYQACGPAEEPTCK
GNSGGNVPAPDSTKG
AATLAQAPAPDVPGC
EPLPKDCPVSSYNEW
GPAGHPGPPGADGAQ
EPGQTGSPGPTGEPG
GFQGKTGPPGPGGVV
APAAPAAPAPAEKTP
APAETATPAPVEKSP
EGFGHLSPTGTTEFW
GFAGPQGPDGQPGVK
KKILATPPQEDAPSV
CYPLESRPSLSLGTI
PSGLPGSPGPPGPPG
FRTPEQCPSVVSLLS
TPGPVGAPGDAGQRG
VLNRAFFPCFDTPAV
PDVDVQGPDWHLKMP
AGTLYTYPENWRAFK
IRGRDQGPNVCALQQ
GSRGDGGPPGMTGFP
EAGIPGVPGAKGEDG
GAGLGGVPGVGGLGV
KKFPVFNPATEEELC
SRDWHGVPGQVDAAM
GHCKNLEPEWAAAAS
ERGETGPPGPAGFPG
APGQNGEPGGKGERG
LPGSPGPPGPPGIQG
PAGPAGYPGAKGERG
RQATAHCPNSYVNNN
KSCCSCCPVGCAKCA
KSCCSCCPVGCAKCA
VLPGCAQPWNHGETF
GIVVDKPPSTMQFED
KRVIISAPSADAPMF
GPIGSAGPPGFPGAP
GPAGKPGPEGLRGIP
MGSCEIYPQTIQHNP
TLNAAKVPADTEVVC
LLKGYEAPQIALRCG
QAFQIGSPWRTMDAS
VRTTHYTPLACGSNP
PFKAHVVPCFDASKV
XXXXXXMPDPAAHLP
ILALDLCPSDTNKIL
ILLNACCPGWVRTDM
KVGINYQPPTVVPGG
ETGAAGPPGPAGPAG
GAAGPPGPKGPPGDD
GERKCGGPGCGGLVT
EECKQRCPPGVVPAC
TKADIQMPFTCSVTY
PVVSIEDPFDQDDWG
VSLQELNPEMGTDND
EEAEKNAPAIIFIDE
AEKRVATPVDWKDGD
TYGGDPIPKSPFSVA
QATWTELPWPHEKVD
TGEPNTCPRCSKKVY
GDVISIQPCPDVKYG
AGEYDHLPEQAFYMV
VDSAAETPPREGKSH
DSAAETPPREGKSHF
PPGADGQPGAKGEQG
IGRTWNDPSVQQDIK
EQGPAGSPGFQGLPG
SPGFQGLPGPAGPPG
YRTDDCHPWVLPVVK
CDKLHVDPENFRLLG
VLSSALNPWNKEMGD
DRGNGSRPSSPEEVK
LQGLPGPPGPNGEQG
VFVQSVLPYFVATKL
LPQSLAHPGFFTSIG
PGTSGQQPSVGQQMI
GAQGPPGPPGINGSP
CESNSPFPVHPGTAE
EEETAAAPGSRXXXX
GQPGYCDPSSCSAYG
NGVCKNSPGSFICEC
PPGRDGQPGHKGERG
RHPYFYAPELLFFAK
IAGGTWTPSALKFAY
LNAINKCPLLKPWAL
APQKKFGPVVAPKPK
QAGPSGPPGPPGAIG
ARGPAGPPGKAGEDG
GHSEACEPETGACQG
FLLSKVNPSQTHNNM
GLMGARGPPGPAGAN
GPSGESRPGSPGPPG
NYAGADAPIEKGKGK
DEDNTWEPEENLDCP
SPGPSGTPGDTGPPG
NKGGPGQPGFEGEQG
GARGLPGPLGPPGPA
LPGPLGPPGPAGPTG
PTGEKGEPGPRGLVG
GEKGEPGPRGLVGPP
TDCFNCLPIAAIVDE
TDCFNCLPIAAIVDE
TDCFNCLPIAAIVDE
PPGAEGLPGSPGFPG
SDAKITFPGCFTNTC
VAPTISSPVCQEQLV
AAPAAPAPAEKTPVK
ECNQCKAPKPDGPGG
KLGVPGLPGYPGRQG
VPGLPGYPGRQGPKG
KLGVPGLPGYPGRQG
VPGLPGYPGRQGPKG
AFHLGKCPNPPVQEN
GRPGEVGPPGPPGPA
SNLRTTHPHFVRCII
TNLRSTHPHFVRCII
TNLRSTHPHFVRCII
TNLRSTHPHFVRCII
VVKVLDTPGPPTNIT
IAAGEKIPLSQEEIT
TNLRSTHPHFVRCII
TNLRSTHPHFVRCLI
TNLRSTHPHFVRCII
SDGQPGPPGPPGTAG
QPGPPGPPGTAGFPG
PPGTAGFPGSPGAKG
TAGFPGSPGAKGEVG
LGAHILGPGAGEMVN
EMFKKPTPSTLKAGE
SPLTICFPEYTGANK
TCVSGEDPTQGADLS
CCSFECQPARGPPGL
GFLGPPGPAGTPGQI
STPHVAEPAENEQDE
GPGMRGMPGSPGGPG
MRGMPGSPGGPGSDG
AGKNSGMPPGAAAIA
NIQAVLLPKKTESHH
FIQKVPIPCYLIALV
NIQAVLLPKKTESHH
NIQAVLLPKKTSATV
NIQAVLLPKKTESHH
LKSKGLAPDLPEDLY
NIQAVLLPKKTESHK
NIQAVLLPKKTESHH
NIQAVLLPKKTESHH
NIQAVLLPKKTESHK
NIQAVLLPKKTESHH
NIQAVLLPKKTESHH
NIQAVLLPKKTESHH
NIQAVLLPKKTESHH
NIQAVLLPKKTESQK
DIDECALPTGGHICS
DPGPSGPPGPPGDDG
LDAVRGSPAINVAVH
NGQCRNTPGSFVCTC
RLDKACEPGVDYVYK
SKVKCSGPGLSPGMV
QKVRAWGPGLEGGVV
PPGGVGFPGSRGDTG
RVYQSLCPTSWVTDW
DRGPKGLPGPQGLRG
SRIEDGVPQHLVLVL
KGTEWVDPEDPTVIA
YVPSREGPYSISVLY
LLVEFYAPWCGHCKA
SVPGPMGPSGPRGLP
GFQGQTGPPGPAGVL
VFECEYYPVVPGKYV
EVVETMCPVPAAATS
DDGEAGKPGKAGERG
DKFRFTPPLEDSCFH
GHRCVNSPGSFRCEC
YSVSSVLPGCAQPWN
GSRVGPEPTTDCFVA
DTIARALPFWNEEIV
KDLAEDAPWKKIQQN
PPGATGFPGSAGRVG
GKVEADIPGHGQEVL
DPNAPKRPPSAFFLF
KFRAKFFPEDVSEEL
KEEYGESPLQDAEEA
EVDETYVPKEFNAET
GPNGLSIPGEQGRQG
KEANVKCPQIVIAFY
GKLRPHYPLMPTRPV
MTEKAPEPHVEEDDD
EEFASTCPDDEEIEL
VTYFGKRPPGVLHCT
KGEFKCDPHEATCYD
GEDGRPGPPGPQGAR
KPIWTRNPDDITQEE
ICNPVLCPWGKKAFS
TEVVCAPPTAYIDFA
QTNDYMQPEEDWDRD
VTTCLRFPGQLNADL
VTTCLRFPGQLNADL
VTTCLRFPGQLNADL
VTTCLRFPGQLNADL
VTTSLRFPGQLNADL
VTTCLRFPGQLNADL
VTTCLRFPGQLNADL
VTTSLRFPGQLNADL
NSCSANGPGLYLIHG
GDPCELCPTEPDEAF
RDEQLNAPYSCQAEG
GETGDLGPMGVPGRD
KRGDSGSPATWTTRG
EVGADGVPGFPGLPG
PAGPAGKPGPDGLRG
HDFPGFDPNQDAEAL
GEAGPIGPKGYRGDE
GPVGPPGPAGERGHP
GENGAPGPMGPRGAP
QIPKYCFPNYVGRPK
QIPKYCFPNYVGRPK
QKGDPGYPGPAGPKG
APGPSGSPGLPGVPG
ISVKYGGPNHIVGSP
ERAEAGVPAEFSIWT
GPRGETGPAGRPGEV
PQQPPPPPAPHPQQH
QPPPPPAPHPQQHPQ
PPPPAPHPQQHPQQH
HHIPTSAPVYQQPQQ
SAPVYQQPQQQPVAQ
YQQPQQQPVAQSYGG
IASQTNCPLYVTKVM
GGVGPIGPPGERGAP
LRGGAGEPGKNGAKG
HHEAEIKPLAQSHAT
TADDRVNPCIGGVIL
PPGPPGAPGPCCGGV
SFLLTTFPRPVTVEP
LLTTFPRPVTVEPMD
VTTFTGEPNTCPRCS
EQGSAGIPGPFGPRG
GAPGTPGPQGIAGQR
GPPGVAGPPGGSGPA
SRAKSPQPPVEEEDE
GPQGPPGPQGPNGLS
QAQAGQCPSLEGRLG
GGKPGKRPGTAAEVP
IKKIGYNPDTVAFVP
PDTVAFVPISGWNGD
KKARAYGPGIEPTGN
TGLKAHEPTYFTVDC
TYTVKYTPVQQGPVG
CTEQGSHPKFQKPKQ
QSSPNCAPECNCPES
VSGDVGLPGAPGFPG
LPSCPGAPGSPGEKG
GPIVWGEPGTNGQHA
RQLGLPGPPDVPDHA
TCRVTYCPTEPGNYI
PDGPGGGPGGSHMGG
SNRLVTSPCCIVTST
TGDSPLGPMTHRGEE
DKHGEVCPAGWKPGS
LRIADQCPSSLAIQE
FPSIVGRPRQQGMMG
FPSIVGRPRQQGMMG
FPSIVGRPRHQGVMV
FPSIVGRPRHQGVMV
FPSIVGRPRHQGVMV
FPSIVGRPRHQGVMV
FPSIVGRPRHQGVMV
FPSIVGRPRHQGVMV
FPSIVGRPRHQGMME
KLVINGNPITIFQER
PEVKHFCPNVPIILV
PEVKHFCPNVPIILV
GPPGAVGPAGKDGEA
DSLVRECPGIEPVCV
MHIQCTKPDTVGSAL
FQGKTGPPGPGGVVG
ACKDSDWPFCSDEDW
PPGPPGPPGPPGPPS
HAEHDGQPYCHKPCY
YSYWLSTPEPMPMSM
PMPMSMAPITGENIR
SSGDPGKPGEAGNAG
EAGNAGVPGQRGAPG
PPGPPGPPGPPGVSG
NPRCESAPGCGVWQR
GFPGAPGPKGEIGAV
CPGAPGSPGEKGAPG
TKDNGIRPSSLEQMA
FSFLPQPPQEKAHDG
DFKSPDDPARHITGE
GIVNVNIPTSGAEIG
AVKGYLGPEQLPDCL
GGDGPAGPPGERGPN
GFAGDDAPRAVFPSI
GPGDKGDPGEDGQPG
VDETYVPPAFSDDKF
DDPTDSKPEDWDKPE
VVLEGPAPWGFRLQG
LLDKYLIPNATQPES
TYRVGEGPGVCWLAP
GPPCPSCPAPEFLGG
WMVEFYAPWCGHCKN
KMDCQECPEGYRVTY
YEIARRHPYFYAPEL
GKTGPPGPGGVVGPQ
FTLKHVGPGVLSMAN
VDVSHEDPEVKFNWY
GPPGSPGPRGPPGHL
GEDEDKGPPCGPVNC
VRVCENIPIVLCGNK
VCPAGWKPGSDTIKP
IKKFVLCPECENPET
GPRGVPGPEGEPGPP
REGFPGPPGFIGPRG
YLEDDIRPDIKDDIY
GPSGPPGPPGDDGER
GPRGPPGPPGKPGDD
PRGPPGPPGKPGDDG
PVIVTETPEPAMTSG
IVTETPEPAMTSGVY
GESRPGSPGPPGSPG
SRAGLQFPVGRIHRL
PGPEGQSPAPALRSR
PEVKFNKPFVFLMIE
ADDGCPKPPEIAHGY
RAENACVPPFTIEVK
SDEHGIDPTGSYHGD
SDEHGIDPTGSYHGD
IGGSERCPRCSQAVY
AKRKASGPPVSELIT
GKRKASGPPVSELIT
TPRKASGPPVSELIT
KLLETECPQYIRKKG
KFNEEHIPDSPFVVP
XXXXXXMPGGLLLGD
CDLSLKIPEISIQDM
LPGPAGPPGEAGKPG
KVPVYETPAGWRFFS
LVGFQGPPGRPGHVG
FAGADGGPGPRGLPG
DGLFSGDPNWFPKKS
GPAGPRGPAGPSGPA
QPGAKGEPGEFYFDL
GVHGPRTPCEEILVK
CPAVLCHPNSPLDEE
RPGERGPPGPQGARG
IDKFRFTPPLEDSCF
CCHGGLSPDLQSMEQ
CCHGGLSPDLQSMEQ
CCHGGLSPDLQSMEQ
GAKGEAGPQGPRGSE
YLGPEQLPDCLKGCD
CGPDVGRPDRGRLGF
PPGLRGDPGFEGERG
KVGINYQPPTVVPGG
KVGINYQPPTVVPGG
KVGINYQPPTVVPGG
KVGINYQPPTVVPGG
RAGDWQCPNPGCGNQ
PTGQAGEPGPRGLLG
KCTPRVCPFAGILEN
DKARQAAPCVLFFDE
PVSPAPQPTEERLPS
LQGNDGSPGYGSVGR
GFAGDDAPRAVFPSI
GFAGDDAPRAVFPSI
KPGVTGFPGPQGPLG
GFPGPKGPTGDPGKN
HAEHEGKPYCNHPCY
PVGPPGPPGPPGPPG
AGALQCSPSDAYTKK
IVLTGWRPGSGFTNT
LRGCEVTPDVNISGQ
GAPGHPGPPGPVGPA
GATECINPQDYKKPI
EEAPGHRPTTNPNAS
TAVRLLLPGELAKHA
TAVRLLLPGELAKHA
TAVRLLLPGELAKHA
TAVRLLLPGELAKHA
TAVRLLLPGELAKHA
TAVRLLLPGELAKHA
TAVRLLLPGELAKHA
TAVRLLLPGELAKHA
TAVRLLLPGELAKHA
TAVRLLLPGELAKHA
TAVRLLLPGELAKHA
TAVRLLLPGELAKHA
TAVRLLLPGELAKHA
TAVRLLLPGELAKHA
TAVRLLLPGELAKHA
TRCIDVRPGYCYTAL
QDGRPGPPGPPGARG
SHPRDFTPVCTTELG
VVKVRGLPWSCSADE
DLPEHKRPSAPVDFS
EGTYCCGPVPVRAIK
IRGPSGLPGSPGPPG
YIAVHVVPDQLMAFG
LAQATGKPPQYIAVH
AQATGKPPQYIAVHV
ARGLTGRPGDAGPQG
QLDTVPFPPPRPSAE
LDTVPFPPPRPSAEL
DTVPFPPPRPSAELE
VPFPPPRPSAELEES
CMEKSLGPNSCSANG
SPGPPGPPGIQGPAG
GNPGNDGPPGRDGQP
KAVGDKLPECEAVCG
LAPITSDPTEATAVG
AALKPRLPAPPPVTT
LTGPIGPPGPAGANG
FPGFPGYPGNRGAPG
GSAGPQGPPGPSGEE
PYDVVVLPGGNLGAQ
AGQGGHPPGYTSLAS
QEYDEAGPSIVHRKC
QEYDEAGPSIVHRKC
QEYDEAGPSIVHRKC
TGQCECQPGITGQHC
DTIARALPFWNEEIV
KRGQCIKPLFGAVTK
TSYGETCPGLEQYAI
GESIGNCPFSQRLFM
HYAHTDCPGHADYVK
GPGSDGKPGPPGSQG
SDGKPGPPGSQGESG
GDRGETGPAGPPGAP
FQGPPGEPGEPGASG
ALTQTGGPHVKARVA
XXXMVLSPADKTNVK
GQHVPGSPFQFTVGP
PPGEPGEPGASGPMG
HLYRGIFPVLCKDPV
AVFVDLEPTVIDEVR
DAGPVGPPGPPGPPG
TPSPPPAPGVPDRAP
GPSGAAVPCKVEPGL
CDKTHTCPPCPAPEL
GENKAFYPEEISSMV
FEDDDHGPPAPPNPF
EDDDHGPPAPPNPFS
PCQSDEVPDGIKSAS
EVITTYCPANNEPIA
VGSYGPRPEEYEFLT
GPMGLMGPRGPPGAA
[truncated: 949 more rows]

## Sheet: reverse_oxidation_P
DLHAPLGPPGREGAE
DLHAPLGPPGREGPE
LLVAQINPLVGGQAI
ACKACGLPCCSCCSK
ANKVFSWPEAPQPPT
LQATPCHPGAKIVEL
LQATPCHPGAKIVEL
QLKDQHAPCLSTQVK
RYANTGEPCSIRAQP
RYANTGEPCSIRPNP
LAVGECGPVSKVVYA
GREGPVGPKGALGSP
GAPGPLGPFGANGKE
EGRKGVGPPGSPGTP
VNCTYGAPCCHQRDE
VQWPWSGPVADEGNV
VQWPWSGPVADEGNV
EKCHTCWPAYFKVFV
PTVTSPCPEPLKTYG
AVRAYVAPTTTSCTR
GKGQSPPPTRPTVIN
VWESCGEPCYEVSYG
HDQSRHGPLLHGYEK
GPLGREGPVGPKGAL
SLLKFNVPDVRLIYA
GDGISLGPPGPLGPD
SLLKFNVPDVRLKHA
SNAPCSLPCNAPSRW
YGANASSPSGTDWSK
GTPGQPGPLGREGPR
LLKIRLSPCESAVTD
LLKIRLSPCESAVTD
SVTKSGAPNEVTLSY
EWEFVGVPGNWVIQK
EVNFGITPITTVIEG
EVNFGITPITTVIEG
EVNFGITPITTVIEG
EVNFGITPITTVIEG
TRGHSKQPLSGYHAT
LVAALYVPAGAGVRE
LVAALYVPAGAGVRE
LVAALYVPAGAGVRE
LVAALYVPAGAGVRE
LVAALYVPAGAGVRE
LVAALYVPAGAGVRE
LVAALYVPAGAGVRE
LVAALYVPAGAGVRE
LVAALYVPAGAGVRE
LVAALYVPAGAGVRE
FPEKTLDPCDVVSVQ
DPNRTWIPKTKNLEE
EENTIDDPNRTWIPK
VTNQGGCPERPKTIP
GPPGSTGPSGTPGKA
PAETLLIPHEEPAVR
PAETLLIPHEEPAVR
PAETLLIPHEEPAVR
EEKTWSVPHGSELSV
ALPPAVTPKVASVPK
EGHVILAPCQVRPLL
CECEFDGPINKCVAT
GPPGPLGPDGPEGQS
ISLGPPGPLGPDGPE
CPLCHFGPQTNVCRP
CPNSSAGPGGFGADW
CGCLDREPPGQVASK
TGVEDIYPQGKAYHF
RPGTDGKPGEVGTTE
EVASCDTPSVACSYQ
FPLSGVLPLSLLSKP
NHMHGHRPLFPLSGV
VEEDSNLPCSSFEAP
FGLPCVSPKEKCLST
FSFKDECPVDKWKQF
QKYDEDKPCVVVAKR
PAAEVHGPCASAEKI
ASAWALCPLGHTTVA
PRSGASGPIGGMPLG
NDLRLHQPWYPHLPG
KRASEDKPEEEDSYV
REGAPGAPGPPGAAG
GDRPTEEPQAGDGEA
ELPETDGPESGTEVK
PVVFPSDPIHEDNFK
HDIPLVAPCGKMGEM
GYHATRAPHHSDKGS
ILCVKELPSAADIKA
TLPTKSEPYAATCTF
ILCVKELPSAADIKA
EHVFTNVPKCRGQTM
DDLVTGEPCFCGAVC
GPVCACEPAGGSKKI
CSSLPGTPSSLLGCF
RLDFLLSPCQGGEAR
WFCAYHLPVNGHENV
GLDVKLDPCVAYEEI
DCIHIGEPQCLRASH
PTLAPRWPYDTAEHL
FEFPTLAPRWPYDTA
QAAWDQCPTGTVTTA
VLIIPVNPCFHKVEP
SHAPCHLPCFSDTRW
EGEPGGNPDALWNQA
RAVNPNDPGLQGEYI
LACTGPCPLDKCVWR
KGGEKGAPGPPGPPG
GRAGQPGPPGREGAK
SPGVPGPPGRPGSPG
GLPGVAGPDGPVGQD
GPPGDPGPQGDEGPD
SPGVPGPPGRPGFPG
GPPGSPGPEGTPGPS
FSDIAIVPCDAPTKQ
QLAAELSPPWNTVVG
PGELSVDPVEVDVKP
DVVPPSSPHGWAASA
GWGTIYCPTENPLID
GWGTIYCPTKNPLID
GCYTEDCPNRSAGIE
LDAKDETPTAYCNRL
SPGTPGQPGPLGREG
GPLGHSGPIGKPGQP
SLSACHGPSSITSPN
SRVGPSRPSTAEPSQ
GKPGDVGPIGPSGLY
ASIGGTSPNQGGVSG
TMNRVQQPKDCAISY
DTTHYDIPHTVGNEK
TVTFACEPVNVHNAK
GRKQYGPPCQCAFSG
SPQCVQGPKCSHEQC
EVLFSTTPCLRKNVR
AEEVPLEPNITIVQS
SILQTGAPNLFREPM
ATTAAAVPAAAVFAS
PTHLLEFPFASFGTP
ETAVGDSPYFVTSTP
ALLPINLPGLGGEKR
LKDLNVTPCFSQNRK
VLFGDVDPQSALEKC
DNMEKVYPGPKPAMA
KFPNESTPIGILLPD
TANQLPLPLITVSST
HYTEGCEPIVGYLGV
AANLEPEPKCLLVIT
GTIRARPPQWSVLLS
GETPFQEPICNIRVN
GHYTESCPNSSAGSL
CQMGECSPEVPSLVT
LIKMLYDPLERGALD
CEDVDQCPAGPGRSR
MAPEDFCPFSKRADA
RGIDECVPTTGDLHS
DFSHTGEPEAIVDEF
FKRVVVMPPDEANIL
PNEPVKVPKSGDPYL
GREGNKGPAGDNGKP
EFDVTDIPDLPHSRV
RLAPTVIPLESAGLL
ELDELKEPIQMNNLW
VMDGMSGPVGPLGPS
PCDLNEEPEWTNDAD
SAINEKSPSKLALLD
GNAGPQRPSNVDCGS
RTLSGECPQELAAKE
PQVDHCEPGIKIDRV
EATPPCGPIYIDVPV
GPPGASGPPGSTGPS
QEGNPGPPGPLGQLG
FLDVEVTPNGRSDFI
CRLCRSAPLGQDQSP
FDAQQSGPQIKSEID
IPSGPHAPGRWFDLQ
MRAADGVPCGVKEAV
AQCHGCWPAYFEVLL
FERGDAMPMALDVVV
GTDIWIAPHRSGGTS
MGSSIVMPRGKKATK
EPSPWHEPDHHLAGV
YEGLGAEPGGLRHLN
IGGVVQEPCQIEVLY
GPQGPHGPSGESGRE
GVEGKEGPFGRSGKV
KVSFPSGPVHQDAFK
GPLGDRGPLGAAGIT
TRGDKGAPGSPGAPG
HNLDGYTPTALKLTR
KGTILQEPHFLQRYT
LGTGLNSPCTLIYGL
WEVAIDSPYFGKVLC
WEVAIDSPYFGKVLC
GKDGPGGPPGAPGRD
QYLKTIIPNCVKELE
AVSSTGPPGPPGQLG
VLGGKLGPGYACVKS
GKAEPHSPDDRASLG
MDPDVLCPEQDCQWQ
MISQPCQPQGWACPQ
TVPSPCTPPNDNIDK
LMTGPPGPLGDAGPL
LMTGPPGPLGDAGPL
LVDTDKGPIRTTNFM
RVVRNNIPQPPRWNS
QNNGNAIPYLKSWQE
FGYGPISPCIVEFVH
LIDLQSGPYSKVLHT
NPSSLLDPNVCLALV
VLKHPLAPCGEVGAP
ACACSGVPSCSCNPD
GNEDKPLPTEGPKLA
PPGRPPAPCRPACAA
IVEPEVIPVLGNQQC
GREGRQGPMGVIGRQ
KCPVAQRPINRIENS
TRKLDEEPVRGACFM
DGHYTGTPDIGHEDS
VPSKAEAPSKAEEKV
DGHYTGTPDIGHEDS
PPGIPGTPGRPGDKG
AAAAAAVPKKVDKKP
PYFVTSTPVSRFMAL
GTDPVDTPRMIRRIQ
KLAWSEDPCDVFAYG
FSPAACQPVDCYDYL
GNQPNCAPFCEAGYT
LDNNHVCPCEKEVVC
GPVKEYGPCCEYSIV
KGLDWATPHCVAKQV
LGQTSVGPCGTTALV
PNEIDDPPCGKKKLA
FQTEVVGPSICTARI
ERGQDGQPGAEGPDG
RPGAPGPPGQVGREG
GRPGEAGPVGTEGID
DCIGPPGPQGQIGPK
LSPDCIGPPGPQGQI
NQAPEQCPLIHGGRV
GAEAVYGPSCHCRYS
PEAQVCDPCWSKGGA
TDEEGTPPPGASGYL
VDQAQEGPATDTPDP
GEDEEPSPDGELGGL
KVPAQTLPSQCTDLG
FGTHDHDPDAVRALG
VLIIPTNPCHHRVEP
SITKVSDPDWIVLDA
GESVPGEPLKVDVQG
GPSKTENPIICRVFH
GHCVCQCPDRPSKQR
GPAGPLGPMGPIGYC
DMGLIAQPICEHQVE
DMGLIAQPICEHQVE
QPGSPGRPGVAGAPG
GVEGLFGPKGPFGQL
DWFEQTVPGLQERLK
SVLSEVCPEKAQRRV
IPWLGTLPCIFKRMG
EKLFCVTPSASTCCS
YANQVTPPNVCSTDR
FKFEYGDPLKVTLNA
PGEINVDPVDVDVKP
SCSASVPPCLALKEA
AEAVSEDPCIKVGNP
PPGRPGFPGPIGASG
IARILEPPAPSGAIV
PAETLLIPHEDPAVR
AVIVQGQPCQYSFGQ
TDESTPCPLIKPVAA
LLVAQINPLVGGQAI
LLVAQINPLVGGQAI
LAETVMLPGLDSGGI
NYVHTSDPESAIEQL
FVGLCTNPDPNARSG
FEPAPCSPCPPGYKS
GELGDPGPIGATGQP
AEGRPGQPGKLGLSG
LHQTTTVPRLLEEDE
LLVAQINPLVGGQAI
LLVAQINPLVGGQAI
LLVAQINPLVGGQAI
LLVAQINPLVGGQAI
LLVAQINPLVGGQAI
LLVAQINPLVGGQAI
LLVAQINPLVGGQAI
LLVAQINPLVGGQAI
LLVAQINPLVGGQAI
LLVAQINPLVGGQAI
PRWNSVLPVPPENEA
NSLCGDIPCDQKNCI
CPLCNYGPDTNECRH
KKCHPCWPAYFMVLT
DDLQFGDPCTCDYSG
QGSVNVDPVVECGKL
PRFGEGGPCLIKYES
YTVVHGEPCERCDLQ
PSHFPFFPRRIWPHH
FMQQTLEPVTLARYQ
FMQQTLEPVTLARYQ
PSAPRSCPQPTRLDT
FMQQTLEPVTLARYQ
KSVTEQCPDEPSCNA
VHDPCGDPAEKTTLL
ATSVQPAPYIAFELK
DLLHFCGPLMTDTFT
ATSVQPAPYIAFELK
FIAVDENPNCGVKNF
FIAVDENPNCGVKNF
APCEQCGPWSRNYFY
QTSLSGVPSCHCSSC
HPLPCPCPQCFQPAG
ALHPLPCPCPQCFQP
PGQPDNDPNRCYNEE
NRNGTSGPGSSGSNW
TVVPVLGPEGKQGKR
VHGPRGPPGQFGVLG
KQGRYGKPGSPGPIE
VGTTNLGPGSAKVKS
HLENLTEPLDKPIGT
EKMHNGSPLRYNLEC
ELADNKAPDNVEEFF
FGSGTWSPTEGPTVL
FILYRAHPQLTGQIR
SIINSGSPCLNNKLV
DVTALYDPAETGTNR
GTIEEPEPPPEHSAA
RCEDWCLPDWGPARW
EMAEFTPPEECADSF
LEMAEFTPPEECADS
GEVLGACPYETSRVL
EAHDYDSPLIWDKTE
SNTTHCWPARKGDPN
GPLGTPGPEGRAGRK
SKGAPGVPGPAGPAG
GSPGVPGPPGRPGSP
IAGPPGPPGSPGAQG
LTAESDPPIKELIGS
GSPGVPGPPGRPGFP
PCVPGLSPEFDRDDP
APGPPGPPGSIGSPG
GPLGPSGPRGPAGEQ
RHSKWQEPTLSLYSS
ADFVTNEPNSTLQNK
SPGPEGTPGPSGTQG
LYKTGCEPGLIGNYS
LGNKCVGPFVECEDI
EVQGKLDPGGVEGLS
GPTRAPRPAPALPPE
AVFLTGNPGARIGLP
GPPGPPGPPGPPGPP
RSGPPGPPGPPGPPG
LPRTILVPPEKVFLE
VFVMLDFPMGPKFYK
ESVGTTVPKGNRLWT
QPGPTGPPGATGAEG
GAELVELPLHEPYEK
RPGEPGTPGVDGKNG
EPTANDGPYVPELPA
GGLLEPAPCRPCPPP
GPMGQLGPAGQSGPA
GKGGPAGPAGADGKP
KGWEDEAPKKIDQFL
YGPNVSSPAGIGWSK
EPHQYYFPKCQECNR
CALQLTVPDQYCSRA
RPGEPGTPGVDGKNG
CLVPNCIPAFASVSK
EPPPTWDPQSVERVK
PCGGSPCPFCKNATF
LDLLTTDPSIEKPVS
DLGVALGPFCECRYS
DPLEEEGPQLGTGRL
PDELWAYPDCIKHGH
LSWDIPDPRRVTVGE
IPSPIADPDLRKPPL
DIDEPSWPLLKVPRQ
SGADELQPSYEISRT
APGVDGKPGYPGREG
GPPGRPGPLGAPGVD
NPTSTLEPEQEEVKQ
GKEGTSGPLGSPGLA
YGEQVEMPQSSGSGQ
AREKTLRPWSQGSEG
SLFLAYCPSGYAKSG
WMAATTRPELWRANV
GPSGDRGPVGAPGQL
GPQGQIGPKGHDGDK
PKKLKLNPCELVLFP
LLEESPGPPASAPAP
VIDVQPVPVTPPRVK
GPVIDVQPVPVTPPR
GPPGPPGPHGREGIP
GQEGPPGPPGPHGRE
PEKYGELPHGDTVVI
ITEQCQAPGCSVAIV
LGDEKPTPCALESAE
PCLVGLDPDAHLCGG
DNPIDAFPLDGYDKV
HQSPLLWPERRGTDL
KQEPEAGPGGLELPE
CPDRAPVPECSKSCK
NKGPPGPPGRPGMPG
FGASPPGPPGPPGPP
VDYDYFEPIGAEKKG
VLDENQGPLSKFVKL
PCRPCPPPTDCSKPE
REGRAGSPGPAGLDG
GAAGREGPMGQLGPA
GKAGDLGPYGRHGKV
GAAGREGPMGQLGPP
QKGPEGSPGPLGPFG
TPGPPGQPGTEGNKG
PAGTNGAPGPPGDKG
FIEALEEPDIYGDAN
QIEWYQVPNSFLSVG
IPKSFDQPNICETAG
TIVFAIQPVRQDLRS
RKGPPGSPGPEGTPG
PTVISPCPEPVKPHC
PTVTSPCPEPVKPQC
DNYFFGVPCECRFSG
FKIFGQDPVKISGPE
AFGAPGPPGTEGREG
GAFGAPGPPGTEGRE
MGPGIESPSSTPDYY
PPGQPGPPGIDGRPG
NVATKEEPTLHVMXX
MGSALLLPSVPKDFL
DLMAYLVPTQRGRKS
SAVAAEGPREAAAEG
MESAGGGPVLQPDLL
GQSIVVLPSGHCEMG
GQSIVVLPSGRCEMG
VAADEPPPYCQLLRL
YWNFQVEPDEHSVDV
VEARAGNPCLLEYDE
SLVFTRRPGLMELPP
PDQCPNRPYCRFGGH
LAEAYSSPVKATVRA
PLGIGGAPGLPGREG
GFARVRTPDCGETVG
ERDLEEVPAKLVKKK
VKSADHSPEVKVRIP
TSRKNYHPLRSAEGA
LLLDSAMPLALTTET
HLEDKLNPMPLRHIV
RAYVVHDPTFSKRLK
SEMGLFCPQFLAEPC
RSGTSGPPGTRSEGQ
TTGTTGCPVNETVVR
RCTLGVDPSCQVRQG
LVSGWLEPDKRRVLY
KPPPYFVPGDECVRL
PALPFVSPGKTSAXX
YLIKTGSPCQPDDIT
EFTVDPIPGECRLVA
QSGPPGAPGPRGRIG
SRPLQDLPVDCVKYR
HLYFVDGPYAERGPP
SFLTYVYPWIKNTET
EKLTDPAPASSFQLD
GLRCFRQPCLALEDS
KVVEGRVPDPSSIVA
PDTAFSDPGCTIQFE
KVVEGRVPDPSSIVA
SKCSLYSPTQSVGGA
ISEVAFSPAIKENIE
DVTLHGTPCDKLFGK
RGINAIHPSCDSVTE
ERLELDSPGLSEDPT
LTPRRDEPTSYGGYA
VNEITDSPEVELTIT
VNEITDSPEVELTIT
VNEITDSPEVELTIT
VNEITDSPEVELTIT
PLNVDVEPGEGKLSP
GREGRQGPLGVVGRQ
AGDVKEHPWPLETWT
PVAAWVSPSDKYGVI
RIEAGYNPEGLRESI
KSPFNPVPQGGYKIT
ELKEANLPSTPSGTS
LLGPSYHPTSVVAGN
SKEILLGPSYHPTSV
VEPLTFGPCGLRPFS
WNEASIVPLCVQGKE
MFLRQSFPCNGISEG
PNDPNKDPHCSLAKQ
MFLRQSFPCNGISEG
ILPTLEEPLLGKYVD
PSPLVQQPSRFFRLG
RIPSVTPPQPGKPTD
MAVSAHEPNTFTIFG
AIGFGFGPARHLTVT
GSEQSTVPGGDKAFD
GREGRPGPEGKAGNK
KDKEKKKPKNQQPQS
AEGRELGPGGARVKH
AASPRTEPNKDLAIK
FYDIHKWPIGERQYE
KASTEIFPIGYSRAL
DDGNKGPPGPPGRPG
YQHYAVWPPILFREP
FDGYLNTPVPVLDFK
EKNELINPAFGGEDG
GPLGRSGPSGRLGPP
SHTYLGTPCAEKAGG
RVRLCEGPKLNLNSA
FPKIMKCPGCWTASF
AEQASITPGKSGDGG
DLLNLRLPRDYMFGR
LPNDMVGPAKRENPI
EEFTFKSPVTLHFVD
PHGVFGEPDKTATST
FSKHKVGPLNGKSIT
RLEQIVYPYIEKHPG
IPIMECQPAIFATEG
AIIVDKLPKDRSDTK
FKNTLHSPRFLIIGE
KDAASGSPAAIYAVG
PEGFGYDPNACCCES
KDIEYEVPLGHCDWG
AELCSSFPVQARVLE
LASGVIVPTEEGKYG
MDKGAIDPATGHVSE
GPAAAAAPKKVEAAL
DAFSVSSPGYLRSGL
DEVSCSWPLGRLKVV
DWVNFKIPGRNTHFV
LLPAVIEPFKLLRNR
RKEEKKDPEIAASIL
TTQAEMTPCDAKSRI
GGGGSHTPRGMYIGP
LGLSLCMPISIKLHD
ATNFLNIPTSGDTIL
RKHKSDNPDICHFLD
EDGVVMGPGQTAPGG
LQDYTLPPLNEGCVT
CGCLFGGPTNACSYS
AKCHGCWPAFFKIFH
PKPQTVVPECTNNLE
LDVYEAEPSQIDDAE
GERHQTEPRYFYDVP
DMLMESDPIRPTKDP
ALTWADVPGADISKI
YGLIGKLPGESAQKV
DGGSNGKPGPKGTIG
KGTEDVPPKGWGGAH
PKGTEDVPPKGWGGA
GPPGPIGPSGHQSLC
GIPGPPGPIGPSGHQ
CEGKVPHPHGVVAAE
YLCEGKVPHPHGVVA
EKQVMFYPYLVDVPL
LTANEPWPEAAAIQS
PPGQFGQPGPAGPPG
GPDGPEGPPGTPGAG
GPAGQSGPLGAPGPD
GVPGPTGPAGQSGPL
ANFYHLKPKEAMXXX
AILYCPIPVKQIFKY
GAGVVGGPIGVGGLA
IINLRVEPCEDKLQA
CLCRYEGPINTCQGG
CICHFMGPLNNCTGF
LNQSLLWPHDQLLRA
DDMKVHMPRDFLFQG
ISEDIRMPYMTLAIA
SITAQDLPQDTGLKP
GPPGAPGPDGRLGPK
ALFCSGVPTKEAEET
RTDVGGGPAAGAASQ
PPPPVRCPVTVDQSS
APGAPGPPGAAGTEG
GEAGPPGPLPVIKGP
TDGPTGSPGPSGKPG
TTGSGKNPTTEHFHK
GREGKLGPRGPLNIT
GPLGDAGPLGPRGPP
GPYGPFGPFGETGNG
SSLPSGLPFGPAGGF
GPLGDAGPLGPRGPP
KHTGTVEPVYWVSFT
GGPGGRLPPPMGRGE
GPIGQPGPLGTDGKE
GQEGQPGPPGIPGEQ
MLQYYNGPVTVRVYY
PHGSTGPPGPPGPPG
FYVIALFPPLLWYRM
EEPGLPGPEVGRLLA
GCVAECEPLKDGVAK
VASKGSSPTWTFTVG
GPLGFVGPRGQPGSD
KGYDILEPRHRHILA
DMHVDLSPAEVKPGK
GRLGQPGPLGPDGMS
TSNLDIGPIKPSTKF
TVVGHEIPYKLTLVG
RGAPPGQPEVDKGKG
PAEGKSGPPLRLIWF
EEPTGLRPGRLSNIG
PAEGKSGPPLRLIWF
PAEGKSGPPLRLVWF
RWNIIPTPVGIAVCT
NLRWNIIPTPVGIAV
SADGFTPPKRGVEKF
RLKAYIAPTLCEAMC
AVFGHEDPREEHRAH
EPLGWYGPACERCQP
TAFRNGDPSFRVCNV
KDDYGWDPSAMXXXX
PPGTKGDPGPSGPSG
GRPGAPGPAGREGAP
TEGNKGPPGQPGPGG
KTGSPCQPDDITQSH
HLCGGADPAKREVKK
GDYGDKGPAGPLGPM
KTVRDSVPTKEHLVC
SLTAREGPSLSLTAP
GPTGSPGPSGKPGDP
GPDGKDGPGGPPGAP
LSKAGMSPAGPELDQ
LFPERCDPQQVRAAR
LFPERCDPQQVRAAR
RQGSCKCPVGCCAKE
KPGISGIPGRDGRQG
GQTGNVGPPGREGPG
GKVGRQGPCGQFGQT
MMEESEGPLSRQYRR
GMKGVRGPPGHPGQL
GAQGTPGPPGEAGRE
PPGPHGAPGRIGPQG
EGGECIGPITSCEDI
PCLEEYEPTNRMPCE
IGDGIWGPSCSCKFS
CECRYGGPANLCQGN
NQLSYGPPCICRYSG
AEKEEGEPNEAEKPR
PGEPCPCPRCQGGYP
TDCDQCSPGRYGPPC
CRPGSFGPLCLCRTG
GRPGAPGPPGPTGQE
GPPGSPGPHGRPGAP
GREGKAGPVGPPGLA
LGPLGFGPSGVDGSA
GPLGPAGPEGQPGQV
GRPGAPGPPGPLGES
PLNVDVEPGEAKFGP
LIYPDQCPNRPYCRF
KKGQQGPPGQVGESG
PCQWLTDPGKPCQVN
CLIHGDLPYCGQNDG
YRVDYCPPCFIAGKE
GMLGMPGPGLGVGKG
RPGMLGMPGPGLGVG
MIETFEEPSVCKRSA
QEQEEETPSSASSDG
DDPFHYPPDCLLVMG
GPPGVPGPPGKDGTA
GPAGAVGPLGAAGKA
GYAVAEDPNISKNLE
VIQELEAPDANKAQF
AAQVAAVPATLDPIA
SKLPALEPAWLFFML
RGVRDPPPWLADDEK
XXXLQFEPFEFNVDK
DAIPTVWPNNEAKFV
RGVRDPPPWLADDEK
EITIAQAPCIAECLK
GSPGPPGPLGQLGTF
SSQEDGTPKEIATLA
VSLTANYPEVVTDSV
VSLTANYPEVVTDSV
VSLTANYPEVVTDSV
AMEDLSAPNAIDCII
VSLTANYPEVVTDSV
VSLTANYPEVVTDSV
RLPALLGPLMGQLPA
GLGGEKRPTNIWALH
DVNPVSGPEGRLGRE
EKLTWVEPKVLALLS
IGGAPCVPFGPGGKG
VEQIGGAPCVPFGPG
EFFFGPRPVQNGGCV
NKGESFNPVCEVLQS
AEHGLIVPLPTVLNG
AEHGLIVPLPTVLNG
CIVEGTSPNVTPFTK
TLDRPCNPDLSQHHE
DSTEVKFPRISDDER
AEHGLIVPLPTVMTG
GFAVCDEPNAFVKRT
AVDSGAGPETVCYAC
RNRPVEPPAYTGFGL
KASFCADPDIQYKAA
VQGTPNGPNIVCLAR
DAFDAVFPGYKKIGY
GLTKSVFPFSRSVRV
FLPKWGAPLTNDLAY
YSPRLLCPYDVSKAF
GLTKSVFPFSRSARL
KSRPVEPPAYTGFGL
VKETTLQPLYTAKQE
EKVFEELPYKLRPFP
KVVEGRIPDPSSVVA
ILFKEFNPNPDICTV
MIQANIHPELAGYDY
KFRVWKEPTHLLEFP
GRAGQPGPPGPRGDE
GFSNCNCPVCGRASQ
IEAGTSNPCLRALLE
AYDKGSGPTCGIDAK
GSPGDDGPEGKEGPP
HQGSIHVPGSGCKLR
TNQCIFDPLCNHIGS
PSGGDKEPVTWKLDA
PTGPPDCPDRAVYCE
PSLCLCQPYRDSPEV
DPNRTWIPKTKNLEE
ETDKVEFPREWKGKF
FKCPFHCPVKLTEGL
GPAGAIGPAGNAGKA
RGHCEIFPASRFEEL
PLGPRGPPGRDGPDG
PLMLMTGPPGPLGDA
GCFHMWYPGHVRLSV
PLGPRGPPGREGPDG
PLMLMTGPPGPLGDA
RGHCEIFPASRFEEL
AASCCSTPHGSGAAT
KIKSLDLPPAVNVVF
GCFHMWYPGHVRLSV
SQGTGPRPRWDETNE
PEPDEQWPTTPEPPR
AVNLTSAPRAPPYSP
LFLGFDSPPGAPAEP
GRAGPLGPEGPRGPD
GTLGRAGPLGPEGPR
QQNGFIGPFNWFIHL
LPMFCEIPCNVNTNT
PTLSDLAPICRLLAC
VPEELLVPEDPDRWA
KTAKKKAPSKEVPAP
SDEIRFEPHTMFNHI
QIDEAAHPIAAPNSD
YTAVLGDPDHLSRRF
NSYQIYIPQNRLHPT
DRMCETPPGTAFPLL
EDRMCETPPGTAFPL
MATQLPAPEQAPSVL
EKMEVDQPAPPPPPE
AQQLVSMPTRSSGLP
GDIGKFGPSGPHGQE
LQELTTQPRAHEDVQ
VSILSTTPAGKWLCV
RGHCELFPSARFEEL
FEWEEETPLRKGRWA
HDGGLTLPICGAAVI
DELIVTIPNPRFGEG
FGDVEVDPHRISHGV
PGHVDVDPADIDVKP
TVMYDLSPEFCASTK
HRIRGPCPPVVPGAA
DETLIAGPEGKEGQE
NVQDEGVPNKVTVTY
EPDYQGDPMEARQFF
VPGKAGGPPLASAVP
GCDVVCAPLRGAMXX
QAKEEMGPKDSGGIV
GDKGPVGPTGPDGRS
NTIDEALPLVDELDA
FVQGTDEPHFLSHRG
DGPVGENPIFYCSAN
EMKTQIWPGIVNAQA
TLQGFGQPWSSEKIP
SPQPSPKPSGKAVAG
VMDEKCWPNFLLYLI
AYEGPETPWYRVDCS
VMQFWNGPIKLNLDC
AVNSGLSPVQERSIQ
AESFGYGPISPCIVE
KGWPCLVPNCIPAFA
SGVVCIQPTKEQTSF
QATYFGAPGSGVVCI
EPSIMFTPAASQGVD
KIDSLDSPSIVNEHI
IDTPFEDPTSSGCSR
ESVENGSPVADGSGG
LGPRSSGPSGPVGPP
ASGYAYEPKCTIHCV
GPAGDKGPPGPRGPA
KGTILQEPHFLQRYT
ALCGEKTPHWCLATV
PATDGASPVATSRVV
YCGIPFGPNCFRQGD
AMQGQVGPAKGGAHR
TETEQCEPKAEVPGK
IHVAYEGPEKPWYKV
TLLGGALPNFAYFRL
IDETLQAPDPPYFKV
PNDHTCDPSRTQPES
AVPRYLIPDSAFSET
DIVHVVGPKLILDDT
AHIGVSLPEILAGEE
EQAAMYLPTFGNQSQ
GTFYHICPSSRNQPL
VTATLVDPGRDQLKG
LLESAPVPARLGSFS
RSLVHGEPGTIGLDL
ELQPAETPIKQFYIF
PTTGLVCPLTATAGR
IDETLQAPDPPYFKV
TLGMPGPPGRLAIRA
GTLGMPGPPGRLAIR
GIPGPAGPRGEQGRE
EGVGIPGPAGPRGEQ
GPGGREGPAGDPGPN
GQEGVPGPAGREGAI
KNGVLVMPVDESDKV
TKQTFALPLAEHGVM
TKQTFALPLAEHGVM
ASGPPGRPGAPGSAG
GPNGSPGPEGQDGKL
NMGVPCMPEQDTQSH
GAEGDAGPEGKEGKL
VGPLGVGPVKGPKVG
FKEKHNMPLVIAEVL
GPLGRMGPPGVEGLF
ADEDWDDPKVAEPDP
AAARRVMPTDDSCLN
PPGQPGPPGPQGRIS
GSRSPVGPPARNPRS
PDDDGFCPSQTKPVL
GPAGPLGPCGRLITL
GIICALLPGVRGKRK
LMTVVHSPLAARKAW
VKDRTIWPEFPSIEF
LLGPFLGPHGPLLPL
FLLIGRWPTRKGTFL
SKPEPCRPCTHTTDG
SDLIIGHPTGVEKEL
EIGSSKLPNTGLEIV
PSCLVNLPTTDRQTD
KVLNLIEPKSQHEDF
AEEQHGAPDEVYVLV
KHDNHHEPAVQFGKF
LVSQANGPEAHQLVH
THSITHVPDFVCTVD
QHHQQHYPPHHQRGG
GPEGKPGPPGQPGVI
PKKADPDPIHEPKDW
PKLKEFDPDYCLKAL
PKLKEFDPDYCLRVL
YLQHIATPVRPPMKR
QNVGHHVPKGYTAGK
KIFDRHGPADIITVY
LGEDASLPHWTVRFS
GPEGEAGPRGTSGPP
ALIKKKMPNMEFTPA
PLWPPRAPGSGGTRP
KKAKHATPAPATAAA
NPGQPGPPGQPGPPG
CGSESGDPNILRCNS
FLLIGRWPTRKGTFL
TRLASAAPHQPAPAP
GVGPGAGPGRPPLLP
GDKGPSGPPGAPGPP
LRPELHDPTIAVSFV
TAIISLRPELHDPTI
NYITETTPCVKNLHA
LGEASADPGHPHNGP
KPKLPAGPKLKAKPF
FTTTGQSPEQRSAWT
YTTTGQSPEQRSAWT
GAAGPPGPPGAAGKG
SNGQDQSPNQTGRHA
FMEGDENPGDQVEVE
GRNGPYGPFGPFGET
PIVAADDPCIGLERI
ANHSNSFPMXXXXXX
ANVTFHTPKGLEVGT
AEHTKGSPSTVQATM
LRRADGSPSAVPVVF
EGVRIKFPSGPIHTG
PDFPVWAPIEKNFEI
LYKRLTAPCEEELYA
GKPGMPGPAGHMGPE
FGLEGPTPSFIGENT
VYEGSDAPSAQYLRL
STILETPPGTIAHAS
GQPYFQLPPAPGPPV
YLRGIYGPQSTFKTN
WRELGAAPARPADLE
ILRTVVQPYRRKIHG
GTVGPSGPSGPPGPP
EVHRTLRPDRSLRPD
ICVKPVGPRALQPLF
TILICVKPVGPRALQ
DRLEDLKPLLCAAKD
QKCHGCWPAYFELLV
PQGPPDCPDRAPVPE
SYGFLSGPNGAEKVV
LLGANGFPNKLASGL
FTHENLIPQVGVPSK
RNAKPNLPAETLLTP
RNAKPNLPAETLLTP
RNAKPNLPAETLLTP
RNAKPNLPAETLLTP
EGSGDEIPIRKLSEP
GQIDEEGPAGAEGRS
GLMLEGGPQADPDRS
DAREDFGPFDTVTGR
DEAIIVLPKRHANAI
KRNDGFGPAKVAVVQ
PGPGSPRPQQTTPPG
SKPLHAFPDKAKPEA
ENQLSYGPPCICRYS
PAPASKTPEPMXXXX
ASQAGPGPTKTRNGG
LRKPVLEPPDWHLLV
VSQTHGSPNCGKSNK
AQETCQAPEKAEQKN
SRHPCGTPGVEAQPT
EVNAVTTPCGFVGVD
TFSVTHQPTARAAPG
AQPESEKPTGEEETA
KRGPDTPPNCAGVFQ
SVSTPSCPARSSTRA
ANDADIQPCVRTQCV
TLAGPCSPILLAHYR
GQFADWGPNCFRLGV
PPPCQLTPGGGARAK
LRAPSRLPSKAELIR
GSSQPTAPCSGPLRR
VTLHCWGPLLLRLAD
PVVPFITPCLAKMDD
TSRHSIWPHKLAEAA
FLLFCQTPDEPVKLI
PTPCPECPKNWAKGV
ESLKAFAPKLNDMNK
NDKDVKEPESCYTKI
LVIAGVAPDEEFTKL
DQLPLRLPKDTPRTP
DQLPLRLPKDTPRTP
SLGIYGPPCRCEEVE
QTPDVGPPLTYKRTF
KNPATVFPLGTLAAV
RLSVGTPPECYGTLL
ANLITEEPDAGKLKE
GPTKTENPIICRVFH
GPTKTENPIICRVFH
ILSFHAEPKGKINRP
GPTKTENPIICRVFH
AVPATLDPIAKGDVE
AATYSYGPAQGTKRG
LFVTFNIPGKGEQLM
GLFQAGAPGMEVLRS
GNGIILEPVVCHTRR
FITFWFEPIGKPDPE
GPTKTENPIICRVFH
GPTKTENPILCRVFH
GPTKTENPIICRVFH
RKCHGCWPAFFEVLM
RYVHYGGPCAKVLVE
VKALDGGPVVTPPQY
VKALDGGPVVTPPQY
VKALDGGPVVTPPQY
VKALDGGPVVTPPQY
VKALDGGPVVTPPQY
VKALDGGPVVTPPQY
FITEKTDPAMGSTVT
EQSLTYEPLRWGHHI
RVEGHGEPTRVLHLQ
LMGSVIMPQLINELV
PAGNAGAPGPPGRAG
KGTILQEPHFLQRYP
KGTILQEPHFLQRYT
KGTILQEPHFLQRYT
KGTILQEPHFLQRYT
IEVEKDSPCTNTFED
QCRFPCVPGLSPEFD
HDALLQCPTFQKGYA
EKVLSLGPRGQSPAL
PPGPPGSPGPDGRHG
VHDNPHVPIKSGLEG
HVGQAIDPSQQELAV
KKEKKKKPKNVPAQS
GPAGVTGPAGPFGPD
QPIGAIGPAGVTGPA
PGGGPGDPKPAKCQN
IINLTGDPAGSDQLL
KDGRPGQPGPAGRSG
PAETLLIPHEEPAVR
ITEYYYWPGDGRVHM
ACINDILPCNKLAAE
LVHDEEEPADARVLA
IEGGFIKPATQETFE
QKGNGNIPLNVYEPS
DLVSGYHPRAVGLGD
DLQQLITPCFEQLES
FKIEQDRPSKETKGS
IDFFSAGPVHRELYE
LDANLQGPFRLCTTV
LDANLQGPFRLSTTI
GPFGPDGPPGKLPLP
NCNVPGCPPGKDEDE
KAAKKKVPAKEAPPA
GMMGQQRPRGVISPF
LIPQVGVPSKPTKKE
PIHETVHPCKEQLLL
GQPGPSGPPGASGPP
GTSGQPGPSGPPGAS
EEEEEEEPITTKFVT
RDFPVTGPESRPLSL
FTKGHNWPEACGPLV
EHLGAESPAYRVTVT
LDGYTPTPLKLTRSC
PRFIQGFPGSRVSDM
HNLDGYTPTTLKLTR
PRFIQGFPGSRVSDM
HNLDGYTPTTLKLTR
ELIALASPTRESIKL
PRFIQGFPGSRVSDM
HNLDGYTPTTLKLTR
EHLTDLTPRYNAIEE
FSIAKIDPHDCIFNV
PRFIQGFPGSRVSDM
HNLDGYTPTTLKLTR
LDGYTPTPLKLTKSC
VQASSACPCAKKPFN
PRFIQGFPGSRVSDM
HNLDGYTPTTLKLTR
SCKVGDPPSGAGNFH
PSCKVGDPPSGAGNF
AEEKNGEPDEVFVMV
AHQGLSEPLARVVAH
CSSHMVGPYTKFQVR
GPKGPPGPPGRPGMP
GEEGAPGPAGQPGAP
GPLGPEGPRGPDGNA
GTEGDKGPLGRLGPA
GRGGDKGPAGEPGKE
SMDIGPGPPGPPGPP
QNDQMCMPGDRQYNA
GIEGRLGPEGKEGKG
AEDIGADPDRNAQLL
SLGPGGGPKPGGPMK
CEVQNCVPKYKLGPK
LLFYHDEPEARLYKF
EPEAATAPLRPVKKA
CEVQNCVPKYKLGPK
GGGLGGRPGGPGRLR
DIKSFDVPASPRKHE
ASSGHAGPRQPTGCG
KESTVDAPAFVCNNG
AMDGVCSPAAETAEQ
GEEWNDGPDQRKEND
CDKYEDVPKRTNDLC
IVIGPPGPPGAEGKE
GTGIVIGPPGPPGAE
PYAERGPPRRLLLSM
GPYAERGPPRRLLLS
KSSSPGVPSSHLSGE
GSGKSSSPGVPSSHL
ADAGFDGPHKSQLVQ
ACKACGVPCCSCCSK
ACKACGVPCCSCCSK
ACKACGVPCCSCCSK
PLTLSAYPHDTLVAM
PKGAEGPPGAPGPLG
HAIEGPTPWNIADGF
SKHAIEGPTPWNIAD
TNPGDYDPFCISLHA
QQQEEVHPEEQDVQM
SDDDELWPKSLPEAS
GALGQPGPPGEAGSP
ANRIVDEPDTGNLKE
ANRIVDEPDTGNLKE
ANRIVDEPDTGNLKE
MDPTFTEPCNVLKMI
HRYESGSPATRNADA
NQQIKKWPADEALDK
EWDPCLGPACSDVLA
VQDQGCVPISCEQRR
VPGVPGTPGAPGTEG
SASAKDAPQGCTGCL
APGQFGQPGPAGAAG
HVAIAIAPAECVSCR
GATVVWDPAILSGGC
VSPTDQCPLIARCHI
KLAELQCPSDKLGQC
VKALPIPPSRKSLEK
MYNESAAPRCEARQV
FIEMRNMPDRALIHL
AEARELGPGGARVKH
VEEGAEVPDPIEVTK
HVVDFSGPHRERNTI
GRKVSSCPDDAFEGA
SSSAGDTPKRSAIMS
TLSCIAGPLKNDELV
FEYEEARPGYSGVMY
AQASDAGPCDHPVEE
QEITEKSPLPNKEQT
HVVDFSGPHRERNTI
ALPFHIRPYPVLNTQ
ALPFHIRPYPVLNTQ
EPMEPPPPRPLRFYV
PDECVVDPQNIKQMN
FERPVNDPGVCGCTK
ARLAHFEPRQVFLEM
QMEGEIKPASIDVNG
PNSLVCCPPKKGTVT
AEKGGTKPSLMGAAQ
KRCDETWPPAHQAVA
NQQIKKWPADEALDK
PNSLVCCPPKKGTIT
HKELKDVPKQSQVFW
FYKIWQQPCSSEFSS
ALPFHIRPYPVLNTQ
ALPFHIRPYPVLNTQ
QEEPLGDPSLTECQA
LDHQWKDPLQKPRSY
DVVNEELPTSRPPGP
SKRRKPKPEDTEDDR
KKIHSVEPAKESSQG
YLGDFASPCEDKIEK
ELTNIYCPECYAKKE
KEPSSPPPCQLTPGG
PSGPPGPPGRPGMAG
GPRGHDGPKGPKGSP
MPPGSCDPKDIHTHK
ALPFHIRPYPVLNTQ
KKGATQEPALWCVGP
HFDACHGPEDVLRTW
LDPLEKQPCSFAIRG
KIPASHEPCAKSTRN
DEVGPSHPTERANAL
NPHPTCDPLSRESSK
LSAAYAAPVRLRVFS
LTDRNYKPHRIIKAA
AVCFPSQPNPRQLDS
LSSAVCFPSQPNPRQ
DEPKSDTPDDIKARE
PEGNAGKPGPFGMVG
PAGDNGKPGPFGMVG
GKGGEPGPPGAGGRL
GPSGRPGPMGPPGAL
LAFFYDRPTAVNRDK
GNKGALGPAGKRGDA
QSIVVPIPSSAVHQG
LSVAFSAPQNVKLGS
SAAGSGSPLRIVTKG
PSVQVEFPSRPIAYG
PERKWTNPHGQQGYT
GPRGPYGPLGPVGLK
GKPGPRGPYGPLGPV
KLQEDSPPFIFVSPA
GSGSFRSPVGSELSS
LGTDFWSPARLFSPP
YAVQAAEPFFQGAAD
EEIRSGLPRKFINRS
NGFAELIPNAQLLQR
NGFAELIPNAQLLQK
LQFQDAIPTVWPNNE
NGFAELIPNAQLLQR
NGFAELLPNAQIIQD
CEDTPAEPCTGERLN
GVIVEELPDWENYSS
FVACTSGPTVKAVNV
FVACTSGPTVKANNI
DKVPVPAPCEGVSAM
ALFDPAGPCIVNDAL
RPGQSGPPGAPGPRG
GRPGQSGPPGAPGPR
GTKGKFGPPGMLGPP
MVLQDELPRTILVPP
TTYGPGHPCIKKYQA
ECCTSGDPCRSRADP
HDMFTSGPYRDGGIA
NFHGAPCPFSSTSKS
GAGCEDSPCERRLRS
EASHHASPQVPEHKG
AGGYVVCPRVRSRYS
AFNVPVEPNKKKHEE
QKKKEKLPLLCLGTE
SYTGEKFPCHCPLGY
DCISCLHPYGKPLLG
VEPAAYNPSGCSTRL
LPGNMIPPRVGLPLG
TVAYVHPPVEHRKKG
PQLPPACPASVPDTI
PTGTLVCPREPIGSS
PSRSNSGPSSPLSSG
LPRTPGPPGGLRQGG
NLTEHVGPRAAADAP
KTIWQTDPNRRIAKH
IAGQQGAPGPSGPAG
GTKGDPGPSGPSGTL
PPGSPGVPGRPGAPG
THPGEMAPRYTCRFT
FAVHVTHPGEMAPRY
KTSAGLHPCSIVNEH
GPPGKPGPFGVPGQP
TKVTLEDPAFHNVDL
CEHQVESPHEFGCDV
PPGPPGPPGVPGADG
AGVGGCCPGPAGPPG
TLKGNLEPIVKGVAK
CEHQVESPHEFGCDV
GPDEWTQPIAGYNWI
THKDNHGPDEWTQPI
RLGALAAPSNSEVEL
GIIYDSHPRLGALAA
MGNFLVVPLPGVGTQ
IPGPPGAPGAPGPPG
KIGGTALPGKGAAKA
DMIGDEVPHTCDLTF
TACPADGPAGCVLEN
MKERNAKPNLPAETL
MKERNAKPNLPAETL
GPAGPPGPLGRPGSP
QPGPAGPPGPLGRPG
LVILILLPRAEAWNA
LLACAPAPVSGLSEE
LLLLACAPAPVSGLS
KVNEFTLPCTSSARL
DQCEDEEPWHEVWTD
TDGKDGGPGTPGPPG
QKVFVSAPIENEEQF
LRLAIRQPSVQTVQS
DRSFNTIPLQPLKNQ
NGSPELGPGQATVKS
TETLNGSPNAVRAKV
EIHESPGPQQRKQQE
DSPARNMPQSFDEFE
LTVSEAEPDEEGVFV
GNHYCLPPRRLENAL
VGNHYCLPPRRLENA
SPGIAGPPGPPGSPG
CCVAQTFPCCGWAGS
GAPGQLGPEGARGPP
PAGAPGPPGVRGASG
GAEAKESPKQAESKD
GPFGAAGPGGPSGRE
GPPGREGPDGVQGTP
GPPGRKGPPGSPGPE
GGVPVEVPTKEFTER
ESADYQAPTKLLGLI
GQPGPPGPRGDEGPA
TMISIWKPVDTGKRK
EVEKPREPEPPPAPA
LDMTIPGPASECVLT
SLKLYKPPCLVEELF
SRSLPPSPPAAYGVE
RAGPPGPPGPRGDQG
TSTVICCPSSVLRNS
VRLSVQWPWKSRPAE
VRLSVQWPWKSRPAE
VRLSVQWPWKSRPAE
GGAGDFGPLGNRGPD
CSLGIYGPPCRCEEV
HHQTFGPPCKCTFGG
EPGIPGPPGPIGPSG
PPGPPGKPGPFGVPG
FDTSVTEPNCNVVVT
EPAVTVGPSWCRGAD
FFPRRIWPHHIAIDM
VIAPKNSPCVSLVKL
SEFIEEAPQGQLDPH
KLFHPPCPGGLKELS
KLTAPEPPASQISCM
SPGPPGQPGASGPEG
GSPGIAGPPGPPGSP
GRQGPHGPLGDKGPP
GAPGPYGPDGKQGVI
KVGQPGPPGAPGSGG
DIGPLGVPGEKGAPG
TLEDRSPPLTYVQPE
KTLEDRSPPLTYVQP
WECKPVEPYWTRNGS
PTEWECKPVEPYWTR
GQPGRPGPLGRDGKA
LAGQPGRPGPLGRDG
GPPGRPGPLGQIGPL
TPGPPGRPGPLGQIG
GAAGPLGPRGREGPA
GRAGAAGPLGPRGRE
EAPAPAAPAAPATES
VGRVPIFPCVDLAGM
GENIKEFPLVHTILA
VQKRAICPRALSTGL
SGRESSGPNWTGTSG
IDQALLEPEEFAAFH
GENIKEFPLVHTILA
VYDAPIIPHDLTPLH
LTVFNGAPTRHLSLR
SAAEANLPCDRIQFQ
MGPGQTPPGGTFLMI
FGTNVFVPCLCSTKI
GIESEVWPSREWIPV
IPKKYDQPNICETAG
CSRNSARPTGQQHFL
GNPGPPGPLGQLGTF
SDIFQGEPIAAPNLI
SEGTETPPQATAKAA
SSEGTETPPQATAKA
VYGHAIEPPKPCGDD
ELLCVAAPNGRFARA
PMKLHWDPGHVDVDP
LQDLVLHPDLKGAKK
LQDLVLHPDLKGARK
ISPFVARPADDGAFG
DVSFEHKPMXXXXXX
LKEADIDPIEFGFED
GPAGAPGPPGRPGMP
GQFGQPGPAGAPGPP
GASGAPGPPGVEGKE
GDKGSPGPPGPPGPN
GRDGSAGPAGQKGPE
GQDGSPGPPGPLGQL
LAAEETEPDDCNPQR
ITPAYLFPHRRAIEY
GATPGFGPVINVVGP
PSGPLGRPGMLGPEG
AMRLSDKPISESCKK
TLGPDGPPGPEGEPG
KNMAEVKPLTLDVAQ
QLLADGAPLWRRMVA
GKVGRPGPYGLPGQP
XXXXIKGPFTGEARQ
QDILLNEPKLDRYIL
SGHVINEPTDYVESE
GPPGQVGPLGTAGQE
PAHQTVAPAHCSSST
VFELDQCPLGARTIM
NPNEIRIPMGSSSKE
YAVCALHPDRKECYR
HAPAGPAPACESAHG
YAMQWESPSWTDIAS
SACLSGDPSVTVTNL
HGLALPTPHRITAMG
YAVCALHPDRKECYK
PGEINVDPVDIDVKP
GVAGVIGPVGRPGPH
IELLEPPPANDSFLD
SEQVDINPQYKRYGL
ICDQFQTPDFREKED
EPVKPAPPEVKKPIP
DLVSVTCPAKAIGHD
VTHTGPMPREIELDR
LLAMLHAPRRKVQEL
VARDERNPLAGEMGH
GQVLAEPPSRLRSRP
FYSMDNIPQVPNELL
TIISKEDPHDVSIDE
LEGSPQQPWVKVEDI
IEFLEGSPQQPWVKV
GLKGPLGPSGVPGLE
GLSGLKGPLGPSGVP
VERINADPTLEERSD
RGKGKTGPGGTVKED
MSFLTPSPPVQGIIS
PHMSFLTPSPPVQGI
GSLNPRAPRALPRPT
LPTIGNQPTFNVSAG
GKPGPAGPFGPPGAS
GVTGPAGPFGPDGKP
SFTGANCPTRPDWLK
VFEYVGAPCFRQEPG
STEDVEEPLPSTLYN
PPTDCSKPEPCRPCT
GNGTDYGPHTVFPTK
SQGTTGEPSPEGGPR
IHLRSSGPCIFAADV
GYLAPIGPDGIFGKP
SGLALVTPVVNQKRM
SGVNAVSPARRRRTI
LQEDGWTPHEAKLLD
DSALQFGPKCICKFS
NIKKVSGPQLKNIFE
PGSYPTEPQASGGTR
CKRHVISPGAEDYEP
SPNGYYGPACRECHR
DSLKNEAPQQCQSAT
DETLGTSPCSMSRPQ
CEEVAGSPTHVRADI
SLDIRLDPCIAYEEI
HTCNFHDPHYADSRF
HGCDQGQPTSYELCG
TIFQHHTPIVGTHRR
STLQNALPGLEEPST
ILVVQTEPDEAGLSA
ALAAAKPPLQLEVSF
HALAAAKPPLQLEVS
QPGESGRPGQPGAEG
VAGAGGTPRANGSPY
EPSCCEQPPRRGVAL
ASTGSVWPIPVRNSV
DMLTERNPCIGSGLG
APVTVECPAIAGARA
FDAADFCPEFETTVF
GGPVVTPPQYNIGVK
GPDGRLGPPGRAPQC
LTSVTDDPLVECEKQ
EYVASLLPTIHHKDP
ELLVPEDPDRWARDS
GAIGERGPLGPFGPV
GTEGRQGPHGPLGDK
VEVAGAGPVVCGDDI
RDETGQGPEPEPGQL
VSEQLRSPEEIIPED
EDSALYAPHEENCKL
GPRGDEGPAGSPGVK
TCNNNLSPTPREKFP
GTSQDCQPTEIGRPD
GGGSVGPPGPPGPPG
NECIFICPLKWLAAM
NLLFEVKPDDSFQIV
SISFIHPPAESRKKG
SISFIHPPAESRKKG
THSGCVSPQESCEDI
CQCTFSGPTNYCFAD
PALVLCIPGDGRELF
SVCDDDSPEVGLRTL
GPYGSRGPPCANPCL
KPGPFGTPGQPGNPG
VKGIRYDPCYLPNAL
NSFQIYIPQGRLVPT
RNVTELCPQDLYDDT
VEPALYEPTGCFTKM
VEPALYEPTGCFTKM
QSATYLIPVNKQLIG
PSTYFGPPCKCFYSS
DENYIICPGRRQIRR
ASAADIPPSSSSHCT
GVFVTTTPGCNEDNE
IEKSFEVPCYLRGLQ
DHEAHGGPTLTKSCR
SKYFGEDPCIVLKFN
KCSLDLSPLCQREDG
EMEERVVPSTLHITL
NRTSVHTPGSRLPQR
EVCYSTAPANDECST
GRLGIGGPPGSVGAE
FYCDYGDPSAKKLTE
GIAQPPCPTAGSARL
EEQPIQHPATNCRVW
ECGGDYIPKSWSLFV
VEKVKVSPCPGPTDY
SKVIYGDPAKSLAVF
PALVLCIPGDGRELY
EDLCEAAPINVVGTS
ADSESLCPNIDPDRL
EQGVQLCPLHPYKLQ
EQGVQLCPLHPYKLQ
CQPYRDSPEVRSLMA
QRDHDMCPQGDKPSY
EQGVQLCPLHPYRLV
EQGVQLCPLHPYKLQ
MEDFSEDPWNYFDQA
NRGLASGPCYFNIRL
DDTEGTTPDCDKVTF
GSMDFAGPSRAPVEG
VLDAPCVPNIKEPDG
HDIVLDAPCVPNIKE
GAEGPPGPLGKGGLG
GSVGAEGPPGPLGKG
CKRIASNPQKAEVGV
GPPGQPGPPGPQGRI
RGEYGIGPPGQPGPP
RVFVDHLPYISQCAK
ILSKHIHPIVGGGAI
DLSTIDTPHHSSQFR
ILSKHIHPIVGGGAI
LSPRSELPYCTKLHP
PLGVEGRPGAPGAPG
MQTACIVPKGARNCR
LGTGLNSPCTLIYGL
LGTGLNSPCTLIYGL
DEEVEKSPRQWIPKI
VAHDREYPELTLQEQ
LGHPLQQPREPPFFD
LQHLPRCPEHCFLAL
DTALQHLPRCPEHCF
ECMPGQGPIEVDCLH
TSNSECMPGQGPIEV
CNHCLVHPFLPRGAL
GALGDQGPFGRNGPA
TTCHLVGPPRKGFYT
RKGTTGTPCNTCVVE
SVCRFQTPGCVEEPR
KADGNEAPNNGEKGA
YETDMMPPCETLLKT
ANDVVDVPEVLGKPG
VGNACIGPIEKCEDI
STKGSAFPEWTDDAA
VGAYSQGPEFKVLED
RHSKWQEPTLSLYSS
QTQVKRGPCSAGGNQ
GQLGQPGPPGTDGKD
GPPGGTGPLGQLGQP
GPKGNEGPPGGTGPL
PAGRAGTPGAPGSPG
KEGNAGAPGPPGIPG
SSLSFGEPCLCKFSG
LAYGEYIPVIHTVGD
KTILESVPPGSAKRK
KTILESVPPGSAKRK
KTILESVPPGSAKRP
FEYEEPRPGYSGVMF
VRHPAGEPLCHKGNG
GPEGKEGPPGAPGQL
HLTAADFPVREVNAI
QLVPGPAPDWRVDLS
GPLGPMGPIGYCGTN
CFLFFASPPRKPANP
VPAYTALPFHIRPYP
VPAYTALPFHIRPYP
VPAYTALPFHIRPYP
KTCEIEEPGDLSYGD
DAIGCTTPCYSGFRE
GPSGPPGPPGRPGMA
GLGDTQDPDRWNKFF
MGKVGDTPCISAMSD
GPTGAAGPPGPPGAA
TDETLVYPHQSRMNR
PLGQPGPPGREGSLG
GREGDDGPPGPPGSP
GSPGTVGPSGPSGPP
TVSVECVPGDYLGRP
RLQEPEKPDHGEEGR
GIGGLGHPLQQPREP
KPAATVAPKEERTIP
GPGTPGPPGQPGTEG
EDDLQDMPEVTVPRP
QCPQTPCPSVNVEKI
DGLDVCVPEIGPCER
EDGVVMGPGQTPPGG
GGGGGQGPAGQRLEL
LTDAGSNPITVGKLF
PEPEQEGPVCEGRDA
GPMGQLGPTGAAGPP
SPDCIGPPGPQGQIG
TVQFPSNPVHEGGFR
KKCHGCWPAHFMVLV
VDMNHTSPCIDEYKK
VDMNHTSPCIDEYKK
RVEDIVTPELDVFVA
RVEDIVTPELDVFVA
GKDQCELPNETQFCK
GPFGTVGPKGVGPLG
PVGEPGRPGPQGPEG
MFLRQSFPCNGIKAG
GLFGPPGPLGADGPF
KCTPEEAPGCAQYER
GKTSDPAPVNGGSNG
CGPVDPAPAQALTAA
WENYSSVPCDKPLPE
QAGDAGPPGPHGAPG
GPEGTPGPSGTQGPE
VVGGPGPPGTKGQFG
PTKEAPAPAAPAAPA
PSKEVPAPTATEAPA
WFETTGTPSLHGFGE
KVGPQGDPGQPGAFG
VSPADEQPPTALIKK
ITGLSLSPRSELPYC
GPPGPPGPSGPLGSP
SLLSVVSPCQEPTRF
GRQGADGPAGVPGPT
VAPTDFCPFFARNLV
PMKLHWDPGQVDVDP
KFARWNEPYTYLTGA
QQLACVNPGQDRGRI
PFGTMGPPGGDGRSG
GDEGKAGPVGPIGAE
VGLGGVGPVGGLGAG
CLEEETAPNFVPFKK
MAADVQGPVGHWDRS
SAAAAWEPELNKCHG
GPFGAPGPPGTEGRE
GREGKGGPEGNQGPA
GQIGPPGPPGPSGPL
GREGKAGPYGAPGAP
NNNVYSNPCHATAQR
ACKACGVPCCSCCSK
ACKACGVPCCSCCSK
FTEGHNWPQACGPLV
DEFQMTSPPKDVVIG
FMPADASPASIIVRK
PAGPFGPPGASGIPG
PIGRLGEPGPKGAPG
PNHQITQPYIECSGM
CVVETDAPVKAANLT
GCRLAIQPAEYGKLL
SADMTRWPSGIQFAQ
PNSGCALPTYHTTRV
VKSADFCPVVHAKFP
PLHAAPDPMXXXXXX
LIKNTDSPCLDLALI
MDTRVWGPCCANLLI
GGPVVTPPQYNIGVK
GAPGAPGPPGAAGTE
DDGPPGKPGPPGAAG
TVLGGCGPGGCKREG
CAPVVGPPCRQKCEE
YTVSCTFPMQIDAKT
GWDDQDFPDEISVVP
DNDTGMEPNLEQLSV
EDIFIIAPANKEAEE
DGDKWDVPTAVRKEA
AVSFPSKPIPDGGYT
DVKEHPWPLETWTAQ
YVKKSCRPCTNPEGT
GYKVDPCPQISIVDG
VMYFAQEPLHDYEGA
HSKGERPPTEAASDV
FHSKGERPPTEAASD
GQEGKAGPQGDAGPP
KIDQQVSPDNWTRGI
GPLGQFGPSGAPGQE
GPPGAPGPLGQFGPS
KVVPLVWPHCDDTRY
GLLRFNEPDVHLKDC
DGMEKNWPNLASSLV
KVEEPSSPRSGNGRD
GQEGNPGPPGPLGQL
LKTAVFYPLVSQVFV
GISTFFGPHALSQPL
IMQQGVSPQQGSTGP
PSGNIGPPGPPGQAG
EATGPHVPFPSNSEC
XXXXRSGPAAATEEE
GYASCSSPDCYGPQG
CECIFSGPSNKCVGN
GREGKHGPQGDRGPP
KAFFLLEPAYFYPHR
YAFKLASPTWTGGAI
LAWPKLLPCKNIANL
KPKPAVVPGFKKQPA
GIAGPPGPPGSPGAQ
GDEGAKGPPGAPGRA
GQCAGTEPECAESHG
MNNHTQSPNVKSLLF
NAGAPGPPGRAGMLG
GPPGPSGPRSEGSPG
KGKGKEIPADAGAYN
PCDLNEEPEWTNDED
GPPGTDGPTGSPGPS
GQEGEFGPQGPGGKN
APGPPGLPGPLGRAG
GTPGAPGPPGLPGPL
GVLGRPGPEGKEGTP
PPGVLGRPGPEGKEG
EDVIAAIPLCNFCDT
EDVIAAIPLCNFCDT
EDVIAAIPLCNFCDT
GPFGPSGPLGEAGPP
CTNTFCGPFTIKADS
VLQEQCVPSSITPAV
KVPTKEAPAPAAPAA
GGPGDPKPAKCQNCE
GQRGPYGPLGPVGLK
GKPGQRGPYGPLGPV
GQRGPYGPLGPVGLK
GKPGQRGPYGPLGPV
NEQVPPNPCKGLHFA
APGPPGPPGVEGPRG
IICRVFHPHTTRLNS
IICRVFHPHTSRLNT
IICRVFHPHTSRLNT
IICRVFHPHTSRLNT
TINTPPGPTDLVKVV
TIEEQSLPIKEGAAI
IICRVFHPHTSRLNT
ILCRVFHPHTSRLNT
IICRVFHPHTSRLNT
GATGPPGPPGPQGDS
GPFGATGPPGPPGPQ
GKAGPSGPFGATGPP
GVEGKAGPSGPFGAT
NVMEGAGPGLIHAGL
EGAKLTSPTPKKFME
KNAGTYEPFCITLPS
SLDAGQTPDEGSVCT
LGPPGRAPQCEFSCC
IQGPTGAPGPPGLFG
EDQENEAPEAVHPTS
GPGGPSGPMGRMGPG
GDSGPGGPSGPMGRM
AIAAAGPPMGSNKGA
HHSETKKPLLVAQIN
VLAILYCPIPVKQIF
HHSETKKPLLVAQIN
VTASTKKPLLVAQIN
HHSETKKPLLVAQIN
YLDEPLDPALGKSKL
KHSETKKPLLVAQIN
HHSETKKPLLVAQIN
HHSETKKPLLVAQIN
KHSETKKPLLVAQIN
HHSETKKPLLVAQIN
HHSETKKPLLVAQIN
HHSETKKPLLVAQIN
HHSETKKPLLVAQIN
KQSETKKPLLVAQIN
SCIHGGTPLACEDID
GDDGPPGPPGSPGPD
HVAVNIAPSGRVADL
CTCVFSGPTNRCQGN
KYVYDVGPECAKDLR
VMGPSLGPGSCKVKS
VVGGELGPGWARVKQ
GTDGRSGPFGVGGPP
WDTVWSTPCLSQYVR
GRLGQPGPLGKPGRD
LVLVLHQPVGDEIRS
AIVTPDEPDVWETGK
YLVSISYPGERSPVY
AKCHGCWPAYFEVLL
PLGRPGSPGMPGPVS
LVGAPGPPGTQGQFG
VYKGPVVPYYECEFV
STAAAPVPCMTEVVE
GREGAKGPKGAEGDD
HFCSDELPPTFRFKD
CECRFSGPSNVCRHG
NWPQACGPLVSSVSY
AVFCDTTPEPGVRSG
VIEENWFPLARAITD
NQQIKKWPADEALDK
GVRGASGPFGTAGPP
LVEQGHGPIDAEVKG
FLFFASPPRKPANPD
LEESVDEPFFKARFK
AEEADQLPSEGYEEK
TEANFEKPVYTEDVE
GQRGQEGPISLGNPG
YFAIVIQPCKVNAEK
VPRTPMLPYHPRLKG
DDDEEVHPEPAKETM
LEIEEDDPCTSAFEE
TCHLVGPPRKGFYTV
DYCTAEHPDCKFEGK
RAGQPGPPGPRGDEG
EEQTIDDPNRTWIPK
SFAKKGWPCLVPNCI
AFDIYATPPACVVET
DRDWDEEPQMYDNTQ
LDANLQGPFRLCTTV
LDANLQGPFRLCTTV
LDANLQGPFRLCTTV
LDANLQGPFRLCTTV
LDANLQGPFRLSTTV
LDANLQGPFRLCTTV
LDANLQGPFRLCTTV
LDANLQGPFRLSTTV
GHILYLGPGNASCSN
FAEDPETPCLECPDG
GEAQCSYPANLQEDR
DRGPVGMPGLDGTEG
GRTTWTAPSGSDGRK
GPLGPFGPVGDAGVE
GRLGDPGPKGAPGAP
LAEADQNPDFGPFDH
EDGRYGKPGIPGAEG
PHGREGAPGPPGVPG
PAGRPGMPGPAGNEG
KPRGVYNPFCYKPIQ
KPRGVYNPFCYKPIQ
GKPGAPGPYGPDGKQ
GPVGPLGPSGSPGPA
PSGVIHNPGGYKVSI
TWISFEAPVGAEARE
VEGPRGAPGTEGRPG
HQQPHPAPPPPPQQP
QPHQQPHPAPPPPPQ
HQQPHQQPHPAPPPP
QQPQQYVPASTPIHH
QAVPQQQPQQYVPAS
GGYSQAVPQQQPQQY
MVKTVYLPCNTQSAI
PAGREGPPGIPGVGG
GKAGNKGPEGAGGRL
TAHSQALPKIEAEHH
LIVGGICPNVRDDAT
VGGCCPGPAGPPGPP
PEVTVPRPFTTLLFS
DMPEVTVPRPFTTLL
SCRPCTNPEGTFTTV
GRPGFPGPIGASGQE
RQGAIGQPGPTGPAG
APGSGGPPGAVGPPG
EDEEEVPPQPSKARS
SLGNPGQPGPPGQPG
GLRGELSPCQGAQAQ
PVEAATGPRKGPKGG
PVFAVTDPNYGIKKI
DGNWGSIPVFAVTDP
NGTPEIGPGYARAKK
CDVTFYTPEHAKLGT
GVPGQQVPTYKVTYT
QKPKQFKPHSGQETC
SEPCNCEPACNPSSQ
GPFGPAGPLGVDGSV
GKEGPSGPAGPCSPL
AHQGNTGPEGWVIPG
AHDPVDPPGPLGLQR
IYNGPETPCYTVRCT
GGMHSGGPGGGPGDP
TSTVICCPSTVLRNS
EEGRHTMPGLPSDGT
SGPKWGAPCVEGHKD
EQIALSSPCQDAIRL
GMMGQQRPRGVISPF
GMMGQQRPRGVISPF
VMVGQHRPRGVISPF
VMVGQHRPRGVISPF
VMVGQHRPRGVISPF
VMVGQHRPRGVISPF
VMVGQHRPRGVISPF
VMVGQHRPRGVISPF
EMMGQHRPRGVISPF
REQFITIPNGNIVLK
VLIIPVNPCFHKVEP
VLIIPVNPCFHKVEP
AEGDKGAPGVAGPPG
VCVPEIGPCERVLSD
LASGVTDPKTCQIHM
GVVGGPGPPGTKGQF
WDEDSCFPWDSDKCA
SPPGPPGPPGPPGPP
YCPKHCYPQGDHEAH
MSMPMPEPTSLWYSY
RINEGTIPAMSMPMP
GANGAEGPKGPDGSS
GPAGRQGPVGANGAE
GSVGPPGPPGPPGPP
RQWVGCGPASECRPN
VAGIEGKPGPAGPFG
GPAGKEGPSGPAGPC
AMQELSSPRIGNDKT
GDHAKEQPPQPLFSF
EGTIHRAPDDPSKFD
GIEAGSTPINVNVIG
LCDPLQEPGLYGKVA
NPGREGPPGAPGDGG
ISPFVARPADDGAFG
GPQGDEGPDGKDGPG
FKDDSFAPPVYTEDV
EPKDWDEPKSDTPDD
GQLRFGWPAPGELVV
SEPQTANPILYKDLL
PALWCVGPGEGVRYT
GGLFEPAPCSPCPPG
NKCHGCWPAYFEVMW
YTVRYGEPCEQCDMK
LEPAYFYPHRRAIEY
QPGVVGGPGPPGTKG
NAMSLVGPGVHKLTF
YWNFKVEPDEHSVDV
LHGPPGRPGPSGPPG
CNVPGCPPGKDEDEG
KNGCLVIPINECVRV
PKITDSGPKWGAPCV
TEPNECEPCLVFKKI
PPGPEGEPGPVGRPG
GRPGIFGPPGPFGER
YIDDKIDPRIDDELY
REGDDGPPGPPGSPG
DDGPKGPPGPPGRPG
GDDGPKGPPGPPGRP
GSTMAPEPTETVIVP
YVGSTMAPEPTETVI
GPSGPPGPSGPRSEG
LRHIRGVPFQLGARS
RSRLAPAPSQGEPGP
EIMLFVFPKNFKVEP
YGHAIEPPKPCGDDA
KVEITFPPVCANEAR
DGHYSGTPDIGHEDS
DGHYSGTPDIGHEDS
YVAQSCRPCRESGGI
TILESVPPGSAKRKA
TILESVPPGSAKRKG
TILESVPPGSAKRPT
GKKRIYQPCETELLK
PVVFPSDPIHEENFK
DGLLLGGPMXXXXXX
MDQISIEPIKLSLDC
GPKGAEGPPGAPGPL
SFFRWGAPTEYVPVK
GVHGPRGPPGQFGVL
GPLGRPGPGGDAGAF
SKKPFWNPDGSFLGD
APGSPGAPGRPGAPG
LDFYFEGPEGKAGPQ
KVLIEECPTRPGHVG
EEDLPSNPHCLVAPC
GRAGQPGPPGREGPR
FCSDELPPTFRFKDI
QEMSQLDPSLGGHCC
QEMSQLDPSLGGHCC
QEMSQLDPSLGGHCC
ESGRPGQPGAEGKAG
DCGKLCDPLQEPGLY
FGLRGRDPRGVDPGC
GREGEFGPDGRLGPP
GGPVVTPPQYNIGVK
GGPVVTPPQYNIGVK
GGPVVTPPQYNIGVK
GGPVVTPPQYNIGVK
QNGCGPNPCQWDGAR
GLLGRPGPEGAQGTP
NELIGAFPCVRPTCK
EDFFLVCPAAQRAKD
SPLREETPQPAPSVP
RGVSGYGPSGDNGQL
ISPFVARPADDGAFG
ISPFVARPADDGAFG
GLPGQPGPFGTVGPK
NKGPDGTPGKPGPFG
YCPHNCYPKGEHEAH
GPPGPPGPPGPPGVP
KKTYADSPSCQLAGA
TNTFGSGPRWGTLVI
QGSINVDPTVECGRL
APGVPGPPGPHGPAG
IPKKYDQPNICETAG
SANPNTTPRHGPAEE
AHKALEGPLLLRVAT
AHKALEGPLLLRVAT
AHKALEGPLLLRVAT
AHKALEGPLLLRVAT
AHKALEGPLLLRVAT
AHKALEGPLLLRVAT
AHKALEGPLLLRVAT
AHKALEGPLLLRVAT
AHKALEGPLLLRVAT
AHKALEGPLLLRVAT
AHKALEGPLLLRVAT
AHKALEGPLLLRVAT
AHKALEGPLLLRVAT
AHKALEGPLLLRVAT
AHKALEGPLLLRVAT
LATYCYGPRVDICRT
GRAGPPGPPGPRGDQ
GLETTCVPTFDRPHS
EDASCSWPLGRVKVV
SFDVPASPRKHEPLD
KIARVPVPGCCYTGE
GPPGPSGPLGSPGRI
GFAMLQDPVVHVAIY
HVAIYQPPKGTAQAL
VHVAIYQPPKGTAQA
GQPGADGPRGTLGRA
EASPRPPPFPVTDLQ
LEASPRPPPFPVTDL
ELEASPRPPPFPVTD
SEELEASPRPPPFPV
GNASCSNPGLSKEMC
GAPGQIGPPGPPGPS
PQGDRGPPGDNGPNG
GCVAECEPLKDGVAK
GVATAETPDSTIPAL
TTVPPPAPLRPKLAA
GNAGAPGPPGIPGTL
GPAGRNGPYGPFGPF
EEGSPGPPGQPGASG
QAGLNGGPLVVVDYP
SALSTYGPPHGGQGA
CKRHVISPGAEDYEQ
CKRHVISPGAEDYEQ
CKRHVISPGAEDYEQ
CHQGTIGPQCECQGT
VIEENWFPLARAITD
KTVAGFLPKICQGRK
IAYQELGPCTEGYST
MFLRQSFPCNGISEG
KVYDAHGPCDTHAYH
GQSGPPGPKGDSGPG
GSEGQSGPPGPKGDS
PAGPPGAPGTEGRDG
GSAGPEGPEGPPGQF
AVRAKVHPGGTQTLA
KVNTKDAPSLVMXXX
PGVTFQFPSGPVHQG
GMPGSAGPEGPEGPP
VPDKCLVPFIGRYLH
RVEDIVTPELDVFVA
GPPGPPGPPGVPGAD
PARDPVGPAPPPSPT
LGPEVKCPVAAGSPG
LEPAPCPPCTHTKDC
VMSSIEEPYFAKNEG
FPNPPAPPGHDDDEF
SFPNPPAPPGHDDDE
SASKIGDPVEDSQCP
AIPENNAPCYTTIVE
TLFEYEEPRPGYSGV
AAGPPGRPGMLGMPG
[truncated: 949 more rows]

## Sheet: forward_dehydrated_T
TGWGRLYTNGPLPDK
RITIPVQTFSNLQIR
SLIKESSTDDSNVWI
EHSSKLQTSLHPAHQ
AVTAAAATTPAAEDA
RRQLQSLTCDLESLR
AWERNPSTISSPGHC
TGWGRLYTNGPLPDK
EHSSKVQTSLCPAHQ
FCGPKIQTGLDATHA
PLAQSHATKHKIPVK
GKSQKQITIPSQEQE
TVDDPYATFVKMLPD
GDDEASATVSKTETS
AEPCFQGTPELVRLD
KATAQPPTETGESSQ
RTHPEEYTGPRDAEG
WADCVMATGLYHCKP
WTTAPKPTMADELYN
ATLRCSATGSPAPTI
GIPARSVTGFDSAHD
TNLKKCSTSPLLEAC
ASKRGRQTPVLYAML
LLACIIGTQFRKLRD
LDSRGNPTVEVDLYT
TVTVTNNTEKTVKKI
ATFIGNSTAIQELFK
VTFIGNSTAIQELFK
STFIGNSTAIQELFK
STFIGNSTAIQELFK
KGPAPRETKDTDIVD
HQPWYFTTTYNVVKP
LENTVAETECRYALQ
SSAGGSFTVRTDTGE
SSAGGSFTVRADHGE
ERRIKELTYQTEEDK
NGVTKEVTINPDTTC
QVRDCRLTGLLDLAL
NGVIKEVTINPDTTC
NGVIKEVTINPDTTC
RKCRSLATWENENKI
HGLSKEQTSVSGAQK
SGPAARATPQHTVSF
ELRDKILTATIENNR
VANIKKETHIVWYKD
RHSQGTFTSDYSKYL
IENYNDATQVRDCRL
KFFLLLFTIGFCWAQ
IENYNDATQVRDCRL
DSSNSMQTIQKTTTR
KFFLLLFTIGFCWAQ
IENYNDATQVRDCRL
FGFVTYATVEEVDAA
QLTRMGPTELLIEME
EAEALYQTKLGELQT
EAEALYQTKVQQLQI
EAEALYQTKFQELQL
EAEALYQTKIQELQL
EAEALYQTKFQELQL
EAEALYQTKYQELQV
RLEQEIATYRRLLEG
RLEQEIATYRRLLEG
RLEQEIATYRSLLEG
RLEQEIATYRSLLEG
RLEQEIATYRRLLEG
IFGDYKTTICGKGLS
ESATKASTDNSPSSK
NIDVKKMTVTDQVNC
ALDIEIATYRKLLEG
DQSPGKGTLEDQIIQ
NANANKGTLEDQIIQ
EGKIVRVTAADAFLD
FEVKAFATDSTDAEE
VRFVFGTTPEDILRN
DSLPLVDTHSKRTLL
NKIHCTQTLLEGDGP
NGTIGRITGLDPAEP
SMMHRQETVDCLKKF
SCMHRQETVDCLKKF
RPLFPGSTVEEQLHF
PWISHRSTVASCMHR
LNHMKRATQIPSYKK
SQGRFLGTEPEPDAV
PPQATRQTSVSGPAP
NIDPYIYTPFGSGPR
NIDPYIYTPFGSGPR
RVHEPEPTPTVETRG
QVEVLKATEMVEVGA
KPVSPLLTCAGMARD
NGSMYRCTAQNPLGS
VQCLQRATPEQYQIL
GGARASGTNDKPGGP
HSKDGRWTELAGCTA
GGGPGLSTPGGHPKP
DLKKHGATVLTALGG
SDASKVVTRGPGLSQ
VGFHRGLTSELQALG
GFEESSETGDYEEKA
IEAHGTGTKVGDPQE
DIERPTYTNLNRLIS
VAGGVSQTPSYLSCK
SLGCRVFTTVGSAEK
FDKESNGTVMGAELR
IENFKGFTMQQAASL
KKSKDKCTFVTDSPM
IIYGGSVTGATCKEL
MKNRLDCTQCLQHPW
FGEKLNGTDPEEAIL
ELQAKADTLTDEINF
ELQAKADTLTDEINF
ELQAKADTLTDEINF
HQLYIDETVNSNIPT
GRESKPLTAQQTTKL
NSPVQEFTVPGSKST
ESKNVKLTVSNVLKE
QIASSGLTVEVDAPK
GSEGSTQTLTKGELK
RVALTGLTVAEYFRD
REAWRIFTPLLHQIE
TSTTVRTTEINFKVG
TSTTVRTTEINFKVG
GVSEPRETVTAVTVQ
VIDDTNITRLQLETE
ASYPGKITSNMFCVG
GQKFYLDTGDASNFA
ASYPLKITSNMFCVG
EVDPIKCTASSLAEH
NNVKLAATNALLNSL
HWMLDKLTGVFAPRP
HWMLDKLTGVFAPRP
HWMLDKLTGVFAPRP
AAAGVSCTCASSCKC
RSKFADLTDAAARNA
FFVPGRLTLSEAHAA
SSPGHRATAPQTQHV
ITLEEEMTKYKPESE
SKASKEKTPSPKEED
CNCIFKNTLAIPLTD
GQGDRQPTVVGEEWV
KGADFLVTEVENGGS
VAHSALGTQRHKLWV
DKWVRCNTAPHQIPQ
GGQAHHGTQNPSQDQ
PEEYEFLTPVEEAPK
QAKHVEMTSLCAHWQ
HELALRQTVEADVNG
AYFGVYDTAKGMLPD
AYFGVYDTAKGMLPD
QYTHHRSTMPGSVGP
KGATLKITLDNAYME
QPPFNRHTVTLSNSV
LKPFSKGTPSTSSPA
QALRDNSTMGYMMAK
QALRDNSTMGYMMAK
DRVEPKETAPLEGHQ
GQNDLMGTAEDFADQ
SGRPQMATLDIASNN
LYLPTRVTAIHIDPA
NKLKNIPTVNENLEN
VRQHFPATPLLDYAL
AISAKGMTLVTPLQL
GLYVHMATADGLRQR
TVGVPEHTYRSRTNF
INPSKRITAAEALKH
ATLGERLTEDEVEKL
TGAFGKETDLLLDDS
RGLKMSSTFIGNSTA
QLSKAAVTALASLYG
ELDKCCQTHDNCYDQ
AGGASILTFWDARLY
AGGASILTFWDARLY
VSTISLPTAPPATGT
RPAIWIDTGIHSREW
IIPTAKETWLALLTI
PESQIRATCEETFLA
GGSRTGYTQASQNIR
AGGASILTFWDARLY
LDFWKSPTTPGETAH
VPTWLKLTSDDVKEQ
THSMRLVTEFNSQTS
GEFCKNLTNDWEDHL
TGWGRLWTNGPIADK
SNTQQGRTSIVHLFE
PNTQQGRTSIVHLFE
PNTQQGRTSIVHLFE
VHCLRQKTEEELLET
SALASKATGYPLAFI
CKPGYRFTSTGQCND
PELKQQLTGHSKRVA
SEGGDGATKYITKSV
NLAQDLATVRQKLQD
EGEENRITIPVQTFS
STAGQVVTEGHDAGL
GNVSRTETASTVTEN
WVVVNCSTPGNFFHV
VLKKLRGTADVTHDL
RQEPSQGTTTFAVTS
RQEPSQGTTTYAVTS
QAEGAKQTEATMTFK
CLEDFRATPFIECNG
EEELKTVTNNLKSLE
ITAGCKTTTSAVMVH
GYCYTALTNGRCSNQ
KDLDECATKQHNCQF
AGENRLGTDESKFNA
TSEGGRGTLIIRDVK
PSGLRLGTPALTSRG
DVSFNRLTSLPLGAL
LEGDLKLTQESIMDL
GTGSGMGTLLISKIR
GTGSGMGTLLISKIR
GTGSGMGTLLISKIR
TIGNSCGTIGLIHAV
NIEAVDETKPKESAR
DKPIKTETKPSVTEK
YETTEKITSFPESEG
GACSDEGTAQEGKAA
FNHANGLTLVSRAHQ
FNHANGLTLVSRAHQ
GTGSGMGTLLISKIR
GTGSGMGTLLISKVR
GTGSGMGTLLISKIR
GTGSGMGTLLLSKIR
NRAPRRATPPAHPPP
HVLPDKETSLVDAYE
GTGSGMGTLLISKIR
GTGSGMGTLLISKIR
YVTTDNLTKVTEEVV
IANPAASTSPSLSHR
NLRHLKNTMETIDWK
FEQWGTLTDCVVMRD
NDVYKYETSGIGEAR
EQAGGDATENFEDVG
EYGFHEYTEVKTVTV
VDFIDVATKVMIGEN
EEQEPELTSTPNFVV
QEPELTSTPNFVVEV
AKVTKNITEIADLTQ
NYYRQQVTGEPQERD
EVSSMVLTKMKEIAE
PEWKKAATALKDVVK
SELLRYYTSASGDEM
EAKIKELTSTCSPII
GGTGSGFTSLLMERL
GGTGSGFTSLLMERL
GGTGSGFTSLLMERL
GGTGSGFTSLLMERL
GGTGSGFTSLLMERL
TYTPSDGTQKVTYLV
VEALNSLTGEFKGKY
ATLQHEATAATLRKK
ALDVEIATYRKLLEG
SLQNMRETCVDLHLP
MCDDEETTALVCDNG
ALDVEIATYRKLLES
VEINRRTTAENEFVV
SLDVEIATYRQLLEG
EEINKRTTAENEFVV
SLDVEIATYRRLLEG
ATLQHEATAATLRKK
ATLQHEATAATLRKK
LKGLPKETTVGAVTV
KNSMYKLTGAIMHFG
KYGCYKLTGAIMHFG
VESTGVFTTMEKAGA
ASMKGLGTDEDSLIE
EAANYQDTIGRLQDE
NSKKYAPTEAQLNAV
ELSEPSSTRIYAIAK
QEKEKSFTIKPVGFK
PLLPIRQTLPEDNEE
TPSVVAFTADGERLV
LEDSTRETQSQLETE
LSEAKPATPEIQEIV
SCLRRFSTMPFMFCN
VIEFTEQTAPKIFGG
QIFGDYKTTICGKGL
FLAKVNGTTPCAFPT
YGDQYRATDFVVPGP
LFKKSAETLWNIQKD
YLVLKQYTEAVKDCT
NRYRLPNTLKPDSYR
VTLRPYLTPNDRGLY
DYESASLTEVRALLR
GSALRPSTSRSLYAS
IPKDLPETLNELHLD
NYGMVRSTEATLSFG
DQPLDQATISLQMGT
SKIKIEFTPEQIEEF
KLKHTENTFSRPGGR
KGGNEESTKTGNAGS
SIRYFEITSEAPFLH
LAYDLGLTTKMQEEY
EYKNISFTVWDVGGQ
EYKNISFTVWDVGGQ
SMDALDLTDKLVSFY
PEGLEKETTFNSLLC
NHQLEGLTFQMKKNA
ANATKEFTEAFLGCP
DSCQRELTNLLGLHP
KKVYVTLTCAFRYGQ
SGHLQVNTTLPARTL
DATLSQITNNIDPVG
DLINNLGTIAKSGTK
DLINNLGTIAKSGTK
EKCGKTLTSGGHAEH
APRRPTATGDYDKKN
FERIQSQTVGQGSDA
CHCLKGFTLNPDKKT
QSSYVLQTEELVANK
LYDPKLGTDQPLDQA
RLLSRGHTPTQPGAL
EGKSQIQTPNPNQDQ
LEVIGKGTHCNQVEV
MIPLKGSTLTSPCQD
ADSRKTYTLTDYLKN
PVPEDKYTAQVDAEE
GEDQVNLTVKVIDVP
CQEPCKDTVQIHDIT
IPAYLAETLYYAMKG
MIQGGDFTRGDGTGG
DLKQFGLTTSIPFRG
RALRLPPTTTCQQQK
HACTKKYTPEQVAMA
NGVKIMGTSPLQIDR
MPVLGFGTYAPAEVP
MPVLGFGTYAPAEVP
DSLKNILTSNNIDVK
EFAVDKGTEVIINLW
LLFSPRATKPSALSR
SSSEDKITVHFINRD
MPLIGLGTWKSEPGQ
MPILGLGTWKSPPGQ
NRKLNQGTERHLMHL
PMEHGIITNWDDMEK
PMEHGIITNWDDMEK
PMEHGIITNWDDMEK
PMEHGIITNWDDMEK
QVRPRHITSLEVIKA
QVRPRHITSLEVIKA
MKSSSSVTTSETQPC
RGLKMAATFIGNSTA
MEDLVKSTEFNEHEL
KRQEGAETLELSADG
RIDLRQKTACGAPSG
ELNQKSATLASIDAE
YLGGQEPTPSNIRMA
VKLQTYKTAVETAVL
RIVSQLLTLMDGLKQ
AAAVADGTRAATIIE
VILLKEGTDSSQGIP
SPSISPNTSFTSDGS
VDLIEFQTNLVPYPR
LEAKGPVTDVAYSHD
GIVEGLMTTVHAITA
IISEGNETVEDIAAR
LMLELDGTENKSKFG
IISEGNETVEDIAAR
IISEGNETVEDIAAR
VDLTEFQTNLVPYPR
VDLTEFQTNLVPYPR
HAIDSAGTYHGDSHL
VDLTEFQTNLVPYPR
VDLTEFQTNLVPYPR
VDLTEFQTNLVPYPR
VDLTEFQTNLVPYPR
IVTIRENTEGEYSGI
ERCSKTLTPGGHAEH
VVLTSSQTRGVAEDI
ALTKTYATAEPFIDA
GRGSHGQTPSPGALP
NHEEEISTLRGQVGG
ISCSMDDTVRYTSLM
SYIIGKDTWVEHWPE
SGAQASSTPLSPTRI
RVYCDMNTENGGWTV
SGAQATWTELPWPHE
ENVKSLGTDLMNEMR
KMDYPKQTQVSVLPE
AEMYGSVTEHPSPSP
VTYNNEVTTEIRFAD
VTSQVVNTANEAREV
LGKPTHFTVNAKAAG
SPFQVPVTEGCDPSR
PETSYRQTGLAPGQE
DVVQKAQTKEQADFA
NTEELKGTEVQLTEL
EIQDGSPTTSRRPSG
MAAARHSTLDFMLGA
EGRGNTATETTTRHS
RFLGDKVTSYGGELR
TFDGKTYTFHGDCYY
TGAGFANTWKAQSTC
LAPSYKGTVCGLCGN
SSPTAAGTPNKETAG
DAGEGLLTVQILDPE
CKDNKDGTCTVSYLP
IPNKQDQTLTIVDTG
YVDPVDGTVTKKQGL
LEDEDVQTRVAGCLA
SRDAGIYTCIATNRA
LSFSREYTAAVEAKQ
ILAHLTGTEFMQDPD
SSFGKSATADQEFSK
DFAKALETNTHVKCF
EFAKALETNTHVKKF
CVGDMADTPRDAGLK
SKNKDTGTYEDFVEG
IEDMAMLTFLHEPAV
RSPTSSPTPQRRAPA
PVIAKDLTIQPSLKL
SAKSRLQTAPVPMPD
RKFVEVMTEYNATQS
KKAEGAATEEEGTPK
ESGLGKSTLVHSLFL
GLDIEIATYRRLLEG
FEYLLKQTELFAHFI
XXXXXXMTENSTSAP
ALDIEIATYRKLLEG
ALDIEIATYRKLLEG
LTSNPENTVFDAKRL
LKPGMVVTFAPVNVT
GLDIEIATYRRLLEG
GLDIEIATYRRLLEG
GLDIEIATYRRLLEG
LKPGMVVTFAPVNVT
ALDIEIATYRKLVEG
SLDIEIATYRKLLEG
GLDIEIATYRRLLEG
GLDIEIATYRRLLEG
MSDAAVDTSSEITTK
VDGRGKATISNDGAT
LEDTLAETEARFGAQ
RMEKLLETIDQLHLE
DKGNYRCTASNFLGT
RLHKKLGTEEFPLID
IFLKNGITEENLNKL
QRQVVAVTGDGTNDG
QRQVVAVTGDGTNDG
AKQLAALTLEDEEEV
VLRQVDVTSFAGHPC
SPFKVAVTEGCQPSR
TKADFDNTVAIHPTS
EPSQGTTTFAVTSIL
EPSQGTTTYAVTSIL
XXXXXMTTASTSQVR
KAMKGLGTDEDAIIS
KRKCNTATCATQRLA
TPSYVAFTPEGERLI
PVVSYRETVSEESNV
EEVLLTLTPCXXXXX
KTTFDVYTESWAQDP
RQYAGFSTVEESNKF
AQAELVGTADEATRA
DSVGCLETAEEVKRK
KTPDFESTGLYSAMP
VMRGHRETSMVHELN
DFDCEDRTDEANCPT
WDIFFRNTNAGAPPG
IQLSRDMTMFVTASK
LAHSEEVTASQVAAT
TQPDAKDTPDEPWAF
SICVPSETVDEIVKS
VEQQRDLTSQFLKTK
HSQPATPTPLQSRTS
AILEDEQTQRQKLTA
LSISLRLTGSSAQEE
ELLLRLFTVYPSTKV
DLSNRFYTLIPHDFG
VDTKKQKTDEDDXXX
PVFKKDGTVTAGNAS
AARGAGWTGHVAGTR
ELRQELNTLANPFLA
EKAKKAITDAAMMAE
EKAKKAITDAAMMAE
EKAKKAITDAAMMAE
EKAKKAITDAAMMAE
EKAKKAITDAAMMAE
EKAKKAITDAAMMAE
EKAKKAITDAAMMAE
EKAKKAITDAAMMAE
SHGYDMSTFIRRYSR
GNLRKCSTSSLLEAC
CMTKKGFTPLHVAAK
GVVALGDTVEEAFYK
VSASTQSTPASSRAQ
LATKKGFTPLHVAAK
ITTKKGFTPLHVAAK
DDYGKDLTNVQNLQK
STASEKCTFFQILHH
MSQEKQVTVLELFRV
RNSKPVHTTILNPHI
TPVRREVTDKEQEFA
PIITTQVTIPKDLAG
AAGYPHATHDLEGPP
KHGATVLTALGGILK
IRNLREGTCPEAPTD
AADESVGTMGNRLQR
LYEIGAGTSEVRRLV
KVQEQVHTLLSQDQA
CRVVFDDTYDRSMLR
ACDGGLLTGNEKITM
EPCPSTVTPAPAQQK
SAIRDLTTGYDDSQP
MQQAQKHTEMITTLK
VTPGYVPTEQDVLRS
TSDPTEATAVGAVEA
ALTVPELTQQMFDSK
DLSCNKLTTLPSDFC
QCGNQIGTKFWEVIS
ALTVPELTQQMFDSK
RKAAMRETWLSENQR
RFEEALQTIFNRWRA
AQGGFSSTQDTVVAL
SSVKLQGTSKIDDIW
VHVSEEGTEPEAMLQ
YGHYKQATVGDINTE
EARLRDDTEAAIRAL
EKSEEVATKEELVAD
RGSRAHITLGCAADV
KMIIRLVTAIGDVVN
RKAAMRETWLSENQR
TLTQNRMTVAHMWFD
AIGGIILTASHNPGG
RKAAMRETWLSENQR
TLLTKQETFDAGLQA
EQTAQRTTTTAVHIQ
EPRKYKQTTIEEDQR
PHINGPFTPDLAHPV
FGPGLEPTGCIVDKP
VTEGCDPTRVRAFGP
LPRSLDFTELDVAAE
TQGGGSVTKKRKLES
VFPKESDTSYVSLKA
DRDGNTLTYYRRPWN
VIAKMDATANDVPSD
KKIFEYETQRRRLSP
YKQLFLQTYARGRTT
KLAKKGLTPSQIGVI
KWSIKQITPQQQEKS
YHHTGNNTFRVVGRK
KKSATQFTGRYHYLG
VFDHKQGTYGGYFRD
DVSLYRITWAPFGSS
DTRGEVQTVTFDTEE
NVKLKAQTYELQESN
REFYMRQTGPISATL
HAIKGLLTGPSQLKI
AGELKWGTDEAQFIY
EAESWYQTKYEELQV
EAESWYQTKYEELQV
EAESWYQTKYEELQI
EAESWYQTKYEELQV
TTSIRQFTSSSSIKG
QKCNLRSTWEVIRDS
RKGVCEETSGAYEKT
LGADTRATEGMVVAD
AVTRRFSTEYELQQL
KKGDRVFTSSTISGG
KLKGPQITGPSLEGD
RTTRKEQTADGVAVI
QSDHVIETLTKTALS
PFALGVQTLPQTCDE
IRGFNKETAAACVEK
SNFLGTATHDFHVIV
PGDGDSDTTKKKKKK
VTGSAGHTPYYQSPT
IASIFAWTRGLEHRG
ASLGTDGTHYWSKNW
RQNEHCLTNFDLAEY
NRMIQRLTAEVENAK
NRMIQRLTAEVENAK
VAKLSINTHPSQKPL
NRMIQRLTAEVENAK
NRMIQRLTAEVENAK
RNILRSDTDVSMPLV
AHDNLKLTITQEGNK
GTRTARTTTVESSFV
RTLSARATAAFILAN
GPSKAEITFDDHKNG
SDRSIPMTVDFIRLK
LTIDEKGTEAAGAMF
VFIGRYYTVFDRDNN
KAMKGLGTDEESILT
FTREPQDTYHYLPFS
GTIAKSGTSEFLNKM
SYEEKRYTCGEAPDY
GADSRTTTGSYIANR
CADLFRGTLEPVEKA
LQNKQSLTMDPVVKS
FRTIPKCTIFYPTDA
EGCEEPATHNALAKI
LVGIDIFTGKKYEDI
RGLKMSATFIGNSTA
QQHDFTLTQTADGRS
HSHVEEDTDPNSVHS
LWRQGSVTTFLAKMH
TIMEKSETELKDTYA
RGLKMSATFIGNSTA
GHIFKVYTDVQQVAS
SKDHLYGTLDPNTRE
GLKDRAATSPALFNR
VKIIYKNTPENLHEM
DLRWSKQTDVGITHF
EEAMKQITQLLPEDL
REERFRLTSESTNQR
QPSSFDATPYIKDLF
EMGPFKHTVDDGLDI
RGLKMSATFIGNSTA
FTSVRSETDASLHRL
LRQHMDITGEENPLN
TDFHKQVTSAEECKQ
KVELVPPTPAEIPRA
SITNMLDTLMQAKMN
AEVANQETKEDLPAE
EHKENPETEEDVGPV
RQVVENMTRAHFPLD
KRTLSSSTQASIEID
LGFSFEFTEQQKEFQ
FYLALPPTVYEAVTK
DAFKELGTGNRIATW
LSEAGKSTSIQSFKD
KSILFVPTSAPRGLF
IEDIEDGTFSKLSLL
MYQKERETPPRFAQH
LQNRTKLTVLEGDIL
LWQVKSGTIFDNFLI
MQAFLKGTSISTKPP
QVLEDFPTISLEFRN
PAKRQAVTNPNNTFY
FLRKRMNTNPSRGPY
NIQVTKVTQVDGNSP
FMVTRSYTVGVMMMH
MRPGAYSTGYGGYEE
KADQKGVTIIGPATV
NHESRQITQVYGFYD
NHESRQITQVYGFYD
TFPKRGQTCVVHYTG
NHESRQITQVYGFYD
TSTITRHTVDQTRPG
LCEKSIGTANRPMGA
CPHIVVGTPGRILAL
VEQIEAGTPGRLRVV
TLGSGSSTTRLTQGI
KKLPSQPTTDTSTDK
RLPPLPVTPGMEGAG
TAQKLQHTVGHFDQR
LPQASKSTSESFIQH
LPVGTTATLYFRDLG
APRRTEITIVKPQES
LLAKQPPTAAGRPVD
LIKEGKYTPPPHHIG
AEQISSQTGNKVHAI
QHAALGGTATRQNNW
GISEGQGTAGEEEEK
SANLVAATLGAILNR
LTFGKEFTEAVEAKQ
IKKYRQLTAHLQDVN
SLEPDPGTPGSERTE
GRDWERYTAAVPYRL
TTIKKGVTECYECHP
DSPGKQDTEEDEEED
KGKTEQQTADQLLAR
QEGKAAATPESQEPQ
NVRFVFGTTPEDILR
PSLLLTGTQLYGRFG
VNVRQEMTLTCEKPI
QGASLRQTMTYEQPK
SEIHHKCTSDMETIL
ECYCKQGTYYDPVKL
IPKKTTDTASVQNEA
AVIVLLGTRNDLSPT
QRELDTVTLEDIKEH
CLAGKSVTCHVKHYT
CPDGKSVTCHVKHYT
PSGPAGPTGARGAPG
TFHADICTLSEKERQ
RLEQEIATYRSLLEG
AGDKNYITMDELRRE
RLRENELTYYCCKKD
CETMGNATAICSDKT
EFDARWVTYFNKPDI
RDAEMPATEKDLAED
YGPGIEPTGNMVKKR
CETMGNATAICSDKT
PATGRLDTRPFCSGR
QELLQEETRQKLNVS
SEQSARMTAMDNASK
LGLRAPPTLLSTSSG
INSGKKMTTSTDHLK
LLEAQIATGGVIDPV
RAYQKQPTIFQNKKR
GRPVPSGTQQRHQGS
RLEAVSHTSDMHRGY
GNVFSSPTAAGTPNK
VRARVPQTFTVDCSQ
KEWNALETECHSLKR
LLEAQIATGGVIDPV
PYGQREFTAGFVQFR
GSDVVIETDFGLRVA
KCDPHEATCYDDGKT
VAFSVVPTAAAAVSL
AFLKEFVTHPKWAHL
LMTTLRNTTPNFVRC
KTSQLLETLNQLSTH
ASGVSGLTALILLLV
ATFIGNSTAIQELFK
ATFIGNSTAIQELFK
ATFIGNSTAIQELFK
HLVGVCYTEDEAKEL
YPWRPALTPFEFQKL
KVIGVKLTGSLSGWS
KGCTDNLTLTVARSE
YMGSRQATGDYMGVS
VDSGNDVTDIADDGC
TEGDGVYTLNDKKQW
QPILNEHTFCAGMSK
TEGDGVYTLNDKKQW
YHCSRGLTLRGSQRR
GTEASAATAVKITLL
KAIGYLNTGYQRQLN
SLLRSEETKENEGFT
VDLGRTVTINCPFKT
XXXXXASTKGPSVFP
ARGNDGATGAAGPPG
AVPANGQTPIQRTIK
VDVARVLTPDAFVCR
CQKNLRWTPYQGCEA
APMPKLATQSNEITI
SSGDVVMTQSPLSLP
DTDVNTLTRFVMEEG
AKAKDDQTPLHCAAR
TITSRMATTMIQSKV
EKRQAVDTAVDGVFI
QVEPAVDTSGVQCYG
YGEPTKGTSEDCQPC
PRGDNGDTACSNEIG
ECWFPKATDKSFVEK
ECWFPKATDKSFVEK
DERGSMGTSGEACRC
VRPGADVTFICTAKS
CQDPYILTPENRCVC
LEAEKAATITPFRKT
KLAGQRFTAVEDQYY
DPQGRRDTVEVALED
GFSVVADTPELQRIK
ECWFPKATDKSFVEK
PPTVTKITGGSSVPK
VEKRTKDTYGPPMGK
LMQQKEATTEQQLKE
IAQGTKCTLEFQVIT
AQMEYCRTPCTVSCN
EYCRTPCTVSCNIPV
FRPERFLTADGTAIN
KAKALGATDCLNPRD
DRSHMPYTDAVVHEV
ELGYKIVTGGSDNHL
KQGIQFYTQLKTITS
YVKAGPWTPEAAVEH
GTQLHRQTGLLLLGM
THSLGGGTGSGMGTL
AIETDDLTIKLVIKA
SITSKPATLTTTSAT
HGIDPTGTYHGDSDL
NVYYNEATGGNYVPR
THSLGGGTGSGMGTL
LNHLVSATMSGVTTC
SVYYNEATGGKYVPR
THSLGGGTGSGMGTL
LNHLVSATMSGVTTC
GAADYQPTEQDILRT
IRLLLEYTDSSYEEK
VAMNPTNTVFDAKRL
PNETTPLTEPEKGPV
VPNDATQTKENESKA
AVGDASLTVVKLLAS
AAELAEYTAKIALLE
ADVPAAVTAAAATTP
EDAAAKATAQPPTET
IRLLLEYTDSSYEEK
TPSPSNETPKKKKKR
SVCGRCHTTHSMALI
LYVDGDCTMDIRTKS
EMKHKSETDTSLIRG
ATVVVEATEPEPSGS
KDAKKSSTPLSEAKK
DEEKLKETEPVEAYV
SEGYSYETSTKTTRT
AKEDPLLTPVPASEN
RYLAEVATGEKRATV
QLSVAEITNACFEPA
VCMLSNTTAIAEAWA
QLSVAEITNACFEPA
VCMLSNTTAIAEAWA
HGIDPTGTYHGDSDL
THSLGGGTGSGMGTL
LNHLVSATMSGVTTC
IEKAKGETAYLPCKF
PAANSDQTVTVKEXX
LGEKFEETTADGRKT
GAAHSLATKKGFTPL
IRLLLEYTDSSYEEK
THSLGGGTGSGMGTL
NGDFEAYTKICDPGL
LNHLVSATMSGVTTC
VDDFFQGTKAALAGG
AITIASQTNCPLYVT
DGPVFDLTTTPKGGT
APDVVVPTLDTVRHE
EDEERRWTDENIDTV
QMPDQGMTSADDFFQ
APSGPSGTLKAGKAT
THSLGGGTGSGMGTL
QLSVAEITNACFEPA
VCMLSNTTAIAEAWA
QLSVAEITNACFEPA
VCMLSNTTAIAEAWA
PEPGRVATVLASVKH
THSLGGGTGSGMGTL
LNHLVSATMSGVTTC
TAMCRECTEGEHAEH
QSDEREATDTPIVIQ
QQSGAQQTKKDKDKK
VCMLSNTTAIAEAWA
NHLGEIGTKTTLRYS
KAEFKKETFDVTLEP
RVSSYRRTFGGAPGF
FAVASRKTFSHELSD
KSCDKTHTCPPCPAP
NIKKQCQTLQVSVAD
FPTVNPSTGEVICQV
VTVPAQNTGLGPEKT
EAGDGTTTATVLARS
DPAEDFGTFFSAVID
SESPHHHTAPAKSPK
KVHPEPGTWDSFLEK
NVEAGKYTVGLGQTR
ADLGPLITPQAKERV
VTVPAQNTGLGPEKT
FFQKMKETAVFINIS
KCEPIIMTVPRKSDL
SGERFTCTVTHTDLP
VKLVNEVTEFAKTCV
IDRTELQTITNDPRL
APCPIGHTCINTEGS
EYPIMYSTDPENGHI
KESRSLSTELFKLKN
AGTEASGTGNMKFML
AGTEASGTGNMKFML
KESRSLSTELFKIKN
KEARSLSTELFKLKN
KEARSLSTELFKLKN
APFWLKDTLENTIGH
EQAEPDGTEDADKSA
IQVVCKQTLDALNYL
RAHENEITKVRKVTF
SPFTARVTGDDSMRM
IPSHPRVTVTSEGGR
YFGGLAETVLVVRSM
AEDMAELTCLNEASV
GTHYVVPTLASQSRY
AEQELIETSERVQLL
AEQELIETSERVQLL
DRNLHIPTMENGPEL
MKHGQRITFTGEADQ
HPQYDRKTLNNDIML
SQSGDEMTSLSEYVS
IGSKAEKTLGDFAAE
NDAQRQATKDAGTIA
KEPSEVPTPKRPRGR
VKQKIHPTSVISGYR
LKQIEEQTKKAQQEL
SIEQKTDTSDKKLQL
LGADSRTTTGSYIAN
MDWVLKHTGPNSPDT
AAFRNIKTIAECLAD
HLAGLGLTEAIDKNK
LEFLAKMTNGFSGAD
MDWVLKHTGPNSPDT
DYLMKILTERGYSFV
TFVKRHLTGEFEKKY
IKFNVWDTAGQEKFG
DYLMKILTERGYSFV
DYLMKILTERGYSFV
DYLMKILTERGYSFV
IGGLSFETTDESLRS
LSSRQDNTEELWLLH
FLPRHRDTGILDSIG
ELASFLATKNLSLSQ
XXXMPPYTVVYFPVR
LFYSTFATDDRKEGM
VVTDLSATRLSKAKE
SPWWVRVTSTGRPGH
CGVNPVETYIRSGTY
NVALPKGTIVLASPG
EAPAPTPTSLEVSSP
YRLHGLVTYVIYSHA
PADLKEVTEEDLNNH
AQAQDRPTATVSPLR
LLHVDAHTDTTDKAL
KPIGMGGTFIIQKGK
EVLAKAGTEEAIVYS
DLDTARCTTSILHNL
RADVDAATLARIDLE
KDEDRIFTNLYGRHD
TICRRGGTWFAGFGR
GIPYKQLTVGVPKEI
YDMLKAGTTATYEGR
PGGASVGTEEDGGGV
HVAELTATPRDLVLR
EACSSAGTITDRIFL
CEVDPELTEKLRKFR
TNQVSRMTVDESGQL
KTDKQPITSHLSSDT
TLKGFDQTINLILDE
ILHDDEVTVTEDKIN
TVEVDLFTSKGLFRA
VTIVNILTNRSNAQR
LVVLLQGTREEDDVV
GICAIGGTSEQSSVG
PINVRVTTMDAELEF
RTLRLAGTQPLEVLE
EPWKQQLTEDGDSFL
TISVRVTTMDAELEF
PEECRRFTTDAIALA
KLYTLVLTDPDAPSR
RQEDMPFTCEGITPD
EGPGPEDTVQDNLGA
PINVRVTTMDAELEF
KVYENYPTYDLTERK
DDITGDGTTSNVLII
LIRVREFTMAEIEHF
RQMEKDETVSDCSPH
VDKDGDVTVTNDGAT
DIEAGDGTTSVVIIA
NPKFRILTEAEIDAH
EDHYFLLTEPPLNTP
SISADIETIGEILKK
VLVGDGGTGKTTFVK
ENFILKHTGPGILSM
DLTTGTTTRRFVGHT
VFVDLEPTVIDEIRN
CLVYRADTQTYQPYN
ASAQKFATDGEGYKP
KGKINSITVDNCKKL
HGKLKFGTFGGLGSK
AIQLAAVTEDKYEIL
LTEDEIATILQSTLK
GKEGEEATAEAEEKQ
ASVVKVLTELLEQER
GVTNEKGTDSQAMEE
KKLSDDNTIGKEEIQ
REYTEGLTEAKEDDD
VGGLSPDTPEEKIRE
EPHQGPGTPESKKAT
QNQAKRCTVIGGSGF
FAAHLRCTYAVGNHD
PMNIQLVTSQIDAQR
PVSQSLQTNRGPQPG
LIEHGVNTAEDLVRE
VQDGVSCTPLQLALR
LVHEGPLTWRVTKDK
QFKPDDGTTPERIAQ
GSGTQTGTGTGTGAR
ERLTPRPTAAELEEV
KKIERLDTDDLDEIE
YHSCADPTGCGTGPD
QEELEKGTPEPGPLN
KKIERLDTDDLDEIE
IIVTSSLTKDMTGKE
NGTILRLTTSPAQNA
GTILRLTTSPAQNAQ
RLRLDQLTANSARLE
PKAEDGATPSPSNET
SRNKEQGTYEDFVEG
VQQVIYATGALAKAV
EEMNAELTAKKRKLE
ESLEHLETFKRENKN
EEMNAELTAKKRKLE
ESLEHLETFKRENKN
AGGLTSLTEPPKGPG
HTNVNDGTEFGGSIY
AIGQKRSTVAQLVKR
EAEAAHGTVTRHYRE
EKDKGKYTFEIFDGK
ENMEDKATLVLQVVD
SEAEMRETTLTTSTQ
EQAKKVITMFVQRQV
ENLIRKHTGSGILSM
EHAEVVFTANDSGPR
LFGDKLCTVATLRET
HLVLSALTSDNHGAT
ISSQYSNTEERLWVH
KAMEGAGTDEKALIE
VHFAVVITDGHVTGS
PYKDFIATLGKLSGL
KLRRGNETSFVPSRR
DHYNWQATLQNESGK
ERNLTVDTYVNENGE
QDRRRDITYEYKYPE
CDFTEDQTAEFKEAF
LGYDTRVTILGHVQR
WIRQKFETPGIMQFT
DSRLEQYTSAIEGTK
GTKSAKPTKPAASDL
DLPSRMATQASTLYS
VWHKDCFTCSNCKQV
AAGGIILTASHCPGG
KRSESQGTAPAFKQK
ENLIRKHTGSGILSM
HHVYLEGTLLKPNMV
DSHHPARTAHYGSLP
GGLLKDFTATDLSEF
GGAGVGKTVLIMELI
AVGRVGSTSENITQK
AVGRVGSTSENITQK
LKMHDLNTDQENLVG
VLEGYNGTIFAYGQT
PEEPKVLTPEEQLAD
QKCHAEHTPEEEIDH
DSQLQLTTGNGLFLS
LVWKAQNTWGCGNSL
ALKAASGTQNNVLRG
SLRALQATVGNSYKC
GYGAAVNTAKLEPGS
RLLCGKETMVTSTTE
PPITARNTGIICTIG
SHHPTDITSLDQYVE
FGTRDVCTELLPLIK
QLMKKEFTLEFSRDR
EELKVAQTDGVNVDM
AGAGRLFTPDVIRAM
VLEGYNGTIFAYGQT
DPCELCPTEPDEAFR
GVFEVKSTNGDTFLG
PHAVGKNTLLIAGLQ
XXXXXMATVVVEATE
DHLRKEATDPRPCEV
KQHTFVETESVRYVY
KQQISLATQMVRMIL
KINPKNYTENELEKI
KTFKGRGTPSIEDAE
STNENANTPAARLHR
SDHAKVLTLSDDLER
DVTFSPATIENELIK
KEPIVGSTDYGKDED
WISEKLQTASDESYK
GVQLQSNTYDLQESN
VIDFDENTALDDAEE
QLMRKEFTLEFSRDR
CRTVENVTVFGTASA
MPHQKATTADGSSIL
FSLNRDLTGELEYAT
TEAVKEITLENKDNI
LKAQPKQTTCWDGVR
GITRIRGTSYQSPHG
QEELASGTPPARFPK
PEQRATATQLLQHPF
GCNPSGHTQSVTTPE
GEYSMKVTGEGCVYL
QTDKTIYTPGSTVLY
HFFKNIVTPRTPPPS
TLKLTTPTYGDLNHL
KTFTTQETITNAETA
TLKLTTPTYGDLNHL
VELALWDTAGQEDYD
REKMDLVTYFGKRPP
DIGGKKLTEIINTQH
NVRKDDPTLLSSGRV
PYIDEVGTFKERIQW
ADPDHDHTGFLTEYV
VRLLADPTGAFGKET
RKDVDDATLSRLELE
SKSAKTATAGPGTTK
KRPELGVTLTKLHCW
VVKTFHETLDCCGSS
YLECSALTQRGLKTV
VELALWDTAGQEDYD
VELALWDTAGQEDYD
FNIKNDFTEEEEAQV
TLKLTTPTYGDLNHL
EDLLQKHTLVEADIG
KSPQTNGTTGVEQIC
SQADSLMTSSAFDTS
TLKLTTPTYGDLNHL
KSDKDLETQVIQLNE
MQDLKDVTNNVHYEN
VVYGEPITASLGTDG
LRPGDSQTAAQARDQ
KVKAEMETLVREKGV
NVYYNEATGNKYVPR
TLKLTTPTYGDLNHL
CEGGKFATVEVTDKP
LADKRQITIEEGEQR
DEQRQPLTVEHMYED
PVIAKADTLTLEERV
MQNIKDITSSIHFEA
KDATKAATAAADFTA
HISKNKDTGTYEDFV
WDNLEKETEGLRQEM
DFRVKYETELAMRQS
HSFPRAGTWLAVHPN
KGGIRYSTDVSVDEV
PVAEEEATVPNNKIT
KPKEGVKTENNDHIN
SITKRPHTPTPGIYM
TGAGKSATGNSILGQ
GKKYRISTAIDDMEA
LPAQAADTCPEVKVV
QVEDLQATFSSIHSF
KSQVVAGTNYFIKVH
GKTFVNITPAEVGVL
EEVVTVETWQEGSLK
DHHDNTYTVKYTPVQ
KHCVINKTATGYGFA
KIPGRVSTEVDARLS
GGESASITPLEDLYK
AKYDFKATADDELSF
PERIITLTGPTNAIF
VLERVCSTLLGLEEH
XXXXMCNTPTYCDLG
LLVRIIDTPQFQRLR
VQAIVLDTASDVLDK
AHGKKVLTSFGDAIK
SLGVGFATRQVASMT
ALSGHLETVILGLLK
LSDVKMATDPENIIK
EEHPVLLTEATLNPK
VLASAAPTKEGSFLW
VSEKLSATESIVEIV
PFKGDDITMVLILPK
RDEELSCTVVELKYT
EKADIGCTPGSGKDY
AEQCCEETASSISLH
IWDKLGETYKDHENI
NKFDPSLTQRDSFHL
KHNLCGETEEEKIRV
FQSSHHPTDITSLDQ
RVKGRTWTLCGTPEY
SPTSLAETVHCDLQP
ERREILGTCKMLGQM
RVKGRTWTLCGTPEY
RVKGRTWTLCGTPEY
GGSYVGPTQNRILRL
GTTRIISTTNGGQER
FYVIDRGTFDIYVKC
MDPAEEDTNVYTEKH
QDISLLYTEPGAGQT
KHNLCGETEEEKIRV
WQERLRATEKFQLAV
KEIYTHFTCATDTKN
KDGNASGTTLLEALD
GALNVDLTEFQTNLV
KHNLCGETEEEKIRV
DEVVVDGTVSSTVLK
GTDLRQATHDQAVQA
NDKEAIVTSEELGQD
ALYIMAGTVDDVPKL
TVLSGGSTMYPGIAD
GALNVDLTEFQTNLV
GALNVDLTEFQTNLV
NNKEALLTFMEQVHR
IATDPDDTHAYNVAD
GALNVDLTEFQTNLV
FPRLRDFTLAMAARK
DDEDEEDTVTRLGPD
GALNVDLTEFQTNLV
SGDVRLDTVGSDAYR
GTRALEATTEHIRQE
LHNQVNGTEWSWKNL
NKLLGRVTIAQGGVL
YSMIKGDTSGDYKKA
HHVYLEGTLLKPNMV
NKLLGKVTIAQGGVL
GKIKHEDTNLASSTI
SWEGVGVTPHVVVPA
SPEAVRCTIEAGYPG
RQKLQDETNLRLEAE
EVIDAITTTAQSHQR
ELGLRKQTHNNAVVK
NKLLGKVTIAQGGVL
GISIAGLTADARLLC
TIKEILGTAQSVGCN
GPGPSAQTIRRFLLS
KAARELLTLDEKDPR
FVTNDAATILRELEV
RKIPLRCTAHYVAYH
NKLLGKVTIAQGGVL
NKLLGKVTIAQGGVL
NKLLGRVTIAQGGVL
NKLLGRVTIAQGGVL
MDRGEGGTTNPHIFP
NKLLGKVTIAQGGVL
NKLLGKVTIAQGGVL
LDAYNSLTEAVLPKL
NKLLGKVTIAQGGVL
TSLYRQYTSLLGKMN
SLTMSGITTSLRFPG
VMHALRQTWHTTCFV
FQVAEVFTGHMGKLV
KFRQKASTHETWAYG
KCGACEKTVYHAEEI
RNKDVRSTVSHYQRE
GIYVCRATNLQGEAR
MAHEGALTGVTTDQK
VDKQLVGTNEWSRCT
IGLITKNTVHLSWKP
HKGSIKETHYMVDRC
VSWKKDGTLLKPAEG
LHEGMEYTFRVSAEN
GVTAEKCTLAWKPPL
AKLTIRETTIRDTGE
LHLKEDQTEYLEERW
PLLQRMQTFSPAGSK
ASSTTKCTVSHEVAD
XXXXXMTTEVGSVSE
RKESDRCTSHSETPT
DFRVKGVTSISADTH
YDRNKCYTAVVPLVY
EDWKKGDTFSCMVGH
EDWKKGETFSCMVGH
FMGNTGPTGAVGDRG
KDSLSRTTNIQGINL
KDSLSRTTNIQGINL
KLLTPITTLTSEQIQ
PQWNESFTFKLKPSD
KSKVSDLTQAANKNN
GMPANQDTIYEGIGG
IIDHHDNTYTVKYTP
NTYTVKYTPVQQGPV
QDMTAQVTSPSGKTH
LDNLNKITAQGQYEL
KCPPGFYTSPDGTRC
SFQCRCPTGYYLNED
EVISRQATINIGTIG
FQWLREETGQVLERG
GTAPYKWTGSAPILQ
RYLDFKVTEGSFVYK
FGPKGVNTGAVGSYI
LSAEELMTIEDEGVL
RVINQILTEMDGMST
DSIEMVATRVLELSI
TDFIKFDTGNLCMVT
FQFRRLGTVPQFPRA
EAPSKPITVTVEEQR
QSSYVLQTEELVVNK
TTESQEETVVMSLKN
CAQARRVTGGLLDRL
QSLTDRITAAQHSVT
YELFTICTSIVAEDK
EDLQEKCTELNQAWS
ITDNKDGTITVRYAP
VGQKNSFTVDCSKAG
KYLYHGQTLETLGGK
EVISRQATINIGTIG
DVHAKDNTRPGANSP
TKKVVDNTTAKEFAD
EGAKVIATDINESKL
TKKVVDNTTAKEFAD
QEEITGNTEALSGRH
DLISAFGTDDQTEIC
EWFKSRFTVLTESAA
AHYNKRSTITSREIQ
AHYNKRSTITSREIQ
AHYNKRSTITSREIQ
AHYNKRSTITSREIQ
PHYNKRSTITSREIQ
AHYNKRSTITSREIQ
AHYNKRSTITSREIQ
AHYNKRSTITSREIQ
AHYNKRSTITSREIQ
AHYNKRSTITSREIQ
AHYNKRSTITSREIQ
AHYNKRSTITSREIQ
AHYNKRSTITSREIQ
KRQWLLQTHWTLDKY
TKTVEKITSEGGDGA
SREGGKVTAETEYGK
YGSVKAYTNFDAERD
RRPGEEGTVMSLAGK
IRHYEGSTVPEKKTP
PMISKLITYGSDRTE
WEEAKQKTVEWVGSL
KHPFPCPTSYRTALT
MLVKHKETGNHYAMK
TNGRDHHTADLCREK
WEEAKQKTVEWVGSL
TGGKARLTEGCSFRR
LRKKCPSTHSEELHD
ARRQFHLTDDDLLRY
KEGSERMTELADVFS
DNLRLKVTEGGEPYR
KISLLKLTQGETLRK
ENFEKSFTVMELVKI
TGGKARLTEGCSFRR
PKRRKSVTGEIVLIT
DTLRRGLTAHGINIK
YIKRLLETLFVHRFS
VKGVDEATIIDILTK
ASEGLRGTETTLALP
NVIRYFPTQALNFAF
EISAMVLTKMKETAE
NVIRYFPTQALNFAF
NVIRYFPTQALNFAF
RYALYDATYETKESK
EKTKEQVTNVGGAVV
PNKIFGVTTLDIVRA
LKLTFDTTFSPNTGK
LQILHIHTARMRGHQ
LKLHSYATSIRKAVL
NEAQAIETARAWTRL
AVCMLSNTTAIAEAW
AVCMLSNTTAIAEAW
FSSDRSHTLSHASYL
EWLEKQLTEEDGVHS
AVCMLSNTTAIAEAW
AVCMLSNTTAIAEAW
ARPGDAGTYRCLAKA
ARAVAIETQPAQGEL
NVIRYFPTQALNFAF
AVCMLSNTTAIAEAW
RYALYDATYETKESK
DEVDVDGTVEEDLGK
SATMSGVTTSLRFPG
GICPNRETLMDLSTK
PRVARFATSCPPTIK
RKVPTFATPWPDFVP
ARARVALTGLTVAEY
YAAKNAVTQFVSSMS
YIVEKKETTSTTWHI
FSYGTKETSYGLSFF
IDFMTRETADTDTAE
PVAVALDTKGPEIRT
FPTVNPTTGEVIGHV
XXMCEEETTALVCDN
XMCEEETTALVCDNG
MASRKEGTGSTATSS
SCHAPAVTQHAPYFK
ATMSGVTTSLRFPGQ
LEDALRQTASVTLQA
VQAKQLITFTQELQD
TMTRYRSTGLTEGLE
KVLETKWTLLQEQGT
KVLDTKWTLLQEQGT
KVLDTKWTLLQEQGT
KVLDTKWTLLQEQGT
LPSTRLGTLSPAFST
PEEIAMATVTALRRT
PQKSHGRTQDENPVV
SFPFVSKTLGVDFID
RLHGDLVTIRAGSDL
LQRQLDETNALLRTE
KRPLTAATLFKNSMI
MCGAPSATQPATAET
QVYFDAPTCRGGTTK
EDKKKVPTPEKEAPA
RQEADEATLARLDLE
MEVIDAITTTAQSHQ
HVVQSISTQQEKETI
RAHMGMFTELAILYS
RLAEQIATLCATLKE
EVDVREVTHSAAVEA
IGDTNRSTSEAQFFL
KMKAHTMTDDVTFWK
VIQCFAETGQVQKIV
RAHMGMFTELAILYS
FKDRFQLTDCQIYEV
QELHGEPTRIQEDPN
LTVKSESTGTPGHLR
REIKLVMTCAAFITM
IRQGLPATSDIKDVD
KHLEQFATEGLRTLC
ESSAVAATEKKAVTP
KIPVGPETLGRIMNV
RGTGGVDTAAVGSVF
VVCTNCPTGTTGKRC
KERLEAQTRPFDLKK
TQRAKLQTENGELAR
LAEGPQVTGPIEVPA
VDRCEVGTNNWVQCN
RLESLSETPGPSSPR
AKKCAGCTNPISGLG
TKDRSIFTVEGAEKE
GQEVGGQTAVKNQAK
AVFTVELTHPNVKGV
GVGDPVFTEPAIAKN
TAANSSGTTKAFINI
EFGPVPDTARYYKKH
RQQREDITQSAQHAL
ESRLEGLTDEINFLR
LQSLLKDTQIQLDDA
LQSLLKDTQIQLDDA
VGRWKEATIPGHLNS
KGHPEFSTNRQQDAQ
HNLVKGLTDLSACKA
LEEFSKVTEGLVDVI
FDLRRFLTQPQVVAR
LVIIREQTEGEYSSL
KLFTRCLTPLVPEDL
LKDDLGNTLEKKGGK
NLVVRPYTPISSDDD
VLKIGEHTPSALAIM
AEYVVESTGVFTTME
EWHPFTLTSAPEEDF
VKTLKPGTMSVQAFL
TRNPDDITQEEYGEF
EEAVKKLTVNPGTKS
LNEFLAQTLQRAPLP
PTAAGKKTEKEESTE
ILVQTRGTGASGSFK
GTGAAMLTLGPEVHP
TAQSITITPPDRYDS
STINVGLTSIANLPK
DLFNCEVTNLNDYRE
LLKDVIATDKEDVAF
TNKSGSGTMNLGGSL
REPVQLETLSIRGNN
ETSKYYVTIIDAPGH
VTQPRTNTPVKEDWN
KCHRSNGTNTSAPQD
NPRQINWTVLYRRKH
LPAQSAATLPARTQE
MLYMRLDTMNTTCVD
FHPEKGNTPLHVASK
IGKVVEGTPLIDGRR
EVLAKLGTSAEGAHL
KVIEAYCTSANFQQG
TFGAKQPTHQGGPAQ
RKKEVDATSPAPSTS
YIDSYKGTVDCVQAR
ETSKYYVTIIDAPGH
DAEEKIFTTGDVNKD
VYENMKQTLGVTQKX
SISRLKETHSHVSPE
QALVVTGTNNLGYMD
SAVRGNNTHDNYENV
LQDLKEVTHDLLYEG
EQVMRALTTKPSSLD
YQMMHMQTAPLPVHF
DLFNCEVTNLNDYRE
GDLNVKCTLLLMLDH
RSCMLTGTPESVQSA
EVEELILTESKKVLE
ELDQDMVTEDEDDPG
RSFLKLYTTMPVAKL
EYGLQAYTEVKTVTV
LTCEGDKTIVGSITN
KTIVGSITNTNFGIC
GCEAIVDTGTSLMVG
EAIVDTGTSLMVGPV
VAVNAFKTDTESELD
VNAFKTDTESELDLI
RAENKIGTGPPTESK
IMSPAKATEMLIFGK
LNSYKCITDTLQELV
KQLQDIATLADQRRA
VYNEAGVTFTXXXXX
LPGAKGLTGSPGSPG
GEVRRFNTANDDNVT
TANDDNVTQVRAFYV
EADAAAATFRANDHQ
VDIGGGQTKTFAPEE
LGVQVVITDPEKLDQ
IDGIKRATDVMIAGK
QTLVVQFTVKHEQNI
VESVVSGTLRSAFEY
GMTSRSGTDVDAANL
PKLASGETVAAFCLT
IKDTTVGTLSQRITN
CVSPEEFTEIMNQRE
XXMGKEKTHINIVVI
DSGAPDGTLNIIHGQ
XXMGKEKTHINIVVI
FKQFNKLTEDKADVQ
EDVYSRLTTPVFGKG
XXMGKEKTHINIVVI
YALARGFTAAGILSA
KISTQADTIGTETLE
TQADTIGTETLERLF
XXMTENSTSAPAAKP
ARAVCKATTHEVMGP
QLTRGKLTYTQQLED
IDKKCPFTGNVSIRG
IHCCPPFTFLNSKKE
AEEFGNETWGVTKAA
TRQVGNVTKPTVIIS
KVHLEKETKEEGKPL
LRETEGGTVLTATTS
PEPAGGATPGATLPK
QRMAKCNTGSEGSEA
PKDRWNNTPMDEALH
KAKHPMDTEVTKAKI
SIHKNPNTSEPQHLL
ASIIVKMTDSFTEQA
AIVRAMDTLGIEYGD
ADVEAVQTGLDLLEI
GQDIRIPTPVIHTKH
XXXXXXMTTSASSHL
VLAGGRQTLQSATVE
KNLDYVATSIHEAVT
TGISHGHTVYVVHDG
QFLGDEETVRKAMEA
EFKVPMNTVDFGHVT
NLKVKDATQITQGPR
YKKGESQTDIEITRE
DKKVRVFTFSVGQHN
NHLSSWLTDARNLTN
AYKADDPTMGEGPDK
PNGNAFATGSDDATC
KKVIAAMTVGKDVSS
AVAALKNTYDVVYLK
ATTEPEQTEPEQREP
EIANYRPTLDTLHEQ
ARAREEQTPLHIASR
AHTKLGYTPLIVACH
IDGKKDITAALAAER
LYWPCVATGKPIPTI
CLQGFQLTHSLGGGT
KLKGAILTTMLATRN
KLKGAILTTMLATRN
SPVLARCTLHPNDSL
VMSEYNATQSDYRER
MDSLRGQTDLMAERL
ERHYGGLTGLNKAET
SELKRFYTIDTGQKK
LKSFDSLTGCGDIIA
PQLPRDETVENPHLQ
GIVSTKDTQFSYAVF
KYMKSVETDSSTVEH
SPTHEKNTMGAQEAH
CLQGFQLTHSLGGGT
YATDTKATVVGKPEK
PNGYAFATGSDDATC
VPGKKCGTIILSAEE
SNVRLKLTIVDTVGF
KLKGAILTTMLATRN
GLKLTLDTIFVPNTG
TFPEYKETTEESIKE
TGIWRYLTNAYSRDE
EIGRAIATLMSDEVF
LLSVKAQTAHIVLED
LGHEPRQTTSNLGHL
KHNMCGETEEEKIRV
MWKQSIWTSTISSHL
XXXMPGPTPSGTNVG
IMTREVQTNDLKEVV
RKIAFAITAIKGVGR
PPAINQFTQALDRQT
DVLVFDYTKHPSKPD
REVEVKLTPLILKPF
DVLVFDYTKHPAKPD
DNAGFDATNILNKLR
IEVGTPPTGNQPFPK
NIIMSKSTTYSLESP
YVMNRGSTPYGGVKL
TVRSLGETQLVLYGD
WAGSPKGTIQVITQG
DWQEGGYTINDKPNP
RLSPEPWTPETGLVT
YDKLREQTLSPTITS
RLSPEPWTPETGLVT
ETCFDKYTGNTYRVG
KPKNAIHTFVQSGSH
LVDLEPGTMDSVRSG
PEQVAMATVTALHRT
RIDKFRFTPPLEDSC
KVIQNEFTVGEECEL
RQVFGEATKQPGITF
VQDVANNTNEEAGDG
TKTKDELTPLHCAAR
KGLSEDTTEETLKES
AHKGPDETLRIKAEY
AMKQVAGTMKLELAQ
FVDMDFGTGAVKITP
SGMEYKKTDAPQPDV
PPRLQAVTDDHIRMH
EPLFGISTGNLITGL
LRQLGKKTVVVNCNP
CPHGPGYTTDGRDID
PDRTGVVTDGVKHSM
KFGELVMTKESKALM
EEDPATGTGDPPRKK
AGSDRPFTLDDLQYM
LVDLEPGTMDSVRSG
NEDKPKETKSEETLD
KVPRLPATAAEPEAA
GNAGVPGTPGERGLT
IAHTRWATHGEPSPV
GSSISRETDCGVHIN
AHPSVRQTPSRQPPL
DGAQPEETPRDGDKP
LVDLEPGTMDSVRSG
FNINRVATQAVEDVL
IKKAPIQTYVLGANN
KEGEVRETASQTTSS
IKIAPPETPDSKVRM
GVSRDSSTSYTETKD
MCDEDETTALVCDNG
KCRYAKLTEAAEQNK
EAVVVTNTIPQEDKM
AVNQEFLTTRTNEKV
YHTIAYLTPLPQPNR
PILAKADTLTPPEVD
ATTRQVETELFPCLR
AITRQVETELFPCLR
DKVSHVSTGGGASLE
LSSDGVLTVNGPRKQ
DKVSHVSTGGGASLE
IAQADRLTQEPESIR
ISRDKSVTIYLGNRD
NDQGNRITPSYVAFT
PHLGYILTCPSNLGT
ERLGYILTCPSNLGT
ERLGYILTCPSNLGT
GITVRMVTGDNINTA
EIIAKGVTQIDNDLK
GITVRMVTGDNINTA
VFQKENGTVTAANAS
HDHTGFLTEYVATRW
LEELQLNTKFSEEEL
DCPTGRITQQQFQSI
MAIFKMITPEDVKLL
DENSINGTPDITVEI
VLRAGVNTVTTLVEN
RCKQMFLTQTDTGDD
GITVRMVTGDNINTA
ALAHYKDTEVPGHCQ
EESITVQTMMNTLRD
WWQARQVTPDGESDE
TFKYDGSTIVPGEQG
TQLLRELTGEDVLVR
GITVRMVTGDNINTA
QRLRQRNTETEESLV
DFYHRIQTLSAIDTI
VDEVRTGTYRQLFHP
IDEVRTGTYRQLFHP
WGLSRAFTVKPEGRD
KGEEALFTTRESVVD
QSGLGKSTLVNTLFK
VKTLTGKTITLEVEP
TLTGKTITLEVEPSD
VKTLTGKTITLEVEP
TLTGKTITLEVEPSD
GGQYWDGTTDITRTV
RAHGFTFTRGLSVRE
IDDRKCMTTVSWDGD
KAHVFGETVARPVLH
GYEVIYLTEPVDEYC
SGVDGYETEGIRGLR
PGHNDKHTGCCGDND
SVSGLKQTLLAESEA
GWDSEPFTLVERDGK
HGSKYLATASTMDHA
PSGAKTDTYVTDNGD
KLELDDVTSNMEQII
KLELDDVTSNMEQII
EEEKAPATPKTEEKK
ALDLEIATYRTLLEG
ALDIEIATYRKLLEG
ALDIEIATYRKLLEG
QEEISDLTEQLGSSG
PAEFSIWTREAGAGG
NLERHISTLNIQLSD
GGGLRRPTGLFEGQR
ERFRCPETLFQPSFI
ERFRCPETLFQPSFI
ERFRCPETLFQPSFI
ERFRCPETLFQPSFI
FRKAADDTWEPFASG
RNCKILLTEPPMNPT
RKDESPATWRLGLRK
HDGKVVSTHEQVLRT
HGDDLRNTKQEIAEI
HGDDLRNTKQEIAEI
SSSSGRATGGGLSSV
GSSTIKYTTTSSSSR
KNRRDAETWFLSKTE
KYEELQQTAGRHGDD
YDLGIKHTFAFELRD
DTLDSTATQQELRAK
HGDDLRNTKQEIAEI
KTDTVRLTSVVTPRP
SVGGGSSTIKYTTTS
GSSTIKYTTTSSSSR
SVGGGSSTIKYTTTS
GSSTIKYTTTSSSSR
VLWLKGVTFNVTTVD
AENGETKTEESPASD
TLATDMGTMQERITT
LIKKGKATTITSVLP
EQAEPDGTEEADKSA
PDLRRILTDYGFEGH
KKVVDYTTAKEFADS
RSFNRVATPFGGFEK
PKLSITGTYDLKSVL
KLLEGEETRLSFTSV
KLLEGEETRFSTFAG
KLLEGEETRFSTSGL
MEVRAIFTGYYGKGK
VRMGTKTTVIVGHHQ
RFTCKEATDVIIIHS
LSGRKSSTGSPTSPL
QTSLDAETRSRNEAL
QTSLDAETRSRNEVL
GIFIRQVTDAETKPK
SQIVRVLTEDEMGHP
KGAEEMETVIPVDVM
YGVYVKVTSIQDWVQ
YRVVSVLTVLHQDWL
FRVVSVLTVLHQDWL
YRVVSVLTVLHQDWL
SPYSYSTTAVVTNPK
AVVVRADTDGGLIFR
ASSYLSLTPEQWKSH
DKRFDEATQLRGGSF
VVPRMLITILGTVKP
GNLPADITEDEFKRL
KGQICRVTTVTEIGK
LHIVVSETLVKVVID
TPMNHKKTHFHQVLI
GPYQGRQTSSIFEAA
LGGPPGPTRPLTSSS
RKLPDFLTAKLNAEK
VFREHRQTIQYIHPA
DLSGSKVTASSPVAV
NVRKVVATTQMQAAD
VRKVVATTQMQAADA
VKDNGNGTYSCSYVP
PLIERLGTPQQIAIA
PLIERLGTPQQIAIA
LRCEMASTGEVACFG
TSEGFRGTWDHGASD
FIKEKVLTWESGMRK
TVMGRIATLASGLEV
DIERPTYTNLNRLIS
DIERPTYTNLNRLIS
DIERPTYTNLNRLIG
DIERPTYTNLNRLIG
DIERPTYTNLNRLIS
DIERPTYTNLNRLIS
IRGISEETTTGVHNL
RGISEETTTGVHNLY
NFKDKERTTIAQQVK
FKDKERTTIAQQVKG
VVGIDLGTTYSCVGV
VGIDLGTTYSCVGVF
QLLHSQNTSLINQKK
QLLHSQNTSLINQKK
KLKQKLHTDDELNWL
NHFGRFFTGQITAAG
TEAEKLLTQHENIKN
LYDATYETKESKKED
RAVCKATTHEVMGPK
DESLDSKTTLTSDES
ESLDSKTTLTSDESV
GFGHLSPTGTTEFWL
NKDPLNETVVGLYQK
NKDPLNETVVGLYQK
NKDPLNETVVGLYQK
NKDPLNETVVGLYQK
NKDPLNETVVGLYQK
NKDPLNETVVGLYQK
PATPKYATPAPSAKS
CDASKVVTVFSVADG
GSKQALNTDYLDSDY
KAGPHCPTAQLIATL
GALHDENTCNRYCRD
LMPYTRLTQLNLDRC
VEEALLATGQWKSIT
TGQWKSITLFVQEDR
CFAGVKCTSYPDGSW
IPLDPKGTSQNDPNW
VVMWKQVTQSYWDTN
FGHSVAVTDVNGDGR
KAGPHCPTAQLIATL
MRIINEPTAAAIAYG
LRIINEPTAAAIAYG
SIIRQIETQERPRDV
PKFHISPTGMIMEGA
LNSDVQYTEVQVSSA
IFDKAVSTGGGGHVQ
LRIINEPTAAAIAYG
LRIINEPTAAAIAYG
YDIAKHLTYENVERW
NHLRLLSTVAQAVKG
YDIAKHLTYENVERW
RGVGAAATAVTQALN
ARILAQATSDLVNAI
LGAEDPETQVVLINA
HSGTYQVTVRIENME
HVPARMETTHSFGNP
VPARMETTHSFGNPS
KKGSSFQTVSALHRE
KKGSSFQTVSALHRE
ELTAERITEFCHRFL
ALDVEIATYRKLLEG
ALDVEIATYRKLLEG
ALDVEIATYRKLLEG
ALDVEIATYRKLLEG
ALDVEIATYRKLLEG
ALDVEIATYRKLLEG
ALDVEIATYRKLLEG
ALDVEIATYRKLLEG
KGADPEETILNAFKV
NVGVKCATITPDEKR
RVGIPKETPALTINR
IQGLKDFTPGKPLKC
LLSALVETRTIVRFN
TPDLWKETVFTKSPY
AATEEEGTPKESEPQ
IIVAQEETEDANEEA
ILTLTHGTAVCTRTY
INRIERATGQRPHHF
XXXMCDFTEDQTAEF
VTDNGDGTYRVQYTA
ITAKKDGTHVVENVD
SHLRKAGTQIENIEE
SHLRKAGTQIENIEE
GFGMGKYTTPLTRGV
APWKAVNTLNEALEF
IKKGKATTITSVLPK
VCGKALLTPVAIAAG
SPTMQAGTIARWEKK
INFTVFLTMFGEKLK
SNYRAYATEPHAKKK
EEDEPRFTIIPNPLD
KTSIAIDTIINQKRF
QHQALLGTIRADGKI
VVGNPANTNCLTASK
ERGFGGITHGPPEKK
LGPHTVLTFIFLEQM
LKGGLVGTPAPFSID
KGHKIRLTVELADHD
SEKREFPTVPLVKLG
DLADKLSTDDLNSLI
QTYKDKMTFFSDGEL
SGHQARATVILHAVR
HGKIYKLTVLNMMKD
HSVEVMETETARFET
YVVERRATDSEVWHK
DTGKFVMTIENPAGK
ARLEIKSTDFATSLS
GGSGNLLTERSTFTD
SSHSKLITPAPSSLP
RFVVHGLTTGEQYIF
FVVHGLTTGEQYIFR
GIWKASFTTFTVTKY
HPGQRGETGFQGKTG
REEKVKETQEDKLEG
RINLPIQTYSALNFR
RKQALQDTLALYKMF
XXXXXMATKGGTVKA
XMATKGGTVKAASGF
GRSCVGETTESTQCE
RSCVGETTESTQCED
TCLLICYTTNAFPKE
CLLICYTTNAFPKEY
VKINIRQTTTGSAVP
SRLRRFGTVLTEHVA
YKMLCKQTWPHWKGP
HVGMSIQTFRYFAGW
AQVKGLSTQGGNVGR
ILRRSPGTGAGLAEK
IGRTINGTFFGGWKS
PFDTDVNTLTRFVME
RDFDPAVTEYIQRKK
FAHFKDFTATFGPLD
PVAKIDATSASVLAS
QTGKDISTNYYASQK
GHLKANATGISLIKG
GPGGKEATWVVDVKN
GHQAVVLTPEVNMHI
AYAINSYTRSKAAWE
VRIKVVATGLCGTEM
LNLDPLITHTLNLDK
SVESIMATEDRQLFS
DALKAADTIGYPVMI
VTFYIKGTLQHAEIF
GKGPLKNTSDVISAA
GHQAVVLTPEVNMHI
VQLPMAMTAENLAVK
GTEEQKATYLPQLTT
QGNLCRCTGYRPILQ
RALSQHPTLNDDLPN
KGHKFHHTIGGSRRA
QAPGYSYTAANKNKG
ENRFVAVTSTNAAKI
VPIREIGTHKPLPGI
GSVKGIATNDVGIQK
RIMTRLGTPVLQALG
HCRVKIYTFNQSRYP
GHGIGRQTTYEFAKR
EGGSIPVTLTFQEAT
YVKAGLWTPEAVIEH
HGVAALFTAPTAIRA
KDGFRFFTNFESRKG
VHRFSHGTMPLRNIF
LDCSKLETLGIGQRT
IKWLRRLTSLPIVAK
LQSFRDHTFLYEKLY
VTGIRVWTDDFGVRR
PGLLLMDTTFRDAHQ
GLLLMDTTFRDAHQS
SGLRAIDTTQLFSLP
GLRAIDTTQLFSLPK
SQRAKLQTENGELSR
TTCSRQFTSSSSMKG
TTCSRQFTSSSSMKG
PASSRAQTLPTSVVT
TEGDGVYTLNNEKQW
TTMGDRFTDEEVDEL
TTMGDRFTDEEVDEL
MLADRKGTEELYAIK
EKRGKNNTVGLIQLN
AEFRCSATGSPTPTL
GIAMGSGTAVAKTAS
SSGSGPFTDVRAAVY
ITRKMAATAATCCQL
ETITNAETAKEWFLQ
DEHGIDPTGTYHGDS
RQAKQESTEYRRQVQ
ELEEELKTVTNNLKS
VEKEKHATENKVKNL
LEEAGGATSVQIEMN
KAGDLRDTGIFLDLM
VEKEKHATENKVKNL
LEGDLKLTQESIMDL
LEEAGGATSVQIEMN
KAVENSSTAIGIRCK
KRKLDGETTDLQDQI
DMRQRHATALEELSE
MIDKLTLTFNRTRQA
NEWAAQTTDGKLPEV
CFKCEEWTIAVPGPP
RREIGEATEHLTQLE
DIPGLTDTTVPRRLG
QSKRGILTLKYPIEH
QSKRGILTLKYPIEH
RNFILDQTNVSAAAQ
VEQMFALTPMDLAGN
PGEDAVPTGPDCQAK
KKHEAFETDFTVHKD
IGPPSEPTHLAVEDV
LSAERAVTGYKDPYS
LHQFLRGTSSMSSLH
YEELLRKTKDELLHW
TSEKCSLTWSPPLQD
RTAMSIKTKLTSGEA
RQRPGASTDSSTQGA
TPIPSDSTRRKGGRR
QIGMFCFTGLKPEQV
SADAYKITPGARGAF
EGANGPTTPEADKIF
KHLQLNETSTANHIH
AGEARQATLEGLQEV
RAQIFANTVDNARIV
EKETAVSTEDDSHHK
LSGERCDTCSQQHQV
AEAQDTATRVQSQLQ
PATCKQITSADAVRN
VLGQLGITKVFSNGA
EYEMKLHTEAQIQEE
AQIQEEGTVVELTGR
EAFTLKATVLNYLPK
TVSWERSTTPDITGY
PPTDLRFTNIGPDTM
GEPSPEGTTGQSYNQ
GQLKPFETLLSQNQG
GARVAVVTYNNEVTT
WDNLGALTQKRREAL
MLTVVKCTQNLHSYF
DVFSDTTTPIKLLAV
PRSDVMYTDWKKDKC
EVFTLKATVLNYLPK
GLKAHEPTYFTVDCA
VLDPDSVTPTYSAMC
GNPFELDTQQGPQVD
IGDGIKCTDLDECSN
LGMEHCDTLNVSLQM
YVECSALTQKGLKNV
SLPARHQTHGSLLRL
GLRKIKETVDQVEEL
SIATIGSTCDLNLKI
IYNMDPSTSVPCARD
MLTVVKCTQNLHSYF
HPDHFNCTHCGKELT
SSSPTRETDPLGKPR
PHGSYTPTGTRQKVF
NWEIKMVTVEFADEV
NEFKELVTQQLPHLL
PADYLESTEEFIRRR
GTHSVKITGWGEETL
PKHPESNTAGMDIFA
YPSDGVATEKAVELA
GGNLCRCTGYRPIID
YFARHKGTYFTHEAK
VITDGHVTGSPCGGI
QKSDDKVTLEERLDK
EEEIQKQTQAMQELH
LPWGYKHTLNQIDEV
[truncated: 1,981 more rows]

## Sheet: reverse_dehydrated_T
KDPLPGNTYLRGWGT
RIQLNSFTQVPITIR
IWVNSDDTSSEKILS
QHAPHLSTQLKSSHE
ADEAAPTTAAAATVA
RLSELDCTLSQLQRR
CHGPSSITSPNREWA
KDPLPGNTYLRGWGT
QHAPCLSTQVKSSHE
AHTADLGTQIKPGCF
KVPIKHKTAHSQALP
EQEQSPITIQKQSKG
DPLMKVFTAYPDDVT
STETKSVTASAEDDG
DLRVLEPTGQFCPEA
QSSEGTETPPQATAK
GEADRPGTYEEPHTR
PKCHYLGTAMVCDAW
NYLEDAMTPKPATTW
ITPAPSGTASCRLTA
DHASDFGTVSRAPIG
CAELLPSTSCKKLNT
LMAYLVPTQRGRKSA
DRLKRFQTGIICALL
TYLDVEVTPNGRSDL
IKKVTKETNNTVTVT
KFLEQIATSNGIFTA
KFLEQIATSNGIFTV
KFLEQIATSNGIFTS
KFLEQIATSNGIFTS
DVIDTDKTERPAPGK
PKVVNYTTTFYWPQH
QLAYRCETEAVTNEL
EGTDTRVTFSGGASS
EGHDARVTFSGGASS
KDEETQYTLEKIRRE
CTTDPNITVEKTVGN
LALDLLGTLRCDRVQ
CTTDPNITVEKIVGN
CTTDPNITVEKIVGN
IKNENEWTALSRCKR
KQAGSVSTQEKSLGH
FSVTHQPTARAAPGS
RNNEITATLIKDRLE
DKYWVIHTEKKINAV
LYKSYDSTFTGQSHR
LRCDRVQTADNYNEI
QAWCFGITFLLLFFK
LRCDRVQTADNYNEI
RTTTKQITQMSNSSD
QAWCFGITFLLLFFK
LRCDRVQTADNYNEI
AADVEEVTAYTVFGF
EMEILLETPGMRTLQ
TQLEGLKTQYLAEAE
IQLQQVKTQYLAEAE
LQLEQFKTQYLAEAE
LQLEQIKTQYLAEAE
LQLEQFKTQYLAEAE
VQLEQYKTQYLAEAE
GELLRRYTAIEQELR
GELLRRYTAIEQELR
GELLSRYTAIEQELR
GELLSRYTAIEQELR
GELLRRYTAIEQELR
SLGKGCITTKYDGFI
KSSPSNDTSAKTASE
CNVQDTVTMKKVDIN
GELLKRYTAIEIDLA
QIIQDELTGKGPSQD
QIIQDELTGKNANAN
DLFADAATVRVIKGE
EEADTSDTAFAKVEF
NRLIDEPTTGFVFRV
LLTRKSHTDVLPLSD
PGDGELLTQTCHIKN
PEAPDLGTIRGITGN
FKKLCDVTEQRHMMS
FKKLCDVTEQRHMCS
FHLQEEVTSGPFLPR
RHMCSAVTSRHSIWP
KKYSPIQTARKMHNL
VADPEPETGLFRGQS
PAPGSVSTQRTAQPP
RPGSGFPTYIYPDIN
RPGSGFPTYIYPDIN
GRTEVTPTPEPEHVR
AGVEVMETAKLVEVQ
DRAMGACTLLPSVPK
SGLPNQATCRYMSGN
LIQYQEPTARQLCQV
PGGPKDNTGSARAGG
ATCGALETWRGDKSH
PKPHGGPTSLGPGGG
GGLATLVTAGHKKLD
QSLGPGRTVVKSADS
GLAQLESTLGRHFGV
AKEEYDGTESSEEFG
EQPDGVKTGTGHAEI
SILRNLNTYTPREID
KCSLYSPTQSVGGAV
KEASGVTTFVRCGLS
RLEAGMVTGNSEKDF
LSAAQQMTFGKFNEI
MPSDTVFTCKDKSKK
LEKCTAGTVSGGYII
WPHQLCQTCDLRNKM
LIAEEPDTGNLKEGF
FNIEDTLTDAKAQLE
FNIEDTLTDAKAQLE
FNIEDTLTDAKAQLE
TPINSNVTEDIYLQH
LKTTQQATLPKSERG
TSKSGPVTFEQVPSN
EKLVNSVTLKVNKSE
KPADVEVTLGSSAIQ
KLEGKTLTQTSGESG
DRFYEAVTLGTLAVR
EIQHLLPTFIRWAER
GVKFNIETTRVTTST
GVKFNIETTRVTTST
QVTVATVTERPESVG
ETELQLRTINTDDIV
GVCFMNSTIKGPYSA
AFNSADGTDLYFKQG
GVCFMNSTIKLPYSA
HEALSSATCKIPDVE
LSNLLANTAALKVNN
PRPAFVGTLKDLMWH
PRPAFVGTLKDLMWH
PRPAFVGTLKDLMWH
CKCSSACTCSVGAAA
ANRAAADTLDAFKSR
AAHAESLTLRGPVFF
VHQTQPATARHGPSS
ESEPKYKTMEEELTI
DEEKPSPTKEKSAKS
DTLPIALTNKFICNC
VWEEGVVTPQRDGQG
SGGNEVETVLFDAGK
VWLKHRQTGLASHAV
QPIQHPATNCRVWKD
QDQSPNQTGHHAQGG
KPAEEVPTLFEYEEP
QWHACLSTMEVHKAQ
GNVDAEVTQRLALEH
DPLMGKATDYVGFYA
DPLMGKATDYVGFYA
PGVSGPMTSRHHTYQ
EMYANDLTIKLTAGK
VSNSLTVTHRNFPPQ
APSSTSPTGKSFPKL
KAMMYGMTSNDRLAQ
KAMMYGMTSNDRLAQ
QHGELPATEKPEVRD
QDAFDEATGMLDNQG
NNSAIDLTAMQPRGS
APDIHIATVRTPLYL
NELNENVTPINKLKN
LAYDLLPTAPFHQRV
LQLPTVLTMGKASIA
RQRLGDATAMHVYLG
FNTRSRYTHEPVGVT
HKLAEAATIRKSPNI
LKEVEDETLREGLTA
SDDLLLDTEKGFAGT
ATSNGIFTSSMKLGR
GYLSALATVAAKSLQ
QDYCNDHTQCCKDLE
YLRADWFTLISAGGA
YLRADWFTLISAGGA
TGTAPPATPLSITSV
WERSHIGTDIWIAPR
ITLLALWTEKATPII
ALFTEECTARIQSEP
RINQSAQTYGTRSGG
YLRADWFTLISAGGA
HATEGPTTPSKWFDL
QEKVDDSTLKLWTPV
STQSNFETVLRMSHT
LHDEWDNTLNKCFEG
KDAIPGNTWLRGWGT
EFLHVISTRGQQTNS
EFLHVISTRGQQTNP
EFLHVISTRGQQTNP
TELLEEETKQRLCHV
IFALPYGTAKSALAS
DNCQGTSTFRYGPKC
AVRKSHGTLQQKLEP
VSKTIYKTAGDGGES
DQLKQRVTALDQALN
SFTQVPITIRNEEGE
LGADHGETVVQGATS
NETVTSATETRSVNG
VHFFNGPTSCNVVVW
LDHTVDATGRLKKLV
STVAFTTTGQSPEQR
STVAYTTTGQSPEQR
KFTMTAETQKAGEAQ
GNCEIFPTARFDELC
ELSKLNNTVTKLEEE
HVMVASTTTKCGATI
QNSCRGNTLATYCYG
FQCNHQKTACEDLDK
ANFKSEDTGLRNEGA
KVDRIILTGRGGEST
GRSTLAPTGLRLGSP
LAGLPLSTLRNFSVD
LDMISEQTLKLDGEL
RIKSILLTGMGSGTG
RIKSILLTGMGSGTG
RIKSILLTGMGSGTG
VAHILGITGCSNGIT
RASEKPKTEDVAEIN
KETVSPKTETKIPKD
GESEPFSTIKETTEY
AAKGEQATGEDSCAG
QHARSVLTLGNAHNF
QHARSVLTLGNAHNF
RIKSILLTGMGSGTG
RVKSILLTGMGSGTG
RIKSILLTGMGSGTG
RIKSLLLTGMGSGTG
PPPHAPPTARRPARN
EYADVLSTEKDPLVH
RIKSILLTGMGSGTG
RIKSILLTGMGSGTG
VVEETVKTLNDTTVY
RHSLSPSTSAAPNAI
KWDITEMTNKLHRLN
DRMVVCDTLTGWQEF
RAEGIGSTEYKYVDN
GVDEFNETADGGAQE
VTVTKVETYEHFGYE
NEGIMVKTAVDIFDV
VVFNPTSTLEPEQEE
VEVVFNPTSTLEPEQ
QTLDAIETINKTVKA
DREQPEGTVQQRYYN
EAIEKMKTLVMSSVE
KVVDKLATAAKKWEP
MEDGSASTYYRLLES
IIPSCTSTLEKIKAE
LREMLLSTFGSGTGG
LREMLLSTFGSGTGG
LREMLLSTFGSGTGG
LREMLLSTFGSGTGG
LREMLLSTFGSGTGG
VLYTVKQTGDSPTYT
YKGKFEGTLSNLAEV
KKRLTAATAEHQLTA
GELLKRYTAIEVDLA
PLHLDVCTERMNQLS
GNDCVLATTEEDDCM
SELLKRYTAIEVDLA
VVFENEATTRRNIEV
GELLQRYTAIEVDLS
VVFENEATTRKNIEE
GELLRRYTAIEVDLS
KKRLTAATAEHQLTA
KKRLTAATAEHQLTA
VTVAGVTTEKPLGKL
GFHMIAGTLKYMSNK
GFHMIAGTLKYCGYK
AGAKEMTTFVGTSEV
EILSDEDTGLGKMSA
EDQLRGITDQYNAAE
VANLQAETPAYKKSN
KAIAYIRTSSPESLE
KFGVPKITFSKEKEQ
EENDEPLTQRIPLLP
VLREGDATFAVVSPT
ETELQSQTERTSDEL
VIEQIEPTAPKAESL
NCFMFPMTSFRRLCS
GGFIKPATQETFEIV
LGKGCITTKYDGFIQ
TPFACPTTGNVKALF
PGPVVFDTARYQDGY
DKQINWLTEASKKFL
TCDKVAETYQKLVLY
RYSDPKLTNPLRYRN
YLGRDNPTLYPRLTV
RLLARVETLSASEYD
SAYLSRSTSPRLASG
DLHLENLTEPLDKPI
GFSLTAETSRVMGYN
TGMQLSITAQDLPQD
FEEIQEPTFEIKIKS
RGGPRSFTNETHKLK
SGANGTKTSEENGGK
HLFPAESTIEFYRIS
YEEQMKTTLGLDYAL
QGGVDWVTFSINKYE
QGGVDWVTFSINKYE
YFSVLKDTLDLADMS
CLLSNFTTEKELGEP
ANKKMQFTLGELQHN
PCGLFAETFEKTANA
PHLGLLNTLERQCSD
QGYRFACTLTVYVKK
LTRAPLTTNVQLHGS
GVPDINNTIQSLTAD
KTGSKAITGLNNILD
KTGSKAITGLNNILD
HEAHGGSTLTKGCKE
NKKDYDGTATPRRPA
ADSGQGVTQSQIREF
TKKDPNLTFGKLCHC
KNAVLEETQLVYSSQ
AQDLPQDTGLKPDYL
LAGPQTPTHGRSLLR
QDQNPNPTQIQSKGE
VEVQNCHTGKGIVEL
DQCPSTLTSGKLPIM
NKLYDTLTYTKRSDA
EEADVQATYKDEPVP
PVDIVKVTLNVQDEG
TIDHIQVTDKCPEQC
GKMAYYLTEALYAPI
GGTGDGRTFDGGQIM
GRFPISTTLGFQKLD
KQQQCTTTPPLRLAR
AMAVQEPTYKKTCAH
RDIQLPSTGMIKVGN
PVEAPAYTGFGLVPM
PVEAPAYTGFGLVPM
KVDINNSTLINKLSD
WLNIIVETGKDVAFE
RSLASPKTARPSFLL
DRNIFHVTIKDESSS
QGPESKWTGLGILPM
QGPPSKWTGLGLIPM
LHMLHRETGQNLKRN
KEMDDWNTIIGHEMP
KEMDDWNTIIGHEMP
KEMDDWNTIIGHEMP
KEMDDWNTIIGHEMP
AKIVELSTIHRPRVQ
AKIVELSTIHRPRVQ
CPQTESTTVSSSSKM
ATSNGIFTAAMKLGR
LEHENFETSKVLDEM
GDASLELTEAGEQRK
GSPAGCATKQRLDIR
EADISALTASKQNLE
AMRINSPTPEQGGLY
LVATEVATKYTQLKV
QKLGDMLTLLQSVIR
EIITAARTGDAVAAA
PIGQSSDTGEKLLIV
SGDSTFSTNPSISPS
RPYPVLNTQFEILDV
DHSYAVDTVPGKAEL
ATIAHVTTMLGEVIG
RAAIDEVTENGESII
GFKSKNETGDLELML
RAAIDEVTENGESII
RAAIDEVTENGESII
RPYPVLNTQFETLDV
RPYPVLNTQFETLDV
LHSDGHYTGASDIAH
RPYPVLNTQFETLDV
RPYPVLNTQFETLDV
RPYPVLNTQFETLDV
RPYPVLNTQFETLDV
IGSYEGETNERITVI
HEAHGGPTLTKSCRE
IDEAVGRTQSSTLVV
ADIFPEATAYTKTLA
PLAGPSPTQGHSGRG
GGVQGRLTSIEEEHN
MLSTYRVTDDMSCSI
EPWHEVWTDKGIIYS
IRTPSLPTSSAQAGS
VTWGGNETNMDCYVR
EHPWPLETWTAQAGS
RMENMLDTGLSKVNE
EPLVSVQTQKPYDMK
PSPSPHETVSGYMEA
DAFRIETTVENNYTV
VERAENATNVVQSTV
GAAKANVTFHTPKGL
RSPDCGETVPVQFPS
EQGPALGTQRYSTEP
AFDAQEKTQAKQVVD
LETLQVETGKLEETN
GSPRRSTTPSGDQIE
AGLMFDLTSHRAAAM
SHRTTTETATNGRGE
RLEGGYSTVKDGLFR
YYCDGHFTYTKGDFT
CTSQAKWTNAFGAGT
NGCLGCVTGKYSPAL
GATEKNPTGAATPSS
EPDLIQVTLLGEGAD
PLYSVTCTGDKNDKC
GTDVITLTQDQKNPI
LGQKKTVTGDVPDVY
ALCGAVRTQVDEDEL
ARNTAICTYIGADRS
QKAEVAATYERSFSL
DPDQMFETGTLHALI
KSFEQDATASKGFSS
FCKVHTNTELAKAFD
FKKVHTNTELAKAFE
KLGADRPTDAMDGVC
GEVFDEYTGTDKNKS
VAPEHLFTLMAMDEI
APARRQPTPSSTPSR
LKLSPQITLDKAIVP
DPMPVPATQLRSKAS
SQTANYETMVEVFKR
KPTGEEETAAGEAKK
LFLSHVLTSKGLGSE
GELLRRYTAIEIDLG
IFHAFLETQKLLYEF
PASTSNETMXXXXXX
GELLKRYTAIEIDLA
GELLKRYTAIEIDLA
LRKADFVTNEPNSTL
TVNVPAFTVVMGPKL
GELLRRYTAIEIDLG
GELLRRYTAIEIDLG
GELLRRYTAIEIDLG
TVNVPAFTVVMGPKL
GEVLKRYTAIEIDLA
GELLKRYTAIEIDLS
GELLRRYTAIEIDLG
GELLRRYTAIEIDLG
KTTIESSTDVAADSM
TAGDNSITAKGRGDV
QAGFRAETEALTDEL
ELHLQDITELLKEMR
TGLFNSATCRYNGKD
DILPFEETGLKKHLR
LKNLNEETIGNKLFI
GDNTGDGTVAVVQRQ
GDNTGDGTVAVVQRQ
VEEEDELTLAALQKA
CPHGAFSTVDVQRLV
RSPQCGETVAVKFPS
STPHIAVTNDFDAKT
LISTVAFTTTGQSPE
LISTVAYTTTGQSPE
RVQSTSATTMXXXXX
SIIADEDTGLGKMAK
ALRQTACTATNCKRK
ILREGEPTFAVYSPT
VNSEESVTERYSVVP
XXXXXCPTLTLLVEE
PDQAWSETYVDFTTK
FKNSEEVTSFGAYQR
ARTAEDATGVLEAQA
KRKVEEATELCGVSD
PMASYLGTSEFDPTK
NLEHVMSTERHGRMV
TPCNAEDTRDECDFD
GPPAGANTNRFFIDW
KSATVFMTMDRSLQI
TAAVQSATVEESHAL
FAWPEDPTDKADPQT
SKVIEDVTESPVCIS
KTKLFQSTLDRQQEV
STRSQLPTPTAPQSH
ATLKQRQTQEDELIA
EEQASSGTLRLSISL
VKTSPYVTFLRLLLE
GFDHPILTYFRNSLD
XXXDDEDTKQKKTDV
SANGATVTGDKKFVP
RTGAVHGTWGAGRAA
ALFPNALTNLEQRLE
EAMMAADTIAKKAKE
EAMMAADTIAKKAKE
EAMMAADTIAKKAKE
EAMMAADTIAKKAKE
EAMMAADTIAKKAKE
EAMMAADTIAKKAKE
EAMMAADTIAKKAKE
EAMMAADTIAKKAKE
RSYRRIFTSMDYGHS
CAELLSSTSCKRLNG
KAAVHLPTFGKKTMC
KYFAEEVTDGLAVVG
QARSSAPTSQTSASV
KAAVHLPTFGKKTAL
KAAVHLPTFGKKTTI
KQLNQVNTLDKGYDD
HHLIQFFTCKESATS
VRFLELVTVQKEQSM
IHPNLITTHVPKSNR
AFEQEKDTVERRVPT
GALDKPITVQTTIIP
PPGELDHTAHPYGAA
KLIGGLATLVTAGHK
DTPAEPCTGERLNRI
RQLRNGMTGVSEDAA
VLRRVESTGAGIEYL
AQDQSLLTHVQEQVK
RLMSRDYTDDFVVRC
MTIKENGTLLGGDCA
KQQAPAPTVTSPCPE
PQSDDYGTTLDRIAS
KLTTIMETHKQAQQM
SRLVDQETPVYGPTV
AEVAGVATAETPDST
KSDFMQQTLEPVTLA
CFDSPLTTLKNCSLD
SIVEWFKTGIQNGCQ
KSDFMQQTLEPVTLA
RQNESLWTERMAAKR
ARWRNFITQLAEEFR
LAVVTDQTSSFGGQA
WIDDIKSTGQLKVSS
QLMAEPETGEESVHV
ETNIDGVTAQKYHGY
LARIAAETDDRLRAE
DAVLEEKTAVEESKE
VDAACGLTIHARSGR
NVVDGIATVLRIIMK
RQNESLWTERMAAKR
DFWMHAVTMRNQTLT
GGPNHSATLIIGGIA
RQNESLWTERMAAKR
AQLGADFTEQKTLLT
QIHVATTTTRQATQE
RQDEEITTQKYKRPE
VPHALDPTFPGNIHP
PKDVICGTPELGPGF
PGFARVRTPDCGETV
EAAVDLETFDLSRPL
SELKRKKTVSGGGQT
AKLSVYSTDSEKPFV
NWPRRYYTLTNGDRD
DSPVDNATADMKAIV
PSLRRRQTEYEFIKK
TTRGRAYTQLFLQKY
IVGIQSPTLGKKALK
SKEQQQPTIQKISWK
KRGVVRFTNNGTHHY
GLYHYRGTFQTASKK
DRFYGGYTGQKHDFV
SSGFPAWTIRYLSVD
EETDFTVTQVEGRTD
NSEQLEYTQAKLKVN
LTASIPGTQRMYFER
IKLQSPGTLLGKIAH
YIFQAEDTGWKLEGA
VQLEEYKTQYWSEAE
VQLEEYKTQYWSEAE
IQLEEYKTQYWSEAE
VQLEEYKTQYWSEAE
GKISSSSTFQRISTT
SDRIVEWTSRLNCKQ
TKEYAGSTEECVGKR
DAVVMGETARTDAGL
LQQLEYETSFRRTVA
GGSITSSTFVRDGKK
DGELSPGTIQPGKLK
IVAVGDATQEKRTTR
SLATKTLTEIVHDSQ
EDCTQPLTQVGLAFP
KEVCAAATEKNFGRI
VIVHFDHTATGLFNS
KKKKKKTTDSDGDGP
TPSQYYPTHGASGTV
GRHELGRTWAFISAI
WNKSWYHTGDTGLSA
YEALDFNTLCHENQR
KANEVEATLRQIMRN
KANEVEATLRQIMRN
LPKQSPHTNISLKAV
KANEVEATLRQIMRN
KANEVEATLRQIMRN
VLPMSVDTDSRLINR
KNGEQTITLKLNDHA
VFSSEVTTTRATRTG
NALIFAATARASLTR
GNKHDDFTIEAKSPG
KLRIFDVTMPISRDS
FMAGAAETGKEDITL
NNDRDFVTYYRGIFV
TLISEEDTGLGKMAK
SFPLYHYTDQPERTF
MKNLFESTGSKAITG
YDPAEGCTYRKEEYS
RNAIYSGTTTRSDAG
AKEVPELTGRFLDAC
SKVVPDMTLSQKNQL
ADTPYFITCKPITRF
IKALANHTAPEECGE
IDEYKKGTFIDIGVL
ATSNGIFTASMKLGR
SRGDATQTLTFDHQQ
SHVSNPDTDEEVHSH
HMKALFTTVSGQRWL
AYTDKLETESKEMIT
ATSNGIFTASMKLGR
SAVQQVDTYVKFIHG
ERTNPDLTGYLHDKS
RNFLAPSTAARDKLG
MEHLNEPTNKYIIKV
FHTIGVDTQKSWRLD
LDEPLLQTIQKMAEE
RQNTSESTLRFREER
FLDKIYPTADFSSPQ
IDLGDDVTHKFPGME
ATSNGIFTASMKLGR
LRHLSADTESRVSTF
NLPNEEGTIDMHQRL
QKCEEASTVQKHFDT
ARPIEAPTPPVLEVK
NMKAQMLTDLMNTIS
EAPLDEKTEQNAVEA
VPGVDEETEPNEKHE
DLPFHARTMNEVVQR
DIEISAQTSSSLTRK
QFEKQQETFEFSFGL
KTVAEYVTPPLALYF
WTAIRNGTGLEKFAD
DKFSQISTSKGAESL
FLGRPASTPVFLISK
LLSLKSFTGDEIDEI
HQAFRPPTEREKQYM
LIDGELVTLKTRNQL
ILFNDFITGSKVQWL
PPKTSISTGKLFAQM
NRFELSITPFDELVQ
YFTNNPNTVAQRKAP
YPGRSPNTNMRKRLF
PSNGDVQTVKTVQIN
HMMMVGVTYSRTVMF
EEYGGYGTSYAGPRM
VTAPGIITVGKQDAK
DYFGYVQTIQRSEHN
DYFGYVQTIQRSEHN
GTYHVVCTQGRKPFT
DYFGYVQTIQRSEHN
GPRTQDVTHRTITST
AGMPRNATGISKECL
LALIRGPTGVVIHPC
VVRLRGPTGAEIQEV
IGQTLRTTSSGSGLT
KDTSTDTTPQSPLKK
GAGEMGPTVPLPPLR
RQDFHGVTHQLKQAT
HQIFSESTSKSAQPL
GLDRFYLTATTGVPL
SEQPKVITIETRRPA
DVPRGAATPPQKALL
GIHHPPPTYKGEKIL
IAHVKNGTQSSIQEA
WNNQRTATGGLAAHQ
KEEEEGATGQGESIG
RNLIAGLTAAVLNAS
QKAEVAETFEKGFTL
NVDQLHATLQRYKKI
ETRESGPTGPDPELS
LRYPVAATYREWDRG
PHCEYCETVGKKITT
DEEEDEETDQKGPSD
RALLQDATQQETKGK
QPEQSEPTAAAKGEQ
RLIDEPTTGFVFRVN
GFRGYLQTGTLLLSP
IPKECTLTMEQRVNV
KPQEYTMTQRLSAGQ
LITEMDSTCKHHIES
LKVPDYYTGQKCYCE
AENQVSATDTTKKPI
TPSLDNRTGLLVIVA
HEKIDELTVTDLERQ
TYHKVHCTVSKGALC
TYHKVHCTVSKGDPC
GPAGRAGTPGAPGSP
QREKESLTCIDAHFT
GELLSRYTAIEQELR
ERRLEDMTIYNKDGA
DKKCCYYTLENERLR
TKDSCIATANGMTEC
IDPKNFYTVWRADFE
DEALDKETAPMEADR
RKKVMNGTPEIGPGY
TKDSCIATANGMTEC
RGSCFPRTDLRGTAP
SVNLKQRTEEQLLEQ
KSANDMATMRASQES
GSSTSLLTPPARLGL
KLHDTSTTMKKGSNI
VPDIVGGTAIQAELL
RKKNQFITPQKQYAR
SGQHRQQTGSPVPRG
YGRHMDSTHSVAELR
KNPTGAATPSSFVNG
QSCDVTFTQPVRARV
RKLSHCETELANWEK
VPDIVGGTAIQAELL
RFQVFGATFERQGYP
AVRLGFDTEIVVDSG
TKGDDYCTAEHPDCK
LSVAAAATPVVSFAV
LHAWKPHTVFEKLFA
CRVFNPTTNRLTTML
HTSLQNLTELLQSTK
VLLLILATLGSVGSA
KFLEQIATSNGIFTA
KFLEQIATSNGIFTA
KFLEQIATSNGIFTA
LEKAEDETYCVGVLH
LKQFEFPTLAPRWPY
SWGSLSGTLKVGIVK
ESRAVTLTLNDTCGK
SVGMYDGTAQRSGMY
CGDDAIDTVDNGSDV
WQKKDNLTYVGDGET
KSMGACFTHENLIPQ
WQKKDNLTYVGDGET
RRQSGRLTLGRSCHY
LLTIKVATAASAETG
NLQRQYGTNLYGIAK
TFGENEKTEESRLLS
TKFPCNITVTRGLDV
PFVSPGKTSAXXXXX
GPPGAAGTAGDNGRA
KITRQIPTQGNAPVA
RCVFADPTLVRAVDV
AECGQYPTWRLNKQC
ITIENSQTALKPMPA
PLSLPSQTMVVDGSS
GEEMVFRTLTNVDTD
RAACHLPTQDDKAKA
VKSQIMTTAMRSTIT
IFVGDVATDVAQRKE
GYCQVGSTDVAPEVQ
CPQCDESTGKTPEGY
GIENSCATDGNDGRP
KEVFSKDTAKPFWCE
KEVFSKDTAKPFWCE
CRCAEGSTGMSGRED
SKATCIFTVDAGPRV
CVCRNEPTLIYPDQC
TKRFPTITAAKEAEL
YYQDEVATFRQGALK
DELAVEVTDRRGQPD
KIRQLEPTDAVVSFG
KEVFSKDTAKPFWCE
KPVSSGGTIKTVTPP
KGMPPGYTDKTRKEV
EKLQQETTAEKQQML
TIVQFELTCKTGQAI
NCSVTCPTRCYEMQA
VPINCSVTCPTRCYE
NIATGDATLFREPRF
DRPNLCDTAGLAKAK
VEHVVADTYPMHSRD
LHNDSGGTVIKYGLE
STITKLQTYFQIGQK
HEVAAEPTWPGAKVY
MGLLLLGTQRHLQTG
LTGMGSGTGGGLSHT
AKIVLKITLDDTEIA
TASTTTLTAPKSTIS
LDSDGHYTGTPDIGH
RPVYNGGTAENYYVN
LTGMGSGTGGGLSHT
CTTVGSMTASVLHNL
RPVYKGGTAENYYVS
LTGMGSGTGGGLSHT
CTTVGSMTASVLHNL
TRLIDQETPQYDAAG
KEEYSSDTYELLLRI
LRKADFVTNTPNMAV
VPGKEPETLPTTENP
AKSENEKTQTADNPV
SALLKVVTLSADGVA
ELLAIKATYEALEAA
PTTAAAATVAAPVDA
TETPPQATAKAAADE
KEEYSSDTYELLLRI
RKKKKKPTENSPSPT
ILAMSHTTHCRGCVS
SKTRIDMTCDGDVYL
GRILSTDTESKHKME
SGSPEPETAEVVVTA
KKAESLPTSSKKADK
VYAEVPETEKLKEED
TRTTKTSTEYSYGES
NESAPVPTLLPDEKA
VTARKEGTAVEALYR
APEFCANTIEAVSLQ
AWAEAIATTNSLMCV
APEFCANTIEAVSLQ
AWAEAIATTNSLMCV
LDSDGHYTGTPDIGH
LTGMGSGTGGGLSHT
CTTVGSMTASVLHNL
FKCPLYATEGKAKEI
XXEKVTVTQDSNAAP
TKRGDATTEEFKEGL
LPTFGKKTALSHAAG
KEEYSSDTYELLLRI
LTGMGSGTGGGLSHT
LGPDCIKTYAEFDGN
CTTVGSMTASVLHNL
GGALAAKTGQFFDDV
TVYLPCNTQSAITIA
TGGKPTTTLDFVPGD
EHRVTDLTPVVVDPA
VTDINEDTWRREEDE
QFFDDASTMGQDPMQ
TAKGAKLTGSPGSPA
LTGMGSGTGGGLSHT
APEFCANTIEAVSLQ
AWAEAIATTNSLMCV
APEFCANTIEAVSLQ
AWAEAIATTNSLMCV
HKVSALVTAVRGPEP
LTGMGSGTGGGLSHT
CTTVGSMTASVLHNL
HEAHEGETCERCMAT
QIVIPTDTAEREDSQ
KKDKDKKTQQAGSQQ
AWAEAIATTNSLMCV
SYRLTTKTGIEGLHN
PELTVDFTEKKFEAK
FGPAGGFTRRYSSVR
DSLEHSFTKRSAVAF
PAPCPPCTHTKDCSK
DAVSVQLTQCQKKIN
VQCIVEGTSPNVTPF
TKEPGLGTNQAPVTV
SRALVTATTTGDGAE
DIVASFFTGFDEAPD
KPSKAPATHHHPSES
KELFSDWTGPEPHVK
RTQGLGVTYKGAEVN
VREKAQPTILPGLDA
TKEPGLGTNQAPVTV
SINIFVATEKMKQFF
LDSKRPVTMIIPECK
PLDTHTVTCTFREGS
VCTKAFETVENVLKV
LRPDNTITQLETRDI
SGETNICTHGIPCPA
IHGNEPDTSYMIPYE
NKLKFLETSLSRSEK
LMFKMNGTGSAETGA
LMFKMNGTGSAETGA
NKIKFLETSLSRSEK
NKLKFLETSLSRAEK
NKLKFLETSLSRAEK
HGITNELTDKLWFPA
ASKDADETGDPEAQE
LYNLADLTQKCVVQI
FTVKRVKTIENEHAR
MRMSDDGTVRATFPS
RGGESTVTVRPHSPI
MSRVVLVTEALGGFY
VSAENLCTLEAMDEA
YRSQSALTPVVYHTG
LLQVRESTEILEQEA
LLQVRESTEILEQEA
LEPGNEMTPIHLNRD
QDAEGTFTIRQGHKM
LMIDNNLTKRDYQPH
SVYESLSTMEDGSQS
EAAFDGLTKEAKSGI
AITGADKTAQRQADN
RGRPRKPTPVESPEK
RYGSIVSTPHIKQKV
LEQQAKKTQEEIQKL
LQLKKDSTDTKQEIS
NAIYSGTTTRSDAGL
TDPSNPGTHKLVWDM
DALCEAITKINRFAA
KNKDIAETLGLGALH
DAGSFGNTMKALFEL
TDPSNPGTHKLVWDM
VFSYGRETLIKMLYD
YKKEFEGTLHRKVFT
GFKEQGATDWVNFKI
VFSYGRETLIKMLYD
VFSYGRETLIKMLYD
VFSYGRETLIKMLYD
SRLSEDTTEFSLGGI
HLLWLEETNDQRSSL
GISDLIGTDRHRPLF
QSLSLNKTALFSALE
RVPFYVVTYPPMXXX
MGEKRDDTAFTSYFL
EKAKSLRTASLDTVV
HGPRGTSTVRVWWPS
YTGSRIYTEVPNVGC
GPSALVITGKPLAVN
PSSVELSTPTPAPAE
AHSYIVYTVLGHLRY
HNNLDEETVEKLDAP
RLPSVTATPRDQAQA
LAKDTTDTHADVHLL
KGKQIIFTGGMGIPK
SYVIAEETGAKALVE
LNHLISTTCRATDLD
ELDIRALTAADVDAR
DHRGYLNTFIRDEDK
RGFGAFWTGGRRCIT
IEKPVGVTLQKYPIG
RGEYTATTGAKLMDY
VGGGDEETGVSAGGP
RLVLDRPTATLEAVH
LFIRDTITGASSCAE
RFKRLKETLEPDVEC
LQGSEDVTMRSVQNT
TDSSLHSTIPQKDTK
EDLILNITQDFGKLT
NIKDETVTVEDDHLI
ARFLGKSTFLDVEVT
RQANSRNTLINVITV
VVDDEERTGQLLVVL
GVSSQESTGGIACIG
FELEADMTTVRVNIP
ELVELPQTGALRLTR
LFSDGDETLQQKWPE
FELEADMTTVRVSIT
ALAIADTTFRRCEEP
RSPADPDTLVLTYLK
DPTIGECTFPMDEQR
AGLNDQVTDEPGPGE
FELEADMTTVRVNIP
KRETLDYTPYNEYVK
IILVNSTTGDGTIDD
FHEIEAMTFERVRIL
HPSCDSVTEDKEMQR
TAGDNTVTVDGDKDV
AIIVVSTTGDGAEID
HADIEAETLIRFKPN
PTNLPPETLLFYHDE
KKLIEGITEIDASIS
KVFTTKGTGGDGVLV
MSLIGPGTHKLIFNE
THGVFRRTTTGTTLD
NRIEDIVTPELDVFV
NYPQYTQTDARYVLC
PKYGEGDTAFKQASA
LKKCNDVTISNIKGK
KSGLGGFTGFKLKGH
LIEYKDETVAALQIA
KLTSQLITAIEDETL
QKEEAEATAEEGEKG
REQELLETLVKVVSA
EEMAQSDTGKENTVG
QIEEKGITNDDSLKK
DDDEKAETLGETYER
ERIKEEPTDPSLGGV
TAKKSEPTGPGQHPE
FGSGGIVTCRKAQNQ
DHNGVAYTCRLHAAF
RQADIQSTVLQINMP
GPQPGRNTQLSQSVP
ERVLDEATNVGHEIL
RLALQLPTCSVGDQV
KDKTVRWTLPGEHVL
QAIREPTTGDDPKFQ
RAGTGTGTGTQTGSG
VEELEAATPRPTLRE
EIEDLDDTDLREIKK
DPGTGCGTPDACSHY
NLPGPEPTGKELEEQ
EIEDLDDTDLREIKK
EKGTMDKTLSSTVII
ANQAPSTTLRLITGN
QANQAPSTTLRLITG
ELRASNATLQDLRLR
TENSPSPTAGDEAKP
GEVFDEYTGQEKNRS
VAKALAGTAYIVQQV
ELKRKKATLEANMEE
NKNERKFTELHELSE
ELKRKKATLEANMEE
NKNERKFTELHELSE
GPGKPPETLSTLGGA
YISGGFETGDNVNTH
RKVLQAVTSRKQGIA
ERYHRTVTGHAAEAE
KGDFIEFTYKGKDKE
DVVQLVLTAKDEMNE
QTSTTLTTERMEAES
VQRQVFMTIVKKAQE
MSLIGSGTHKRILNE
RPGSDNATFVVEAHE
TERLTAVTCLKDGFL
TAGHNDSTLASLVLH
HVWLREETNSYQSSI
EILAKEDTGAGEMAK
SGTVHGDTIVVAFHV
LGSLKGLTAIFDKYP
RRSPVFSTENGRRLK
KGSENQLTAQWNYHD
EGNENVYTDVTLNRE
EPYKYEYTIDRRRDQ
FAEKFEATQDETFDC
RQVHGLITVRTDYGL
TFQMIGPTEFKQRIW
KTGEIASTYQELRSD
LDSAAPKTPKASKTG
SYLTSAQTAMRSPLD
VQKCNSCTFCDKHWV
GGPCHSATLIIGGAA
KQKFAPATGQSESRK
MSLIGSGTHKRILNE
VMNPKLLTGELYVHH
PLSGYHATRAPHHSD
FESLDTATFDKLLGG
ILEMILVTKGVGAGG
KQTINESTSGVRGVA
KQTINESTSGVRGVA
GVLNEQDTNLDHMKL
TQGYAFITGNYGELV
DALQEEPTLVKPEEP
HDIEEEPTHEAHCKQ
SLFLGNGTTLQLQSD
LSNGCGWTNQAKWVL
GRLVNNQTGSAAKLA
CKYSNGVTAQLARLS
SGPELKATNVAAGYG
ETTSTVMTEKGCLLR
GITCIIGTNRATIPP
EVYQDLSTIDTPHHS
KILPLLETCVDRTGF
RDRSFELTFEKKMLQ
MDVNVGDTQAVKLEE
MARIVDPTFLRGAGA
TQGYAFITGNYGELV
RFAEDPETPCLECPD
GLFTDGNTSKVEFVG
QLGAILLTNKGVAHP
ETAEVVVTAMXXXXX
VECPRPDTAEKRLHD
YVYRVSETEVFTHQK
LIMRVMQTALSIQQK
IKELENETYNKPNIK
EADEISPTGRGKFTK
RHLRAAPTNANENTS
RELDDSLTLVKAHDS
KILENEITAPSFTVD
DEDKGYDTSGVIPEK
KYSEDSATQLKESIW
NSEQLDYTNSQLQVG
EEADDLATNEDFDIV
RDRSFELTFEKRMLQ
ASATGFVTVNEVTRC
LISSGDATTAKQHPM
TAYELEGTLDRNLSF
INDKNELTIEKVAET
RVGDWCTTQKPQAKL
GHPSQYSTGRIRTIG
KPFRAPPTGSALEEQ
FPHQLLQTATARQEP
EPTTVSQTHGSPNCG
LYVCGEGTVKMSYEG
YLVTSGPTYITKDTQ
SPPPTRPTVINKFFH
LHNLDGYTPTTLKLT
ATEANTITEQTTFTK
LHNLDGYTPTTLKLT
DYDEQGATDWLALEV
PPRKGFYTVLDMKER
HQTNIIETLKKGGID
VRGSSLLTPDDKRVN
WQIREKFTGVEDIYP
VYETLFGTHDHDPDA
TEKGFAGTPDALLRV
ELELRSLTADDVDKR
KTTGPGATATKASKS
WCHLKTLTVGLEPRK
SSGCCDLTEHFTKVV
VTKLGRQTLASCELY
DYDEQGATDWLALEV
DYDEQGATDWLALEV
VQAEEEETFDNKINF
LHNLDGYTPTTLKLT
GIDAEVLTHKQLLDE
CIQEVGTTGNTQPSK
STDFASSTMLSDAQS
LHNLDGYTPTTLKLT
ENLQIVQTELDKDSK
NEYHVNNTVDKLDQM
GDTGLSATIPEGYVV
QDRAQAATQSDGPRL
VGKERVLTEMEAKVK
RPVYKNGTAENYYVN
LHNLDGYTPTTLKLT
PKDTVEVTAFKGGEC
RQEGEEITIQRKDAL
DEYMHEVTLPQRQED
VREELTLTDAKAIVP
AEFHISSTIDKINQM
ATFDAAATAAKTADK
VFDEYTGTDKNKSIH
MEQRLGETEKELNDW
SQRMALETEYKVRFD
NPHVALWTGARPFSH
VEDVSVDTSYRIGGK
TIKNNPVTAEEEAVP
NIHDNNETKVGEKPK
MYIGPTPTHPRKTIS
QGLISNGTASKGAGT
AEMDDIATSIRYKKG
VVKVEPCTDAAQAPL
FSHISSFTAQLDEVQ
HVKIFYNTGAVVQSK
LVGVEAPTINVFTKG
KLSGEQWTEVTVVEE
QVPTYKVTYTNDHHD
AFGYGTATKNIVCHK
SLRADVETSVRGPIK
KYLDELPTISASEGG
FSLEDDATAKFDYKA
FIANTPGTLTIIREP
HEELGLLTSCVRELV
GLDCYTPTNCMXXXX
RLRQFQPTDIIRVLL
KDLVDSATDLVIAQV
KIADGFSTLVKKGHA
TMSAVQRTAFGVGLS
KLLGLIVTELHGSLA
KIINEPDTAMKVDSL
KPNLTAETLLVPHEE
WLFSGEKTPAASALV
VIEVISETASLKESV
KPLILVMTIDDGKFP
TYKLEVVTCSLEEDR
YDKGSGPTCGIDAKE
HLSISSATEECCQEA
INEHDKYTEGLKDWI
LHFSDRQTLSPDFKN
VRIKEEETEGCLNHK
QDLSTIDTPHHSSQF
YEPTGCLTWTRGKVR
PQLDCHVTEALSTPS
MQGLMKCTGLIERRE
YEPTGCLTWTRGKVR
YEPTGCLTWTRGKVR
LRLIRNQTPGVYSGG
REQGGNTTSIIRTTG
CKVYIDFTGRDIVYF
HKETYVNTDEEAPDM
TQGAGPETYLLSIDQ
VRIKEEETEGCLNHK
VALQFKETARLREQW
NKTDTACTFHTYIEK
DLAELLTTGSANGDK
VLNTQFETLDVNLAG
VRIKEEETEGCLNHK
KLVTSSVTGDVVVED
AQVAQDHTAQRLDTG
DQGLEESTVIAEKDN
LKPVDDVTGAMIYLA
DAIGPYMTSGGSLVT
VLNTQFETLDVNLAG
VLNTQFETLDVNLAG
RHVQEMFTLLAEKNN
DAVNYAHTDDPDTAI
VLNTQFETLDVNLAG
KRAAMALTFDRLRPF
DPGLRTVTDEEDEDD
VLNTQFETLDVNLAG
RYADSGVTDLRVDGS
EQRIHETTAELARTG
LNKWSWETGNVQNHL
LVGGQAITVRGLLKN
AKKYDGSTDGKIMSY
VMNPKLLTGELYVHH
LVGGQAITVKGLLKN
ITSSALNTDEHKIKG
APVVVHPTVGVGEWS
GPYGAEITCRVAEPS
EAELRLNTEDQLKQR
RQHSQATTTIADIVE
KVVANNHTQKRLGLE
LVGGQAITVKGLLKN
CLLRADATLGAISIG
NCGVSQATGLIEKIT
SLLFRRITQASPGPG
RPDKEDLTLLERAAK
VELERLITAADNTVF
HYAVYHATCRLPIKR
LVGGQAITVKGLLKN
LVGGQAITVKGLLKN
LVGGQAITVRGLLKN
LVGGQAITVRGLLKN
PFIHPNTTGGEGRDM
LVGGQAITVKGLLKN
LVGGQAITVKGLLKN
LKPLVAETLSNYADL
LVGGQAITVKGLLKN
NMKGLLSTYQRYLST
GPFRLSTTIGSMTLS
VFCTTHWTQRLAHMV
VLKGMHGTFVEAVQF
GYAWTEHTSAKQRFK
IEEAHYVTKECAGCK
ERQYHSVTSRVDKNR
RAEGQLNTARCVYIG
KQDTTVGTLAGEHAM
TCRSWENTGVLQKDV
PKWSLHVTNKTILGI
CRDVMYHTEKISGKH
GEAPKLLTGDKKWSV
NEASVRFTYEMGEHL
LPPKWALTCKEATVG
EGTDRITTERITLKA
WREELYETQDEKLHL
KSGAPSFTQMRQLLP
DAVEHSVTCKTTSSA
ESVSGVETTMXXXXX
TPTESHSTCRDSEKR
HTDASISTVGKVRFD
YVLPVVATYCKNRDY
HGVMCSFTDGKKWDE
HGVMCSFTEGKKWDE
GRDGVAGTPGTNGMF
LNIGQINTTRSLSDK
LNIGQINTTRSLSDK
QIQESTLTTIPTLLK
DSPKLKFTFSENWQP
NNKNAAQTLDSVKSK
GGIGEYITDQNAPMG
PTYKVTYTNDHHDII
VPGQQVPTYKVTYTN
HTKGSPSTVQATMDQ
LEYQGQATIKNLNDL
CRTGDPSTYFGPPCK
DENLYYGTPCRCQFS
GITGINITAQRSIVE
GRELVQGTEERLWQF
QLIPASGTWKYPATG
KYVFSGETVKFDLYR
IYSGVAGTNVGKPGF
LVGEDEITMLEEASL
TSMGDMETLIQNIVR
ISLELVRTAVMEISD
TVMCLNGTDFKIFDT
ARPFQPVTGLRRFQF
RQEEVTVTIPKSPAE
KNVVLEETQLVYSSQ
NKLSMVVTEEQSETT
LRDLLGGTVRRAQAC
TVSHQAATIRDTLSQ
KDEAVISTCITFLEY
SWAQNLETCKEQLDE
PAYRVTITGDKNDTI
GAKSCDVTFSNKQGV
KGGLTELTQGHYLYK
GITGINITAQRSIVE
PSNAGPRTNDKAHVD
DAFEKATTNDVVKKT
LKSENIDTAIVKAGE
DAFEKATTNDVVKKT
HRGSLAETNGTIEEQ
CIETQDDTGFASILD
AASETLVTFRSKFWE
QIERSTITSRKNYHA
QIERSTITSRKNYHA
QIERSTITSRKNYHA
QIERSTITSRKNYHA
QIERSTITSRKNYHP
QIERSTITSRKNYHA
QIERSTITSRKNYHA
QIERSTITSRKNYHA
QIERSTITSRKNYHA
QIERSTITSRKNYHA
QIERSTITSRKNYHA
QIERSTITSRKNYHA
QIERSTITSRKNYHA
YKDLTWHTQLLWQRK
AGDGGESTIKEVTKT
KGYETEATVKGGERS
DREADFNTYAKVSGY
KGALSMVTGEEGPRR
PTKKEPVTSGEYHRI
ETRDSGYTILKSIMP
LSGVWEVTKQKAEEW
TLATRYSTPCPFPHK
KMAYHNGTEKHKVLM
KERCLDATHHDRGNT
LSGVWEVTKQKAEEW
RRFSCGETLRAKGGT
DHLEESHTSPCKKRL
YRLLDDDTLHFQRRA
SFVDALETMRESGEK
RYPEGGETVKLRLND
KRLTEGQTLKLLSIK
IKVLEMVTFSKEFNE
RRFSCGETLRAKGGT
TILVIEGTVSKRRKP
KINIGHATLGRRLTD
SFRHVFLTELLRKIY
KTLIDIITAEDVGKV
PLALTTETGRLGESA
FAFNLAQTPFYRIVN
EATEKMKTLVMASIE
FAFNLAQTPFYRIVN
FAFNLAQTPFYRIVN
KSEKTEYTADYLAYR
VVAGGVNTVQEKTKE
ARVIDLTTVGFIKNP
KGTNPSFTTDFTLKL
QHGRMRATHIHLIQL
LVAKRISTAYSHLKL
LRTWARATEIAQAEN
WAEAIATTNSLMCVA
WAEAIATTNSLMCVA
LYSAHSLTHSRDSSF
SHVGDEETLQKELWE
WAEAIATTNSLMCVA
WAEAIATTNSLMCVA
AKALCRYTGADGPRA
LEGQAPQTEIAVARA
FAFNLAQTPFYRIVN
WAEAIATTNSLMCVA
KSEKTEYTADYLAYR
KGLDEEVTGDVDVED
GPFRLSTTVGSMTAS
KTSLDMLTERNPCIG
KITPPCSTAFRAVRP
PVFDPWPTAFTPVKR
YEAVTLGTLAVRARA
SMSSVFQTVANKAAY
IHWTTSTTEKKEVIY
FFSLGYSTEKTGYSF
EATDTDATERTMFDI
TRIEPGKTDLAVAVP
VHGIVEGTTPNVTPF
NDCVLATTEEECMXX
GNDCVLATTEEECMX
SSTATSGTGEKRSAM
KFYPAHQTVAPAHCS
QGPFRLSTTVGSMTA
AQLTVSATQRLADEL
DQLEQTFTILQKAQV
ELGETLGTSRYRTMT
TGQEQLLTWKTELVK
TGQEQLLTWKTDLVK
TGQEQLLTWKTDLVK
TGQEQLLTWKTDLVK
TSFAPSLTGLRTSPL
TRRLATVTAMAIEEP
VVPNEDQTRGHSKQP
DIFDVGLTKSVFPFS
LDSGARITVLDGHLR
ETRLLANTEDLQRQL
IMSNKFLTAATLPRK
TEATAPQTASPAGCM
KTTGGRCTPADFYVQ
APAEKEPTPVKKKDE
ELDLRALTAEDAEQR
QHSQATTTIADIVEM
ITEKEQQTSISQVVH
SYLIALETFMGMHAR
EKLTACLTAIQEALR
AEVAASHTVERVDVE
LFFQAESTSRNTDGI
KWFTVDDTMTHAKMK
VIKQVQGTEAFCQIV
SYLIALETFMGMHAR
VEYIQCDTLQFRDKF
NPDEQIRTPEGHLEQ
RLHGPTGTSESKVTL
MTIFAACTMVLKIER
DVDKIDSTAPLGQRI
CLTRLGETAFQELHK
PTVAKKETAAVASSE
VNMIRGLTEPGVPIK
FVSGVAATDVGGTGR
CRKGTTGTPCNTCVV
KKLDFPRTQAELREK
RALEGNETQLKARQT
APVEIPGTVQPGEAL
NCQVWNNTGVECRDV
RPSSPGPTESLSELR
GLGSIPNTCGACKKA
EKEAGEVTFISRDKT
KAQNKVATQGGVEQG
VGKVNPHTLEVTFVA
NKAIAPETFVPDGVG
INIFAKTTGSSNAAT
HKKYYRATDPVPGFE
LAHQASQTIDERQQR
RLFNIEDTLGELRSE
ADDLQIQTDKLLSQL
ADDLQIQTDKLLSQL
SNLHGPITAEKWRGV
QADQQRNTSFEPHGK
AKCASLDTLGKVLNH
IVDVLGETVKSFEEL
RAVVQPQTLFRRLDF
LSSYEGETQERIIVL
LDEPVLPTLCRTFLK
KGGKKELTNGLDDKL
DDDSSIPTYPRVVLN
MIALASPTHEGIKLV
EMTTFVGTSEVVYEA
FDEEPASTLTFPHWE
LFAQVSMTGPKLTKV
FEGYEEQTIDDPNRT
SKTGPNVTLKKVAEE
PLPARQLTQALFENL
ETSEEKETKKGAATP
KFSGSAGTGRTQVLI
PHVEPGLTLMAAGTG
SDYRDPPTITISQAT
KPLNAISTLGVNITS
ERYDNLNTVECNFLD
FAVDEKDTAIVDKLL
LSGGLNMTGSGSKNT
NNGRISLTELQVPER
HGPADIITVYYKSTE
NWDEKVPTNTRPQTV
DQPASTNTGNSRHCK
HKRRYLVTWNIQRPN
EQTRAPLTAASQAPL
DVCTTNMTDLRMYLM
KSAVHLPTNGKEPHF
RRGDILPTGEVVKGI
LHAGEASTGLKALVE
GQQFNASTCYAEIVK
QAPGGQHTPQKAGFT
STSPAPSTADVEKKR
RAQVCDVTGKYSDIY
HGPADIITVYYKSTE
DKNVDGTTFIKEEAD
XKQTVGLTQKMNEYV
EPSVHSHTEKLRSIS
DMYGLNNTGTVVLAQ
VNEYNDHTNNGRVAS
GEYLLDHTVEKLDQL
DLSSPKTTLARMVQE
FHVPLPATQMHMMQY
ERYDNLNTVECNFLD
HDLMLLLTCKVNLDG
ASQVSEPTGTLMCSR
ELVKKSETLILEEVE
GPDDEDETVMDQDLE
LKAVPMTTYLKLFSR
VTVTKVETYAQLGYE
NTISGVITKDGECTL
CIGFNTNTISGVITK
GVMLSTGTDVIAECG
VPGVMLSTGTDVIAE
DLESETDTKFANVAV
ILDLESETDTKFANV
KSETPPGTGIKNEAR
KGFILMETAKAPSMI
VLEQLTDTICKYSNL
ARRQDALTAIDQLQK
XXXXXTFTVGAENYV
GPSGPSGTLGKAGPL
TVNDDNATNFRRVEG
VYFARVQTVNDDNAT
QHDNARFTAAAADAE
EEPAFTKTQGGGIDV
QDLKEPDTIVVQVGL
KGAIMVDTARKIGDI
INQEHKVTFQVVLTQ
YEFASRLTGSVVSEV
LNAADVDTGSRSTMG
TLCFAAVTEGSALKP
NTIRQSLTGVTTDKI
ERQNMIETFEEPSVC
IVVINIHTKEKGMXX
QGHIINLTGDPAGSD
IVVINIHTKEKGMXX
QVDAKDETLKNFQKF
GKGFVPTTLRSYVDE
IVVINIHTKEKGMXX
ASLIGAATFGRALAY
ELTETGITDAQTSIK
FLRELTETGITDAQT
PKAAPASTSNETMXX
PGMVEHTTAKCVARA
DELQQTYTLKGRTLQ
GRISVNGTFPCKKDI
EKKSNLFTFPPCCHI
AAKTVGWTENGFEEA
SIIVTPKTVNGVQRT
LPKGEEKTEKELHVK
STTATLVTGGETERL
KPLTAGPTAGGAPEP
AESGESGTNCKAMRQ
HLAEDMPTNNWRDKP
IKAKTVETDMPHKAK
LLHQPESTNPNKHIS
AQETFSDTMKVIISA
DGYEIGLTDMARVIA
IELLDLGTQVAEVDA
HKTHIVPTPIRIDQG
LHSSASTTMXXXXXX
EVTASQLTQRGGALV
TVAEHISTAVYDLNK
GDHVVYVTHGHSIGT
AEMAKRVTEEDGLFQ
TVHGFDVTNMPVKFE
RPGQTIQTADKVKLN
ERTIEIDTQSEGKKY
NHQGVSFTFVRVKKD
NTLNRADTLWSSLHN
KDPGEGMTPDDAKYA
CTADDSGTAFANGNP
SSVDKGVTMAAIVKK
KLYVVDYTNKLAAVA
PERQEPETQEPETTA
QEHLTDLTPRYNAIE
RSAIHLPTQEERARA
HCAVILPTYGLKTHA
REAALAATIDKKGDI
ITPIPKGTAVCPWYL
TGGGLSHTLQFGQLC
NRTALMTTLIAGKLK
NRTALMTTLIAGKLK
LSDNPHLTCRALVPS
RERYDSQTANYESMV
LREAMLDTQGRLSDM
TEAKNLGTLGGYHRE
KKQGTDITYFRKLES
AIIDGCGTLSDFSKL
QLHPNEVTEDRPLQP
FVAYSFQTDKTSVIG
HEVTSSDTEVSKMYK
HAEQAGMTNKEHTPS
TGGGLSHTLQFGQLC
KEPKGVVTAKTDTAY
CTADDSGTAFAYGNP
EEASLIITGCKKGPV
FGVTDVITLKLRVNS
NRTALMTTLIAGKLK
GTNPVFITDLTLKLG
EKISEETTEKYEPFT
EDRSYANTLYRWIGT
FVEDSMLTAIARGIE
DELVIHATQAKVSLL
LHGLNSTTQRPEHGL
VRIKEEETEGCMNHK
LHSSITSTWISQKWM
GVNTGSPTPGPMXXX
VVEKLDNTQVERTMI
RGVGKIATIAFAIKR
TQRDLAQTFQNIAPP
DPKSPHKTYDFVLVD
FPKLILPTLKVEVER
DPKAPHKTYDFVLVD
RLKNLINTADFGAND
KPFPQNGTPPTGVEI
PSELSYTTSKSMIIN
LKVGGYPTSGRNMVY
DGYLVLQTEGLSRVT
GQTIVQITGKPSGAW
PNPKDNITYGGEQWD
TVLGTEPTWPEPSLR
STITPSLTQERLKDY
TVLGTEPTWPEPSLR
GVRYTNGTYKDFCTE
HSGSQVFTHIANKPK
GSRVSDMTGPELDVL
TRHLATVTAMAVQEP
CSDELPPTFRFKDIR
LECEEGVTFENQIVK
FTIGPQKTAEGFVQR
GDGAEENTNNAVDQV
RAACHLPTLEDKTKT
SEKLTEETTDESLGK
YEAKIRLTEDPGKHA
QALELKMTGAVQKMA
PTIKVAGTGFDMDVF
VDPQPADTKKYEMGS
HMRIHDDTVAQLRPP
LGTILNGTSIGFLPE
PNCNVVVTKKGLQRL
DIDRGDTTYGPGHPC
MSHKVGDTVVGTRDP
MLAKSEKTMVLEGFK
KKRPPDGTGTAPDEE
MYQLDDLTFPRDSGA
GSRVSDMTGPELDVL
DLTEESKTEKPKDEN
AAEPEAATAPLRPVK
TLGREGPTGPVGANG
VPSPEGHTAWRTHAI
NIHVGCDTERSISSG
LPPQRSPTQRVSPHA
PKDGDRPTEEPQAGD
GSRVSDMTGPELDVL
LVDEVAQTAVRNINF
NNAGLVYTQIPAKKI
SSTTQSATERVEGEK
MRVKSDPTEPPAIKI
DKTETYSTSSDRSVG
GNDCVLATTEDEDCM
KNQEAAETLKAYRCK
MKDEQPITNTVVVAE
VKENTRTTLFEQNVA
RNPQPLPTLYAITHY
DVEPPTLTDAKALIP
RLCPFLETEVQRTTA
RLCPFLETEVQRTIA
ELSAGGGTSVHSVKD
QKRPGNVTLVGDSSL
ELSAGGGTSVHSVKD
RISEPEQTLRDAQAI
DRNGLYITVSKDRSI
TFAVYSPTIRNGQDN
TGLNSPCTLIYGLHP
TGLNSPCTLIYGLRE
TGLNSPCTLIYGLRE
ATNINDGTVMRVTIG
KLDNDIQTVGKAIIE
ATNINDGTVMRVTIG
SANAATVTGNEKQFV
WRTAVYETLFGTHDH
LEEESFKTNLQLEEL
ISQFQQQTIRGTPCD
LLKVDEPTIMKFIAM
IEVTIDPTGNISNED
NEVLTTVTNVGARLV
DDGTDTQTLFMQKCR
ATNINDGTVMRVTIG
QCHGPVETDKYHALA
DRLTNMMTQVTISEE
EDSEGDPTVQRAQWW
GQEGPVITSGDYKFT
RVLVDEGTLERLLQT
ATNINDGTVMRVTIG
VLSEETETNRQRLRQ
ITDIASLTQIRHYFD
PHFLQRYTGTRVEDV
PHFLQRYTGTRVEDI
DRGEPKVTFARSLGW
DVVSERTTFLAEEGK
KFLTNVLTSKGLGSQ
PEVELTITKGTLTKV
DSPEVELTITKGTLT
PEVELTITKGTLTKV
DSPEVELTITKGTLT
VTRTIDTTGDWYQGG
ERVSLGRTFTFGHAR
DGDWSVTTMCKRDDI
HLVPRAVTEGFVHAK
CYEDVPETLYIVEYG
RLGRIGETEYGDVGS
DNDGCCGTHKDNHGP
AESEALLTQKLGSVS
KGDREVLTFPESDWG
AHDMTSATALYKSGH
DGNDTVYTDTKAGSP
IIQEMNSTVDDLELK
IIQEMNSTVDDLELK
KKEETKPTAPAKEEE
GELLTRYTAIELDLA
GELLKRYTAIEIDLA
GELLKRYTAIEIDLA
GSSGLQETLDSIEEQ
GGAGAERTWISFEAP
DSLQINLTSIHRELN
RQGEFLGTPRRLGGG
IFSPQFLTEPCRFRE
IFSPQFLTEPCRFRE
IFSPQFLTEPCRFRE
IFSPQFLTEPCRFRE
GSAFPEWTDDAAKRF
TPNMPPETLLIKCNR
KRLGLRWTAPSEDKR
TRLVQEHTSVVKGDH
IEAIEQKTNRLDDGH
IEAIEQKTNRLDDGH
VSSLGGGTARGSSSS
RSSSSTTTYKITSSG
ETKSLFWTEADRRNK
DDGHRGATQQLEEYK
DRLEFAFTHKIGLDY
KARLEQQTATSDLTD
IEAIEQKTNRLDDGH
PRPTVVSTLRVTDTK
STTTYKITSSGGGVS
RSSSSTTTYKITSSG
STTTYKITSSGGGVS
RSSSSTTTYKITSSG
DVTTVNFTVGKLWLV
DSAPSEETKTEGNEA
TTIREQMTGMDTALT
PLVSTITTAKGKKIL
ASKDAEETGDPEAQE
HGEFGYDTLIRRLDP
SDAFEKATTYDVVKK
KEFGGFPTAVRNFSR
LVSKLDYTGTISLKP
VSTFSLRTEEGELLK
GAFTSFRTEEGELLK
LGSTSFRTEEGELLK
KGKGYYGTFIARVEM
QHHGVIVTTKTGMRV
SHIIIVDTAEKCTFR
LPSTPSGTSSKRGSL
LAENRSRTEADLSTQ
LVENRSRTEADLSTQ
KPKTEADTVQRIFIG
PHGMEDETLVRVIQS
MVDVPIVTEMEEAGK
QVWDQISTVKVYVGY
LWDQHLVTLVSVVRY
LWDQHLVTLVSVVRF
LWDQHLVTLVSVVRY
KPNTVVATTSYSYPS
RFILGGDTDARVVVA
HSKWQEPTLSLYSSA
FSGGRLQTAEDFRKD
PKVTGLITILMRPVV
LRKFEDETIDAPLNG
KGIETVTTVRCIQGK
DIVVKVLTESVVIHL
ILVQHFHTKKHNMPT
AAEFISSTQRGQYPG
SSSTLPRTPGPPGGL
KEANLKATLFDPLKR
APHIYQITQRHERFV
VAVPSSATVKSGSLD
DAAQMQTTAVVKRVN
ADAAQMQTTAVVKRV
PVYSCSYTGNGNDKV
AIAIQQPTGLREILP
AIAIQQPTGLREILP
GFCAVEGTSAMECRL
DSAGHDWTGRFGEST
KRMGSEWTLVKEKIF
VELGSALTAIRGMVT
SILRNLNTYTPREID
SILRNLNTYTPREID
GILRNLNTYTPREID
GILRNLNTYTPREID
SILRNLNTYTPREID
SILRNLNTYTPREID
LNHVGTTTEESIGRI
YLNHVGTTTEESIGR
KVQQAITTREKDKFN
GKVQQAITTREKDKF
VGVCSYTTGLDIGVV
FVGVCSYTTGLDIGV
KKQNILSTNQSHLLQ
KKQNILSTNQSHLLQ
LWNLEDDTHLKQKLK
GAATIQGTFFRGFHN
NKINEHQTLLKEAET
DEKKSEKTEYTADYL
KPGMVEHTTAKCVAR
SEDSTLTTKSDLSED
VSEDSTLTTKSDLSE
LWFETTGTPSLHGFG
KQYLGVVTENLPDKN
KQYLGVVTENLPDKN
KQYLGVVTENLPDKN
KQYLGVVTENLPDKN
KQYLGVVTENLPDKN
KQYLGVVTENLPDKN
SKASPAPTAYKPTAP
GDAVSFVTVVKSADC
YDSDLYDTNLAQKSG
LTAILQATPCHPGAK
DRCYRNCTNEDHLAG
CRDLNLQTLRTYPML
TISKWQGTALLAEEV
RDEQVFLTISKWQGT
WSGDPYSTCKVGAFC
WNPDNQSTGKPDLPI
NTDWYSQTVQKWMVV
RGDGNVDTVAVSHGF
LTAILQATPCHPGAK
GYAIAAATPENIIRM
GYAIAAATPENIIRL
VDRPREQTEIQRIIS
AGEMIMGTPSIHFKP
ASSVQVETYQVDSNL
QVHGGGGTSVAKDFI
GYAIAAATPENIIRL
GYAIAAATPENIIRL
WREVNEYTLHKAIDY
GKVAQAVTSLLRLHN
WREVNEYTLHKAIDY
NLAQTVATAAAGVGR
IANVLDSTAQALIRA
ANILVVQTEPDEAGL
EMNEIRVTVQYTGSH
PNGFSHTTEMRAPVH
SPNGFSHTTEMRAPV
ERHLASVTQFSSGKK
ERHLASVTQFSSGKK
LFRHCFETIREATLE
GELLKRYTAIEVDLA
GELLKRYTAIEVDLA
GELLKRYTAIEVDLA
GELLKRYTAIEVDLA
GELLKRYTAIEVDLA
GELLKRYTAIEVDLA
GELLKRYTAIEVDLA
GELLKRYTAIEVDLA
VKFANLITEEPDAGK
RKEDPTITACKVGVN
RNITLAPTEKPIGVR
CKLPKGPTFDKLGQI
NFRVITRTEVLASLL
YPSKTFVTEKWLDPT
QPESEKPTGEEETAA
AEENADETEEQAVII
YTRTCVATGHTLTLI
FHHPRQGTAREIRNI
FEATQDETFDCMXXX
ATYQVRYTGDGNDTV
DVNEVVHTGDKKATI
EEINEIQTGAKRLHS
EEINEIQTGAKRLHS
VGRTLPTTYKGMGFG
FELAENLTNVAKWPA
KPLVSTITTAKGKKI
GAAIAVPTLLAKGCV
KKEWRAITGAQMTPS
KLKEGFMTLFVTFNI
KKKAHPETAYARYNS
DLPNPIITFRPEDEE
FRKQNIITDIAISTK
IKGDARITGLLAQHQ
KSATLCNTNAPNGVV
KKEPPGHTIGGFGRE
MQELFIFTLVTHPGL
DISFPAPTGVLGGKL
DHDALEVTLRIKHGK
GLKVLPVTPFERKES
ILSNLDDTSLKDALD
LEGDSFFTMKDKYTQ
RVAHLIVTARAQHGS
DKMMNLVTLKYIKGH
TEFRATETEMVEVSH
KHWVESDTARREVVY
KGAPNEITMVFKGTD
SLSTAFDTSKIELRA
DTFTSRETLLNGSGG
PLSSPAPTILKSHSS
FIYQEGTTLGHVVFR
RFIYQEGTTLGHVVF
YKTVTFTTFSAKWIG
GTKGQFGTEGRQGPH
GELKDEQTEKVKEER
RFNLASYTQIPLNIR
FMKYLALTDQLAQKR
AKVTGGKTAMXXXXX
FGSAAKVTGGKTAMX
ECQTSETTEGVCSRG
DECQTSETTEGVCSR
EKPFANTTYCILLCT
YEKPFANTTYCILLC
PVASGTTTQRINIKV
AVHETLVTGFRRLRS
PGKWHPWTQKCLMKY
WGAFYRFTQISMGVH
RGVNGGQTSLGKVQA
KEALGAGTGPSRRLI
SKWGGFFTGNITRGI
EMVFRTLTNVDTDFP
KKRQIYETVAPDFDR
DLPGFTATFDKFHAF
SALVSASTADIKAVP
KQSAYYNTSIDKGTQ
GKILSIGTANAKLHG
NKVDVVWTAEKGGPG
IHMNVEPTLVVAQHG
EWAAKSRTYSNIAYA
METGCLGTAVVKIRV
KDLNLTHTILPDLNL
SFLQRDETAMISEVS
IMVPYGITDAAKLAD
FIEAHQLTGKIYFTV
AASIVDSTNKLPGKG
IHMNVEPTLVVAQHG
KVALNEATMAMPLQV
TTLQPLYTAKQEETG
QLIPRYGTCRCLNGQ
NPLDDNLTPHQSLAR
ARRSGGITHHFKHGK
GKNKNAATYSYGPAQ
IKAANTSTVAVFRNE
IGPLPKHTGIERIPV
KQIGVDNTAIGKVSG
GLAQLVPTGLRTMIR
PYRSQNFTYIKVRCH
RKAFEYTTQRGIGHG
TAEQFTLTVPISGGE
HEIVAEPTWLGAKVY
ARIATPATFLAAVGH
GKRSEFNTFFRFGDK
FINRLPMTGHSFRHV
TRQGIGLTELKSCDL
KAVIPLSTLRRLWKI
YLKEYLFTHDRFSQL
RRVGFDDTWVRIGTV
QHADRFTTDMLLLGP
SQHADRFTTDMLLLG
PLSFLQTTDIARLGS
KPLSFLQTTDIARLG
RSLEGNETQLKARQS
GKMSSSSTFQRSCTT
GKMSSSSTFQRSCTT
TVVSTPLTQARSSAP
WQKENNLTYVGDGET
LEDVEEDTFRDGMTT
LEDVEEDTFRDGMTT
KIAYLEETGKRDALM
NLQILGVTNNKGRKE
LTPTPSGTASCRFEA
SATKAVATGSGMAIG
YVAARVDTFPGSGSS
LQCCTAATAAMKRTI
QLFWEKATEANTITE
SDGHYTGTPDIGHED
QVQRRYETSEQKAQR
SKLNNTVTKLEEELE
LNKVKNETAHKEKEV
NMEIQVSTAGGAEEL
MLDLFIGTDRLDGAK
LNKVKNETAHKEKEV
LDMISEQTLKLDGEL
NMEIQVSTAGGAEEL
KCRIGIATSSNEVAK
IQDQLDTTEGDLKRK
ESLEELATAHRQRMD
AQRTRNFTLTLKDIM
VEPLKGDTTQAAWEN
PPGPVAITWEECKFC
ELQTLHETAEGIERR
GLRRPVTTDTLGPID
HEIPYKLTLIGRKSQ
HEIPYKLTLIGRKSQ
QAAASVNTQDLIFNR
NGALDMPTLAFMQEV
KAQCDPGTPVADEGP
DKHVTFDTEFAEHKK
VDEVALHTPESPPGI
SYPDKYGTVAREASL
HLSSMSSTGRLFQHL
WHLLEDKTKRLLEEY
DQLPPSWTLSCKEST
AEGSTLKTKISMATR
AGQTSSDTSAGPRQR
RRGGKRRTSDSPIPT
VQEPKLGTFCFMGIQ
FAGRAGPTIKYADAS
FIKDAEPTTPGNAGE
HIHNATSTENLQLHK
VEQLGELTAQRAEGA
VIRANDVTNAFIQAR
KHHSDDETSVATEKE
VQHQQSCTDCREGSL
QLQSQVRTATDQAEA
NRVADASTIQKCTAP
AGNSFVKTIGLQGLV
EEQIQAETHLKMEYE
RGTLEVVTGEEQIQA
KPLYNLVTAKLTFAE
YGTIDPTTSREWSVT
MTDPGINTFRLDTPP
QNYSQGTTGEPSPEG
GQNQSLLTEFPKLQG
TTVENNYTVVAVRAG
LAERRKQTLAGLNDW
FYSHLNQTCKVVTLM
VALLKIPTTTDSFVD
CKDKKWDTYMVDSRP
KPLYNLVTAKLTFVE
ACDVTFYTPEHAKLG
CMASYTPTVSDPDLV
DVQPGQQTDLEFPNG
NSCEDLDTCKIGDGI
MQLSVNLTDCHEMGL
VNKLGKQTLASCEVY
LRLLSGHTQHRAPLS
LEEVQDVTEKIKRLG
IKLNLDCTSGITAIS
DRACPVSTSPDMNYI
FYSHLNQTCKVVTLM
TLEKGCHTCNFHDPH
RPKGLPDTERTPSSS
FVKQRTGTPTYSGHP
VEDAFEVTVMKIEWN
LLHPLQQTVLEKFEN
RRRIFEETSELYDAP
LTEEGWGTIKVSHTG
AFIDMGATNSEPHKP
ALEVAKETAVGDSPY
DIIPRYGTCRCLNGG
KAEHTFYTGKHRAFY
IGGCPSGTVHGDTIV
KDLREELTVKDDSKQ
HLEQMAQTQKQIEEE
VEDIQNLTHKYGWPL
[truncated: 1,981 more rows]

## Sheet: forward_deamidated_R
TAALKEIRTQYEAMA
MPPPLPTRVDFSLAG
ELQEQLARQQVHVEL
RITSAARRSYVSSGE
AVAASKERSGVSLAA
AVAASKERSGVSLAA
AVAASKERSGVSLAA
GRFFGGDRGAPKRGS
HEANDYRRQLQSLTC
RSGSPMARRXXXXXX
AFSEEYKRLDEDLAA
SGKSTLARVIVDKYR
AAELNQLRAKEPTKL
PATPKQLRLINQPLP
AIYDICRRNLDIERP
AIYDICRRNLDIERP
AIYDICRRNLDIERP
AIYDICRRNLDIERP
SERQPRPRPEVRPPP
PPSQGKGRGLSLSRF
KETRASERAEMMELN
RPTDKPLRLPLQDVY
RPTDKPLRLPLQDVY
RPTDKPLRLPLQDVY
VGGLAPGRRLGPGTR
GDLAKVQRAVCMLSN
GDLAKVQRAVCMLSN
GTNESLERQMREMEE
HQLSKTSRALVADSH
ASYIEKVRFLEQQNK
AVCDIPPRGLKMSAT
ERTIPITREEKPAVT
HEAEEWYRSKFADLT
KKSKENPRNFSDNQL
LDATHAERAIPVSRE
XXXXXXMREIVHLQA
XXXXXXMREIVHIQA
XXXXXXMREIVHLQA
XXXXXXMREIVHIQA
XXXXXXMREIVHIQA
XXXXXXMREIVHIQA
NAGFKETRASERAEM
LEGGGERRGAPAAAT
RRLGSERRLLGLRGE
HDESGLNRRHIIDNR
FGPGVAFRAPSIHGG
SKAITPKRLLTSITT
QAARQASRSTAYEDY
AIHHPWIRRPFFPFH
PQGIAGQRGVVGLPG
HTFYNELRVAPEEHP
HTFYNELRVAPEEHP
IATIKTKRTIQFVDW
IATIKTKRTIQFVDW
IAAIKTKRTIQFVDW
PNEVVVQRLFQVKGR
LTVAAIFRGRMPMRE
AELHKTHRGLSPAQA
KQALQGEREGLEETL
FPIAKGERQSPVDID
IITQSPGRSSVASPR
MMDGVTTRTFCGTPD
AASSSPERSYELPDG
VCFQYLNRGDRWIQD
RHLQLAIRNDEELNK
RHLQLAIRNDEELNK
RHLQLAIRNDEELNK
RHLQLAIRNDEELNK
RHLQLAIRNDEELNK
SFRSGGSRSFSTASA
SGAHPSVRQTPSRQP
DLPLNISREMLQQSK
DLPLNISREMLQQSK
DLPLNISREMLQQSK
XXXXMERRRITSAAR
XXXMERRRITSAARR
EVRKALSRQEMQEVQ
LLEGEESRISLPLPN
GAGKHVPRAVFVDLE
KLPEELGRDQNTVET
KLESTESRSSFSQHA
SGKFSSDRTIAQYAR
EQEERHVREAASYQE
TRRKHETRLVEVDSG
KAKSRSSRAGLQFPV
KAKSRSSRAGLQFPV
KAKSRSSRAGLQFPV
KAKSRSSRAGLQFPV
KAKSRSSRAGLQFPV
KAKSRSSRAGLQFPV
KSKSRSSRAGLQFPV
KAKSRSSRAGLQFPV
KFDCHYCRDPLQGKK
ATSQQPLRKDKDKKN
SEALASTRILKHSPE
ETLVSQCRDTLCVTK
EVRTGTYRQLFHPEQ
FLYEYARRHPDYSVV
ARDWPDARGIWHNDN
ARDWPDARGIWHNDN
RRLGPGTRLSLARMP
KHQKQLERAQLENEK
LSLYASGRTTGIVMD
LMKILTERGYSFTTT
LSLYASGRTTGIVMD
LMKILTERGYSFTTT
DSHPESERISMRQSK
HKLLSAERAVTGYKD
PIKKIGHRSVDSSGE
IYKGGTSREGGQTAP
KRKQISVRGLAGVEN
HFTLVKDRNVATPRD
XXXXXMHRDSCPLDC
LSASQLARAQKQTPM
KAKTRSSRAGLQFPV
KAKTRSSRAGLQFPV
PEEEQELRAQLEQLT
KAKTRSSRAGLQFPV
KAKTRSSRAGLQFPV
KAKTRSSRAGLQFPV
DAANNYARGHYTIGK
DAANNYARGHYTIGK
LDEEEGARQKLQLEK
IHGGSGGRGVSVSSA
GPCSQLPRHTLQKAK
IDAICKQRGSMAGST
MGANNLERMGLERMG
GKLWRDGRGALQNII
GDRGAPKRGSGKDSH
RTEAGIKRFLEDTTD
LKGQGKSRLGDLYEE
CKTLFILRGLPGSGK
CIINMKARNYLQSLP
HKAEGKVRLLADPTG
ESSDKVSRVASPKKK
DDENKEKRTDDIPVW
DPAQSASRENLLEEQ
EAALEKQRQLAEAHA
QTKKSNLRSLADIGK
VAASEFFRSGKYDLD
RPREDHGRGYFEYIE
WDTAGQERFRSITRS
DYDRFYGRDYEYNRY
VALREIRRYQKSTEL
VALREIRRYQKSTEL
VALREIRRYQKSTEL
VALREIRRYQKSTEL
VALREIRRYQKSTEL
ELRELRLRLDQLTAN
RAPVSRGRDSYGGPP
IIDPVLDRIRKLSDQ
ELETQEPRGLVRQSV
CIGTVDSRAESIDKK
KQHISSRRHRDGVAG
PGSLRKQRSSQHGGS
QFLENAKRLSMYGVD
QQGEEFERRIGQPTL
LLASGMARDWPDARG
KEGLRGPRGDQGPVG
TPAKEEARSPADKFP
LLASGMARDWPDARG
SYQEALARLEEEGQS
ELSEQIQRALQLEEE
GCGPEGERDVREHAF
KHQKQMERAMLENEK
YVATRWYRAPEIMLN
YVATRWYRAPEIMLN
WDAMKGDRAGVLAGH
QETYEAKRNEFLGEL
KPVTGNLRPEEALQA
LASGVLSRAQFEQLK
LNGSTEKRSAELPDA
WDTLKGDRAGVLAGH
QETYEAKRNEFLGEL
NNAGKKERSNTLNIA
KSSKFGCRDPVRTNF
FGCRDPVRTNFDAFP
KGRVETSRVVHIMDF
HVKYFKVRVCQEAVW
NKVKTFVRGGVVNAA
TIEVMEDRQSGKKRG
SSGGGGSRGAPQHYP
RMSRSSGRSGSMDPS
DHMAEDCRGDIGRTN
RREPLPSRRDVYLSP
REPLPSRRDVYLSPR
RREPLPSRRDVYLSP
REPLPSRRDVYLSPR
GFAPLTSRGSQQYRA
TLLISKIREEFPDRI
RVHISSVRSGYSTAR
HPIVETLRQKAEADK
DIAHVRQRLDDEARQ
EFYLKTYRSQAPVLD
QLFEELRRLAPITSD
TTQTKAQRLFDANKA
PYVDGKGRELPTAFD
HTAAFEERRFPSSFE
LQERIQARGNPEEAR
XXXMDAPRQVVNFGP
LQQCQVVRLDDCGLT
TLQSVQRRPELEDST
LETVPLERKKREKEQ
SEGVGTFRMVPEEEQ
SPMFPDTRVAGTQTT
TEETAKIRPFAVAAV
EGYRAPSRQDVYGPQ
ISSSSFSRVGSSNFR
YRSMLQDREDQSILC
VYGGAGGRGIRISNS
YRSMLQDREDQSILC
SQKRPSQRHGSKYLA
TKRRHETRLVEIDNG
GDLMAYDRRGRPGDR
ASDLPQVRAKVAAVE
ELICDQERFQVKNPP
SNLGFKRRVQESTQV
STGSIAKRLQSIGTE
FVPGDEPREKMDLVT
HFTLVKDRNVATPRD
LDDEARQREEAEAAA
PQIKAGKRVLIAAHG
PQIKEGKRVLIAAHG
IAKAQVARPGGDTIF
VSVKDVRRGNVAGDS
IEAQEKPRDVSSVEL
DASKVVTRGPGLSQA
SSSAAPQRPISTQRT
QRPISTQRTAAAPKA
NLPNQVYRKSVKRGF
QELIAELRRRQAKEH
GNKLVRARQYPWGVV
ELICDQERFQVKNPP
TRKKFRRRVQESTQV
QELIAELRRRQVKDN
GNKMAKARQYPWGVV
GNKMVKARQYPWGVV
QEEVNINRKKRIPDT
AKAPSAARSLPSAST
AEDGDELRTEPEAKK
IGTVPVGRVETGVLK
KPVTVHSRARCRKNT
IGTVPVGRVETGVLK
RQKEAASRGILDVQS
FPKEMLKRIPQSTLS
VKDSEADRFSDSHNA
FTGSHKERFDPSGKG
VTLQSVQRRPELEDS
RLMDIKSRLEQEIAT
EVRTGTYRQLFHPEQ
XXXMACARPLISVYS
SHRSYSCRVTHEGST
SVSVSRSRGSGGLGG
SISVSRSRGSGGLGG
SISVSRSRGSGGLGG
TTDLTTERLVHVDKR
KHQKQLERQQLETEK
EPKRRSARLSAKPPA
KRGRGRPRKQPPVSP
QREESYSRMGYMDPR
NSQPVAVRGGGGKQV
ENNPEYLRERNMAPD
VKRGPPPRSGGPPPK
DYEDDRLRDGERCRD
EPKRAVSREDSVKPG
APAMFNIRNIGKTLV
TGYLSCCRFLDDNQI
WDALKADRAGVLAGH
GEKRSRNRGPPPSWG
MSPPSPGRRREQRRP
PSRMDSLRGQTDLMA
TSVSTHTRSGNLKRP
TGDHGIIRTLDLPIY
VVKTVEMRDGEVIKE
HGFLPRHRDTGILDS
DLEDGTCRVTYCPTE
GKPLRKDRSAEETFQ
ACGPEKFRYQDDFLL
SETRIEKRIVITGDG
KFRRGEKRNDFKDIE
ERGGPGSRGFPGADG
LHQSHEEREHAEKLM
HLQGGAKRVIISAPS
KYKDSAQRDDMIFED
GSPSSGFRSQSWSRG
WEMARHLREYQDLLN
QPGAKGERGAKGPKG
EEMARHLREYQDLLN
KTKIATPRGAAPPGQ
LDRPRFERVLGPCSD
VSDEVFIRDVAKVKQ
KGGAGGTRSAAGSSS
NMKEVFTRFCTGLTQ
PELQQKFRSETITEE
MTKHPAKRLGCGPEG
DEMARHLREYQDLLN
EVACGDDRKQTIDNS
GDAPDYDRSQWLNEK
DKAVESLRAISHEHS
DMIVGKDREGFFTNG
DTIDSQHRVHEDIEM
IEENKYSRAKSPQPP
GQIDAKTRDGLTPLH
RLERAVGRLEAVSHT
GDAPDYDRSQWLNEK
APSGQQHRHAAGEKR
FKELSTLRRQKLEDS
HTVAVKYRGQHVPGS
ERERLKKRILDEIEE
GGFGPEDRLMAEREY
IPREQGLRLLDAQLS
SEKAARARQEELYSE
KSSVRKRRVVIVDPE
SYKDALDRSMVEEGT
TAGQERYRAITSAYY
RSQALLERDGLAEEV
SEMARHLREYQDLLN
AKGEPGVRGPPGPSG
MACCMLYRGDVVPKD
RKGPKQDRTAEGQAL
TSEGTRSRSHTSEGA
LKLTHVQRQEAAQSR
KFYNYHKRDHCQWGS
NARRLPARPGTAGTT
TAGTTSTRARRKPRS
MELHKTYRGMTPGEA
KLCKNLNREAQQYSE
KHSPESSRGQCGENL
RPQREDDRETLVSQC
QEELKIKRSLFNYHD
MACCMLYRGDVVPKD
GVLLMKSRANEEYGL
SIHFEAYRVKRLNEG
VVAEQMSRLTPERNL
GSLKDILRRSPGTGA
SLKDILRRSPGTGAG
VAKLLLQRRAAADSA
AKLLLQRRAAADSAG
EAKGKKVRGRLYPWG
KGKKVRGRLYPWGVV
SWGAEGQRPGFGYGG
STCHTKERLPSHSDF
EKLDIMIRLASQANI
EKLDIMIRLASQANI
NIVEEKKRAEVGKDE
AGGGFGSRSLVNLGG
KAVSRSQRAGLQFPV
EDEADPKRQKTENGA
KAVSRSQRAGLQFPV
KASHSFLRGLFGGNT
GAGKHVPRAVFVDLE
GAGKHVPRAVFVDLE
DYYSRSYRGGGGGGG
ALPHATLRLDLAGRE
ALPHATLRLDLAGRE
ALPHATLRLDLAGRE
ALPHAILRLDLAGRD
ALPHATLRLDLAGRE
ALPHATLRLDLAGRE
FISFDTDRSGTVDPQ
ASTMDHARHGFLPRH
LPQKSHGRTQDENPV
GLPGIDGRPGPIGPA
GQKGRGSRGQHQAHS
KDSHHPARTAHYGSL
TIPWLEDRVPQKTIQ
RDAADAVRELDGRTL
FLLTTFPRPVTVEPM
ITEDEFKRLFAKYGE
STTAVSARYGHWHKN
ITVHTPRRGLIDVKP
PASLTKDRLLASTLV
GTRLSLARMPPPLPT
GGEWERVRGGVPLVK
AETPRTDRGGDSIGE
TSQRSRGRASSHSSQ
EANEILQRSKKGKLP
RRRRLEQRQQPDEQR
EANEILQRSKKGKLP
PSKKEILRQMSSPQS
KWGDPVTRVLDDGEL
TAYIDFARQKLDPKI
PGAQSALRALARSGM
QSGGYSDRSSGGSYR
APGAAGSRRADKKPA
GGEWERVRGGVPLVK
MTEETLKRAKEIGFS
GFAPLTSRGSQQYRA
GFAPLTSRGSQQYRA
GFAPLTSRGSQQYRA
GFAPLTSRGSQQYRA
GFAPLTSRGSQQYRA
GFAPLTSRGSQQYRA
GFAPLTSRGSQQYRA
QSQEKPDRVLVRVRD
TKDSYSSRDYPSSRD
GMTAYGTRRHLYDPK
ALPHAIMRLDLAGRD
ALPHAIMRLDLAGRD
ALPHAIMRLDLAGRD
EQRSQSVRPGADVTF
DEAAFLERLARREER
TKDSYSSRDYPSSRD
LSPVPVPRAVPVKRP
RVIVDKYRDGTKMVS
GRGFLTERDDILCPD
DAFLDLIRNLFPENL
KLGGRDSRSGSPMAR
SKDRVSERSSAGAHK
PVGPVGARGPAGPQG
QIDDNIPRRTTQRIV
QYEDIANRSRAEAES
QYEDIANRSRAEAES
SDYPPLGRFAVRDMR
SDYPPLGRFAVRDMR
HKSEVAHRFKDLGEE
AGTRTDSREDEISPP
SARDRRDRHPEEGVV
SQSQPGSRSGSPGRV
GDFFPPERPQQLPHG
ENPAPEPRSATEPGP
KGLPLGVRPPIMNGP
GVKPHRYRPGTVALR
PGFGYGGRASDYKSA
KQVSGPERTIPITRE
DAAYYFERDIKGESL
PPGPPIPRVTDTSST
AAPVDFLRKQSQLLR
KVSPKRGRPAATEVK
DETPKTERDTPGHGS
FREHAKARVDHGAEI
DEIASGFRQGGASQS
GGSGGAGRGGAASRV
RDRENYDRGYSSLLK
TIEIITDRQSGKKRG
KEGDIVKRTGAIVDV
SLQANVQRLKEYRSK
PASAPASRSGSKSTQ
ASTGPSSRSPSTLLP
PGCGVWQRPVIDNPN
DPRAAMQRGSLPANV
PISFSSSRSGRRQLH
REQGTESRSSTPLPT
REQGTESRSSTPLPT
KFDSEYERMGRGPGP
KPATSYVRTTINKNA
DGYEQAARVAIEHLD
CKEEKMPRGGSLESD
GPPKGPSRASSVTTF
RDERSDSRAQAVSED
PNLTSNRRLQQTQAQ
RRAVKFQRAITGASL
SGRYYDSRPGGYGYG
EGGGGGGRPGAPAAG
IDIENPNRVAQTTKK
KKRENFERGNLELEK
RPFDPNDRCYECGEK
KEDVSIPRSTLGDLD
RSTPLKERQLSKPLS
XXXMPLARDLLHPSL
SPPPFRGRNTAMDAQ
QRMSENLRGADQKPT
DRHSGSDRSSFSHYS
LMQLVDHRGGGGGGG
XXXMMPSRTNLATGI
SSPPPKARSNENLDK
CGFQPASRGGGEQET
KDPVQCSRDVVICPD
LKDRTIKRTDEEGKD
STSQAGDRGSVSSYD
DADEDYGRDSGPPTK
TRGEREQRDMLGSLR
ERKERLMRSSTDSLP
RMSSSFDRMGPGIGA
LQNAIESRQARPTYA
SKRYGSDRRLAELSD
KRYGSDRRLAELSDY
NHFKSEKRHLQVNVT
DEHGFISREFHRKYR
DIEIATYRKLLEGEE
VIFLENYRVSLAEKV
VSSSLSVRRSYSSSS
QSSQVFGRSAYGGLQ
AEEWFKCRYAKLTEA
TSRSNRQRQEVCQSY
XXXXMSTRSVSSSSY
RPHKVDGRVVEPKRA
VIFLENYRVSLAEKV
ELKKNFNRHLHFTLV
DRNVATPRDYYFALA
VIFLENYRVSLAEKV
KHLSSQNRYFSEADK
LKYKAEWRAVGEEVW
ANDVPSDRYKVEGFP
DIEIATYRKLLEGEE
IGVTVLSRIHARKLS
ACCPGWVRTDMAGPK
DIEIATYRKLLEGEE
GGGGGEPRRTEGVGP
IGGKVEVRPMMYVAL
KFSRSALRDAYCSEV
SPKTAKSRTPVQDHR
PPAPVQDRSPSPRHP
RPFAKLVRPPVQVYG
RPHKVDGRVVEPKRA
LVQELLGRGSSVDSA
ANTCVECRKPIGADS
AAPPAVVRAPAKPRS
QQLEQQRRQQEELLA
TAAQKLCRLLGLGVT
XXXMGDERPHYYGKH
DSPLPHYRVEPSLEG
EIEWLGFRKPSQADM
RLGKSHIRTDDVHAK
YLDPAVTRKKFRRRV
VFPYQPSRGRYQFNY
LELKDTSRSDESPKP
VQPTSEERIPKTIEI
TAAASRERQEEQSAA
CQISCKSRGRGGGGG
ISCKSRGRGGGGGGF
VLVGGSTRIPKIQQL
IETDFGLRVAYDLVY
EDLAAYCRRRDIRIL
EAKEELERTNKMLKA
TGSAVDIRAGAISAS
AIADTAYRSMLQDRE
YESHVGCRPYSIPPC
LDAETAERLRAEKEM
LCAIHAKRVTIMPKD
LCAIHAKRVTIMPKD
LCVIHAKRVTIMPKD
LCAIHAKRVTIMPKD
IREVLRLRPVAPMLI
DMDMSPLRPQNYLFG
TPDHLEPRLSIIATD
KPEDWDERAKIDDPT
FSGPAISRINTACFE
FSGPAISRINNACFE
TGSQEDVRVTLNGVP
IQDLWQWRKSLXXXX
PSGPQGIRGDKGEPG
IAEDEDLRVHFEESS
EIEGRAIRLELQGPR
KTILDDLRAEDHFSV
AICGAIRRMGESDDS
GGPGGGFRPFVPHIP
SRGSQQYRALTVPEL
SRGSQQYRALTVPEL
ARGSQQYRALTVPEL
GYSSGHSRGTVKCRH
LGESPKSRKVPHTVL
KELAGQSRAEPASSR
DNYGSLSRVTRIEER
YGPQPQVRVGGSSVD
QPGMQRFRTEAAAAA
VTVTRSYRSVGGSGG
PISGGGYRARPAKAA
KVSTSGPRAFSSRSY
FSRTSSSRAVVVKKI
AKQKLYSRTGESVEF
XMTSYSYRQSSATSS
RARAYGFRGPGPQLR
QAYSSSQRVSSYRRT
TEEMRFLREWVESMG
GSDEVKFRQDLMNIA
RGGSLPSRHQTHGSH
HTKSIYTRSVIDPVP
AFPTIVEREPWDGRD
TEEMRFLREWVESMG
NQPSTGGRTTITTKK
KLAGSSGRGGQTVKS
SSTEIRHRADHPPAE
EENTVGRRGEGAEPQ
MACCLLYRGDVVPKD
FDPIIEDRHGGYKPS
TEGEVIFRALDPAFK
EAFQLFDRTGDGKIL
LQQLAEERSQLLGSA
TLLISKIREEYPDRI
QMLCYNRRIPIPELE
VQAHSPSRKFILKPA
VQMARYGRPPDSHHS
PEGHALSRPEELEAE
PEGHVLSRPEELEAE
TLLLSKIREEYPDRI
TLLMNKIREEYPDRI
FEIIDDHRAGKIVVN
SHNALKLRFPAEDEF
LLPGTPARKRGNRRY
YGESHLFRVPSYQAL
GASKGIGREMAYHLA
HDGRLVARPEPATGY
PSPPSAPRKKGGGCP
HIPGSPYRVVVPXXX
MISELEVRLKKEEKS
MVIKDIEREDIEFIC
QLCLKIDRGETHLWS
VDPSKSHRVPLDVAC
QAVREQLRQEQALLE
ELSGEMVRKCDPHIG
FSFEVIGRLDTMMAS
FSFEVIGRLDTMMAS
YSVVLLLRLAKTYET
MLPDKDCRYALYDAT
RRDSFDDRGPSLNPV
CTKVKCYRCGETGHV
PRSSRALRPASMDLL
KTGGAVDRLTDTSRY
HSGSMDQRQKLQHWI
KRLRLQKRGTGGVDT
DIRVTLNRLNTFGDE
TEGCDPTRVRAFGPG
QGNKAPARPAPDAPE
ASSQEQARSSPGERH
ARHGGVKRILGLIYE
RIAGEASRLAHYNKR
RIAGEASRLAHYNKR
RIAGEASRLAHYNKR
RIAGEASRLAHYNKR
RIAGEASRLAHYNKR
RIAGEASRLAHYNKR
RIAGEASRLAHYNKR
RIAGEASRLAHYNKR
RIAGEASRLAHYNKR
RIAGEASRLAHYNKR
RIAGEASRLAHYNKR
RIAGEASRLAHYNKR
RIAGEASRLAHYNKR
YVPDVTGRYTILIKY
VEPKTAWRLDCAQLK
AFGGSGGRGSSSGGG
AELEMLSRSLMGTLS
LLRSLQERNQEQEKV
PKTAENFRALSTGEK
YKGSCFHRIIPGFMC
KDGWTKARFQSAAAT
PLPRLKRRDFTPAEL
PYGVFAGRDASRGLA
XXMEEECRVLSIQSH
KYNADEARSLKAYGE
PCKGEVLRVQTKHFH
GKLGQYIRLVEPGSP
DKGIYVTRVSEGGPA
LDSGVVKRLYTLDGK
VDLEAATRKGILVMN
RPEVPLRRDLPLLLF
GSPRTQGRGGPASVP
GTMEMGRRMDAPASA
VEHHTFYRLVSPEQP
GRTQAQTRQASTLID
VQQLVPKRDHALLEE
PILYSYFRSSCSWRV
HPLAQNERCLHMFLQ
DAAEKGVRTLTAAAV
GSLSERLRQHAYEHS
ASLPQVERGVSKIIG
EEKIEKMRAEDGENY
AEILQESRMMIPDCQ
DSQQEAKRAEHQDKV
LQKRPEKRQQSLGGF
IQQNTFTRWCNEHLK
TGSVCYERNGEVFYL
PEVYEILRAEEDEFI
QAEGLSPRFHQLDID
ELASPEERACPEEPA
LSAAKRQRLNELRDA
CTVSVETRLNQPQPD
VSKGDGMRGLAVFIS
KLGNPTDRNVCFKVK
KEAEELARNMAIQQE
VAGLNCLRLMNETTA
VSKGDGMRGLAVFIS
LSTGDLLRSEVSSGS
FLIDGYPREVQQGEE
VEEEGVRRALDFAVG
PTGKQGDRGEAGAQG
VHGKHEERQDEHGFI
AAKEAKLRDLEDSLA
LYEAGERRKGTDVNV
XXXMTERRVPFSLLR
GYSEEECRQYRAVVY
QQDVLRTRVKTTGIV
QTAPASTRLFQVRAN
TGAQELLRVLRAQPV
YSTSYKRRYVETPRV
RRYVETPRVHISSVR
RSGYSTARSAYSSYS
ARAELEKRIDSLMDE
AEEWFKSRFTVLTES
LGNPSAYRRVTETRS
VALAKGRRAEDGSVI
KGSGFGHRLSPEYKQ
CVLGMRKRALVFQPV
IHEDSTNRRRLSELL
WQEVMQRRDDDGALH
PGVSYRTREEIQEVR
RSSVPGVRLLQDSVD
EEMRELRRQVDQLTN
ERSKMIDRNLREDGE
DLTGIDDRKCMTTVS
GIQECFNRSREYQLN
PTEQDILRTRVKTTG
VFPSIVGRPRQQGMM
VLPEALERWPVSMFE
VLPEALERWPVHLLE
INQRFLNRVAAAFPG
VDDEAFIRDVAKVKQ
SVEKLIKRHEAFEKS
PSDIDISRSCKPKPI
VLLSALERLKHRPDG
VSLALTQRGVKVFAV
EPVKTKTRTFNTSTG
ETRFTDTRKDEQERC
KIGGAQNRSYSKLLC
GPGKAVPREELFVTS
ENHEGVRRFDEILEA
VFSGKSERSSSGLLE
AEDYAKERYGISSMI
VDVEGVVRKVNQKIG
VFYAPRLRINKRILQ
EVEEWQHRAKEAQDD
LTARDVTRGQAAVQQ
QAEGLSPRFHQLDID
KTNFFGTRDVCTELL
FDEATQLRGGSFENN
KDTDFEHRMPREQWW
AQVKIWRRSYDVPPP
RLTDLEQRSGDITYG
FLEASTLRAGERPEL
LYQAGEGRLGTDESC
WDTAGQERYHSLAPM
NPGANSARGRGVDLT
VLFSSDFRISGAPEK
TQSNAILRYIARKHN
IQQNTFTRWCNEHLK
PMTEIVSRVSKRKLG
AQRPQQQRQSQAHQQ
VFEKVPTRYGVVLGA
KDASKRGRQTPVLYA
AEALRAPRAGQPLQL
GTGTGPSRAEAGSGG
VDLEETGRVLSIGDG
GDKLLPQRVLEQHKL
VFYAPRLRINKRILA
QELEEQTRRALELEQ
ALELEQERKRAQSEA
YGNSPLHRFKKPGSK
ICDFGLARIADPEHD
DIEGEIKRDFIATLE
TQSNAILRYIARKHN
GIQECYDRRREYQLS
VLVRDSSRLPSEGPR
KDCEAEVRAAASHKV
AVASTKSRWETGEVQ
TYNVAVGRAGRVLVF
GNAGRKERSDALNSA
NDRLLPQRVLEQHKL
VFYAPRLRINKRILA
YRSMMQDREDQSILC
EAEEEAQRANASRRK
EKYKAKSRSPGSPVG
SKKKKKFRTPSFLKK
SKKKKKFRTPSFLKK
PTPTVETRGTARGFQ
LDEQQKKRLEAFLTQ
SNILVNSRGEIKLCD
SGGPPPKRSAPSGPV
IKQIIKGRDVIAQSQ
TYKNPSLRAQGGQTQ
EAFGKYCRPESQEHP
SLGSYSYRSPHWGST
GVSNFNRRQLEMILN
KLHDFGYRGVSSQET
TQSNAILRYIARKHN
EIIEKTTRTPEEGGY
ETSTKTTRTPDTSTY
KYNADEARSLKAYGE
LLEAENSRLQTPGGG
ATDFVADRAGTFKMV
QECYDRRREYQLSDS
PTQQDVLRVRVPTTG
SAPLTISRVHAGSKA
WDTAGQERYHSLAPM
NATGAPGRNRGVDLQ
EGLEKFARDVPEDRC
ARDVPEDRCFSIVFK
SYARKIFRECDHSQT
SQSPVVGRSQGQQQE
KEYGKLCRTNQIGTV
PEEVIPSRLDIRVGK
QFDVKNDRYIVNGSH
MKEDEPWRITDNELE
FYTTGAVRQIFGDYK
HQAHSLERVCHCLGK
WDTAGQERYHSLAPM
WDTAGQERFHTITTS
ENISKWLRNIDEHAN
TLAEDILRKTPVKEP
RIIKETQRLLAEPVP
EYEEDGARSIHRKTF
SKPERKERISEQTYQ
KADLDHQRQVTQEEG
NVDSLITRLLEVRGC
YEPPVPTRVGKKKKK
XXXXMDDREDLVYQA
MAAEIKKRMGPGATA
EQGQNLARQWCNCAF
EGNVRVSRELAGHTG
PKTAENFRALSTGEK
YKGSCFHRIIPGFMC
CQGGDFTRHNGTGGK
DGELGFRRGDFIHVM
ERSKMIDRNLREDGE
EEEEAQVRKENQWCE
KPFTPEVRKTLYKAK
ESLVQEGRAREQEEK
AGQEEYDRLRTLSYP
VGTKKDLRAQPDTLR
AKQIHAVRYLECSAL
EVEKLIKRHEAFEKS
SAATLPARTQETPSA
MVKLLLDRGGQIDAK
TPLHCAARSGHDQVV
TKLLLDKRANPNARA
KAQSGPVRSGPKPFS
CVLGISKRNVIFQPV
RGSRHGKRVQANMGA
ITPQAKERVCNLIDS
LDEQQRKRLEAFLTQ
SNILVNSRGEIKLCD
GVSNFNRRQLEMILN
PLVSDPKRTIAQDYG
KRNLRKSREDLSAQP
DPYYDIARHQIVEVA
MDSGNKARTVAATNM
VSSGTLARAPAVTEA
TLLISKVREEYPDRI
PDGALAKRLLLQLEA
QTSLPLFRSKQFAVK
LEKEELPRAVGTQTL
SKKLAGQRFTAVEDQ
REQAQSCRQQVAPTD
KELNERWRSLQQLAE
ASVQALQRKHEGFER
SLGETAERLIQSHPE
WARKVQQRNLGVSGR
EDRAVESRTTDLLTD
DREKAMSRPILYSNW
TDPEEATRLLAEKRR
IQQNTFTRWCNEHLK
KESITRRRQAPSIAT
HGQDFDQRAREEFRP
QQDILLARRPTKGIH
RSASRTLRTAGVHII
AGLLEAARATPRRSS
AAGKVPQRAGEVERD
RRKYSCDRSATVTRL
SWSLATFRTLKPEEQ
QRAEERERLAEVEAA
EAKELQQRMQEEVVR
KFAEQTLRQKAQVEQ
EETQGFQRTLEAERQ
RRKVSAQRLQEAGIL
LSAEELQRLAQGHTT
LESRVIDRELYQQLQ
EKAVTGYRDPYTGQS
CLDEETSRALSAPRA
SYDYVRRRLTAEDLF
LSEPSEVRSYVDPST
QLLRRCRRDDGTGQL
EATALQLREGLTSIE
SITEAMHRNLVDNIT
PLDEALQRGTVDART
ARTAQKLRDVGAYSK
RKAQRQKRSQGSSQF
SQGSSQFRSQGSQAE
DVKKGKLRYVANLFP
DASGVALRPLYKLST
KPGSTPSRPSSAKRA
GTTDNEKRSESQGTA
DYLNAESRVNRRQMP
NGKRVRGRQYPWGVA
ANWEAQQRILEQQNS
EVPGPDCRFLIVAHD
HAIQCDVRDPDMVQN
GQFIGPHRIKATNNK
PPAAGSSRQDAKDPT
SGSGTLPRARGRASK
GHKTSGSRCSVSAVN
EFEQQRYRYAELSEE
PTPAAPARKLPPKRA
DDIESKLRAESEVPI
QNDLSNLRFYKNKIP
GAEPGLARDLLEGKN
APLTSAERELQQIRI
VFPSIVGRPRQQGMM
RTLPLHSRDWEIEST
SGSKKTLRSSLEGPT
PGCLTPERIPEVHHI
EAAVQELRQRHGQAL
GSPVRQRRSHHAAST
HQHRRLTRAQSHHGS
PDKARLLRQYDNEKK
QSTNDYIRARTESRD
AQVKIWRRSYDVPPP
QLQQQQQRDPEAHIK
LDEQGEAREAFLNGS
LKKLDSSRETSHGSP
NRKDAEARINAQLPL
KGGVADSRELKPMAS
RKVEEKRRELEEETN
SPDTTIQRTVQQKLE
SLSPLQDRARTAHPX
MRDPTTKRSRGFGFV
FYKVDGQRFGQNRTI
GDEFCKQRLPQLNSK
VWDEANLRAQELAKR
AEAKYKERGTVLAED
FFAPECGRCQRKILG
DALNRQIREEVASAV
LGAIESLRVPGKEEF
QCHEVLTRGSSANAS
PDKARLLRQYDNEKK
RGMDLTKREYTMHDH
LLRSLQERNQEQEKV
NDYVAAERCVRESYS
LQPNPASRAKLTMLN
IAASSSFRSSDKPIR
LQPNPASRAKLSMIN
KIPDEELRQALEKFD
EETAVSPRKSPRPAG
HQFITNERFGDLLNI
DRLGKKVRVKCNTDD
SMYSTGKRKENPIED
QVFFVPGRLTLSEAH
YVKDGKLRYVANIFP
STLRQEQRPLPNVST
KYKSAICRVTLLDAS
TGKEVADRWYSEIKN
STKTKPARVITTHTS
KEAGTVGRGGGQEER
TLSQDEGRGTLYKYR
PDNSPETRAKVKFVQ
PMKPYGRRNEIWLLK
GDFPNLKRMQDQLQA
LKILPSYRDTITPQQ
HLRDEGLRLRKVAHS
QEELKIKRSLFTYHD
LATGSNLRKDKDRKN
SAVQKELRNQTPAPS
LSQLHESRQEAHRSL
KVNTQDFRGLVREDA
VVRLNTVRQIIEQDK
HKERYFDRINENDPE
SKKKKKFRTPSFLKK
FDEDSEDRLVNEKFR
QDADNLDRAAGAIRG
EIFKQKERAMSTTSI
DDIPSALRIAKKKRW
DNRVTSFRDLIHDQD
QMFEGVARVHGSPLE
SDLDSETRSMVEKMM
GLDDIKDRSTLGEKL
WLPKEDCRDEKVYSK
VLQQQYNRVGKVEHG
ENEDQQQRLREAAEG
IDANKQQRQLIAELE
LKTAENFRALSTGEK
YKGSCFHRIIPGFMC
HLGRLPSRPPLPGSG
HRSVGGIRASLYNAV
EANEALERGLLKTLQ
YLTNAYSRDEFTNTC
SLQGINTRKAFRSST
VKDEPQRRSARLSAK
EPQRRSARLSAKPAP
FDEALKLRGRSFMNN
EALKLRGRSFMNNWE
GLQNMEARLAERKFM
MEARLAERKFMNPFN
VRSKNMARRGHSAQI
RSKNMARRGHSAQIA
PYANPTKRYRAFITN
ANPTKRYRAFITNIP
KTREGNVRVSRELPG
EGNVRVSRELPGHTG
DSNASFLRAARAGNL
ASFLRAARAGNLDKV
IFTIESTRVRGRTGN
TIESTRVRGRTGNVL
IHINNKLRRGDIIGV
HINNKLRRGDIIGVQ
LLNSSKARLRSLESL
NSSKARLRSLESLHS
KLQEALRRKYSCDRS
TKQEPTRRSARLSAK
EPTRRSARLSAKPAP
KLAEAAERRQKEAAS
LAEAAERRQKEAASR
KTREGNVRVSRELPG
EGNVRVSRELPGHTG
RQGVKTMRQRLNPTS
GVKTMRQRLNPTSNK
YKNVVGGRRSAWRVI
KNVVGGRRSAWRVIS
GGRRSAWRVISSIEQ
QQFIPVKRPIPHPAY
QQFIPVKRPIPHPAY
ELARTLKRLGMDGYR
EEAEAQKRQAQEEAE
VRTGRSIRGFCLPPH
LPGPAGPRGERGPPG
RMAAPIDRVGQTIER
KAFKKELRQFVPGDE
IGFKLGVRPSQGGEA
RPCRSQVRCEGFVCA
RQVIEKERPQLAECE
RMHAAYIRPGGVHQD
TDLEDTKRDRSVDVN
TAGQERYRTITTAYY
VVYPWTQRFFDSFGN
GESEPQTRSPDFTNE
THEACPVRALLASWA
LVDTHSKRTLLIKTV
VIEIMTDRGSGKKRG
HILKQMRRAIVVGER
PGTPSYPRTPHTPGT
KAEDEKQRDKVSSKN
SAEYPDLRKHNNCMA
GESEPQTRSPDCTHD
GGGVSSLRISSSKGS
LQLFEELRRLAPITS
GELEHVTRRTLSMDK
TAGQERYRTITTAYY
TAGQERYRTITTAYY
GESEPQTRSPECTHE
DEGPALKRAAEEEDE
GEITGEVRMPSGKVA
QRSLVLQRPQTWADC
VSQEEEDRKPKAEED
SKPHVEIRQDGDQFY
LANKEILRLIQFEPQ
XXXXMAQRTGLEDPE
YDDYSSSRDGYGGSR
XXXMMGHRPVLVLSQ
GESEPQTRSPEFTHE
PIPSDSTRRKGGRRG
ARRGGVKRISGLIYE
DVVYALKRQGRTLYG
MSELDQLRQEAEQLK
KLKAERERGITIDIS
TGGKYVPRAVLVDLE
KLNTLLQRAPQCLGK
DAVRLRGRSFAGNLN
TSSPTPQRRAPAVPP
FHPIQGHRVEVKKAV
GGNRFESRSGGYGGS
FSSIPVSRICKSPNE
GELTGEVRMPSGKTA
TRRKVLSRAVAAATY
EMMEVDRRVESEESG
LYVGSKTREGVVQGV
XXXMSGPRPVVLSGP
KDYYFVTREVMQRDI
QDTDVVSRLTKAMRR
SGGRYVPRAVLVDLE
KLKAERERGITIDIS
GPLTFTTRTVRQVFR
LIKTVASRYDEYVNV
KVTYGQKRAAGGGSY
SEQDIRPRFHRSRTV
TAGQERYRTITTAYY
YDDYSSSRDGYGGSR
AFKLRITRGDIQTLK
FSVADRLRLEEEVEA
DSVLDVVRKEAESCD
DSVLDVVRKEAESCD
DSVLDVVRKECENCD
DSVLDVVRKESESCD
DSVLDVVRKESESCD
PTVIDEVRTGTYRQL
PTVIDEVRTGTYRQL
PTVIDEVRTGTYRQL
DTNDRFLRKITIGQA
AGGLGSLRASRLGTT
PDLTAALRDIRAQYE
MIKTIETRDGEVVSE
DLWKDVDRIVGLDQM
ETSFVPSRRSGGRRV
GDARELLREETGAAL
LMKILTERGYSFVTT
MKCDIDIRKDLYANN
LMKILTERGYSFVTT
MKCDIDIRKDLYANN
LMKILTERGYSFVTT
MKCDIDIRKDLYANN
LMKILTERGYSFVTT
KKAQEHKREFTESQL
GSLCADARMYGVLPW
ALLFVPRRAPFDLFE
LKQRADSRESLKPAA
GILDSIGRFFGGDRG
NAEPAVQRTLLEKXX
GGSERCPRCSQAVYA
YMEVEDNRSQVETDD
SFTTTAEREIVRDIK
SFTTTAEREIVRDIK
IREEYPDRIMNTFSV
IREEYPDRIMNTFSV
PPTEAASREENQAGP
STSQAVFRLQSGICH
VLEKLGERKPCNSQP
PLGGSGSRITAHLVH
DAFLDLIRNMFPPNL
PHTTRPKREYEIDGR
VGVIPSKRRVEKKER
EKAVTGYRDPYSGST
KHPWISHRSTVASCM
PAGPQGPRGDKGETG
WDTAGQERFRSLTTA
LLEGEESRLESGMQN
HYIDLKDRPFFPGLV
VLPEALERWPVDLVE
HYIDLKDRPFFPGLV
TPLIEYYRKRGIHSA
IRGFSAPRTFGLTLG
QLSTLEERDIKKTRK
VELKGTVRPANDFNP
NTEIGKIRDEMVATE
ETTEESLRNYYEQWG
RFDLSGSRGEAQAAG
VISPSEDRKQPSNNL
KGEAAAERPGEAAVA
AVCDIPPRGLKMAAT
AVCDIPPRGLKMAVT
AVCDIPPRGLKMSAT
AVCDIPPRGLKMSAT
AVCDIPPRGLKMSAT
AVCDIPPRGLKMSAT
WDTAGQERFRSVTHA
VNMVPFPRLHFFMPG
VSEEVWYRVIQIVIN
VSEEVWYRVLQIVTN
YSEAVADREDDPNFF
VNMVPFPRLHFFMPG
VNMVPFPRLHFFMPG
LDLLEILRQEKGGSR
HAAVGASRAAVDAGF
ELFYKGIRPAINVGL
VGYTQTLRPGVKLTL
VNMVPFPRLHFFMPG
DMSYDEARNLHSKWL
RHASLMKRWSQLLAN
VNMVPFPRLHFFMPG
VNMVPFPRLHFFMPG
XXXXXXMRHEAPMQM
PEEIQLLRKEATPRS
VNMVPFPRLHFFMPG
VNMVPFPRLHFFMPG
YMIDAADREKIEASR
MGPPGGGRTVISPRL
APGPAGSRGAPGPQG
GEGSHPERVKVYGPG
LTVAAIFRGRMSMKE
LTVAAIFRGRMSMKE
EKTAQLERSLQEEHV
PGGGVDTRDAEMPAT
HEEAPGHRPTTNPNA
TGEKTTMRDLSQMLK
EDVTASSRHVHFIKP
DMVPPSERGTPGPDS
WLKPELFRIGASTLL
PNYVLSSRVRTGRSI
PYGIFAGRDASRGLA
GLAYTMERSARQIMR
KDVDRLRRMSLIEEE
HTKANRQREPGLGFS
YAIAGTIRIDFEKEP
CCGPVPVRAIKEGDL
PLHDVFVRKVKMLKK
LEVIDAMRSQLGKAT
RMGPVMDRMATGLER
TAALRDVRQQYESVA
SPSSAKSRLQTAPVP
LDDTAKGRQNISPDK
SYILESNRKGPKQDR
MPTLERGRQDPASYA
LQSPSRARGPGGSPG
GDLAKVQRAVCMLSN
GDLAKVQRAVCMLSN
GDLAKVQRAVCMLSN
CITGRIMRPDDANVA
RSNGKWDRPQIVCTK
RGPSGSPRTQGRGGP
GVPEHTYRSRTNFTS
SNLGTGLRAGVHIKL
SNLGTGLRAGVHIKL
EKEELMLRLQDYEEK
LTAKIHFRPELPAER
QDRSPSPRHPDVSMV
DPLLEDTRMGPLINR
VPVDVAYRRGYFDQM
NPVETYIRSGTYSRK
PRSERQPRPRPEVRP
LRGPGASRGGSPVKA
ERLAEQQRAEERERL
VPVDVAYRRGYFDEE
GESVKRIREESGARI
LRSRHSPRIDCDIQL
WDTAGQERFRSIAKS
HTPSTDTRYLGSYSG
RPTIEMERRRGLWWL
MVKWFKLRPSGDDVE
EDEAVLDRGASFLKH
KRKQISVRGLAGLGD
LGLGLAYRRPPASDG
GLGLAYRRPPASDGL
WDTAGQERFRTITQS
PPGPAGSRGDGGPPG
LELETNGRDHHTADL
EMVLTGDRISAQDAK
SIMATEDRQLFSDKL
LPGSRALRPGDCEVC
REVQTAVRLLLPGEL
EGGVEEERDHWQQFY
VEHRVLSRDPSAELE
SKLAPWQRQVILKKG
KKDGEMDRNFDTLDL
EPKDESARKNDXXXX
SPDPAQARAPQTVYA
TVYARFLRDPEAKKR
GLGHSYSRAKVKFNV
SLAPSSARQGARRAQ
FKSSSIQRSAAAAAA
QDGDFGSRLRGRGRR
YSRREEYRGFTQDFK
ECIHVMRRWEGGDPG
DKVLAQSRHELDSKT
DGARSVTRTIQNNFF
GSGPGEIRKVEPVTQ
SSEETVSRAGSSLQK
IEQNGPSRQPKDVLR
RQPKDVLRDMQQGLK
NPSTVAGRVSAGSSK
RPVREGTRVASIETG
SDSSVLTRSGDCIRH
NIEEVLQRGEALSAL
RNVYSSSRYDDYDRY
PDPKMNARTYMDVMR
NLVLQADRSLIDRTR
VNDEEVVRVPLAFAM
AAAPSPVRAPAPSPA
RVSNTPLRTVDGSPM
DGRVDSWRNFQANTK
KWQQFNNRAYSKNKK
TEGSGSMRGGGGGNA
SSPSSPSRAKGGDDS
STLTDMGRSAPRERR
EEWGQQQRQLGKKKH
XMSTKNFRVSDGDWI
SYSHSSTRDGRRDRY
AVSDKQDRLNQTLKK
TPLNLSSRAEPVRDI
QRSQSPLRGMPETTQ
VPEVIVARHCGLRVF
AQKIVRQRQEELCLA
VSREDSQRPGAHLTV
PVEVVAPRGKSGAAL
PSGAAAMRSMASGGG
KDDLTLSRSLGLGGR
SSISSSARRTTRSEP
KSVLKKLRGTADVTH
EDAEKDARTVKLLLL
YSGTGQQRPERASLQ
YPGVLSSRDKYGRVV
LDGDLAGRYYALKSM
GGGGGGGRYYGGGSE
GPPVGGHRRGPSRYG
AEGEEEGRATVNQDT
VARFILHRVCEDFGV
AIAYGLDRRGAGERN
QRDASPGRGSHGQTP
SQAGPVPRTGPPTTQ
RSKEITVRGHNCPKP
LLQLVEDRGSGRSRG
TGKTLLARACAAQTK
EAQVNPERKNLKWIG
SNISKDRRYADLTED
GDNINTARAIATKCG
GLEKPESRSSIHNFM
RKKKVVHRTATADDK
HAKLENARLSSEMNT
IDEGLYSRQLYVLGH
NFGFGDSRGGGGNFG
RKDETNARDTYVSSF
REMEEQMRRQREESY
DPRERDMRMGGGGAM
GSDMRTERFGQGGAG
ASTSQSTRAASIFGG
GDNINTARAIATKCG
VGSAAQTRAMKQVAG
EALLQASRDQKKTQE
EEHGGLIRSPRHEKK
KKFKGDSRSAGVPSR
RPAVASARPSILPSK
GLDTGRRRAAPEASG
YIRRVRMRPGVACSV
EDDPEYMRLRNRAAD
NVADEVQRSMGSPRP
MINTDLSRILKSPEI
RGPLPVKRGPPPRSG
RDVYLSPRDDGYSTK
PPRDYTYRDYGHSSS
GPIVGTTRKLYEKKL
IQPLCPERSHISDQS
GPIVGTTRKLYEKKL
GPGPLQERSLFEKKR
KAKTKENRQSIINPD
FRRAFASRVFPPEIV
AYTGTEMRTVAEKVD
APIIDVVRSGYYKVL
GRAGTVRRQAVDVSP
SSEERKERWEQGQAD
QTDIEITREEDFTRI
LYKNGSLRNADSEIK
EEEKIFGRGSRQRRD
AVKESSIRSVQETVL
NPYHSRPRPDPSPEI
KGGSFGGRSSGSPYG
RVGQTIERMGSGVER
TASFSESRADEVAPA
QKTGETSRALSSSKQ
MPETSFTRTISNPEV
QALREGTRVQSVEQI
ILSKIVSRATPGLQK
TNVGSSGRSPSKAVA
EDWDLMERFMEQVIF
NPFVTSDRSKNRKRH
TSGIGEARVKEVLLD
TNGEFGKRPAEDMEE
CCPHSTDRVVLIGGK
SDLKAQLRELNITAA
SHGVAQVRFVTGNKI
TPAVVSERLKIRGSL
NGRAKKGRGHVQPIR
GGEKKKGRSAINEVV
PEGQAQQRRPYRRRR
QTPECLSREGSPIPH
QKLPLGTRLDQQTLP
VRDSTGARVIFPAAE
DPSNPIRRPISADSA
DNENSSARLFERSRI
SPSLKSERHAPGSPS
AAILGYCRGEAVYSR
DIEEQERRTQEVLQA
RRIAVPSRSSASVPK
EVDPQGQRTIGVITK
IVSKIDSRLEQYTSA
NAAEIESRVRELSKL
MSGGGVIRGPAGNND
KLREYQQRNSPGVPT
EQRKNYARDSVSSVS
DDSPDQCRDSITSYL
DPSVGRFRNMVQTAV
VAETPRARHTLDELN
EPKHNSNRQLERSGR
GEVSGLMRKVPRVSL
QALREGTRVQSVEQI
SGKAPQVRAASAPAK
GHQPSQSRAIPTRTV
KEFSGSDRRQRGREG
RYEDYDYRYRRRSPS
HYASDEVREKLTVLS
DLSFGHSRASSKICS
SRDYYSSRSQSGGYS
SGSRGMERTVVMDKS
NPRRTGHRIVAPPGG
GVKANMLRTFSSIPV
GRGGHSCRGGVDTAA
GLSDERGRDDCGTFE
PTSPKFLRQNCIYST
AAPVSIQRSAPGGGG
ALEDVVQRSGHGTEF
EQQETASRELVKEPA
TCYPLESRPSLSLGT
FGGGRGSRGSAGGHG
EHGLNFQRLLDTSTY
QQEEMMRRQQEGFKG
VPACLVHRRRRREDQ
ASDCKFQRPGDPQSA
AEVIAQARKKGTVVY
EPTMVAPRARKEPKE
KLPLPAFRLKNDSDL
SPYNKLQRSPSILAA
AKGRVAERSQLGAHH
GSRGRSDRGSGQGDS
NSHAKKGRGHVQPIR
EWAPQTARIRTRMQN
KAASVKQRGSKPAPK
GSGLTTTRSGDVVYT
FSDVNTNRSAFKYTR
LSKPLSERTNSSDSE
GAPLAGVRGGLSDGE
QAKMAPSRMDSLRGQ
MAEQESARNGGRNRG
KVMVNQDRASQQINA
EPNFSATRKVNTGFL
KPPSEKPRLRRSSPR
EGDGDQERLISKPRV
EVDVQAPRAKLDGAR
RAKLDGARLEGDLSL
RAKLDGARLEGDLSL
YFRKECGRDLEFSHS
EFSHSDSRDQVIGHR
DSKKRKQRAGGEPWG
VLDHSECRVLKSSYS
SSDSADGRATPSENL
LMGRVPDRGGRPNEI
RRSPVSTRPLPSASQ
ENSPAGARPKRKNKK
EKPEKSQRAGAAGGP
MRMKNIGRDTPTSAG
LEPQELARIAGKVPG
REQEELRRQQEGFKP
ENREQEMRMGDMGPR
SNAEPEPRSLSLGGH
SADSVQYRHLPSRGI
GIDFSQERQKISGLR
KFGNPGERLRKKKWD
DRNEYGSRIGGGIDV
ATSSKVTRAQIEDTL
PDNPMNQRAVPFNAP
ATKPSFERGRHGPPP
SGGPSPKRSAPSGLV
SAPSGLVRSSSGMGG
RDVYLSPRDDGYSTK
PPRDYTYRDYGHSSS
EAIQLCDRDGNKSQD
AIMAQQDRIQQEIAV
PLEPEEPRAGGRPRR
GPADSVMRQDYRAWK
RKKKVVHRTATADDK
GMSMRVERSTLDQVK
DGDSGSERGGGGGPC
GQSYSPSRVLITEND
YDDVSSFRAKTAHGR
VPKRASARILAPPGG
GDQSGCYRCGKEGHW
PGTMDSVRSGPFGQL
PGPGVRRRCPGESLI
GDQSGCYRCGKEGHW
QPGVLGSRVLPSSMD
SESPQSHRAAGSGVS
QSITDESRGSIRRKN
DLEGAVSRLGGERRT
VEAPAAPRPTATQLT
AVDTFPARVIKHRAA
PYGFGDSRDSRRDRS
ADTTAEQRRTERKAP
PRAQATSRLSTASCP
LGPAQRARSGTFDLL
EEDKNSERITVKKET
LSKQYSSRDLPSHTK
AMTSSMERDFGRGDI
ERSIDMDRGFLSGPM
FKESDPFRGSATDDF
RTPDIAQRAKKVRRV
TGGSESSRASGLVGR
KPLSPDSRASSLSES
PGGYNALRRMYTDIQ
QQQEVVSRNRNEQES
QEQEVLERGGRFTRS
KAPVSQPRVEAKPEV
EVQSQPPRVREQRPR
NPFVTSDRSKNRKRH
GTAPSDNRVTSFRDL
FYAGGSERSGQQIVG
PFAGGGYRLGAAPEE
RPVREGTRVASIETG
TENKTLPRSSSMAAG
KQDLAYERQYEQQTY
EARKNLLRTHTTSAS
PLQSVVVRRRSPRPS
QDLASCDRDRSSRDR
LAQQMENRPSVQAAL
TSVQNPTRLREASKS
GGVSELARINSLHVS
PAVPSSGRAPAPAAP
KFKFEPPREPGWLGE
LPASDSFRSDVGKAV
TPDLSKARGSPPTSS
SPAADSARSARHALS
SGRTPLTRTPAKPTK
IPPEQSKRPLGVDVQ
RTSHKKHRSSVGPSK
QSGGGQERGMRSGTV
SSPSPPQRAQRGDHS
PQGVASQRSKXXXXX
DAPDKTPRIPDSEML
SERAGPSRARHFSEH
RAGPSRARHFSEHPS
EEETVDGRKCRSLAT
TVDGRKCRSLATWEN
AQRQVDARRNVPQND
QRQVDARRNVPQNDP
LIEVDDERKLRTFYE
VDDERKLRTFYEKRM
LFLTSGTRRAVSPSN
FLTSGTRRAVSPSNP
TKSSLDYRRLPDAHS
KSSLDYRRLPDAHSD
KLGRSFTRARDYDAM
GRSFTRARDYDAMGS
VVKKIETRDGKLVSE
LTLEPYERDHAVVVG
YTVTLDGRGPSRVIS
EIEYEVVRDADDNCV
ETAEEVKRKLQKDLE
GHALLAERIEKSLVE
EPTDKVERIKERVEE
TQVDEGVRSASKRIV
IMKAQALRDNSTMGY
IMKAQALRDNSTMGY
ERRLLGLRGEPPELD
GRGLSLSRFSWGAEG
DEEEGTFRSSIRRLS
EPKRAVAREESGKPG
LDGTGFARISFDSQI
DKVTLEERLDKACEP
LAHLEEERDLKITDV
EMIAPVMRVNYGQST
PAGPAGERGEQGPAG
DDNPNLPRLVRPEVD
EVRAGTYRQLFHPEQ
SRVPKDERGSAADSE
TDPDAPSRKDPKYRE
SLGQHALRSAKGEEV
TSSKRVSRSLDGAPI
IMKAQALRDNSTMGY
MACCLLYRGDVVPKD
MACCLLYRGDVVPKE
KADTNRDRIDIANAR
FKTLDSWRDEFLIQA
TVMGAEIRHVLVTLG
ILTARPFRLDLLEDR
SQSSKAPRGDVTAEE
RYFRAQSREQLAALK
DAANNYARGHYTIGK
EEDEILNRSPRNRKP
ISKNGQTREHALLAY
ISKNGQTREHALLAY
YKITPGARGAFSEEY
AGERAGSRPQSPSGD
LPNDSQARSGARFHT
SRGSQQYRALTVPEL
SRGSQQYRALTVPEL
QESRKVMRTPESQLF
SESRGISRFIPPWLK
AAGVVPSRVKATPMP
FQRDYYDRMYSYPAR
SGKFSSDRTITEYAR
DAANNYARGHYTIGK
EIRNGPYRQLFHPEQ
LTVAAVFRGRMSMKE
LTVAAVFRGRMSMKE
LTVAAVFRGRMSMKE
AYSRALSRQLSSGVS
GSGGYGSRRFXXXXX
EVRTGTYRQLFHPEQ
EARVLEDRPLSDKGS
GQSKIFFRTGVLAHL
SVLAGHSRTVSDSIK
VKSIEIPRPVDGVEV
LKPGECLRVRGEVAP
EDVEALDRKGYNARE
DPNIQAVRTQEKEQI
TAGQESFRSITRSYY
TAGQESFRSITRSYY
AESQSSLRRQKREKE
SRGSQQYRALTVPEL
EQAFKRSRNTDEMVE
XMGKGVGRDKYEPAA
TGGKYVPRAILVDLE
SSHKYVPRAILVDLE
AGNKYVPRAILVDLE
TGNKYVPRAILVDLE
ISKNGQTREHALLAY
FEEEARLRDDTEAAI
DDEEAGGRPAMEPGN
PPAKDEARTTEREKP
DRQSGKKRGFGFVTF
SGSNQEIRRQKERIT
QTEYLEERRVKEVVK
LTDCVVMRDPASKRS
KMGGRMERFQQGVRK
EKPAKPERVKTESSE
SEVAARKRNLALDEA
QTEYLEERRVKEVVK
ETAQVDERAKGNGSS
HGAVAVERVTKSPGE
AVTYSKPRLATFWYY
ELDEAEERADIAESQ
ELDEAEERADIAESQ
DIDFDIIRNDNDTFT
XMTNPSDRVLPANSM
TEAEVLERANDTTFG
KQSYWRHRELIMGED
KGAFSVVRRCMKIPT
ARQGLYDRLPPLPVT
GPTLSYGRDGRSATR
RAKEELERQAVDQIK
VDQRPSSRASSRASS
QKIGGSERCPRCSQA
NLGGAAGRSRGVDLH
GQLSPATRGAYRDCL
LLPLSDARKLTFRGL
IIDAPGHRDFIKNMI
EQFTAMFRRKAFLHW
EQFTAMFRRKAFLHW
EQFTAMFRRKAFLHW
EQFTAMFRRKAFLHW
EQFTAMFRRKAFLHW
EQFTAMFRRKAFLHW
IGTAVPQRTSPTGPK
FIDRTTMRPQSFYDG
LTNEVELRDKRINQF
ESQKILQRSQAQQPQ
KAAVHYDRSGRSLGT
MSELEQLRQEAEQLR
MSELEQLRQEAEQLR
KRGETSGRVDDNEET
VHSGSGCRSPSLGSD
PLADTPTRPVTRHGG
RMGLVMDRMGSVERM
GGHKGRARQYTSPEE
ADLHAVPRGMYDGPV
RFAVRDMRQTVAVGV
EVRTGTYRQLFHPEQ
YTSGPGSRISSSSFS
DHNRTLDRSGDLGDM
ELEEISERLEEAGGA
ELEEISERLEEAGGA
KRQAQQERDELADEI
SGFIGCVRELRIQGE
MATADGLRQRSGGME
QLPEEDFRQPPEEDL
ESYEKTTRTSDVGGY
VPPRMGSRAGGPTTP
HVTEGSGRYIPRKPF
STTPRLSRLATNTSA
MTQRLLKRGETSGRV
VVYPWTQRFFESFGD
GGSVTKKRKLESTES
VVYPWTQRFFESFGD
VVYPWTQRFFDSFGN
VVYPWTQRFFDSFGN
GIINYQRRTTSSSTR
GPRAFSSRSYTSGPG
EPPKSGDRSGYSSPG
LGPVCPFRCQCHLRV
TKMGERQRAGEMTEV
MGANSLERMGLERMG
VPVKLFARSTAVTTS
KRSTITSREIQTAVR
KRSTITSREIQTAVR
KRSTITSREIQTAVR
KRSTITSREIQTAVR
KRSTITSREIQTAVR
KRSTITSREIQTAVR
KRSTITSREIQTAVR
KRSTITSREIQTAVR
KRSTITSREIQTAVR
KRSTITSREIQTAVR
KRSTITSREIQTAVR
KRSTITSREIQTAVR
KRSTITSREIQTAVR
LQEEMLQREEAENTL
AAPRTFLRPSPEDEA
GAGKHVPRAVFVDLE
LEALMFDRSFVGKQF
LKTKMGERQRAGEMT
CYEEVKDRCTLAEKL
TVAPPGARQGQQQAG
FVSETESRGSESGIF
YLYEIARRHPYFYAP
SGRRRRRRGEEGHDP
ELDTKLTRIPSAKKY
IIDAPGHRDFIKNMI
GGGSSGGRGSGGGSS
QGQSEGSRRSRRQGS
SIRSSYSRFSSSGGG
FVEYVVDRSVEHDKA
PQAAASYRGQPGNAY
DKWDYFARDCHHLGI
EDIVGTARPDEKAIM
SSSYGSGRRFXXXXX
IDNAPEERARGITIN
GGRQSGSRGGSGGGG
GPEIKYTRISTGGGE
PGDPSKDRAAKRLSL
ASDPILYRPVAVALD
LAEGGGVRGPRVVER
SVVDLTCRLEKPAKY
IIDIITHRSNVQRQQ
AYFTRVDRDVEVEDF
GLIKVNGRPLEMIEP
TGPLYTHRPPITISS
PEADTLPRSGEQERK
INAYNSRRDLEIERP
RRDLEIERPMPGTHT
LAQMEEERREHVAKM
AQMEEERREHVAKMK
YTSITRARFEELNAD
YTSITRARFEELNAD
EAKTWASRPQVPEPR
MIPDCQRRLEAAYLD
AYKDAYERDLEADII
SNPNKRQRQPPLLGD
YPTLKIFRDGEEAGA
PESGDGERVPEQKEV
MKCDVDIRKDLYANT
TLIMQLLRDNLTLWT
MKCDVDIRKDLYANT
FVEFEDPRDAADAVR
SKEVLAGRPLFPHVL
GHLDRQQREDITQSA
FVRFEDPRDAEDAIY
LLGDRSLRVDIAEGR
TARSAPDRQEEISRL
TARSAPDRQEEISRL
TARSAPDRQEEISRL
VPRIDHYRHTAAQLG
ETTDDSLREHFEKWG
KLSELDDRADALQAG
KLSELDDRADALQAG
AIAEAWARLDHKFDL
AIAEAWARLDHKFDL
AIAEAWARLVHKFDL
AIAEAWARLDHKFDL
AIAEAWARLDHKFDL
AGPSIVHRKCFXXXX
AGPSIVHRKCFXXXX
AGPSIVHRKCFXXXX
HKERYFDRVDENNPE
GAASGGERPNLKIDS
GRYNEEERAQQEAEA
GAASGGERPNLKIDS
FFKGKWERPFEVKDT
XXXXXMSREMQDVDL
LSSPVFPRAGFGSKG
PPPPPIARAVVPSKR
VYTDSEARDVFEKAT
PELYAELRAKSTPSG
RQMSLLLRRPPGREA
QMSLLLRRPPGREAY
LLRRPPGREAYPGDV
GNVSPGTRREYHTEK
MVGSYGPRPEEYEFL
KAIYDIERPDLITYE
MMAACDPRHGRYLTV
MMAACDPRHGRYLTV
MMAACDPRHGRYLTV
MMAACDPRHGRYLTV
MMAACDPRHGRYLTV
MMAACDPRHGRYLTA
MMAACDPRHGRYLTV
MMAACDPRHGRYLTV
EDFVEGLRVFDKEGN
LFRAGKYRITNNYGL
TLLISKIREEYPDRI
TLLISKIREEYPDRI
PRGSPGERGEVGPAG
VGGEALGRLLVVYPW
QVALKGSRVDIETPN
GPAYGLSREVQQKIE
LRDGERCRDDSFFGE
QPSQSAVRGGPGRST
SHTSDMHRGYADSPS
KPSFESGRRGPPPPP
SAPSGPVRSSSGMGG
MFLYEYARRHPDYSV
EDYVEGLRVFDKEGN
GEYEDVSRVEKYTIS
SSWPGYVRPLPPAAI
SISISVARGGGRGSG
VIDMSGLREKDDIQR
DVFLDSGRKTRSARR
TLTHAVTRATKMLTA
IHHPWIRRPFFPFHS
FAVTSILRVAAEDWK
YAVTSILRVAAEDWK
GGGSEGGRAPKRLKT
QLATKAARKSAPATG
QLATKAARKSAPATG
GAGGSGSRISVSRST
ALRPSTSRSLYASSP
KGKGIAGRQDILDDS
PTQQDVLRTRVKTTG
GNFKDKERTTIAQQV
LPGKALKRQLPFRGD
LQDETNLRLEAENNL
PAGAVGPRGPSGPQG
LVTYFGKRPPGVLHC
MDEGTDARDVLENKL
MDEGTDARDVLENKL
MDEGTDARDVLENKL
TKGSPESRLSFQHDP
RQEKGGSRGEEVGEL
TCDLESLRGTNESLE
EEDVQLPRAYMENKA
QCIQSMTRLVVKERN
NQITNNQRIKAAVPS
QTEYLEERRIKEIVK
PPPIKLYRETNEPVK
TTGGTNLRDDIMRLD
FGSDRFGRDLNYCFS
KPGTSGLRKRVKVFQ
EEPKMGGRMERFQQG
DQKQELGRVIHLSNL
FGSDRFGRDLNYCFS
GAKIKELRENTQTTI
VTEKIPVRHLYTKDI
KFGVSTGREGQTPKA
SGQSLTDRITAAQHS
DRIGKTKRTGYESGE
KKYKDIIRQPSEEEI
QQQDQVDRNIKEARE
YFGGTEDRLSCFAQT
NMEAGAGRASYISSA
GASKLRERIQPEEKP
NIKGGTSRALAAASS
VTNLPTPRKFLDTSH
TQYQKDFRAWPLPRR
DQVMQNPRVLAALQE
GPSYGLSREVQEKIE
RELIENSRDDTTWVK
KIKIFGSRVRVDSTA
KIFGSRVRVDSTAKV
SREDTPSRLSRMGAT
DTPSRLSRMGATPTP
KSPDDPSRYISPDQL
KALESPERPFLAILG
REIQTAVRLLLPGEL
REIQTAVRLLLPGEL
REIQTAVRLLLPGEL
REIQTAVRLLLPGEL
REIQTAVRLLLPGEL
REIQTAVRLLLPGEL
REIQTAVRLLLPGEL
REIQTAVRLLLPGEL
REIQTAVRLLLPGEL
REIQTAVRLLLPGEL
REIQTAVRLLLPGEL
REIQTAVRLLLPGEL
REIQTAVRLLLPGEL
REIQTAVRLLLPGEL
VKTTSASRAVSSLAT
DRLTDTSRYTGSHKE
NALIHKHRPDLIDFD
LHDIHSTRSKERLNA
VRNEYGSRIGGNEGI
GEVREDLRLPEGDLG
GEVPEDLRLPEGDLG
PSQRRATRSGAQASS
GMESTQDRSREDMID
KVVKGLDRVQDEYSR
MACCLLYRGDVVPKD
MACCLLYRGDVVPKD
WDTAGQERFRSITQS
WDTAGQERFRSITRA
WDTAGQERFRKSMVQ
WDTAGQERFRSLIPS
MPDLYFYRDPEEIEK
QDFKTDLRFQSSAVM
QDFKTDLRFQSAAIG
QDFKTDLRFQSSAVM
QDFKTDLRFQSSAVM
LLDESECRVVKSTSY
ISSPTVSRLTDTTKF
IGTLDGFRHRHPDEA
EEKRHFRRDSFDDRG
VFVKVNRRTQARQMF
VNRRTQARQMFEGEV
QHPERDIRDPNFCER
RFAVRDMRQTVAVGV
RFAVRDMRQTVAVGV
VTSLDGTRSRSHTSE
GGPGTASRPSSSRSY
SPGTPGSRSRTPSLP
QLATKVARKSAPATG
FSGGSFSRGSSGGGC
MQEVQSSRSGRGGNF
ALPHAILRLDLAGRD
ALPHAILRLDLAGRD
IYEALELRDGDKQRY
IYEALELRDGDKGRY
FAGDDAPRAVFPSIV
YSLGSALRPSTSRSL
PAGPTGARGAPGDRG
GIAEFPSRGKSSSYS
TSFTSVSRSGGGGGG
LIKTVETRDGQVINE
LEQQNSSRTLEKNKK
VGSYIYDRDPEGKVQ
KGKGKAGRVDLVDES
LGYTQTLRPGVKLTL
FAGDDAPRAVFPSIV
TLLISKIREEYPDRI
TLLISKIREEYPDRI
KEPSTVSRDEVRRKK
KVYFRLPRPPPPEMP
AHQDTQRRTSMGGTQ
EADGLSERTTPSKAQ
RMGPGIDRLGGAGME
LCTVATLRETYGEMA
GPSYGMSREVQSKIE
WDTAGQERFRSLTTA
ASRPSSSRSYVTTST
FQQSSLSRDSQGHGR
PNLPRLVRPEVDVMC
PGGVYATRSSAVRLR
FAGDDAPRAVFPSIV
FAGDDAPRAVFPSIV
FAGDDAPRAVFPSIV
FAGDDAPRAVFPSIV
FAGDDAPRAVFPSIV
FAGDDAPRAVFPSIV
FAGDDAPRAVFPSIV
TYTEHAKRKTVTAMD
RSSAVRLRSSVPGVR
SGGSIGGRGSSSGGV
VKKPHRYRPGTVALR
VKKPHRYRPGTVALR
VKKPHRYRPGTVALR
VKKPHRYRPGTVALR
WDTAGQERFRTITSS
WDTAGQERFRTITSS
WDTAGQERFRSVTRS
WDTAGQERFRSLIPS
WDTAGQERFRTITTA
WDTAGQERFRSVTRS
WDTAGQERFRAVTRS
WDTAGQERFRTITST
WDTAGQERFRTITTA
MYPGIADRMQKEITA
MYPGIADRMQKEITA
IYEALELRDNDKTRY
YGAEALERMFLSFPT
SGPSIVHRKCFXXXX
SGPSIVHRKCFXXXX
RTTSSSTRRSGGGGG
TTSSSTRRSGGGGGR
SGPSIVHRKCFXXXX
SGPSIVHRKCFXXXX
SGPSIVHRKCFXXXX
SGPSIVHRKCFXXXX
VLMSHLGRPDGVPMP
SGPSIVHRKCLXXXX
SKHYSSSRSGGGGGG
HSSGGGSRGGSSSGG

## Sheet: reverse_deamidated_R
AMAEYQTRIEKLAAT
GALSFDVRTPLPPPM
LEVHVQQRALQEQLE
EGSSVYSRRAASTIR
AALSVGSREKSAAVA
AALSVGSREKSAAVA
AALSVGSREKSAAVA
SGRKPAGRDGGFFRG
CTLSQLQRRYDNAEH
XXXXXXRRAMPSGSR
AALDEDLRKYEESFA
RYKDVIVRALTSKGS
LKTPEKARLQNLEAA
PLPQNILRLQKPTAP
PREIDLNRRCIDYIA
PREIDLNRRCIDYIA
PREIDLNRRCIDYIA
PREIDLNRRCIDYIA
PPPRVEPRPRPQRES
FRSLSLGRGKGQSPP
NLEMMEARESARTEK
YVDQLPLRLPKDTPR
YVDQLPLRLPKDTPR
YVDQLPLRLPKDTPR
RTGPGLRRGPALGGV
NSLMCVARQVKALDG
NSLMCVARQVKALDG
EEMERMQRELSENTG
HSDAVLARSTKSLQH
KNQQELFRVKEIYSA
TASMKLGRPPIDCVA
TVAPKEERTIPITRE
TLDAFKSRYWEEAEH
LQNDSFNRPNEKSKK
ERSVPIAREAHTADL
AQLHVIERMXXXXXX
AQIHVIERMXXXXXX
AQLHVIERMXXXXXX
AQIHVIERMXXXXXX
AQIHVIERMXXXXXX
AQIHVIERMXXXXXX
MEARESARTEKFGAN
TAAAPAGRREGGGEL
EGRLGLLRRESGLRR
RNDIIHRRNLGSEDH
GGHISPARFAVGPGF
TTISTLLRKPTIAKS
YDEYATSRSAQRAAQ
HFPFFPRRIWPHHIA
GPLGVVGRQGAIGQP
PHEEPAVRLENYFTH
PHEEPAVRLENYFTH
WDVFQITRKTKITAI
WDVFQITRKTKITAI
WDVFQITRKTKIAAI
RGKVQFLRQVVVENP
ERMPMRGRFIAAVTL
AQAPSLGRHTKHLEA
LTEELGEREGQLAQK
DIDVPSQREGKAIPF
RPSAVSSRGPSQTII
DPTGCFTRTTVGDMM
GDPLEYSREPSSSAA
DQIWRDGRNLYQFCV
KNLEEDNRIALQLHR
KNLEEDNRIALQLHR
KNLEEDNRIALQLHR
KNLEEDNRIALQLHR
KNLEEDNRIALQLHR
ASATSFSRSGGSRFS
PQRSPTQRVSPHAGS
KSQQLMERSINLPLD
KSQQLMERSINLPLD
KSQQLMERSINLPLD
RAASTIRRREMXXXX
RRAASTIRRREMXXX
QVEQMEQRSLAKRVE
NPLPLSIRSEEGELL
ELDVFVARPVHKGAG
TEVTNQDRGLEEPLK
AHQSFSSRSETSELK
RAYQAITRDSSFKGS
EQYSAAERVHREEQE
GSDVEVLRTEHKRRT
VPFQLGARSSRSKAK
VPFQLGARSSRSKAK
VPFQLGARSSRSKAK
VPFQLGARSSRSKAK
VPFQLGARSSRSKAK
VPFQLGARSSRSKAK
VPFQLGARSSRSKSK
VPFQLGARSSRSKAK
KKGQLPDRCYHCDFK
NKKDKDKRLPQQSTA
EPSHKLIRTSALAES
KTVCLTDRCQSVLTE
QEPHFLQRYTGTRVE
VVSYDPHRRAYEYLF
NDNHWIGRADPWDRA
NDNHWIGRADPWDRA
PMRALSLRTGPGLRR
KENELQARELQKQHK
DMVIGTTRGSAYLSL
TTTFSYGRETLIKML
DMVIGTTRGSAYLSL
TTTFSYGRETLIKML
KSQRMSIRESEPHSD
DKYGTVAREASLLKH
EGSSDVSRHGIKKIP
PATQGGERSTGGKYI
NEVGALGRVSIQKRK
DRPTAVNRDKVLTFH
CDLPCSDRHMXXXXX
MPTQKQARALQSASL
VPFQLGARSSRTKAK
VPFQLGARSSRTKAK
TLQELQARLEQEEEP
VPFQLGARSSRTKAK
VPFQLGARSSRTKAK
VPFQLGARSSRTKAK
KGITYHGRAYNNAAD
KGITYHGRAYNNAAD
KELQLKQRAGEEEDL
ASSVSVGRGGSGGHI
KAKQLTHRPLQSCPG
TSGAMSGRQKCIADI
GMRELGMRELNNAGM
IINQLAGRGDRWLKG
HSDKGSGRKPAGRDG
DTTDELFRKIGAETR
EEYLDGLRSKGQGKL
KGSGPLGRLIFLTKC
PLSQLYNRAKMNIIC
GTPDALLRVKGEAKH
KKKPSAVRSVKDSSE
WVPIDDTRKEKNEDD
QEELLNERSASQAPD
AHAEALQRQKELAAE
KGIDALSRLNSKKTQ
DLDYKGSRFFESAAV
EIYEFYGRGHDERPR
SRTISRFREQGATDW
YRNYEYDRGYFRDYD
LETSKQYRRIERLAV
LETSKQYRRIERLAV
LETSKQYRRIERLAV
LETSKQYRRIERLAV
LETSKQYRRIERLAV
NATLQDLRLRLERLE
PPGGYSDRGRSVPAR
QDSLKRIRDLVPDII
VSQRVLGRPEQTELE
KKDISEARSDVTGIC
GAVGDRHRRSSIHQK
SGGHQSSRQKRLSGP
DVGYMSLRKANELFQ
LTPQGIRREFEEGQQ
GRADPWDRAMGSALL
GVPGQDGRPGRLGEK
PFKDAPSRAEEKAPT
GRADPWDRAMGSALL
SQGEEELRALAEQYS
EEELQLARQIQESLE
FAHERVDREGEPGCG
KENELMAREMQKQHK
NLMIEPARYWRTAVY
NLMIEPARYWRTAVY
HGALVGARDGKMADW
LEGLFENRKAEYTEQ
AQLAEEPRLNGTVPK
KLQEFQARSLVGSAL
ADPLEASRKETSGNL
HGALVGARDGKLTDW
LEGLFENRKAEYTEQ
AINLTNSREKKGANN
FNTRVPDRCGFKSSK
PFADFNTRVPDRCGF
FDMIHVVRSTEVRGK
WVAEQCVRVKFYKVH
AANVVGGRVFTKVKN
GRKKGSQRDEMVEIT
PYHQPAGRSGGGGSS
SPDMSGSRGSSRSMR
NTRGIDGRCDEAMHD
PSLYVDRRSPLPERR
RPSLYVDRRSPLPER
PSLYVDRRSPLPERR
RPSLYVDRRSPLPER
ARYQQSGRSTLPAFG
IRDPFEERIKSILLT
RATSYGSRVSSIHVR
KDAEAKQRLTEVIPH
QRAEDDLRQRVHAID
DLVPAQSRYTKLYFE
DSTIPALRRLEEFLQ
AKNADFLRQAKTQTT
DFATPLERGKGDVYP
EFSSPFRREEFAATH
RAEEPNGRAQIREQL
PGFNVVQRPADMXXX
TLGCDDLRVVQCQQL
TSDELEPRRQVSQLT
QEKERKKRELPVTEL
QEEEPVMRFTGVGES
TTQTGAVRTDPFMPS
VAAVAFPRIKATEET
QPGYVDQRSPARYGE
RFNSSGVRSFSSSSI
CLISQDERDQLMSRY
SNSIRIGRGGAGGYV
CLISQDERDQLMSRY
ALYKSGHRQSPRKQS
GNDIEVLRTEHRRKT
RDGPRGRRDYAMLDG
EVAAVKARVQPLDSA
PPNKVQFREQDCILE
VQTSEQVRRKFGLNS
ETGISQLRKAISGTS
TVLDMKERPEDGPVF
DRPTAVNRDKVLTFH
AAAEAEERQRAEDDL
GHAAILVRKGAKIQP
GHAAILVRKGEKIQP
FITDGGPRAVQAKAI
SDGAVNGRRVDKVSV
LEVSSVDRPKEQAEI
AQSLGPGRTVVKSAD
TRQTSIPRQPAASSS
AKPAAATRQTSIPRQ
FGRKVSKRYVQNPLN
HEKAQRRRLEAILEQ
VVGWPYQRARVLKNG
PPNKVQFREQDCILE
VQTSEQVRRRFKKRT
NDKVQRRRLEAILEQ
VVGWPYQRAKAMKNG
VVGWPYQRAKVMKNG
TDPIRKKRNINVEEQ
TSASPLSRAASPAKA
KKAEPETRLEDGDEA
KLVGTEVRGVPVTGI
TNKRCRARSHVTVPK
KLVGTEVRGVPVTGI
SQVDLIGRSAAEKQR
SLTSQPIRKLMEKPF
ANHSDSFRDAESDKV
GKGSPDFREKHSGTF
SDELEPRRQVSQLTV
TAIEQELRSKIDMLR
QEPHFLQRYTGTRVE
SYVSILPRACAMXXX
TSGEHTVRCSYSRHS
GGLGGSGRSRSVSVS
GGLGGSGRSRSVSIS
GGLGGSGRSRSVSIS
RKDVHVLRETTLDTT
KETELQQRELQKQHK
APPKASLRASRRKPE
PSVPPQKRPRGRGRK
RPDMYGMRSYSEERQ
VQKGGGGRVAVPQSN
DPAMNRERLYEPNNE
KPPPGGSRPPPGRKV
DRCREGDRLRDDEYD
GPKVSDERSVARKPE
VLTKGINRINFMAPA
IQNDDLFRCCSLYGT
HGALVGARDAKLADW
GWSPPPGRNRSRKEG
PRRQERRRGPSPPSM
AMLDTQGRLSDMRSP
PRKLNGSRTHTSVST
YIPLDLTRIIGHDGT
EKIVEGDRMEVTKVV
SDLIGTDRHRPLFGH
ETPCYTVRCTGDELD
QFTEEASRDKRLPKG
LLFDDQYRFKEPGCA
GDGTIVIRKEIRTES
EIDKFDNRKEGRRFK
GDAGPFGRSGPGGRE
MLKEAHEREEHSQHL
SPASIIVRKAGGQLH
DEFIMDDRQASDKYK
GRSWSQSRFGSSPSG
NLLDQYERLHRAMEW
GKPGKAGREGKAGPQ
NLLDQYERLHRAMEE
QGPPAAGRPTAIKTK
DSCPGLVREFRPRDL
QKVKAVDRIFVEDSV
SSSGAASRTGGAGGK
QTLGTCFRTFVEKMN
EETITESRFKQQLEP
GEPGCGLRKAPHKTM
NLLDQYERLHRAMED
SNDITQKRDDGCAVE
KENLWQSRDYDPADG
SHEHSIARLSEVAKD
GNTFFGERDKGVIMD
MEIDEHVRHQSDITD
PPQPSKARSYKNEEI
HLPTLGDRTKADIQG
THSVAELRGVARELR
KENLWQSRDYDPADG
RKEGAAHRHQQGSPA
SDELKQRRLTSLEKF
SGPVHQGRYKVAVTH
EEIEDLIRKKLRERE
YEREAMLRDEPGFGG
SLQADLLRLGQERPI
ESYLEEQRARAAKES
EPDVIVVRRKRVSSK
TGEEVMSRDLADKYS
YYASTIARYREQGAT
VEEALGDRELLAQSR
NLLDQYERLHRAMES
GSPGPPGRVGPEGKA
DKPVVDGRYLMCCAM
LAQGEATRDQKPGKR
AGESTHSRSRTGEST
RSQAAEQRQVHTLKL
SGWQCHDRKHYNYFK
TTGATGPRAPLRRAN
SRPKRRARTSTTGAT
AEGPTMGRYTKHLEM
ESYQQAERNLNKCLK
LNEGCQGRSSEPSHK
CQSVLTERDDERQPR
DHYNFLSRKIKLEEQ
DKPVVDGRYLMCCAM
LGYEENARSKMLLVG
GENLRKVRYAEFHIS
LNREPTLRSMQEAVV
AGTGPSRRLIDKLSG
GAGTGPSRRLIDKLS
ASDAAARRQLLLKAV
GASDAAARRQLLLKA
GWPYLRGRVKKGKAE
VVGWPYLRGRVKKGK
GGYGFGPRQGEAGWS
FDSHSPLREKTHCTS
INAQSALRIMIDLKE
INAQSALRIMIDLKE
EDKGVEARKKEEVIN
GGLNVLSRSGFGGGA
VPFQLGARQSRSVAK
AGNETKQRKPDAEDE
VPFQLGARQSRSVAK
TNGGFLGRLFSHSAK
ELDVFVARPVHKGAG
ELDVFVARPVHKGAG
GGGGGGGRYSRSYYD
ERGALDLRLTAHPLA
ERGALDLRLTAHPLA
ERGALDLRLTAHPLA
DRGALDLRLIAHPLA
ERGALDLRLTAHPLA
ERGALDLRLTAHPLA
QPDVTGSRDTDFSIF
HRPLFGHRAHDMTSA
VPNEDQTRGHSKQPL
APGIPGPRGDIGPLG
SHAQHQGRSGRGKQG
LSGYHATRAPHHSDK
QITKQPVRDELWPIT
LTRGDLERVADAADR
MPEVTVPRPFTTLLF
EGYKAFLRKFEDETI
NKHWHGYRASVATTS
PKVDILGRRPTHVTI
VLTSALLRDKTLSAP
TPLPPPMRALSLRTG
KVLPVGGRVREWEGG
EGISDGGRDTRPTEA
QSSHSSARGRSRQST
PLKGKKSRQLIENAE
RQEDPQQRQELRRRR
PLKGKKSRQLIENAE
SQPSSMQRLIEKKSP
LEGDDLVRTVPDGWK
IKPDLKQRAFDIYAT
MGSRALARLASQAGP
RYSGGSSRDSYGGSQ
APKKDARRSGAAGPA
KVLPVGGRVREWEGG
SFGIEKARKLTEETM
ARYQQSGRSTLPAFG
ARYQQSGRSTLPAFG
ARYQQSGRSTLPAFG
ARYQQSGRSTLPAFG
ARYQQSGRSTLPAFG
ARYQQSGRSTLPAFG
ARYQQSGRSTLPAFG
DRVRVLVRDPKEQSQ
DRSSPYDRSSYSDKT
KPDYLHRRTGYATMG
DRGALDLRMIAHPLA
DRGALDLRMIAHPLA
DRGALDLRMIAHPLA
FTVDAGPRVSQSRQE
REERRALRELFAAED
DRSSPYDRSSYSDKT
PRKVPVARPVPVPSL
SVMKTGDRYKDVIVR
DPCLIDDRETLFGRG
LNEPFLNRILDLFAD
RAMPSGSRSDRGGLK
KHAGASSRESVRDKS
GQPGAPGRAGVPGVP
VIRQTTRRPINDDIQ
SEAEARSRNAIDEYQ
SEAEARSRNAIDEYQ
RMDRVAFRGLPPYDS
RMDRVAFRGLPPYDS
EEGLDKFRHAVESKH
PPSIEDERSDTRTGA
VVGEEPHRDRRDRAS
VRGPSGSRSGPQSQS
GHPLQQPREPPFFDG
PGPETASRPEPAPNE
PGNMIPPRVGLPLGK
RLAVTGPRYRHPKVG
ASKYDSARGGYGFGP
ERTIPITREPGSVQK
LSEGKIDREFYYAAD
TSSTDTVRPIPPGPP
RLLQSQKRLFDVPAA
KVETAAPRGRKPSVK
SGHGPTDRETKPTED
IEAGHDVRAKAHERF
SQSAGGQRFGSAIED
VRSAAGGRGAGGSGG
KLLSSYGRDYNERDR
GRKKGSQRDTIIEIT
VDVIAGTRKVIDGEK
KSRYEKLRQVNAQLS
QTSKSGSRSAPASAP
PLLTSPSRSSPGTSA
NPNDIVPRQWVGCGP
VNAPLSGRQMAARPD
HLQRRGSRSSSFSIP
TPLPTSSRSETGQER
TPLPTSSRSETGQER
PGPGRGMREYESDFK
ANKNITTRVYSTAPK
DLHEIAVRAAQEYGD
DSELSGGRPMKEEKC
FTTVSSARSPGKPPG
DESVAQARSDSREDR
QAQTQQLRRNSTLNP
LSAGTIARQFKVARR
GYGYGGPRSDYYRGS
GAAPAGPRGGGGGGE
KKTTQAVRNPNEIDI
KELELNGREFNERKK
KEGCEYCRDNPDFPR
DLDGLTSRPISVDEK
SLPKSLQREKLPTSR
LSPHLLDRALPMXXX
QADMATNRGRFPPPS
TPKQDAGRLNESMRQ
SYHSFSSRDSGSHRD
GGGGGGGRHDVLQML
IGTALNTRSPMMXXX
KDLNENSRAKPPPSS
TEQEGGGRSAPQFGC
DPCIVVDRSCQVPDK
DKGEEDTRKITRDKL
DYSSVSGRDGAQSTS
KTPPGSDRGYDEDAD
RLSGLMDRQEREGRT
PLSDTSSRMLREKRE
AGIGPGMRDFSSSMR
AYTPRAQRSEIANQL
DSLEALRRDSGYRKS
YDSLEALRRDSGYRK
TVNVQLHRKESKFHN
RYKRHFERSIFGHED
EEGELLKRYTAIEID
VKEALSVRYNELFIV
SSSSYSRRVSLSSSV
QLGGYASRGFVQSSQ
AETLKAYRCKFWEEA
YSQCVEQRQRNSRST
YSSSSVSRTSMXXXX
ARKPEVVRGDVKHPR
VKEALSVRYNELFIV
VLTFHLHRNFNKKLE
ALAFYYDRPTAVNRD
VKEALSVRYNELFIV
KDAESFYRNQSSLHK
WVEEGVARWEAKYKL
PFGEVKYRDSPVDNA
EEGELLKRYTAIEID
SLKRAHIRSLVTVGI
KPGAMDTRVWGPCCA
EEGELLKRYTAIEID
PGVGETRRPEGGGGG
LAVYMMPRVEVKGGI
VESCYADRLASRSFK
RHDQVPTRSKATKPS
PHRPSPSRDQVPAPP
GYVQVPPRVLKAFPR
ARKPEVVRGDVKHPR
ASDVSSGRGLLEQVL
SDAGIPKRCEVCTNA
SRPKAPARVVAPPAA
ALLEEQQRRQQELQQ
TVGLGLLRCLKQAAT
HKGYYHPREDGMXXX
GELSPEVRYHPLPSD
MDAQSPKRFGLWEIE
KAHVDDTRIHSKGLR
VRRRFKKRTVAPDLY
YNFQYRGRSPQYPFV
PKPSEDSRSTDKLEL
IEITKPIREESTPQV
AASQEEQRERSAAAT
GGGGGRGRSKCSIQC
FGGGGGGRGRSKCSI
LQQIKPIRTSGGVLV
YVLDYAVRLGFDTEI
LIRIDRRRCYAALDE
AKLMKNTRELEEKAE
SASIAGARIDVASGT
ERDQLMSRYATDAIA
CPPISYPRCGVHSEY
MEKEARLREATEADL
DKPMITVRKAHIACL
DKPMITVRKAHIACL
DKPMITVRKAHIVCL
DKPMITVRKAHIACL
ILMPAVPRLRLVERI
GFLYNQPRLPSMDMD
DTAIISLRPELHDPT
TPDDIKAREDWDEPK
EFCATNIRSIAPGSF
EFCANNIRSIAPGSF
PVGNLTVRVDEQSGT
XXXXLSKRWQWLDQI
GPEGKDGRIGQPGSP
SSEEFHVRLDEDEAI
RPGQLELRIARGEIE
VSFHDEARLDDLITK
SDDSEGMRRIAGCIA
PIHPVFPRFGGGPGG
LEPVTLARYQQSGRS
LEPVTLARYQQSGRS
LEPVTLARYQQSGRA
HRCKVTGRSHGSSYG
LVTHPVKRSKPSEGL
RSSAPEARSQGALEK
REEIRTVRSLSGYND
DVSSGGVRVQPQPGY
AAAAAETRFRQMGPQ
GGSGGVSRYSRTVTV
AAKAPRARYGGGSIP
YSRSSFARPGSTSVK
IKKVVVARSSSTRSF
FEVSEGTRSYLKQKA
SSTASSQRYSYSTMX
RLQPGPGRFGYARAR
TRRYSSVRQSSSYAQ
GMSEVWERLFRMEET
AINMLDQRFKVEDSG
HSGHTQHRSPLSGGR
PVPDIVSRTYISKTH
DRGDWPEREVITPFA
GMSEVWERLFRMEET
KKTTITTRGGTSPQN
SKVTQGGRGSSGALK
EAPPHDARHRIETSS
QPEAGEGRRGVTNEE
DKPVVDGRYLLCCAM
SPKYGGHRDEIIPDF
KFAPDLARFIVEGET
LIKGDGTRDFLQFAE
ASGLLQSREEALQQL
IRDPYEERIKSILLT
ELEPIPIRRNYCLMQ
APKLIFKRSPSHAQV
SHHSDPPRGYRAMQV
EAELEEPRSLAHGEP
EAELEEPRSLVHGEP
IRDPYEERIKSLLLT
IRDPYEERIKNMLLT
NVVIKGARHDDIIEF
FEDEAPFRLKLANHS
YRRNGRKRAPTGPLL
LAQYSPVRFLHSEGY
ALHYAMERGIGKSAG
YGTAPEPRAVLRGDH
PCGGGKKRPASPPSP
XXXPVVVRYPSGPIH
SKEEKKLRVELESIM
CIFEIDEREIDKIVM
SWLHTEGRDIKLCLQ
CAVDLPVRHSKSPDV
ELLAQEQRLQERVAQ
GIHPDCKRVMEGSLE
SAMMTDLRGIVEFSF
SAMMTDLRGIVEFSF
TEYTKALRLLLVVSY
TADYLAYRCDKDPLM
VPNLSPGRDDFSDRR
VHGTEGCRYCKVKTC
LLDMSAPRLARSSRP
YRSTDTLRDVAGGTK
IWHQLKQRQDMSGSH
TDVGGTGRKQLRLRK
EDGFTNLRNLTVRID
GPGFARVRTPDCGET
EPADPAPRAPAKNGQ
HREGPSSRAQEQSSA
EYILGLIRKVGGHRA
RKNYHALRSAEGAIR
RKNYHALRSAEGAIR
RKNYHALRSAEGAIR
RKNYHALRSAEGAIR
RKNYHALRSAEGAIR
RKNYHALRSAEGAIR
RKNYHALRSAEGAIR
RKNYHALRSAEGAIR
RKNYHALRSAEGAIR
RKNYHALRSAEGAIR
RKNYHALRSAEGAIR
RKNYHALRSAEGAIR
RKNYHALRSAEGAIR
YKILITYRGTVDPVY
KLQACDLRWATKPEV
GGGSSSGRGGSGGFA
SLTGMLSRSLMELEA
VKEQEQNREQLSRLL
KEGTSLARFNEATKP
CMFGPIIRHFCSGKY
TAAASQFRAKTWGDK
LEAPTFDRRKLRPLP
ALGRSADRGAFVGYP
HSQISLVRCEEEMXX
EGYAKLSRAEDANYK
HFHKTQVRLVEGKCP
PSGPEVLRIYQGLKG
APGGESVRTVYIGKD
KGDLTYLRKVVGSDL
NMVLIGKRTAAELDV
FLLLPLDRRLPVEPR
PVSAPGGRGQTRPSG
ASAPADMRRGMEMTG
PQEPSVLRYFTHHEV
DILTSAQRTQAQTRG
EELLAHDRKPVLQQV
VRWSCSSRFYSYLIP
QLFMHLCRENQALPH
VAAATLTRVGKEAAD
SHEYAHQRLRESLSG
GIIKSVGREVQPLSA
YNEGDEARMKEIKEE
QCDPIMMRSEQLIEA
VKDQHEARKAEQQSD
FGGLSQQRKEPRKQL
KLHENCWRTFTNQQI
LYFVEGNREYCVSGT
IFEDEEARLIEYVEP
DIDLQHFRPSLGEAQ
APEEPCAREEPSALE
ADRLENLRQRKAASL
DPQPQNLRTEVSVTC
SIFVALGRMGDGKSV
KVKFCVNRDTPNGLK
EQQIAMNRALEEAEK
ATTENMLRLCNLGAV
SIFVALGRMGDGKSV
SGSSVESRLLDGTSL
EEGQQVERPYGDILF
GVAFDLARRVGEEEV
GQAGAEGRDGQKGTP
IFGHEDQREEHKGHV
ALSDELDRLKAEKAA
VNVDTGKRREGAEYL
RLLSFPVRRETMXXX
YVVARYQRCEEESYG
VIGTTKVRTRLVDQQ
NARVQFLRTSAPATQ
VPQARLVRLLEQAGT
VRPTEVYRRKYSTSY
RVSSIHVRPTEVYRR
SYSSYASRATSYGSR
EDMLSDIRKELEARA
SETLVTFRSKFWEEA
SRTETVRRYASPNGL
IVSGDEARRGKALAV
QKYEPSLRHGFGSGK
VPQFVLARKRMGLVC
LLESLRRRNTSDEHI
HLAGDDDRRQMVEQW
RVEQIEERTRYSVGP
DVSDQLLRVGPVSSR
NTLQDVQRRLERMEE
EGDERLNRDIMKSRE
SVTTMCKRDDIGTLD
NLQYERSRNFCEQIG
GTTKVRTRLIDQETP
MMGQQRPRGVISPFV
EFMSVPWRELAEPLV
ELLHVPWRELAEPLV
GPFAAAVRNLFRQNI
QKVKAVDRIFAEDDV
SKEFAEHRKILKEVS
IPKPKCSRSIDIDSP
GDPRHKLRELASLLV
VAFVKVGRQTLALSV
GTSTNFTRTKTKVPE
CREQEDKRTDTFRTE
CLLKSYSRNQAGGIK
STVFLEERPVAKGPG
AELIEDFRRVGEHNE
ELLGSSSRESKGSFV
IMSSIGYREKAYDEA
GIKQNVKRVVGEVDV
QLIRKNIRLRPAYFV
DDQAEKARHQWEEVE
QQVAAQGRTVDRATL
DIDLQHFRPSLGEAQ
LLETCVDRTGFFNTK
NNEFSGGRLQTAEDF
WWQERPMRHEFDTDK
PPPVDYSRRWIKVQA
GYTIDGSRQELDTLR
LEPREGARLTSAELF
CSEDTGLRGEGAQYL
MPALSHYREQGATDW
TLDVGRGRASNAGPN
KEPAGSIRFDSSFLV
NHKRAIYRLIANSQT
KLHENCWRTFTNQQI
GLKRKSVRSVIETMP
QQHAQSQRQQQPRQA
AGLVVGYRTPVKEFV
AYLVPTQRGRKSADK
LQLPQGARPARLAEA
GGSGAEARSPGTGTG
GDGISLVRGTEELDV
LKHQELVRQPLLKDG
ALIRKNIRLRPAYFV
QELELARRTQEELEQ
AESQARKREQELELA
KSGPKKFRHLPSNGY
DHEPDAIRALGFDCI
ELTAIFDRKIEGEID
NHKRAIYRLIANSQT
SLQYERRRDYCEQIG
RPGESPLRSSDRVLV
VKHSAAARVEAECDK
QVEGTEWRSKTSAVA
FVLVRGARGVAVNYT
ASNLADSREKRGANG
LKHQELVRQPLLRDN
ALIRKNIRLRPAYFV
CLISQDERDQMMSRY
KRRSANARQAEEEAE
GVPSGPSRSKAKYKE
KKLFSPTRFKKKKKS
KKLFSPTRFKKKKKS
QFGRATGRTEVTPTP
QTLFAELRKKQQEDL
DCLKIEGRSNVLINS
VPGSPASRKPPPGGS
QSQAIVDRGKIIQKI
QTQGGQARLSPNKYT
PHEQSEPRCYKGFAE
TSGWHPSRYSYSGLS
NLIMELQRRNFNSVG
TEQSSVGRYGFDHLK
NHKRAIYRLIANSQT
YGGEEPTRTTKEIIE
YTSTDPTRTTKTSTE
EGYAKLSRAEDANYK
GGGPTQLRSNEAELL
VMKFTGARDAVFDTA
SDSLQYERRRDYCEQ
GTTPVRVRLVDQQTP
AKSGAHVRSITLPAS
MPALSHYREQGATDW
QLDVGRNRGPAGTAN
CRDEPVDRAFKELGE
KFVISFCRDEPVDRA
TQSHDCERFIKRAYS
EQQQGQSRGVVPSQS
VTGIQNTRCLKGYEK
KGVRIDLRSPIVEEP
HSGNVIYRDNKVDFQ
ELENDTIRWPEDEKM
KYDGFIQRVAGTTYF
KGLCHCVRELSHAQH
MPALSHYREQGATDW
STTITHFREQGATDW
NAHEDINRLWKSINE
PEKVPTKRLIDEALT
PVPEALLRQTEKIIR
FTKRHISRAGDEEYE
QYTQESIREKREPKS
GEEQTVQRQHDLDAK
CGRVELLRTILSDVN
KKKKKGVRTPVPPEY
AQYVLDERDDMXXXX
ATAGPGMRKKIEAAM
FACNCWQRALNQGQE
GTHGALERSVRVNGE
KEGTSLARFNEATKP
CMFGPIIRHFCSGKY
KGGTGNHRTFDGGQC
MVHIFDGRRFGLEGD
EGDERLNRDIMKSRE
ECWQNEKRVQAEEEE
KAKYLTKRVEPTFPK
KEEQERARGEQVLSE
PYSLTRLRDYEEQGA
RLTDPQARLDKKTGV
LASCELYRVAHIQKA
SKEFAEHRKILKEVE
ASPTEQTRAPLTAAS
KADIQGGRDLLLKVM
VVQDHGSRAACHLPT
ARANPNARKDLLLKT
SFPKPGSRVPGSQAK
VPQFIVNRKSIGLVC
AGMNAQVRKGHRSGR
SDILNCVREKAQPTI
QTLFAELRKRQQEDL
DCLKIEGRSNVLINS
NLIMELQRRNFNSVG
GYDQAITRKPDSVLP
PQASLDERSKRLNRK
AVEVIQHRAIDYYPD
MNTAAVTRAKNGSDM
AETVAPARALTGSSV
IRDPYEERVKSILLT
AELQLLLRKALAGDP
KVAFQKSRFLPLSTQ
LTQTGVARPLEEKEL
QDEVATFRQGALKKS
DTPAVQQRCSQAQER
EALQQLSRWRENLEK
REFGEHKRQLAQVSA
EPHSQILREATEGLS
RGSVGLNRQQVKRAW
DTLLDTTRSEVARDE
WNSYLIPRSMAKERD
RRKEALLRTAEEPDT
KLHENCWRTFTNQQI
TAISPAQRRRTISEK
PRFEERARQDFDQGH
HIGKTPRRALLIDQQ
IIHVGATRLTRSASR
SSRRPTARAAELLGA
DREVEGARQPVKGAA
LRTVTASRDCSYKRR
QEEPKLTRFTALSWS
AAEVEALREREEARQ
RVVEEQMRQQLEKAE
QEVQAKQRLTQEAFK
QREAELTRQFGQTEE
LIGAEQLRQASVKRR
TTHGQALRQLEEASL
QLQQYLERDIVRSEL
SQGTYPDRYGTVAKE
ARPASLARSTEEDLC
FLDEATLRRRVYDYS
TSPDVYSRVESPESL
LQGTGDDRRCRRLLQ
EISTLGERLQLATAE
TINDVLNRHMAETIS
TRADVTGRQLAEDLP
KSYAGVDRLKQATRA
FQSSGQSRKQRQAKR
EAQSGQSRFQSSGQS
PFLNAVYRLKGKKVD
TSLKYLPRLAVGSAD
ARKASSPRSPTSGPK
ATGQSESRKENDTTG
PMQRRNVRSEANLYD
AVGWPYQRGRVRKGN
SNQQELIRQQAEWNA
DHAVILFRCDPGPVE
NQVMDPDRVDCQIAH
KNNTAKIRHPGIFQG
TPDKADQRSSGAAPP
KSARGRARPLTGSGS
NVASVSCRSGSTKHG
EESLEAYRYRQQEFE
ARKPPLKRAPAAPTP
IPVESEARLKSEIDD
PIKNKYFRLNSLDNQ
NKGELLDRALGPEAG
IRIQQLEREASTLPA
MMGQQRPRGVISPFV
TSEIEWDRSHLPLTR
TPGELSSRLTKKSGS
IHHVEPIREPTLCGP
LAQGHRQRLEQVAAE
TSAAHHSRRQRVPSG
SGHHSQARTLRRHQH
KKENDYQRLLRAKDP
DRSETRARIYDNTSQ
PPPVDYSRRWIKVQA
KIHAEPDRQQQQQLQ
SGNLFAERAEGQEDL
PSGHSTERSSDLKKL
LPLQANIRAEADKRN
SAMPKLERSDAVGGK
NTEEELERRKEEVKR
ELKQQVTRQITTDPS
XPHATRARDQLPSLS
VFGFGRSRKTTPDRM
ITRNQGFRQGDVKYF
KSNLQPLRQKCFEDG
RKALEQARLNAEDWV
DEALVTGREKYKAEA
GLIKRQCRGCEPAFF
VASAVEERIQRNLAD
FEEKGPVRLSEIAGL
SANASSGRTLVEHCQ
KKENDYQRLLRAKDP
HDHMTYERKTLDMGR
VKEQEQNREQLSRLL
SYSERVCREAAVYDN
NLMTLKARSAPNPQL
RIPKDSSRFSSSAAI
NIMSLKARSAPNPQL
DFKELAQRLEEDPIK
GAPRPSKRPSVATEE
INLLDGFRENTIFQH
DDTNCKVRVKKGLRD
DEIPNEKRKGTSYMS
HAESLTLRGPVFFVQ
PFINAVYRLKGDKVY
TSVNPLPRQEQRLTS
SADLLTVRCIASKYK
NKIESYWRDAVEKGT
STHTTIVRAPKTKTS
REEQGGGRGVTGAEK
RYKYLTGRGEDQSLT
QVFKVKARTEPSNDP
KLLWIENRRGYPKMP
AQLQDQMRKLNPFDG
QQPTITDRYSPLIKL
SHAVKRLRLGEDRLH
DHYTFLSRKIKLEEQ
NKRDKDKRLNSGTAL
SPAPTQNRLEKQVAS
LSRHAEQRSEHLQSL
ADERVLGRFDQTNVK
KDQEIIQRVTNLRVV
EPDNENIRDFYREKH
KKLFSPTRFKKKKKS
RFKENVLRDESDEDF
GRIAGAARDLNDADQ
ISTTSMAREKQKFIE
WRKKKAIRLASPIDD
DQDHILDRFSTVRND
ELPSGHVRAVGEFMQ
MMKEVMSRTESDLDS
LKEGLTSRDKIDDLG
KSYVKEDRCDEKPLW
GHEVKGVRNYQQQLV
GEAAERLRQQQDENE
ELEAILQRQQKNADI
KEGTSLARFNEATKL
CMFGPIIRHFCSGKY
GSGPLPPRSPLRGLH
VANYLSARIGGVSRH
QLTKLLGRELAENAE
CTNTFEDRSYANTLY
TSSRFAKRTNIGQLS
KASLRASRRQPEDKV
PAPKASLRASRRQPE
NNMFSRGRLKLAEDF
EWNNMFSRGRLKLAE
MFKREALRAEMNQLG
NFPNMFKREALRAEM
IQASHGRRAMNKSRV
AIQASHGRRAMNKSR
NTIFARYRKTPNAYP
PINTIFARYRKTPNA
GPLERSVRVNGERTK
GTHGPLERSVRVNGE
LNGARAARLFSANSD
VKDLNGARAARLFSA
NGTRGRVRTSEITFI
LVNGTRGRVRTSEIT
VGIIDGRRLKNNIHI
QVGIIDGRRLKNNIH
LSELSRLRAKSSNLL
SHLSELSRLRAKSSN
SRDCSYKRRLAEQLK
KASLRASRRTPEQKT
PAPKASLRASRRTPE
SAAEKQRREAAEALK
RSAAEKQRREAAEAL
GPLERSVRVNGERTK
GTHGPLERSVRVNGE
STPNLRQRMTKVGQR
KNSTPNLRQRMTKVG
IVRWASRRGGVVNKY
SIVRWASRRGGVVNK
QEISSIVRWASRRGG
YAPHPIPRKVPIFQQ
YAPHPIPRKVPIFQQ
RYGDMGLRKLTRALE
EAEEQAQRKQAEAEE
HPPLCFGRISRGTRV
GPPGREGRPGAPGPL
REITQGVRDIPAAMR
EDGPVFQRLEKKFAK
AEGGQSPRVGLKFGI
ACVFGECRVQSRCPR
ECEALQPREKEIVQR
DQHVGGPRIYAAHMR
NVDVSRDRKTDELDT
YYATTITRYREQGAT
NGFSDFFRQTWPYVV
ENTFDPSRTQPESEG
AWSALLARVPCAEHT
VTKILLTRKSHTDVL
GRKKGSGRDTMIEIV
REGVVIARRMQKLIH
TGPTHPTRPYSPTGP
NKSSVKDRQKEDEAK
AMCNNHKRLDPYEAS
DHTCDPSRTQPESEG
SGKSSSIRLSSVGGG
STIPALRRLEEFLQL
KDMSLTRRTVHELEG
YYATTITRYREQGAT
YYATTITRYREQGAT
EHTCEPSRTQPESEG
EDEEEAARKLAPGED
AVKGSPMRVEGTIEG
CDAWTQPRQLVLSRQ
DEEAKPKRDEEEQSV
YFQDGDQRIEVHPKS
QPEFQILRLIEKNAL
EPDELGTRQAMXXXX
RSGGYGDRSSSYDDY
QSLVLVPRHGMMXXX
EHTFEPSRTQPESEG
GRRGGKRRTSDSPIP
EYILGSIRKVGGRRA
GYLTRGQRKLAYVVD
KLQEAEQRLQDLESM
SIDITIGREREAKLK
ELDVLVARPVYKGGT
KGLCQPARQLLTNLK
NLNGAFSRGRLRVAD
PPVAPARRQPTPSST
VAKKVEVRHGQIPHF
SGGYGGSRSEFRNGG
ENPSKCIRSVPISSF
ATKGSPMRVEGTLEG
YTAAAVARSLVKRRT
GSEESEVRRDVEMME
VGQVVGERTKSGVYL
PGSLVVPRPGSMXXX
IDRQMVERTVFYYDK
RRMAKTLRSVVDTDQ
ELDVLVARPVYRGGS
SIDITIGREREAKLK
RFVQRVTRTTFTLPG
VNVYEDYRSAVTKIL
YSGGGAARKQGYTVK
VTRSRHFRPRIDQES
YYATTITRYREQGAT
RSGGYGDRSSSYDDY
KLTQIDGRTIRLKFA
AEVEEELRLRDAVSF
DCSEAEKRVVDLVSD
DCSEAEKRVVDLVSD
DCNECEKRVVDLVSD
DCSESEKRVVDLVSD
DCSESEKRVVDLVSD
LQRYTGTRVEDIVTP
LQRYTGTRVEDIVTP
LQRYTGTRVEDIVTP
AQGITIKRLFRDNTD
TTGLRSARLSGLGGA
EYQARIDRLAATLDP
ESVVEGDRTEITKIM
MQDLGVIRDVDKWLD
VRRGGSRRSPVFSTE
LAAGTEERLLERADG
TTVFSYGRETLIKML
NNAYLDKRIDIDCKM
TTVFSYGRETLIKML
NNAYLDKRIDIDCKM
TTVFSYGRETLIKML
NNAYLDKRIDIDCKM
TTVFSYGRETLIKML
LQSETFERKHEQAKK
WPLVGYMRADACLSG
EFLDFPARRPVFLLA
AAPKLSERSDARQKL
GRDGGFFRGISDLIG
XXKELLTRQVAPEAN
AYVAQSCRPCRESGG
DDTEVQSRNDEVEMY
KIDRVIEREATTTFS
KIDRVIEREATTTFS
VSFTNMIRDPYEERI
VSFTNMIRDPYEERI
PGAQNEERSAAETPP
HCIGSQLRFVAQSTS
PQSNCPKREGLKELV
HVLHATIRSGSGGLP
LNPPFMNRILDLFAD
RGDIEYERKPRTTHP
REKKEVRRKSPIVGV
TSGSYPDRYGTVAKE
MCSAVTSRHSIWPHK
GTEGKDGRPGQPGAP
ATTLSRFREQGATDW
NQMGSELRSEEGELL
VLGPFFPRDKLDIYH
EVLDVPWRELAEPLV
VLGPFFPRDKLDIYH
ASHIGRKRYYEILPT
GLTLGFTRPASFGRI
KRTKKIDREELTSLQ
PNFDNAPRVTGKLEV
ETAVMEDRIKGIETN
GWQEYYNRLSEETTE
GAAQAEGRSGSLDFR
LNNSPQKRDESPSIV
AVAAEGPREAAAEGK
TAAMKLGRPPIDCVA
TVAMKLGRPPIDCVA
TASMKLGRPPIDCVA
TASMKLGRPPIDCVA
TASMKLGRPPIDCVA
TASMKLGRPPIDCVA
AHTVSRFREQGATDW
GPMFFHLRPFPVMNV
NIVIQIVRYWVEESV
NTVIQLVRYWVEESV
FFNPDDERDAVAESY
GPMFFHLRPFPVMNV
GPMFFHLRPFPVMNV
RSGGKEQRLIELLDL
FGADVAARSAGVAAH
LGVNIAPRIGKYFLE
LTLKVGPRLTQTYGV
GPMFFHLRPFPVMNV
LWKSHLNRAEDYSMD
NALLQSWRKMLSAHR
GPMFFHLRPFPVMNV
GPMFFHLRPFPVMNV
MQMPAEHRMXXXXXX
SRPTAEKRLLQIEEP
GPMFFHLRPFPVMNV
GPMFFHLRPFPVMNV
RSAEIKERDAADIMY
LRPSIVTRGGGPPGM
GQPGPAGRSGAPGPA
GPGYVKVREPHSGEG
EKMSMRGRFIAAVTL
EKMSMRGRFIAAVTL
VHEEQLSRELQATKE
TAPMEADRTDVGGGP
ANPNTTPRHGPAEEH
KLMQSLDRMTTKEGT
PKIFHVHRSSATVDE
SDPGPTGRESPPVMD
LLTSAGIRFLEPKLW
ISRGTRVRSSLVYNP
ALGRSADRGAFIGYP
RMIQRASREMTYALG
EEEILSMRRLRDVDK
SFGLGPERQRNAKTH
PEKEFDIRITGAIAY
LDGEKIARVPVPGCC
KKLMKVKRVFVDHLP
TAKGLQSRMADIVEL
RELGTAMRDMVPGMR
AVSEYQQRVDRLAAT
PVPATQLRSKASSPS
KDPSINQRGKATDDL
RDQKPGKRNSELIYS
AYSAPDQRGRELTPM
GPSGGPGRARSPSQL
NSLMCVARQVKALDG
NSLMCVARQVKALDG
NSLMCVARQVKALDG
AVNADDPRMIRGTIC
KTCVIQPRDWKGNSR
PGGRGQTRPSGSPGR
STFNTRSRYTHEPVG
LKIHVGARLGTGLNS
LKIHVGARLGTGLNS
KEEYDQLRLMLEEKE
REAPLEPRFHIKATL
VMSVDPHRPSPSRDQ
RNILPGMRTDELLPD
MQDFYGRRYAVDVPV
KRSYTGSRIYTEVPN
PRVEPRPRPQRESRP
AKVPSGGRSAGPGRL
LREREEARQQEALRE
EEDFYGRRYAVDVPV
IRAGSEERIRKVSEG
LQIDCDIRPSHRSRL
SKAISRFREQGATDW
GSYSGLYRTDTSPTH
LWWLGRRREMEITPR
EVDDGSPRLKFWKVM
HKLFSAGRDLVAEDE
DGLGALGRVSIQKRK
GDSAPPRRYALGLGL
LGDSAPPRRYALGLG
SQTITRFREQGATDW
GPPGGDGRSGAPGPP
LDATHHDRGNTELEL
KADQASIRDGTLVME
LKDSFLQRDETAMIS
CVECDGPRLARSGPL
LEGPLLLRVATQVER
YFQQWHDREEEVGGE
ELEASPDRSLVRHEV
GKKLIVQRQWPALKS
LDLTDFNRDMEGDKK
XXXXDNKRASEDKPE
AYVTQPARAQAPDPS
RKKAEPDRLFRAYVT
VNFKVKARSYSHGLG
QARRAGQRASSPALS
AAAAAASRQISSSKF
RRGRGRLRSGFDGDQ
KFDQTFGRYEERRSY
GPDGGEWRRMVHICE
TKSDLEHRSQALVKD
FFNNQITRTVSRAGD
QTVPEVKRIEGPGSG
KQLSSGARSVTEESS
RLVDKPQRSPGNQEI
KLGQQMDRLVDKPQR
KSSGASVRGAVTSPN
GTEISAVRTGERVPR
HRICDGSRTLVSSDS
LASLAEGRQLVEEIN
YRDYDDYRSSSYVNR
RMVDMYTRANMKPDP
RTRDILSRDAQLVLN
MAFALPVRVVEEDNV
APSPAPARVPSPAAA
MPSGDVTRLPTNSVR
KTNAQFNRWSDVRGD
KKNKSYARNNFQQWK
ANGGGGGRMSGSGET
SDDGGKARSPSSPSS
RRERPASRGMDTLTS
HKKKGLQRQQQGWEE
IWDGDSVRFNKTSMX
YRDRRGDRTSSHSYS
KKLTQNLRDQKDSVA
IDRVPEARSSLNLPT
QTTEPMGRLPSQSRQ
FVRLGCHRAVIVEPV
ALCLEEQRQRVIKQA
VTLHAGPRQSDERSV
LAAGSKGRPAVVEVP
GGGSAMSRMAAAGSP
RGGLGLSRSLTLDDK
PESRTTRRASSSISS
HTVDATGRLKKLVSK
LLLLKVTRADKEADE
QLSAREPRQQGTGSY
VVRGYKDRSSLVGPY
MSKLAYYRGALDGDL
ESGGGYYRGGGGGGG
GYRSPGRRHGGVPPG
TDQNVTARGEEEGEA
VGFDECVRHLIFRAV
NREGAGRRDLGYAIA
PTQGHSGRGPSADRQ
QTTPPGTRPVPGAQS
PKPCNHGRVTIEKSR
GRSRGSGRDEVLQLL
KTQAACARALLTKGT
GIWKLNKREPNVQAE
DETLDAYRRDKSINS
GCKTAIARATNINDG
MFNHISSRSEPKELG
KDDATATRHVVKKKR
TNMESSLRANELKAH
HGLVYLQRSYLGEDI
GFNGGGGRSDGFGFN
FSSVYTDRANTEDKR
YSEERQRRMQEEMER
MAGGGGMRMDRERPD
GAGGQGFRETRMDSG
GGFISAARTSQSTSA
GCKTAIARATNINDG
GAVQKMARTQAASGV
EQTKKQDRSAQLLAE
KKEHRPSRILGGHEE
RSPVGASRSDGKFKK
KSPLISPRASAVAPR
GSAEPAARRRGTDLG
VSCAVGPRMRVRRIY
DAARNRLRMYEPDDE
PRPSGMSRQVEDAVN
IEPSKLIRSLDTNIM
GSRPPPGRKVPLPGR
KTSYGDDRPSLYVDR
SSSHGYDRYTYDRPP
LKKEYLKRTTGVIPG
SQDSIHSREPCLPQI
LKKEYLKRTTGVIPG
RKKEFLSREQLPGPG
DPNIISQRNEKTKAK
VIEPPFVRSAFARRF
DVKEAVTRMETGTYA
LVKYYGSRVVDIIPA
PSVDVAQRRVTGARG
DAQGQEWREKREESS
IRTFDEERTIEIDTQ
KIESDANRLSGNKYL
DRRQRSGRGFIKEEE
LVTEQVSRISSEKVA
IEPSPDPRPRSHYPN
GYPSGSSRGGFSGGK
REVGSGMREITQGVR
APAVEDARSESFSAT
QKSSSLARSTEGTKQ
VEPNSITRTFSTEPM
IQEVSQVRTGERLAQ
KQLGPTARSVIKSLI
AVAKSPSRGSSGVNT
FIVQEMFREMLDWDE
HRKRNKSRDSTVFPN
DLLVEKVRAEGIGST
EEMDEAPRKGFEGNT
KGGILVVRDTSHPCC
AATINLERLQAKLDS
IKNGTVFRVQAVGHS
LSGRIKLRESVVAPT
RIPQVHGRGKKARGN
VVENIASRGKKKEGG
RRRRYPRRQQAQGEP
HPIPSGERSLCEPTQ
PLTQQDLRTGLPLKQ
EAAPFIVRAGTSDRV
ASDASIPRRIPNSPD
IRSREFLRASSNEND
SPSGPAHRESKLSPS
RSYVAEGRCYGLIAA
AQLVEQTRREQEEID
KPVSASSRSPVAIRR
KTIVGITRQGQPDVE
ASTYQELRSDIKSVI
LKSLERVRSEIEAAN
DNNGAPGRIVGGGSM
TPVGPSNRQQYERLK
SVSSVSDRAYNKRQE
LYSTISDRCQDPSDD
VATQVMNRFRGVSPD
NLEDLTHRARPTEAV
RGSRELQRNSNHKPE
LSVRPVKRMLGSVEG
IQEVSQVRTGERLAQ
KAPASAARVQPAKGS
VTRTPIARSQSPQHG
GERGRQRRDSGSFEK
SPSRRRYRYDYDEYR
SLVTLKERVEDSAYH
SCIKSSARSHGFSLD
SYGGSQSRSSYYDRS
SKDMVVTREMGRSGS
GGPPAVIRHGTRRPN
VPISSFTRLMNAKVG
AATDVGGRCSHGGRG
EFTGCDDRGREDSLG
TSYICNQRLFKPSTP
GGGGPASRQISVPAA
FETGHGSRQVVDELA
APEKVLERSATEQQE
TGLSLSPRSELPYCT
GHGGASGRSGRGGGF
YTSTDLLRQFNLGHE
GKFGEQQRRMMEEQQ
QDERRRRRHVLCAPV
ASQPDGPRQFKCDSA
YVVTGKKRAQAIVEA
EKPEKRARPAVMTPE
LDSDNKLRFAPLPLK
AALISPSRQLKNYPS
HHAGLQSREAVRGKA
SDGQGSGRDSRGRSG
RIPQVHGRGKKAHSN
NQMRTRIRATQPAWE
KPAPKSGRQKVSAAK
TYVVDGSRTTTLGSG
RTYKFASRNTNVDSF
ESDSSNTRESLPKSL
EGDSLGGRVGALPAG
QGRLSDMRSPAMKAQ
GRNRGGNRASEQEAM
ANIQQSARDQNVMVK
LFGTNVKRTASFNPE
RPSSRRLRPKESPPK
VRPKSILREQDGDGE
RAGDLKARPAQVDVE
LSLDGELRAGDLKAR
LSLDGELRAGDLKAR
SHSFELDRGCEKRFY
RHGIVQDRSDSHSFE
GWPEGGARQKRKKSD
SYSSKLVRCESHDLV
LNESPTARGDASDSS
IENPRGGRDPVRGML
QSASPLPRTSVPSRR
KKNKRKPRAGAPSNE
PGGAAGARQSKEPKE
GASTPTDRGINKMRM
GPVKGAIRALEQPEL
PKFGEQQRRLEEQER
RPGMDGMRMEQERNE
HGGLSLSRPEPEANS
IGRSPLHRYQVSDAS
RLGSIKQREQSFDIG
DWKKKRLREGPNGFK
VDIGGGIRSGYENRD
LTDEIQARTVKSSTA
PANFPVARQNMPNDP
PPPGHRGREFSPKTA
VLGSPASRKPSPGGS
GGMGSSSRVLGSPAS
KTSYGDDRPSLYVDR
SSSHGYDRYTYDRPP
DQSKNGDRDCLQIAE
VAIEQQIRDQQAMIA
RRPRGGARPEEPELP
KWARYDQRMVSDAPG
KDDATATRHVVKKKR
KVQDLTSREVRMSMG
CPGGGGGRESGSDGD
DNETILVRSPSYSQG
RGHATKARFSSVDDY
GGPPALIRASARKPV
WHGEKGCRYCGSQDG
LQGFPGSRVSDMTGP
ILSEGPCRRRVGPGP
WHGEKGCRYCGSQDG
DMSSPLVRSGLVGPQ
SVGSGAARHSQPSES
NKRRISGRSEDTISQ
TRREGGLRSVAGELD
TLQTATPRPAAPAEV
AARHKIVRAPFTDVA
SRDRRSDRSDGFGYP
PAKRETRRQEATTDA
PCSATSLRSTAQARP
LLDFTGSRARQAPGL
TEKKVTIRESNKDEE
KTHSPLDRSSYQKSL
IDGRGFDREMSSTMA
MPGSLFGRDMDISRE
FDDTASGRFPDSEKF
VRRVKKARQAIDPTR
RGVLGSARSSESGGT
SESLSSARSDPSLPK
QIDTYMRRLANYGGP
SEQENRNRSVVEQQQ
SRTFRGGRELVEQEQ
VEPKAEVRPQSVPAK
RPRQERVRPPQSQVE
HRKRNKSRDSTVFPN
LDRFSTVRNDSPATG
GVIQQGSRESGGAYF
EEPAAGLRYGGGAFP
GTEISAVRTGERVPR
GAAMSSSRPLTKNET
YTQQEYQREYALDQK
SASTTHTRLLNKRAE
SPRPSRRRVVVSQLP
RDRSSRDRDCSALDQ
LAAQVSPRNEMQQAL
SKSAERLRTPNQVST
SVHLSNIRALESVGG
PAAPAPARGSSPVAP
EGLWGPERPPEFKFK
VAKGVDSRFSDSAPL
SSTPPSGRAKSLDPT
SLAHRASRASDAAPS
KTPKAPTRTLPTRGS
QVDVGLPRKSQEPPI
KSPGVSSRHKKHSTR
VTGSRMGREQGGGSQ
SHDGRQARQPPSPSS
XXXXXKSRQSAVGQP
LMESDPIRPTKDPAD
HESFHRARSPGARES
SPHESFHRARSPGAR
TALSRCKRGDVTEEE
NEWTALSRCKRGDVT
DNQPVNRRADVQRQA
PDNQPVNRRADVQRQ
EYFTRLKREDDVEIL
MRKEYFTRLKREDDV
NSPSVARRTGSTLFL
PNSPSVARRTGSTLF
SHADPLRRYDLSSKT
DSHADPLRRYDLSSK
MADYDRARTFSRGLK
SGMADYDRARTFSRG
ESVLKGDRTEIKKVV
GVVVAHDREYPELTL
SIVRSPGRGDLTVTY
VCNDDADRVVEYEIE
ELDKQLKRKVEEATE
EVLSKEIREALLAHG
EEVREKIREVKDTPE
VIRKSASRVGEDVQT
YGMTSNDRLAQAKMI
YGMTSNDRLAQAKMI
DLEPPEGRLGLLRRE
GEAGWSFRSLSLGRG
SLRRISSRFTGEEED
GPKGSEERAVARKPE
IQSDFSIRAFGTGDL
PECAKDLREELTVKD
VDTIKLDREEELHAL
TSQGYNVRMVPAIME
GAPGQEGREGAPGAP
DVEPRVLRPLNPNDD
QEPHFLQRYTGARVE
ESDAASGREDKPVRS
ERYKPDKRSPADPDT
VEEGKASRLAHQGLS
IPAGDLSRSVRKSST
YGMTSNDRLAQAKMI
DKPVVDGRYLLCCAM
EKPVVDGRYLLCCAM
RANAIDIRDRNTDAK
AQILFEDRWSDLTKF
GLTVLVHRIEAGMVT
RDELLDLRFPRATLI
EEATVDGRPAKSSQS
KLAALQERSQARFYR
KGITYHGRAYNNAAD
PKRNRPSRNLIEDEE
YALLAHERTQGNKSI
YALLAHERTQGNKSI
YEESFAGRAGPTIKY
DGSPSQPRSGAREGA
THFRAGSRAQSDNPL
LEPVTLARYQQSGRS
LEPVTLARYQQSGRS
FLQSEPTRMVKRSEQ
KLWPPIFRSIGRSES
PMPTAKVRSPVVGAA
RAPYSYMRDYYDRQF
RAYETITRDSSFKGS
KGITYHGRAYNNAAD
QEPHFLQRYPGNRIE
EKMSMRGRFVAAVTL
EKMSMRGRFVAAVTL
EKMSMRGRFVAAVTL
SVGSSLQRSLARSYA
XXXXXFRRSGYGGSG
QEPHFLQRYTGTRVE
SGKDSLPRDELVRAE
LHALVGTRFFIKSQG
KISDSVTRSHGALVS
VEVGDVPRPIEISKV
PAVEGRVRLCEGPKL
ERANYGKRDLAEVDE
IQEKEQTRVAQINPD
YYSRTISRFSEQGAT
YYSRTISRFSEQGAT
EKERKQRRLSSQSEA
LEPVTLARYQQSGRS
EVMEDTNRSRKFAQE
AAPEYKDRGVGKGMX
ELDVLIARPVYKGGT
ELDVLIARPVYKHSS
ELDVLIARPVYKNGA
ELDVLIARPVYKNGT
YALLAHERTQGNKSI
IAAETDDRLRAEEEF
NGPEMAPRGGAEEDD
PKERETTRAEDKAPP
FTVFGFGRKKGSQRD
TIREKQRRIEQNSGS
KVVEKVRREELYETQ
SRKSAPDRMVVCDTL
KRVGQQFREMRGGMK
ESSETKVREPKAPKE
AEDLALNRKRAAVES
KVVEKVRREELYETQ
SSGNGKAREDVQATE
EGPSKTVREVAVAGH
YYWFTALRPKSYTVA
QSEAIDAREEAEDLE
QSEAIDAREEAEDLE
TFTDNDNRIIDFDID
MSNAPLVRDSPNTMX
GFTTDNARELVEAET
DEGMILERHRWYSQK
TPIKMCRRVVSFAGK
TVPLPPLRDYLGQRA
RTASRGDRGYSLTPG
KIQDVAQRELEEKAR
SSARSSARSSPRQDV
AQSCRPCRESGGIKQ
HLDVGRSRGAAGGLN
LCDRYAGRTAPSLQG
LGRFTLKRADSLPLL
IMNKIFDRHGPADII
WHLFAKRRFMATFQE
WHLFAKRRFMATFQE
WHLFAKRRFMATFQE
WHLFAKRRFMATFQE
WHLFAKRRFMATFQE
WHLFAKRRFMATFQE
KPGTPSTRQPVATGI
GDYFSQPRMTTRDIF
FQNIRKDRLEVENTL
QPQQAQSRQLIKQSE
TGLSRGSRDYHVAAK
RLQEAEQRLQELESM
RLQEAEQRLQELESM
TEENDDVRGSTEGRK
DSGLSPSRCGSGSHV
GGHRTVPRTPTDALP
MREVSGMRDMVLGMR
EEPSTYQRARGKHGG
VPGDYMGRPVAHLDA
VGVAVTQRMDRVAFR
QEPHFLQRYTGTRVE
SFSSSSIRSGPGSTY
MDGLDGSRDLTRNHD
AGGAEELRESIEELE
AGGAEELRESIEELE
IEDALEDREQQAQRK
EGQIRLERVCGIFGS
EMGGSRQRLGDATAM
LDEEPPQRFDEEPLQ
YGGVDSTRTTKEYSE
PTTPGGARSGMRPPV
FPKRPIYRGSGETVH
ASTNTALRSLRPTTS
VRGSTEGRKLLRQTM
DGFSEFFRQTWPYVV
SETSELKRKKTVSGG
DGFSEFFRQTWPYVV
NGFSDFFRQTWPYVV
NGFSDFFRQTWPYVV
RTSSSTTRRQYNIIG
GPGSTYSRSSFARPG
GPSSYGSRDGSKPPE
VRLHCQCRFPCVPGL
VETMEGARQREGMKT
GMRELGMRELSNAGM
STTVATSRAFLKVPV
RVATQIERSTITSRK
RVATQIERSTITSRK
RVATQIERSTITSRK
RVATQIERSTITSRK
RVATQIERSTITSRK
RVATQIERSTITSRK
RVATQIERSTITSRK
RVATQIERSTITSRK
RVATQIERSTITSRK
RVATQIERSTITSRK
RVATQIERSTITSRK
RVATQIERSTITSRK
RVATQIERSTITSRK
LTNEAEERQLMEEQL
AEDEPSPRLFTRPAA
ELDVFVARPVHKGAG
FQKGVFSRDFMLAEL
TMEGARQREGMKTKL
LKEALTCRDKVEEYC
GAQQQGQRAGPPAVT
FIGSESGRSETESVF
PAYFYPHRRAIEYLY
PDHGEEGRRRRRRGS
YKKASPIRTLKTDLE
IMNKIFDRHGPADII
SSGGGSGRGGSSGGG
SGQRRSRRSGESQGQ
GGGSSSFRSYSSRIS
AKDHEVSRDVVYEVF
YANGPQGRYSAAAQP
IGLHHCDRAFYDWKD
MIAKEDPRATGVIDE
XXXXXFRRGSGYSSS
NITIGRAREEPANDI
GGGGSGGRSGSQRGG
EGGGTSIRTYKIEPG
LSLRKAARDKSPDGP
DLAVAVPRYLIPDSA
REVVRPGRVGGGEAL
YKAPKELRCTLDVVS
QQRQVNSRHTIIDII
FDEVEVDRDVRTFYA
PEIMELPRGNVKILG
SSITIPPRHTYLPGT
KREQEGSRPLTDAEP
PREIELDRRSNYANI
THTGPMPREIELDRR
MKAVHERREEEMQAL
KMKAVHERREEEMQA
DANLEEFRARTISTY
DANLEEFRARTISTY
RPEPVQPRSAWTKAE
DLYAAELRRQCDPIM
IIDAELDREYADKYA
DGLLPPQRQRKNPNS
AGAEEGDRFIKLTPY
VEKQEPVREGDGSEP
TNAYLDKRIDVDCKM
TWLTLNDRLLQMILT
TNAYLDKRIDVDCKM
RVADAADRPDEFEVF
LVHPFLPRGALVEKS
ASQTIDERQQRDLHG
YIADEADRPDEFRVF
RGEAIDVRLSRDGLL
LRSIEEQRDPASRAT
LRSIEEQRDPASRAT
LRSIEEQRDPASRAT
GLQAATHRYHDIRPV
GWKEFHERLSDDTTE
GAQLADARDDLESLK
GAQLADARDDLESLK
LDFKHDLRAWAEAIA
LDFKHDLRAWAEAIA
LDFKHVLRAWAEAIA
LDFKHDLRAWAEAIA
LDFKHDLRAWAEAIA
XXXXFCKRHVISPGA
XXXXFCKRHVISPGA
XXXXFCKRHVISPGA
EPNNEDVRDFYREKH
SDIKLNPREGGSAAG
AEAEQQAREEENYRG
SDIKLNPREGGSAAG
TDKVEFPREWKGKFF
LDVDQMERSMXXXXX
GKSGFGARPFVPSSL
RKSPVVARAIPPPPP
TAKEFVDRAESDTYV
GSPTSKARLEAYLEP
AERGPPRRLLLSMQR
YAERGPPRRLLLSMQ
VDGPYAERGPPRRLL
KETHYERRTGPSVNG
LFEYEEPRPGYSGVM
EYTILDPREIDYIAK
VTLYRGHRPDCAAMM
VTLYRGHRPDCAAMM
VTLYRGHRPDCAAMM
VTLYRGHRPDCAAMM
VTLYRGHRPDCAAMM
ATLYRGHRPDCAAMM
VTLYRGHRPDCAAMM
VTLYRGHRPDCAAMM
NGEKDFVRLGEVFDE
LGYNNTIRYKGARFL
IRDPYEERIKSILLT
IRDPYEERIKSILLT
GAPGVEGREGPSGRP
WPYVVLLRGLAEGGV
NPTEIDVRSGKLAVQ
EIKQQVERSLGYAPG
EGFFSDDRCREGDRL
TSRGPGGRVASQSPQ
SPSDAYGRHMDSTHS
PPPPPGRRGSEFSPK
GGMGSSSRVPGSPAS
VSYDPHRRAYEYLFM
NGEKDFVRLGEVYDE
SITYKEVRSVDEYEG
IAAPPLPRVYGPWSS
GSGRGGGRAVSISIS
RQIDDKERLGSMDIV
RRASRTKRGSDLFVD
ATLMKTARTVAHTLT
SHFPFFPRRIWPHHI
KWDEAAVRLISTVAF
KWDEAAVRLISTVAY
TKLRKPARGGESGGG
GTAPASKRAAKTALQ
GTAPASKRAAKTALQ
TSRSVSIRSGSGGAG
PSSAYLSRSTSPRLA
SDDLIDQRGAIGKGK
GTTKVRTRLVDQQTP
VQQAITTREKDKFNG
DGRFPLQRKLAKGPL
LNNEAELRLNTEDQL
GQPGSPGRPGVAGAP
CHLVGPPRKGFYTVL
LKNELVDRADTGEDM
LKNELVDRADTGEDM
LKNELVDRADTGEDM
PDHQFSLRSEPSGKT
LEGVEEGRSGGKEQR
ELSENTGRLSELDCT
AKNEMYARPLQVDEE
NREKVVLRTMSQICQ
SPVAAKIRQNNTIQN
KVIEKIRREELYETQ
KVPENTERYLKIPPP
DLRMIDDRLNTGGTT
SFCYNLDRGFRDSGF
QFVKVRKRLGSTGPK
GQQFREMRGGMKPEE
LNSLHIVRGLEQKQD
SFCYNLDRGFRDSGF
ITTQTNERLEKIKAG
IDKTYLHRVPIKETV
AKPTQGERGTSVGFK
SHQAATIRDTLSQGS
EGSEYGTRKTKGIRD
IEEESPQRIIDKYKK
ERAEKINRDVQDQQQ
TQAFCSLRDETGGFY
ASSIYSARGAGAEMN
PKEEPQIRERLKSAG
SSAAALARSTGGKIN
HSTDLFKRPTPLNTV
RRPLPWARFDKQYQT
EQLAALVRPNQMVQD
EIKEQVERSLGYSPG
KVWTTDDRSNEILER
ATSDVRVRSGFIKIK
VKATSDVRVRSGFIK
TAGMRSLRSPTDERS
PTPTAGMRSLRSPTD
LQDPSIYRSPDDPSK
GLIALFPREPSELAK
LEGPLLLRVATQIER
LEGPLLLRVATQIER
LEGPLLLRVATQIER
LEGPLLLRVATQIER
LEGPLLLRVATQIER
LEGPLLLRVATQIER
LEGPLLLRVATQIER
LEGPLLLRVATQIER
LEGPLLLRVATQIER
LEGPLLLRVATQIER
LEGPLLLRVATQIER
LEGPLLLRVATQIER
LEGPLLLRVATQIER
LEGPLLLRVATQIER
TALSSVARSASTTKV
EKHSGTYRSTDTLRD
DFDILDPRHKHILAN
ANLREKSRTSHIDHL
IGENGGIRSGYENRV
GLDGEPLRLDERVEG
GLDGEPLRLDEPVEG
SSAQAGSRTARRQSP
DIMDERSRDQTSEMG
RSYEDQVRDLGKVVK
DKPVVDGRYLLCCAM
DKPVVDGRYLLCCAM
SQTISRFREQGATDW
ARTISRFREQGATDW
QVMSKRFREQGATDW
SPILSRFREQGATDW
KEIEEPDRYFYLDPM
MVASSQFRLDTKFDQ
GIAASQFRLDTKFDQ
MVASSQFRLDTKFDQ
MVASSQFRLDTKFDQ
YSTSKVVRCESEDLL
FKTTDTLRSVTPSSI
AEDPHRHRFGDLTGI
GRDDFSDRRFHRKEE
FMQRAQTRRNVKVFV
VEGEFMQRAQTRRNV
RECFNPDRIDREPHQ
VGVAVTQRMDRVAFR
VGVAVTQRMDRVAFR
ESTHSRSRTGDLSTV
YSRSSSPRSATGPGG
PLSPTRSRSGPTGPS
GTAPASKRAVKTALQ
CGGGSSGRSFSGGSF
FNGGRGSRSSQVEQM
DRGALDLRLIAHPLA
DRGALDLRLIAHPLA
YRQKDGDRLELAEYI
YRGKDGDRLELAEYI
VISPFVARPADDGAF
LSRSTSPRLASGLSY
GRDGPAGRAGTPGAP
SYSSSKGRSPFEAIG
GGGGGGSRSVSTFST
ENIVQGDRTEVTKIL
KKNKELTRSSNQQEL
QVKGEPDRDYIYSGV
SEDVLDVRGAKGKGK
LTLKVGPRLTQTYGL
VISPFVARPADDGAF
IRDPYEERIKSILLT
IRDPYEERIKSILLT
KKRRVEDRSVTSPEK
PMEPPPPRPLRFYVK
QTGGMSTRRQTDQHA
QAKSPTTRESLGDAE
EMGAGGLRDIGPGMR
AMEGYTERLTAVTCL
EIKSQVERSMGYSPG
ATTLSRFREQGATDW
TSTTVYSRSSSPRSA
RGHGQSDRSLSSQQF
CMVDVEPRVLRPLNP
RLRVASSRTAYVGGP
VISPFVARPADDGAF
VISPFVARPADDGAF
VISPFVARPADDGAF
VISPFVARPADDGAF
VISPFVARPADDGAF
VISPFVARPADDGAF
VISPFVARPADDGAF
DMATVTKRKAHETYT
RVGPVSSRLRVASSR
VGGSSSGRGGISGGS
RLAVTGPRYRHPKKV
RLAVTGPRYRHPKKV
RLAVTGPRYRHPKKV
RLAVTGPRYRHPKKV
SSTITRFREQGATDW
SSTITRFREQGATDW
SRTVSRFREQGATDW
SPILSRFREQGATDW
ATTITRFREQGATDW
SRTVSRFREQGATDW
SRTVARFREQGATDW
TSTITRFREQGATDW
ATTITRFREQGATDW
ATIEKQMRDAIGPYM
ATIEKQMRDAIGPYM
YRTKDNDRLELAEYI
TPFSLFMRELAEAGY
XXXXFCKRHVISPGS
XXXXFCKRHVISPGS
GGGGGSRRTSSSTTR
RGGGGGSRRTSSSTT
XXXXFCKRHVISPGS
XXXXFCKRHVISPGS
XXXXFCKRHVISPGS
XXXXFCKRHVISPGS
PMPVGDPRGLHSMLV
XXXXLCKRHVISPGS
GGGGGGSRSSSYHKS
GGSSSGGRSGGGSSH

[truncated: 2 more sheets: forward_-116.1_E, reverse_-116.1_E]
