# Supplementary material for: Robust unsupervised deconvolution of linear motifs characterizes 68 protein modifications at proteome scale
Source: Sci Rep. 2021 Nov 18;11:22490. doi: 10.1038/s41598-021-01971-3 (PMC8602328; doi:10.1038/s41598-021-01971-3)
Supplement: Supplementary file 1 — Supplementary Information 1. [file 41598_2021_1971_MOESM1_ESM.zip › Smith et al Supplementary Data and Tables/Smith et al Supplementary Data S1/TagGraph analysis/Supplementary Data S1 TagGraph_P results_Fig1a.xlsx]

## Sheet: Description
Supplementary Data S1 TagGraph_P results_Fig1a: result output for analysis of TagGraph et al oxidation_P-centered data in rmotix, momo, and rolim respectively
forward_rmotifx - rmotifx results from analysis of forward oxidation_P-centered sequences from TagGraph et al data
reverse_rmotifx - rmotifx results from analysis of reverse oxidation_P-centered sequences from TagGraph et al data
forward_momo - momo results from analysis of forward oxidation_P-centered sequences from TagGraph et al data
reverse_momo - momo results from analysis of reverse oxidation_P-centered sequences from TagGraph et al data
forward_rolim - rolim results from analysis of forward oxidation_P-centered sequences from TagGraph et al data
reverse_rolim - rolim results from analysis of reverse oxidation_P-centered sequences from TagGraph et al data

## Sheet: forward_rmotifx
	motif	score	fg.matches	fg.size	bg.matches	bg.size	fold.increase
1	.AG..GPPG..G...	1547.13	27	2932	4	322122	741.584
2	..G..GPPG.AG...	1544.71	39	2905	11	322118	393.134
3	..G..GPPG..G...	1538.26	123	2866	96	322107	143.998
4	..G..GAPG..G...	1239.14	73	2743	87	322011	98.5028
5	..GP.G.PG.....G	1236.91	85	2670	134	321924	76.4815
6	..G..G.PG.....G	935.398	269	2585	815	321790	41.0872
7	G.AGP.GP.G.....	1550.7	29	2316	6	320975	669.853
8	G..G.PGP.G.....	1538.26	119	2287	95	320969	175.801
9	...GP.GP.G..G..	1240.69	63	2168	101	320874	92.3197
10	G..G..GP....G..	936.949	106	2105	478	320773	33.7928
11	......PPG......	615.305	33	1999	240	320295	22.0313
12	...C...PG......	320.414	40	1966	880	320055	7.39977
13	......CP.......	307.653	208	1926	8411	319175	4.09815
14	..G..G.PG......	324.751	26	1718	343	310764	13.7116
15	..P....P..V....	316.516	25	1692	464	310421	9.88491
16	.......PC......	307.653	97	1667	6215	309957	2.90199
17	......PP.......	307.653	55	1570	2453	303742	4.33781
18	.....P.P.......	307.653	74	1515	4730	301289	3.1113
19	......AP.C.....	22.3429	21	1441	411	296559	10.5154
20	..VR...PG......	38.9156	21	1420	99	296148	44.2389
21	.....C.P.......	10.8395	80	1399	7324	296049	2.31147
22	..P....P.......	11.2713	80	1319	7427	288725	2.35785
23	....P..P.......	12.4832	62	1239	4842	281298	2.90712
24	.R.G...PV.....L	349.021	23	1177	14	276456	385.877
25	.V....HP.......	319.58	30	1154	466	276442	15.4217
26	.P.....P...G...	18.2143	21	1124	512	275976	10.0706
27	....C..P.......	10.062	67	1103	6907	275464	2.42256
28	...G...P.I.....	17.1184	23	1036	753	268557	7.91789
29	P......P.......	8.1434	63	1013	7481	267804	2.22632
30	.......P.C.....	8.05664	45	950	4665	260323	2.64332
31	.......PG......	6.61666	112	905	19294	255658	1.63986
32	.......P..V.P..	14.4719	21	793	882	236364	7.09674

## Sheet: reverse_rmotifx
	motif	score	fg.matches	fg.size	bg.matches	bg.size	fold.increase
1	...G..GPPG..GA.	1547.13	27	2932	4	322122	741.584
2	...GA.GPPG..G..	1544.71	39	2905	11	322118	393.134
3	...G..GPPG..G..	1538.26	123	2866	96	322107	143.998
4	...G..GPAG..G..	1239.14	73	2743	87	322011	98.5028
5	G.....GP.G.PG..	1236.91	85	2670	134	321924	76.4815
6	G.....GP.G..G..	935.398	269	2585	815	321790	41.0872
7	..G..G.PG.PGA..	1548.46	29	2316	7	320975	574.16
8	..G..G.PGP.G...	1538.26	118	2287	94	320968	176.177
9	.....G.PG.PG..G	1238.63	60	2169	106	320874	83.7376
10	.....G.PG..G..G	936.731	111	2109	517	320768	32.6548
11	......GPP......	615.305	33	1998	240	320251	22.0393
12	......GP...C...	320.413	40	1965	880	320011	7.40252
13	.......PC......	307.653	208	1925	8411	319131	4.09972
14	......GP.G..G..	324.859	26	1717	339	310720	13.8795
15	....V..P....P..	316.583	25	1691	464	310381	9.88948
16	.......P..P....	307.653	101	1666	7171	309917	2.62006
17	.....C.PA......	314.782	22	1565	417	302746	10.2059
18	.......PP......	307.653	55	1543	1949	302329	5.52923
19	.......P.P.....	15.6536	66	1488	4069	300380	3.27434
20	......GP...RV..	37.5987	21	1422	98	296311	44.652
21	.......P.C.....	12.1237	85	1401	7552	296213	2.3797
22	L.....VP...G.R.	348.107	23	1316	15	288661	336.332
23	......CP.......	11.6581	67	1293	5642	288646	2.65099
24	.......P....P..	11.5196	72	1226	6588	283004	2.52279
25	.......PH....V.	319.578	30	1154	466	276416	15.4203
26	...G...P.....P.	18.2319	21	1124	511	275950	10.0893
27	.......P..C....	10.0604	67	1103	6907	275439	2.42234
28	.....I.P...G...	17.1369	23	1036	753	268532	7.91716
29	.......P......P	8.14192	63	1013	7481	267779	2.22612
30	.....C.P.......	8.05273	45	950	4666	260298	2.6425
31	......GP.......	6.61342	112	905	19295	255632	1.63961
32	..P.V..P.......	14.4705	21	793	882	236337	7.09593

## Sheet: forward_momo
MEME version 5.3.3
Alphabet= ACDEFGHIKLMNPQRSTVWY
Background letter frequencies
A 0.067807 C 0.023426 D 0.043353 E 0.063219 F 0.033667 G 0.068049 H 0.025235 I 0.039168 K 0.049794 L 0.092167 M 0.017753 N 0.032198 P 0.116370 Q 0.043732 R 0.053138 S 0.083540 T 0.053117 V 0.057427 W 0.011727 Y 0.025114
MOTIF xAGxxGP_P_Gxxxxxx .AG..GPPG......
letter-probability matrix: alength= 20 w= 15 nsites= 28 E= 1.0e+000
0.107143	0	0.071429	0.25	0	0.035714	0.035714	0	0.035714	0	0	0.035714	0.25	0.035714	0.035714	0.107143	0	0	0	0
1	0	0	0	0	0	0	0	0	0	0	0	0	0	0	0	0	0	0	0
0	0	0	0	0	1	0	0	0	0	0	0	0	0	0	0	0	0	0	0
0.071429	0	0	0.071429	0.035714	0	0.035714	0	0	0.071429	0	0	0.464286	0	0.107143	0.035714	0.035714	0.071429	0	0
0.178571	0	0	0.035714	0	0	0	0	0	0	0.035714	0.035714	0.25	0.107143	0.107143	0.071429	0.071429	0.107143	0	0
0	0	0	0	0	1	0	0	0	0	0	0	0	0	0	0	0	0	0	0
0	0	0	0	0	0	0	0	0	0	0	0	1	0	0	0	0	0	0	0
0	0	0	0	0	0	0	0	0	0	0	0	1	0	0	0	0	0	0	0
0	0	0	0	0	1	0	0	0	0	0	0	0	0	0	0	0	0	0	0
0.107143	0	0	0.035714	0.035714	0.035714	0	0.035714	0.035714	0.107143	0	0	0.5	0	0	0.071429	0.035714	0	0	0
0.214286	0	0.071429	0	0	0	0	0.107143	0	0.035714	0	0	0.285714	0.035714	0.071429	0.107143	0.035714	0.035714	0	0
0.035714	0	0	0	0	0.928571	0	0.035714	0	0	0	0	0	0	0	0	0	0	0	0
0.214286	0	0.035714	0.071429	0	0.035714	0.035714	0.071429	0.035714	0.071429	0	0.071429	0.214286	0.035714	0	0.071429	0.035714	0	0	0
0.071429	0	0	0.071429	0	0	0	0.071429	0	0.035714	0	0.035714	0.321429	0.107143	0.142857	0.071429	0.035714	0.035714	0	0
0	0	0.035714	0	0	0.964286	0	0	0	0	0	0	0	0	0	0	0	0	0	0
MOTIF xxGxxGP_P_Gxxxxxx ..G..GPPG......
letter-probability matrix: alength= 20 w= 15 nsites= 175 E= 1.0e+000
0.074286	0	0.028571	0.131429	0.034286	0.051429	0.017143	0.028571	0.005714	0.12	0	0.017143	0.32	0.028571	0.04	0.08	0.011429	0.005714	0	0.005714
0	0	0.051429	0.034286	0.005714	0	0	0.011429	0.051429	0.022857	0.045714	0.005714	0.297143	0.108571	0.16	0.085714	0.068571	0.051429	0	0
0	0	0	0	0	1	0	0	0	0	0	0	0	0	0	0	0	0	0	0
0.062857	0	0.04	0.108571	0.022857	0.005714	0.017143	0.017143	0.04	0.068571	0	0.017143	0.434286	0.028571	0.034286	0.034286	0.022857	0.04	0	0.005714
0.154286	0	0.022857	0.022857	0	0.022857	0.005714	0.057143	0.011429	0.011429	0.017143	0.005714	0.308571	0.114286	0.114286	0.045714	0.045714	0.04	0	0
0	0	0	0	0	1	0	0	0	0	0	0	0	0	0	0	0	0	0	0
0	0	0	0	0	0	0	0	0	0	0	0	1	0	0	0	0	0	0	0
0	0	0	0	0	0	0	0	0	0	0	0	1	0	0	0	0	0	0	0
0	0	0	0	0	1	0	0	0	0	0	0	0	0	0	0	0	0	0	0
0.062857	0	0.011429	0.074286	0.034286	0.017143	0.011429	0.028571	0.045714	0.04	0.011429	0.005714	0.514286	0.005714	0.022857	0.057143	0.022857	0.034286	0	0
0.228571	0.005714	0.057143	0.017143	0	0.022857	0	0.022857	0.028571	0.005714	0.011429	0.034286	0.251429	0.102857	0.068571	0.051429	0.034286	0.057143	0	0
0.005714	0	0.005714	0.005714	0	0.925714	0	0.011429	0.005714	0.005714	0	0	0.011429	0	0	0.017143	0	0	0	0.005714
0.114286	0.005714	0.04	0.102857	0.057143	0.028571	0.011429	0.017143	0.074286	0.057143	0.005714	0.022857	0.262857	0.034286	0.017143	0.045714	0.04	0.062857	0	0
0.12	0	0.062857	0.034286	0	0.028571	0	0.005714	0.051429	0.022857	0.017143	0.034286	0.297143	0.074286	0.114286	0.062857	0.04	0.034286	0	0
0	0	0.005714	0.011429	0.005714	0.902857	0.011429	0.011429	0	0.011429	0	0	0.005714	0.005714	0.005714	0.017143	0	0	0	0.005714
MOTIF PAGxxGx_P_GxxGxxG PAG..G.PG..G..G
letter-probability matrix: alength= 20 w= 15 nsites= 29 E= 1.0e+000
0	0	0	0	0	0	0	0	0	0	0	0	1	0	0	0	0	0	0	0
1	0	0	0	0	0	0	0	0	0	0	0	0	0	0	0	0	0	0	0
0	0	0	0	0	1	0	0	0	0	0	0	0	0	0	0	0	0	0	0
0.137931	0	0	0.172414	0	0.034483	0	0.034483	0	0	0	0.068966	0.482759	0.034483	0	0.034483	0	0	0	0
0.137931	0	0.068966	0	0	0	0	0.034483	0.103448	0.034483	0	0.068966	0.241379	0.034483	0.206897	0	0.034483	0.034483	0	0
0	0	0	0	0	1	0	0	0	0	0	0	0	0	0	0	0	0	0	0
0.275862	0	0	0.137931	0.034483	0.068966	0.034483	0.034483	0.068966	0.034483	0	0	0	0.034483	0.034483	0.137931	0.068966	0	0	0.034483
0	0	0	0	0	0	0	0	0	0	0	0	1	0	0	0	0	0	0	0
0	0	0	0	0	1	0	0	0	0	0	0	0	0	0	0	0	0	0	0
0.172414	0	0.034483	0.137931	0	0	0	0	0.034483	0.103448	0	0.034483	0.310345	0.068966	0.034483	0.068966	0	0	0	0
0.172414	0	0.103448	0.034483	0	0	0	0.034483	0.137931	0	0.034483	0	0.137931	0.068966	0.137931	0.068966	0.034483	0.034483	0	0
0	0	0	0	0	1	0	0	0	0	0	0	0	0	0	0	0	0	0	0
0.137931	0	0.034483	0.172414	0.034483	0.034483	0	0.034483	0	0.068966	0	0	0.344828	0	0.034483	0.068966	0	0.034483	0	0
0.172414	0	0	0.068966	0	0	0.034483	0	0.103448	0	0	0.034483	0.241379	0	0.241379	0.034483	0	0.068966	0	0
0	0	0	0	0	1	0	0	0	0	0	0	0	0	0	0	0	0	0	0
MOTIF xxGxxGA_P_GxxxxxG ..G..GAPG.....G
letter-probability matrix: alength= 20 w= 15 nsites= 64 E= 1.0e+000
0.125	0	0.03125	0.125	0.015625	0.03125	0.03125	0.015625	0.03125	0.0625	0.015625	0.03125	0.265625	0.015625	0.03125	0.109375	0.015625	0.046875	0	0
0.046875	0	0.046875	0.015625	0	0.015625	0.015625	0.046875	0.171875	0.015625	0.015625	0.015625	0.40625	0.03125	0.078125	0.03125	0.015625	0.03125	0	0
0	0	0	0	0	1	0	0	0	0	0	0	0	0	0	0	0	0	0	0
0.203125	0	0.0625	0.15625	0.03125	0	0	0	0.015625	0.046875	0.015625	0.046875	0.203125	0.046875	0.0625	0.09375	0	0.015625	0	0
0.1875	0	0.03125	0.046875	0	0.015625	0.015625	0	0.03125	0.046875	0	0.09375	0.21875	0.078125	0.125	0.015625	0.015625	0.078125	0	0
0	0	0	0	0	1	0	0	0	0	0	0	0	0	0	0	0	0	0	0
1	0	0	0	0	0	0	0	0	0	0	0	0	0	0	0	0	0	0	0
0	0	0	0	0	0	0	0	0	0	0	0	1	0	0	0	0	0	0	0
0	0	0	0	0	1	0	0	0	0	0	0	0	0	0	0	0	0	0	0
0.109375	0	0.046875	0.15625	0.015625	0	0.015625	0.03125	0.09375	0.078125	0	0.015625	0.265625	0.03125	0.03125	0.046875	0.046875	0.015625	0	0
0.15625	0	0.125	0.03125	0	0	0.015625	0	0.109375	0.03125	0.0625	0.03125	0.171875	0.046875	0.109375	0.03125	0	0.078125	0	0
0	0	0.015625	0	0	0.984375	0	0	0	0	0	0	0	0	0	0	0	0	0	0
0.15625	0	0.03125	0.15625	0.03125	0.0625	0.015625	0.046875	0.015625	0.03125	0.015625	0.015625	0.28125	0.015625	0.0625	0.03125	0.015625	0	0	0.015625
0.109375	0	0.046875	0	0	0.015625	0	0.015625	0.046875	0.015625	0	0.0625	0.296875	0.09375	0.171875	0.015625	0.046875	0.0625	0	0
0	0	0	0	0	1	0	0	0	0	0	0	0	0	0	0	0	0	0	0
MOTIF GxxGPxx_P_xxxxGxx G..GP..P....G..
letter-probability matrix: alength= 20 w= 15 nsites= 133 E= 1.0e+000
0	0	0	0	0	1	0	0	0	0	0	0	0	0	0	0	0	0	0	0
0.120301	0	0.022556	0.12782	0.030075	0.030075	0.015038	0.007519	0.037594	0.052632	0	0.015038	0.406015	0.015038	0.022556	0.052632	0.007519	0.030075	0	0.007519
0.218045	0	0.030075	0.007519	0.007519	0.015038	0.007519	0.037594	0	0.015038	0.022556	0.015038	0.218045	0.082707	0.082707	0.105263	0.075188	0.06015	0	0
0	0	0	0	0	1	0	0	0	0	0	0	0	0	0	0	0	0	0	0
0	0	0	0	0	0	0	0	0	0	0	0	1	0	0	0	0	0	0	0
0.18797	0	0	0.007519	0	0.015038	0.007519	0.06015	0.015038	0.007519	0	0.007519	0.390977	0.090226	0.075188	0.06015	0.022556	0.045113	0	0.007519
0	0	0	0	0.007519	0.992481	0	0	0	0	0	0	0	0	0	0	0	0	0	0
0	0	0	0	0	0	0	0	0	0	0	0	1	0	0	0	0	0	0	0
0.24812	0	0.030075	0	0	0.022556	0	0.007519	0.037594	0	0.007519	0.015038	0.37594	0.052632	0.075188	0.030075	0.052632	0.045113	0	0
0	0.007519	0	0	0	0.992481	0	0	0	0	0	0	0	0	0	0	0	0	0	0
0.097744	0	0.045113	0.090226	0.037594	0.007519	0.015038	0.015038	0.06015	0.045113	0	0.045113	0.398496	0.022556	0.007519	0.037594	0.015038	0.052632	0	0.007519
0.172932	0	0.030075	0.037594	0	0.007519	0.007519	0.037594	0.052632	0.015038	0	0.045113	0.225564	0.06015	0.157895	0.045113	0.030075	0.075188	0	0
0	0	0	0	0	1	0	0	0	0	0	0	0	0	0	0	0	0	0	0
0.097744	0	0.090226	0.157895	0.007519	0.030075	0.022556	0.007519	0.067669	0.06015	0	0.037594	0.255639	0.022556	0.015038	0.090226	0.007519	0.022556	0	0.007519
0.082707	0.007519	0.022556	0.030075	0	0.022556	0.007519	0.037594	0.105263	0	0.007519	0.037594	0.278195	0.06015	0.142857	0.067669	0.045113	0.045113	0	0
MOTIF xxGxxGx_P_GxxxxxG ..G..G.PG.....G
letter-probability matrix: alength= 20 w= 15 nsites= 325 E= 1.0e+000
0.101538	0.006154	0.055385	0.138462	0.033846	0.033846	0.015385	0.021538	0.064615	0.067692	0.006154	0.024615	0.249231	0.04	0.015385	0.055385	0.021538	0.036923	0	0.012308
0.067692	0	0.055385	0.024615	0.003077	0.003077	0.006154	0.015385	0.107692	0.027692	0.009231	0.024615	0.344615	0.089231	0.113846	0.04	0.036923	0.027692	0	0.003077
0	0	0	0	0	1	0	0	0	0	0	0	0	0	0	0	0	0	0	0
0.12	0.003077	0.058462	0.141538	0.036923	0.021538	0.021538	0.027692	0.027692	0.086154	0.009231	0.021538	0.224615	0.024615	0.055385	0.058462	0.021538	0.036923	0	0.003077
0.123077	0	0.089231	0.030769	0.003077	0.003077	0.003077	0.015385	0.070769	0.015385	0.018462	0.027692	0.230769	0.058462	0.16	0.04	0.055385	0.052308	0	0.003077
0	0	0	0	0	1	0	0	0	0	0	0	0	0	0	0	0	0	0	0
0	0.003077	0.046154	0.138462	0.095385	0.024615	0.027692	0.046154	0.043077	0.184615	0.024615	0.024615	0	0.046154	0.061538	0.132308	0.018462	0.049231	0	0.033846
0	0	0	0	0	0	0	0	0	0	0	0	1	0	0	0	0	0	0	0
0	0	0	0	0	1	0	0	0	0	0	0	0	0	0	0	0	0	0	0
0.141538	0	0.030769	0.110769	0.033846	0.04	0.015385	0.021538	0.036923	0.064615	0.006154	0.015385	0.273846	0.024615	0.043077	0.064615	0.015385	0.049231	0	0.012308
0.095385	0	0.095385	0.030769	0.006154	0.006154	0.009231	0.018462	0.098462	0.012308	0.012308	0.030769	0.267692	0.089231	0.126154	0.036923	0.021538	0.043077	0	0
0.003077	0	0	0	0	0.990769	0.003077	0	0	0	0	0	0	0	0	0	0	0.003077	0	0
0.132308	0	0.030769	0.126154	0.036923	0.012308	0.009231	0.021538	0.012308	0.116923	0.009231	0.021538	0.292308	0.027692	0.033846	0.049231	0.012308	0.046154	0	0.009231
0.098462	0	0.036923	0.015385	0	0.012308	0.003077	0.030769	0.070769	0.027692	0.015385	0.021538	0.341538	0.061538	0.135385	0.033846	0.046154	0.046154	0	0.003077
0	0	0	0	0	1	0	0	0	0	0	0	0	0	0	0	0	0	0	0
MOTIF xxxGxPx_P_xGxxGxx ...G.P.P.G..G..
letter-probability matrix: alength= 20 w= 15 nsites= 75 E= 1.0e+000
0	0	0	0	0	0.946667	0	0	0.013333	0	0	0	0	0	0.013333	0.026667	0	0	0	0
0.186667	0	0.04	0.106667	0.026667	0.026667	0.026667	0.08	0	0.04	0.013333	0.013333	0.28	0.04	0	0.053333	0.013333	0.053333	0	0
0.093333	0	0.04	0.013333	0.013333	0.013333	0	0.04	0.053333	0.04	0.04	0.026667	0.2	0.026667	0.24	0.026667	0.066667	0.066667	0	0
0	0	0	0	0	1	0	0	0	0	0	0	0	0	0	0	0	0	0	0
0.16	0	0.013333	0.146667	0.106667	0.013333	0.04	0.04	0.04	0.146667	0	0	0.013333	0.04	0.066667	0.106667	0.026667	0.04	0	0
0	0	0	0	0	0	0	0	0	0	0	0	1	0	0	0	0	0	0	0
0	0	0	0	0	0.973333	0	0	0.013333	0	0	0	0	0	0	0.013333	0	0	0	0
0	0	0	0	0	0	0	0	0	0	0	0	1	0	0	0	0	0	0	0
0.093333	0	0.04	0.04	0.013333	0.013333	0.026667	0.04	0.146667	0.04	0.013333	0	0.2	0.12	0.08	0.066667	0.013333	0.053333	0	0
0	0	0	0	0	1	0	0	0	0	0	0	0	0	0	0	0	0	0	0
0.106667	0	0.04	0.066667	0.026667	0.013333	0.013333	0.053333	0.013333	0.053333	0	0.04	0.466667	0.013333	0	0.026667	0.026667	0.04	0	0
0.133333	0	0.04	0.013333	0	0	0	0.026667	0.04	0.013333	0	0.04	0.266667	0.12	0.146667	0.04	0.066667	0.053333	0	0
0	0	0	0	0	1	0	0	0	0	0	0	0	0	0	0	0	0	0	0
0.2	0	0.066667	0.106667	0.026667	0.026667	0.026667	0.04	0.04	0.04	0	0	0.346667	0.04	0	0.013333	0	0.013333	0	0.013333
0.106667	0	0.013333	0.013333	0	0	0	0.04	0.026667	0.026667	0	0.013333	0.333333	0.093333	0.146667	0.093333	0.066667	0.026667	0	0
MOTIF xxxxxxC_P_xxxxxxx ......CP.......
letter-probability matrix: alength= 20 w= 15 nsites= 187 E= 1.0e+000
0.058824	0.026738	0.053476	0.112299	0.010695	0.122995	0.02139	0.085561	0.074866	0.058824	0.016043	0.02139	0.074866	0.048128	0.048128	0.064171	0.037433	0.037433	0.010695	0.016043
0.074866	0.032086	0.058824	0.101604	0.032086	0.064171	0.010695	0.026738	0.074866	0.106952	0.016043	0.032086	0.042781	0.048128	0.080214	0.069519	0.016043	0.085561	0	0.026738
0.112299	0.032086	0.032086	0.074866	0.074866	0.064171	0.026738	0.042781	0.048128	0.101604	0.010695	0.032086	0.042781	0.026738	0.032086	0.058824	0.053476	0.058824	0	0.074866
0.069519	0.074866	0.026738	0.085561	0.032086	0.064171	0.005348	0.032086	0.101604	0.074866	0.010695	0.048128	0.069519	0.042781	0.064171	0.048128	0.053476	0.074866	0.005348	0.016043
0.069519	0.064171	0.042781	0.101604	0.032086	0.074866	0.037433	0.032086	0.074866	0.048128	0.005348	0.02139	0.058824	0.026738	0.064171	0.090909	0.048128	0.090909	0.005348	0.010695
0.032086	0.037433	0.058824	0.080214	0.048128	0.053476	0.02139	0.090909	0.037433	0.101604	0.005348	0.064171	0.026738	0.064171	0.037433	0.053476	0.064171	0.069519	0.010695	0.042781
0	1	0	0	0	0	0	0	0	0	0	0	0	0	0	0	0	0	0	0
0	0	0	0	0	0	0	0	0	0	0	0	1	0	0	0	0	0	0	0
0.112299	0.016043	0.074866	0.074866	0.064171	0.090909	0.026738	0.010695	0.016043	0.053476	0.005348	0.058824	0.085561	0.037433	0.02139	0.101604	0.090909	0.053476	0.005348	0
0.048128	0.048128	0.058824	0.058824	0.010695	0.203209	0.026738	0.053476	0.016043	0.074866	0.010695	0.032086	0.080214	0.02139	0.02139	0.064171	0.080214	0.058824	0.010695	0.02139
0.053476	0.042781	0.042781	0.096257	0.069519	0.053476	0.02139	0.016043	0.048128	0.053476	0.005348	0.016043	0.122995	0.026738	0.02139	0.090909	0.074866	0.069519	0.026738	0.048128
0.090909	0.02139	0.058824	0.053476	0.037433	0.058824	0.026738	0.074866	0.042781	0.080214	0	0.053476	0.064171	0.048128	0.053476	0.048128	0.064171	0.096257	0.005348	0.02139
0.117647	0.016043	0.053476	0.042781	0.016043	0.053476	0.016043	0.074866	0.096257	0.090909	0.010695	0.037433	0.085561	0.042781	0.02139	0.02139	0.064171	0.085561	0.016043	0.037433
0.064171	0.042781	0.069519	0.122995	0.026738	0.090909	0.026738	0.048128	0.058824	0.106952	0.010695	0.042781	0.058824	0.02139	0.032086	0.026738	0.042781	0.058824	0.005348	0.042781
0.064171	0.016043	0.053476	0.042781	0.048128	0.064171	0.02139	0.058824	0.048128	0.096257	0.037433	0.037433	0.064171	0.02139	0.026738	0.106952	0.026738	0.106952	0.010695	0.048128
MOTIF xxxxxxP_P_xxxxxxx ......PP.......
letter-probability matrix: alength= 20 w= 15 nsites= 77 E= 1.0e+000
0.155844	0.025974	0.103896	0.064935	0.077922	0.051948	0	0.012987	0.077922	0.077922	0.012987	0	0.12987	0	0.012987	0.090909	0.051948	0.051948	0	0
0.090909	0.025974	0.090909	0.051948	0	0.064935	0	0.064935	0.051948	0.051948	0	0.038961	0.051948	0.090909	0.064935	0.051948	0.012987	0.116883	0.025974	0.051948
0.155844	0.012987	0.012987	0.077922	0.064935	0.090909	0	0.064935	0.051948	0.025974	0.012987	0.012987	0.116883	0.025974	0.064935	0.025974	0.051948	0.116883	0	0.012987
0.155844	0.051948	0.038961	0.012987	0.012987	0.103896	0.038961	0.012987	0	0.142857	0	0.051948	0.090909	0.038961	0.012987	0.025974	0.064935	0.077922	0.025974	0.038961
0.103896	0.012987	0.051948	0.064935	0.051948	0.051948	0.038961	0.012987	0.090909	0.051948	0.012987	0.025974	0.090909	0.038961	0.116883	0.051948	0.064935	0.038961	0.012987	0.012987
0.142857	0.077922	0.025974	0.038961	0.012987	0.194805	0.025974	0.012987	0.077922	0.090909	0	0.012987	0.051948	0.025974	0.077922	0.025974	0.051948	0.038961	0.012987	0
0	0	0	0	0	0	0	0	0	0	0	0	1	0	0	0	0	0	0	0
0	0	0	0	0	0	0	0	0	0	0	0	1	0	0	0	0	0	0	0
0.064935	0.077922	0.025974	0.077922	0.012987	0.233766	0	0	0.025974	0.064935	0.012987	0	0.038961	0.064935	0.025974	0.103896	0.064935	0.064935	0.025974	0.012987
0.077922	0.051948	0.051948	0.103896	0.025974	0.038961	0.012987	0.012987	0.012987	0.064935	0	0.012987	0.181818	0.051948	0.090909	0.051948	0.038961	0.064935	0	0.051948
0.12987	0.025974	0.064935	0.12987	0.038961	0.051948	0.012987	0.051948	0.051948	0.025974	0.025974	0	0.116883	0.025974	0.025974	0.077922	0.038961	0.077922	0	0.025974
0.142857	0.012987	0.038961	0.064935	0.012987	0.168831	0.038961	0.025974	0.051948	0.116883	0.012987	0.025974	0.051948	0.025974	0.012987	0.090909	0.051948	0.025974	0	0.025974
0.025974	0.064935	0.038961	0.103896	0.038961	0.038961	0.038961	0.051948	0.025974	0.12987	0.025974	0.025974	0.142857	0.025974	0.077922	0.077922	0	0.025974	0	0.038961
0.064935	0.012987	0.051948	0.077922	0.077922	0.051948	0.038961	0.012987	0.051948	0.051948	0	0.038961	0.116883	0.051948	0.051948	0.077922	0.103896	0.038961	0	0.025974
0.038961	0.038961	0.012987	0.077922	0.051948	0.181818	0.051948	0	0.103896	0.103896	0.025974	0.012987	0.090909	0.025974	0	0.064935	0.038961	0.064935	0	0.012987
MOTIF GxxxxxG_P_xGxxGxx G.....GP.G..G..
letter-probability matrix: alength= 20 w= 15 nsites= 106 E= 1.0e+000
0	0	0	0	0	1	0	0	0	0	0	0	0	0	0	0	0	0	0	0
0.132075	0	0.056604	0.188679	0.04717	0.028302	0	0.009434	0.009434	0.037736	0	0.037736	0.254717	0.028302	0.037736	0.084906	0.018868	0.018868	0	0.009434
0.113208	0	0.028302	0.009434	0	0.009434	0	0.037736	0.075472	0.018868	0.018868	0.037736	0.264151	0.056604	0.169811	0.04717	0.037736	0.075472	0	0
0	0	0	0	0	0.981132	0	0	0	0.009434	0	0	0	0	0	0.009434	0	0	0	0
0.179245	0	0.09434	0.207547	0.028302	0.009434	0	0.04717	0.075472	0.075472	0	0.037736	0	0.018868	0.037736	0.056604	0.028302	0.084906	0	0.018868
0.226415	0	0.037736	0.018868	0	0.018868	0	0.028302	0.037736	0.009434	0.037736	0.009434	0.018868	0.132075	0.160377	0.04717	0.122642	0.09434	0	0
0	0	0	0	0	1	0	0	0	0	0	0	0	0	0	0	0	0	0	0
0	0	0	0	0	0	0	0	0	0	0	0	1	0	0	0	0	0	0	0
0.150943	0	0	0.009434	0	0	0	0.018868	0.056604	0	0.037736	0	0.5	0.04717	0.066038	0.066038	0.028302	0.018868	0	0
0	0	0	0	0	1	0	0	0	0	0	0	0	0	0	0	0	0	0	0
0.113208	0	0.018868	0.04717	0.018868	0.009434	0.009434	0.018868	0.009434	0.066038	0.009434	0.009434	0.54717	0.009434	0.04717	0.037736	0.009434	0.018868	0	0
0.207547	0	0.04717	0.009434	0	0.018868	0	0.018868	0.018868	0	0.018868	0.028302	0.292453	0.09434	0.075472	0.09434	0.028302	0.04717	0	0
0	0	0	0	0	1	0	0	0	0	0	0	0	0	0	0	0	0	0	0
0.122642	0	0.018868	0.113208	0.056604	0	0.018868	0.018868	0.009434	0.066038	0	0.018868	0.339623	0.056604	0.028302	0.066038	0.018868	0.04717	0	0
0.188679	0	0.056604	0.04717	0	0.009434	0	0	0.04717	0.018868	0.009434	0.009434	0.320755	0.04717	0.132075	0.037736	0.028302	0.04717	0	0
MOTIF xxxCxxx_P_Gxxxxxx ...C...PG......
letter-probability matrix: alength= 20 w= 15 nsites= 33 E= 1.0e+000
0	0.030303	0.030303	0.030303	0.060606	0.090909	0.060606	0.090909	0.030303	0.030303	0	0.151515	0	0.030303	0.060606	0.181818	0.090909	0.030303	0	0
0.151515	0	0.090909	0	0.060606	0.242424	0.030303	0	0.030303	0.030303	0	0	0.060606	0	0	0.030303	0.090909	0.030303	0	0.151515
0	0	0	0.090909	0.030303	0	0	0.060606	0.060606	0.030303	0	0	0	0.212121	0.151515	0.060606	0.090909	0.181818	0	0.030303
0	1	0	0	0	0	0	0	0	0	0	0	0	0	0	0	0	0	0	0
0.090909	0	0	0.151515	0	0	0.060606	0.060606	0.090909	0.090909	0	0.060606	0.060606	0.030303	0.030303	0.060606	0.030303	0.151515	0	0.030303
0	0.212121	0	0.030303	0	0.030303	0	0.030303	0	0	0	0.454545	0	0	0.030303	0.090909	0.060606	0.030303	0	0.030303
0.121212	0	0	0.060606	0.090909	0.030303	0.030303	0.151515	0.030303	0.151515	0	0.060606	0	0.030303	0	0.121212	0.121212	0	0	0
0	0	0	0	0	0	0	0	0	0	0	0	1	0	0	0	0	0	0	0
0	0	0	0	0	1	0	0	0	0	0	0	0	0	0	0	0	0	0	0
0.030303	0.030303	0.060606	0.030303	0.060606	0.060606	0	0.090909	0.030303	0.090909	0.030303	0.030303	0.030303	0.030303	0	0.212121	0.030303	0.030303	0.030303	0.090909
0.030303	0.090909	0	0	0.363636	0.090909	0.030303	0.060606	0.030303	0.030303	0	0	0.060606	0.030303	0	0.030303	0.030303	0.030303	0	0.090909
0.060606	0	0	0.090909	0.030303	0.151515	0.030303	0.030303	0.030303	0.060606	0	0.030303	0	0.030303	0.181818	0.090909	0.090909	0.090909	0	0
0.060606	0.454545	0.060606	0.060606	0	0.121212	0	0	0	0	0.030303	0.060606	0.030303	0.030303	0	0.030303	0.030303	0	0.030303	0
0.030303	0	0.060606	0.242424	0	0.151515	0.030303	0.030303	0.060606	0.121212	0.030303	0	0.030303	0.090909	0.030303	0.030303	0.030303	0.030303	0	0
0.060606	0.515152	0.090909	0.030303	0	0.060606	0	0.030303	0	0.090909	0	0	0	0	0.030303	0	0	0.090909	0	0
MOTIF xxxxPxx_P_xxxxxxx ....P..P.......
letter-probability matrix: alength= 20 w= 15 nsites= 100 E= 1.0e+000
0.11	0	0.03	0.09	0.05	0.13	0	0.04	0.03	0.06	0	0.02	0.09	0.07	0.06	0.09	0.05	0.08	0	0
0.05	0.02	0.05	0.05	0.03	0.05	0.03	0.04	0.09	0.1	0.01	0.03	0.19	0.04	0.04	0.04	0.06	0.05	0.01	0.02
0.06	0.02	0.04	0.03	0.04	0.13	0.05	0.01	0.09	0.09	0.01	0.04	0.11	0.04	0.06	0.08	0.03	0.02	0.03	0.02
0.08	0.01	0.04	0.06	0	0.08	0.03	0.03	0.06	0.07	0	0.02	0.15	0.03	0.07	0.1	0.04	0.05	0.02	0.06
0	0	0	0	0	0	0	0	0	0	0	0	1	0	0	0	0	0	0	0
0.06	0.01	0.03	0.05	0.02	0.19	0.04	0	0.05	0.06	0.01	0	0.14	0.06	0.13	0.03	0.03	0.06	0.01	0.02
0.12	0	0.07	0.08	0.02	0.12	0.03	0.02	0.01	0.08	0.01	0.03	0	0.05	0.09	0.13	0.05	0.06	0.01	0.02
0	0	0	0	0	0	0	0	0	0	0	0	1	0	0	0	0	0	0	0
0.13	0.1	0.05	0.01	0.05	0.18	0.02	0.04	0.04	0.07	0.02	0.01	0.05	0.03	0.02	0.08	0.03	0.04	0.03	0
0.1	0.03	0.05	0.06	0	0.08	0.05	0.02	0.01	0.09	0.02	0.04	0.1	0.11	0.03	0.1	0.05	0.06	0	0
0.05	0.05	0.06	0.1	0.05	0.06	0.04	0.03	0.02	0.1	0.01	0.05	0.11	0.05	0	0.07	0.06	0.07	0	0.02
0.11	0.02	0.03	0.07	0.03	0.11	0.04	0.04	0.03	0.07	0.03	0.01	0.07	0.05	0.09	0.05	0.06	0.07	0.02	0
0.01	0.02	0.05	0.12	0.03	0.14	0.03	0.01	0.06	0.11	0.04	0.03	0.04	0.03	0.03	0.09	0.03	0.1	0.01	0.02
0.04	0.01	0.04	0.08	0.06	0.1	0.04	0.05	0.04	0.07	0.04	0.02	0.08	0.04	0.05	0.1	0.07	0.06	0	0.01
0.05	0.03	0.07	0.14	0.05	0.09	0	0.04	0.03	0.09	0.02	0.02	0.14	0.02	0.02	0.03	0.04	0.1	0.01	0.01
MOTIF xxxxxxA_P_xCxxxxx ......AP.C.....
letter-probability matrix: alength= 20 w= 15 nsites= 22 E= 1.0e+000
0	0	0	0	0	0.045455	0.045455	0.090909	0.045455	0.090909	0.045455	0.045455	0	0.090909	0	0.045455	0.045455	0.272727	0.136364	0
0	0	0	0.090909	0.136364	0	0	0	0.045455	0.5	0.090909	0	0.045455	0	0	0.090909	0	0	0	0
0.045455	0	0.045455	0	0	0.045455	0	0.136364	0.045455	0.090909	0	0	0	0	0	0.045455	0.045455	0.5	0	0
0.045455	0	0	0.454545	0	0.045455	0	0	0.136364	0	0.090909	0	0.045455	0	0	0.136364	0.045455	0	0	0
0.045455	0	0	0.045455	0.727273	0.045455	0	0	0.045455	0	0	0.045455	0	0	0	0	0	0.045455	0	0
0.045455	0.045455	0	0	0.136364	0.045455	0.045455	0.045455	0	0	0	0	0.045455	0	0.045455	0	0	0	0	0.545455
1	0	0	0	0	0	0	0	0	0	0	0	0	0	0	0	0	0	0	0
0	0	0	0	0	0	0	0	0	0	0	0	1	0	0	0	0	0	0	0
0.045455	0	0	0.090909	0	0	0	0.045455	0	0	0	0	0	0.045455	0	0.045455	0	0	0.727273	0
0	1	0	0	0	0	0	0	0	0	0	0	0	0	0	0	0	0	0	0
0.090909	0	0	0.045455	0	0.545455	0.045455	0	0	0	0	0.090909	0.090909	0	0	0	0.045455	0.045455	0	0
0	0.090909	0	0	0	0.045455	0.636364	0	0	0.045455	0.045455	0	0.045455	0	0	0.045455	0.045455	0	0	0
0	0.681818	0.045455	0	0	0	0	0.045455	0	0.045455	0	0	0.045455	0	0	0	0.045455	0.090909	0	0
0	0	0	0.045455	0	0	0	0	0.545455	0.090909	0.045455	0.045455	0.090909	0.136364	0	0	0	0	0	0
0.181818	0.045455	0	0.045455	0	0.045455	0	0.045455	0.136364	0.045455	0	0.090909	0	0.181818	0.090909	0.090909	0	0	0	0
MOTIF xxGxxGx_P_Gxxxxxx ..G..G.PG......
letter-probability matrix: alength= 20 w= 15 nsites= 20 E= 1.0e+000
0.15	0	0.1	0.15	0.05	0.05	0	0.05	0.1	0.1	0	0	0.15	0.05	0.05	0	0	0	0	0
0.05	0	0	0.1	0	0	0	0	0.2	0	0.05	0	0.3	0.15	0.05	0.05	0	0.05	0	0
0	0	0	0	0	1	0	0	0	0	0	0	0	0	0	0	0	0	0	0
0.1	0	0.1	0.2	0.05	0	0	0.1	0	0.1	0	0.05	0.15	0.05	0	0.05	0.05	0	0	0
0.15	0	0.1	0	0	0.05	0	0	0.25	0	0	0	0	0.05	0.25	0.05	0	0.1	0	0
0	0	0	0	0	1	0	0	0	0	0	0	0	0	0	0	0	0	0	0
0.1	0	0.15	0.25	0.05	0	0	0	0	0.1	0	0.05	0	0.1	0	0.1	0.05	0.05	0	0
0	0	0	0	0	0	0	0	0	0	0	0	1	0	0	0	0	0	0	0
0	0	0	0	0	1	0	0	0	0	0	0	0	0	0	0	0	0	0	0
0.05	0	0.1	0.1	0.05	0	0	0.05	0	0.05	0	0.05	0.15	0.05	0	0.05	0.05	0.1	0	0.15
0.05	0.05	0.05	0	0.05	0.2	0	0.1	0	0	0	0	0.3	0	0	0.05	0	0.15	0	0
0	0	0.1	0	0	0.3	0	0	0.05	0.2	0	0.05	0.1	0	0	0.05	0.05	0.05	0	0.05
0	0.05	0	0	0.05	0.05	0	0.1	0	0.05	0	0.15	0.2	0.1	0	0.05	0.1	0.1	0	0
0.05	0.05	0.2	0.05	0	0.25	0	0	0	0.05	0.05	0	0.15	0	0	0.05	0	0.1	0	0
0	0	0.15	0	0	0	0	0.05	0	0.2	0	0	0.2	0.1	0.05	0.1	0.1	0.05	0	0
MOTIF xxxxxxx_P_Cxxxxxx .......PC......
letter-probability matrix: alength= 20 w= 15 nsites= 78 E= 1.0e+000
0.115385	0.051282	0.051282	0.089744	0.076923	0.076923	0	0.038462	0.012821	0.128205	0.025641	0	0.038462	0.051282	0.051282	0.089744	0.038462	0.051282	0	0.012821
0.076923	0.012821	0.051282	0.012821	0.012821	0.089744	0.038462	0.064103	0.089744	0.038462	0.012821	0.025641	0.064103	0.038462	0.089744	0.089744	0.038462	0.076923	0.025641	0.051282
0.166667	0.012821	0.051282	0.102564	0	0.089744	0.012821	0.012821	0.076923	0.064103	0	0.012821	0.076923	0.051282	0.064103	0.025641	0.089744	0.076923	0	0.012821
0.102564	0.038462	0.025641	0	0.025641	0.115385	0	0.025641	0.102564	0.051282	0	0.025641	0.076923	0.051282	0.102564	0.076923	0.089744	0.051282	0.012821	0.025641
0.153846	0.051282	0.038462	0.025641	0.012821	0.038462	0.038462	0	0.076923	0.089744	0	0.051282	0	0.038462	0.064103	0.064103	0.064103	0.102564	0.051282	0.038462
0.051282	0.076923	0.076923	0.051282	0.064103	0.115385	0.012821	0.076923	0.076923	0	0	0.025641	0.076923	0.038462	0.089744	0.076923	0.038462	0.051282	0	0
0.064103	0	0.051282	0.141026	0.051282	0.051282	0	0.025641	0.012821	0.102564	0	0.051282	0	0.089744	0.051282	0.089744	0.076923	0.115385	0	0.025641
0	0	0	0	0	0	0	0	0	0	0	0	1	0	0	0	0	0	0	0
0	1	0	0	0	0	0	0	0	0	0	0	0	0	0	0	0	0	0	0
0.025641	0.051282	0.038462	0.064103	0.089744	0.025641	0.012821	0.064103	0.051282	0.064103	0.012821	0.012821	0.166667	0.076923	0.025641	0.064103	0.038462	0.051282	0	0.064103
0.051282	0.051282	0.153846	0.064103	0.025641	0.089744	0.012821	0.076923	0	0.102564	0.012821	0	0.115385	0	0.012821	0.089744	0.038462	0.102564	0	0
0.038462	0.025641	0.025641	0.051282	0.025641	0.076923	0.025641	0.051282	0.012821	0.076923	0	0.025641	0.115385	0.025641	0.025641	0.076923	0.192308	0.051282	0.038462	0.038462
0.115385	0.051282	0.025641	0.051282	0.064103	0.102564	0.025641	0	0.051282	0.064103	0.012821	0.012821	0.128205	0	0	0.076923	0.051282	0.141026	0	0.025641
0.064103	0.038462	0.115385	0.064103	0.038462	0.064103	0.012821	0.025641	0.025641	0.076923	0	0.025641	0.051282	0.089744	0.025641	0.089744	0.128205	0.025641	0.025641	0.012821
0.076923	0	0.038462	0.038462	0.051282	0.128205	0.025641	0.025641	0.025641	0.051282	0.025641	0.038462	0.166667	0.038462	0.038462	0.064103	0.051282	0.089744	0	0.025641
MOTIF xxPxxxx_P_xxxxxxx ..P....P.......
letter-probability matrix: alength= 20 w= 15 nsites= 85 E= 1.0e+000
0.058824	0.035294	0.070588	0.035294	0.023529	0.129412	0.035294	0.023529	0.082353	0.070588	0	0.011765	0.141176	0.035294	0.047059	0.070588	0.023529	0.070588	0	0.035294
0.105882	0.035294	0.058824	0.058824	0.011765	0.094118	0.035294	0.035294	0.035294	0.152941	0.011765	0	0.094118	0.058824	0.035294	0.035294	0.047059	0.058824	0	0.035294
0	0	0	0	0	0	0	0	0	0	0	0	1	0	0	0	0	0	0	0
0.082353	0	0.058824	0.070588	0.023529	0.117647	0.011765	0.035294	0.082353	0.058824	0.035294	0.011765	0.047059	0.058824	0.094118	0.035294	0.070588	0.082353	0.011765	0.011765
0.129412	0.047059	0.047059	0.082353	0.011765	0.082353	0.035294	0.047059	0.047059	0.058824	0.011765	0	0	0.023529	0.058824	0.035294	0.082353	0.129412	0.011765	0.058824
0.070588	0.035294	0.023529	0.070588	0.023529	0.070588	0.011765	0.023529	0.082353	0.047059	0.023529	0.023529	0.070588	0.094118	0.047059	0.094118	0.058824	0.105882	0.011765	0.011765
0.105882	0	0.058824	0.094118	0.047059	0.141176	0.035294	0.011765	0.105882	0.023529	0	0.011765	0	0.058824	0.105882	0.070588	0.070588	0.023529	0.011765	0.023529
0	0	0	0	0	0	0	0	0	0	0	0	1	0	0	0	0	0	0	0
0.082353	0	0.058824	0.082353	0.023529	0.141176	0.011765	0.035294	0.023529	0.047059	0.011765	0.011765	0.082353	0.058824	0.047059	0.117647	0.035294	0.070588	0.047059	0.011765
0.082353	0.082353	0.047059	0.070588	0.011765	0.058824	0.011765	0.047059	0.058824	0.082353	0.023529	0.035294	0.047059	0.035294	0.035294	0.082353	0.082353	0.070588	0	0.035294
0.070588	0.035294	0.070588	0.070588	0	0.035294	0.058824	0.023529	0.047059	0.047059	0.011765	0.035294	0.105882	0.070588	0.011765	0.047059	0.070588	0.129412	0.047059	0.011765
0.058824	0.023529	0.070588	0.117647	0.035294	0.105882	0.023529	0.035294	0.058824	0.082353	0	0.023529	0.082353	0.035294	0.035294	0.058824	0.058824	0.082353	0	0.011765
0.082353	0.011765	0.070588	0.094118	0.035294	0.070588	0.035294	0.023529	0.047059	0.082353	0.023529	0.023529	0.070588	0.058824	0.047059	0.047059	0.047059	0.129412	0	0
0.082353	0.047059	0.117647	0.035294	0.023529	0.035294	0	0.035294	0.058824	0.070588	0.011765	0.035294	0.141176	0.023529	0.058824	0.058824	0.082353	0.058824	0	0.023529
0.035294	0	0.105882	0.105882	0.058824	0.094118	0.011765	0.035294	0.070588	0.035294	0.011765	0.023529	0.105882	0.011765	0.070588	0.058824	0.047059	0.105882	0	0.011765
MOTIF xxxxxxx_P_Gxxxxxx .......PG......
letter-probability matrix: alength= 20 w= 15 nsites= 159 E= 1.0e+000
0.062893	0.018868	0.050314	0.031447	0.025157	0.138365	0.031447	0.050314	0.062893	0.062893	0.006289	0.025157	0.062893	0.037736	0.069182	0.09434	0.050314	0.069182	0.018868	0.031447
0.044025	0.025157	0.044025	0.069182	0.031447	0.08805	0.025157	0.044025	0.09434	0.050314	0.006289	0.031447	0.09434	0.031447	0.062893	0.075472	0.050314	0.081761	0.006289	0.044025
0.075472	0.056604	0.056604	0.037736	0	0.075472	0	0.044025	0.075472	0.125786	0	0.050314	0	0.044025	0.050314	0.062893	0.062893	0.163522	0	0.018868
0.056604	0	0.056604	0.056604	0.031447	0.119497	0.018868	0.050314	0.09434	0.044025	0.006289	0.025157	0.050314	0.037736	0.113208	0.056604	0.056604	0.106918	0.006289	0.012579
0.132075	0.044025	0.025157	0.050314	0.025157	0.106918	0.056604	0.050314	0.075472	0.075472	0	0.044025	0	0.031447	0.062893	0.075472	0.056604	0.062893	0.025157	0
0.075472	0.075472	0.044025	0.037736	0.012579	0.132075	0.037736	0.018868	0.056604	0.100629	0.012579	0.037736	0.018868	0.025157	0.044025	0.100629	0.050314	0.062893	0.031447	0.025157
0.113208	0	0.031447	0.075472	0.037736	0.144654	0.031447	0.044025	0.031447	0.106918	0.012579	0.025157	0	0.062893	0.037736	0.056604	0.056604	0.100629	0.006289	0.025157
0	0	0	0	0	0	0	0	0	0	0	0	1	0	0	0	0	0	0	0
0	0	0	0	0	1	0	0	0	0	0	0	0	0	0	0	0	0	0	0
0.056604	0.050314	0.031447	0.075472	0.056604	0.044025	0.044025	0.044025	0.006289	0.081761	0.012579	0.018868	0.062893	0.075472	0.006289	0.119497	0.050314	0.09434	0.018868	0.050314
0.050314	0.050314	0.037736	0.075472	0.050314	0.106918	0.031447	0.025157	0.012579	0.062893	0.025157	0.050314	0.113208	0.050314	0.037736	0.069182	0.037736	0.069182	0.018868	0.025157
0.08805	0.044025	0.069182	0.106918	0.069182	0.194969	0.037736	0.012579	0.012579	0.044025	0	0.012579	0.09434	0.031447	0.012579	0.050314	0.050314	0.018868	0.018868	0.031447
0.081761	0.012579	0.062893	0.062893	0.037736	0.075472	0.018868	0.006289	0.062893	0.069182	0.050314	0.050314	0.113208	0.062893	0.031447	0.056604	0.075472	0.050314	0.006289	0.012579
0.106918	0.018868	0.056604	0.056604	0.018868	0.069182	0.037736	0.062893	0.012579	0.08805	0.037736	0.006289	0.106918	0.062893	0.025157	0.044025	0.031447	0.100629	0.025157	0.031447
0.075472	0.031447	0.050314	0.056604	0.037736	0.157233	0.031447	0.012579	0.044025	0.069182	0.025157	0.08805	0.025157	0.025157	0.037736	0.075472	0.069182	0.069182	0	0.018868
MOTIF xxxxxPx_P_xxxxxxx .....P.P.......
letter-probability matrix: alength= 20 w= 15 nsites= 44 E= 1.0e+000
0.159091	0.045455	0	0.022727	0	0.159091	0	0.022727	0.045455	0.022727	0.022727	0.045455	0.045455	0.068182	0.022727	0.045455	0.068182	0.204545	0	0
0.045455	0	0.045455	0.045455	0.045455	0.068182	0	0.068182	0	0.068182	0.045455	0.022727	0	0.068182	0.022727	0.090909	0.136364	0.136364	0.022727	0.068182
0.090909	0.045455	0.068182	0.045455	0.045455	0.090909	0.022727	0.045455	0.022727	0.136364	0.022727	0.045455	0	0.022727	0.090909	0.068182	0.068182	0.068182	0	0
0.045455	0	0	0.113636	0.022727	0.181818	0.022727	0.022727	0.113636	0.045455	0	0.022727	0.045455	0.022727	0.068182	0.045455	0.113636	0.090909	0	0.022727
0.090909	0.045455	0.068182	0	0.022727	0.090909	0.022727	0.022727	0.068182	0.090909	0	0.045455	0	0.045455	0.068182	0.136364	0.068182	0.113636	0	0
0	0	0	0	0	0	0	0	0	0	0	0	1	0	0	0	0	0	0	0
0.068182	0	0.090909	0.090909	0.045455	0.113636	0.022727	0.045455	0.068182	0.113636	0.022727	0.068182	0	0.045455	0.068182	0	0.068182	0.022727	0.022727	0.022727
0	0	0	0	0	0	0	0	0	0	0	0	1	0	0	0	0	0	0	0
0.022727	0	0.045455	0.045455	0	0	0.045455	0.068182	0.022727	0	0	0.068182	0.181818	0.022727	0.045455	0.068182	0.090909	0.181818	0.045455	0.045455
0.022727	0.022727	0.045455	0.159091	0.022727	0.113636	0.022727	0.090909	0.045455	0.045455	0.022727	0.022727	0.045455	0	0.045455	0.045455	0.113636	0.113636	0	0
0.022727	0.022727	0.045455	0.113636	0.022727	0.068182	0.045455	0.068182	0.068182	0.159091	0	0.045455	0.136364	0	0.022727	0.022727	0.022727	0.090909	0	0.022727
0.045455	0.045455	0.045455	0.204545	0.090909	0.136364	0	0.045455	0.068182	0.022727	0	0.022727	0.090909	0	0.045455	0.022727	0.022727	0.045455	0.022727	0.022727
0.045455	0.045455	0.090909	0.090909	0.090909	0.113636	0.068182	0.022727	0	0.068182	0.045455	0.045455	0.068182	0	0.045455	0.068182	0.045455	0.045455	0	0
0.068182	0.022727	0.068182	0.113636	0	0.113636	0.045455	0	0.022727	0.136364	0.022727	0.022727	0.068182	0.022727	0	0.045455	0.022727	0.204545	0	0
0.204545	0	0.090909	0.113636	0.045455	0.022727	0.022727	0.068182	0.068182	0.022727	0.022727	0.022727	0.045455	0.022727	0	0.068182	0.068182	0.022727	0	0.068182
MOTIF xxxxxCx_P_xxxxxxx .....C.P.......
letter-probability matrix: alength= 20 w= 15 nsites= 61 E= 1.0e+000
0.04918	0.065574	0.032787	0.131148	0.032787	0.131148	0.04918	0.016393	0.04918	0.04918	0.016393	0.016393	0.016393	0.032787	0.081967	0.04918	0.081967	0.065574	0.016393	0.016393
0.032787	0.04918	0.04918	0.016393	0.04918	0.098361	0.065574	0.04918	0.032787	0.04918	0.032787	0.081967	0.065574	0.065574	0.032787	0.032787	0.081967	0.098361	0	0.016393
0.131148	0.032787	0.016393	0.098361	0	0.081967	0.032787	0.032787	0.04918	0.098361	0	0.04918	0	0.04918	0.04918	0.098361	0.065574	0.098361	0	0.016393
0.081967	0.032787	0.016393	0.081967	0.065574	0.065574	0.032787	0.04918	0.114754	0.098361	0	0.032787	0.016393	0.065574	0.032787	0.04918	0.016393	0.131148	0	0.016393
0.081967	0.016393	0.04918	0.114754	0	0.081967	0.032787	0.065574	0.016393	0.065574	0	0.081967	0	0.098361	0.04918	0.065574	0.081967	0.081967	0	0.016393
0	1	0	0	0	0	0	0	0	0	0	0	0	0	0	0	0	0	0	0
0.065574	0	0.081967	0.065574	0.04918	0.114754	0.065574	0.065574	0.065574	0.081967	0	0.114754	0	0.032787	0.016393	0.081967	0	0.032787	0	0.065574
0	0	0	0	0	0	0	0	0	0	0	0	1	0	0	0	0	0	0	0
0.114754	0	0.098361	0.131148	0.016393	0	0.032787	0.032787	0	0.04918	0	0.065574	0.098361	0.032787	0.016393	0.065574	0.081967	0.131148	0.016393	0.016393
0.098361	0.016393	0.032787	0.065574	0.04918	0.081967	0.016393	0.04918	0.016393	0.04918	0	0.032787	0.081967	0.04918	0.032787	0.032787	0.131148	0.081967	0	0.081967
0.131148	0.04918	0.081967	0.04918	0.04918	0.147541	0.032787	0.04918	0	0.032787	0	0.032787	0.032787	0	0	0.114754	0.098361	0.04918	0.032787	0.016393
0.081967	0.04918	0.032787	0.04918	0.032787	0.04918	0.032787	0.032787	0.016393	0.114754	0	0.016393	0.147541	0.04918	0.114754	0.032787	0.032787	0.065574	0	0.04918
0.114754	0.04918	0.04918	0.065574	0.016393	0.081967	0.032787	0.065574	0	0.04918	0	0.032787	0.131148	0.065574	0	0.065574	0.114754	0.04918	0.016393	0
0.04918	0.081967	0.163934	0.032787	0.016393	0.081967	0.016393	0.032787	0.04918	0.032787	0.016393	0.098361	0.032787	0.016393	0.032787	0.04918	0.04918	0.098361	0	0.04918
0.04918	0.032787	0.081967	0.065574	0.04918	0.098361	0.032787	0.016393	0.163934	0.032787	0.016393	0.016393	0.114754	0.032787	0.065574	0.032787	0.032787	0.04918	0.016393	0
MOTIF xxxxCxx_P_xxxxxxx ....C..P.......
letter-probability matrix: alength= 20 w= 15 nsites= 53 E= 1.0e+000
0.037736	0.018868	0.075472	0.075472	0.056604	0.056604	0.056604	0.056604	0.056604	0.132075	0.037736	0.075472	0	0	0.113208	0.018868	0.037736	0.075472	0	0.018868
0.09434	0.075472	0.018868	0.056604	0.113208	0.018868	0.037736	0.037736	0.075472	0.056604	0.018868	0.018868	0.018868	0	0.075472	0.075472	0.09434	0.075472	0	0.037736
0.09434	0.037736	0.09434	0.037736	0.037736	0.056604	0	0.056604	0.075472	0.056604	0	0.037736	0	0.018868	0.037736	0.075472	0.150943	0.113208	0	0.018868
0.09434	0.037736	0.037736	0.113208	0.018868	0.037736	0.075472	0.018868	0.037736	0.09434	0	0.018868	0	0.075472	0.132075	0.075472	0.037736	0.037736	0	0.056604
0	1	0	0	0	0	0	0	0	0	0	0	0	0	0	0	0	0	0	0
0.056604	0	0.09434	0.113208	0.018868	0.075472	0.037736	0.169811	0.018868	0.09434	0	0.018868	0	0.037736	0.018868	0.056604	0.037736	0.09434	0.018868	0.037736
0.056604	0	0.056604	0.09434	0	0.037736	0.075472	0.132075	0.075472	0.075472	0	0.132075	0	0.056604	0	0.075472	0.056604	0.056604	0	0.018868
0	0	0	0	0	0	0	0	0	0	0	0	1	0	0	0	0	0	0	0
0.132075	0	0.150943	0.09434	0	0	0	0.018868	0.037736	0.113208	0	0.169811	0.056604	0.075472	0	0.018868	0.056604	0.075472	0	0
0.037736	0.056604	0.113208	0.132075	0.056604	0.018868	0.056604	0.075472	0.056604	0.09434	0	0.037736	0.056604	0.018868	0	0	0.09434	0.018868	0.018868	0.056604
0.056604	0.037736	0.113208	0.188679	0.056604	0.113208	0.018868	0.018868	0.056604	0.037736	0	0.037736	0	0.037736	0	0.018868	0.075472	0.09434	0	0.037736
0.169811	0	0.018868	0.056604	0.018868	0.075472	0.018868	0.037736	0.245283	0.037736	0	0.018868	0.056604	0.056604	0.018868	0.075472	0.018868	0.056604	0	0.018868
0.056604	0.018868	0.037736	0.018868	0.018868	0.075472	0.037736	0.056604	0.113208	0.075472	0.018868	0.037736	0.132075	0.018868	0.075472	0.09434	0.075472	0.037736	0	0
0.113208	0.056604	0.018868	0.075472	0.056604	0.056604	0.018868	0.037736	0.09434	0.056604	0.056604	0.018868	0.113208	0.037736	0.037736	0.075472	0.018868	0.056604	0	0
0.037736	0.037736	0.056604	0.056604	0.056604	0.150943	0.018868	0.037736	0.037736	0.056604	0.018868	0.037736	0.132075	0.018868	0.037736	0.056604	0.056604	0.075472	0	0.018868
MOTIF xxxPxxx_P_xxxxxxx ...P...P.......
letter-probability matrix: alength= 20 w= 15 nsites= 43 E= 1.0e+000
0.069767	0	0.046512	0.139535	0.023256	0.023256	0.046512	0.023256	0.069767	0.093023	0	0	0.069767	0	0.139535	0.046512	0.046512	0.023256	0.046512	0.093023
0.069767	0.023256	0.046512	0.139535	0.069767	0.069767	0.023256	0	0.023256	0.093023	0.023256	0.023256	0.046512	0.046512	0.023256	0.046512	0.046512	0.162791	0	0.023256
0.209302	0.023256	0.046512	0.046512	0.093023	0.046512	0	0.069767	0.046512	0.046512	0	0.093023	0	0.046512	0.116279	0.046512	0.023256	0.023256	0	0.023256
0	0	0	0	0	0	0	0	0	0	0	0	1	0	0	0	0	0	0	0
0.139535	0	0.046512	0.139535	0	0.186047	0	0	0.116279	0.046512	0	0	0	0.046512	0	0.046512	0.116279	0.093023	0.023256	0
0.139535	0	0.069767	0.162791	0.046512	0.069767	0.069767	0.023256	0	0.069767	0	0.023256	0	0.139535	0.023256	0.069767	0.023256	0.046512	0.023256	0
0.046512	0	0.046512	0.069767	0	0.069767	0.139535	0.093023	0.093023	0.139535	0	0.046512	0	0.023256	0.069767	0.046512	0.069767	0.023256	0	0.023256
0	0	0	0	0	0	0	0	0	0	0	0	1	0	0	0	0	0	0	0
0.116279	0	0.069767	0.069767	0.023256	0	0.069767	0.069767	0.023256	0.093023	0.046512	0.023256	0.046512	0	0	0.116279	0.069767	0.116279	0.023256	0.023256
0.093023	0.116279	0	0.093023	0.023256	0.139535	0	0	0.046512	0.139535	0	0	0.139535	0.023256	0.046512	0	0.093023	0	0.023256	0.023256
0.023256	0.046512	0.116279	0.093023	0	0.093023	0	0.023256	0.046512	0.232558	0	0.023256	0.069767	0.069767	0	0.023256	0.023256	0.046512	0.069767	0
0.093023	0	0.093023	0.069767	0.069767	0.093023	0	0.023256	0.093023	0.046512	0	0.046512	0.069767	0.093023	0.023256	0.093023	0.093023	0	0	0
0.023256	0	0.046512	0.27907	0.023256	0.069767	0.023256	0.093023	0.023256	0.069767	0	0.069767	0.069767	0	0.046512	0.023256	0.046512	0.046512	0	0.046512
0.186047	0.093023	0.139535	0.023256	0	0.093023	0.023256	0.093023	0.046512	0.069767	0	0.023256	0.023256	0.069767	0.023256	0.093023	0	0	0	0
0	0.046512	0.093023	0.023256	0.046512	0.139535	0.023256	0	0.046512	0.139535	0.046512	0.023256	0.139535	0.093023	0.023256	0.069767	0.023256	0.023256	0	0
MOTIF xxxxxxx_P_Dxxxxxx .......PD......
letter-probability matrix: alength= 20 w= 15 nsites= 79 E= 1.0e+000
0.063291	0.037975	0.037975	0.088608	0.063291	0.050633	0.025316	0.025316	0.139241	0.151899	0	0.012658	0.101266	0.012658	0.037975	0.037975	0.012658	0.063291	0	0.037975
0.050633	0.025316	0.075949	0.063291	0.063291	0.063291	0.012658	0.025316	0.151899	0.113924	0.025316	0.063291	0.050633	0.037975	0.037975	0.050633	0.012658	0.063291	0	0.012658
0.088608	0.063291	0.025316	0.063291	0.012658	0.075949	0.025316	0.037975	0.063291	0.075949	0	0.037975	0	0.063291	0.088608	0.075949	0.063291	0.126582	0	0.012658
0.050633	0.037975	0.139241	0.101266	0.012658	0.088608	0.050633	0.037975	0.075949	0.037975	0	0.025316	0	0.012658	0.050633	0.126582	0.037975	0.063291	0.025316	0.025316
0.075949	0	0.037975	0.088608	0.012658	0.063291	0.037975	0.101266	0.037975	0.050633	0	0.012658	0	0.063291	0.075949	0.063291	0.063291	0.139241	0.025316	0.050633
0.050633	0	0.063291	0.139241	0.037975	0.037975	0.050633	0.088608	0.050633	0.063291	0.012658	0.037975	0	0.037975	0.139241	0.063291	0.012658	0.075949	0.012658	0.025316
0.151899	0	0.101266	0.025316	0	0.063291	0.063291	0.050633	0.012658	0.088608	0.012658	0.075949	0	0.050633	0.063291	0.075949	0.063291	0.088608	0.012658	0
0	0	0	0	0	0	0	0	0	0	0	0	1	0	0	0	0	0	0	0
0	0	1	0	0	0	0	0	0	0	0	0	0	0	0	0	0	0	0	0
0.050633	0.037975	0.037975	0.088608	0	0.21519	0.050633	0.050633	0.025316	0.063291	0	0.012658	0.012658	0.037975	0	0.050633	0.050633	0.126582	0.050633	0.037975
0.037975	0.025316	0.050633	0.025316	0.025316	0.063291	0.050633	0.050633	0.063291	0.101266	0	0.075949	0.063291	0.075949	0.012658	0.075949	0.088608	0.075949	0	0.037975
0.050633	0.012658	0.050633	0.088608	0.063291	0.088608	0.037975	0.088608	0.025316	0.063291	0.025316	0.025316	0.075949	0.012658	0.012658	0.025316	0.050633	0.177215	0.012658	0.012658
0.050633	0.063291	0.088608	0.088608	0.063291	0.025316	0.025316	0.088608	0.050633	0.025316	0.025316	0.025316	0.063291	0.025316	0.012658	0.088608	0.075949	0.088608	0.012658	0.012658
0.088608	0.012658	0.037975	0.088608	0.025316	0.113924	0.012658	0.075949	0.075949	0.075949	0.025316	0	0.063291	0	0.012658	0.025316	0.113924	0.113924	0	0.037975
0.037975	0.012658	0.037975	0.075949	0.075949	0.050633	0.037975	0.063291	0.037975	0.088608	0.037975	0.025316	0.151899	0.050633	0.037975	0.050633	0.037975	0.050633	0	0.037975

## Sheet: reverse_momo
MEME version 5.3.3
Alphabet= ACDEFGHIKLMNPQRSTVWY
Background letter frequencies
A 0.067807 C 0.023426 D 0.043353 E 0.063219 F 0.033667 G 0.068049 H 0.025235 I 0.039168 K 0.049794 L 0.092167 M 0.017753 N 0.032198 P 0.116370 Q 0.043732 R 0.053138 S 0.083540 T 0.053117 V 0.057427 W 0.011727 Y 0.025114
MOTIF xxxxxxG_P_PGxxGAx ......GPPG..GA.
letter-probability matrix: alength= 20 w= 15 nsites= 28 E= 1.0e+000
0	0	0.035714	0	0	0.964286	0	0	0	0	0	0	0	0	0	0	0	0	0	0
0.071429	0	0	0.071429	0	0	0	0.071429	0	0.035714	0	0.035714	0.321429	0.107143	0.142857	0.071429	0.035714	0.035714	0	0
0.214286	0	0.035714	0.071429	0	0.035714	0.035714	0.071429	0.035714	0.071429	0	0.071429	0.214286	0.035714	0	0.071429	0.035714	0	0	0
0.035714	0	0	0	0	0.928571	0	0.035714	0	0	0	0	0	0	0	0	0	0	0	0
0.214286	0	0.071429	0	0	0	0	0.107143	0	0.035714	0	0	0.285714	0.035714	0.071429	0.107143	0.035714	0.035714	0	0
0.107143	0	0	0.035714	0.035714	0.035714	0	0.035714	0.035714	0.107143	0	0	0.5	0	0	0.071429	0.035714	0	0	0
0	0	0	0	0	1	0	0	0	0	0	0	0	0	0	0	0	0	0	0
0	0	0	0	0	0	0	0	0	0	0	0	1	0	0	0	0	0	0	0
0	0	0	0	0	0	0	0	0	0	0	0	1	0	0	0	0	0	0	0
0	0	0	0	0	1	0	0	0	0	0	0	0	0	0	0	0	0	0	0
0.178571	0	0	0.035714	0	0	0	0	0	0	0.035714	0.035714	0.25	0.107143	0.107143	0.071429	0.071429	0.107143	0	0
0.071429	0	0	0.071429	0.035714	0	0.035714	0	0	0.071429	0	0	0.464286	0	0.107143	0.035714	0.035714	0.071429	0	0
0	0	0	0	0	1	0	0	0	0	0	0	0	0	0	0	0	0	0	0
1	0	0	0	0	0	0	0	0	0	0	0	0	0	0	0	0	0	0	0
0.107143	0	0.071429	0.25	0	0.035714	0.035714	0	0.035714	0	0	0.035714	0.25	0.035714	0.035714	0.107143	0	0	0	0
MOTIF xxxxxxG_P_PGxxGxx ......GPPG..G..
letter-probability matrix: alength= 20 w= 15 nsites= 175 E= 1.0e+000
0	0	0.005714	0.011429	0.005714	0.902857	0.011429	0.011429	0	0.011429	0	0	0.005714	0.005714	0.005714	0.017143	0	0	0	0.005714
0.12	0	0.062857	0.034286	0	0.028571	0	0.005714	0.051429	0.022857	0.017143	0.034286	0.297143	0.074286	0.114286	0.062857	0.04	0.034286	0	0
0.114286	0.005714	0.04	0.102857	0.057143	0.028571	0.011429	0.017143	0.074286	0.057143	0.005714	0.022857	0.262857	0.034286	0.017143	0.045714	0.04	0.062857	0	0
0.005714	0	0.005714	0.005714	0	0.925714	0	0.011429	0.005714	0.005714	0	0	0.011429	0	0	0.017143	0	0	0	0.005714
0.228571	0.005714	0.057143	0.017143	0	0.022857	0	0.022857	0.028571	0.005714	0.011429	0.034286	0.251429	0.102857	0.068571	0.051429	0.034286	0.057143	0	0
0.062857	0	0.011429	0.074286	0.034286	0.017143	0.011429	0.028571	0.045714	0.04	0.011429	0.005714	0.514286	0.005714	0.022857	0.057143	0.022857	0.034286	0	0
0	0	0	0	0	1	0	0	0	0	0	0	0	0	0	0	0	0	0	0
0	0	0	0	0	0	0	0	0	0	0	0	1	0	0	0	0	0	0	0
0	0	0	0	0	0	0	0	0	0	0	0	1	0	0	0	0	0	0	0
0	0	0	0	0	1	0	0	0	0	0	0	0	0	0	0	0	0	0	0
0.154286	0	0.022857	0.022857	0	0.022857	0.005714	0.057143	0.011429	0.011429	0.017143	0.005714	0.308571	0.114286	0.114286	0.045714	0.045714	0.04	0	0
0.062857	0	0.04	0.108571	0.022857	0.005714	0.017143	0.017143	0.04	0.068571	0	0.017143	0.434286	0.028571	0.034286	0.034286	0.022857	0.04	0	0.005714
0	0	0	0	0	1	0	0	0	0	0	0	0	0	0	0	0	0	0	0
0	0	0.051429	0.034286	0.005714	0	0	0.011429	0.051429	0.022857	0.045714	0.005714	0.297143	0.108571	0.16	0.085714	0.068571	0.051429	0	0
0.074286	0	0.028571	0.131429	0.034286	0.051429	0.017143	0.028571	0.005714	0.12	0	0.017143	0.32	0.028571	0.04	0.08	0.011429	0.005714	0	0.005714
MOTIF GxxGxxG_P_xGxxGAP G..G..GP.G..GAP
letter-probability matrix: alength= 20 w= 15 nsites= 29 E= 1.0e+000
0	0	0	0	0	1	0	0	0	0	0	0	0	0	0	0	0	0	0	0
0.172414	0	0	0.068966	0	0	0.034483	0	0.103448	0	0	0.034483	0.241379	0	0.241379	0.034483	0	0.068966	0	0
0.137931	0	0.034483	0.172414	0.034483	0.034483	0	0.034483	0	0.068966	0	0	0.344828	0	0.034483	0.068966	0	0.034483	0	0
0	0	0	0	0	1	0	0	0	0	0	0	0	0	0	0	0	0	0	0
0.172414	0	0.103448	0.034483	0	0	0	0.034483	0.137931	0	0.034483	0	0.137931	0.068966	0.137931	0.068966	0.034483	0.034483	0	0
0.172414	0	0.034483	0.137931	0	0	0	0	0.034483	0.103448	0	0.034483	0.310345	0.068966	0.034483	0.068966	0	0	0	0
0	0	0	0	0	1	0	0	0	0	0	0	0	0	0	0	0	0	0	0
0	0	0	0	0	0	0	0	0	0	0	0	1	0	0	0	0	0	0	0
0.275862	0	0	0.137931	0.034483	0.068966	0.034483	0.034483	0.068966	0.034483	0	0	0	0.034483	0.034483	0.137931	0.068966	0	0	0.034483
0	0	0	0	0	1	0	0	0	0	0	0	0	0	0	0	0	0	0	0
0.137931	0	0.068966	0	0	0	0	0.034483	0.103448	0.034483	0	0.068966	0.241379	0.034483	0.206897	0	0.034483	0.034483	0	0
0.137931	0	0	0.172414	0	0.034483	0	0.034483	0	0	0	0.068966	0.482759	0.034483	0	0.034483	0	0	0	0
0	0	0	0	0	1	0	0	0	0	0	0	0	0	0	0	0	0	0	0
1	0	0	0	0	0	0	0	0	0	0	0	0	0	0	0	0	0	0	0
0	0	0	0	0	0	0	0	0	0	0	0	1	0	0	0	0	0	0	0
MOTIF GxxxxxG_P_AGxxGxx G.....GPAG..G..
letter-probability matrix: alength= 20 w= 15 nsites= 64 E= 1.0e+000
0	0	0	0	0	1	0	0	0	0	0	0	0	0	0	0	0	0	0	0
0.109375	0	0.046875	0	0	0.015625	0	0.015625	0.046875	0.015625	0	0.0625	0.296875	0.09375	0.171875	0.015625	0.046875	0.0625	0	0
0.15625	0	0.03125	0.15625	0.03125	0.0625	0.015625	0.046875	0.015625	0.03125	0.015625	0.015625	0.28125	0.015625	0.0625	0.03125	0.015625	0	0	0.015625
0	0	0.015625	0	0	0.984375	0	0	0	0	0	0	0	0	0	0	0	0	0	0
0.15625	0	0.125	0.03125	0	0	0.015625	0	0.109375	0.03125	0.0625	0.03125	0.171875	0.046875	0.109375	0.03125	0	0.078125	0	0
0.109375	0	0.046875	0.15625	0.015625	0	0.015625	0.03125	0.09375	0.078125	0	0.015625	0.265625	0.03125	0.03125	0.046875	0.046875	0.015625	0	0
0	0	0	0	0	1	0	0	0	0	0	0	0	0	0	0	0	0	0	0
0	0	0	0	0	0	0	0	0	0	0	0	1	0	0	0	0	0	0	0
1	0	0	0	0	0	0	0	0	0	0	0	0	0	0	0	0	0	0	0
0	0	0	0	0	1	0	0	0	0	0	0	0	0	0	0	0	0	0	0
0.1875	0	0.03125	0.046875	0	0.015625	0.015625	0	0.03125	0.046875	0	0.09375	0.21875	0.078125	0.125	0.015625	0.015625	0.078125	0	0
0.203125	0	0.0625	0.15625	0.03125	0	0	0	0.015625	0.046875	0.015625	0.046875	0.203125	0.046875	0.0625	0.09375	0	0.015625	0	0
0	0	0	0	0	1	0	0	0	0	0	0	0	0	0	0	0	0	0	0
0.046875	0	0.046875	0.015625	0	0.015625	0.015625	0.046875	0.171875	0.015625	0.015625	0.015625	0.40625	0.03125	0.078125	0.03125	0.015625	0.03125	0	0
0.125	0	0.03125	0.125	0.015625	0.03125	0.03125	0.015625	0.03125	0.0625	0.015625	0.03125	0.265625	0.015625	0.03125	0.109375	0.015625	0.046875	0	0
MOTIF xxGxxxx_P_xxPGxxG ..G....P..PG..G
letter-probability matrix: alength= 20 w= 15 nsites= 133 E= 1.0e+000
0.082707	0.007519	0.022556	0.030075	0	0.022556	0.007519	0.037594	0.105263	0	0.007519	0.037594	0.278195	0.06015	0.142857	0.067669	0.045113	0.045113	0	0
0.097744	0	0.090226	0.157895	0.007519	0.030075	0.022556	0.007519	0.067669	0.06015	0	0.037594	0.255639	0.022556	0.015038	0.090226	0.007519	0.022556	0	0.007519
0	0	0	0	0	1	0	0	0	0	0	0	0	0	0	0	0	0	0	0
0.172932	0	0.030075	0.037594	0	0.007519	0.007519	0.037594	0.052632	0.015038	0	0.045113	0.225564	0.06015	0.157895	0.045113	0.030075	0.075188	0	0
0.097744	0	0.045113	0.090226	0.037594	0.007519	0.015038	0.015038	0.06015	0.045113	0	0.045113	0.398496	0.022556	0.007519	0.037594	0.015038	0.052632	0	0.007519
0	0.007519	0	0	0	0.992481	0	0	0	0	0	0	0	0	0	0	0	0	0	0
0.24812	0	0.030075	0	0	0.022556	0	0.007519	0.037594	0	0.007519	0.015038	0.37594	0.052632	0.075188	0.030075	0.052632	0.045113	0	0
0	0	0	0	0	0	0	0	0	0	0	0	1	0	0	0	0	0	0	0
0	0	0	0	0.007519	0.992481	0	0	0	0	0	0	0	0	0	0	0	0	0	0
0.18797	0	0	0.007519	0	0.015038	0.007519	0.06015	0.015038	0.007519	0	0.007519	0.390977	0.090226	0.075188	0.06015	0.022556	0.045113	0	0.007519
0	0	0	0	0	0	0	0	0	0	0	0	1	0	0	0	0	0	0	0
0	0	0	0	0	1	0	0	0	0	0	0	0	0	0	0	0	0	0	0
0.218045	0	0.030075	0.007519	0.007519	0.015038	0.007519	0.037594	0	0.015038	0.022556	0.015038	0.218045	0.082707	0.082707	0.105263	0.075188	0.06015	0	0
0.120301	0	0.022556	0.12782	0.030075	0.030075	0.015038	0.007519	0.037594	0.052632	0	0.015038	0.406015	0.015038	0.022556	0.052632	0.007519	0.030075	0	0.007519
0	0	0	0	0	1	0	0	0	0	0	0	0	0	0	0	0	0	0	0
MOTIF GxxxxxG_P_xGxxGxx G.....GP.G..G..
letter-probability matrix: alength= 20 w= 15 nsites= 325 E= 1.0e+000
0	0	0	0	0	1	0	0	0	0	0	0	0	0	0	0	0	0	0	0
0.098462	0	0.036923	0.015385	0	0.012308	0.003077	0.030769	0.070769	0.027692	0.015385	0.021538	0.341538	0.061538	0.135385	0.033846	0.046154	0.046154	0	0.003077
0.132308	0	0.030769	0.126154	0.036923	0.012308	0.009231	0.021538	0.012308	0.116923	0.009231	0.021538	0.292308	0.027692	0.033846	0.049231	0.012308	0.046154	0	0.009231
0.003077	0	0	0	0	0.990769	0.003077	0	0	0	0	0	0	0	0	0	0	0.003077	0	0
0.095385	0	0.095385	0.030769	0.006154	0.006154	0.009231	0.018462	0.098462	0.012308	0.012308	0.030769	0.267692	0.089231	0.126154	0.036923	0.021538	0.043077	0	0
0.141538	0	0.030769	0.110769	0.033846	0.04	0.015385	0.021538	0.036923	0.064615	0.006154	0.015385	0.273846	0.024615	0.043077	0.064615	0.015385	0.049231	0	0.012308
0	0	0	0	0	1	0	0	0	0	0	0	0	0	0	0	0	0	0	0
0	0	0	0	0	0	0	0	0	0	0	0	1	0	0	0	0	0	0	0
0	0.003077	0.046154	0.138462	0.095385	0.024615	0.027692	0.046154	0.043077	0.184615	0.024615	0.024615	0	0.046154	0.061538	0.132308	0.018462	0.049231	0	0.033846
0	0	0	0	0	1	0	0	0	0	0	0	0	0	0	0	0	0	0	0
0.123077	0	0.089231	0.030769	0.003077	0.003077	0.003077	0.015385	0.070769	0.015385	0.018462	0.027692	0.230769	0.058462	0.16	0.04	0.055385	0.052308	0	0.003077
0.12	0.003077	0.058462	0.141538	0.036923	0.021538	0.021538	0.027692	0.027692	0.086154	0.009231	0.021538	0.224615	0.024615	0.055385	0.058462	0.021538	0.036923	0	0.003077
0	0	0	0	0	1	0	0	0	0	0	0	0	0	0	0	0	0	0	0
0.067692	0	0.055385	0.024615	0.003077	0.003077	0.006154	0.015385	0.107692	0.027692	0.009231	0.024615	0.344615	0.089231	0.113846	0.04	0.036923	0.027692	0	0.003077
0.101538	0.006154	0.055385	0.138462	0.033846	0.033846	0.015385	0.021538	0.064615	0.067692	0.006154	0.024615	0.249231	0.04	0.015385	0.055385	0.021538	0.036923	0	0.012308
MOTIF xxGxxGx_P_xPxGxxx ..G..G.P.P.G...
letter-probability matrix: alength= 20 w= 15 nsites= 75 E= 1.0e+000
0.106667	0	0.013333	0.013333	0	0	0	0.04	0.026667	0.026667	0	0.013333	0.333333	0.093333	0.146667	0.093333	0.066667	0.026667	0	0
0.2	0	0.066667	0.106667	0.026667	0.026667	0.026667	0.04	0.04	0.04	0	0	0.346667	0.04	0	0.013333	0	0.013333	0	0.013333
0	0	0	0	0	1	0	0	0	0	0	0	0	0	0	0	0	0	0	0
0.133333	0	0.04	0.013333	0	0	0	0.026667	0.04	0.013333	0	0.04	0.266667	0.12	0.146667	0.04	0.066667	0.053333	0	0
0.106667	0	0.04	0.066667	0.026667	0.013333	0.013333	0.053333	0.013333	0.053333	0	0.04	0.466667	0.013333	0	0.026667	0.026667	0.04	0	0
0	0	0	0	0	1	0	0	0	0	0	0	0	0	0	0	0	0	0	0
0.093333	0	0.04	0.04	0.013333	0.013333	0.026667	0.04	0.146667	0.04	0.013333	0	0.2	0.12	0.08	0.066667	0.013333	0.053333	0	0
0	0	0	0	0	0	0	0	0	0	0	0	1	0	0	0	0	0	0	0
0	0	0	0	0	0.973333	0	0	0.013333	0	0	0	0	0	0	0.013333	0	0	0	0
0	0	0	0	0	0	0	0	0	0	0	0	1	0	0	0	0	0	0	0
0.16	0	0.013333	0.146667	0.106667	0.013333	0.04	0.04	0.04	0.146667	0	0	0.013333	0.04	0.066667	0.106667	0.026667	0.04	0	0
0	0	0	0	0	1	0	0	0	0	0	0	0	0	0	0	0	0	0	0
0.093333	0	0.04	0.013333	0.013333	0.013333	0	0.04	0.053333	0.04	0.04	0.026667	0.2	0.026667	0.24	0.026667	0.066667	0.066667	0	0
0.186667	0	0.04	0.106667	0.026667	0.026667	0.026667	0.08	0	0.04	0.013333	0.013333	0.28	0.04	0	0.053333	0.013333	0.053333	0	0
0	0	0	0	0	0.946667	0	0	0.013333	0	0	0	0	0	0.013333	0.026667	0	0	0	0
MOTIF xxxxxxx_P_Cxxxxxx .......PC......
letter-probability matrix: alength= 20 w= 15 nsites= 187 E= 1.0e+000
0.064171	0.016043	0.053476	0.042781	0.048128	0.064171	0.02139	0.058824	0.048128	0.096257	0.037433	0.037433	0.064171	0.02139	0.026738	0.106952	0.026738	0.106952	0.010695	0.048128
0.064171	0.042781	0.069519	0.122995	0.026738	0.090909	0.026738	0.048128	0.058824	0.106952	0.010695	0.042781	0.058824	0.02139	0.032086	0.026738	0.042781	0.058824	0.005348	0.042781
0.117647	0.016043	0.053476	0.042781	0.016043	0.053476	0.016043	0.074866	0.096257	0.090909	0.010695	0.037433	0.085561	0.042781	0.02139	0.02139	0.064171	0.085561	0.016043	0.037433
0.090909	0.02139	0.058824	0.053476	0.037433	0.058824	0.026738	0.074866	0.042781	0.080214	0	0.053476	0.064171	0.048128	0.053476	0.048128	0.064171	0.096257	0.005348	0.02139
0.053476	0.042781	0.042781	0.096257	0.069519	0.053476	0.02139	0.016043	0.048128	0.053476	0.005348	0.016043	0.122995	0.026738	0.02139	0.090909	0.074866	0.069519	0.026738	0.048128
0.048128	0.048128	0.058824	0.058824	0.010695	0.203209	0.026738	0.053476	0.016043	0.074866	0.010695	0.032086	0.080214	0.02139	0.02139	0.064171	0.080214	0.058824	0.010695	0.02139
0.112299	0.016043	0.074866	0.074866	0.064171	0.090909	0.026738	0.010695	0.016043	0.053476	0.005348	0.058824	0.085561	0.037433	0.02139	0.101604	0.090909	0.053476	0.005348	0
0	0	0	0	0	0	0	0	0	0	0	0	1	0	0	0	0	0	0	0
0	1	0	0	0	0	0	0	0	0	0	0	0	0	0	0	0	0	0	0
0.032086	0.037433	0.058824	0.080214	0.048128	0.053476	0.02139	0.090909	0.037433	0.101604	0.005348	0.064171	0.026738	0.064171	0.037433	0.053476	0.064171	0.069519	0.010695	0.042781
0.069519	0.064171	0.042781	0.101604	0.032086	0.074866	0.037433	0.032086	0.074866	0.048128	0.005348	0.02139	0.058824	0.026738	0.064171	0.090909	0.048128	0.090909	0.005348	0.010695
0.069519	0.074866	0.026738	0.085561	0.032086	0.064171	0.005348	0.032086	0.101604	0.074866	0.010695	0.048128	0.069519	0.042781	0.064171	0.048128	0.053476	0.074866	0.005348	0.016043
0.112299	0.032086	0.032086	0.074866	0.074866	0.064171	0.026738	0.042781	0.048128	0.101604	0.010695	0.032086	0.042781	0.026738	0.032086	0.058824	0.053476	0.058824	0	0.074866
0.074866	0.032086	0.058824	0.101604	0.032086	0.064171	0.010695	0.026738	0.074866	0.106952	0.016043	0.032086	0.042781	0.048128	0.080214	0.069519	0.016043	0.085561	0	0.026738
0.058824	0.026738	0.053476	0.112299	0.010695	0.122995	0.02139	0.085561	0.074866	0.058824	0.016043	0.02139	0.074866	0.048128	0.048128	0.064171	0.037433	0.037433	0.010695	0.016043
MOTIF xxxxxxx_P_Pxxxxxx .......PP......
letter-probability matrix: alength= 20 w= 15 nsites= 77 E= 1.0e+000
0.038961	0.038961	0.012987	0.077922	0.051948	0.181818	0.051948	0	0.103896	0.103896	0.025974	0.012987	0.090909	0.025974	0	0.064935	0.038961	0.064935	0	0.012987
0.064935	0.012987	0.051948	0.077922	0.077922	0.051948	0.038961	0.012987	0.051948	0.051948	0	0.038961	0.116883	0.051948	0.051948	0.077922	0.103896	0.038961	0	0.025974
0.025974	0.064935	0.038961	0.103896	0.038961	0.038961	0.038961	0.051948	0.025974	0.12987	0.025974	0.025974	0.142857	0.025974	0.077922	0.077922	0	0.025974	0	0.038961
0.142857	0.012987	0.038961	0.064935	0.012987	0.168831	0.038961	0.025974	0.051948	0.116883	0.012987	0.025974	0.051948	0.025974	0.012987	0.090909	0.051948	0.025974	0	0.025974
0.12987	0.025974	0.064935	0.12987	0.038961	0.051948	0.012987	0.051948	0.051948	0.025974	0.025974	0	0.116883	0.025974	0.025974	0.077922	0.038961	0.077922	0	0.025974
0.077922	0.051948	0.051948	0.103896	0.025974	0.038961	0.012987	0.012987	0.012987	0.064935	0	0.012987	0.181818	0.051948	0.090909	0.051948	0.038961	0.064935	0	0.051948
0.064935	0.077922	0.025974	0.077922	0.012987	0.233766	0	0	0.025974	0.064935	0.012987	0	0.038961	0.064935	0.025974	0.103896	0.064935	0.064935	0.025974	0.012987
0	0	0	0	0	0	0	0	0	0	0	0	1	0	0	0	0	0	0	0
0	0	0	0	0	0	0	0	0	0	0	0	1	0	0	0	0	0	0	0
0.142857	0.077922	0.025974	0.038961	0.012987	0.194805	0.025974	0.012987	0.077922	0.090909	0	0.012987	0.051948	0.025974	0.077922	0.025974	0.051948	0.038961	0.012987	0
0.103896	0.012987	0.051948	0.064935	0.051948	0.051948	0.038961	0.012987	0.090909	0.051948	0.012987	0.025974	0.090909	0.038961	0.116883	0.051948	0.064935	0.038961	0.012987	0.012987
0.155844	0.051948	0.038961	0.012987	0.012987	0.103896	0.038961	0.012987	0	0.142857	0	0.051948	0.090909	0.038961	0.012987	0.025974	0.064935	0.077922	0.025974	0.038961
0.155844	0.012987	0.012987	0.077922	0.064935	0.090909	0	0.064935	0.051948	0.025974	0.012987	0.012987	0.116883	0.025974	0.064935	0.025974	0.051948	0.116883	0	0.012987
0.090909	0.025974	0.090909	0.051948	0	0.064935	0	0.064935	0.051948	0.051948	0	0.038961	0.051948	0.090909	0.064935	0.051948	0.012987	0.116883	0.025974	0.051948
0.155844	0.025974	0.103896	0.064935	0.077922	0.051948	0	0.012987	0.077922	0.077922	0.012987	0	0.12987	0	0.012987	0.090909	0.051948	0.051948	0	0
MOTIF xxGxxGx_P_GxxxxxG ..G..G.PG.....G
letter-probability matrix: alength= 20 w= 15 nsites= 106 E= 1.0e+000
0.188679	0	0.056604	0.04717	0	0.009434	0	0	0.04717	0.018868	0.009434	0.009434	0.320755	0.04717	0.132075	0.037736	0.028302	0.04717	0	0
0.122642	0	0.018868	0.113208	0.056604	0	0.018868	0.018868	0.009434	0.066038	0	0.018868	0.339623	0.056604	0.028302	0.066038	0.018868	0.04717	0	0
0	0	0	0	0	1	0	0	0	0	0	0	0	0	0	0	0	0	0	0
0.207547	0	0.04717	0.009434	0	0.018868	0	0.018868	0.018868	0	0.018868	0.028302	0.292453	0.09434	0.075472	0.09434	0.028302	0.04717	0	0
0.113208	0	0.018868	0.04717	0.018868	0.009434	0.009434	0.018868	0.009434	0.066038	0.009434	0.009434	0.54717	0.009434	0.04717	0.037736	0.009434	0.018868	0	0
0	0	0	0	0	1	0	0	0	0	0	0	0	0	0	0	0	0	0	0
0.150943	0	0	0.009434	0	0	0	0.018868	0.056604	0	0.037736	0	0.5	0.04717	0.066038	0.066038	0.028302	0.018868	0	0
0	0	0	0	0	0	0	0	0	0	0	0	1	0	0	0	0	0	0	0
0	0	0	0	0	1	0	0	0	0	0	0	0	0	0	0	0	0	0	0
0.226415	0	0.037736	0.018868	0	0.018868	0	0.028302	0.037736	0.009434	0.037736	0.009434	0.018868	0.132075	0.160377	0.04717	0.122642	0.09434	0	0
0.179245	0	0.09434	0.207547	0.028302	0.009434	0	0.04717	0.075472	0.075472	0	0.037736	0	0.018868	0.037736	0.056604	0.028302	0.084906	0	0.018868
0	0	0	0	0	0.981132	0	0	0	0.009434	0	0	0	0	0	0.009434	0	0	0	0
0.113208	0	0.028302	0.009434	0	0.009434	0	0.037736	0.075472	0.018868	0.018868	0.037736	0.264151	0.056604	0.169811	0.04717	0.037736	0.075472	0	0
0.132075	0	0.056604	0.188679	0.04717	0.028302	0	0.009434	0.009434	0.037736	0	0.037736	0.254717	0.028302	0.037736	0.084906	0.018868	0.018868	0	0.009434
0	0	0	0	0	1	0	0	0	0	0	0	0	0	0	0	0	0	0	0
MOTIF xxxxxxG_P_xxxCxxx ......GP...C...
letter-probability matrix: alength= 20 w= 15 nsites= 33 E= 1.0e+000
0.060606	0.515152	0.090909	0.030303	0	0.060606	0	0.030303	0	0.090909	0	0	0	0	0.030303	0	0	0.090909	0	0
0.030303	0	0.060606	0.242424	0	0.151515	0.030303	0.030303	0.060606	0.121212	0.030303	0	0.030303	0.090909	0.030303	0.030303	0.030303	0.030303	0	0
0.060606	0.454545	0.060606	0.060606	0	0.121212	0	0	0	0	0.030303	0.060606	0.030303	0.030303	0	0.030303	0.030303	0	0.030303	0
0.060606	0	0	0.090909	0.030303	0.151515	0.030303	0.030303	0.030303	0.060606	0	0.030303	0	0.030303	0.181818	0.090909	0.090909	0.090909	0	0
0.030303	0.090909	0	0	0.363636	0.090909	0.030303	0.060606	0.030303	0.030303	0	0	0.060606	0.030303	0	0.030303	0.030303	0.030303	0	0.090909
0.030303	0.030303	0.060606	0.030303	0.060606	0.060606	0	0.090909	0.030303	0.090909	0.030303	0.030303	0.030303	0.030303	0	0.212121	0.030303	0.030303	0.030303	0.090909
0	0	0	0	0	1	0	0	0	0	0	0	0	0	0	0	0	0	0	0
0	0	0	0	0	0	0	0	0	0	0	0	1	0	0	0	0	0	0	0
0.121212	0	0	0.060606	0.090909	0.030303	0.030303	0.151515	0.030303	0.151515	0	0.060606	0	0.030303	0	0.121212	0.121212	0	0	0
0	0.212121	0	0.030303	0	0.030303	0	0.030303	0	0	0	0.454545	0	0	0.030303	0.090909	0.060606	0.030303	0	0.030303
0.090909	0	0	0.151515	0	0	0.060606	0.060606	0.090909	0.090909	0	0.060606	0.060606	0.030303	0.030303	0.060606	0.030303	0.151515	0	0.030303
0	1	0	0	0	0	0	0	0	0	0	0	0	0	0	0	0	0	0	0
0	0	0	0.090909	0.030303	0	0	0.060606	0.060606	0.030303	0	0	0	0.212121	0.151515	0.060606	0.090909	0.181818	0	0.030303
0.151515	0	0.090909	0	0.060606	0.242424	0.030303	0	0.030303	0.030303	0	0	0.060606	0	0	0.030303	0.090909	0.030303	0	0.151515
0	0.030303	0.030303	0.030303	0.060606	0.090909	0.060606	0.090909	0.030303	0.030303	0	0.151515	0	0.030303	0.060606	0.181818	0.090909	0.030303	0	0
MOTIF xxxxxxx_P_xxPxxxx .......P..P....
letter-probability matrix: alength= 20 w= 15 nsites= 100 E= 1.0e+000
0.05	0.03	0.07	0.14	0.05	0.09	0	0.04	0.03	0.09	0.02	0.02	0.14	0.02	0.02	0.03	0.04	0.1	0.01	0.01
0.04	0.01	0.04	0.08	0.06	0.1	0.04	0.05	0.04	0.07	0.04	0.02	0.08	0.04	0.05	0.1	0.07	0.06	0	0.01
0.01	0.02	0.05	0.12	0.03	0.14	0.03	0.01	0.06	0.11	0.04	0.03	0.04	0.03	0.03	0.09	0.03	0.1	0.01	0.02
0.11	0.02	0.03	0.07	0.03	0.11	0.04	0.04	0.03	0.07	0.03	0.01	0.07	0.05	0.09	0.05	0.06	0.07	0.02	0
0.05	0.05	0.06	0.1	0.05	0.06	0.04	0.03	0.02	0.1	0.01	0.05	0.11	0.05	0	0.07	0.06	0.07	0	0.02
0.1	0.03	0.05	0.06	0	0.08	0.05	0.02	0.01	0.09	0.02	0.04	0.1	0.11	0.03	0.1	0.05	0.06	0	0
0.13	0.1	0.05	0.01	0.05	0.18	0.02	0.04	0.04	0.07	0.02	0.01	0.05	0.03	0.02	0.08	0.03	0.04	0.03	0
0	0	0	0	0	0	0	0	0	0	0	0	1	0	0	0	0	0	0	0
0.12	0	0.07	0.08	0.02	0.12	0.03	0.02	0.01	0.08	0.01	0.03	0	0.05	0.09	0.13	0.05	0.06	0.01	0.02
0.06	0.01	0.03	0.05	0.02	0.19	0.04	0	0.05	0.06	0.01	0	0.14	0.06	0.13	0.03	0.03	0.06	0.01	0.02
0	0	0	0	0	0	0	0	0	0	0	0	1	0	0	0	0	0	0	0
0.08	0.01	0.04	0.06	0	0.08	0.03	0.03	0.06	0.07	0	0.02	0.15	0.03	0.07	0.1	0.04	0.05	0.02	0.06
0.06	0.02	0.04	0.03	0.04	0.13	0.05	0.01	0.09	0.09	0.01	0.04	0.11	0.04	0.06	0.08	0.03	0.02	0.03	0.02
0.05	0.02	0.05	0.05	0.03	0.05	0.03	0.04	0.09	0.1	0.01	0.03	0.19	0.04	0.04	0.04	0.06	0.05	0.01	0.02
0.11	0	0.03	0.09	0.05	0.13	0	0.04	0.03	0.06	0	0.02	0.09	0.07	0.06	0.09	0.05	0.08	0	0
MOTIF xxxxxCx_P_Axxxxxx .....C.PA......
letter-probability matrix: alength= 20 w= 15 nsites= 22 E= 1.0e+000
0.181818	0.045455	0	0.045455	0	0.045455	0	0.045455	0.136364	0.045455	0	0.090909	0	0.181818	0.090909	0.090909	0	0	0	0
0	0	0	0.045455	0	0	0	0	0.545455	0.090909	0.045455	0.045455	0.090909	0.136364	0	0	0	0	0	0
0	0.681818	0.045455	0	0	0	0	0.045455	0	0.045455	0	0	0.045455	0	0	0	0.045455	0.090909	0	0
0	0.090909	0	0	0	0.045455	0.636364	0	0	0.045455	0.045455	0	0.045455	0	0	0.045455	0.045455	0	0	0
0.090909	0	0	0.045455	0	0.545455	0.045455	0	0	0	0	0.090909	0.090909	0	0	0	0.045455	0.045455	0	0
0	1	0	0	0	0	0	0	0	0	0	0	0	0	0	0	0	0	0	0
0.045455	0	0	0.090909	0	0	0	0.045455	0	0	0	0	0	0.045455	0	0.045455	0	0	0.727273	0
0	0	0	0	0	0	0	0	0	0	0	0	1	0	0	0	0	0	0	0
1	0	0	0	0	0	0	0	0	0	0	0	0	0	0	0	0	0	0	0
0.045455	0.045455	0	0	0.136364	0.045455	0.045455	0.045455	0	0	0	0	0.045455	0	0.045455	0	0	0	0	0.545455
0.045455	0	0	0.045455	0.727273	0.045455	0	0	0.045455	0	0	0.045455	0	0	0	0	0	0.045455	0	0
0.045455	0	0	0.454545	0	0.045455	0	0	0.136364	0	0.090909	0	0.045455	0	0	0.136364	0.045455	0	0	0
0.045455	0	0.045455	0	0	0.045455	0	0.136364	0.045455	0.090909	0	0	0	0	0	0.045455	0.045455	0.5	0	0
0	0	0	0.090909	0.136364	0	0	0	0.045455	0.5	0.090909	0	0.045455	0	0	0.090909	0	0	0	0
0	0	0	0	0	0.045455	0.045455	0.090909	0.045455	0.090909	0.045455	0.045455	0	0.090909	0	0.045455	0.045455	0.272727	0.136364	0
MOTIF xxxxxxG_P_xGxxGxx ......GP.G..G..
letter-probability matrix: alength= 20 w= 15 nsites= 20 E= 1.0e+000
0	0	0.15	0	0	0	0	0.05	0	0.2	0	0	0.2	0.1	0.05	0.1	0.1	0.05	0	0
0.05	0.05	0.2	0.05	0	0.25	0	0	0	0.05	0.05	0	0.15	0	0	0.05	0	0.1	0	0
0	0.05	0	0	0.05	0.05	0	0.1	0	0.05	0	0.15	0.2	0.1	0	0.05	0.1	0.1	0	0
0	0	0.1	0	0	0.3	0	0	0.05	0.2	0	0.05	0.1	0	0	0.05	0.05	0.05	0	0.05
0.05	0.05	0.05	0	0.05	0.2	0	0.1	0	0	0	0	0.3	0	0	0.05	0	0.15	0	0
0.05	0	0.1	0.1	0.05	0	0	0.05	0	0.05	0	0.05	0.15	0.05	0	0.05	0.05	0.1	0	0.15
0	0	0	0	0	1	0	0	0	0	0	0	0	0	0	0	0	0	0	0
0	0	0	0	0	0	0	0	0	0	0	0	1	0	0	0	0	0	0	0
0.1	0	0.15	0.25	0.05	0	0	0	0	0.1	0	0.05	0	0.1	0	0.1	0.05	0.05	0	0
0	0	0	0	0	1	0	0	0	0	0	0	0	0	0	0	0	0	0	0
0.15	0	0.1	0	0	0.05	0	0	0.25	0	0	0	0	0.05	0.25	0.05	0	0.1	0	0
0.1	0	0.1	0.2	0.05	0	0	0.1	0	0.1	0	0.05	0.15	0.05	0	0.05	0.05	0	0	0
0	0	0	0	0	1	0	0	0	0	0	0	0	0	0	0	0	0	0	0
0.05	0	0	0.1	0	0	0	0	0.2	0	0.05	0	0.3	0.15	0.05	0.05	0	0.05	0	0
0.15	0	0.1	0.15	0.05	0.05	0	0.05	0.1	0.1	0	0	0.15	0.05	0.05	0	0	0	0	0
MOTIF xxxxxxC_P_xxxxxxx ......CP.......
letter-probability matrix: alength= 20 w= 15 nsites= 78 E= 1.0e+000
0.076923	0	0.038462	0.038462	0.051282	0.128205	0.025641	0.025641	0.025641	0.051282	0.025641	0.038462	0.166667	0.038462	0.038462	0.064103	0.051282	0.089744	0	0.025641
0.064103	0.038462	0.115385	0.064103	0.038462	0.064103	0.012821	0.025641	0.025641	0.076923	0	0.025641	0.051282	0.089744	0.025641	0.089744	0.128205	0.025641	0.025641	0.012821
0.115385	0.051282	0.025641	0.051282	0.064103	0.102564	0.025641	0	0.051282	0.064103	0.012821	0.012821	0.128205	0	0	0.076923	0.051282	0.141026	0	0.025641
0.038462	0.025641	0.025641	0.051282	0.025641	0.076923	0.025641	0.051282	0.012821	0.076923	0	0.025641	0.115385	0.025641	0.025641	0.076923	0.192308	0.051282	0.038462	0.038462
0.051282	0.051282	0.153846	0.064103	0.025641	0.089744	0.012821	0.076923	0	0.102564	0.012821	0	0.115385	0	0.012821	0.089744	0.038462	0.102564	0	0
0.025641	0.051282	0.038462	0.064103	0.089744	0.025641	0.012821	0.064103	0.051282	0.064103	0.012821	0.012821	0.166667	0.076923	0.025641	0.064103	0.038462	0.051282	0	0.064103
0	1	0	0	0	0	0	0	0	0	0	0	0	0	0	0	0	0	0	0
0	0	0	0	0	0	0	0	0	0	0	0	1	0	0	0	0	0	0	0
0.064103	0	0.051282	0.141026	0.051282	0.051282	0	0.025641	0.012821	0.102564	0	0.051282	0	0.089744	0.051282	0.089744	0.076923	0.115385	0	0.025641
0.051282	0.076923	0.076923	0.051282	0.064103	0.115385	0.012821	0.076923	0.076923	0	0	0.025641	0.076923	0.038462	0.089744	0.076923	0.038462	0.051282	0	0
0.153846	0.051282	0.038462	0.025641	0.012821	0.038462	0.038462	0	0.076923	0.089744	0	0.051282	0	0.038462	0.064103	0.064103	0.064103	0.102564	0.051282	0.038462
0.102564	0.038462	0.025641	0	0.025641	0.115385	0	0.025641	0.102564	0.051282	0	0.025641	0.076923	0.051282	0.102564	0.076923	0.089744	0.051282	0.012821	0.025641
0.166667	0.012821	0.051282	0.102564	0	0.089744	0.012821	0.012821	0.076923	0.064103	0	0.012821	0.076923	0.051282	0.064103	0.025641	0.089744	0.076923	0	0.012821
0.076923	0.012821	0.051282	0.012821	0.012821	0.089744	0.038462	0.064103	0.089744	0.038462	0.012821	0.025641	0.064103	0.038462	0.089744	0.089744	0.038462	0.076923	0.025641	0.051282
0.115385	0.051282	0.051282	0.089744	0.076923	0.076923	0	0.038462	0.012821	0.128205	0.025641	0	0.038462	0.051282	0.051282	0.089744	0.038462	0.051282	0	0.012821
MOTIF xxxxxxx_P_xxxxPxx .......P....P..
letter-probability matrix: alength= 20 w= 15 nsites= 85 E= 1.0e+000
0.035294	0	0.105882	0.105882	0.058824	0.094118	0.011765	0.035294	0.070588	0.035294	0.011765	0.023529	0.105882	0.011765	0.070588	0.058824	0.047059	0.105882	0	0.011765
0.082353	0.047059	0.117647	0.035294	0.023529	0.035294	0	0.035294	0.058824	0.070588	0.011765	0.035294	0.141176	0.023529	0.058824	0.058824	0.082353	0.058824	0	0.023529
0.082353	0.011765	0.070588	0.094118	0.035294	0.070588	0.035294	0.023529	0.047059	0.082353	0.023529	0.023529	0.070588	0.058824	0.047059	0.047059	0.047059	0.129412	0	0
0.058824	0.023529	0.070588	0.117647	0.035294	0.105882	0.023529	0.035294	0.058824	0.082353	0	0.023529	0.082353	0.035294	0.035294	0.058824	0.058824	0.082353	0	0.011765
0.070588	0.035294	0.070588	0.070588	0	0.035294	0.058824	0.023529	0.047059	0.047059	0.011765	0.035294	0.105882	0.070588	0.011765	0.047059	0.070588	0.129412	0.047059	0.011765
0.082353	0.082353	0.047059	0.070588	0.011765	0.058824	0.011765	0.047059	0.058824	0.082353	0.023529	0.035294	0.047059	0.035294	0.035294	0.082353	0.082353	0.070588	0	0.035294
0.082353	0	0.058824	0.082353	0.023529	0.141176	0.011765	0.035294	0.023529	0.047059	0.011765	0.011765	0.082353	0.058824	0.047059	0.117647	0.035294	0.070588	0.047059	0.011765
0	0	0	0	0	0	0	0	0	0	0	0	1	0	0	0	0	0	0	0
0.105882	0	0.058824	0.094118	0.047059	0.141176	0.035294	0.011765	0.105882	0.023529	0	0.011765	0	0.058824	0.105882	0.070588	0.070588	0.023529	0.011765	0.023529
0.070588	0.035294	0.023529	0.070588	0.023529	0.070588	0.011765	0.023529	0.082353	0.047059	0.023529	0.023529	0.070588	0.094118	0.047059	0.094118	0.058824	0.105882	0.011765	0.011765
0.129412	0.047059	0.047059	0.082353	0.011765	0.082353	0.035294	0.047059	0.047059	0.058824	0.011765	0	0	0.023529	0.058824	0.035294	0.082353	0.129412	0.011765	0.058824
0.082353	0	0.058824	0.070588	0.023529	0.117647	0.011765	0.035294	0.082353	0.058824	0.035294	0.011765	0.047059	0.058824	0.094118	0.035294	0.070588	0.082353	0.011765	0.011765
0	0	0	0	0	0	0	0	0	0	0	0	1	0	0	0	0	0	0	0
0.105882	0.035294	0.058824	0.058824	0.011765	0.094118	0.035294	0.035294	0.035294	0.152941	0.011765	0	0.094118	0.058824	0.035294	0.035294	0.047059	0.058824	0	0.035294
0.058824	0.035294	0.070588	0.035294	0.023529	0.129412	0.035294	0.023529	0.082353	0.070588	0	0.011765	0.141176	0.035294	0.047059	0.070588	0.023529	0.070588	0	0.035294
MOTIF xxxxxxG_P_xxxxxxx ......GP.......
letter-probability matrix: alength= 20 w= 15 nsites= 159 E= 1.0e+000
0.075472	0.031447	0.050314	0.056604	0.037736	0.157233	0.031447	0.012579	0.044025	0.069182	0.025157	0.08805	0.025157	0.025157	0.037736	0.075472	0.069182	0.069182	0	0.018868
0.106918	0.018868	0.056604	0.056604	0.018868	0.069182	0.037736	0.062893	0.012579	0.08805	0.037736	0.006289	0.106918	0.062893	0.025157	0.044025	0.031447	0.100629	0.025157	0.031447
0.081761	0.012579	0.062893	0.062893	0.037736	0.075472	0.018868	0.006289	0.062893	0.069182	0.050314	0.050314	0.113208	0.062893	0.031447	0.056604	0.075472	0.050314	0.006289	0.012579
0.08805	0.044025	0.069182	0.106918	0.069182	0.194969	0.037736	0.012579	0.012579	0.044025	0	0.012579	0.09434	0.031447	0.012579	0.050314	0.050314	0.018868	0.018868	0.031447
0.050314	0.050314	0.037736	0.075472	0.050314	0.106918	0.031447	0.025157	0.012579	0.062893	0.025157	0.050314	0.113208	0.050314	0.037736	0.069182	0.037736	0.069182	0.018868	0.025157
0.056604	0.050314	0.031447	0.075472	0.056604	0.044025	0.044025	0.044025	0.006289	0.081761	0.012579	0.018868	0.062893	0.075472	0.006289	0.119497	0.050314	0.09434	0.018868	0.050314
0	0	0	0	0	1	0	0	0	0	0	0	0	0	0	0	0	0	0	0
0	0	0	0	0	0	0	0	0	0	0	0	1	0	0	0	0	0	0	0
0.113208	0	0.031447	0.075472	0.037736	0.144654	0.031447	0.044025	0.031447	0.106918	0.012579	0.025157	0	0.062893	0.037736	0.056604	0.056604	0.100629	0.006289	0.025157
0.075472	0.075472	0.044025	0.037736	0.012579	0.132075	0.037736	0.018868	0.056604	0.100629	0.012579	0.037736	0.018868	0.025157	0.044025	0.100629	0.050314	0.062893	0.031447	0.025157
0.132075	0.044025	0.025157	0.050314	0.025157	0.106918	0.056604	0.050314	0.075472	0.075472	0	0.044025	0	0.031447	0.062893	0.075472	0.056604	0.062893	0.025157	0
0.056604	0	0.056604	0.056604	0.031447	0.119497	0.018868	0.050314	0.09434	0.044025	0.006289	0.025157	0.050314	0.037736	0.113208	0.056604	0.056604	0.106918	0.006289	0.012579
0.075472	0.056604	0.056604	0.037736	0	0.075472	0	0.044025	0.075472	0.125786	0	0.050314	0	0.044025	0.050314	0.062893	0.062893	0.163522	0	0.018868
0.044025	0.025157	0.044025	0.069182	0.031447	0.08805	0.025157	0.044025	0.09434	0.050314	0.006289	0.031447	0.09434	0.031447	0.062893	0.075472	0.050314	0.081761	0.006289	0.044025
0.062893	0.018868	0.050314	0.031447	0.025157	0.138365	0.031447	0.050314	0.062893	0.062893	0.006289	0.025157	0.062893	0.037736	0.069182	0.09434	0.050314	0.069182	0.018868	0.031447
MOTIF xxxxxxx_P_xPxxxxx .......P.P.....
letter-probability matrix: alength= 20 w= 15 nsites= 44 E= 1.0e+000
0.204545	0	0.090909	0.113636	0.045455	0.022727	0.022727	0.068182	0.068182	0.022727	0.022727	0.022727	0.045455	0.022727	0	0.068182	0.068182	0.022727	0	0.068182
0.068182	0.022727	0.068182	0.113636	0	0.113636	0.045455	0	0.022727	0.136364	0.022727	0.022727	0.068182	0.022727	0	0.045455	0.022727	0.204545	0	0
0.045455	0.045455	0.090909	0.090909	0.090909	0.113636	0.068182	0.022727	0	0.068182	0.045455	0.045455	0.068182	0	0.045455	0.068182	0.045455	0.045455	0	0
0.045455	0.045455	0.045455	0.204545	0.090909	0.136364	0	0.045455	0.068182	0.022727	0	0.022727	0.090909	0	0.045455	0.022727	0.022727	0.045455	0.022727	0.022727
0.022727	0.022727	0.045455	0.113636	0.022727	0.068182	0.045455	0.068182	0.068182	0.159091	0	0.045455	0.136364	0	0.022727	0.022727	0.022727	0.090909	0	0.022727
0.022727	0.022727	0.045455	0.159091	0.022727	0.113636	0.022727	0.090909	0.045455	0.045455	0.022727	0.022727	0.045455	0	0.045455	0.045455	0.113636	0.113636	0	0
0.022727	0	0.045455	0.045455	0	0	0.045455	0.068182	0.022727	0	0	0.068182	0.181818	0.022727	0.045455	0.068182	0.090909	0.181818	0.045455	0.045455
0	0	0	0	0	0	0	0	0	0	0	0	1	0	0	0	0	0	0	0
0.068182	0	0.090909	0.090909	0.045455	0.113636	0.022727	0.045455	0.068182	0.113636	0.022727	0.068182	0	0.045455	0.068182	0	0.068182	0.022727	0.022727	0.022727
0	0	0	0	0	0	0	0	0	0	0	0	1	0	0	0	0	0	0	0
0.090909	0.045455	0.068182	0	0.022727	0.090909	0.022727	0.022727	0.068182	0.090909	0	0.045455	0	0.045455	0.068182	0.136364	0.068182	0.113636	0	0
0.045455	0	0	0.113636	0.022727	0.181818	0.022727	0.022727	0.113636	0.045455	0	0.022727	0.045455	0.022727	0.068182	0.045455	0.113636	0.090909	0	0.022727
0.090909	0.045455	0.068182	0.045455	0.045455	0.090909	0.022727	0.045455	0.022727	0.136364	0.022727	0.045455	0	0.022727	0.090909	0.068182	0.068182	0.068182	0	0
0.045455	0	0.045455	0.045455	0.045455	0.068182	0	0.068182	0	0.068182	0.045455	0.022727	0	0.068182	0.022727	0.090909	0.136364	0.136364	0.022727	0.068182
0.159091	0.045455	0	0.022727	0	0.159091	0	0.022727	0.045455	0.022727	0.022727	0.045455	0.045455	0.068182	0.022727	0.045455	0.068182	0.204545	0	0
MOTIF xxxxxxx_P_xCxxxxx .......P.C.....
letter-probability matrix: alength= 20 w= 15 nsites= 61 E= 1.0e+000
0.04918	0.032787	0.081967	0.065574	0.04918	0.098361	0.032787	0.016393	0.163934	0.032787	0.016393	0.016393	0.114754	0.032787	0.065574	0.032787	0.032787	0.04918	0.016393	0
0.04918	0.081967	0.163934	0.032787	0.016393	0.081967	0.016393	0.032787	0.04918	0.032787	0.016393	0.098361	0.032787	0.016393	0.032787	0.04918	0.04918	0.098361	0	0.04918
0.114754	0.04918	0.04918	0.065574	0.016393	0.081967	0.032787	0.065574	0	0.04918	0	0.032787	0.131148	0.065574	0	0.065574	0.114754	0.04918	0.016393	0
0.081967	0.04918	0.032787	0.04918	0.032787	0.04918	0.032787	0.032787	0.016393	0.114754	0	0.016393	0.147541	0.04918	0.114754	0.032787	0.032787	0.065574	0	0.04918
0.131148	0.04918	0.081967	0.04918	0.04918	0.147541	0.032787	0.04918	0	0.032787	0	0.032787	0.032787	0	0	0.114754	0.098361	0.04918	0.032787	0.016393
0.098361	0.016393	0.032787	0.065574	0.04918	0.081967	0.016393	0.04918	0.016393	0.04918	0	0.032787	0.081967	0.04918	0.032787	0.032787	0.131148	0.081967	0	0.081967
0.114754	0	0.098361	0.131148	0.016393	0	0.032787	0.032787	0	0.04918	0	0.065574	0.098361	0.032787	0.016393	0.065574	0.081967	0.131148	0.016393	0.016393
0	0	0	0	0	0	0	0	0	0	0	0	1	0	0	0	0	0	0	0
0.065574	0	0.081967	0.065574	0.04918	0.114754	0.065574	0.065574	0.065574	0.081967	0	0.114754	0	0.032787	0.016393	0.081967	0	0.032787	0	0.065574
0	1	0	0	0	0	0	0	0	0	0	0	0	0	0	0	0	0	0	0
0.081967	0.016393	0.04918	0.114754	0	0.081967	0.032787	0.065574	0.016393	0.065574	0	0.081967	0	0.098361	0.04918	0.065574	0.081967	0.081967	0	0.016393
0.081967	0.032787	0.016393	0.081967	0.065574	0.065574	0.032787	0.04918	0.114754	0.098361	0	0.032787	0.016393	0.065574	0.032787	0.04918	0.016393	0.131148	0	0.016393
0.131148	0.032787	0.016393	0.098361	0	0.081967	0.032787	0.032787	0.04918	0.098361	0	0.04918	0	0.04918	0.04918	0.098361	0.065574	0.098361	0	0.016393
0.032787	0.04918	0.04918	0.016393	0.04918	0.098361	0.065574	0.04918	0.032787	0.04918	0.032787	0.081967	0.065574	0.065574	0.032787	0.032787	0.081967	0.098361	0	0.016393
0.04918	0.065574	0.032787	0.131148	0.032787	0.131148	0.04918	0.016393	0.04918	0.04918	0.016393	0.016393	0.016393	0.032787	0.081967	0.04918	0.081967	0.065574	0.016393	0.016393
MOTIF xxxxxxx_P_xxCxxxx .......P..C....
letter-probability matrix: alength= 20 w= 15 nsites= 53 E= 1.0e+000
0.037736	0.037736	0.056604	0.056604	0.056604	0.150943	0.018868	0.037736	0.037736	0.056604	0.018868	0.037736	0.132075	0.018868	0.037736	0.056604	0.056604	0.075472	0	0.018868
0.113208	0.056604	0.018868	0.075472	0.056604	0.056604	0.018868	0.037736	0.09434	0.056604	0.056604	0.018868	0.113208	0.037736	0.037736	0.075472	0.018868	0.056604	0	0
0.056604	0.018868	0.037736	0.018868	0.018868	0.075472	0.037736	0.056604	0.113208	0.075472	0.018868	0.037736	0.132075	0.018868	0.075472	0.09434	0.075472	0.037736	0	0
0.169811	0	0.018868	0.056604	0.018868	0.075472	0.018868	0.037736	0.245283	0.037736	0	0.018868	0.056604	0.056604	0.018868	0.075472	0.018868	0.056604	0	0.018868
0.056604	0.037736	0.113208	0.188679	0.056604	0.113208	0.018868	0.018868	0.056604	0.037736	0	0.037736	0	0.037736	0	0.018868	0.075472	0.09434	0	0.037736
0.037736	0.056604	0.113208	0.132075	0.056604	0.018868	0.056604	0.075472	0.056604	0.09434	0	0.037736	0.056604	0.018868	0	0	0.09434	0.018868	0.018868	0.056604
0.132075	0	0.150943	0.09434	0	0	0	0.018868	0.037736	0.113208	0	0.169811	0.056604	0.075472	0	0.018868	0.056604	0.075472	0	0
0	0	0	0	0	0	0	0	0	0	0	0	1	0	0	0	0	0	0	0
0.056604	0	0.056604	0.09434	0	0.037736	0.075472	0.132075	0.075472	0.075472	0	0.132075	0	0.056604	0	0.075472	0.056604	0.056604	0	0.018868
0.056604	0	0.09434	0.113208	0.018868	0.075472	0.037736	0.169811	0.018868	0.09434	0	0.018868	0	0.037736	0.018868	0.056604	0.037736	0.09434	0.018868	0.037736
0	1	0	0	0	0	0	0	0	0	0	0	0	0	0	0	0	0	0	0
0.09434	0.037736	0.037736	0.113208	0.018868	0.037736	0.075472	0.018868	0.037736	0.09434	0	0.018868	0	0.075472	0.132075	0.075472	0.037736	0.037736	0	0.056604
0.09434	0.037736	0.09434	0.037736	0.037736	0.056604	0	0.056604	0.075472	0.056604	0	0.037736	0	0.018868	0.037736	0.075472	0.150943	0.113208	0	0.018868
0.09434	0.075472	0.018868	0.056604	0.113208	0.018868	0.037736	0.037736	0.075472	0.056604	0.018868	0.018868	0.018868	0	0.075472	0.075472	0.09434	0.075472	0	0.037736
0.037736	0.018868	0.075472	0.075472	0.056604	0.056604	0.056604	0.056604	0.056604	0.132075	0.037736	0.075472	0	0	0.113208	0.018868	0.037736	0.075472	0	0.018868
MOTIF xxxxxxx_P_xxxPxxx .......P...P...
letter-probability matrix: alength= 20 w= 15 nsites= 43 E= 1.0e+000
0	0.046512	0.093023	0.023256	0.046512	0.139535	0.023256	0	0.046512	0.139535	0.046512	0.023256	0.139535	0.093023	0.023256	0.069767	0.023256	0.023256	0	0
0.186047	0.093023	0.139535	0.023256	0	0.093023	0.023256	0.093023	0.046512	0.069767	0	0.023256	0.023256	0.069767	0.023256	0.093023	0	0	0	0
0.023256	0	0.046512	0.27907	0.023256	0.069767	0.023256	0.093023	0.023256	0.069767	0	0.069767	0.069767	0	0.046512	0.023256	0.046512	0.046512	0	0.046512
0.093023	0	0.093023	0.069767	0.069767	0.093023	0	0.023256	0.093023	0.046512	0	0.046512	0.069767	0.093023	0.023256	0.093023	0.093023	0	0	0
0.023256	0.046512	0.116279	0.093023	0	0.093023	0	0.023256	0.046512	0.232558	0	0.023256	0.069767	0.069767	0	0.023256	0.023256	0.046512	0.069767	0
0.093023	0.116279	0	0.093023	0.023256	0.139535	0	0	0.046512	0.139535	0	0	0.139535	0.023256	0.046512	0	0.093023	0	0.023256	0.023256
0.116279	0	0.069767	0.069767	0.023256	0	0.069767	0.069767	0.023256	0.093023	0.046512	0.023256	0.046512	0	0	0.116279	0.069767	0.116279	0.023256	0.023256
0	0	0	0	0	0	0	0	0	0	0	0	1	0	0	0	0	0	0	0
0.046512	0	0.046512	0.069767	0	0.069767	0.139535	0.093023	0.093023	0.139535	0	0.046512	0	0.023256	0.069767	0.046512	0.069767	0.023256	0	0.023256
0.139535	0	0.069767	0.162791	0.046512	0.069767	0.069767	0.023256	0	0.069767	0	0.023256	0	0.139535	0.023256	0.069767	0.023256	0.046512	0.023256	0
0.139535	0	0.046512	0.139535	0	0.186047	0	0	0.116279	0.046512	0	0	0	0.046512	0	0.046512	0.116279	0.093023	0.023256	0
0	0	0	0	0	0	0	0	0	0	0	0	1	0	0	0	0	0	0	0
0.209302	0.023256	0.046512	0.046512	0.093023	0.046512	0	0.069767	0.046512	0.046512	0	0.093023	0	0.046512	0.116279	0.046512	0.023256	0.023256	0	0.023256
0.069767	0.023256	0.046512	0.139535	0.069767	0.069767	0.023256	0	0.023256	0.093023	0.023256	0.023256	0.046512	0.046512	0.023256	0.046512	0.046512	0.162791	0	0.023256
0.069767	0	0.046512	0.139535	0.023256	0.023256	0.046512	0.023256	0.069767	0.093023	0	0	0.069767	0	0.139535	0.046512	0.046512	0.023256	0.046512	0.093023
MOTIF xxxxxxD_P_xxxxxxx ......DP.......
letter-probability matrix: alength= 20 w= 15 nsites= 79 E= 1.0e+000
0.037975	0.012658	0.037975	0.075949	0.075949	0.050633	0.037975	0.063291	0.037975	0.088608	0.037975	0.025316	0.151899	0.050633	0.037975	0.050633	0.037975	0.050633	0	0.037975
0.088608	0.012658	0.037975	0.088608	0.025316	0.113924	0.012658	0.075949	0.075949	0.075949	0.025316	0	0.063291	0	0.012658	0.025316	0.113924	0.113924	0	0.037975
0.050633	0.063291	0.088608	0.088608	0.063291	0.025316	0.025316	0.088608	0.050633	0.025316	0.025316	0.025316	0.063291	0.025316	0.012658	0.088608	0.075949	0.088608	0.012658	0.012658
0.050633	0.012658	0.050633	0.088608	0.063291	0.088608	0.037975	0.088608	0.025316	0.063291	0.025316	0.025316	0.075949	0.012658	0.012658	0.025316	0.050633	0.177215	0.012658	0.012658
0.037975	0.025316	0.050633	0.025316	0.025316	0.063291	0.050633	0.050633	0.063291	0.101266	0	0.075949	0.063291	0.075949	0.012658	0.075949	0.088608	0.075949	0	0.037975
0.050633	0.037975	0.037975	0.088608	0	0.21519	0.050633	0.050633	0.025316	0.063291	0	0.012658	0.012658	0.037975	0	0.050633	0.050633	0.126582	0.050633	0.037975
0	0	1	0	0	0	0	0	0	0	0	0	0	0	0	0	0	0	0	0
0	0	0	0	0	0	0	0	0	0	0	0	1	0	0	0	0	0	0	0
0.151899	0	0.101266	0.025316	0	0.063291	0.063291	0.050633	0.012658	0.088608	0.012658	0.075949	0	0.050633	0.063291	0.075949	0.063291	0.088608	0.012658	0
0.050633	0	0.063291	0.139241	0.037975	0.037975	0.050633	0.088608	0.050633	0.063291	0.012658	0.037975	0	0.037975	0.139241	0.063291	0.012658	0.075949	0.012658	0.025316
0.075949	0	0.037975	0.088608	0.012658	0.063291	0.037975	0.101266	0.037975	0.050633	0	0.012658	0	0.063291	0.075949	0.063291	0.063291	0.139241	0.025316	0.050633
0.050633	0.037975	0.139241	0.101266	0.012658	0.088608	0.050633	0.037975	0.075949	0.037975	0	0.025316	0	0.012658	0.050633	0.126582	0.037975	0.063291	0.025316	0.025316
0.088608	0.063291	0.025316	0.063291	0.012658	0.075949	0.025316	0.037975	0.063291	0.075949	0	0.037975	0	0.063291	0.088608	0.075949	0.063291	0.126582	0	0.012658
0.050633	0.025316	0.075949	0.063291	0.063291	0.063291	0.012658	0.025316	0.151899	0.113924	0.025316	0.063291	0.050633	0.037975	0.037975	0.050633	0.012658	0.063291	0	0.012658
0.063291	0.037975	0.037975	0.088608	0.063291	0.050633	0.025316	0.025316	0.139241	0.151899	0	0.012658	0.101266	0.012658	0.037975	0.037975	0.012658	0.063291	0	0.037975

## Sheet: forward_rolim
	Pattern	Sample Frequency	Foreground Frequency	Foreground Size	Enrichment (Sample Frequency / Background Frequency)
0	.[A][G]..[G][P][P][G]..[1]..[G]	28	28	186	801.58
1	..[G].[A][G][P][P][G]..[1]..[G]	32	26	158	610.727
2	..[G]..[G][P][P][G].[A][G]..[G]	45	35	35	429.418
3	..[G]..[G][P][P][G]..[1]..[G]	186	97	609	200.935
4	..[G]..[G][A][P][G].....[G]	72	72	423	95.87
5	..[G][P].[G].[P][G].....[G]	182	84	351	113.886
6	..[G].[P][G].[P][G]..[G]..[G]	150	68	68	86.3151
7	.[P][G]..[G].[P][G]..[G]..[G]	182	79	79	67.2292
8	.[P][G]..[G].[P][G]......	204	21	47	21.6099
9	...[C]...[P][G]......	43	42	273	3.91725
10	..[V][R][1].[1][P][G]......	21	21	42	51.1647
11	..[P]....[P][G]......	27	27	189	0.84085
12	[G]..[G].[P][G][P].[G].[A][G]..	20	20	123	99.5751
13	[G]..[G].[P][G][P].[G]..[G]..	124	103	307	39.6632
14	[G].[A][G][P].[G][P].[G]..[G]..	29	21	78	368.981
15	[G]..[G][P].[G][P].[G]..[G]..	132	57	184	90.512
16	.[R][1][G][1]..[P][V]..[1]..[L]	23	23	24	90.8194
17	......[C][P].......	211	183	1501	1.90012
18	.......[P][C]......	100	83	1318	1.1698
19	......[P][P].......	285	51	1235	0.657952
20	......[A][P].[C].....	23	21	71	4.40428
21	.......[P].[C].....	104	50	1184	1.1129
22	...[K].[1].[P][D]......	21	21	24	6.04206
23	.......[P][D].....[P]	30	20	93	3.25009
24	.......[P][D][G].....	35	23	73	2.07771
25	....[P]..[P].......	421	62	996	0.894902
26	..[P]....[P]..[V]....	26	20	68	4.47714
27	..[P]....[P].......	211	48	934	0.505701
28	.....[P].[P].......	221	42	866	0.467298
29	....[C]..[P]...[4]...	22	20	49	1.72907
30	.....[C].[P].......	113	53	775	1.03901
31	...[P]...[P]....[5]..	64	20	44	7.10148
32	.......[P][E]......	176	102	678	0.537354
33	...[T]...[P]...[G]...	40	20	69	2.60105
34	....[E]..[P].......	209	65	507	0.727908
35	.......[P].......	2949	442	2949	0.638444

## Sheet: reverse_rolim
	Pattern	Sample Frequency	Foreground Frequency	Foreground Size	Enrichment (Sample Frequency / Background Frequency)
0	[G]..[1]..[G][P][P][G]..[G][A].	28	28	186	801.58
1	[G]..[1]..[G][P][P][G][A].[G]..	32	26	158	523.481
2	[G]..[G][A].[G][P][P][G]..[G]..	45	35	35	368.072
3	[G]..[1]..[G][P][P][G]..[G]..	186	97	609	156.611
4	[G].....[G][P][A][G]..[G]..	72	72	423	90.6024
5	[G].....[G][P].[G].[P][G]..	182	84	351	99.2432
6	[G]..[G]..[G][P].[G][P].[G]..	150	68	68	76.3409
7	[G]..[G]..[G][P].[G]..[G][P].	182	79	79	67.2292
8	......[G][P].[G]..[G][P].	204	21	47	62.2942
9	......[G][P]...[C]...	43	42	273	5.23829
10	......[G][P][1].[1][R][V]..	21	21	42	51.1647
11	......[G][P]....[P]..	27	27	189	3.05213
12	..[G][A].[G].[P][G][P].[G]..[G]	20	20	123	763.409
13	..[G]..[G].[P][G][P].[G]..[G]	124	103	307	173.164
14	..[G]..[G].[P][G].[P][G][A].[G]	29	21	78	553.472
15	..[G]..[G].[P][G].[P][G]..[G]	132	57	184	119.964
16	[L]..[1]..[V][P]..[1][G][1][R].	23	23	24	90.8194
17	.......[P][C]......	211	183	1501	2.51608
18	......[C][P].......	100	83	1318	1.48235
19	.......[P][P]......	285	51	1235	3.08817
20	.....[C].[P][A]......	23	21	71	5.26752
21	.....[C].[P].......	104	50	1184	1.36354
22	......[D][P].[1].[K]...	21	21	24	7.05202
23	[P].....[D][P].......	30	20	93	2.03034
24	.....[G][D][P].......	35	23	73	2.37294
25	.......[P]..[P]....	421	62	996	3.78736
26	....[V]..[P]....[P]..	26	20	68	5.21418
27	.......[P]....[P]..	211	48	934	2.0763
28	.......[P].[P].....	221	42	866	2.03531
29	...[4]...[P]..[C]....	22	20	49	1.89703
30	.......[P].[C].....	113	53	775	1.34495
31	..[5]....[P]...[P]...	64	20	44	6.81108
32	......[E][P].......	176	102	678	0.676195
33	...[G]...[P]...[T]...	40	20	69	3.16111
34	.......[P]..[E]....	209	65	507	0.968903
35	.......[P].......	2949	442	2949	0.848004
