# Supplementary material for: Robust unsupervised deconvolution of linear motifs characterizes 68 protein modifications at proteome scale
Source: Sci Rep. 2021 Nov 18;11:22490. doi: 10.1038/s41598-021-01971-3 (PMC8602328; doi:10.1038/s41598-021-01971-3)
Supplement: Supplementary file 1 — Supplementary Information 1. [file 41598_2021_1971_MOESM1_ESM.zip › Smith et al Supplementary Data and Tables/Smith et al Supplementary Data S1/Pease et al/Supplementary Data S1 Pease et al input_Fig1a.xlsx]

## Sheet: Description
Supplementary Data S1 Pease et al input_Fig1a: input sequences for analysis of Pease et al data in rmotifx, momo and rolim
forward_Pease - list of forward serine-centered sequences from Pease et al data
reverse_Pease - list of reverse serine-centered sequences from Pease et al data

## Sheet: forward_pease
KKNKKGSGEPLID
TNKGTGSGVSSKK
YALSLYSNSLNKE
YRKKRLSSVDLSK
RKKRLSSVDLSKS
IPKDDISSDADVI
PKDDISSDADVIK
GLDIDDSEEAKKD
EKEITASEEEEEG
LEELAESAERLHH
FSRKSNSNYDTNI
NNFSRKSNSNYDT
CTDEEKSTQGLDG
MLDPEASFWGEEK
DGDGYISADELRH
RTKNSKSFLNSML
SKSFLNSMLNESR
NSMLNESRYLNQS
SRYLNQSNAGSQF
NQSNAGSQFIKYG
DENNENSEGIRNL
CQLFGGSKITDKY
WANVNISYDEYNN
NEDGIKSVDNEKN
DTLKSNSPLKEDS
SPLKEDSPNSYNN
FENNEISATPRSE
ISATPRSERKMKK
AFAKNESAVNSST
KHGFIKSNSTFDG
GFIKSNSTFDGLN
NPKAIKSGDSALV
AIKSGDSALVSLE
KNDDNNSIVKVEE
NEVLNNSNNVEDG
EEQKVESDSEKQK
KNDDNLSIQPRGK
GRKFTESSVQSDM
RKFTESSVQSDMK
AMMDKKSVHEVVL
NDKGRLSQDEIDR
IYMEGDSSGDEKY
YMEGDSSGDEKYA
EPQTENSEDEENY
KIDQDDSDETEEE
EEEDDLSDVDQNK
NNKYPNSNDVYKF
NKKNIDSNNTMND
IPAHQISKLKDGK
EADSADSDDEKDS
SDDEKDSDTPDDE
HGNDQDSDNDEDE
IKQFNLSDKRREE
KTHDAVSDNNNSI
VSDNNNSINSSVN
NNNSINSSVNKKR
IDKKPSSSLDDYT
DKKPSSSLDDYTH
THKEIDSNDDNNN
QYWKINSLSFYEK
WKINSLSFYEKYM
TFGSVTSMNDEKD
IKNINLSNIDLDS
SNIDLDSIDNSRY
DEENHNSDHDYHD
ENRKKKSNNYDNV
YDNVVNSNMGNNK
KPGDVKSNNNMLR
MLRKKNSEENNAY
DTTIMQSNKMLNR
HEDIMGSNQNKMN
NLKYQGSVDYDEH
YDEHDISMSTEND
EHDISMSTENDKY
EKYFIDSNDVVSG
YYYYLTSDKEIML
KMKNFNSLTYEDK
LNKKYVSSEELKN
NKKYVSSEELKNE
VDERKRSVHFYPQ
ALDTQESQELVNK
EKKRNRSVDIHNE
LNKEFDSNDITNY
KYKQLNSDEGYEN
DKLKRYSSFDQKV
KLKRYSSFDQKVD
GEINNESMNLESG
ESMNLESGEEEYR
YLYDDVSSSFNNK
SQNDDFSYEDEEE
KDIEQYSNEFKQN
TREENKSDPGYST
EHIDNASSEISNK
HIDNASSEISNKE
NASSEISNKENCL
SINDYMSDDKKKK
KKKRYDSIESLRG
RYDSIESLRGSDK
IESLRGSDKIKND
EDTLNLSRKSSYE
LNLSRKSSYEYNN
NLSRKSSYEYNNK
AAGTQRSPYSxxx
LHNRDRSSLIDKE
HNRDRSSLIDKEK
NLTYTNSEHTLNN
NNKGRLSFNNEYS
DPFADKSPSPGER
FADKSPSPGERTY
DKNLSRSVEISEK
SNNNINSNNDKCL
SNKNNYSNNINHM
ALVNNNSLGKNVS
DNINDYSLNDQED
NKFQNESVDFHEI
ENIPRVSNPNGNI
KLDEDQSESNNKS
DINDLNSNNTSRN
MLERSKSLTSHLY
KTSIERSLSNKRY
SIERSLSNKRYDE
DRNKRNSSITVSR
RNKRNSSITVSRD
THVIIESxxxxxx
NDNQLVSEDNIQT
HMISLPSSKxxxx
DLEEIQSNEHEKD
QGPSHESGDNLGK
ENVALNSSEERQN
GNYDNNSNHSDDN
DNNSNHSDDNNKN
EDQIVPSPEKLQK
NDAQMKSLSIELR
AQMKSLSIELRNx
GLLKRNSIYNYKE
RNKSSKSSDELFS
YDNNNLSVSHYDD
PERNQYSPSLETV
RNQYSPSLETVQR
VNEEEYSLENFRG
KSRSHFSGDNEYI
NDGDNKSQEDDDG
NDGDNKSQEDDYG
NNVSTLSLRDNRS
DEKDNVSNESNSK
DNVSNESNSKCDD
RKYFSDSEITKEN
NGYLGESNSIKIR
YLGESNSIKIRKV
LQKFLESDNEINK
KNTLHFSQNNKGK
KVKNNISSDINTK
VKNNISSDINTKN
GGDSNTSALFGNK
KFSPTQSPKSPTS
QDANMFSPIQQAH
SLRTQVSSHSAYD
LRTQVSSHSAYDL
TQVSSHSAYDLKC
DDDDDDSVDIKYK
PFKSLKSNLDEQK
EEKKNMSNEIINN
IERTSNSDDELEI
YTLYTDSNSRCSK
VNALPESKEATNI
NKELERSGEVAPD
DLLNVLSSHESLK
QDELKYSDDENEE
ASTTKRSPSTAST
TTKRSPSTASTST
RSPSTASTSTSLR
TASTSTSLRSAST
TSTSLRSASTAST
RSASTASTASTLR
STASTASTLRSAS
RSASAASTTRSAS
STTRLPSTGSTIR
RLPSTGSTIRFPS
STIRFPSTGSSRL
RFPSTGSSRLEDY
FPSTGSSRLEDYE
DYEKEGSNVDITE
EEKEAESVDDNNK
HDENNFSDKSGSM
NNFSDKSGSMVLN
FSDKSGSMVLNEK
DIKMDFSDIDNKS
LLDLQESRENQQN
YQHERFSDIEREI
KKLNSQSDKEINS
SDKEINSQNDKEV
KSVENKSEKSDNE
ENKSEKSDNESIA
EKSDNESIASDAS
SMNDYNSPNKLFS
LKNFKFSDDSDHV
FKFSDDSDHVDEK
RKHSKHSDADDNR
ETYEIDSTVENDS
STVENDSHDGSLK
NDETFDSRSKHSG
NMNNIESKNNIDG
QRNSNNSNLTNDR
HDKNRNSNISNLY
NRNSNISNLYKRN
KYEHLQSGKNEGD
KYEYQKSKKISST
QKSKKISSTYLGI
KSKKISSTYLGID
KDTDDISFKEFEQ
YVNADDSYFYQTK
QYHKFKSDLGLIY
YYSVDYSNENNEY
NNKYLSSNSRLYS
KYLSSNSRLYSKN
FIKKKVSSNLSNI
IKKKVSSNLSNIK
EKRVHDSEDEEYD
KKEKRYSEDSRIN
KRYSEDSRINNHK
RENYTHSNDDNIN
NDTDNNSEDYPND
NNLHMNSFNKNRN
EQKWEPSEENYEP
ENYEPASEKCETL
QEHDYMSIGSKAD
DYMSIGSKADFSS
DIMSDDSGNNVDD
NIDEQTSPKINNV
YEKNIHSDAEKNI
AEKNIHSDDDKNI
DDKNIHSDDEKNY
NTSDIESDNGEVE
NKDVIKSEDTLDN
ESVTDYSDRENLK
LSEKLLSDKEEDE
NMKKLSSVELRHS
DNDDNISLEELQK
YINDKNSINNDDT
KIYDELSDYNKHK
NNIQFHSxxxxxx
QFRGGESFSEENH
RGGESFSEENHIG
LEHDKHSQGDDNS
SQGDDNSLGKNYK
MNIINLSDNDINQ
ILKTNNSLDEEKQ
LFKKYNSDGDLYE
KYNYTASDEDNKN
KNNDNNSELNNSD
NSELNNSDYYSSK
YDKERESIQSIMA
ERESIQSIMAQRK
STKLYNSDSQGED
KLYNSDSQGEDAN
EDNDGGSGKEDNE
WSPELHSRDINAD
SAKNVISDEQDGE
NDPAIISPRSSFL
FWELDESDSLTDE
ELFDGKSEEWEEK
GNKDIHSNEDIHG
GNEDIHSNEDIHG
KGKNKSSENIQSN
SSENIQSNNVSMI
IQSNNVSMISKCK
TVKKDKSIDSNKN
KDKSIDSNKNILH
EKKLTISEQSExx
LTISEQSExxxxx
IILNKHSLEEKNN
KNMNTISDDTNTI
RNSVDESIKKSAC
PLKEMKSNENTII
NENTIISRGSKIL
TIISRGSKILEDK
TIPGDHSGEKNGN
NPSKIVSMEDVKK
IINNRPSSDEEYK
INNRPSSDEEYKE
EKNDFVSLEGVLD
THNLNKSFSNIAS
NLNKSFSNIASDM
SFSNIASDMYNKD
DDMLNNSNDIKKK
NDIFNNSLSETNK
IFNNSLSETNKSA
TTERNNSINHSMN
RKNTEASVNNNVE
YLDITNSxxxxxx
EFIDDKSTEGNDE
NHLIIKSFSESTN
LIIKSFSESTNTR
IKSFSESTNTRGS
ERKSTFSSSMENK
LLKTFSSSSLKKK
LKTFSSSSLKKKS
KTFSSSSLKKKSL
KKKNVTSPRPSSK
KDDDTLSALEKNV
SSKKNISSNEWDK
SKKNISSNEWDKM
KNINIHSDYQSIE
KENVGISNKGNKK
NTYRKFSSQTEID
TYRKFSSQTEIDE
ISRDFLSIGKNAS
GKNASSSSSGIKN
KNASSSSSGIKNN
GNTESVSFEIDSI
VSFEIDSINKEYI
LEEMDESDVEKAF
YENSENSNVTSES
NVNDGASENSEDP
DGASENSEDPKKL
IEQEIVSEEVNEK
DEEKNTSGLVHRR
INKMNNSNNLKMN
LNEQDASSELKDK
KNTDVPSAESKND
DVPSAESKNDQDI
DLKNESSFGYETL
KLKFDTSPSIVRE
KFDTSPSIVREKF
RFRYRSSYDRKMS
KSKYNHSNDDYSD
KEHVSRSISFNSE
HVSRSISFNSEKD
RSISFNSEKDDAK
KKNDNTSERDNSN
TSERDNSNDWKGS
LFGRRDSSFQFFR
FGRRDSSFQFFRR
DQLINDSFIQNNR
RKIILDSVSDKEC
IILDSVSDKECSD
SFDRKGSYDYNRN
GYDEKGSYERNYN
NNEKKESFSINGD
RKISIFSNNEKKK
PGDINNSDDVNNP
NFKNMTSINNRDN
YLKQSDSKNSFDN
QSDSKNSFDNYWD
NGDDNKSDDDNKS
SDDDNKSDDGNFF
LTNNTRSIGVNKH
IGVNKHSFSNSEI
VNKHSFSNSEIFE
KHSFSNSEIFERI
NYHNYESDEETNK
NDQDDESDNSKEK
DDESDNSKEKEFD
KDNMNESNLTDSK
NKSTIDSPSIKCE
KDQEDQSTREDIK
ILKNQQSLDDNAK
KISHPVSNDEARN
SNKENMSPYDDGK
RDQDDMSDIELKD
ASKNADSDTDEEE
NLNENNSDDNKKV
QDVINISSEENEE
DVINISSEENEER
NDSSFLSNNLKEN
FKDNALSQKSIEN
NALSQKSIENDNK
YYKVYNSFHDVKK
NNIENVSDDDKNK
NNKQNMSPSNNSL
FKTNNVSNNNDNN
NDNDYISGNEKDV
NNSIIDSDNERKH
ELKGIISSNETND
LKGIISSNETNDT
IQSNEQSVTPNRN
KNINDDSDDNNKN
GYLRAGSNNLSNN
TSVGLNSPTSNRN
LSASYNSNEINNM
LSDQPLSAKSSKI
IITNYFSDSQILE
SSKIIHSAREETN
NNRSSSSNTIDMK
MKKKNYSNNNIYN
YGSKMGSNNINDS
NLQKNGSHIYLRN
IKQQNISNTSGNM
RKNSNISIEEKKN
NNNSNVSDGGKMK
SANLNNSLNKIDQ
KMKRENSLDTPMR
SKSYQGSQDYDDK
SSSQQYSVHKGTS
QHEMLDSQAxxxx
NSKDNNSDNYDDE
KRKGLLSNPLRKG
KDNKEDSSDDINS
DNKEDSSDDINSR
VENQMNSPTRCYS
ELEDTKSDDEEGD
KRFAYKSDEDDEG
xxMVRVSDNELSD
VSDNELSDKELVD
ELVDFLSEDSDNG
DFLSEDSDNGDEN
FKNLFSSQSIHQD
NLFSSQSIHQDVN
NFIKTLSDENNLQ
KELDNSSVKENGE
IYKDNISPSLENY
KDNISPSLENYKD
NQIITNSDNKSII
RKTSTESEDDDVT
ENAHNLSDEDDNK
ENLHVNSDEENDS
SDEENDSYYHKDY
YKRRHYSSDVSLN
KRRHYSSDVSLND
HYSSDVSLNDEDL
IKKENDSVNNEQN
ENDVIHSDNSEKE
VIHSDNSEKEKLK
ISSLINSKNITDS
MMMKNGSNNQSSV
KENQTISLADEKE
EKEKRFSSISIYK
KEKRFSSISIYKS
KRFSSISIYKSKD
SISIYKSKDSGFP
IYKSKDSGFPSIR
KDSGFPSIRIAKT
DGIHNHSLEKKCV
KIGSHLSDDEIRR
DENNIQSNLKNCV
DKETSLSPQKENI
ESTEEKSDEEEVE
LDREIVSLSRRLP
ENIKYSSDKSIIN
KYSSDKSIINVTK
FKEDDDSTLDTSN
DSTLDTSNNVMLE
NNKDIMSSDNMKK
NKDIMSSDNMKKK
ELKDNESFSESML
EPFDQISMNKEDI
NTDDDLSNSKKSK
DDDLSNSKKSKNE
LESQITSDEENDA
NVKLDISNENKKK
YMDVLKSLKSEEM
VLKSLKSEEMDAS
SEEMDASVNTTNN
QKDSLLSNLSKFK
SLLSNLSKFKFNE
EPTNKNSEEESIE
KNSEEESIENDKx
FKLSFLSEDDDSD
LSEDDDSDINKNE
DGDGNKSDNDMLG
DDSKNASLDKIDE
NVDDLDSDVEEAD
EVNERFSEVAKRF
LRNRRKSNPNNEI
NPNNEISLRTYGQ
EDNIINSNDDRLE
MKVLFDSSSERED
KVLFDSSSEREDD
VLFDSSSEREDDE
DHFDEDSDRPEDM
RPEDMNSINEHGN
NNSNTFSFNLKPP
FNLKPPSNDKNVT
KNIVNKSDEDKNN
KNNTIGSNAGNEQ
QKGLFQSVDNQLQ
EHFEKLSDRMSNL
HKDDILSEFANKS
DRNIYLSPNISAN
YLSPNISANEMNI
YKNVNMSSDENEN
KNVNMSSDENENM
KIQKKISLVNLRD
NMRNILSNDVTQT
NYKNYESNHQNHE
INSNYNSTNNKGD
DKRILLSNDMYKN
RNNYDESSLSGDK
NNYDESSLSGDKN
YDESSLSGDKNYQ
GLEFYKSSLKLDQ
AGNMEISQENDEG
ILPQDNSDDNKSI
EKYGNVSPHINDP
KFTYDESPFDNNI
EDTELLSNIQIQE
KKDDNMSNVVNTS
STGRESSNNEDML
SFKKEGSDNTDVH
FYYKILSSNEKNE
YYKILSSNEKNEI
SLKESNSVHNISD
NSVHNISDEENPN
IREEYHSSDEENN
REEYHSSDEENNK
KINSLSSNINEIQ
NEFGWGSDNDNDN
KHKGNNSSDFDER
HKGNNSSDFDERE
NDKHNVSNDLFQY
TEKDQRSNENFQN
LEKELISNDTLEK
RKDQNESEYLSDD
NESEYLSDDSDQH
EYLSDDSDQHHVL
REQYEDSSIIQKD
EQYEDSSIIQKDD
TLINQKSINPDNS
INKDKLSDYDSGD
KLSDYDSGDDYDY
EDHGILSNNRYIK
MDVSYYSDNSVQI
SYYSDNSVQIKEK
VSKENISQLKYEG
DNIQINSERATGS
LESGKRSSINISD
RSSINISDRNSLS
GLVKTVSVLLRDN
ARDGGSSPTSSAK
NVKYIHSADGTPR
KNKKAGSQEIQTG
SVQDKKSVEEHNI
EEHDEKSLGEDNK
LGEDNKSVKDDES
SVKDDESEAEKLR
DEPNRLSKNYKSF
NNNKDNSPVNRSL
NSPVNRSLENMIK
IQNVIHSDSKDVS
NALSLRSNDNITY
SVKNYHSDLDDEN
EKIMATSDEDEKK
GMVEGSSSNSLSS
MVEGSSSNSLSSK
RTIYEESMDNTVE
xMKRDRSENSVEN
RDRSENSVENTDP
AVTHNRSDLDNEI
RNGLPLSEHSSNE
LPLSEHSSNENNI
PLSEHSSNENNIT
QIRELSSYDIKNN
ITNNHLSSNDKNE
TNNHLSSNDKNEK
NVEEENSSFEESR
VEEENSSFEESRN
NRGSSNSTSNFIQ
NFHNKNSVDLHRN
QLIRNDSLRRNSR
VSANMRSIQMTSN
RSIQMTSNNRRNS
YNRYPGSINHEFL
IRNLYFSNNNNNR
NFLPYVSDNKNMI
ILRRDYSVSHKEG
KTQSYRSYEYKLE
KPCEKRSTDTVDN
KNLEVLSNHNIKE
QGGNVDSHEQEQE
EIRDLSSFIIHKD
INNDINSFERRNS
SFERRNSFYMNKV
PLDNMNSNELERK
DLASHNSGNFDEE
LSDEEVSSENEYN
SDEEVSSENEYNK
DDFFDLSDRDQSI
YIYKNKSSTLDES
NLKHSNSLENNYI
YKKRNNSNNSSNN
HSNSMKSIGEYNM
SMKYMNSIDNNSK
IISSYNSNENMKN
RWVDLLSSESNFS
WVDLLSSESNFSH
HEQDIDSDDMNIN
TLMNENSDNDSDI
ENSDNDSDIAIKY
ALLTLSSDGMDIT
TMAEAGSNKFFFN
FIQNAESMNRTNY
REDSYFSINNNDD
NPTRNPSQSGPYR
PAGRNYSLGNLST
TSSRHYSLGGQPS
SLGGQPSSSGRSF
LGGQPSSSGRSFS
QKENDASEIDEDI
NFLTYQSDDDDKC
MNDNIASFNKNTD
SSKNMISPNDRSS
SNYVEDSNKIKQN
ENSKMASSVENEE
NSKMASSVENEEK
EKKTDYSSEDEIY
KKTDYSSEDEIYA
NLRKEKSSNNIIT
EEKDIYSSEDEQN
EKDIYSSEDEQNN
DKDAINSDHSDAI
AINSDHSDAISID
DHSDAISIDNLIE
QSQKIDSYNDVKT
IIYNNDSQENIPY
CLQKRESNVTTIV
NRDLTKSENSISE
LTKSENSISEYEK
KSENSISEYEKGK
TLKTDESFHVVRN
QENEMESDKEKYL
KNFEVNSPKKLIR
EDNSGYSTDESEK
MYDRRGSYLNEIE
DIKELGSSNNNLM
IKELGSSNNNLMY
YRERNISIDQTNK
YKRNNMSDKDILN
NKKRKGSDISDDN
RKGSDISDDNDES
SDDNDESIEKFKD
LDNSYASDRKQKE
RNERRNSLNNYNF
EKEITASEEEEGE
IYDGDESEDDEGH
KNNNHLSDISQNS
NHLSDISQNSKED
SDISQNSKEDSNK
KNNETNSPNKTEL
VQEGNGSRLGGGS
RKNKNLSSYEEKK
KNKNLSSYEEKKL
KIHLLKSVDMHDN
KNELNESVIKEND
NAHLNESDVSKKK
LNESDVSKKKDVD
YGMENISSKDNIN
TLELHDSIEKMNT
MNTFENSFERNNT
LNKKKKSFHNFNK
VEKDTYSEDDDNN
DDDNNKSNNVVHD
VVHDNVSKEKNWD
NKEKTHSLEGTGN
SYREDISIKYYDK
VDMHEFSNNEKDE
NNEKDESSDENEK
ISPRRESINLFSS
KISIPESNDSFKT
PKSSTVSFSRDVS
SSTVSFSRDVSQP
SFSRDVSQPLQKD
IKNKNTSENLFMY
GSKSIESVASENF
SIESVASENFEEW
ESIVNESVVKEYV
IDTEMNSYEKDLE
IINNNISVNKNKC
RYKNINSDIIIDE
IDDPNNSDNDIKR
KRKRDRSSEYKIK
KRRRSRSISIERR
RRSRSISIERRIK
NIEDEDSEESDSK
DEDSEESDSKWRR
MNGNEMSDDDIND
YYNIAKSGIDENM
DENMINSNLFDNY
NIKKLGSMDKTNE
SKKIRLSQESVDH
IRLSQESVDHNKF
VNEKDNSDVTEYK
VDKSRKSSRSNIN
DKSRKSSRSNINV
KMDEDISRDVRQP
PLGRGESVDEVAS
SVDEVASDGIARD
YDKHNNSVLNNTQ
KNKDNISYNKEYE
DITTMHSENSYDE
TMHSENSYDEFNK
INYLAPSDEEDNK
LTKRNISNSNIVS
NVYVFESQGSIRN
IITDFRSSDKIKE
KDNDVTSNLSDRL
DVTSNLSDRLKDD
LNSQDFSSNTNYK
VLKEMTSEEFKNI
LKNKRDSLLSLKN
KRDSLLSLKNLRN
QKYELYSNDKLNM
KYLLDDSINYNDK
NYGNDDSLNNSRR
ILKISNSVSPLKD
KISNSVSPLKDMN
MSARKKSVQFSHR
TQFTKISSDSNNS
QFTKISSDSNNSE
TKISSDSNNSEFK
NDNFNISSPLKIK
MKINNNSPLYKNH
EQEHIQSDHHDDK
DHHDDKSNGNNEE
NDPNDDSHNNDVS
KERRKNSENGFVN
KEKKLHSNDTEAL
EKKNLKSESYYGK
KNLKSESYYGKEY
EYLNSYSKEDIMK
DRYVYNSNDVHNR
KDHFAVSLQSQDK
FAVSLQSQDKNDK
LQFNHNSINKEKN
EKLQNQSIEKNKE
LGYDNTSGEEEKK
LLLRDESFSKEQN
TNSLIDSDTNNNE
NTSSSISISSNKM
SSSISISSNKMDT
HEKKEESEENEEN
IKNQESSILSNSN
QESSILSNSNDEQ
SSILSNSNDEQDD
GILKNESPDFNKS
ETKELGSSENVTK
TKELGSSENVTKV
KKKKIKSLENLKS
NSKKGNSNNNDMN
QNSLSDSSEVDKK
NSLSDSSEVDKKK
KNNENHSLIKKEE
MIHDIISNKLFSN
KVEKEMSIHDGMK
KNVRSFSSQGIRQ
ITAAIASKELADA
KNYSNNSHNINYK
NNDANISDYNKKN
KEGENLSVPKESN
INDEDNSVSHFIK
INSVTKSNYDMSD
KSNYDMSDGDNYE
NNENLNSGDDAFK
NKRNVQSIERDIN
RKKVSTSYERNDD
KYNNDISDNNDNN
DNNDNNSENEEKQ
TFERNESNNEKMK
NGDNEGSDYIVMN
KRYFSNSEESIKR
FSNSEESIKRSLR
IKKNDDSDYSNAD
NDDSDYSNADTFT
DKSMLESSESTTN
KSMLESSESTTNI
RLNRNNSVPYIHR
KQEINESNESLDE
INESNESLDERID
YDYNENSYDKNSM
QINNKESDITNHD
DKFNMFSENEKHD
ENEKHDSPKEEQD
EENIIKSDEYNKL
INEDDESLLNMKK
SYKYYESITEKKS
SLTKNDSNSVGIK
TKNDSNSVGIKSS
NTNNMTSNEIGDH
ILQESHSKNKKFN
NENKTLSLTHSKK
TLSLTHSKKEDNI
RKASNDSYENSDV
NDSYENSDVNGAV
MRYNTYSISRxxx
YNTYSISRxxxxx
ENYDNGSGSDDEE
YDNGSGSDDEEKK
KNKNKNSDKSETN
NKNSDKSETNDEE
KYINDGSDDLETY
NSYDTNSFQYNKS
YPHCTYSNPLKSI
YSNPLKSIKKYSC
KNTSNDSEQINNN
KQDDENSVNIKES
LNELNKSNEQNEL
QNELNESNEVNKE
EKSTAYSENSDIS
TAYSENSDISNNK
SENSDISNNKEDY
SKNKNRSYDSQFI
KNRSYDSQFIDTK
EEYNIISEEDEKI
EKNPHESDDEEEE
NKTKDISNSSYNN
TKDISNSSYNNRS
KDISNSSYNNRSN
SMARHNSNDINYV
EDVKDGSLKNQNK
KENLDESENMSDY
EAWGQLSPAQKAP
MSRNDPSNDIQNN
FLHAEVSSNEYKD
LHAEVSSNEYKDA
KNQIISSLGNDKF
DHSRNGSGSDDFM
SRNGSGSDDFMKR
NIVDNDSYDKTNN
NLMGRDSLQDKIM
PKHDALSEEEKKR
MSKDDDSILSNEK
DDDSILSNEKLKE
ILKKDLSFNNEIE
DVDDDESINDNEI
PEEIVNSRPFRRG
KKNEQQSAEDEEE
KMKKAISVEIEKE
NEQNDGSPKNVES
DNEYDHSDNSNDR
YDHSDNSNDRKNF
KKIGEDSISYYDV
SKEHIESDISxxx
HIESDISxxxxxx
EEDAEKSxxxxxx
VNNIGKSDDNEEK
IGKRNYSPTDMIK
QNEDEISNYENKT
KRSIEGSTKNENL
RKGKHPSYAEEDR
SYKHKDSKINDDH
VNHRDRSLDHEKD
RRNHSKSFSESRY
NHSKSFSESRYDY
RNSVSISKDSYTN
VSISKDSYTNNKK
NHTNVLSNRINHT
KKTLDDSNDGELK
ENILYESNNIKND
GTISSISEEEMNK
AIFMDDSESDVNR
NVEELESLKSAGD
ELESLKSAGDTNN
KQHDTFSDKLDGK
TGGILLSTNSKKK
KNIIYLSSLEGKK
NIIYLSSLEGKKK
YSKGVKSVEFDNN
KNVLLSSSSSLNR
NILNEQSNNKHTF
SLYNKESSNDRER
LYNKESSNDRERL
SRAFNTSHTFSDK
KESLYSSNNLPRD
KENKENSDDDNYN
DTLDELSNKKENN
EEYKNNSDLLDIH
KFASFTSKINFLK
ISEKNESEDEIKS
SEDEIKSMHSLLN
EIKSMHSLLNDDK
DEKNDLSDEVDNT
NGNVKRSRDDEYE
NSIPRRSDETEEQ
KVAHVDSINKNKS
EKNMNNSLNLTRN
EELYELSEDEKIK
TFPKSLSFNSDVT
KSLSFNSDVTNAK
VDNRIVSNSSGTN
NQKMNHSLSFKRG
KKFSTKSEDIINK
NNTTKGSTLGGEN
SDIEFASLNNDST
NTDLTESDMDEVD
KDEKTISDDGVVD
DDGVVDSYDVSKK
PNLRKGSLGFDSF
SYWSNYSNKEREK
ESDIKESDNDVYD
IHNRYRSLNVISR
RSLNVISRKISID
KIPVDISNDDREI
ENIKTISVDALYN
ELRRARSHESYVN
RARSHESYVNKEK
NVGHNISYNKINV
ININIPSNNKIHL
EEWLTQSGDRNCI
TLPENVSEDEIKA
KGNDLVSSNNDEP
GNDLVSSNNDEPN
DDDIFNSFSIDHK
DIFNSFSIDHKKE
RKKKIFSDDDESE
FSDDDESEESFLS
DDESEESFLSSYK
NKNDITSNDIHSQ
TSNDIHSQKDDNE
SKMRKISITPPRD
NIQNNRSPSPYYS
QNNRSPSPYYSKY
KKNYSKSLSSENY
NYSKSLSSENYRM
YSKSLSSENYRMK
ENINEISTNRSQS
EISTNRSQSKKEK
KYRNITSEDEEMK
ILVDKYSSDVEND
LVDKYSSDVENDK
KNDLASSVNDSIE
ASSVNDSIENENK
KLHMNDSDFDTYD
VQAQYASNNELNN
KMNLITSSEEYLK
MNLITSSEEYLKD
VSERAGSHHIYGK
VNNEKESNHEKGH
RNNEYNSNNIESK
EKDIINSQDNLTS
SQDNLTSRENIYL
NKYGRDSYEYKRV
YDEDKLSEATDQE
MDKVLYSDNISKE
DSTKLLSNVMRND
VNEENYSSKDKQK
SSYGTNSIENVKM
MEDKHISLDDINN
RFGYSTSNNDAFK
INHKHESSDNEYD
NHKHESSDNEYDD
KMREENSSNSVEI
MREENSSNSVEII
EENSSNSVEIIRL
NNQIDNSHDEKSF
IKQKRISSNENLD
KQKRISSNENLDK
RSMSVYSLKSDEL
SVYSLKSDELNKD
DDKKNNSPKSEND
KNNSPKSENDNIV
RIFNLNSRKFTDE
YVNKNISRNNNIY
YLRRSLSEPNIYK
SRKKDISNSKEHE
KKDISNSKEHEYY
NSLDKESSNEKKL
SLDKESSNEKKLS
KKDDDMSEPEEDE
ELKFNESDNDSKD
NESDNDSKDYLKN
NEEINKSSDEEKE
EEINKSSDEEKEV
KEKLNISPNNSNN
NISPNNSNNENVK
KKNKHLSLGTNDE
YVEKMNSDDYNDI
YKVLYNSNLFNNN
TFETKDSTDAGTE
INKKRVSSDDEDD
NKKRVSSDDEDDD
TTKIDNSGEDETY
KLEELRSSSEELQ
LEELRSSSEELQK
DIQDEDSTYINST
YDDDIQSIYDNNE
NINDQISNDGNIE
DIYDNKSSNIYEK
IYDNKSSNIYEKD
NKDLSSSNQSNHI
LSSSNQSNHIIAS
VGNRRRSNSNTIN
YLKVRNSISFNDN
KVRNSISFNDNIK
DTLKEESDVSDNH
KEESDVSDNHHNN
LHKHTNSYDYGTR
DVKLTQSAMRNEY
FIHQFASEKSEIN
QFASEKSEINEKH
DNINDDSNEDGDE
NDEHDMSDILHKI
IYKNDFSNDLHKY
NNILDYSLNSGKG
EDVRHVSFENVYL
DTDENISDEHSRR
SLKDTNSVEDIAS
SVEDIASSKDIQS
VEDIASSKDIQSV
KYTSTSSLNKVNG
DNRENQSYTSDLK
LKDSINSFDNLES
SFDNLESTEKKYE
KEYTYESDNKSIF
YESDNKSIFKNKL
LSTFTFSEEDESK
FNSKRLSNSNISV
SKRLSNSNISVNE
NINADLSDDSKKE
ADLSDDSKKERQG
IEDKNESELEKYE
LYALTESETEKED
KGVTRESLRNLSL
VEPGYNSDNNILY
ETVYEASPNLSDH
EASPNLSDHKIEG
DIKADDSNVDNKA
DNKATESTAVDSE
ESTAVDSEAKMEI
EGEKNKSGEEYNK
SIDGKFSGSNYDD
DGKFSGSNYDDKD
NKKDFSSDVEQIN
FENNDLSPLRKNA
RTNIYDSDEESES
YDSDEESESSEET
NLIKNHSLLQTND
YVKSEDSISLDDK
KSEDSISLDDKSY
NDEEYRSVxxxxx
KNNLNDSLNHMHQ
SDANLDSPDKNFL
DKNFLLSNSNDIK
NFLLSNSNDIKTV
DDTNNISDDNYIK
IITKDDSSDYVEE
ITKDDSSDYVEEK
YKTRYDSNSPIKN
TRYDSNSPIKNSK
EKIQLNSSLIRHK
KIQLNSSLIRHKM
ENDFMNSDEQRYK
NNEKKISNVNSYL
EQDVIISNDKHLE
FKKIINSNDIIKK
IPLIEKSDDSEGN
IEKSDDSEGNDKI
VCNKDISLEDKNQ
NKDEETSQDENIT
GTQKTGSVEAHHV
QVDKDKSFTLTEK
RHRARASSINIIR
HRARASSINIIRI
SDKLKDSNIDTDA
LNNVQKSIEIDDE
KIVRRVSNVEAFD
SEKKFISLDDGWS
LKNIYTSFDDSDV
TGIDHPSTLKKYK
NVEIDNSAEKNKE
FIVIQDSPIKCAT
VKLEESSDYENAD
KKDFLPSNLSRTF
FLPSNLSRTFNNM
RTFNNMSKDNIGN
NNLKKFSTVNNVN
NRNLQLSSEENII
RNLQLSSEENIIH
DPREYGSNSNYSM
GSNSNYSMRYGCT
MPGSTKSDTKLEN
KNEDKKSGDEEEE
KIFIEQSSDDLLL
IFIEQSSDDLLLE
AYADIESRGDYKD
ISPGYVSFHEKTD
KSNDIQSNDIQSN
IVETYTSEDDISM
FTKDIESDYSQSL
ILFTHKSxxxxxx
TIKKNTSIEVEKN
GLYEEESSYEDSR
NNSIYNSSDEQKS
NSIYNSSDEQKSV
KINKSNSLNQTNE
NTYDNNSNEEHSI
NSNEEHSIENKEI
DTFDTNSSINEKA
TFDTNSSINEKAQ
KKLSLTSDTDVNM
MRKKRKSNNEIEE
NTNDDNSLMNDDI
EIDKNDSDDSNAS
KNDSDDSNASYDD
SDDSNASYDDEKI
VKEQMHSGEDEKE
FFKNIYSDSFESK
KNIYSDSFESKIR
EKNKYNSRDYMDK
NIIEKQSNDDHNN
DHYEDTSSETEKL
SDNDVDSLETTQD
RESKKVSFDEPKA
PKNLQHSDNEKNQ
KDIHFLSRNNSKG
FLSRNNSKGWTNK
FFKFKKSNDENVT
NKASNDSGNSNEL
SNDSGNSNELTNL
ILTTEYSNKIVNY
HINNDVSQNNSVE
DVSQNNSVEEINK
YMNSSNSDNGDFV
KVITDDSSNDERD
VITDDSSNDERDI
SSYENNSNDEIKM
NQGSYFSDSEYKT
GSYFSDSEYKTPN
TPNTKKSNEYELH
DDDYFVSNDNEVE
KFHNMNSSEYRNY
YEKKNKSIDDEYI
DKNENTSEVNDYS
SEVNDYSKEDIEG
GDENLKSSKGKQE
DENLKSSKGKQEN
GKGISSSTLPYKR
VYNDEDSDGSFIK
DEDSDGSFIKEIN
NIIKNMSIDDNTI
NIPSSFSSPPKET
IPSSFSSPPKETN
AMEKGISNNIVES
LPKEELSVKEEDS
SVKEEDSSEEKRE
VKEEDSSEEKREL
HNYRKRSNDMLSI
VDEENDSNESFND
ENDSNESFNDKSN
NSLDINSGESDKD
DINSGESDKDMSS
GMSHRGSNALNQH
IKSNNDSDDILNN
IQFRKSSESLKED
FRKSSESLKEDDE
RESKNVSENIQEE
ENIQEESITKEHI
NEKENVSHNEHTD
EGDYDDSSDGAIE
GDYDDSSDGAIES
KHLLIGSSLKKGI
KKGISVSVRGRTM
KTTDGNSTEFNDK
DEDDGISSTMRDY
EDDGISSTMRDYK
ISKHLDSDLNSND
LDSDLNSNDKDTT
NEKHEMSENDINS
SENDINSNNNYDN
LRIREESLNFKLA
AHGSRYSSFSSVN
HGSRYSSFSSVNK
SRYSSFSSVNKYG
RYSSFSSVNKYGK
DNEDAESVKSKKH
DAESVKSKKHKSH
TSADNKSTNAATP
EATKEASTSKEAT
GATKEASTTEGAT
GATKGASTTAGST
NGEQVMSRGQAQL
EEDTDDSDKDEET
DNETIRSDSKLRD
KLRDIYSDSQSKD
RDIYSDSQSKDIM
NNIIYISDEQKYN
DYGSYPSYNKYSN
LFSKNFSDDEKDD
DDEKDDSYEREKQ
DILLDDSNSERRR
LLDDSNSERRRNS
EENDQESDDEFFK
FKGRTGSFGSRVF
RTGSFGSRVFDNR
NKHTNISSDEKKK
KHTNISSDEKKKN
WGMDLQSEHERFI
NKTNDNSVSNLYR
DGNTFLSSQDEEK
GNTFLSSQDEEKS
NMDINNSNHFLRS
DNVYEESEQDGKQ
EYMDNKSFIDEYN
LDDIIVSDHGNSY
VSDHGNSYDKYNT
DIKEGGSDNIYTS
MNDDTKSVSHYEE
DDTKSVSHYEETK
VRNEQLSDATLNR
KNEFINSSENDNV
NEFINSSENDNVN
KEKKRVSDASDIY
KRVSDASDIYART
IYARTDSVNSNLI
LIKISQSSEEWEP
IKISQSSEEWEPQ
NYYHHPSNDKEQQ
NNNNINSNNNYSS
IEDLKKSIENLLN
KYNNLLSYNSKKK
SSEFFNSYYRYTN
RKKDTLSSESEWQ
KKDTLSSESEWQK
NNDGNNSVILSKS
IKKNSTSSIDMDI
KKNSTSSIDMDIN
KLKRSISLPLNLK
KDKNLFSDDESDD
LFSDDESDDGRKK
TKEDTKSNNVSPK
TKSNNVSPKNEIN
VKRERESEQYEIS
SEQYEISSENDTV
EQYEISSENDTVS
KKNVLISPAKKQK
NDKTYASDTIKTE
KLNEFESDEDIDE
EDIDELSESKEDK
IDELSESKEDKDD
LKKNVHSESSVSE
DLESVISSEEEKT
LESVISSEEEKTP
SSKEAHSESEEPV
KEAHSESEEPVHK
GSTLYVSNLSSKI
RNYDRRSIDNKYY
MADSIKSSNSFQK
SIKSSNSFQKLDN
FKQIEDSEEIIKY
QNAFNRSYELLNK
ELLNKQSSVKSQN
LLNKQSSVKSQNN
NFEQERSIQASNF
ERSIQASNFEPSG
ASNFEPSGSMQLK
LIYEHNSDNSKDR
EHNSDNSKDRKDT
DIYELESSNDNNR
IYELESSNDNNRG
YDEKDDSHDDNDD
CRLGTLSSRVGWN
RLGTLSSRVGWNY
VDDDKMSVDINEN
IKRLSNSNEELMD
NSDHMESNINDSG
VKEKRASFEINTG
GRRHDISRSREEM
RHDISRSREEMIG
NDRRRGSLDNYER
YHRDALSRDRCYS
YKENQFSADYTNR
RHEGYLSRDHAHK
KVSRNYSPPNFSN
YSPPNFSNESIER
PNFSNESIERRNS
KSFYGRSVDVIRY
DNEDNKSEVDDSK
YKKSTRSMSMIDR
KSTRSMSMIDRDN
VGEHTNSIINEDI
GGDENISLKNYKN
ELYDDISEIKLQE
DDDTYTSERDKSM
KRITRVSEESTTK
TRVSEESTTKVDT
KVDTRESDEDDLM
GNPYYTSDHDEDQ
KEENYFSEDTQQK
LDMLNESLEDTES
EDREENSGNFEKR
LKNEDNSSKELIG
TNKLLNSDAGQDS
SDAGQDSENEFSP
DSENEFSPTKRTR
RGRRMESLTARAS
NIDHDNSSDDNDK
IDHDNSSDDNDKT
DEKQNNSDVVIIG
YNHNIPSNKNYKT
KKFLRRSKSESSI
IEEKDTSSFEHNE
EEKDTSSFEHNEK
PGNTYDSNDEFLS
DDNELESKEHSSI
IHLYQLSDVNQKE
EEKIGESENDYEG
KNKKKKSNSPLDV
SVTTIKSGFHALG
EAFLFNSNYRGQI
LENLVQSEGKEGK
DEKAFPSLHDVTN
KIERTDSNIPDSN
DSNIPDSNENVEN
TKLKRISSNMKNI
KLKRISSNMKNIN
KVEDNISLDHNNN
KLYIQYSNERITN
KTYNTLSDNHFYD
GENNIDSYNKDKK
NFDISNSKEIDGK
VDNNLESENNDQL
NEVDMKSNESLFN
DMKSNESLFNEKK
EKETTVSVNINDS
SKINNNSDVYNDN
DVYNDNSITKDDS
NNRDQNSNEPMNE
NDSENDSKNDKEN
KEFIITSDVDSNE
ITSDVDSNEKSND
VDSNEKSNDEKNN
DYMKRFSSINNGI
YMKRFSSINNGIL
NKNLSNSNNHNNN
NNYINVSNNRNNV
RNANSFSNENKHI
FMNNLDSEDEKAF
DSKEIFSHSEPDE
KEIFSHSEPDEKH
AGYQRLSDNLENR
FKNNIISEGEEES
HEYESESSKHNIP
SFKRHDSFNHPYK
KLGRTNSVIYENK
EKFLQHSSDIIIE
KFLQHSSDIIIEG
NINQINSDNHKEL
LNIELPSEEYKDE
PFKKRGSDLYNNS
STNNNPSPNDNLN
TKNKNNSQYISTN
KFKKMLSESMDES
KKMLSESMDESSM
KNIDDFSNEKNEG
RLRVEHSGENRSF
RYRNDYSPKYKKR
RRYSNESGLSDRD
SNESGLSDRDRSR
LSDRDRSRSRRYS
NKYESHSQSLSDN
YESHSQSLSDNRN
KNKNESSSDVLSK
NKNESSSDVLSKH
SRKRNASSDFKRE
RKRNASSDFKREL
FKRELNSDDDKKS
KKKRSYSASPGSA
KRSYSASPGSAYK
LSESKKSYKSQSA
SKKSYKSQSASVR
KSYKSQSASVRYN
LDNNNTSHQPMKS
SFEKTNSIIDNNM
PPANLKSNIYNDS
SNIYNDSTKADEV
DSKTKGSNNDVAD
HKNNDDSVEDELL
HANVDVSKDDKES
GGGKTTSDVTTTN
TTNKKLSNESIDK
KKLSNESIDKTES
DEKEYASEDGHNK
KKKGSVSSTISKK
KKGSVSSTISKKS
ERPRHGSLGFLPR
NIVPQVSRDALAQ
NDNENISENTEKM
VHTPRHSDDEPEF
KDSPKKSRSGLQE
ITNLVDSDENDKK
VTTRDLSDSSYQK
TRDLSDSSYQKKR
RDLSDSSYQKKRR
DNSSLFSDESTKV
SLFSDESTKVFVN
RFSYHASDEHNEK
KLEKQFSFDSKDS
KQFSFDSKDSDDN
SFDSKDSDDNYVR
LSQQQQSNDENNY
HIMINNSEEESIG
YKTGETSHDNING
LKNENESMNSDGN
ENESMNSDGNNDV
SAIEKNSHIDVVN
NTQGNDSFKNINE
ENNQEDSSKKDxx
NNQEDSSKKDxxx
KEETLRSPKKDAN
DAGVIDSQSVNKL
NYDVNHSDLRNQK
NNINNASQNNQNN
YRNNWNSINEKNL
KDSSNYSPNLSHT
GLLKLSSNMDVTF
RTFDNDSMNDEGK
KPSEINSDIAERK
KSTDNISNIKSKV
NKDLQDSKSDKST
DLQDSKSDKSTSW
DSKSDKSTSWVKW
ETIINESINKNKK
DETDVNSLKSEQE
DVNSLKSEQEKKD
VRDYFKSSNDVNE
RDYFKSSNDVNEE
KKNDVGSVHMDEN
LKKLNVSSNDITK
KKLNVSSNDITKE
MNRKLNSSVEDGN
NRKLNSSVEDGND
LKMGTHSDVNSND
THSDVNSNDKDYK
DKDYKRSSFMSTD
KDYKRSSFMSTDY
KRSSFMSTDYNMK
KKKRKRSISINSN
KRKRSISINSNYP
VTNVHNSNDEGTK
KETKAESVTSEKK
KAESVTSEKKNNH
NDHKDESSVHSFN
DHKDESSVHSFNS
EKVSDYSNEKNNV
DQYESVSQKGKCS
DYKNSISNNNMMN
DIPKRESLFNKNS
KNILPCSDYLTEK
LDLETNSNNNKKG
SKSGLVSNEELNN
DMKGLISEDNNNN
KDDIIGSDAYNKK
CNKNNSSSYKEDV
NNGNVGSTPVVNK
KDILNLSQESLNK
LNLSQESLNKKGM
GKKKANSVVAATS
SKGNSNSSDGSIT
KGNSNSSDGSITY
SNSSDGSITYAKD
KDQGNESVDDEKD
GNINVNSENGSNV
VNSENGSNVEIKE
HSGNTNSNNMVND
NSGVNLSSSSNFR
NKDDNNSNNIVNG
KDDHADSVTTKKD
ENNRGGSSYDYNN
NNRGGSSYDYNNR
KNYDNKSYISDDK
DNKSYISDDKRKH
NSHDRLSYKDNYE
FSNNYNSLRHNKN
LRDDTDSLKKGND
ENIFSHSPQREKY
KTNINNSNVSNAQ
INNSNVSNAQKVL
IVERTKSNGEGLP
VGEWNNSSENENS
GEWNNSSENENSD
SSENENSDNNNND
KDNDNVSDHEHAG
DDDEERSYKHARR
TKNENISPKELNx
PNEEILSNETEEK
RDSLKKSPLQSED
KKSPLQSEDINSN
QSEDINSNDSVYK
REENMMSAEKKKD
LSNKNISVEDLNN
DLNNEESNTQKNL
RDFLDKSLVSNDD
LDKSLVSNDDEID
TFLTLDSNQTIFK
NKTFNISTPVKNM
FSFNTDSEDYNNK
KYLNNSSFSMLRS
LNNSSFSMLRSHS
SMLRSHSYENHFK
KNLNDISDDNKTS
KENLHNSLLFNTK
IKKYAQSDMPSDI
AQSDMPSDIKSGM
VSYSINSYKEETT
HNYQNLSNNEEEK
LSKTNNSSENLRT
NIKNVHSIEDNNE
ISNNNKSISSNNK
KKNANSSFESEHE
ANSSFESEHEDLK
NNTHVNSDEEKKK
IDADKGSNNHMNE
ASEKAISDDNQNK
KSNVESSTVNEDT
FRIRLSSQLLEEK
ENIGDISSSKENT
NIGDISSSKENTD
IGDISSSKENTDI
DLSQKDSLILNEN
YNDDEGSDEGYMK
MSSKKKSTIILSH
KSTIILSHSGKED
TIILSHSGKEDVS
ISKREMSSNDNVN
SKREMSSNDNVNN
DLENNDSKKDEYA
AASTNNSSNLVKS
ASTNNSSNLVKSK
YGDDASSKxxxxx
GTKRFDSELSGDR
RFDSELSGDREVQ
FEQGHKSTDKEEI
ELTKRGSPEGLAK
KALLNISSDNELF
ALLNISSDNELFK
DNQKEYSHDDEMY
KNNMINSEDDIKT
YDDLQKSNENNSE
KSNENNSEEVIHL
LKQEYVSSKEQEE
KQEYVSSKEQEEK
NKNDISSVLKEEN
KENKENSTHKDPD
HKDPDLSLDVNAE
GHKTSFSGTDDEI
PLNHQNSKLLTHS
KHMRTKSLNFVSR
ENAENKSDDILNN
LCNKYYSDEETNS
SMISGISSKIVES
MISGISSKIVESK
NAYSFYSLSEKNN
LTRNIKSAEDENI
EDENILSESIFVN
NALRARSFENTLN
TVKDSLSDYEYSK
KNNKLDSDIESPR
LDSDIESPRFGNT
KKNLLLSNRLNDY
SLNIENSNKTDEM
VKRLEISHNNNNN
NIKKFLSNELNEH
EHNMMKSNMDEEN
IQKNLLSNNNINH
DNISNTSTENFLR
YDELNDSTQTKEL
NMKRSNSLDFKKL
KSSAGGSIIRSDK
KGILINSNEINRK
RSSKGISNNMDRY
NEKINRSFNKRHS
LIKENLSIRNDNN
LFCNKKSYSNNSA
CNKKSYSNNSAYV
KSYSNNSAYVNRG
NLNYLHSDDEVFM
EVFMDNSSDQKKT
TFLKNNSDIIIRE
EQLKGISNENNMK
KATSDLSSIHNKK
ATSDLSSIHNKKI
NMKRINSMNNLQS
SMNNLQSEDLNND
NNNNNNSNVVYNT
NVNNDNSNLPNVN
NNHLNNSNNNDNH
EHVPLSSNMDSNK
GFKKFFSSDDKKK
NVMSNTSSNEINN
VMSNTSSNEINNR
LLQQHGSFEKAKN
KEQIIASNDLNNK
RKNGNDSDIDYGS
RSNSFTSNIDKES
SINNINSDEKMNE
IKENEGSINDINK
GKDIINSDNNKIN
KNDDMISDNNNII
KEDINISEDINKC
NLSNINSEEDKNN
FYKIDQSDENNLD
KLLENFSKEPVNF
KNDSNESYDKNYF
KEEEKESRKSKKS
FEEKSESEKSLDI
KSESEKSLDISKN
ELNNVESDKYKSE
KIKKELSDEADNL
LLKEIESDENSNI
NIGNINSDNSNEE
NINSDNSNEENKK
LLQQIDSDERNEE
RNEEMKSDDKKEK
SKNSESSPMVRPV
EEGDDGSGVRLHN
KKSVSFSSEEEHI
KSVSFSSEEEHIP
LLRDIGSKDFKDE
KEGLNKSGDDNSY
YKQKNLSQEENKN
EQNNDPSNVSNKS
RNLNNSSSFGRTN
NLNNSSSFGRTNI
NRVNLASNETIQN
PIRNMHSLNVNKK
KKQVEVSDNEEAA
NFNPDISDDDYVS
EGKVFLSDISPVK
VFLSDISPVKNAE
SFVKNLSSNIFEK
FVKNLSSNIFEKY
RWAAIDSSSSEEE
WAAIDSSSSEEEE
KEMLSDSLNNSNN
SDSLNNSNNIASK
MSHKKNSEEEGEE
KKNIIHSNNDMYR
KIYKENSEIESDI
ENSEIESDIEANK
IEANKISSDISVT
EANKISSDISVTS
KISSDISVTSKNN
KIKDNDSVIDSDN
NDSVIDSDNHSFN
IDSDNHSFNNLKQ
KDKKLSSYINSSK
ISEDIPSSVIKKL
SEDIPSSVIKKLK
DIDTLNSNGSAYI
TLNSNGSAYIDAN
EQKFNISNEKEMQ
KISDKESIYMNNK
KKNKENSLIHNNE
CEKYEESIQKKYD
KVSTNLSRTSNAR
TNLSRTSNARNRG
DAASSYSMNNKKM
VIYMDDSMNDKVS
TLNNKNSPSRLNY
SNKGNASIDNINK
NIHKINSNVYGND
RNYANNSNEKNVK
LNNENDSMKKEHN
KINSQMSNYEDHD
NKHEINSNNIIEQ
NKEKHDSDDSDKE
KHDSDDSDKENEV
SQKKNESNSYNIR
KKNESNSYNIRRS
IIKKRNSDMIEQR
RYHLNDSNADGKS
TDMHIHSVDKGKY
VNKSHNSTPPGVI
VIVRENSVDDLRV
QQVNVHSQRRLMQ
DTYNFDSTPRQRV
TPRQRVSDEHLNE
EYKNNKSDDEIDN
INVQVGSNHINLK
NEETKLSEIDVTQ
NVINDDSVKNDKN
INQLNNSNLLNEH
IEQDRLSRMQSES
RIKSIDSYKSKYK
IQKSNISTDELDI
ITDIKLSDDDKET
ERSHRKSSIDDDL
RSHRKSSIDDDLT
RGDKGGSQNGDDS
SRRRERSGKPENE
NDDEEASDGGDFT
GVKRSASNKFDDF
LKNNLNSNQIYFP
NLEHYKSSLISAN
LEHYKSSLISANK
SFIKHGSNNSNIN
KHGSNNSNINAHY
LKGKLLSNNEVED
HNLRTNSHGMDYR
YELDIQSESEEMN
LDIQSESEEMNTG
MEEKTSSIDGNMN
NNIKNMSSNENDI
NIKNMSSNENDII
NDQNIPSFEREKN
SNDMDLSKSASSE
YRNHQLSLTDVKI
NWHRTDSYEEEDx
RNNQDISDDENIR
KGLWVYSDREKKL
KKKKIQSDQNSVV
IQSDQNSVVGTNY
MLRDFPSEFSPSE
DFPSEFSPSEKTY
NIFGNKSDNENDE
QFTQNNSYREKYG
ENKSDYSSNEIKN
RKNNIRSNDNIKT
EKKNEHSNNSNEF
NEHSNNSNEFLYN
NNKKKNSSIDDFQ
NKKKNSSIDDFQG
NDHNDNSDNDNRK
PTQEDDSIKSKGR
KKNLSLSDNSLKK
LSLSDNSLKKSDE
LKLSEKSDDEILS
SDDEILSEINQGN
KKKVRRSFEVNAN
GQKGVFSDEEGMK
KIDGNISDNNKID
PNKALLSNNTNEK
NDTVEKSNIIIQE
MRITYDSNDLHTF
ATQENKSFEEKHL
LEDLERSNSDIYS
DLERSNSDIYSES
SNSDIYSESQKFD
SDIYSESQKFDNA
QQITKLSEPAHEE
EPAHEESIYFTYR
ILNDDGSSDGNDT
LNDDGSSDGNDTD
YNKINKSYYHFNK
NKYKFDSEDARNL
RFLSDESSENDKR
FLSDESSENDKRE
TRVWHDSDDDIDV
NEEKFHSDDSNEF
KFHSDDSNEFNYV
LKNNELSSDLDKC
KNNELSSDLDKCE
EKKNQRSDSEENS
KNQRSDSEENSYL
ICKYNKSLFDSDD
NKSLFDSDDDQIK
HDQFINSDNLEEE
YITENDSIFKDTI
NNIGEGSPEGANN
GNNEFNSYEEKDD
KKKLYESDEEEEN
KKLKVISEESHLD
KVISEESHLDNTK
DDELNNSEYYFKT
KKKKNVSDDIETD
VKRYNDSDDSVDE
YNDSDDSVDEKDK
RNKNSVSSVDINK
NKNSVSSVDINKE
ELVVSASKDSTNY
VSASKDSTNYKNY
NKHENISNKGRNE
NKGRNESSIIKSK
NNKDMNSINDNNN
KQRTDESVKPIEF
YDEEDYSDEDINN
EFLRSSSNDLVRN
NIKNDNSTTNDKI
LSRNENSIHNISE
NSIHNISENSYQH
HNISENSYQHDKD
LKKEIESNYMHLR
VNNKIYSAENYVN
STLENNSLEKKII
KYYHNNSIVGDQE
VGDQENSVYTSKK
KNITIGSLADTEK
ADTEKRSIKIKNI
MRDGYISNDEKGK
KGEKRNSLSNDNS
EKRNSLSNDNSLD
SLSNDNSLDDDPN
KNRNDMSNDEMLT
INEEIKSPSKNKC
EEIKSPSKNKCTF
SIIDSNSSVRKDK
IIDSNSSVRKDKN
NDAFFLSNEIHNN
QKKRMFSNEENMN
KYTQLKSHSPLFG
TQLKSHSPLFGTK
RMPISKSGDDVNL
NNVVGESNNSLFQ
VGESNNSLFQDRK
IIKGGISSGADEQ
IKGGISSGADEQY
ITYTGASARIAHE
PKASTSSLQQQVH
NDTLHISNEHSFE
HISNEHSFEENIK
FTDNDESKKKIKT
ELSKQLSNQFNNQ
LHEIDKSSENQEV
HEIDKSSENQEVE
KDQENESNPLLRE
NNDNIQSDLLDND
VTGEDDSLLNQKG
KYTLNTSEDALSN
INMNNLSRRESKE
NLSRRESKERINN
IDGNNKSTDRIKI
HLQDEESEQRDMN
NVDEVLSNDNTKN
HISKKSSNDEFSS
TYNNYNSDDVEKY
TLNSNKSLNSEGY
SNKSLNSEGYIKD
YIKDTNSDKIDEE
LIHEFESNNDEKI
KKKDERSENINYD
ENINYDSDEELKK
QNDPKDSELEKNS
SELEKNSDNNNNN
QIIEFDSDKKKKK
KDHLINSNSISEK
HLINSNSISEKHR
INSNSISEKHRTE
NDDEDKSDEERKD
LKDIKLSDTERRK
DIIKMKSINNNDN
NIEEDESNDENQI
GFETNVSDNEESD
VSDNEESDQKDNV
NLDDNYSKRNSEQ
GSINQNSPNKNNS
KNDYIFSTDEKYN
FKNLNQSPRTEEK
FEEDNFSQDNELS
SQDNELSDISSKD
KEEDHYSQQSKEM
DHYSQQSKEMEHM
EHMDKDSHVDFIP
EQIEYISESGDMQ
IEYISESGDMQPE
EDDNYVSEREEIK
DNDNSKSVSGMGE
MGEREVSNEENRE
LNIEDTSEEQKET
DKIESGSVRDKKN
LLFGDDSADEKKN
KKNVYKSKDHLVI
DHLVIPSNDLINY
KLSSFTSSTLGKK
LSSFTSSTLGKKK
QIAVDMSDKISNQ
TISDNRSDNMSDY
NRSDNMSDYVQKE
IDNLQQSMDTLKN
MNTNNRSIDERNN
LIKDKTSMDSISL
DKTSMDSISLNKK
TNDNNMSSEEIEH
NDNNMSSEEIEHN
NIMIDESHFSGKE
IKNASQSSLHSNI
KNASQSSLHSNII
LKRKVSSFSDYNK
RKVSSFSDYNKES
LVNRTNSLNIKRV
GDNIISSNFTDPL
SKSNRPSVEELRL
KPANEDSDDDSWS
EDSDDDSWSKEDK
GLDTFYSLPNSAD
FYSLPNSADSKIF
LPNSADSKIFVDD
GEKNNNSQNELSN
IYGDQFSINKNSY
NSYISNSNNNDNK
RKSVLQSNEHYKK
RRDLNNSFSSYNK
DLNNSFSSYNKLK
LNNSFSSYNKLKF
DTHIVKSLRESEE
VKSLRESEELLNE
NDEIMNSFNKTLN
LEDIINSHDVTLN
ILQDEESRSNIDE
QDEESRSNIDEEK
IINDQDSQLKKQR
NYFVKNSPNHEDF
FNKKDYSNESEGE
KDYSNESEGEVND
EREKRKSVENFLN
SCRNINSFEKSID
INSFEKSIDDEGD
QLNDDISAKNFNK
RRKNNESQLDNVS
SQLDNVSIKSKNK
DNVSIKSKNKKKK
PVEEHTSNEVEKN
ENNDEESDNMNMM
VNFNEESDDEELK
SNGILLSDHNNNN
DDENIPSELNDKD
SVRRNSSRYSIDY
RNAQKGSVDDLEA
DDHDNDSDRKTSN
NETVLNSSGEKKT
ETVLNSSGEKKTT
DIDDKISSGDADK
DKDVNDSIHEAND
INIRNTSNVSEVV
RNTSNVSEVVKES
SEVVKESEEKNEL
DNNKYNSNNVIHT
YRNNNISHGDIIN
ESSKLYSDEEIIK
NDKNVNSDINTSI
NSDINTSIEKRIK
YKENNDSSIQSIR
SIQSIRSNSKSIE
QSIRSNSKSIEKN
SDVDNVSEPESYD
NVSEPESYDKDIN
NINDEKSIDEINK
HNADIISNDKAVL
YIDVNKSEEENDE
EGFLIRSFKRIKH
DDSYDHSSINENK
DSYDHSSINENKN
DDFIDDSEISLRK
IDDSEISLRKKKG
NYADNLSDTRENE
GMDDDDSDYEMDE
INYDNYSDKSGKS
GNFKRNSNNFGKG
NKYNRPSEEDELY
FMKNEESFNTFRV
DEKNNLSNNDPID
DILLKDSDDDEKN
IRHRRNSDNSYEE
RKKSTESSTVDEK
KKSTESSTVDEKG
RRSKSKSLDDSNG
SKSLDDSNGGIEN
ENFHENSSTEKII
NFHENSSTEKIIF
IITSFNSNEKKDQ
SKDINESDEEYIK
ERNVAGSFSRFFS
IKTNEDSSLYKHY
KTNEDSSLYKHYK
EEVEEKSLEGSLK
EKSLEGSLKEENV
VFEDYKSYISDSV
DYKSYISDSVENK
KSYISDSVENKSI
DEEDNKSDKYRND
HYNKKDSDSNMFM
YINEEDSPTKILS
DREDAASLNVDYN
TFIEKVSSSERNI
FIEKVSSSERNIE
SEYRIKSIESNLT
RIKSIESNLTKDY
xxMETKSNVESPN
TKSNVESPNISEP
VESPNISEPKESK
ELYHINSSLKENL
TYQKQHSQEIKEN
NENAEKSDSSDLK
NAEKSDSSDLKKK
AEKSDSSDLKKKK
SFLKMFSSENDEL
FLKMFSSENDELY
TNNIVHSPSSDKI
KTIKEDSPNTRFN
NTRFNESIKKINR
NNKREISDDDDDN
LQGSEQSIEASES
KNEQHESNSIIDQ
KDMGNPSNNQHAM
HDNLLNSNDQGQK
RGSHNKSNNSNYM
HNKSNNSNYMKGM
DDHHVISNEVNKT
KKEQNNSNDILSK
MRLGFYSNEESDS
FYSNEESDSHDIK
SNEESDSHDIKCL
xxMEKISPEILAA
NNQLNNSMENHNI
NFERIPSRNNVST
NLFTNDSLKTNMN
KNNSVYSSINKMN
NNSVYSSINKMNN
KRKYSTSNFRNYT
SDINFYSNKIKNL
KLNIDTSASADEN
NIDTSASADENYK
RIHNNISDEEHIK
[truncated: 1,124 more rows]

## Sheet: reverse_pease
DILPEGSGKKNKK
KKSSVGSGTGKNT
EKNLSNSYLSLAY
KSLDVSSLRKKRY
SKSLDVSSLRKKR
IVDADSSIDDKPI
KIVDADSSIDDKP
DKKAEESDDIDLG
GEEEEESATIEKE
HHLREASEALEEL
INTDYNSNSKRSF
TDYNSNSKRSFNN
GDLGQTSKEEDTC
KEEGWFSAEPDLM
HRLEDASIYGDGD
LMSNLFSKSNKTR
RSENLMSNLFSKS
SQNLYRSENLMSN
FQSGANSQNLYRS
GYKIFQSGANSQN
LNRIGESNENNED
YKDTIKSGGFLQC
NNYEDYSINVNAW
NKENDVSKIGDEN
SDEKLPSNSKLTD
NNYSNPSDEKLPS
ESRPTASIENNEF
KKMKRESRPTASI
TSSNVASENKAFA
GDFTSNSKIFGHK
NLGDFTSNSKIFG
VLASDGSKIAKPN
ELSVLASDGSKIA
EEVKVISNNDDNK
GDEVNNSNNLVEN
KQKESDSEVKQEE
KGRPQISLNDDNK
MDSQVSSETFKRG
KMDSQVSSETFKR
LVVEHVSKKDMMA
RDIEDQSLRGKDN
YKEDGSSDGEMYI
AYKEDGSSDGEMY
YNEEDESNETQPE
EEETEDSDDQDIK
KNQDVDSLDDEEE
FKYVDNSNPYKNN
DNMTNNSDINKKN
KGDKLKSIQHAPI
SDKEDDSDASDAE
EDDPTDSDKEDDS
EDEDNDSDQDNGH
EERRKDSLNFQKI
ISNNNDSVADHTK
NVSSNISNNNDSV
RKKNVSSNISNNN
TYDDLSSSPKKDI
HTYDDLSSSPKKD
NNNDDNSDIEKHT
KEYFSLSNIKWYQ
MYKEYFSLSNIKW
DKEDNMSTVSGFT
SDLDINSLNINKI
YRSNDISDLDINS
DHYDHDSNHNEED
VNDYNNSKKKRNE
KNNGMNSNVVNDY
RLMNNNSKVDGPK
YANNEESNKKRLM
RNLMKNSQMITTD
NMKNQNSGMIDEH
HEDYDVSGQYKLN
DNETSMSIDHEDY
YKDNETSMSIDHE
GSVVDNSDIFYKE
LMIEKDSTLYYYY
KDEYTLSNFNKMK
NKLEESSVYKKNL
ENKLEESSVYKKN
QPYFHVSRKREDV
KNVLEQSEQTDLA
ENHIDVSRNRKKE
YNTIDNSDFEKNL
NEYGEDSNLQKYK
VKQDFSSYRKLKD
DVKQDFSSYRKLK
GSELNMSENNIEG
RYEEEGSELNMSE
KNNFSSSVDDYLY
EEEDEYSFDDNQS
NQKFENSYQEIDK
TSYGPDSKNEERT
KNSIESSANDIHE
EKNSIESSANDIH
LCNEKNSIESSAN
KKKKDDSMYDNIS
GRLSEISDYRKKK
KDSGRLSEISDYR
DNKIKDSGRLSEI
EYSSKRSLNLTDE
NNYEYSSKRSLNL
KNNYEYSSKRSLN
xxxSYPSRQTGAA
EKDILSSRDRNHL
KEKDILSSRDRNH
NNLTHESNTYTLN
SYENNFSLRGKNN
REGPSPSKDAFPD
YTREGPSPSKDAF
KESIEVSRSLNKD
LCKDNNSNINNNS
MHNINNSYNNKNS
SVNKGLSNNNVLA
DEQDNLSYDNIND
IEHFDVSENQFKN
INGNPNSVRPINE
SKNNSESQDEDLK
NRSTNNSNLDNID
YLHSTLSKSRELM
YRKNSLSREISTK
EDYRKNSLSREIS
RSVTISSNRKNRD
DRSVTISSNRKNR
xxxxxxSEIIVHT
TQINDESVLQNDN
xxxxKSSPLSIMH
DKEHENSQIEELD
KGLNDGSEHSPGQ
NQREESSNLAVNE
NDDSHNSNNDYNG
NKNNDDSHNSNND
KQLKEPSPVIQDE
RLEISLSKMQADN
xNRLEISLSKMQA
EKYNYISNRKLLG
SFLEDSSKSSKNR
DDYHSVSLNNNDY
VTELSPSYQNREP
RQVTELSPSYQNR
GRFNELSYEEENV
IYENDGSFHSRSK
GDDDEQSKNDGDN
GYDDEQSKNDGDN
SRNDRLSLTSVNN
KSNSENSVNDKED
DDCKSNSENSVND
NEKTIESDSFYKR
RIKISNSEGLYGN
VKRIKISNSEGLY
KNIENDSELFKQL
KGKNNQSFHLTNK
KTNIDSSINNKVK
NKTNIDSSINNKV
KNGFLASTNSDGG
STPSKPSQTPSFK
HAQQIPSFMNADQ
DYASHSSVQTRLS
LDYASHSSVQTRL
CKLDYASHSSVQT
KYKIDVSDDDDDD
KQEDLNSKLSKFP
NNIIENSMNKKEE
IELEDDSNSTREI
KSCRSNSDTYLTY
INTAEKSEPLANV
DPAVEGSRELEKN
KLSEHSSLVNLLD
EENEDDSYKLEDQ
TSATSPSRKTTSA
TSTSATSPSRKTT
RLSTSTSATSPSR
TSASRLSTSTSAT
TSATSASRLSTST
RLTSATSATSASR
SASRLTSATSATS
SASRTTSAASASR
RITSGTSPLRTTS
SPFRITSGTSPLR
LRSSGTSPFRITS
YDELRSSGTSPFR
EYDELRSSGTSPF
ETIDVNSGEKEYD
KNNDDVSEAEKEE
MSGSKDSFNNEDH
NLVMSGSKDSFNN
KENLVMSGSKDSF
SKNDIDSFDMKID
NQQNERSEQLDLL
IEREIDSFREHQY
SNIEKDSQSNLKK
VEKDNQSNIEKDS
ENDSKESKNEVSK
AISENDSKESKNE
SADSAISENDSKE
SFLKNPSNYDNMS
VHDSDDSFKFNKL
KEDVHDSDDSFKF
RNDDADSHKSHKR
SDNEVTSDIEYTE
KLSGDHSDNEVTS
GSHKSRSDFTEDN
GDINNKSEINNMN
RDNTLNSNNSNRQ
YLNSINSNRNKDH
NRKYLNSINSNRN
DGENKGSQLHEYK
TSSIKKSKQYEYK
IGLYTSSIKKSKQ
DIGLYTSSIKKSK
QEFEKFSIDDTDK
KTQYFYSDDANVY
YILGLDSKFKHYQ
YENNENSYDVSYY
SYLRSNSSLYKNN
NKSYLRSNSSLYK
INSLNSSVKKKIF
KINSLNSSVKKKI
DYEEDESDHVRKE
NIRSDESYRKEKK
KHNNIRSDESYRK
NINDDNSHTYNER
DNPYDESNNDTDN
NRNKNFSNMHLNN
PEYNEESPEWKQE
LTECKESAPEYNE
DAKSGISMYDHEQ
SSFDAKSGISMYD
DDVNNGSDDSMID
VNNIKPSTQEDIN
INKEADSHINKEY
INKDDDSHINKEA
YNKEDDSHINKDD
EVEGNDSEIDSTN
NDLTDESKIVDKN
KLNERDSYDTVSE
EDEEKDSLLKESL
SHRLEVSSLKKMN
KQLEELSINDDND
TDDNNISNKDNIY
KHKNYDSLEDYIK
xxxxxxSHFQINN
HNEESFSEGGRFQ
GIHNEESFSEGGR
SNDDGQSHKDHEL
KYNKGLSNDDGQS
QNIDNDSLNIINM
QKEEDLSNNTKLI
EYLDGDSNYKKFL
NKNDEDSATYNYK
DSNNLESNNDNNK
KSSYYDSNNLESN
AMISQISEREKDY
KRQAMISQISERE
DEGQSDSNYLKTS
NADEGQSDSNYLK
ENDEKGSGGDNDE
DANIDRSHLEPSW
EGDQEDSIVNKAS
LFSSRPSIIAPDN
EDTLSDSEDLEWF
KEEWEESKGDFLE
GHIDENSHIDKNG
GHIDENSHIDENG
NSQINESSKNKGK
IMSVNNSQINESS
KCKSIMSVNNSQI
NKNSDISKDKKVT
HLINKNSDISKDK
xxESQESITLKKE
xxxxxESQESITL
NNKEELSHKNLII
ITNTDDSITNMNK
CASKKISEDVSNR
IITNENSKMEKLP
LIKSGRSIITNEN
KDELIKSGRSIIT
NGNKEGSHDGPIT
KKVDEMSVIKSPN
KYEEDSSPRNNII
EKYEEDSSPRNNI
DLVGELSVFDNKE
SAINSFSKNLNHT
MDSAINSFSKNLN
DKNYMDSAINSFS
KKKIDNSNNLMDD
KNTESLSNNFIDN
ASKNTESLSNNFI
NMSHNISNNRETT
EVNNNVSAETNKR
xxxxxxSNTIDLY
EDNGETSKDDIFE
NTSESFSKIILHN
RTNTSESFSKIIL
SGRTNTSESFSKI
KNEMSSSFTSKRE
KKKLSSSSFTKLL
SKKKLSSSSFTKL
LSKKKLSSSSFTK
KSSPRPSTVNKKK
VNKELASLTDDDK
KDWENSSINKKSS
MKDWENSSINKKS
EISQYDSHININK
KKNGKNSIGVNEK
DIETQSSFKRYTN
EDIETQSSFKRYT
SANKGISLFDRSI
NKIGSSSSSANKG
NNKIGSSSSSANK
ISDIEFSVSETNG
IYEKNISDIEFSV
FAKEVDSEDMEEL
SESTVNSNESNEY
PDESNESAGDNVN
LKKPDESNESAGD
KENVEESVIEQEI
RRHVLGSTNKEED
NMKLNNSNNMKNI
KDKLESSADQENL
DNKSEASPVDTNK
IDQDNKSEASPVD
LTEYGFSSENKLD
ERVISPSTDFKLK
FKERVISPSTDFK
SMKRDYSSRYRFR
DSYDDNSHNYKSK
ESNFSISRSVHEK
DKESNFSISRSVH
KADDKESNFSISR
NSNDRESTNDNKK
SGKWDNSNDREST
RFFQFSSDRRGFL
RRFFQFSSDRRGF
RNNQIFSDNILQD
CEKDSVSDLIIKR
DSCEKDSVSDLII
NRNYDYSGKRDFS
NYNREYSGKEDYG
DGNISFSEKKENN
KKKENNSFISIKR
PNNVDDSNNIDGP
NDRNNISTMNKFN
NDFSNKSDSQKLY
DWYNDFSNKSDSQ
SKNDDDSKNDDGN
FFNGDDSKNDDDS
HKNVGISRTNNTL
IESNSFSHKNVGI
EFIESNSFSHKNV
IREFIESNSFSHK
KNTEEDSEYNHYN
KEKSNDSEDDQDN
DFEKEKSNDSEDD
KSDTLNSENMNDK
ECKISPSDITSKN
KIDERTSQDEQDK
KANDDLSQQNKLI
NRAEDNSVPHSIK
KGDDYPSMNEKNS
DKLEIDSMDDQDR
EEEDTDSDANKSA
VKKNDDSNNENLN
EENEESSINIVDQ
REENEESSINIVD
NEKLNNSLFSSDN
NEISKQSLANDKF
KNDNEISKQSLAN
KKVDHFSNYVKYY
KNKDDDSVNEINN
LSNNSPSMNQKNN
NNDNNNSVNNTKF
VDKENGSIYDNDN
HKRENDSDIISNN
DNTENSSIIGKLE
TDNTENSSIIGKL
NRNPTVSQENSQI
NKNNDDSDDNINK
NNSLNNSGARLYG
NRNSTPSNLGVST
MNNIENSNYSASL
IKSSKASLPQDSL
ELIQSDSFYNTII
NTEERASHIIKSS
KMDITNSSSSRNN
NYINNNSYNKKKM
SDNINNSGMKSGY
NRLYIHSGNKQLN
MNGSTNSINQQKI
NKKEEISINSNKR
KMKGGDSVNSNNN
QDIKNLSNNLNAS
RMPTDLSNERKMK
KDDYDQSGQYSKS
STGKHVSYQQSSS
xxxxAQSDLMEHQ
EDDYNDSNNDKSN
GKRLPNSLLGKRK
SNIDDSSDEKNDK
RSNIDDSSDEKND
SYCRTPSNMQNEV
DGEEDDSKTDELE
GEDDEDSKYAFRK
DSLENDSVRVMxx
DVLEKDSLENDSV
GNDSDESLFDVLE
NEDGNDSDESLFD
DQHISQSSFLNKF
NVDQHISQSSFLN
QLNNEDSLTKIFN
EGNEKVSSNDLEK
YNELSPSINDKYI
DKYNELSPSINDK
IISKNDSNTIIQN
TVDDDESETSTKR
KNDDEDSLNHANE
SDNEEDSNVHLNE
YDKHYYSDNEEDS
NLSVDSSYHRRKY
DNLSVDSSYHRRK
LDEDNLSVDSSYH
NQENNVSDNEKKI
EKESNDSHIVDNE
KLKEKESNDSHIV
SDTINKSNILSSI
VSSQNNSGNKMMM
EKEDALSITQNEK
KYISISSFRKEKE
SKYISISSFRKEK
DKSKYISISSFRK
PFGSDKSKYISIS
RISPFGSDKSKYI
TKAIRISPFGSDK
VCKKELSHNHIGD
RRIEDDSLHSGIK
VCNKLNSQINNED
INEKQPSLSTEKD
EVEEEDSKEETSE
PLRRSLSVIERDL
NIISKDSSYKINE
KTVNIISKDSSYK
NSTDLTSDDDEKF
ELMVNNSTDLTSD
KKMNDSSMIDKNN
KKKMNDSSMIDKN
LMSESFSENDKLE
IDEKNMSIQDFPE
KSKKSNSLDDDTN
ENKSKKSNSLDDD
ADNEEDSTIQSEL
KKKNENSIDLKVN
MEESKLSKLVDMY
SADMEESKLSKLV
NNTTNVSADMEES
KFKSLNSLLSDKQ
ENFKFKSLNSLLS
EISEEESNKNTPE
xKDNEISEEESNK
DSDDDESLFSLKF
ENKNIDSDDDESL
GLMDNDSKNGDGD
EDIKDLSANKSDD
DAEEVDSDLDDVN
FRKAVESFRENVE
IENNPNSKRRNRL
QGYTRLSIENNPN
ELRDDNSNIINDE
DERESSSDFLVKM
DDERESSSDFLVK
EDDERESSSDFLV
MDEPRDSDEDFHD
NGHENISNMDEPR
PPKLNFSFTNSNN
TVNKDNSPPKLNF
NNKDEDSKNVINK
QENGANSGITNNK
QLQNDVSQFLGKQ
LNSMRDSLKEFHE
SKNAFESLIDDKH
NASINPSLYINRD
INMENASINPSLY
NENEDSSMNVNKY
MNENEDSSMNVNK
DRLNVLSIKKQIK
TQTVDNSLINRMN
EHNQHNSEYNKYN
DGKNNTSNYNSNI
NKYMDNSLLIRKD
KDGSLSSEDYNNR
NKDGSLSSEDYNN
QYNKDGSLSSEDY
QDLKLSSKYFELG
GEDNEQSIEMNGA
ISKNDDSNDQPLI
PDNIHPSVNGYKE
INNDFPSEDYTFK
EQIQINSLLETDE
STNVVNSMNDDKK
LMDENNSSERGTS
HVDTNDSGEKKFS
ENKENSSLIKYYF
IENKENSSLIKYY
DSINHVSNSEKLS
NPNEEDSINHVSN
NNEEDSSHYEERI
KNNEEDSSHYEER
QIENINSSLSNIK
NDNDNDSGWGFEN
REDFDSSNNGKHK
EREDFDSSNNGKH
YQFLDNSVNHKDN
NQFNENSRQDKET
KELTDNSILEKEL
DDSLYESENQDKR
HQDSDDSLYESEN
LVHHQDSDDSLYE
DKQIISSDEYQER
DDKQIISSDEYQE
SNDPNISKQNILT
DGSDYDSLKDKNI
YDYDDGSDYDSLK
KIYRNNSLIGHDE
IQVSNDSYYSVDM
KEKIQVSNDSYYS
GEYKLQSINEKSV
SGTARESNIQIND
DSINISSRKGSEL
SLSNRDSINISSR
NDRLLVSVTKVLG
KASSTPSSGGDRA
RPTGDASHIYKVN
GTQIEQSGAKKNK
INHEEVSKKDQVS
KNDEGLSKEDHEE
SEDDKVSKNDEGL
RLKEAESEDDKVS
FSKYNKSLRNPED
LSRNVPSNDKNNN
KIMNELSRNVPSN
SVDKSDSHIVNQI
YTINDNSRLSLAN
NEDDLDSHYNKVS
KKEDEDSTAMIKE
SSLSNSSSGEVMG
KSSLSNSSSGEVM
EVTNDMSEEYITR
NEVSNESRDRKMx
PDTNEVSNESRDR
IENDLDSRNHTVA
ENSSHESLPLGNR
INNENSSHESLPL
TINNENSSHESLP
NNKIDYSSLERIQ
ENKDNSSLHNNTI
KENKDNSSLHNNT
RSEEFSSNEEEVN
NRSEEFSSNEEEV
QIFNSTSNSSGRN
NRHLDVSNKNHFN
RSNRRLSDNRILQ
NSTMQISRMNASV
SNRRNNSTMQISR
LFEHNISGPYRNY
RNNNNNSFYLNRI
IMNKNDSVYPLFN
GEKHSVSYDRRLI
ELKYEYSRYSQTK
NDVTDTSRKECPK
EKINHNSLVELNK
EQEQEHSDVNGGQ
DKHIIFSSLDRIE
SNRREFSNIDNNI
VKNMYFSNRREFS
KRELENSNMNDLP
EEDFNGSNHSALD
NYENESSVEEDSL
KNYENESSVEEDS
ISQDRDSLDFFDD
SEDLTSSKNKYIY
IYNNELSNSHKLN
NNSSNNSNNRKKY
MNYEGISKMSNSH
KSNNDISNMYKMS
NKMNENSNYSSII
SFNSESSLLDVWR
HSFNSESSLLDVW
NINMDDSDIDQEH
IDSDNDSNENMLT
YKIAIDSDNDSNE
TIDMGDSSLTLLA
NFFFKNSGAEAMT
YNTRNMSEANQIF
DDNNNISFYSDER
RYPGSQSPNRTPN
TSLNGLSYNRGAP
SPQGGLSYHRSST
FSRGSSSPQGGLS
SFSRGSSSPQGGL
IDEDIESADNEKQ
CKDDDDSQYTLFN
DTNKNFSAINDNM
SSRDNPSIMNKSS
NQKIKNSDEVYNS
EENEVSSAMKSNE
KEENEVSSAMKSN
YIEDESSYDTKKE
AYIEDESSYDTKK
TIINNSSKEKRLN
NQEDESSYIDKEE
NNQEDESSYIDKE
IADSHDSNIADKD
DISIADSHDSNIA
EILNDISIADSHD
TKVDNYSDIKQSQ
YPINEQSDNNYII
VITTVNSERKQLC
ESISNESKTLDRN
KEYESISNESKTL
KGKEYESISNESK
NRVVHFSEDTKLT
LYKEKDSEMENEQ
RILKKPSNVEFNK
KESEDTSYGSNDE
EIENLYSGRRDYM
MLNNNSSGLEKID
YMLNNNSSGLEKI
KNTQDISINRERY
NLIDKDSMNNRKY
NDDSIDSGKRKKN
SEDNDDSIDSGKR
DKFKEISEDNDDS
EKQKRDSAYSNDL
FNYNNLSNRRENR
EGEEEESATIEKE
HGEDDESEDGDYI
SNQSIDSLHNNNK
DEKSNQSIDSLHN
KNSDEKSNQSIDS
LETKNPSNTENNK
SGGGLRSGNGEQV
KKEEYSSLNKNKR
LKKEEYSSLNKNK
NDHMDVSKLLHIK
DNEKIVSENLENK
KKKSVDSENLHAN
DVDKKKSVDSENL
NINDKSSINEMGY
TNMKEISDHLELT
TNNREFSNEFTNM
KNFNHFSKKKKNL
NNDDDESYTDKEV
DHVVNNSKNNDDD
DWNKEKSVNDHVV
NGTGELSHTKEKN
KDYYKISIDERYS
EDKENNSFEHMDV
KENEDSSEDKENN
SSFLNISERRPSI
TKFSDNSEPISIK
SVDRSFSVTSSKP
PQSVDRSFSVTSS
DKQLPQSVDRSFS
YMFLNESTNKNKI
FNESAVSEISKSG
WEEFNESAVSEIS
VYEKVVSENVISE
ELDKEYSNMETDI
CKNKNVSINNNII
EDIIIDSNINKYR
RKIDNDSNNPDDI
KIKYESSRDRKRK
RREISISRSRRRK
KIRREISISRSRR
KSDSEESDEDEIN
RRWKSDSEESDED
DNIDDDSMENGNM
MNEDIGSKAINYY
YNDFLNSNIMNED
ENTKDMSGLKKIN
HDVSEQSLRIKKS
FKNHDVSEQSLRI
KYETVDSNDKENV
NINSRSSKRSKDV
VNINSRSSKRSKD
PQRVDRSIDEDMK
SAVEDVSEGRGLP
DRAIGDSAVEDVS
QTNNLVSNNHKDY
EYEKNYSINDKNK
EDYSNESHMTTID
KNFEDYSNESHMT
KNDEEDSPALYNI
SVINSNSINRKTL
NRISGQSEFVYVN
EKIKDSSRFDTII
LRDSLNSTVDNDK
DDKLRDSLNSTVD
KYNTNSSFDQSNL
INKFEESTMEKLV
NKLSLLSDRKNKL
NRLNKLSLLSDRK
MNLKDNSYLEYKQ
KDNYNISDDLLYK
RRSNNLSDDNGYN
DKLPSVSNSIKLI
NMDKLPSVSNSIK
RHSFQVSKKRASM
SNNSDSSIKTFQT
ESNNSDSSIKTFQ
KFESNNSDSSIKT
KIKLPSSINFNDN
HNKYLPSNNNIKM
KDDHHDSQIHEQE
EENNGNSKDDHHD
SVDNNHSDDNPDN
NVFGNESNKRREK
LAETDNSHLKKEK
KGYYSESKLNKKE
YEKGYYSESKLNK
KMIDEKSYSNLYE
RNHVDNSNYVYRD
KDQSQLSVAFHDK
KDNKDQSQLSVAF
NKEKNISNHNFQL
EKNKEISQNQLKE
KKEEEGSTNDYGL
NQEKSFSEDRLLL
ENNNTDSDILSNT
MKNSSISISSSTN
TDMKNSSISISSS
NEENEESEEKKEH
NSNSLISSEQNKI
QEDNSNSLISSEQ
DDQEDNSNSLISS
SKNFDPSENKLIG
KTVNESSGLEKTE
VKTVNESSGLEKT
SKLNELSKIKKKK
NMDNNNSNGKKSN
KKDVESSDSLSNQ
KKKDVESSDSLSN
EEKKILSHNENNK
NSFLKNSIIDHIM
KMGDHISMEKEVK
QRIGQSSFSRVNK
ADALEKSAIAATI
KYNINHSNNSYNK
NKKNYDSINADNN
NSEKPVSLNEGEK
KIFHSVSNDEDNI
DSMDYNSKTVSNI
EYNDGDSMDYNSK
KFADDGSNLNENN
NIDREISQVNRKN
DDNREYSTSVKKR
NNDNNDSIDNNYK
QKEENESNNDNND
KMKENNSENREFT
NMVIYDSGENDGN
RKISEESNSFYRK
RLSRKISEESNSF
DANSYDSDDNKKI
TFTDANSYDSDDN
NTTSESSELMSKD
INTTSESSELMSK
RHIYPVSNNRNLR
EDLSENSENIEQK
DIREDLSENSENI
MSNKDYSNENYDY
DHNTIDSEKNNIQ
DHKENESFMNFKD
DQEEKPSDHKENE
LKNYEDSKIINEE
KKMNLLSEDDENI
SKKETISEYYKYS
KIGVSNSDNKTLS
SSKIGVSNSDNKT
HDGIENSTMNNTN
NFKKNKSHSEQLI
KKSHTLSLTKNEN
INDEKKSHTLSLT
VDSNEYSDNSAKR
VAGNVDSNEYSDN
xxxRSISYTNYRM
xxxxxRSISYTNY
EEDDSGSGNDYNE
KKEEDDSGSGNDY
NTESKDSNKNKNK
EEDNTESKDSNKN
YTELDDSGDNIYK
SKNYQFSNTDYSN
ISKLPNSYTCHPY
CSYKKISKLPNSY
NNNIQESDNSTNK
SEKINVSNEDDQK
LENQENSKNLENL
EKNVENSENLENQ
SIDSNESYATSKE
KNNSIDSNESYAT
YDEKNNSIDSNES
IFQSDYSRNKNKS
KTDIFQSDYSRNK
IKEDEESIINYEE
EEEEDDSEHPNKE
NNYSSNSIDKTKN
SRNNYSSNSIDKT
NSRNNYSSNSIDK
VYNIDNSNHRAMS
KNQNKLSGDKVDE
YDSMNESEDLNEK
PAKQAPSLQGWAE
NNQIDNSPDNRSM
DKYENSSVEAHLF
ADKYENSSVEAHL
FKDNGLSSIIQNK
MFDDSGSGNRSHD
RKMFDDSGSGNRS
NNTKDYSDNDVIN
MIKDQLSDRGMLN
RKKEEESLADHKP
KENSLISDDDKSM
EKLKENSLISDDD
EIENNFSLDKKLI
IENDNISEDDDVD
GRRFPRSNVIEEP
EEEDEASQQENKK
EKEIEVSIAKKMK
SEVNKPSGDNQEN
RDNSNDSHDYEND
FNKRDNSNDSHDY
VDYYSISDEGIKK
xxxSIDSEIHEKS
xxxxxxSIDSEIH
xxxxxxSKEADEE
KEENDDSKGINNV
KIMDTPSYNRKGI
TKNEYNSIEDENQ
LNENKTSGEISRK
RDEEAYSPHKGKR
HDDNIKSDKHKYS
DKEHDLSRDRHNV
YRSESFSKSHNRR
YDYRSESFSKSHN
NTYSDKSISVSNR
KKNNTYSDKSISV
THNIRNSLVNTHN
KLEGDNSDDLTKK
DNKINNSEYLINE
KNMEEESISSITG
RNVDSESDDMFIA
DGASKLSELEEVN
NNTDGASKLSELE
KGDLKDSFTDHQK
KKKSNTSLLIGGT
KKGELSSLYIINK
KKKGELSSLYIIN
NNDFEVSKVGKSY
RNLSSSSSLLVNK
FTHKNNSQENLIN
RERDNSSEKNYLS
LRERDNSSEKNYL
KDSFTHSTNFARS
DRPLNNSSYLSEK
NYNDDDSNEKNEK
NNEKKNSLEDLTD
HIDLLDSNNKYEE
KLFNIKSTFSAFK
SKIEDESENKESI
NLLSHMSKIEDES
KDDNLLSHMSKIE
TNDVEDSLDNKED
EYEDDRSRKVNGN
QEETEDSRRPISN
SKNKNISDVHAVK
NRTLNLSNNMNKE
KIKEDESLEYLEE
TVDSNFSLSKPFT
KANTVDSNFSLSK
NTGSSNSVIRNDV
GRKFSLSHNMKQN
KNIIDESKTSFKK
NEGGLTSGKTTNN
TSDNNLSAFEIDS
DVEDMDSETLDTN
DVVGDDSITKEDK
KKSVDYSDVVGDD
FSDFGLSGKRLNP
KEREKNSYNSWYS
DYVDNDSEKIDSE
RSIVNLSRYRNHI
DISIKRSIVNLSR
IERDDNSIDVPIK
NYLADVSITKINE
NVYSEHSRARRLE
KEKNVYSEHSRAR
VNIKNYSINHGVN
LHIKNNSPININI
ICNRDGSQTLWEE
AKIEDESVNEPLT
PEDNNSSVLDNGK
NPEDNNSSVLDNG
KHDISFSNFIDDD
EKKHDISFSNFID
ESEDDDSFIKKKR
SLFSEESEDDDSF
KYSSLFSEESEDD
QSHIDNSTIDNKN
ENDDKQSHIDNST
DRPPTISIKRMKS
SYYPSPSRNNQIN
YKSYYPSPSRNNQ
YNESSLSKSYNKK
MRYNESSLSKSYN
KMRYNESSLSKSY
SQSRNTSIENINE
KEKKSQSRNTSIE
KMEEDESTINRYK
DNEVDSSYKDVLI
KDNEVDSSYKDVL
EISDNVSSALDNK
KNENEISDNVSSA
DYTDFDSDNMHLK
NNLENNSAYQAQV
KLYEESSTILNMK
DKLYEESSTILNM
KGYIHHSGARESV
HGKEHNSEKENNV
KSEINNSNYENNR
STLNDQSNIIDKE
LYINERSTLNDQS
VRKYEYSDRGYKN
EQDTAESLKDEDY
EKSINDSYLVKDM
DNRMVNSLLKTSD
KQKDKSSYNEENV
MKVNEISNTGYSS
NNIDDLSIHKDEM
KFADNNSTSYGFR
DYENDSSEHKHNI
DDYENDSSEHKHN
IEVSNSSNEERMK
IIEVSNSSNEERM
LRIIEVSNSSNEE
FSKEDHSNDIQNN
DLNENSSIRKQKI
KDLNENSSIRKQK
LEDSKLSYVSMSR
DKNLEDSKLSYVS
DNESKPSNNKKDD
VINDNESKPSNNK
EDTFKRSNLNFIR
YINNNRSINKNVY
KYINPESLSRRLY
EHEKSNSIDKKRS
YYEHEKSNSIDKK
LKKENSSEKDLSN
SLKKENSSEKDLS
EDEEPESMDDDKK
DKSDNDSENFKLE
NKLYDKSDNDSEN
EKEEDSSKNIEEN
VEKEEDSSKNIEE
NNSNNPSINLKEK
KVNENNSNNPSIN
EDNTGLSLHKNKK
IDNYDDSNMKEVY
NNNFLNSNYLVKY
ETGADTSDKTEFT
DDEDDSSVRKKNI
DDDEDDSSVRKKN
YTEDEGSNDIKTT
QLEESSSRLEELK
KQLEESSSRLEEL
TSNIYTSDEDQID
ENNDYISQIDDDY
EINGDNSIQDNIN
KEYINSSKNDYID
DKEYINSSKNDYI
IHNSQNSSSLDKN
SAIIHNSQNSSSL
NITNSNSRRRNGV
NDNFSISNRVKLY
KINDNFSISNRVK
HNDSVDSEEKLTD
NNHHNDSVDSEEK
RTGYDYSNTHKHL
YENRMASQTLKVD
NIESKESAFQHIF
HKENIESKESAFQ
EDGDENSDDNIND
IKHLIDSMDHEDN
YKHLDNSFDNKYI
GKGSNLSYDLINN
LYVNEFSVHRVDE
RRSHEDSINEDTD
SAIDEVSNTDKLS
SQIDKSSAIDEVS
VSQIDKSSAIDEV
GNVKNLSSTSTYK
KLDSTYSQNERND
SELNDFSNISDKL
EYKKETSELNDFS
FISKNDSEYTYEK
LKNKFISKNDSEY
KSEDEESFTFTSL
VSINSNSLRKSNF
ENVSINSNSLRKS
EKKSDDSLDANIN
GQREKKSDDSLDA
EYKELESENKDEI
DEKETESETLAYL
LSLNRLSERTVGK
YLINNDSNYGPEV
HDSLNPSAEYVTE
GEIKHDSLNPSAE
AKNDVNSDDAKID
ESDVATSETAKND
IEMKAESDVATSE
KNYEEGSKNKEGE
DDYNSGSFKGDIS
DKDDYNSGSFKGD
NIQEVDSSFDKKN
ANKRLPSLDNNEF
SESEEDSDYINTR
TEESSESEEDSDY
DNTQLLSHNKILN
KDDLSISDESKVY
YSKDDLSISDESK
xxxxxVSRYEEDN
QHMHNLSDNLNNK
LFNKDPSDLNADS
KIDNSNSLLFNKD
VTKIDNSNSLLFN
KIYNDDSINNTDD
EEVYDSSDDKTII
KEEVYDSSDDKTI
NKIPSNSDYRTKY
KSNKIPSNSDYRT
KHRILSSNLQIKE
MKHRILSSNLQIK
KYRQEDSNMFDNE
LYSNVNSIKKENN
ELHKDNSIIVDQE
KKIIDNSNIIKKF
NGESDDSKEILPI
IKDNGESDDSKEI
QNKDELSIDKNCV
TINEDQSTEEDKN
VHHAEVSGTKQTG
KETLTFSKDKDVQ
RIINISSARARHR
IRIINISSARARH
ADTDINSDKLKDS
EDDIEISKQVNNL
DFAEVNSVRRVIK
SWGDDLSIFKKES
VDSDDFSTYINKL
KYKKLTSPHDIGT
EKNKEASNDIEVN
TACKIPSDQIVIF
DANEYDSSEELKV
FTRSLNSPLFDKK
MNNFTRSLNSPLF
NGINDKSMNNFTR
NVNNVTSFKKLNN
IINEESSLQLNRN
HIINEESSLQLNR
MSYNSNSGYERPD
TCGYRMSYNSNSG
NELKTDSKTSGPM
EEEEDGSKKDENK
LLLDDSSQEIFIK
ELLLDDSSQEIFI
DKYDGRSEIDAYA
DTKEHFSVYGPSI
NSQIDNSQIDNSK
MSIDDESTYTEVI
LSQSYDSEIDKTF
xxxxxxSKHTFLI
NKEVEISTNKKIT
RSDEYSSEEEYLG
SKQEDSSNYISNN
VSKQEDSSNYISN
ENTQNLSNSKNIK
ISHEENSNNDYTN
IEKNEISHEENSN
AKENISSNTDFTD
QAKENISSNTDFT
MNVDTDSTLSLKK
EEIENNSKRKKRM
IDDNMLSNDDNTN
SANSDDSDNKDIE
DDYSANSDDSDNK
IKEDDYSANSDDS
EKEDEGSHMQEKV
KSEFSDSYINKFF
RIKSEFSDSYINK
KDMYDRSNYKNKE
NNHDDNSQKEIIN
LKETESSTDEYHD
DQTTELSDVDNDS
AKPEDFSVKKSER
QNKENDSHQLNKP
GKSNNRSLFHIDK
KNTWGKSNNRSLF
TVNEDNSKKFKFF
LENSNGSDNSAKN
LNTLENSNGSDNS
YNVIKNSYETTLI
EVSNNQSVDNNIH
KNIEEVSNNQSVD
VFDGNDSNSSNMY
DREDNSSDDTIVK
IDREDNSSDDTIV
MKIEDNSNNEYSS
TKYESDSFYSGQN
NPTKYESDSFYSG
HLEYENSKKTNPT
EVENDNSVFYDDD
YNRYESSNMNHFK
IYEDDISKNKKEY
SYDNVESTNENKD
GEIDEKSYDNVES
EQKGKSSKLNEDG
NEQKGKSSKLNED
RKYPLTSSSIGKG
KIFSGDSDEDNYV
NIEKIFSGDSDED
ITNDDISMNKIIN
TEKPPSSFSSPIN
NTEKPPSSFSSPI
SEVINNSIGKEMA
SDEEKVSLEEKPL
ERKEESSDEEKVS
LERKEESSDEEKV
ISLMDNSRKRYNH
DNFSENSDNEEDV
NSKDNFSENSDNE
DKDSEGSNIDLSN
SSMDKDSEGSNID
HQNLANSGRHSMG
NNLIDDSDNNSKI
DEKLSESSKRFQI
EDDEKLSESSKRF
EEQINESVNKSER
IHEKTISEEQINE
DTHENHSVNEKEN
EIAGDSSDDYDGE
SEIAGDSSDDYDG
IGKKLSSGILLHK
MTRGRVSVSIGKK
KDNFETSNGDTTK
YDRMTSSIGDDED
KYDRMTSSIGDDE
DNSNLDSDLHKSI
TTDKDNSNLDSDL
SNIDNESMEHKEN
NDYNNNSNIDNES
ALKFNLSEERIRL
NVSSFSSYRSGHA
KNVSSFSSYRSGH
GYKNVSSFSSYRS
KGYKNVSSFSSYR
HKKSKVSEADEND
HSKHKKSKVSEAD
PTAANTSKNDAST
TAEKSTSAEKTAE
TAGETTSAEKTAG
TSGATTSAGKTAG
LQAQGRSMVQEGN
TEEDKDSDDTDEE
DRLKSDSRITEND
DKSQSDSYIDRLK
MIDKSQSDSYIDR
NYKQEDSIYIINN
NSYKNYSPYSGYD
DDKEDDSFNKSFL
QKEREYSDDKEDD
RRRESNSDDLLID
SNRRRESNSDDLL
KFFEDDSEQDNEE
FVRSGFSGTRGKF
RNDFVRSGFSGTR
KKKEDSSINTHKN
NKKKEDSSINTHK
IFREHESQLDMGW
RYLNSVSNDNTKN
KEEDQSSLFTNGD
SKEEDQSSLFTNG
SRLFHNSNNIDMN
QKGDQESEEYVND
NYEDIFSKNDMYE
YSNGHDSVIIDDL
TNYKDYSNGHDSV
STYINDSGGEKID
EEYHSVSKTDDNM
KTEEYHSVSKTDD
RNLTADSLQENRV
VNDNESSNIFENK
NVNDNESSNIFEN
YIDSADSVRKKEK
TRAYIDSADSVRK
ILNSNVSDTRAYI
PEWEESSQSIKIL
QPEWEESSQSIKI
QQEKDNSPHHYYN
SSYNNNSNINNNN
NLLNEISKKLDEI
KKKSNYSLLNNYK
NTYRYYSNFFESS
QWESESSLTDKKR
KQWESESSLTDKK
SKSLIVSNNGDNN
IDMDISSTSNKKI
NIDMDISSTSNKK
KLNLPLSISRKLK
DDSEDDSFLNKDK
KKRGDDSEDDSFL
KPSVNNSKTDEKT
NIENKPSVNNSKT
SIEYQESERERKV
VTDNESSIEYQES
SVTDNESSIEYQE
KQKKAPSILVNKK
ETKITDSAYTKDN
EDIDEDSEFENLK
KDEKSESLEDIDE
DDKDEKSESLEDI
ESVSSESHVNKKL
TKEEESSIVSELD
PTKEEESSIVSEL
VPEESESHAEKSS
KHVPEESESHAEK
IKSSLNSVYLTSG
YYKNDISRRDYNR
KQFSNSSKISDAM
NDLKQFSNSSKIS
YKIIEESDEIQKF
KNLLEYSRNFANQ
NQSKVSSQKNLLE
NNQSKVSSQKNLL
FNSAQISREQEFN
GSPEFNSAQISRE
KLQMSGSPEFNSA
RDKSNDSNHEYIL
TDKRDKSNDSNHE
RNNDNSSELEYID
GRNNDNSSELEYI
DDNDDHSDDKEDY
NWGVRSSLTGLRC
YNWGVRSSLTGLR
NENIDVSMKDDDV
DMLEENSNSLRKI
GSDNINSEMHDSN
GTNIEFSARKEKV
MEERSRSIDHRRG
GIMEERSRSIDHR
REYNDLSGRRRDN
SYCRDRSLADRHY
RNTYDASFQNEKY
KHAHDRSLYGEHR
NSFNPPSYNRSVK
REISENSFNPPSY
SNRREISENSFNP
YRIVDVSRGYFSK
KSDDVESKNDEND
RDIMSMSRTSKKY
NDRDIMSMSRTSK
IDENIISNTHEGV
NKYNKLSINEDGG
EQLKIESIDDYLE
MSKDRESTYTDDD
KTTSEESVRTIRK
TDVKTTSEESVRT
MLDDEDSERTDVK
QDEDHDSTYYPNG
KQQTDESFYNEEK
SETDELSENLMDL
RKEFNGSNEERDE
GILEKSSNDENKL
SDQGADSNLLKNT
PSFENESDQGADS
RTRKTPSFENESD
SARATLSEMRRGR
KDNDDSSNDHDIN
TKDNDDSSNDHDI
GIIVVDSNNQKED
TKYNKNSPINHNY
ISSESKSRRLFKK
ENHEFSSTDKEEI
KENHEFSSTDKEE
SLFEDNSDYTNGP
ISSHEKSELENDD
EKQNVDSLQYLHI
GEYDNESEGIKEE
VDLPSNSKKKKNK
GLAHFGSKITTVS
IQGRYNSNFLFAE
KGEKGESQVLNEL
NTVDHLSPFAKED
NSDPINSDTREIK
NEVNENSDPINSD
INKMNSSIRKLKT
NINKMNSSIRKLK
NNNHDLSINDEVK
NTIRENSYQIYLK
DYFHNDSLTNYTK
KKDKNYSDINNEG
KGDIEKSNSIDFN
LQDNNESELNNDV
NFLSENSKMDVEN
KKENFLSENSKMD
SDNINVSVTTEKE
NDNYVDSNNNIKS
SDDKTISNDNYVD
ENMPENSNQDRNN
NEKDNKSDNESDN
ENSDVDSTIIFEK
DNSKENSDVDSTI
NNKEDNSKENSDV
IGNNISSFRKMYD
LIGNNISSFRKMY
NNNHNNSNSLNKN
VNNRNNSVNIYNN
IHKNENSFSNANR
FAKEDESDLNNMF
EDPESHSFIEKSD
HKEDPESHSFIEK
RNELNDSLRQYGA
SEEEGESIINNKF
PINHKSSESEYEH
KYPHNFSDHRKFS
KNEYIVSNTRGLK
EIIIDSSHQLFKE
GEIIIDSSHQLFK
LEKHNDSNIQNIN
EDKYEESPLEINL
SNNYLDSGRKKFP
NLNDNPSPNNNTS
NTSIYQSNNKNKT
SEDMSESLMKKFK
MSSEDMSESLMKK
GENKENSFDDINK
FSRNEGSHEVRLR
RKKYKPSYDNRYR
DRDSLGSENSYRR
RSRDRDSLGSENS
SYRRSRSRDRDSL
NDSLSQSHSEYKN
NRNDSLSQSHSEY
KSLVDSSSENKNK
HKSLVDSSSENKN
ERKFDSSANRKRS
LERKFDSSANRKR
SKKDDDSNLERKF
ASGPSASYSRKKK
KYASGPSASYSRK
ASQSKYSKKSESL
RVSASQSKYSKKS
NYRVSASQSKYSK
SKMPQHSTNNNDL
MNNDIISNTKEFS
SDNYINSKLNAPP
VEDAKTSDNYINS
DAVDNNSGKTKSD
LLEDEVSDDNNKH
SEKDDKSVDVNAH
NTTTVDSTTKGGG
KDISENSLKKNTT
SETKDISENSLKK
KNHGDESAYEKED
KKSITSSVSGKKK
SKKSITSSVSGKK
RPLFGLSGHRPRE
QALADRSVQPVIN
MKETNESINENDN
FEPEDDSHRPTHV
EQLGSRSKKPSDK
KKDNEDSDVLNTI
KQYSSDSLDRTTV
RKKQYSSDSLDRT
RRKKQYSSDSLDR
VKTSEDSFLSSND
NVFVKTSEDSFLS
KENHEDSAHYSFR
SDKSDFSFQKELK
NDDSDKSDFSFQK
RVYNDDSDKSDFS
YNNEDNSQQQQSL
GISEEESNNIMIH
GNINDHSTEGTKY
NGDSNMSENENKL
VDNNGDSNMSENE
NVVDIHSNKEIAS
ENINKFSDNGQTN
xxDKKSSDEQNNE
xxxDKKSSDEQNN
NADKKPSRLTEEK
LKNVSQSDIVGAD
KQNRLDSHNVDYN
NNQNNQSANNINN
LNKENISNWNNRY
THSLNPSYNSSDK
FTVDMNSSLKLLG
KGEDNMSDNDFTR
KREAIDSNIESPK
VKSKINSINDTSK
TSKDSKSDQLDKN
WSTSKDSKSDQLD
WKVWSTSKDSKSD
KKNKNISENIITE
EQESKLSNVDTED
DKKEQESKLSNVD
ENVDNSSKFYDRV
EENVDNSSKFYDR
NEDMHVSGVDNKK
KTIDNSSVNLKKL
EKTIDNSSVNLKK
NGDEVSSNLKRNM
DNGDEVSSNLKRN
DNSNVDSHTGMKL
KYDKDNSNVDSHT
DTSMFSSRKYDKD
YDTSMFSSRKYDK
KMNYDTSMFSSRK
NSNISISRKRKKK
PYNSNISISRKRK
KTGEDNSNHVNTV
KKESTVSEAKTEK
HNNKKESTVSEAK
NFSHVSSEDKHDN
SNFSHVSSEDKHD
VNNKENSYDSVKE
SCKGKQSVSEYQD
NMMNNNSISNKYD
SNKNFLSERKPID
KETLYDSCPLINK
GKKNNNSNTELDL
NNLEENSVLGSKS
NNNNDESILGKMD
KKNYADSGIIDDK
VDEKYSSSNNKNC
KNVVPTSGVNGNN
KNLSEQSLNLIDK
MGKKNLSEQSLNL
STAAVVSNAKKKG
TISGDSSNSNGKS
YTISGDSSNSNGK
DKAYTISGDSSNS
DKEDDVSENGQDK
VNSGNESNVNING
EKIEVNSGNESNV
DNVMNNSNTNGSH
RFNSSSSLNVGSN
GNVINNSNNDDKN
DKKTTVSDAHDDK
NNYDYSSGGRNNE
RNNYDYSSGGRNN
KDDSIYSKNDYNK
HKRKDDSIYSKND
EYNDKYSLRDHSN
NKNHRLSNYNNSF
DNGKKLSDTDDRL
YKERQPSHSFINE
QANSVNSNNINTK
LVKQANSVNSNNI
PLGEGNSKTREVI
SNENESSNNWEGV
DSNENESSNNWEG
DNNNNDSNENESS
GAHEHDSVNDNDK
RRAHKYSREEDDD
xNLEKPSINENKT
KEETENSLIEENP
DESQLPSKKLSDR
NSNIDESQLPSKK
KYVSDNSNIDESQ
DKKKEASMMNEER
NNLDEVSINKNSL
LNKQTNSEENNLD
DDNSVLSKDLFDR
DIEDDNSVLSKDL
KFITQNSDLTLFT
MNKVPTSINFTKN
KNNYDESDTNFSF
SRLMSFSSNNLYK
SHSRLMSFSSNNL
KFHNEYSHSRLMS
STKNDDSIDNLNK
KTNFLLSNHLNEK
IDSPMDSQAYKKI
MGSKIDSPMDSQA
TTEEKYSNISYSV
KEEENNSLNQYNH
TRLNESSNNTKSL
ENNDEISHVNKIN
KNNSSISKNNNSI
EHESEFSSNANKK
KLDEHESEFSSNA
KKKEEDSNVHTNN
ENMHNNSGKDADI
KNQNDDSIAKESA
TDENVTSSEVNSK
KEELLQSSLRIRF
TNEKSSSIDGINE
DTNEKSSSIDGIN
IDTNEKSSSIDGI
NENLILSDKQSLD
KMYGEDSGEDDNY
HSLIITSKKKSSM
DEKGSHSLIITSK
SVDEKGSHSLIIT
NVNDNSSMERKSI
NNVNDNSSMERKS
AYEDKKSDNNELD
SKVLNSSNNTSAA
KSKVLNSSNNTSA
xxxxxKSSADDGY
RDGSLESDFRKTG
QVERDGSLESDFR
IEEKDTSKHGQEF
KALGEPSGRKTLE
FLENDSSINLLAK
KFLENDSSINLLA
YMEDDHSYEKQND
TKIDDESNIMNNK
ESNNENSKQLDDY
LHIVEESNNENSK
EEQEKSSVYEQKL
KEEQEKSSVYEQK
NEEKLVSSIDNKN
DPDKHTSNEKNEK
EANVDLSLDPDKH
IEDDTGSFSTKHG
SHTLLKSNQHNLP
RSVFNLSKTRMHK
NNLIDDSKNEANE
SNTEEDSYYKNCL
SEVIKSSIGSIMS
KSEVIKSSIGSIM
NNKESLSYFSYAN
INEDEASKINRTL
NVFISESLINEDE
NLTNEFSRARLAN
KSYEYDSLSDKVT
RPSEIDSDLKNNK
TNGFRPSEIDSDL
YDNLRNSLLLNKK
MEDTKNSNEINLS
NNNNNHSIELRKV
HENLENSLFKKIN
NEEDMNSKMMNHE
HNINNNSLLNKQI
RLFNETSTNSIND
LEKTQTSDNLEDY
LKKFDLSNSRKMN
KDSRIISGGASSK
KRNIENSNILIGK
YRDMNNSIGKSSR
SHRKNFSRNIKEN
NNDNRISLNEKIL
ASNNSYSKKNCFL
VYASNNSYSKKNC
GRNVYASNNSYSK
MFVEDDSHLYNLN
TKKQDSSNDMFVE
ERIIIDSNNKLFT
KMNNENSIGKLQE
KKNHISSLDSTAK
IKKNHISSLDSTA
SQLNNMSNIRKMN
DNNLDESQLNNMS
TNYVVNSNNNNNN
NVNPLNSNDNNVN
HNDNNNSNNLHNN
KNSDMNSSLPVHE
KKKDDSSFFKKFG
NNIENSSTNSMVN
RNNIENSSTNSMV
NKAKEFSGHQQLL
KNNLDNSAIIQEK
SGYDIDSDNGNKR
SEKDINSTFSNSR
ENMKEDSNINNIS
KNIDNISGENEKI
NIKNNDSNIIDKG
IINNNDSIMDDNK
CKNIDESINIDEK
NNKDEESNINSLN
DLNNEDSQDIKYF
FNVPEKSFNELLK
FYNKDYSENSDNK
SKKSKRSEKEEEK
IDLSKESESKEEF
NKSIDLSKESESK
ESKYKDSEVNNLE
LNDAEDSLEKKIK
INSNEDSEIEKLL
EENSNDSNINGIN
KKNEENSNDSNIN
EENREDSDIQQLL
KEKKDDSKMEENR
VPRVMPSSESNKS
NHLRVGSGDDGEE
IHEEESSFSVSKK
PIHEEESSFSVSK
EDKFDKSGIDRLL
YSNDDGSKNLGEK
NKNEEQSLNKQKY
SKNSVNSPDNNQE
NTRGFSSSNNLNR
INTRGFSSSNNLN
NQITENSALNVRN
KKNVNLSHMNRIP
AAEENDSVEVQKK
SVYDDDSIDPNFN
KVPSIDSLFVKGE
EANKVPSIDSLFV
KEFINSSLNKVFS
YKEFINSSLNKVF
EEESSSSDIAAWR
EEEESSSSDIAAW
NNSNNLSDSLMEK
KSAINNSNNLSDS
EEGEEESNKKHSM
RYMDNNSHIINKK
IDSEIESNEKYIK
KNAEIDSEIESNE
TVSIDSSIKNAEI
STVSIDSSIKNAE
NNKSTVSIDSSIK
NDSDIVSDNDKIK
NFSHNDSDIVSDN
QKLNNFSHNDSDI
KSSNIYSSLKKDK
LKKIVSSPIDESI
KLKKIVSSPIDES
IYASGNSNLTDID
NADIYASGNSNLT
QMEKENSINFKQE
KNNMYISEKDSIK
ENNHILSNEKNKK
DYKKQISEEYKEC
RANSTRSLNTSVK
GRNRANSTRSLNT
MKKNNMSYSSAAD
SVKDNMSDDMYIV
YNLRSPSNKNNLT
KNINDISANGKNS
DNGYVNSNIKHIN
KVNKENSNNAYNR
NHEKKMSDNENNL
DHDEYNSMQSNIK
QEIINNSNIEHKN
EKDSDDSDHKEKN
VENEKDSDDSDHK
RINYSNSENKKQS
SRRINYSNSENKK
RQEIMDSNRKKII
SKGDANSDNLHYR
YKGKDVSHIHMDT
IVGPPTSNHSKNV
VRLDDVSNERVIV
QMLRRQSHVNVQQ
VRQRPTSDFNYTD
ENLHEDSVRQRPT
NDIEDDSKNNKYE
KLNIHNSGVQVNI
QTVDIESLKTEEN
NKDNKVSDDNIVN
HENLLNSNNLQNI
SESQMRSLRDQEI
KYKSKYSDISKIR
IDLEDTSINSKQI
TEKDDDSLKIDTI
LDDDISSKRHSRE
TLDDDISSKRHSR
SDDGNQSGGKDGR
ENEPKGSRERRRS
TFDGGDSAEEDDN
FDDFKNSASRKVG
PFYIQNSNLNNKL
NASILSSKYHELN
KNASILSSKYHEL
NINSNNSGHKIFS
YHANINSNNSGHK
DEVENNSLLKGKL
RYDMGHSNTRLNH
NMEESESQIDLEY
GTNMEESESQIDL
NMNGDISSTKEEM
IDNENSSMNKINN
IIDNENSSMNKIN
NKEREFSPINQDN
ESSASKSLDMDNS
IKVDTLSLQHNRY
xDEEEYSDTRHWN
RINEDDSIDQNNR
LKKERDSYVWLGK
VVSNQDSQIKKKK
YNTGVVSNQDSQI
ESPSFESPFDRLM
YTKESPSFESPFD
EDNENDSKNGFIN
GYKERYSNNQTFQ
NKIENSSYDSKNE
TKINDNSRINNKR
FENSNNSHENKKE
NYLFENSNNSHEN
QFDDISSNKKKNN
GQFDDISSNKKKN
KRNDNDSNDNHDN
RGKSKISDDEQTP
KKLSNDSLSLNKK
EDSKKLSNDSLSL
SLIEDDSKESLKL
NGQNIESLIEDDS
NANVEFSRRVKKK
KMGEEDSFVGKQG
DIKNNDSINGDIK
KENTNNSLLAKNP
EQIIINSKEVTDN
FTHLDNSDYTIRM
LHKEEFSKNEQTA
SYIDSNSRELDEL
SESYIDSNSRELD
DFKQSESYIDSNS
ANDFKQSESYIDS
EEHAPESLKTIQQ
RYTFYISEEHAPE
TDNGDSSGDDNLI
DTDNGDSSGDDNL
KNFHYYSKNIKNY
LNRADESDFKYKN
RKDNESSEDSLFR
ERKDNESSEDSLF
VDIDDDSDHWVRT
FENSDDSHFKEEN
VYNFENSDDSHFK
CKDLDSSLENNKL
ECKDLDSSLENNK
SNEESDSRQNKKE
LYSNEESDSRQNK
DDSDFLSKNYKCI
KIQDDDSDFLSKN
EEELNDSNIFQDH
ITDKFISDNETIY
NNAGEPSGEGINN
DDKEEYSNFENNG
NEEEEDSEYLKKK
DLHSEESIVKLKK
KTNDLHSEESIVK
TKFYYESNNLEDD
DTEIDDSVNKKKK
EDVSDDSDNYRKV
KDKEDVSDDSDNY
KNIDVSSVSNKNR
EKNIDVSSVSNKN
YNTSDKSASVVLE
YNKYNTSDKSASV
ENRGKNSINEHKN
KSKIISSENRGKN
NNNDNISNMDKNN
FEIPKVSEDTRQK
NNIDEDSYDEEDY
NRVLDNSSSRLFE
IKDNTTSNDNKIN
ESINHISNENRSL
HQYSNESINHISN
DKDHQYSNESINH
RLHMYNSEIEKKL
NVYNEASYIKNNV
IIKKELSNNELTS
EQDGVISNNHYYK
KKSTYVSNEQDGV
KETDALSGITINK
INKIKISRKETDA
KGKEDNSIYGDRM
SNDNSLSNRKEGK
DLSNDNSLSNRKE
NPDDDLSNDNSLS
TLMEDNSMDNRNK
CKNKSPSKIEENI
FTCKNKSPSKIEE
KDKRVSSNSDIIS
NKDKRVSSNSDII
NNHIENSLFFADN
NMNEENSFMRKKQ
GFLPSHSKLQTYK
KTGFLPSHSKLQT
LNVDDGSKSIPMR
QFLSNNSEGVVNN
KRDQFLSNNSEGV
QEDAGSSIGGKII
YQEDAGSSIGGKI
EHAIRASAGTYTI
HVQQQLSSTSAKP
EFSHENSIHLTDN
KINEEFSHENSIH
TKIKKKSEDNDTF
QNNFQNSLQKSLE
VEQNESSKDIEHL
EVEQNESSKDIEH
ERLLPNSENEQDK
DNDLLDSQINDNN
GKQNLLSDDEGTV
NSLADESTNLTYK
EKSERRSLNNMNI
NNIREKSERRSLN
IKIRDTSKNNGDI
NMDRQESEEDQLH
NKTNDNSLVEDVN
SSFEDNSSKKSIH
YKEVDDSNYNNYT
YGESNLSKNSNLT
DKIYGESNLSKNS
EEDIKDSNTDKIY
IKEDNNSEFEHIL
DYNINESREDKKK
KKLEEDSDYNINE
SNKELESDKPDNQ
NNNNNDSNKELES
KKKKKDSDFEIIQ
KESISNSNILHDK
RHKESISNSNILH
ETRHKESISNSNI
DKREEDSKDEDDN
KRRETDSLKIDKL
NDNNNISKMKIID
IQNEDNSEDEEIN
DSEENDSVNTEFG
VNDKQDSEENDSV
QESNRKSYNDDLN
SNNKNPSNQNISG
NYKEDTSFIYDNK
KEETRPSQNLNKF
SLENDQSFNDEEF
DKSSIDSLENDQS
MEKSQQSYHDEEK
MHEMEKSQQSYHD
PIFDVHSDKDMHE
QMDGSESIYEIQE
EPQMDGSESIYEI
KIEERESVYNDDE
EGMGSVSKSNDND
ERNEENSVEREGM
TEKQEESTDEINL
NKKDRVSGSEIKD
NKKEDASDDGFLL
IVLHDKSKYVNKK
YNILDNSPIVLHD
KKGLTSSTFSSLK
KKKGLTSSTFSSL
QNSIKDSMDVAIQ
YDSMNDSRNDSIT
EKQVYDSMNDSRN
NKLTDMSQQLNDI
NNREDISRNNTNM
LSISDMSTKDKIL
KKNLSISDMSTKD
HEIEESSMNNDNT
NHEIEESSMNNDN
EKGSFHSEDIMIN
INSHLSSQSANKI
IINSHLSSQSANK
KNYDSFSSVKRKL
SEKNYDSFSSVKR
VRKINLSNTRNVL
LPDTFNSSIINDG
LRLEEVSPRNSKS
SWSDDDSDENAPK
KDEKSWSDDDSDE
DASNPLSYFTDLG
FIKSDASNPLSYF
DDVFIKSDASNPL
NSLENQSNNNKEG
YSNKNISFQDGYI
KNDNNNSNSIYSN
KKYHENSQLVSKR
KNYSSFSNNLDRR
KLKNYSSFSNNLD
FKLKNYSSFSNNL
EESERLSKVIHTD
ENLLEESERLSKV
NLTKNFSNMIEDN
NLTVDHSNIIDEL
EDINSRSEEDQLI
KEEDINSRSEEDQ
RQKKLQSDQDNII
FDEHNPSNKVFYN
EGESENSYDKKNF
DNVEGESENSYDK
NLFNEVSKRKERE
DISKEFSNINRCS
DGEDDISKEFSNI
KNFNKASIDDNLQ
SVNDLQSENNKRR
KNKSKISVNDLQS
KKKKNKSKISVND
NKEVENSTHEEVP
MMNMNDSEEDNNE
KLEEDDSEENFNV
NNNNHDSLLIGNS
DKDNLESPINEDD
YDISYRSSNRRVS
AELDDVSGKQANR
NSTKRDSDNDHDD
TKKEGSSNLVTEN
TTKKEGSSNLVTE
KDADGSSIKDDID
DNAEHISDNVDKD
VVESVNSTNRINI
SEKVVESVNSTNR
LENKEESEKVVES
THIVNNSNYKNND
NIIDGHSINNNRY
KIIEEDSYLKSSE
ISTNIDSNVNKDN
KIRKEISTNIDSN
RISQISSDNNEKY
EISKSNSRISQIS
NKEISKSNSRISQ
DYSEPESVNDVDS
NIDKDYSEPESVN
KNIEDISKEDNIN
LVAKDNSIIDANH
EDNEEESKNVDIY
HKIRKFSRILFGE
KNENISSHDYSDD
NKNENISSHDYSD
KRLSIESDDIFDD
GKKKRLSIESDDI
ENERTDSLNDAYN
EDMEYDSDDDDMG
SKGSKDSYNDYNI
GKGFNNSNRKFNG
YLEDEESPRNYKN
VRFTNFSEENKMF
DIPDNNSLNNKED
NKEDDDSDKLLID
EEYSNDSNRRHRI
KEDVTSSETSKKR
GKEDVTSSETSKK
GNSDDLSKSKSRR
NEIGGNSDDLSKS
IIKETSSNEHFNE
FIIKETSSNEHFN
QDKKENSNFSTII
KIYEEDSENIDKS
SFFRSFSGAVNRE
YHKYLSSDENTKI
KYHKYLSSDENTK
KLSGELSKEEVEE
VNEEKLSGELSKE
VSDSIYSKYDEFV
KNEVSDSIYSKYD
ISKNEVSDSIYSK
DNRYKDSKNDEED
MFMNSDSDKKNYH
SLIKTPSDEENIY
NYDVNLSAADERD
INRESSSVKEIFT
EINRESSSVKEIF
TLNSEISKIRYES
YDKTLNSEISKIR
NPSEVNSKTEMxx
PESINPSEVNSKT
KSEKPESINPSEV
LNEKLSSNIHYLE
NEKIEQSHQKQYT
KLDSSDSKEANEN
KKKLDSSDSKEAN
KKKKLDSSDSKEA
LEDNESSFMKLFS
YLEDNESSFMKLF
IKDSSPSHVINNT
NFRTNPSDEKITK
RNIKKISENFRTN
NDDDDDSIERKNN
SESAEISQESGQL
QDIISNSEHQENK
MAHQNNSPNGMDK
KQGQDNSNLLNDH
MYNSNNSKNHSGR
MGKMYNSNNSKNH
TKNVENSIVHHDD
KSLIDNSNNQEKK
SDSEENSYFGLRM
KIDHSDSEENSYF
LCKIDHSDSEENS
AALIEPSIKEMxx
INHNEMSNNLQNN
TSVNNRSPIREFN
NMNTKLSDNTFLN
NMKNISSYVSNNK
NNMKNISSYVSNN
TYNRFNSTSYKRK
LNKIKNSYFNIDS
NEDASASTDINLK
KYNEDASASTDIN
KIHEEDSINNHIR
[truncated: 1,124 more rows]
