# Supplementary material for: Robust unsupervised deconvolution of linear motifs characterizes 68 protein modifications at proteome scale
Source: Sci Rep. 2021 Nov 18;11:22490. doi: 10.1038/s41598-021-01971-3 (PMC8602328; doi:10.1038/s41598-021-01971-3)
Supplement: Supplementary file 1 — Supplementary Information 1. [file 41598_2021_1971_MOESM1_ESM.zip › Smith et al Supplementary Data and Tables/Smith et al Supplementary Data S1/Pease et al/Supplementary Data S1 Pease et al result_Fig1a.xlsx]

## Sheet: Description
Supplementary Data S1 Pease et al result_Fig1a: result output for analysis of Pease et al data in rmotix, momo, and rolim respectively
forward_rmotifx - rmotifx results from analysis of forward serine-centered sequences from Pease et al data
reverse_rmotifx - rmotifx results from analysis of reverse serine-centered sequences from Pease et al data
forward_momo - momo results from analysis of forward serine-centered sequences from Pease et al data
reverse_momo - momo results from analysis of reverse serine-centered sequences from Pease et al data
forward_rolim - rolim results from analysis of forward serine-centered sequences from Pease et al data
reverse_rolim - rolim results from analysis of reverse serine-centered sequences from Pease et al data

## Sheet: forward_rmotifx
	motif	score	fg.matches	fg.size	bg.matches	bg.size	fold.increase
1	......SD.E...	322.704	103	3124	1225	248054	6.67631
2	......SND....	615.305	106	3021	2337	246829	3.70589
3	K.....SD.....	615.305	84	2915	1555	244492	4.5308
4	......S.E....	307.653	445	2831	15651	242937	2.4399
5	......S.DE...	315.257	67	2386	1157	227286	5.51625
6	......S.ND...	319.377	72	2319	1929	226129	3.63962
7	......SDD....	315.402	73	2247	1447	224200	5.03369
8	...R..S.D....	314.386	25	2174	328	222753	7.80963
9	...S..S...K..	314.99	62	2149	1918	222425	3.34573
10	...D..SE.....	314.756	37	2087	753	220507	5.19167
11	......SD....E	315.431	42	2050	683	219754	6.59191
12	.....DS......	307.653	223	2008	10638	219071	2.287
13	......S.D....	307.653	196	1785	10382	208433	2.20447
14	......SD.....	307.653	174	1589	8702	198051	2.4922
15	...R..S......	307.653	132	1415	5572	189349	3.17007
16	......SS.E...	318.163	45	1283	1070	183777	6.02411
17	......SP.....	307.653	85	1238	4388	182707	2.85882
18	.....GSN.....	314.483	25	1153	670	178319	5.77077
19	......SN.....	13.7505	247	1128	24110	177649	1.61344
20	......S...D..	11.1901	104	881	8834	153539	2.05172
21	......S...E..	12.6777	109	777	9592	144705	2.11631
22	..D...S......	8.72341	79	668	7784	135113	2.05279
23	......S....D.	7.35299	67	589	7123	127329	2.03341
24	...S..S......	7.20429	79	522	9709	120206	1.87374
25	....S.S......	7.09102	66	443	8260	110497	1.99302
26	......S.N....	6.87778	87	377	13517	102237	1.74544

## Sheet: reverse_rmotifx
	motif	score	fg.matches	fg.size	bg.matches	bg.size	fold.increase
1	....DNS......	615.305	106	3124	1631	248054	5.16044
2	...D.DS.N....	623.809	22	3018	83	246423	21.6425
3	...EDDS......	621.843	29	2996	76	246340	31.3746
4	...EEDS......	328.03	26	2967	79	246264	27.3168
5	...D.DS......	319.341	68	2941	672	246185	8.47044
6	....ENS......	314.104	90	2873	1594	245513	4.82495
7	.....DS.D....	314.527	61	2783	837	243919	6.38759
8	....D.S.N....	615.305	88	2722	1819	243082	4.32031
9	....E.S......	307.653	354	2634	11926	241263	2.71884
10	...ED.S......	317.421	50	2280	728	229337	6.90841
11	....N.S..R...	318.751	38	2230	717	228609	5.43317
12	...E.DS......	314.473	40	2192	547	227892	7.60258
13	......S..S..R	317.245	30	2152	491	227345	6.4548
14	..D..DS......	315.029	36	2122	487	226854	7.90268
15	....D.S......	307.653	234	2086	10612	226367	2.39286
16	...DN.S......	316.187	57	1852	1896	215755	3.50232
17	...E.SS......	317.88	47	1795	992	213859	5.64481
18	.....DS..D...	316.495	29	1748	500	212867	7.06309
19	.....NSG.....	314.06	25	1719	604	212367	5.11345
20	.....DS......	307.653	153	1694	7509	211763	2.5471
21	.....NS......	307.653	309	1541	25559	204254	1.60244
22	...E.ES......	315.293	32	1232	691	178695	6.71697
23	.....PS......	307.653	98	1200	5507	178004	2.63973
24	......S..R...	307.653	86	1102	3961	172497	3.39855
25	.....ES......	15.3525	125	1016	9443	168536	2.19583
26	......S..S...	13.4494	146	891	13594	159093	1.91769
27	......S..D...	12.8185	103	745	9215	145499	2.18296
28	.D....S......	10.5991	82	642	7870	136284	2.21182
29	......S.S....	8.20048	82	560	9629	128414	1.9528
30	......S.N....	7.18946	109	478	16349	118785	1.6568
31	...D..S......	6.22002	41	369	4882	102436	2.33138

## Sheet: forward_momo
MEME version 5.3.3
Alphabet= ACDEFGHIKLMNPQRSTVWY
Background letter frequencies
A 0.019520 C 0.017371 D 0.056347 E 0.056945 F 0.043647 G 0.028214 H 0.022186 I 0.084231 K 0.094819 L 0.072551 M 0.018815 N 0.127764 P 0.019583 Q 0.023467 R 0.024131 S 0.156503 T 0.041364 V 0.035874 W 0.004280 Y 0.052388
MOTIF xxxxxx_S_DxExxx ......SD.E...
letter-probability matrix: alength= 20 w= 13 nsites= 103 E= 1.0e+000
0.009804	0.009804	0.029412	0.176471	0.029412	0.04902	0.009804	0.068627	0.117647	0.098039	0	0.156863	0.009804	0.029412	0.068627	0.039216	0.009804	0.04902	0	0.039216
0.009804	0.009804	0.107843	0.107843	0.029412	0.019608	0.039216	0.058824	0.186275	0.029412	0.009804	0.127451	0.019608	0.039216	0	0.088235	0.029412	0.04902	0	0.039216
0	0	0.097087	0.07767	0.029126	0.038835	0.038835	0.029126	0.203883	0.07767	0.009709	0.15534	0	0.038835	0.019417	0.067961	0.038835	0.038835	0	0.038835
0.009709	0	0.116505	0.087379	0.019417	0.038835	0.048544	0.048544	0.067961	0.058252	0.019417	0.194175	0.019417	0.019417	0.029126	0.106796	0.029126	0.048544	0.009709	0.029126
0.019417	0	0.116505	0.087379	0.019417	0.019417	0.038835	0.097087	0.029126	0.07767	0.009709	0.145631	0.009709	0.029126	0.029126	0.067961	0.029126	0.058252	0	0.116505
0	0	0.097087	0.126214	0.067961	0.019417	0.048544	0.07767	0.07767	0.058252	0.019417	0.097087	0.019417	0.009709	0.009709	0.116505	0.038835	0.058252	0	0.058252
0	0	0	0	0	0	0	0	0	0	0	0	0	0	0	1	0	0	0	0
0	0	1	0	0	0	0	0	0	0	0	0	0	0	0	0	0	0	0	0
0.009709	0	0.281553	0.252427	0	0	0.019417	0.07767	0.07767	0	0	0.097087	0	0	0.029126	0.058252	0.019417	0.038835	0	0.038835
0	0	0	1	0	0	0	0	0	0	0	0	0	0	0	0	0	0	0	0
0.009709	0.009709	0.038835	0.194175	0.019417	0.009709	0.029126	0.087379	0.145631	0.067961	0.009709	0.145631	0.009709	0.009709	0.067961	0.058252	0.019417	0.019417	0	0.048544
0.058252	0	0.15534	0.135922	0.048544	0.009709	0	0.07767	0.097087	0.048544	0.019417	0.145631	0.019417	0.009709	0.029126	0.087379	0	0.038835	0	0.019417
0.038835	0	0.184466	0.097087	0.029126	0.009709	0.009709	0.048544	0.223301	0.058252	0.009709	0.058252	0	0.029126	0.048544	0.067961	0.009709	0.058252	0	0.019417
MOTIF xxxxxx_S_xDExxx ......S.DE...
letter-probability matrix: alength= 20 w= 13 nsites= 86 E= 1.0e+000
0	0	0.034884	0.081395	0.034884	0.011628	0.011628	0.093023	0.162791	0.034884	0.034884	0.174419	0.023256	0.034884	0.046512	0.05814	0.046512	0.046512	0.011628	0.05814
0.011628	0	0.093023	0.046512	0.011628	0.034884	0	0.139535	0.151163	0.069767	0.034884	0.174419	0.023256	0.023256	0.023256	0.081395	0.023256	0.011628	0	0.046512
0	0	0.139535	0.139535	0.023256	0.023256	0.034884	0.046512	0.104651	0.046512	0.023256	0.104651	0.011628	0.034884	0.081395	0.069767	0.069767	0.034884	0	0.011628
0.023256	0	0.069767	0.104651	0.034884	0.05814	0.034884	0.069767	0.093023	0.046512	0.023256	0.104651	0	0.023256	0.023256	0.116279	0.081395	0.069767	0	0.023256
0	0	0.116279	0.093023	0	0.046512	0.023256	0.05814	0.069767	0.069767	0.011628	0.232558	0.011628	0.023256	0.034884	0.069767	0.011628	0.011628	0	0.116279
0.011628	0	0.127907	0.116279	0.011628	0.023256	0.023256	0.139535	0.081395	0.05814	0.023256	0.104651	0.011628	0.011628	0.023256	0.093023	0.034884	0.081395	0	0.023256
0	0	0	0	0	0	0	0	0	0	0	0	0	0	0	1	0	0	0	0
0.05814	0	0	0.127907	0.011628	0.05814	0.023256	0.034884	0.023256	0.05814	0.034884	0.22093	0.011628	0.034884	0	0.162791	0.05814	0.034884	0	0.046512
0	0	1	0	0	0	0	0	0	0	0	0	0	0	0	0	0	0	0	0
0	0	0	1	0	0	0	0	0	0	0	0	0	0	0	0	0	0	0	0
0.023256	0	0.034884	0.151163	0.046512	0.023256	0.046512	0.081395	0.174419	0.046512	0.023256	0.162791	0.011628	0.046512	0.034884	0.023256	0	0.034884	0	0.034884
0.023529	0	0.094118	0.070588	0.023529	0.023529	0	0.058824	0.211765	0.058824	0.035294	0.141176	0	0.023529	0.035294	0.058824	0.011765	0.023529	0	0.105882
0.047059	0	0.082353	0.094118	0.023529	0	0.035294	0.035294	0.2	0.023529	0.035294	0.235294	0	0.023529	0.011765	0.082353	0.047059	0	0	0.023529
MOTIF xxxxxx_S_DxDxxx ......SD.D...
letter-probability matrix: alength= 20 w= 13 nsites= 90 E= 1.0e+000
0.033333	0	0.111111	0.111111	0.022222	0.011111	0.033333	0.044444	0.222222	0.022222	0.033333	0.111111	0.033333	0	0.033333	0.044444	0.055556	0.011111	0	0.066667
0	0	0.077778	0.111111	0.066667	0.044444	0	0.088889	0.188889	0.055556	0	0.166667	0.011111	0	0.022222	0.066667	0.033333	0.055556	0	0.011111
0.022222	0	0.122222	0.066667	0.044444	0.022222	0.033333	0.066667	0.188889	0.055556	0.022222	0.144444	0.011111	0	0.033333	0.066667	0.033333	0.033333	0	0.033333
0.011111	0	0.122222	0.088889	0.044444	0.033333	0.055556	0.055556	0.1	0.044444	0.033333	0.188889	0.022222	0.022222	0.022222	0.055556	0.033333	0.022222	0.011111	0.033333
0.022222	0	0.133333	0.077778	0.022222	0.033333	0.022222	0.088889	0.1	0.066667	0	0.244444	0	0.011111	0.011111	0.022222	0.033333	0.011111	0.011111	0.088889
0.022222	0	0.177778	0.1	0.033333	0.022222	0.033333	0.055556	0.055556	0.1	0.044444	0.122222	0	0.033333	0.011111	0.055556	0.066667	0.022222	0	0.044444
0	0	0	0	0	0	0	0	0	0	0	0	0	0	0	1	0	0	0	0
0	0	1	0	0	0	0	0	0	0	0	0	0	0	0	0	0	0	0	0
0.044444	0	0.277778	0.133333	0.022222	0.033333	0.033333	0.044444	0.044444	0.044444	0.011111	0.166667	0	0	0.022222	0.022222	0.022222	0.044444	0	0.033333
0	0	1	0	0	0	0	0	0	0	0	0	0	0	0	0	0	0	0	0
0.011236	0	0.123596	0.134831	0.011236	0.011236	0.011236	0.134831	0.089888	0.078652	0.033708	0.134831	0	0.044944	0.011236	0.067416	0.022472	0.033708	0	0.044944
0.022472	0.011236	0.11236	0.089888	0.011236	0.022472	0.011236	0.044944	0.157303	0.044944	0.022472	0.213483	0	0	0.033708	0.078652	0.011236	0.022472	0.011236	0.078652
0	0.011236	0.101124	0.11236	0	0.022472	0	0.067416	0.134831	0	0.033708	0.213483	0	0.044944	0.033708	0.134831	0.044944	0.033708	0	0.011236
MOTIF xxxxxx_S_xExxxx ......S.E....
letter-probability matrix: alength= 20 w= 13 nsites= 450 E= 1.0e+000
0.020045	0.004454	0.066815	0.097996	0.024499	0.020045	0.011136	0.053452	0.153675	0.084633	0.020045	0.158129	0.020045	0.024499	0.055679	0.082405	0.03118	0.040089	0	0.03118
0.013363	0.006682	0.104677	0.084633	0.035635	0.026726	0.022272	0.062361	0.13363	0.082405	0.013363	0.140312	0.013363	0.022272	0.040089	0.062361	0.053452	0.037862	0.004454	0.040089
0.02	0.002222	0.111111	0.106667	0.008889	0.017778	0.024444	0.077778	0.155556	0.06	0.02	0.106667	0.011111	0.046667	0.035556	0.08	0.037778	0.042222	0	0.035556
0.015556	0	0.091111	0.1	0.035556	0.026667	0.024444	0.084444	0.124444	0.071111	0.015556	0.133333	0.006667	0.035556	0.037778	0.1	0.031111	0.04	0.004444	0.022222
0.017778	0	0.104444	0.066667	0.031111	0.015556	0.02	0.095556	0.048889	0.077778	0.044444	0.168889	0.013333	0.042222	0.037778	0.091111	0.048889	0.046667	0	0.028889
0.017778	0	0.086667	0.088889	0.037778	0.033333	0.031111	0.068889	0.082222	0.066667	0.011111	0.155556	0.024444	0.024444	0.033333	0.133333	0.031111	0.033333	0	0.04
0	0	0	0	0	0	0	0	0	0	0	0	0	0	0	1	0	0	0	0
0.026667	0	0.095556	0.131111	0.051111	0.031111	0.013333	0.066667	0.046667	0.046667	0.013333	0.2	0.011111	0.04	0.015556	0.093333	0.015556	0.057778	0	0.044444
0	0	0	1	0	0	0	0	0	0	0	0	0	0	0	0	0	0	0	0
0.015556	0	0.088889	0.146667	0.017778	0.031111	0.035556	0.051111	0.106667	0.033333	0.013333	0.195556	0.008889	0.022222	0.046667	0.08	0.031111	0.026667	0.006667	0.042222
0.01559	0	0.08686	0.13363	0.022272	0.01559	0.03118	0.077951	0.126949	0.084633	0.020045	0.175947	0.008909	0.011136	0.033408	0.057906	0.03118	0.040089	0.002227	0.024499
0.017817	0.002227	0.073497	0.131403	0.013363	0.022272	0.03118	0.062361	0.160356	0.053452	0.020045	0.167038	0.008909	0.033408	0.037862	0.051225	0.042316	0.020045	0.006682	0.044543
0.006726	0.002242	0.080717	0.105381	0.008969	0.044843	0.024664	0.067265	0.179372	0.042601	0.024664	0.150224	0.011211	0.022422	0.047085	0.056054	0.049327	0.03139	0.004484	0.040359
MOTIF xxxRxx_S_xDxxxx ...R..S.D....
letter-probability matrix: alength= 20 w= 13 nsites= 30 E= 1.0e+000
0.066667	0	0.066667	0.066667	0	0	0.066667	0.033333	0.166667	0	0	0.133333	0	0	0.066667	0.1	0.033333	0.1	0	0.1
0	0	0.1	0	0.1	0	0.033333	0.1	0.133333	0.066667	0.1	0.1	0	0	0.133333	0.1	0.033333	0	0	0
0.033333	0	0.033333	0.1	0	0	0.066667	0	0.233333	0.066667	0.066667	0.1	0	0.033333	0.133333	0	0.033333	0.033333	0	0.066667
0	0	0	0	0	0	0	0	0	0	0	0	0	0	1	0	0	0	0	0
0.066667	0	0.066667	0.066667	0.066667	0	0.066667	0.033333	0.1	0.033333	0	0.233333	0	0.033333	0.066667	0.1	0	0.033333	0	0.033333
0.066667	0	0	0.033333	0	0.1	0	0.066667	0.033333	0.033333	0	0.266667	0	0.033333	0.133333	0.166667	0	0	0	0.066667
0	0	0	0	0	0	0	0	0	0	0	0	0	0	0	1	0	0	0	0
0	0	0	0	0.1	0	0	0.166667	0	0.166667	0.033333	0.166667	0	0.033333	0	0.1	0	0.133333	0	0.1
0	0	1	0	0	0	0	0	0	0	0	0	0	0	0	0	0	0	0	0
0.033333	0	0.066667	0	0.066667	0	0.066667	0.166667	0.033333	0.066667	0.033333	0.1	0.033333	0.066667	0	0.066667	0.066667	0.066667	0.033333	0.033333
0.033333	0	0.1	0.066667	0	0	0.033333	0.066667	0.166667	0.1	0	0.1	0.066667	0	0	0.066667	0.033333	0.1	0	0.066667
0	0	0.033333	0.033333	0.033333	0.033333	0	0.066667	0.2	0.133333	0.033333	0.166667	0	0	0.133333	0.033333	0	0.033333	0	0.066667
0	0	0.1	0.1	0.033333	0	0	0.033333	0.166667	0.033333	0	0.133333	0	0	0.1	0.1	0.1	0.1	0	0
MOTIF xxxxxx_S_xDxxxx ......S.D....
letter-probability matrix: alength= 20 w= 13 nsites= 381 E= 1.0e+000
0.005249	0	0.089239	0.073491	0.031496	0.013123	0.026247	0.073491	0.183727	0.055118	0.010499	0.167979	0.005249	0.026247	0.047244	0.086614	0.028871	0.026247	0.002625	0.047244
0.023622	0.002625	0.12336	0.107612	0.036745	0.023622	0.028871	0.081365	0.152231	0.047244	0.026247	0.149606	0.020997	0.010499	0.015748	0.049869	0.026247	0.031496	0	0.041995
0.023622	0.002625	0.104987	0.086614	0.034121	0.026247	0.018373	0.047244	0.152231	0.055118	0.013123	0.139108	0.020997	0.020997	0.049869	0.094488	0.026247	0.026247	0.002625	0.055118
0.015748	0	0.144357	0.094488	0.015748	0.041995	0.031496	0.060367	0.128609	0.060367	0.010499	0.133858	0.013123	0.020997	0	0.120735	0.020997	0.041995	0	0.044619
0.018373	0.002625	0.112861	0.07874	0.047244	0.023622	0.031496	0.102362	0.068241	0.076115	0.013123	0.191601	0.020997	0.036745	0.015748	0.052493	0.034121	0.020997	0	0.052493
0.023622	0	0.112861	0.068241	0.041995	0.023622	0.031496	0.102362	0.076115	0.070866	0.023622	0.16273	0.020997	0.03937	0.028871	0.07874	0.020997	0.041995	0	0.031496
0	0	0	0	0	0	0	0	0	0	0	0	0	0	0	1	0	0	0	0
0.015748	0	0.165354	0.094488	0.031496	0.03937	0.018373	0.057743	0.044619	0.041995	0.015748	0.215223	0.007874	0.010499	0.020997	0.097113	0.020997	0.057743	0	0.044619
0	0	1	0	0	0	0	0	0	0	0	0	0	0	0	0	0	0	0	0
0.028871	0	0.146982	0	0.023622	0.041995	0.026247	0.110236	0.097113	0.057743	0.026247	0.19685	0.005249	0.010499	0.026247	0.091864	0.023622	0.052493	0	0.034121
0.018373	0.002625	0.07874	0.094488	0.018373	0.018373	0.028871	0.086614	0.11811	0.073491	0.010499	0.186352	0.005249	0.023622	0.031496	0.062992	0.047244	0.034121	0	0.060367
0.015748	0.005249	0.07874	0.091864	0.023622	0.020997	0.013123	0.070866	0.167979	0.047244	0.013123	0.152231	0.013123	0.034121	0.028871	0.073491	0.060367	0.041995	0.005249	0.041995
0.010499	0.007874	0.07874	0.099738	0.034121	0.031496	0.015748	0.070866	0.167979	0.041995	0.013123	0.15748	0.015748	0.018373	0.047244	0.068241	0.044619	0.020997	0	0.055118
MOTIF xxxxxx_S_DxxDxx ......SD..D..
letter-probability matrix: alength= 20 w= 13 nsites= 37 E= 1.0e+000
0.027027	0	0.162162	0.081081	0.054054	0	0	0.135135	0.162162	0.027027	0	0.162162	0	0	0	0.054054	0.054054	0.027027	0	0.054054
0.027027	0	0.054054	0.216216	0.054054	0	0.027027	0.054054	0.135135	0.027027	0.054054	0.081081	0	0.081081	0	0.081081	0.054054	0	0	0.054054
0	0	0.189189	0.081081	0.054054	0	0.054054	0.027027	0.162162	0.108108	0	0.162162	0	0	0	0.027027	0.027027	0.027027	0	0.081081
0.054054	0	0.162162	0.162162	0	0	0.027027	0.027027	0.162162	0.027027	0	0.162162	0	0	0.027027	0.135135	0.027027	0.027027	0	0
0	0	0.135135	0.216216	0	0.054054	0	0.135135	0.081081	0.054054	0.027027	0.108108	0	0	0.054054	0.027027	0.054054	0.027027	0	0.027027
0.027027	0	0.081081	0.135135	0.027027	0.081081	0.054054	0.081081	0.081081	0.027027	0	0.189189	0	0.054054	0.027027	0.081081	0	0.054054	0	0
0	0	0	0	0	0	0	0	0	0	0	0	0	0	0	1	0	0	0	0
0	0	1	0	0	0	0	0	0	0	0	0	0	0	0	0	0	0	0	0
0.027027	0	0	0	0.027027	0.081081	0.189189	0.027027	0.054054	0.108108	0	0.189189	0	0.054054	0	0.108108	0.027027	0.108108	0	0
0.027027	0	0	0	0.027027	0.081081	0.081081	0.027027	0.054054	0.135135	0.027027	0.081081	0.027027	0	0	0.297297	0.054054	0.027027	0	0.054054
0	0	1	0	0	0	0	0	0	0	0	0	0	0	0	0	0	0	0	0
0.027027	0	0.162162	0.216216	0.081081	0.027027	0.027027	0.135135	0.027027	0.027027	0	0.108108	0	0	0	0	0.054054	0.054054	0	0.054054
0	0	0.054054	0.135135	0	0	0.081081	0.054054	0.189189	0	0.027027	0.162162	0.027027	0	0	0.054054	0.108108	0.054054	0	0.054054
MOTIF xxxxxx_S_Dxxxxx ......SD.....
letter-probability matrix: alength= 20 w= 13 nsites= 216 E= 1.0e+000
0.018519	0.00463	0.097222	0.069444	0.018519	0.027778	0.023148	0.083333	0.166667	0.055556	0.023148	0.152778	0.013889	0.032407	0.032407	0.055556	0.050926	0.055556	0.00463	0.013889
0.023148	0	0.115741	0.069444	0.046296	0.032407	0.018519	0.087963	0.111111	0.060185	0.009259	0.175926	0.018519	0.027778	0.027778	0.046296	0.037037	0.023148	0.00463	0.064815
0.013889	0	0.115741	0.097222	0.018519	0.027778	0.032407	0.041667	0.152778	0.046296	0.009259	0.138889	0.013889	0.027778	0.027778	0.101852	0.032407	0.032407	0	0.069444
0.00463	0	0.157407	0.074074	0.013889	0.018519	0.046296	0.074074	0.092593	0.064815	0.00463	0.134259	0.013889	0.032407	0.032407	0.12963	0.032407	0.041667	0.00463	0.027778
0.032407	0	0.134259	0.064815	0.032407	0.00463	0.013889	0.138889	0.046296	0.032407	0.027778	0.180556	0.009259	0.023148	0.027778	0.050926	0.037037	0.041667	0.009259	0.092593
0.023148	0.00463	0.115741	0.078704	0.027778	0.037037	0.041667	0.037037	0.037037	0.125	0.023148	0.208333	0.013889	0.018519	0.018519	0.106481	0.018519	0.027778	0	0.037037
0	0	0	0	0	0	0	0	0	0	0	0	0	0	0	1	0	0	0	0
0	0	1	0	0	0	0	0	0	0	0	0	0	0	0	0	0	0	0	0
0.027907	0	0	0	0.018605	0.051163	0.027907	0.144186	0.093023	0.046512	0.027907	0.227907	0.013953	0.027907	0.04186	0.074419	0.023256	0.088372	0	0.065116
0.023364	0.004673	0	0	0.028037	0.046729	0.03271	0.088785	0.079439	0.088785	0.018692	0.182243	0.018692	0.03271	0.023364	0.182243	0.051402	0.03271	0	0.065421
0.014085	0	0	0.079812	0.037559	0.023474	0.028169	0.093897	0.13615	0.051643	0.018779	0.206573	0.014085	0.032864	0.018779	0.13615	0.046948	0.023474	0.004695	0.032864
0.023474	0	0.112676	0.103286	0.018779	0.028169	0.032864	0.056338	0.126761	0.023474	0.028169	0.169014	0	0.023474	0.051643	0.070423	0.061033	0.032864	0	0.037559
0.004695	0	0.15493	0.159624	0.00939	0.014085	0.00939	0.065728	0.159624	0.042254	0.037559	0.117371	0	0.014085	0.042254	0.061033	0.037559	0.018779	0.004695	0.046948
MOTIF xxxRxx_S_xxxxxx ...R..S......
letter-probability matrix: alength= 20 w= 13 nsites= 145 E= 1.0e+000
0.006944	0	0.048611	0.034722	0.034722	0.034722	0.041667	0.083333	0.131944	0.076389	0.027778	0.118056	0.027778	0.034722	0.0625	0.090278	0.048611	0.055556	0	0.041667
0.013793	0.006897	0.02069	0.027586	0.062069	0.068966	0.048276	0.082759	0.089655	0.096552	0.041379	0.103448	0.02069	0.006897	0.068966	0.082759	0.075862	0.048276	0	0.034483
0.027586	0	0.02069	0.110345	0.027586	0.062069	0.006897	0.082759	0.193103	0.041379	0.013793	0.137931	0.034483	0.013793	0.089655	0.075862	0.027586	0.027586	0	0.006897
0	0	0	0	0	0	0	0	0	0	0	0	0	0	1	0	0	0	0	0
0.02069	0	0.062069	0.048276	0.027586	0.034483	0.041379	0.055172	0.089655	0.013793	0.013793	0.172414	0.02069	0.02069	0.082759	0.172414	0.068966	0.027586	0	0.027586
0.013793	0	0.082759	0.068966	0.02069	0.062069	0.006897	0.082759	0.062069	0.034483	0.027586	0.172414	0.055172	0	0.082759	0.117241	0.013793	0.041379	0	0.055172
0	0	0	0	0	0	0	0	0	0	0	0	0	0	0	1	0	0	0	0
0.006897	0	0	0.041379	0.055172	0.013793	0.02069	0.131034	0.02069	0.186207	0.041379	0.2	0.027586	0.034483	0.034483	0.103448	0.02069	0.048276	0	0.013793
0.006897	0	0	0	0.027586	0.082759	0.041379	0.048276	0.048276	0.048276	0.013793	0.241379	0.062069	0.048276	0.013793	0.186207	0.068966	0.02069	0	0.041379
0.02069	0	0.048276	0.055172	0.082759	0.041379	0.034483	0.110345	0.02069	0.096552	0.02069	0.17931	0.041379	0.013793	0.027586	0.137931	0.02069	0.02069	0.006897	0.02069
0.013889	0	0.076389	0.090278	0.041667	0.041667	0.020833	0.111111	0.104167	0.034722	0.027778	0.111111	0.027778	0.013889	0.0625	0.0625	0.048611	0.034722	0	0.076389
0.013889	0	0.048611	0.090278	0.034722	0.020833	0.020833	0.069444	0.097222	0.0625	0.020833	0.118056	0.034722	0.041667	0.090278	0.118056	0.013889	0.041667	0	0.0625
0.013889	0	0.097222	0.069444	0.027778	0.034722	0.013889	0.048611	0.118056	0.034722	0.006944	0.180556	0.013889	0.027778	0.111111	0.083333	0.041667	0.041667	0	0.034722
MOTIF xxxxxD_S_xxxxxx .....DS......
letter-probability matrix: alength= 20 w= 13 nsites= 177 E= 1.0e+000
0.033898	0	0.107345	0.067797	0.016949	0.011299	0.00565	0.045198	0.163842	0.050847	0.033898	0.152542	0.011299	0.016949	0.050847	0.067797	0.045198	0.033898	0	0.084746
0.016949	0	0.112994	0.062147	0.011299	0.011299	0.033898	0.101695	0.135593	0.073446	0.016949	0.175141	0.011299	0.011299	0.022599	0.062147	0.045198	0.050847	0.00565	0.039548
0.045198	0	0.096045	0.079096	0.045198	0.028249	0.016949	0.096045	0.118644	0.062147	0.028249	0.107345	0.00565	0.045198	0.016949	0.073446	0.045198	0.022599	0	0.067797
0.039548	0	0.096045	0.101695	0.016949	0.028249	0.028249	0.062147	0.101695	0.090395	0.033898	0.084746	0.022599	0.022599	0	0.152542	0.045198	0.022599	0	0.050847
0.022599	0	0.169492	0.096045	0.033898	0.022599	0.00565	0.084746	0.073446	0.039548	0.028249	0.20339	0	0.028249	0.011299	0.079096	0.028249	0.033898	0	0.039548
0	0	1	0	0	0	0	0	0	0	0	0	0	0	0	0	0	0	0	0
0	0	0	0	0	0	0	0	0	0	0	0	0	0	0	1	0	0	0	0
0.005714	0	0	0.114286	0.068571	0.022857	0.011429	0.12	0.057143	0.091429	0.022857	0.2	0.04	0.04	0.017143	0.051429	0.051429	0.045714	0.005714	0.034286
0.028571	0	0	0	0.034286	0.034286	0.017143	0.108571	0.108571	0.068571	0	0.268571	0.005714	0.028571	0.011429	0.165714	0.045714	0.034286	0	0.04
0.011628	0	0.162791	0.098837	0.02907	0.02907	0.011628	0.081395	0.110465	0.046512	0	0.151163	0.005814	0.017442	0.023256	0.104651	0.046512	0.034884	0	0.034884
0.011628	0.011628	0.145349	0.110465	0.017442	0.02907	0.011628	0.046512	0.139535	0.011628	0.017442	0.168605	0	0.040698	0.02907	0.081395	0.040698	0.046512	0	0.040698
0.017544	0.005848	0.122807	0.111111	0.023392	0.011696	0.035088	0.070175	0.146199	0.035088	0.005848	0.146199	0.011696	0.02924	0.076023	0.064327	0.040936	0.023392	0	0.023392
0.029412	0.011765	0.129412	0.041176	0.005882	0.047059	0.029412	0.035294	0.135294	0.041176	0.017647	0.188235	0.017647	0.005882	0.070588	0.082353	0.041176	0.029412	0	0.041176
MOTIF xxxxxx_S_xNDxxx ......S.ND...
letter-probability matrix: alength= 20 w= 13 nsites= 49 E= 1.0e+000
0	0	0.122449	0.081633	0.040816	0.020408	0.040816	0.081633	0.122449	0.040816	0.020408	0.183673	0	0.061224	0.020408	0.102041	0.040816	0.020408	0	0
0	0	0.020408	0.102041	0.081633	0.040816	0	0.040816	0.163265	0.081633	0.040816	0.204082	0	0.020408	0.020408	0.040816	0.061224	0.061224	0	0.020408
0	0	0.102041	0.061224	0.020408	0.061224	0.040816	0.040816	0.204082	0.061224	0	0.163265	0.020408	0	0.061224	0.040816	0	0.020408	0	0.102041
0	0	0.061224	0.163265	0	0.020408	0.020408	0.081633	0.081633	0.081633	0.040816	0.204082	0	0	0	0.122449	0.020408	0	0	0.102041
0.102041	0	0.102041	0.102041	0.061224	0.040816	0.020408	0.102041	0.061224	0.040816	0.061224	0.122449	0.020408	0	0.020408	0.061224	0	0.040816	0	0.040816
0	0	0	0.183673	0.020408	0.040816	0.040816	0.122449	0.102041	0.061224	0.040816	0.081633	0.040816	0	0	0.163265	0.040816	0.040816	0	0.020408
0	0	0	0	0	0	0	0	0	0	0	0	0	0	0	1	0	0	0	0
0	0	0	0.204082	0.061224	0.040816	0	0.081633	0.020408	0.102041	0.020408	0.163265	0.061224	0.020408	0	0.204082	0	0.020408	0	0
0	0	0	0	0	0	0	0	0	0	0	1	0	0	0	0	0	0	0	0
0	0	1	0	0	0	0	0	0	0	0	0	0	0	0	0	0	0	0	0
0.020408	0	0	0.204082	0.040816	0.020408	0	0.102041	0.102041	0.020408	0.040816	0.142857	0.020408	0.061224	0.061224	0.040816	0.040816	0.061224	0	0.020408
0.040816	0.020408	0.061224	0.122449	0.040816	0.020408	0.020408	0.102041	0.102041	0.040816	0	0.163265	0.020408	0.020408	0.020408	0.061224	0.061224	0.040816	0	0.040816
0	0	0.122449	0.081633	0.020408	0.020408	0	0.061224	0.142857	0.102041	0.020408	0.142857	0	0	0.081633	0.102041	0	0.040816	0	0.061224
MOTIF xxxxxx_S_SxExxx ......SS.E...
letter-probability matrix: alength= 20 w= 13 nsites= 45 E= 1.0e+000
0	0	0.111111	0.133333	0.044444	0.044444	0.022222	0.044444	0.111111	0.111111	0.022222	0.2	0	0	0.044444	0.044444	0.022222	0	0.022222	0.022222
0.022222	0	0.022222	0.066667	0.111111	0	0	0.022222	0.2	0.133333	0	0.2	0.022222	0.022222	0	0.066667	0.022222	0.044444	0	0.044444
0.022222	0.022222	0.044444	0.133333	0.022222	0.022222	0.022222	0.088889	0.111111	0.111111	0.022222	0.088889	0	0.044444	0.022222	0.066667	0.022222	0.044444	0	0.088889
0.022222	0	0.044444	0.155556	0.022222	0.044444	0.022222	0.088889	0.244444	0.022222	0.044444	0.111111	0	0	0	0.111111	0.022222	0.044444	0	0
0	0	0.088889	0.133333	0.022222	0.022222	0	0.111111	0.088889	0.133333	0.022222	0.111111	0	0.022222	0.044444	0.044444	0.022222	0.066667	0	0.066667
0.044444	0	0	0.066667	0.022222	0	0.022222	0.111111	0.022222	0.155556	0.022222	0.222222	0	0	0.022222	0.088889	0.044444	0.111111	0	0.044444
0	0	0	0	0	0	0	0	0	0	0	0	0	0	0	1	0	0	0	0
0	0	0	0	0	0	0	0	0	0	0	0	0	0	0	1	0	0	0	0
0	0	0	0	0.044444	0.022222	0.066667	0.044444	0.111111	0.022222	0	0.4	0	0	0	0.088889	0.022222	0.066667	0	0.111111
0	0	0	1	0	0	0	0	0	0	0	0	0	0	0	0	0	0	0	0
0	0	0.133333	0.133333	0	0.022222	0.066667	0.044444	0.155556	0.022222	0	0.2	0	0.044444	0.022222	0.044444	0.022222	0	0.022222	0.066667
0	0	0.088889	0.111111	0.022222	0.022222	0	0.133333	0.155556	0.111111	0	0.177778	0	0	0	0.111111	0.022222	0.022222	0	0.022222
0.022222	0	0.133333	0.155556	0	0.022222	0	0.088889	0.133333	0.044444	0.022222	0.133333	0.022222	0.022222	0.044444	0.022222	0.044444	0.066667	0	0.022222
MOTIF xxxSxx_S_xxxKxx ...S..S...K..
letter-probability matrix: alength= 20 w= 13 nsites= 49 E= 1.0e+000
0	0	0.125	0	0.020833	0	0.041667	0.083333	0.125	0.041667	0.020833	0.1875	0	0.0625	0.145833	0.104167	0	0.041667	0	0
0.083333	0	0.083333	0.020833	0.041667	0	0.0625	0.104167	0.083333	0.020833	0	0.229167	0	0.020833	0.0625	0.0625	0.041667	0.020833	0	0.0625
0.041667	0	0.041667	0.083333	0.041667	0.020833	0.020833	0.041667	0.083333	0.145833	0	0.1875	0.041667	0.020833	0.020833	0.0625	0.041667	0.041667	0	0.0625
0	0	0	0	0	0	0	0	0	0	0	0	0	0	0	1	0	0	0	0
0	0	0.163265	0.081633	0.102041	0	0.020408	0.081633	0	0.102041	0	0.183673	0	0.020408	0	0.163265	0.020408	0.061224	0	0
0.040816	0	0	0.102041	0.102041	0.040816	0.020408	0.102041	0.061224	0.102041	0	0.142857	0	0	0.020408	0.142857	0.020408	0.040816	0	0.061224
0	0	0	0	0	0	0	0	0	0	0	0	0	0	0	1	0	0	0	0
0	0	0	0.081633	0	0	0	0.061224	0.040816	0.142857	0.020408	0.244898	0.040816	0.020408	0	0.163265	0.061224	0.040816	0	0.081633
0.020408	0	0	0	0	0.020408	0.040816	0.102041	0.081633	0.122449	0.020408	0.163265	0.040816	0.061224	0.020408	0.061224	0.081633	0.142857	0	0.020408
0	0	0.061224	0.163265	0	0	0.020408	0.163265	0.122449	0.040816	0.020408	0.183673	0.020408	0.020408	0.040816	0.081633	0.020408	0.020408	0	0.020408
0	0	0	0	0	0	0	0	1	0	0	0	0	0	0	0	0	0	0	0
0	0	0.020408	0.183673	0.020408	0.040816	0.020408	0	0.183673	0.040816	0.020408	0.081633	0.020408	0.061224	0.040816	0.102041	0.081633	0.020408	0	0.061224
0	0	0.081633	0.020408	0	0.061224	0.020408	0	0.183673	0.061224	0.061224	0.22449	0.020408	0	0.061224	0.102041	0.061224	0	0	0.040816
MOTIF xxxxxx_S_Pxxxxx ......SP.....
letter-probability matrix: alength= 20 w= 13 nsites= 85 E= 1.0e+000
0.035294	0	0.117647	0.047059	0.047059	0.023529	0.011765	0.035294	0.2	0.047059	0.035294	0.117647	0.011765	0.011765	0.035294	0.035294	0.105882	0.047059	0	0.035294
0.058824	0	0.105882	0.094118	0.035294	0.011765	0.023529	0.058824	0.176471	0.047059	0.011765	0.164706	0.023529	0.011765	0.047059	0.047059	0.023529	0	0	0.058824
0.011765	0.011765	0.082353	0.070588	0.035294	0.035294	0.011765	0.047059	0.141176	0.058824	0	0.141176	0.023529	0.058824	0.047059	0.117647	0.047059	0.023529	0.011765	0.023529
0.023529	0	0.058824	0.082353	0.035294	0.058824	0	0.058824	0.082353	0.058824	0.023529	0.258824	0.023529	0.047059	0	0.070588	0.047059	0.035294	0	0.035294
0.011765	0	0.117647	0.070588	0.035294	0.023529	0.011765	0.082353	0.047059	0.058824	0.023529	0.223529	0.011765	0.058824	0	0.105882	0.035294	0.058824	0	0.023529
0.047059	0	0	0.070588	0.023529	0.035294	0.035294	0.082353	0.058824	0.070588	0.035294	0.188235	0.023529	0.035294	0.047059	0.082353	0.058824	0.070588	0	0.035294
0	0	0	0	0	0	0	0	0	0	0	0	0	0	0	1	0	0	0	0
0	0	0	0	0	0	0	0	0	0	0	0	1	0	0	0	0	0	0	0
0.023529	0	0	0	0.023529	0.023529	0.047059	0.047059	0.141176	0.117647	0.011765	0.164706	0.023529	0.035294	0.058824	0.152941	0.070588	0.035294	0	0.023529
0	0	0.035294	0.035294	0.035294	0	0.035294	0.105882	0.211765	0.058824	0	0.129412	0.047059	0.047059	0.082353	0.105882	0.035294	0.011765	0	0.023529
0.02381	0.011905	0.059524	0.166667	0.011905	0.059524	0	0.071429	0.107143	0.059524	0.011905	0.119048	0.011905	0.011905	0.059524	0.142857	0.02381	0.035714	0	0.011905
0.083333	0	0.119048	0.095238	0.02381	0.047619	0.02381	0.035714	0.095238	0	0.011905	0.178571	0.02381	0.02381	0.035714	0.059524	0.083333	0.02381	0	0.035714
0.012048	0.012048	0.108434	0.024096	0.012048	0	0.060241	0.048193	0.120482	0.060241	0.012048	0.156627	0.048193	0	0.060241	0.120482	0.048193	0.036145	0	0.060241
MOTIF xxxxxG_S_Nxxxxx .....GSN.....
letter-probability matrix: alength= 20 w= 13 nsites= 25 E= 1.0e+000
0	0	0.16	0.04	0	0.04	0.04	0.12	0.12	0	0.04	0.08	0.04	0	0.04	0.12	0.04	0.08	0	0.04
0	0	0.04	0.12	0.12	0.12	0	0.04	0.04	0.04	0.16	0.2	0.04	0	0	0	0	0.04	0	0.04
0.08	0	0.08	0.16	0	0	0	0.04	0.12	0.04	0.04	0.08	0	0.08	0.08	0.12	0	0.08	0	0
0.04	0	0.04	0.16	0.04	0	0.04	0.08	0.16	0.16	0	0.04	0.04	0.04	0	0.04	0.08	0	0	0.04
0.04	0	0.08	0.08	0.04	0	0.08	0.08	0.04	0.04	0.08	0.12	0	0	0.16	0.04	0	0.04	0	0.08
0	0	0	0	0	1	0	0	0	0	0	0	0	0	0	0	0	0	0	0
0	0	0	0	0	0	0	0	0	0	0	0	0	0	0	1	0	0	0	0
0	0	0	0	0	0	0	0	0	0	0	1	0	0	0	0	0	0	0	0
0.12	0	0	0	0	0	0.04	0	0.08	0.08	0	0.32	0	0.04	0	0.04	0.04	0.12	0	0.12
0	0	0.08	0.08	0.08	0.08	0.04	0.16	0.04	0.08	0	0.08	0.04	0.04	0.04	0.16	0	0	0	0
0	0	0.08	0.04	0.04	0.04	0	0.08	0.12	0	0.04	0.32	0	0.04	0	0.08	0	0.04	0	0.08
0	0	0.04	0.16	0.08	0.08	0	0.12	0.08	0.08	0.04	0.04	0	0.04	0.04	0.12	0.04	0	0	0.04
0	0	0.08	0.16	0	0.04	0.04	0.04	0.08	0	0.08	0.16	0	0.08	0.04	0.04	0	0.08	0	0.08
MOTIF xxxDxx_S_Exxxxx ...D..SE.....
letter-probability matrix: alength= 20 w= 13 nsites= 28 E= 1.0e+000
0	0	0.071429	0.071429	0	0	0.107143	0	0.142857	0.035714	0.035714	0.142857	0	0	0	0.178571	0	0.071429	0.035714	0.107143
0	0	0.178571	0.107143	0	0.035714	0	0.035714	0.178571	0.178571	0	0.178571	0	0	0	0.035714	0	0.071429	0	0
0	0	0.107143	0.071429	0.035714	0	0	0.071429	0.071429	0.035714	0.035714	0.25	0.035714	0.035714	0.035714	0.142857	0	0.035714	0	0.035714
0	0	1	0	0	0	0	0	0	0	0	0	0	0	0	0	0	0	0	0
0.035714	0	0.142857	0.214286	0.035714	0.035714	0	0.107143	0.071429	0.071429	0.035714	0.178571	0	0	0	0.071429	0	0	0	0
0.035714	0	0	0.142857	0	0	0	0.071429	0.035714	0.107143	0.035714	0.178571	0.035714	0.071429	0.035714	0.071429	0.071429	0.071429	0	0.035714
0	0	0	0	0	0	0	0	0	0	0	0	0	0	0	1	0	0	0	0
0	0	0	1	0	0	0	0	0	0	0	0	0	0	0	0	0	0	0	0
0.071429	0	0	0	0.071429	0	0.107143	0.035714	0.071429	0.035714	0	0.142857	0.071429	0.035714	0.107143	0.178571	0	0.071429	0	0
0.035714	0	0.142857	0.25	0	0.035714	0	0.071429	0.071429	0	0	0.035714	0	0.071429	0.071429	0.178571	0.035714	0	0	0
0.035714	0	0.178571	0.285714	0	0	0	0	0.107143	0.035714	0	0.142857	0.035714	0	0.107143	0.035714	0	0	0	0.035714
0	0	0.142857	0.035714	0.071429	0.035714	0	0	0.107143	0.071429	0.107143	0.035714	0	0.071429	0.035714	0.178571	0	0.035714	0	0.071429
0	0	0.178571	0.214286	0	0	0	0.035714	0.071429	0	0	0.178571	0.035714	0.035714	0.071429	0.142857	0.035714	0	0	0
MOTIF xxxxxx_S_Nxxxxx ......SN.....
letter-probability matrix: alength= 20 w= 13 nsites= 247 E= 1.0e+000
0.01626	0.00813	0.097561	0.069106	0.020325	0.020325	0.012195	0.073171	0.166667	0.044715	0.02439	0.207317	0.012195	0.02439	0.03252	0.073171	0.02439	0.03252	0	0.04065
0.020325	0	0.101626	0.060976	0.00813	0.012195	0.04878	0.052846	0.138211	0.052846	0.02439	0.227642	0.020325	0.028455	0.04878	0.077236	0.028455	0.02439	0	0.02439
0.008097	0.004049	0.064777	0.05668	0.024291	0.024291	0.052632	0.060729	0.165992	0.052632	0.012146	0.198381	0.008097	0.02834	0.024291	0.068826	0.060729	0.040486	0.004049	0.040486
0.004049	0.004049	0.080972	0.097166	0.032389	0.020243	0.024291	0.05668	0.129555	0.11336	0.016194	0.165992	0.012146	0.032389	0	0.109312	0.036437	0.040486	0	0.024291
0.008097	0	0.05668	0.05668	0.02834	0.044534	0.012146	0.105263	0.040486	0.101215	0.044534	0.214575	0.008097	0.016194	0.040486	0.093117	0.036437	0.036437	0	0.05668
0.008097	0	0	0.080972	0.024291	0	0.016194	0.089069	0.093117	0.109312	0.016194	0.287449	0.032389	0.024291	0.032389	0.089069	0.024291	0.02834	0	0.044534
0	0	0	0	0	0	0	0	0	0	0	0	0	0	0	1	0	0	0	0
0	0	0	0	0	0	0	0	0	0	0	1	0	0	0	0	0	0	0	0
0.028455	0	0	0	0.012195	0.020325	0.03252	0.097561	0.069106	0.065041	0.028455	0.300813	0.036585	0.020325	0.01626	0.150407	0.044715	0.04878	0	0.028455
0.00813	0	0.077236	0.077236	0.03252	0.02439	0.00813	0.109756	0.052846	0.089431	0.028455	0.154472	0.012195	0.020325	0.04065	0.130081	0.04065	0.056911	0	0.036585
0.02439	0.004065	0.097561	0.085366	0.02439	0.03252	0.020325	0.093496	0.065041	0.065041	0.020325	0.215447	0.012195	0.004065	0.036585	0.081301	0.028455	0.044715	0	0.044715
0.020325	0.00813	0.093496	0.105691	0.02439	0.012195	0.044715	0.069106	0.097561	0.03252	0.044715	0.191057	0.01626	0.02439	0.04878	0.081301	0.020325	0.020325	0	0.044715
0	0.004065	0.081301	0.085366	0.03252	0.036585	0.020325	0.065041	0.134146	0.069106	0.044715	0.138211	0.004065	0.036585	0.036585	0.069106	0.04878	0.04878	0	0.044715
MOTIF xxxxxx_S_Exxxxx ......SE.....
letter-probability matrix: alength= 20 w= 13 nsites= 108 E= 1.0e+000
0.009346	0	0.121495	0.11215	0.028037	0.028037	0.009346	0.074766	0.17757	0.056075	0.009346	0.102804	0	0.028037	0.065421	0.074766	0.009346	0.056075	0.009346	0.028037
0.009259	0	0.111111	0.12963	0.037037	0.046296	0.027778	0.092593	0.157407	0.037037	0.009259	0.12037	0	0.018519	0.027778	0.111111	0.009259	0.046296	0	0.009259
0.037037	0	0.12963	0.148148	0.009259	0.027778	0.009259	0.138889	0.092593	0.018519	0.009259	0.111111	0.009259	0.009259	0.027778	0.083333	0.037037	0.027778	0.018519	0.055556
0	0	0	0.12037	0.018519	0.018519	0.018519	0.027778	0.101852	0.12037	0.009259	0.212963	0.009259	0.027778	0	0.157407	0.074074	0.027778	0	0.055556
0.027778	0	0.064815	0.092593	0.037037	0.009259	0	0.083333	0.046296	0.074074	0.027778	0.185185	0.037037	0.009259	0.037037	0.101852	0.046296	0.074074	0	0.046296
0.046296	0	0	0.111111	0.037037	0.009259	0.046296	0.101852	0.074074	0.111111	0.018519	0.148148	0.018519	0.055556	0.018519	0.12037	0.046296	0.018519	0	0.018519
0	0	0	0	0	0	0	0	0	0	0	0	0	0	0	1	0	0	0	0
0	0	0	1	0	0	0	0	0	0	0	0	0	0	0	0	0	0	0	0
0.018692	0	0	0	0	0.065421	0.046729	0.074766	0.093458	0.028037	0	0.252336	0.028037	0.074766	0.056075	0.158879	0.037383	0.028037	0	0.037383
0.037383	0.009346	0.084112	0.168224	0.028037	0.028037	0.009346	0.065421	0.046729	0.018692	0.028037	0.158879	0	0	0.009346	0.140187	0.065421	0.037383	0	0.065421
0.009346	0	0.149533	0.168224	0.046729	0.028037	0.018692	0.028037	0.093458	0.028037	0.018692	0.102804	0	0.046729	0.037383	0.065421	0.037383	0.037383	0.018692	0.065421
0.028302	0	0.103774	0.122642	0.028302	0.056604	0.018868	0.066038	0.113208	0.037736	0.028302	0.122642	0.009434	0.028302	0.056604	0.09434	0.037736	0.009434	0	0.037736
0.009434	0	0.09434	0.141509	0.009434	0.018868	0.04717	0.075472	0.132075	0.04717	0.018868	0.09434	0.009434	0.04717	0.04717	0.075472	0.028302	0.04717	0.009434	0.04717
MOTIF xxxDxx_S_xxxxxx ...D..S......
letter-probability matrix: alength= 20 w= 13 nsites= 93 E= 1.0e+000
0.043011	0	0.096774	0.129032	0	0	0.021505	0.107527	0.16129	0.032258	0.010753	0.107527	0	0.021505	0.032258	0.075269	0.053763	0.032258	0	0.075269
0.010753	0	0.096774	0.11828	0.010753	0.043011	0.021505	0.096774	0.064516	0.107527	0.010753	0.129032	0.021505	0.053763	0.021505	0.086022	0.043011	0.010753	0	0.053763
0.021505	0	0.150538	0.107527	0.021505	0.043011	0.043011	0.021505	0.053763	0.043011	0.021505	0.139785	0	0.043011	0.043011	0.086022	0.021505	0.032258	0	0.107527
0	0	1	0	0	0	0	0	0	0	0	0	0	0	0	0	0	0	0	0
0.032258	0	0.11828	0.064516	0.010753	0.032258	0.032258	0.075269	0.075269	0.053763	0.021505	0.236559	0	0.053763	0.032258	0.032258	0.064516	0.021505	0.010753	0.032258
0.021505	0	0	0.075269	0.032258	0.053763	0.043011	0.086022	0.16129	0.075269	0.010753	0.182796	0.032258	0.010753	0.010753	0.129032	0.021505	0.032258	0	0.021505
0	0	0	0	0	0	0	0	0	0	0	0	0	0	0	1	0	0	0	0
0.032609	0	0	0	0.086957	0.043478	0	0.163043	0.021739	0.108696	0.021739	0	0	0.065217	0.032609	0.130435	0.054348	0.173913	0	0.065217
0.021978	0	0	0	0.010989	0.087912	0.065934	0.098901	0.142857	0.076923	0.021978	0.164835	0.010989	0.043956	0.010989	0.10989	0.032967	0.076923	0	0.021978
0.010989	0	0.142857	0.142857	0.032967	0.021978	0.010989	0.065934	0.131868	0.043956	0.032967	0.153846	0.010989	0.010989	0.032967	0.120879	0	0.010989	0	0.021978
0.021978	0	0.21978	0.120879	0.032967	0	0.032967	0.032967	0.175824	0.032967	0.010989	0.131868	0.010989	0	0.021978	0.065934	0.021978	0.021978	0	0.043956
0.032967	0	0.10989	0.175824	0.010989	0.043956	0.021978	0.010989	0.197802	0	0.010989	0.175824	0	0.021978	0.010989	0.054945	0.010989	0.043956	0	0.065934
0.010989	0	0.043956	0.153846	0	0.010989	0.010989	0.043956	0.21978	0.043956	0.010989	0.098901	0.032967	0.054945	0.010989	0.131868	0.010989	0.054945	0	0.054945
MOTIF xxxSxx_S_xxxxxx ...S..S......
letter-probability matrix: alength= 20 w= 13 nsites= 113 E= 1.0e+000
0.008929	0	0.080357	0.0625	0.044643	0.026786	0.035714	0.026786	0.160714	0.089286	0.008929	0.071429	0.017857	0	0.133929	0.071429	0.0625	0.053571	0	0.044643
0.017857	0	0.035714	0.035714	0.026786	0.035714	0.008929	0.0625	0.080357	0.116071	0.026786	0.125	0	0.017857	0.107143	0.133929	0.044643	0.017857	0	0.107143
0.061947	0	0.097345	0.079646	0.035398	0.061947	0	0.070796	0.141593	0.035398	0.035398	0.097345	0.035398	0	0.026549	0.088496	0.044248	0.026549	0	0.061947
0	0	0	0	0	0	0	0	0	0	0	0	0	0	0	1	0	0	0	0
0.00885	0	0.132743	0.070796	0.053097	0.00885	0.035398	0.070796	0.035398	0.035398	0.026549	0.176991	0	0.035398	0.061947	0.088496	0.115044	0.017699	0	0.026549
0.044248	0	0	0.123894	0.026549	0.097345	0.026549	0.044248	0.132743	0.079646	0.017699	0.141593	0.017699	0.026549	0.026549	0.079646	0.035398	0.044248	0	0.035398
0	0	0	0	0	0	0	0	0	0	0	0	0	0	0	1	0	0	0	0
0.071429	0	0	0	0.035714	0.026786	0.026786	0.133929	0.080357	0.142857	0.044643	0	0	0.026786	0.044643	0.125	0.107143	0.044643	0	0.089286
0.026786	0	0	0	0.035714	0.035714	0.017857	0.071429	0.133929	0.071429	0.026786	0.178571	0.008929	0.026786	0.089286	0.142857	0.071429	0.017857	0	0.044643
0.018018	0	0.054054	0.054054	0.063063	0.027027	0.018018	0.036036	0.153153	0.063063	0.036036	0.135135	0.009009	0.027027	0.054054	0.153153	0.018018	0.036036	0.009009	0.036036
0.018018	0	0.144144	0.117117	0.081081	0.045045	0.018018	0.027027	0	0.045045	0.018018	0.135135	0	0.027027	0.045045	0.126126	0.018018	0.072072	0	0.063063
0.027027	0.009009	0.108108	0.081081	0	0.027027	0.009009	0.045045	0.171171	0.072072	0.009009	0.117117	0.009009	0.027027	0.063063	0.081081	0.027027	0.081081	0	0.036036
0.009009	0.009009	0.072072	0.045045	0.027027	0.018018	0.018018	0.036036	0.225225	0.018018	0.036036	0.198198	0	0.009009	0.081081	0.108108	0.045045	0.009009	0.009009	0.027027
MOTIF xxxxxx_S_xxxxDx ......S....D.
letter-probability matrix: alength= 20 w= 13 nsites= 70 E= 1.0e+000
0	0.028571	0.1	0.1	0.014286	0.071429	0.014286	0.085714	0.142857	0.028571	0.028571	0.085714	0	0.028571	0.085714	0.085714	0.042857	0.014286	0	0.042857
0.014286	0.028571	0.071429	0.057143	0.028571	0.057143	0	0.071429	0.171429	0.114286	0.028571	0.114286	0.014286	0.014286	0.071429	0.085714	0.014286	0.014286	0	0.028571
0.014286	0	0.057143	0.085714	0.042857	0.028571	0.028571	0.071429	0.214286	0.014286	0.014286	0.142857	0.014286	0	0.042857	0.114286	0.014286	0.014286	0	0.085714
0.014286	0	0	0.157143	0.085714	0.028571	0.042857	0.028571	0.228571	0.071429	0.028571	0.185714	0	0.028571	0	0	0.028571	0.028571	0	0.042857
0.014286	0	0.142857	0.085714	0.057143	0.028571	0.042857	0.071429	0.071429	0.028571	0.042857	0.142857	0	0.014286	0.042857	0.085714	0.071429	0.028571	0	0.028571
0	0	0	0.085714	0.057143	0.085714	0.014286	0.057143	0.171429	0.071429	0	0.142857	0.028571	0	0	0.142857	0.071429	0.042857	0.014286	0.014286
0	0	0	0	0	0	0	0	0	0	0	0	0	0	0	1	0	0	0	0
0.028571	0	0	0	0.071429	0.057143	0.057143	0.214286	0.042857	0.128571	0.014286	0	0	0.042857	0.014286	0.2	0.042857	0.057143	0	0.028571
0.014286	0	0	0	0.042857	0.071429	0.028571	0.1	0.071429	0.057143	0.014286	0.185714	0.014286	0.042857	0.028571	0.157143	0.085714	0.042857	0	0.042857
0.014286	0	0.085714	0.128571	0.071429	0.071429	0.042857	0.057143	0.085714	0.057143	0	0.1	0.014286	0.042857	0.014286	0.142857	0.042857	0	0	0.028571
0	0	0.071429	0.142857	0.042857	0.042857	0	0.085714	0.028571	0.028571	0.028571	0.171429	0.014286	0.028571	0.028571	0.157143	0.057143	0.014286	0	0.057143
0	0	1	0	0	0	0	0	0	0	0	0	0	0	0	0	0	0	0	0
0	0	0.128571	0.1	0	0.028571	0.014286	0.071429	0.2	0.028571	0.014286	0.157143	0.028571	0.028571	0.014286	0.085714	0.042857	0.042857	0	0.014286
MOTIF xxxxSx_S_xxxxxx ....S.S......
letter-probability matrix: alength= 20 w= 13 nsites= 76 E= 1.0e+000
0.026316	0	0.131579	0.013158	0.013158	0.052632	0.026316	0.078947	0.25	0.039474	0.013158	0.078947	0.013158	0	0.092105	0.052632	0.052632	0.013158	0.013158	0.039474
0.013158	0	0.065789	0.078947	0.092105	0	0.013158	0.039474	0.197368	0.118421	0.013158	0.118421	0	0.039474	0.078947	0.065789	0.039474	0.013158	0	0.013158
0	0	0.065789	0.013158	0.039474	0.039474	0.013158	0.131579	0.118421	0.039474	0.052632	0.184211	0.013158	0.026316	0.039474	0.092105	0.065789	0.013158	0	0.052632
0.026316	0	0	0.157895	0.026316	0.052632	0.052632	0.092105	0.197368	0.092105	0	0.157895	0	0.013158	0	0	0.039474	0.013158	0	0.078947
0	0	0	0	0	0	0	0	0	0	0	0	0	0	0	1	0	0	0	0
0.065789	0	0	0.078947	0.052632	0.039474	0.039474	0.039474	0.065789	0.065789	0	0.25	0.026316	0.078947	0.026316	0.052632	0.026316	0.092105	0	0
0	0	0	0	0	0	0	0	0	0	0	0	0	0	0	1	0	0	0	0
0.026316	0	0	0	0.118421	0.026316	0.026316	0.105263	0.078947	0.184211	0.026316	0	0	0.039474	0.026316	0.171053	0.052632	0.078947	0	0.039474
0.013333	0	0	0	0.013333	0.053333	0.026667	0.08	0.093333	0.12	0	0.146667	0.013333	0.013333	0.053333	0.173333	0.053333	0.053333	0.013333	0.08
0	0	0.106667	0.106667	0.04	0.066667	0.04	0.08	0.12	0.04	0.013333	0.12	0.026667	0.013333	0.04	0.133333	0.013333	0.013333	0	0.026667
0.026667	0.013333	0.12	0.08	0	0.026667	0.013333	0.08	0.186667	0.053333	0.013333	0.16	0	0.013333	0.066667	0.08	0.04	0	0	0.026667
0	0.026667	0	0.093333	0.04	0.026667	0.026667	0.026667	0.213333	0.053333	0.026667	0.146667	0.013333	0.026667	0.066667	0.053333	0.04	0.026667	0	0.093333
0.013333	0	0.04	0.12	0.026667	0.026667	0	0.066667	0.16	0.013333	0.026667	0.146667	0.026667	0.026667	0.066667	0.106667	0.053333	0.026667	0	0.053333

## Sheet: reverse_momo
MEME version 5.3.3
Alphabet= ACDEFGHIKLMNPQRSTVWY
Background letter frequencies
A 0.019520 C 0.017371 D 0.056347 E 0.056945 F 0.043647 G 0.028214 H 0.022186 I 0.084231 K 0.094819 L 0.072551 M 0.018815 N 0.127764 P 0.019583 Q 0.023467 R 0.024131 S 0.156503 T 0.041364 V 0.035874 W 0.004280 Y 0.052388
MOTIF xxxExD_S_xxxxxx ...E.DS......
letter-probability matrix: alength= 20 w= 13 nsites= 103 E= 1.0e+000
0.038835	0	0.184466	0.097087	0.029126	0.009709	0.009709	0.048544	0.223301	0.058252	0.009709	0.058252	0	0.029126	0.048544	0.067961	0.009709	0.058252	0	0.019417
0.058252	0	0.15534	0.135922	0.048544	0.009709	0	0.07767	0.097087	0.048544	0.019417	0.145631	0.019417	0.009709	0.029126	0.087379	0	0.038835	0	0.019417
0.009709	0.009709	0.038835	0.194175	0.019417	0.009709	0.029126	0.087379	0.145631	0.067961	0.009709	0.145631	0.009709	0.009709	0.067961	0.058252	0.019417	0.019417	0	0.048544
0	0	0	1	0	0	0	0	0	0	0	0	0	0	0	0	0	0	0	0
0.009709	0	0.281553	0.252427	0	0	0.019417	0.07767	0.07767	0	0	0.097087	0	0	0.029126	0.058252	0.019417	0.038835	0	0.038835
0	0	1	0	0	0	0	0	0	0	0	0	0	0	0	0	0	0	0	0
0	0	0	0	0	0	0	0	0	0	0	0	0	0	0	1	0	0	0	0
0	0	0.097087	0.126214	0.067961	0.019417	0.048544	0.07767	0.07767	0.058252	0.019417	0.097087	0.019417	0.009709	0.009709	0.116505	0.038835	0.058252	0	0.058252
0.019417	0	0.116505	0.087379	0.019417	0.019417	0.038835	0.097087	0.029126	0.07767	0.009709	0.145631	0.009709	0.029126	0.029126	0.067961	0.029126	0.058252	0	0.116505
0.009709	0	0.116505	0.087379	0.019417	0.038835	0.048544	0.048544	0.067961	0.058252	0.019417	0.194175	0.019417	0.019417	0.029126	0.106796	0.029126	0.048544	0.009709	0.029126
0	0	0.097087	0.07767	0.029126	0.038835	0.038835	0.029126	0.203883	0.07767	0.009709	0.15534	0	0.038835	0.019417	0.067961	0.038835	0.038835	0	0.038835
0.009804	0.009804	0.107843	0.107843	0.029412	0.019608	0.039216	0.058824	0.186275	0.029412	0.009804	0.127451	0.019608	0.039216	0	0.088235	0.029412	0.04902	0	0.039216
0.009804	0.009804	0.029412	0.176471	0.029412	0.04902	0.009804	0.068627	0.117647	0.098039	0	0.156863	0.009804	0.029412	0.068627	0.039216	0.009804	0.04902	0	0.039216
MOTIF xxxEDx_S_xxxxxx ...ED.S......
letter-probability matrix: alength= 20 w= 13 nsites= 86 E= 1.0e+000
0.047059	0	0.082353	0.094118	0.023529	0	0.035294	0.035294	0.2	0.023529	0.035294	0.235294	0	0.023529	0.011765	0.082353	0.047059	0	0	0.023529
0.023529	0	0.094118	0.070588	0.023529	0.023529	0	0.058824	0.211765	0.058824	0.035294	0.141176	0	0.023529	0.035294	0.058824	0.011765	0.023529	0	0.105882
0.023256	0	0.034884	0.151163	0.046512	0.023256	0.046512	0.081395	0.174419	0.046512	0.023256	0.162791	0.011628	0.046512	0.034884	0.023256	0	0.034884	0	0.034884
0	0	0	1	0	0	0	0	0	0	0	0	0	0	0	0	0	0	0	0
0	0	1	0	0	0	0	0	0	0	0	0	0	0	0	0	0	0	0	0
0.05814	0	0	0.127907	0.011628	0.05814	0.023256	0.034884	0.023256	0.05814	0.034884	0.22093	0.011628	0.034884	0	0.162791	0.05814	0.034884	0	0.046512
0	0	0	0	0	0	0	0	0	0	0	0	0	0	0	1	0	0	0	0
0.011628	0	0.127907	0.116279	0.011628	0.023256	0.023256	0.139535	0.081395	0.05814	0.023256	0.104651	0.011628	0.011628	0.023256	0.093023	0.034884	0.081395	0	0.023256
0	0	0.116279	0.093023	0	0.046512	0.023256	0.05814	0.069767	0.069767	0.011628	0.232558	0.011628	0.023256	0.034884	0.069767	0.011628	0.011628	0	0.116279
0.023256	0	0.069767	0.104651	0.034884	0.05814	0.034884	0.069767	0.093023	0.046512	0.023256	0.104651	0	0.023256	0.023256	0.116279	0.081395	0.069767	0	0.023256
0	0	0.139535	0.139535	0.023256	0.023256	0.034884	0.046512	0.104651	0.046512	0.023256	0.104651	0.011628	0.034884	0.081395	0.069767	0.069767	0.034884	0	0.011628
0.011628	0	0.093023	0.046512	0.011628	0.034884	0	0.139535	0.151163	0.069767	0.034884	0.174419	0.023256	0.023256	0.023256	0.081395	0.023256	0.011628	0	0.046512
0	0	0.034884	0.081395	0.034884	0.011628	0.011628	0.093023	0.162791	0.034884	0.034884	0.174419	0.023256	0.034884	0.046512	0.05814	0.046512	0.046512	0.011628	0.05814
MOTIF xxxDxD_S_xxxxxx ...D.DS......
letter-probability matrix: alength= 20 w= 13 nsites= 90 E= 1.0e+000
0	0.011236	0.101124	0.11236	0	0.022472	0	0.067416	0.134831	0	0.033708	0.213483	0	0.044944	0.033708	0.134831	0.044944	0.033708	0	0.011236
0.022472	0.011236	0.11236	0.089888	0.011236	0.022472	0.011236	0.044944	0.157303	0.044944	0.022472	0.213483	0	0	0.033708	0.078652	0.011236	0.022472	0.011236	0.078652
0.011236	0	0.123596	0.134831	0.011236	0.011236	0.011236	0.134831	0.089888	0.078652	0.033708	0.134831	0	0.044944	0.011236	0.067416	0.022472	0.033708	0	0.044944
0	0	1	0	0	0	0	0	0	0	0	0	0	0	0	0	0	0	0	0
0.044444	0	0.277778	0.133333	0.022222	0.033333	0.033333	0.044444	0.044444	0.044444	0.011111	0.166667	0	0	0.022222	0.022222	0.022222	0.044444	0	0.033333
0	0	1	0	0	0	0	0	0	0	0	0	0	0	0	0	0	0	0	0
0	0	0	0	0	0	0	0	0	0	0	0	0	0	0	1	0	0	0	0
0.022222	0	0.177778	0.1	0.033333	0.022222	0.033333	0.055556	0.055556	0.1	0.044444	0.122222	0	0.033333	0.011111	0.055556	0.066667	0.022222	0	0.044444
0.022222	0	0.133333	0.077778	0.022222	0.033333	0.022222	0.088889	0.1	0.066667	0	0.244444	0	0.011111	0.011111	0.022222	0.033333	0.011111	0.011111	0.088889
0.011111	0	0.122222	0.088889	0.044444	0.033333	0.055556	0.055556	0.1	0.044444	0.033333	0.188889	0.022222	0.022222	0.022222	0.055556	0.033333	0.022222	0.011111	0.033333
0.022222	0	0.122222	0.066667	0.044444	0.022222	0.033333	0.066667	0.188889	0.055556	0.022222	0.144444	0.011111	0	0.033333	0.066667	0.033333	0.033333	0	0.033333
0	0	0.077778	0.111111	0.066667	0.044444	0	0.088889	0.188889	0.055556	0	0.166667	0.011111	0	0.022222	0.066667	0.033333	0.055556	0	0.011111
0.033333	0	0.111111	0.111111	0.022222	0.011111	0.033333	0.044444	0.222222	0.022222	0.033333	0.111111	0.033333	0	0.033333	0.044444	0.055556	0.011111	0	0.066667
MOTIF xxxxEx_S_xxxxxx ....E.S......
letter-probability matrix: alength= 20 w= 13 nsites= 450 E= 1.0e+000
0.006726	0.002242	0.080717	0.105381	0.008969	0.044843	0.024664	0.067265	0.179372	0.042601	0.024664	0.150224	0.011211	0.022422	0.047085	0.056054	0.049327	0.03139	0.004484	0.040359
0.017817	0.002227	0.073497	0.131403	0.013363	0.022272	0.03118	0.062361	0.160356	0.053452	0.020045	0.167038	0.008909	0.033408	0.037862	0.051225	0.042316	0.020045	0.006682	0.044543
0.01559	0	0.08686	0.13363	0.022272	0.01559	0.03118	0.077951	0.126949	0.084633	0.020045	0.175947	0.008909	0.011136	0.033408	0.057906	0.03118	0.040089	0.002227	0.024499
0.015556	0	0.088889	0.146667	0.017778	0.031111	0.035556	0.051111	0.106667	0.033333	0.013333	0.195556	0.008889	0.022222	0.046667	0.08	0.031111	0.026667	0.006667	0.042222
0	0	0	1	0	0	0	0	0	0	0	0	0	0	0	0	0	0	0	0
0.026667	0	0.095556	0.131111	0.051111	0.031111	0.013333	0.066667	0.046667	0.046667	0.013333	0.2	0.011111	0.04	0.015556	0.093333	0.015556	0.057778	0	0.044444
0	0	0	0	0	0	0	0	0	0	0	0	0	0	0	1	0	0	0	0
0.017778	0	0.086667	0.088889	0.037778	0.033333	0.031111	0.068889	0.082222	0.066667	0.011111	0.155556	0.024444	0.024444	0.033333	0.133333	0.031111	0.033333	0	0.04
0.017778	0	0.104444	0.066667	0.031111	0.015556	0.02	0.095556	0.048889	0.077778	0.044444	0.168889	0.013333	0.042222	0.037778	0.091111	0.048889	0.046667	0	0.028889
0.015556	0	0.091111	0.1	0.035556	0.026667	0.024444	0.084444	0.124444	0.071111	0.015556	0.133333	0.006667	0.035556	0.037778	0.1	0.031111	0.04	0.004444	0.022222
0.02	0.002222	0.111111	0.106667	0.008889	0.017778	0.024444	0.077778	0.155556	0.06	0.02	0.106667	0.011111	0.046667	0.035556	0.08	0.037778	0.042222	0	0.035556
0.013363	0.006682	0.104677	0.084633	0.035635	0.026726	0.022272	0.062361	0.13363	0.082405	0.013363	0.140312	0.013363	0.022272	0.040089	0.062361	0.053452	0.037862	0.004454	0.040089
0.020045	0.004454	0.066815	0.097996	0.024499	0.020045	0.011136	0.053452	0.153675	0.084633	0.020045	0.158129	0.020045	0.024499	0.055679	0.082405	0.03118	0.040089	0	0.03118
MOTIF xxxxDx_S_xxRxxx ....D.S..R...
letter-probability matrix: alength= 20 w= 13 nsites= 30 E= 1.0e+000
0	0	0.1	0.1	0.033333	0	0	0.033333	0.166667	0.033333	0	0.133333	0	0	0.1	0.1	0.1	0.1	0	0
0	0	0.033333	0.033333	0.033333	0.033333	0	0.066667	0.2	0.133333	0.033333	0.166667	0	0	0.133333	0.033333	0	0.033333	0	0.066667
0.033333	0	0.1	0.066667	0	0	0.033333	0.066667	0.166667	0.1	0	0.1	0.066667	0	0	0.066667	0.033333	0.1	0	0.066667
0.033333	0	0.066667	0	0.066667	0	0.066667	0.166667	0.033333	0.066667	0.033333	0.1	0.033333	0.066667	0	0.066667	0.066667	0.066667	0.033333	0.033333
0	0	1	0	0	0	0	0	0	0	0	0	0	0	0	0	0	0	0	0
0	0	0	0	0.1	0	0	0.166667	0	0.166667	0.033333	0.166667	0	0.033333	0	0.1	0	0.133333	0	0.1
0	0	0	0	0	0	0	0	0	0	0	0	0	0	0	1	0	0	0	0
0.066667	0	0	0.033333	0	0.1	0	0.066667	0.033333	0.033333	0	0.266667	0	0.033333	0.133333	0.166667	0	0	0	0.066667
0.066667	0	0.066667	0.066667	0.066667	0	0.066667	0.033333	0.1	0.033333	0	0.233333	0	0.033333	0.066667	0.1	0	0.033333	0	0.033333
0	0	0	0	0	0	0	0	0	0	0	0	0	0	1	0	0	0	0	0
0.033333	0	0.033333	0.1	0	0	0.066667	0	0.233333	0.066667	0.066667	0.1	0	0.033333	0.133333	0	0.033333	0.033333	0	0.066667
0	0	0.1	0	0.1	0	0.033333	0.1	0.133333	0.066667	0.1	0.1	0	0	0.133333	0.1	0.033333	0	0	0
0.066667	0	0.066667	0.066667	0	0	0.066667	0.033333	0.166667	0	0	0.133333	0	0	0.066667	0.1	0.033333	0.1	0	0.1
MOTIF xxxxDx_S_xxxxxx ....D.S......
letter-probability matrix: alength= 20 w= 13 nsites= 381 E= 1.0e+000
0.010499	0.007874	0.07874	0.099738	0.034121	0.031496	0.015748	0.070866	0.167979	0.041995	0.013123	0.15748	0.015748	0.018373	0.047244	0.068241	0.044619	0.020997	0	0.055118
0.015748	0.005249	0.07874	0.091864	0.023622	0.020997	0.013123	0.070866	0.167979	0.047244	0.013123	0.152231	0.013123	0.034121	0.028871	0.073491	0.060367	0.041995	0.005249	0.041995
0.018373	0.002625	0.07874	0.094488	0.018373	0.018373	0.028871	0.086614	0.11811	0.073491	0.010499	0.186352	0.005249	0.023622	0.031496	0.062992	0.047244	0.034121	0	0.060367
0.028871	0	0.146982	0	0.023622	0.041995	0.026247	0.110236	0.097113	0.057743	0.026247	0.19685	0.005249	0.010499	0.026247	0.091864	0.023622	0.052493	0	0.034121
0	0	1	0	0	0	0	0	0	0	0	0	0	0	0	0	0	0	0	0
0.015748	0	0.165354	0.094488	0.031496	0.03937	0.018373	0.057743	0.044619	0.041995	0.015748	0.215223	0.007874	0.010499	0.020997	0.097113	0.020997	0.057743	0	0.044619
0	0	0	0	0	0	0	0	0	0	0	0	0	0	0	1	0	0	0	0
0.023622	0	0.112861	0.068241	0.041995	0.023622	0.031496	0.102362	0.076115	0.070866	0.023622	0.16273	0.020997	0.03937	0.028871	0.07874	0.020997	0.041995	0	0.031496
0.018373	0.002625	0.112861	0.07874	0.047244	0.023622	0.031496	0.102362	0.068241	0.076115	0.013123	0.191601	0.020997	0.036745	0.015748	0.052493	0.034121	0.020997	0	0.052493
0.015748	0	0.144357	0.094488	0.015748	0.041995	0.031496	0.060367	0.128609	0.060367	0.010499	0.133858	0.013123	0.020997	0	0.120735	0.020997	0.041995	0	0.044619
0.023622	0.002625	0.104987	0.086614	0.034121	0.026247	0.018373	0.047244	0.152231	0.055118	0.013123	0.139108	0.020997	0.020997	0.049869	0.094488	0.026247	0.026247	0.002625	0.055118
0.023622	0.002625	0.12336	0.107612	0.036745	0.023622	0.028871	0.081365	0.152231	0.047244	0.026247	0.149606	0.020997	0.010499	0.015748	0.049869	0.026247	0.031496	0	0.041995
0.005249	0	0.089239	0.073491	0.031496	0.013123	0.026247	0.073491	0.183727	0.055118	0.010499	0.167979	0.005249	0.026247	0.047244	0.086614	0.028871	0.026247	0.002625	0.047244
MOTIF xxDxxD_S_xxxxxx ..D..DS......
letter-probability matrix: alength= 20 w= 13 nsites= 37 E= 1.0e+000
0	0	0.054054	0.135135	0	0	0.081081	0.054054	0.189189	0	0.027027	0.162162	0.027027	0	0	0.054054	0.108108	0.054054	0	0.054054
0.027027	0	0.162162	0.216216	0.081081	0.027027	0.027027	0.135135	0.027027	0.027027	0	0.108108	0	0	0	0	0.054054	0.054054	0	0.054054
0	0	1	0	0	0	0	0	0	0	0	0	0	0	0	0	0	0	0	0
0.027027	0	0	0	0.027027	0.081081	0.081081	0.027027	0.054054	0.135135	0.027027	0.081081	0.027027	0	0	0.297297	0.054054	0.027027	0	0.054054
0.027027	0	0	0	0.027027	0.081081	0.189189	0.027027	0.054054	0.108108	0	0.189189	0	0.054054	0	0.108108	0.027027	0.108108	0	0
0	0	1	0	0	0	0	0	0	0	0	0	0	0	0	0	0	0	0	0
0	0	0	0	0	0	0	0	0	0	0	0	0	0	0	1	0	0	0	0
0.027027	0	0.081081	0.135135	0.027027	0.081081	0.054054	0.081081	0.081081	0.027027	0	0.189189	0	0.054054	0.027027	0.081081	0	0.054054	0	0
0	0	0.135135	0.216216	0	0.054054	0	0.135135	0.081081	0.054054	0.027027	0.108108	0	0	0.054054	0.027027	0.054054	0.027027	0	0.027027
0.054054	0	0.162162	0.162162	0	0	0.027027	0.027027	0.162162	0.027027	0	0.162162	0	0	0.027027	0.135135	0.027027	0.027027	0	0
0	0	0.189189	0.081081	0.054054	0	0.054054	0.027027	0.162162	0.108108	0	0.162162	0	0	0	0.027027	0.027027	0.027027	0	0.081081
0.027027	0	0.054054	0.216216	0.054054	0	0.027027	0.054054	0.135135	0.027027	0.054054	0.081081	0	0.081081	0	0.081081	0.054054	0	0	0.054054
0.027027	0	0.162162	0.081081	0.054054	0	0	0.135135	0.162162	0.027027	0	0.162162	0	0	0	0.054054	0.054054	0.027027	0	0.054054
MOTIF xxxxxD_S_xxxxxx .....DS......
letter-probability matrix: alength= 20 w= 13 nsites= 216 E= 1.0e+000
0.004695	0	0.15493	0.159624	0.00939	0.014085	0.00939	0.065728	0.159624	0.042254	0.037559	0.117371	0	0.014085	0.042254	0.061033	0.037559	0.018779	0.004695	0.046948
0.023474	0	0.112676	0.103286	0.018779	0.028169	0.032864	0.056338	0.126761	0.023474	0.028169	0.169014	0	0.023474	0.051643	0.070423	0.061033	0.032864	0	0.037559
0.014085	0	0	0.079812	0.037559	0.023474	0.028169	0.093897	0.13615	0.051643	0.018779	0.206573	0.014085	0.032864	0.018779	0.13615	0.046948	0.023474	0.004695	0.032864
0.023364	0.004673	0	0	0.028037	0.046729	0.03271	0.088785	0.079439	0.088785	0.018692	0.182243	0.018692	0.03271	0.023364	0.182243	0.051402	0.03271	0	0.065421
0.027907	0	0	0	0.018605	0.051163	0.027907	0.144186	0.093023	0.046512	0.027907	0.227907	0.013953	0.027907	0.04186	0.074419	0.023256	0.088372	0	0.065116
0	0	1	0	0	0	0	0	0	0	0	0	0	0	0	0	0	0	0	0
0	0	0	0	0	0	0	0	0	0	0	0	0	0	0	1	0	0	0	0
0.023148	0.00463	0.115741	0.078704	0.027778	0.037037	0.041667	0.037037	0.037037	0.125	0.023148	0.208333	0.013889	0.018519	0.018519	0.106481	0.018519	0.027778	0	0.037037
0.032407	0	0.134259	0.064815	0.032407	0.00463	0.013889	0.138889	0.046296	0.032407	0.027778	0.180556	0.009259	0.023148	0.027778	0.050926	0.037037	0.041667	0.009259	0.092593
0.00463	0	0.157407	0.074074	0.013889	0.018519	0.046296	0.074074	0.092593	0.064815	0.00463	0.134259	0.013889	0.032407	0.032407	0.12963	0.032407	0.041667	0.00463	0.027778
0.013889	0	0.115741	0.097222	0.018519	0.027778	0.032407	0.041667	0.152778	0.046296	0.009259	0.138889	0.013889	0.027778	0.027778	0.101852	0.032407	0.032407	0	0.069444
0.023148	0	0.115741	0.069444	0.046296	0.032407	0.018519	0.087963	0.111111	0.060185	0.009259	0.175926	0.018519	0.027778	0.027778	0.046296	0.037037	0.023148	0.00463	0.064815
0.018519	0.00463	0.097222	0.069444	0.018519	0.027778	0.023148	0.083333	0.166667	0.055556	0.023148	0.152778	0.013889	0.032407	0.032407	0.055556	0.050926	0.055556	0.00463	0.013889
MOTIF xxxxxx_S_xxRxxx ......S..R...
letter-probability matrix: alength= 20 w= 13 nsites= 145 E= 1.0e+000
0.013889	0	0.097222	0.069444	0.027778	0.034722	0.013889	0.048611	0.118056	0.034722	0.006944	0.180556	0.013889	0.027778	0.111111	0.083333	0.041667	0.041667	0	0.034722
0.013889	0	0.048611	0.090278	0.034722	0.020833	0.020833	0.069444	0.097222	0.0625	0.020833	0.118056	0.034722	0.041667	0.090278	0.118056	0.013889	0.041667	0	0.0625
0.013889	0	0.076389	0.090278	0.041667	0.041667	0.020833	0.111111	0.104167	0.034722	0.027778	0.111111	0.027778	0.013889	0.0625	0.0625	0.048611	0.034722	0	0.076389
0.02069	0	0.048276	0.055172	0.082759	0.041379	0.034483	0.110345	0.02069	0.096552	0.02069	0.17931	0.041379	0.013793	0.027586	0.137931	0.02069	0.02069	0.006897	0.02069
0.006897	0	0	0	0.027586	0.082759	0.041379	0.048276	0.048276	0.048276	0.013793	0.241379	0.062069	0.048276	0.013793	0.186207	0.068966	0.02069	0	0.041379
0.006897	0	0	0.041379	0.055172	0.013793	0.02069	0.131034	0.02069	0.186207	0.041379	0.2	0.027586	0.034483	0.034483	0.103448	0.02069	0.048276	0	0.013793
0	0	0	0	0	0	0	0	0	0	0	0	0	0	0	1	0	0	0	0
0.013793	0	0.082759	0.068966	0.02069	0.062069	0.006897	0.082759	0.062069	0.034483	0.027586	0.172414	0.055172	0	0.082759	0.117241	0.013793	0.041379	0	0.055172
0.02069	0	0.062069	0.048276	0.027586	0.034483	0.041379	0.055172	0.089655	0.013793	0.013793	0.172414	0.02069	0.02069	0.082759	0.172414	0.068966	0.027586	0	0.027586
0	0	0	0	0	0	0	0	0	0	0	0	0	0	1	0	0	0	0	0
0.027586	0	0.02069	0.110345	0.027586	0.062069	0.006897	0.082759	0.193103	0.041379	0.013793	0.137931	0.034483	0.013793	0.089655	0.075862	0.027586	0.027586	0	0.006897
0.013793	0.006897	0.02069	0.027586	0.062069	0.068966	0.048276	0.082759	0.089655	0.096552	0.041379	0.103448	0.02069	0.006897	0.068966	0.082759	0.075862	0.048276	0	0.034483
0.006944	0	0.048611	0.034722	0.034722	0.034722	0.041667	0.083333	0.131944	0.076389	0.027778	0.118056	0.027778	0.034722	0.0625	0.090278	0.048611	0.055556	0	0.041667
MOTIF xxxxxx_S_Dxxxxx ......SD.....
letter-probability matrix: alength= 20 w= 13 nsites= 177 E= 1.0e+000
0.029412	0.011765	0.129412	0.041176	0.005882	0.047059	0.029412	0.035294	0.135294	0.041176	0.017647	0.188235	0.017647	0.005882	0.070588	0.082353	0.041176	0.029412	0	0.041176
0.017544	0.005848	0.122807	0.111111	0.023392	0.011696	0.035088	0.070175	0.146199	0.035088	0.005848	0.146199	0.011696	0.02924	0.076023	0.064327	0.040936	0.023392	0	0.023392
0.011628	0.011628	0.145349	0.110465	0.017442	0.02907	0.011628	0.046512	0.139535	0.011628	0.017442	0.168605	0	0.040698	0.02907	0.081395	0.040698	0.046512	0	0.040698
0.011628	0	0.162791	0.098837	0.02907	0.02907	0.011628	0.081395	0.110465	0.046512	0	0.151163	0.005814	0.017442	0.023256	0.104651	0.046512	0.034884	0	0.034884
0.028571	0	0	0	0.034286	0.034286	0.017143	0.108571	0.108571	0.068571	0	0.268571	0.005714	0.028571	0.011429	0.165714	0.045714	0.034286	0	0.04
0.005714	0	0	0.114286	0.068571	0.022857	0.011429	0.12	0.057143	0.091429	0.022857	0.2	0.04	0.04	0.017143	0.051429	0.051429	0.045714	0.005714	0.034286
0	0	0	0	0	0	0	0	0	0	0	0	0	0	0	1	0	0	0	0
0	0	1	0	0	0	0	0	0	0	0	0	0	0	0	0	0	0	0	0
0.022599	0	0.169492	0.096045	0.033898	0.022599	0.00565	0.084746	0.073446	0.039548	0.028249	0.20339	0	0.028249	0.011299	0.079096	0.028249	0.033898	0	0.039548
0.039548	0	0.096045	0.101695	0.016949	0.028249	0.028249	0.062147	0.101695	0.090395	0.033898	0.084746	0.022599	0.022599	0	0.152542	0.045198	0.022599	0	0.050847
0.045198	0	0.096045	0.079096	0.045198	0.028249	0.016949	0.096045	0.118644	0.062147	0.028249	0.107345	0.00565	0.045198	0.016949	0.073446	0.045198	0.022599	0	0.067797
0.016949	0	0.112994	0.062147	0.011299	0.011299	0.033898	0.101695	0.135593	0.073446	0.016949	0.175141	0.011299	0.011299	0.022599	0.062147	0.045198	0.050847	0.00565	0.039548
0.033898	0	0.107345	0.067797	0.016949	0.011299	0.00565	0.045198	0.163842	0.050847	0.033898	0.152542	0.011299	0.016949	0.050847	0.067797	0.045198	0.033898	0	0.084746
MOTIF xxxDNx_S_xxxxxx ...DN.S......
letter-probability matrix: alength= 20 w= 13 nsites= 49 E= 1.0e+000
0	0	0.122449	0.081633	0.020408	0.020408	0	0.061224	0.142857	0.102041	0.020408	0.142857	0	0	0.081633	0.102041	0	0.040816	0	0.061224
0.040816	0.020408	0.061224	0.122449	0.040816	0.020408	0.020408	0.102041	0.102041	0.040816	0	0.163265	0.020408	0.020408	0.020408	0.061224	0.061224	0.040816	0	0.040816
0.020408	0	0	0.204082	0.040816	0.020408	0	0.102041	0.102041	0.020408	0.040816	0.142857	0.020408	0.061224	0.061224	0.040816	0.040816	0.061224	0	0.020408
0	0	1	0	0	0	0	0	0	0	0	0	0	0	0	0	0	0	0	0
0	0	0	0	0	0	0	0	0	0	0	1	0	0	0	0	0	0	0	0
0	0	0	0.204082	0.061224	0.040816	0	0.081633	0.020408	0.102041	0.020408	0.163265	0.061224	0.020408	0	0.204082	0	0.020408	0	0
0	0	0	0	0	0	0	0	0	0	0	0	0	0	0	1	0	0	0	0
0	0	0	0.183673	0.020408	0.040816	0.040816	0.122449	0.102041	0.061224	0.040816	0.081633	0.040816	0	0	0.163265	0.040816	0.040816	0	0.020408
0.102041	0	0.102041	0.102041	0.061224	0.040816	0.020408	0.102041	0.061224	0.040816	0.061224	0.122449	0.020408	0	0.020408	0.061224	0	0.040816	0	0.040816
0	0	0.061224	0.163265	0	0.020408	0.020408	0.081633	0.081633	0.081633	0.040816	0.204082	0	0	0	0.122449	0.020408	0	0	0.102041
0	0	0.102041	0.061224	0.020408	0.061224	0.040816	0.040816	0.204082	0.061224	0	0.163265	0.020408	0	0.061224	0.040816	0	0.020408	0	0.102041
0	0	0.020408	0.102041	0.081633	0.040816	0	0.040816	0.163265	0.081633	0.040816	0.204082	0	0.020408	0.020408	0.040816	0.061224	0.061224	0	0.020408
0	0	0.122449	0.081633	0.040816	0.020408	0.040816	0.081633	0.122449	0.040816	0.020408	0.183673	0	0.061224	0.020408	0.102041	0.040816	0.020408	0	0
MOTIF xxxExS_S_xxxxxx ...E.SS......
letter-probability matrix: alength= 20 w= 13 nsites= 45 E= 1.0e+000
0.022222	0	0.133333	0.155556	0	0.022222	0	0.088889	0.133333	0.044444	0.022222	0.133333	0.022222	0.022222	0.044444	0.022222	0.044444	0.066667	0	0.022222
0	0	0.088889	0.111111	0.022222	0.022222	0	0.133333	0.155556	0.111111	0	0.177778	0	0	0	0.111111	0.022222	0.022222	0	0.022222
0	0	0.133333	0.133333	0	0.022222	0.066667	0.044444	0.155556	0.022222	0	0.2	0	0.044444	0.022222	0.044444	0.022222	0	0.022222	0.066667
0	0	0	1	0	0	0	0	0	0	0	0	0	0	0	0	0	0	0	0
0	0	0	0	0.044444	0.022222	0.066667	0.044444	0.111111	0.022222	0	0.4	0	0	0	0.088889	0.022222	0.066667	0	0.111111
0	0	0	0	0	0	0	0	0	0	0	0	0	0	0	1	0	0	0	0
0	0	0	0	0	0	0	0	0	0	0	0	0	0	0	1	0	0	0	0
0.044444	0	0	0.066667	0.022222	0	0.022222	0.111111	0.022222	0.155556	0.022222	0.222222	0	0	0.022222	0.088889	0.044444	0.111111	0	0.044444
0	0	0.088889	0.133333	0.022222	0.022222	0	0.111111	0.088889	0.133333	0.022222	0.111111	0	0.022222	0.044444	0.044444	0.022222	0.066667	0	0.066667
0.022222	0	0.044444	0.155556	0.022222	0.044444	0.022222	0.088889	0.244444	0.022222	0.044444	0.111111	0	0	0	0.111111	0.022222	0.044444	0	0
0.022222	0.022222	0.044444	0.133333	0.022222	0.022222	0.022222	0.088889	0.111111	0.111111	0.022222	0.088889	0	0.044444	0.022222	0.066667	0.022222	0.044444	0	0.088889
0.022222	0	0.022222	0.066667	0.111111	0	0	0.022222	0.2	0.133333	0	0.2	0.022222	0.022222	0	0.066667	0.022222	0.044444	0	0.044444
0	0	0.111111	0.133333	0.044444	0.044444	0.022222	0.044444	0.111111	0.111111	0.022222	0.2	0	0	0.044444	0.044444	0.022222	0	0.022222	0.022222
MOTIF xxKxxx_S_xxSxxx ..K...S..S...
letter-probability matrix: alength= 20 w= 13 nsites= 49 E= 1.0e+000
0	0	0.081633	0.020408	0	0.061224	0.020408	0	0.183673	0.061224	0.061224	0.22449	0.020408	0	0.061224	0.102041	0.061224	0	0	0.040816
0	0	0.020408	0.183673	0.020408	0.040816	0.020408	0	0.183673	0.040816	0.020408	0.081633	0.020408	0.061224	0.040816	0.102041	0.081633	0.020408	0	0.061224
0	0	0	0	0	0	0	0	1	0	0	0	0	0	0	0	0	0	0	0
0	0	0.061224	0.163265	0	0	0.020408	0.163265	0.122449	0.040816	0.020408	0.183673	0.020408	0.020408	0.040816	0.081633	0.020408	0.020408	0	0.020408
0.020408	0	0	0	0	0.020408	0.040816	0.102041	0.081633	0.122449	0.020408	0.163265	0.040816	0.061224	0.020408	0.061224	0.081633	0.142857	0	0.020408
0	0	0	0.081633	0	0	0	0.061224	0.040816	0.142857	0.020408	0.244898	0.040816	0.020408	0	0.163265	0.061224	0.040816	0	0.081633
0	0	0	0	0	0	0	0	0	0	0	0	0	0	0	1	0	0	0	0
0.040816	0	0	0.102041	0.102041	0.040816	0.020408	0.102041	0.061224	0.102041	0	0.142857	0	0	0.020408	0.142857	0.020408	0.040816	0	0.061224
0	0	0.163265	0.081633	0.102041	0	0.020408	0.081633	0	0.102041	0	0.183673	0	0.020408	0	0.163265	0.020408	0.061224	0	0
0	0	0	0	0	0	0	0	0	0	0	0	0	0	0	1	0	0	0	0
0.041667	0	0.041667	0.083333	0.041667	0.020833	0.020833	0.041667	0.083333	0.145833	0	0.1875	0.041667	0.020833	0.020833	0.0625	0.041667	0.041667	0	0.0625
0.083333	0	0.083333	0.020833	0.041667	0	0.0625	0.104167	0.083333	0.020833	0	0.229167	0	0.020833	0.0625	0.0625	0.041667	0.020833	0	0.0625
0	0	0.125	0	0.020833	0	0.041667	0.083333	0.125	0.041667	0.020833	0.1875	0	0.0625	0.145833	0.104167	0	0.041667	0	0
MOTIF xxxxxP_S_xxxxxx .....PS......
letter-probability matrix: alength= 20 w= 13 nsites= 85 E= 1.0e+000
0.012048	0.012048	0.108434	0.024096	0.012048	0	0.060241	0.048193	0.120482	0.060241	0.012048	0.156627	0.048193	0	0.060241	0.120482	0.048193	0.036145	0	0.060241
0.083333	0	0.119048	0.095238	0.02381	0.047619	0.02381	0.035714	0.095238	0	0.011905	0.178571	0.02381	0.02381	0.035714	0.059524	0.083333	0.02381	0	0.035714
0.02381	0.011905	0.059524	0.166667	0.011905	0.059524	0	0.071429	0.107143	0.059524	0.011905	0.119048	0.011905	0.011905	0.059524	0.142857	0.02381	0.035714	0	0.011905
0	0	0.035294	0.035294	0.035294	0	0.035294	0.105882	0.211765	0.058824	0	0.129412	0.047059	0.047059	0.082353	0.105882	0.035294	0.011765	0	0.023529
0.023529	0	0	0	0.023529	0.023529	0.047059	0.047059	0.141176	0.117647	0.011765	0.164706	0.023529	0.035294	0.058824	0.152941	0.070588	0.035294	0	0.023529
0	0	0	0	0	0	0	0	0	0	0	0	1	0	0	0	0	0	0	0
0	0	0	0	0	0	0	0	0	0	0	0	0	0	0	1	0	0	0	0
0.047059	0	0	0.070588	0.023529	0.035294	0.035294	0.082353	0.058824	0.070588	0.035294	0.188235	0.023529	0.035294	0.047059	0.082353	0.058824	0.070588	0	0.035294
0.011765	0	0.117647	0.070588	0.035294	0.023529	0.011765	0.082353	0.047059	0.058824	0.023529	0.223529	0.011765	0.058824	0	0.105882	0.035294	0.058824	0	0.023529
0.023529	0	0.058824	0.082353	0.035294	0.058824	0	0.058824	0.082353	0.058824	0.023529	0.258824	0.023529	0.047059	0	0.070588	0.047059	0.035294	0	0.035294
0.011765	0.011765	0.082353	0.070588	0.035294	0.035294	0.011765	0.047059	0.141176	0.058824	0	0.141176	0.023529	0.058824	0.047059	0.117647	0.047059	0.023529	0.011765	0.023529
0.058824	0	0.105882	0.094118	0.035294	0.011765	0.023529	0.058824	0.176471	0.047059	0.011765	0.164706	0.023529	0.011765	0.047059	0.047059	0.023529	0	0	0.058824
0.035294	0	0.117647	0.047059	0.047059	0.023529	0.011765	0.035294	0.2	0.047059	0.035294	0.117647	0.011765	0.011765	0.035294	0.035294	0.105882	0.047059	0	0.035294
MOTIF xxxxxN_S_Gxxxxx .....NSG.....
letter-probability matrix: alength= 20 w= 13 nsites= 25 E= 1.0e+000
0	0	0.08	0.16	0	0.04	0.04	0.04	0.08	0	0.08	0.16	0	0.08	0.04	0.04	0	0.08	0	0.08
0	0	0.04	0.16	0.08	0.08	0	0.12	0.08	0.08	0.04	0.04	0	0.04	0.04	0.12	0.04	0	0	0.04
0	0	0.08	0.04	0.04	0.04	0	0.08	0.12	0	0.04	0.32	0	0.04	0	0.08	0	0.04	0	0.08
0	0	0.08	0.08	0.08	0.08	0.04	0.16	0.04	0.08	0	0.08	0.04	0.04	0.04	0.16	0	0	0	0
0.12	0	0	0	0	0	0.04	0	0.08	0.08	0	0.32	0	0.04	0	0.04	0.04	0.12	0	0.12
0	0	0	0	0	0	0	0	0	0	0	1	0	0	0	0	0	0	0	0
0	0	0	0	0	0	0	0	0	0	0	0	0	0	0	1	0	0	0	0
0	0	0	0	0	1	0	0	0	0	0	0	0	0	0	0	0	0	0	0
0.04	0	0.08	0.08	0.04	0	0.08	0.08	0.04	0.04	0.08	0.12	0	0	0.16	0.04	0	0.04	0	0.08
0.04	0	0.04	0.16	0.04	0	0.04	0.08	0.16	0.16	0	0.04	0.04	0.04	0	0.04	0.08	0	0	0.04
0.08	0	0.08	0.16	0	0	0	0.04	0.12	0.04	0.04	0.08	0	0.08	0.08	0.12	0	0.08	0	0
0	0	0.04	0.12	0.12	0.12	0	0.04	0.04	0.04	0.16	0.2	0.04	0	0	0	0	0.04	0	0.04
0	0	0.16	0.04	0	0.04	0.04	0.12	0.12	0	0.04	0.08	0.04	0	0.04	0.12	0.04	0.08	0	0.04
MOTIF xxxxxE_S_xxDxxx .....ES..D...
letter-probability matrix: alength= 20 w= 13 nsites= 28 E= 1.0e+000
0	0	0.178571	0.214286	0	0	0	0.035714	0.071429	0	0	0.178571	0.035714	0.035714	0.071429	0.142857	0.035714	0	0	0
0	0	0.142857	0.035714	0.071429	0.035714	0	0	0.107143	0.071429	0.107143	0.035714	0	0.071429	0.035714	0.178571	0	0.035714	0	0.071429
0.035714	0	0.178571	0.285714	0	0	0	0	0.107143	0.035714	0	0.142857	0.035714	0	0.107143	0.035714	0	0	0	0.035714
0.035714	0	0.142857	0.25	0	0.035714	0	0.071429	0.071429	0	0	0.035714	0	0.071429	0.071429	0.178571	0.035714	0	0	0
0.071429	0	0	0	0.071429	0	0.107143	0.035714	0.071429	0.035714	0	0.142857	0.071429	0.035714	0.107143	0.178571	0	0.071429	0	0
0	0	0	1	0	0	0	0	0	0	0	0	0	0	0	0	0	0	0	0
0	0	0	0	0	0	0	0	0	0	0	0	0	0	0	1	0	0	0	0
0.035714	0	0	0.142857	0	0	0	0.071429	0.035714	0.107143	0.035714	0.178571	0.035714	0.071429	0.035714	0.071429	0.071429	0.071429	0	0.035714
0.035714	0	0.142857	0.214286	0.035714	0.035714	0	0.107143	0.071429	0.071429	0.035714	0.178571	0	0	0	0.071429	0	0	0	0
0	0	1	0	0	0	0	0	0	0	0	0	0	0	0	0	0	0	0	0
0	0	0.107143	0.071429	0.035714	0	0	0.071429	0.071429	0.035714	0.035714	0.25	0.035714	0.035714	0.035714	0.142857	0	0.035714	0	0.035714
0	0	0.178571	0.107143	0	0.035714	0	0.035714	0.178571	0.178571	0	0.178571	0	0	0	0.035714	0	0.071429	0	0
0	0	0.071429	0.071429	0	0	0.107143	0	0.142857	0.035714	0.035714	0.142857	0	0	0	0.178571	0	0.071429	0.035714	0.107143
MOTIF xxxxxN_S_xxxxxx .....NS......
letter-probability matrix: alength= 20 w= 13 nsites= 247 E= 1.0e+000
0	0.004065	0.081301	0.085366	0.03252	0.036585	0.020325	0.065041	0.134146	0.069106	0.044715	0.138211	0.004065	0.036585	0.036585	0.069106	0.04878	0.04878	0	0.044715
0.020325	0.00813	0.093496	0.105691	0.02439	0.012195	0.044715	0.069106	0.097561	0.03252	0.044715	0.191057	0.01626	0.02439	0.04878	0.081301	0.020325	0.020325	0	0.044715
0.02439	0.004065	0.097561	0.085366	0.02439	0.03252	0.020325	0.093496	0.065041	0.065041	0.020325	0.215447	0.012195	0.004065	0.036585	0.081301	0.028455	0.044715	0	0.044715
0.00813	0	0.077236	0.077236	0.03252	0.02439	0.00813	0.109756	0.052846	0.089431	0.028455	0.154472	0.012195	0.020325	0.04065	0.130081	0.04065	0.056911	0	0.036585
0.028455	0	0	0	0.012195	0.020325	0.03252	0.097561	0.069106	0.065041	0.028455	0.300813	0.036585	0.020325	0.01626	0.150407	0.044715	0.04878	0	0.028455
0	0	0	0	0	0	0	0	0	0	0	1	0	0	0	0	0	0	0	0
0	0	0	0	0	0	0	0	0	0	0	0	0	0	0	1	0	0	0	0
0.008097	0	0	0.080972	0.024291	0	0.016194	0.089069	0.093117	0.109312	0.016194	0.287449	0.032389	0.024291	0.032389	0.089069	0.024291	0.02834	0	0.044534
0.008097	0	0.05668	0.05668	0.02834	0.044534	0.012146	0.105263	0.040486	0.101215	0.044534	0.214575	0.008097	0.016194	0.040486	0.093117	0.036437	0.036437	0	0.05668
0.004049	0.004049	0.080972	0.097166	0.032389	0.020243	0.024291	0.05668	0.129555	0.11336	0.016194	0.165992	0.012146	0.032389	0	0.109312	0.036437	0.040486	0	0.024291
0.008097	0.004049	0.064777	0.05668	0.024291	0.024291	0.052632	0.060729	0.165992	0.052632	0.012146	0.198381	0.008097	0.02834	0.024291	0.068826	0.060729	0.040486	0.004049	0.040486
0.020325	0	0.101626	0.060976	0.00813	0.012195	0.04878	0.052846	0.138211	0.052846	0.02439	0.227642	0.020325	0.028455	0.04878	0.077236	0.028455	0.02439	0	0.02439
0.01626	0.00813	0.097561	0.069106	0.020325	0.020325	0.012195	0.073171	0.166667	0.044715	0.02439	0.207317	0.012195	0.02439	0.03252	0.073171	0.02439	0.03252	0	0.04065
MOTIF xxxxxE_S_xxxxxx .....ES......
letter-probability matrix: alength= 20 w= 13 nsites= 108 E= 1.0e+000
0.009434	0	0.09434	0.141509	0.009434	0.018868	0.04717	0.075472	0.132075	0.04717	0.018868	0.09434	0.009434	0.04717	0.04717	0.075472	0.028302	0.04717	0.009434	0.04717
0.028302	0	0.103774	0.122642	0.028302	0.056604	0.018868	0.066038	0.113208	0.037736	0.028302	0.122642	0.009434	0.028302	0.056604	0.09434	0.037736	0.009434	0	0.037736
0.009346	0	0.149533	0.168224	0.046729	0.028037	0.018692	0.028037	0.093458	0.028037	0.018692	0.102804	0	0.046729	0.037383	0.065421	0.037383	0.037383	0.018692	0.065421
0.037383	0.009346	0.084112	0.168224	0.028037	0.028037	0.009346	0.065421	0.046729	0.018692	0.028037	0.158879	0	0	0.009346	0.140187	0.065421	0.037383	0	0.065421
0.018692	0	0	0	0	0.065421	0.046729	0.074766	0.093458	0.028037	0	0.252336	0.028037	0.074766	0.056075	0.158879	0.037383	0.028037	0	0.037383
0	0	0	1	0	0	0	0	0	0	0	0	0	0	0	0	0	0	0	0
0	0	0	0	0	0	0	0	0	0	0	0	0	0	0	1	0	0	0	0
0.046296	0	0	0.111111	0.037037	0.009259	0.046296	0.101852	0.074074	0.111111	0.018519	0.148148	0.018519	0.055556	0.018519	0.12037	0.046296	0.018519	0	0.018519
0.027778	0	0.064815	0.092593	0.037037	0.009259	0	0.083333	0.046296	0.074074	0.027778	0.185185	0.037037	0.009259	0.037037	0.101852	0.046296	0.074074	0	0.046296
0	0	0	0.12037	0.018519	0.018519	0.018519	0.027778	0.101852	0.12037	0.009259	0.212963	0.009259	0.027778	0	0.157407	0.074074	0.027778	0	0.055556
0.037037	0	0.12963	0.148148	0.009259	0.027778	0.009259	0.138889	0.092593	0.018519	0.009259	0.111111	0.009259	0.009259	0.027778	0.083333	0.037037	0.027778	0.018519	0.055556
0.009259	0	0.111111	0.12963	0.037037	0.046296	0.027778	0.092593	0.157407	0.037037	0.009259	0.12037	0	0.018519	0.027778	0.111111	0.009259	0.046296	0	0.009259
0.009346	0	0.121495	0.11215	0.028037	0.028037	0.009346	0.074766	0.17757	0.056075	0.009346	0.102804	0	0.028037	0.065421	0.074766	0.009346	0.056075	0.009346	0.028037
MOTIF xxxxxx_S_xxDxxx ......S..D...
letter-probability matrix: alength= 20 w= 13 nsites= 93 E= 1.0e+000
0.010989	0	0.043956	0.153846	0	0.010989	0.010989	0.043956	0.21978	0.043956	0.010989	0.098901	0.032967	0.054945	0.010989	0.131868	0.010989	0.054945	0	0.054945
0.032967	0	0.10989	0.175824	0.010989	0.043956	0.021978	0.010989	0.197802	0	0.010989	0.175824	0	0.021978	0.010989	0.054945	0.010989	0.043956	0	0.065934
0.021978	0	0.21978	0.120879	0.032967	0	0.032967	0.032967	0.175824	0.032967	0.010989	0.131868	0.010989	0	0.021978	0.065934	0.021978	0.021978	0	0.043956
0.010989	0	0.142857	0.142857	0.032967	0.021978	0.010989	0.065934	0.131868	0.043956	0.032967	0.153846	0.010989	0.010989	0.032967	0.120879	0	0.010989	0	0.021978
0.021978	0	0	0	0.010989	0.087912	0.065934	0.098901	0.142857	0.076923	0.021978	0.164835	0.010989	0.043956	0.010989	0.10989	0.032967	0.076923	0	0.021978
0.032609	0	0	0	0.086957	0.043478	0	0.163043	0.021739	0.108696	0.021739	0	0	0.065217	0.032609	0.130435	0.054348	0.173913	0	0.065217
0	0	0	0	0	0	0	0	0	0	0	0	0	0	0	1	0	0	0	0
0.021505	0	0	0.075269	0.032258	0.053763	0.043011	0.086022	0.16129	0.075269	0.010753	0.182796	0.032258	0.010753	0.010753	0.129032	0.021505	0.032258	0	0.021505
0.032258	0	0.11828	0.064516	0.010753	0.032258	0.032258	0.075269	0.075269	0.053763	0.021505	0.236559	0	0.053763	0.032258	0.032258	0.064516	0.021505	0.010753	0.032258
0	0	1	0	0	0	0	0	0	0	0	0	0	0	0	0	0	0	0	0
0.021505	0	0.150538	0.107527	0.021505	0.043011	0.043011	0.021505	0.053763	0.043011	0.021505	0.139785	0	0.043011	0.043011	0.086022	0.021505	0.032258	0	0.107527
0.010753	0	0.096774	0.11828	0.010753	0.043011	0.021505	0.096774	0.064516	0.107527	0.010753	0.129032	0.021505	0.053763	0.021505	0.086022	0.043011	0.010753	0	0.053763
0.043011	0	0.096774	0.129032	0	0	0.021505	0.107527	0.16129	0.032258	0.010753	0.107527	0	0.021505	0.032258	0.075269	0.053763	0.032258	0	0.075269
MOTIF xxxxxx_S_xxSxxx ......S..S...
letter-probability matrix: alength= 20 w= 13 nsites= 113 E= 1.0e+000
0.009009	0.009009	0.072072	0.045045	0.027027	0.018018	0.018018	0.036036	0.225225	0.018018	0.036036	0.198198	0	0.009009	0.081081	0.108108	0.045045	0.009009	0.009009	0.027027
0.027027	0.009009	0.108108	0.081081	0	0.027027	0.009009	0.045045	0.171171	0.072072	0.009009	0.117117	0.009009	0.027027	0.063063	0.081081	0.027027	0.081081	0	0.036036
0.018018	0	0.144144	0.117117	0.081081	0.045045	0.018018	0.027027	0	0.045045	0.018018	0.135135	0	0.027027	0.045045	0.126126	0.018018	0.072072	0	0.063063
0.018018	0	0.054054	0.054054	0.063063	0.027027	0.018018	0.036036	0.153153	0.063063	0.036036	0.135135	0.009009	0.027027	0.054054	0.153153	0.018018	0.036036	0.009009	0.036036
0.026786	0	0	0	0.035714	0.035714	0.017857	0.071429	0.133929	0.071429	0.026786	0.178571	0.008929	0.026786	0.089286	0.142857	0.071429	0.017857	0	0.044643
0.071429	0	0	0	0.035714	0.026786	0.026786	0.133929	0.080357	0.142857	0.044643	0	0	0.026786	0.044643	0.125	0.107143	0.044643	0	0.089286
0	0	0	0	0	0	0	0	0	0	0	0	0	0	0	1	0	0	0	0
0.044248	0	0	0.123894	0.026549	0.097345	0.026549	0.044248	0.132743	0.079646	0.017699	0.141593	0.017699	0.026549	0.026549	0.079646	0.035398	0.044248	0	0.035398
0.00885	0	0.132743	0.070796	0.053097	0.00885	0.035398	0.070796	0.035398	0.035398	0.026549	0.176991	0	0.035398	0.061947	0.088496	0.115044	0.017699	0	0.026549
0	0	0	0	0	0	0	0	0	0	0	0	0	0	0	1	0	0	0	0
0.061947	0	0.097345	0.079646	0.035398	0.061947	0	0.070796	0.141593	0.035398	0.035398	0.097345	0.035398	0	0.026549	0.088496	0.044248	0.026549	0	0.061947
0.017857	0	0.035714	0.035714	0.026786	0.035714	0.008929	0.0625	0.080357	0.116071	0.026786	0.125	0	0.017857	0.107143	0.133929	0.044643	0.017857	0	0.107143
0.008929	0	0.080357	0.0625	0.044643	0.026786	0.035714	0.026786	0.160714	0.089286	0.008929	0.071429	0.017857	0	0.133929	0.071429	0.0625	0.053571	0	0.044643
MOTIF xDxxxx_S_xxxxxx .D....S......
letter-probability matrix: alength= 20 w= 13 nsites= 70 E= 1.0e+000
0	0	0.128571	0.1	0	0.028571	0.014286	0.071429	0.2	0.028571	0.014286	0.157143	0.028571	0.028571	0.014286	0.085714	0.042857	0.042857	0	0.014286
0	0	1	0	0	0	0	0	0	0	0	0	0	0	0	0	0	0	0	0
0	0	0.071429	0.142857	0.042857	0.042857	0	0.085714	0.028571	0.028571	0.028571	0.171429	0.014286	0.028571	0.028571	0.157143	0.057143	0.014286	0	0.057143
0.014286	0	0.085714	0.128571	0.071429	0.071429	0.042857	0.057143	0.085714	0.057143	0	0.1	0.014286	0.042857	0.014286	0.142857	0.042857	0	0	0.028571
0.014286	0	0	0	0.042857	0.071429	0.028571	0.1	0.071429	0.057143	0.014286	0.185714	0.014286	0.042857	0.028571	0.157143	0.085714	0.042857	0	0.042857
0.028571	0	0	0	0.071429	0.057143	0.057143	0.214286	0.042857	0.128571	0.014286	0	0	0.042857	0.014286	0.2	0.042857	0.057143	0	0.028571
0	0	0	0	0	0	0	0	0	0	0	0	0	0	0	1	0	0	0	0
0	0	0	0.085714	0.057143	0.085714	0.014286	0.057143	0.171429	0.071429	0	0.142857	0.028571	0	0	0.142857	0.071429	0.042857	0.014286	0.014286
0.014286	0	0.142857	0.085714	0.057143	0.028571	0.042857	0.071429	0.071429	0.028571	0.042857	0.142857	0	0.014286	0.042857	0.085714	0.071429	0.028571	0	0.028571
0.014286	0	0	0.157143	0.085714	0.028571	0.042857	0.028571	0.228571	0.071429	0.028571	0.185714	0	0.028571	0	0	0.028571	0.028571	0	0.042857
0.014286	0	0.057143	0.085714	0.042857	0.028571	0.028571	0.071429	0.214286	0.014286	0.014286	0.142857	0.014286	0	0.042857	0.114286	0.014286	0.014286	0	0.085714
0.014286	0.028571	0.071429	0.057143	0.028571	0.057143	0	0.071429	0.171429	0.114286	0.028571	0.114286	0.014286	0.014286	0.071429	0.085714	0.014286	0.014286	0	0.028571
0	0.028571	0.1	0.1	0.014286	0.071429	0.014286	0.085714	0.142857	0.028571	0.028571	0.085714	0	0.028571	0.085714	0.085714	0.042857	0.014286	0	0.042857
MOTIF xxxxxx_S_xSxxxx ......S.S....
letter-probability matrix: alength= 20 w= 13 nsites= 76 E= 1.0e+000
0.013333	0	0.04	0.12	0.026667	0.026667	0	0.066667	0.16	0.013333	0.026667	0.146667	0.026667	0.026667	0.066667	0.106667	0.053333	0.026667	0	0.053333
0	0.026667	0	0.093333	0.04	0.026667	0.026667	0.026667	0.213333	0.053333	0.026667	0.146667	0.013333	0.026667	0.066667	0.053333	0.04	0.026667	0	0.093333
0.026667	0.013333	0.12	0.08	0	0.026667	0.013333	0.08	0.186667	0.053333	0.013333	0.16	0	0.013333	0.066667	0.08	0.04	0	0	0.026667
0	0	0.106667	0.106667	0.04	0.066667	0.04	0.08	0.12	0.04	0.013333	0.12	0.026667	0.013333	0.04	0.133333	0.013333	0.013333	0	0.026667
0.013333	0	0	0	0.013333	0.053333	0.026667	0.08	0.093333	0.12	0	0.146667	0.013333	0.013333	0.053333	0.173333	0.053333	0.053333	0.013333	0.08
0.026316	0	0	0	0.118421	0.026316	0.026316	0.105263	0.078947	0.184211	0.026316	0	0	0.039474	0.026316	0.171053	0.052632	0.078947	0	0.039474
0	0	0	0	0	0	0	0	0	0	0	0	0	0	0	1	0	0	0	0
0.065789	0	0	0.078947	0.052632	0.039474	0.039474	0.039474	0.065789	0.065789	0	0.25	0.026316	0.078947	0.026316	0.052632	0.026316	0.092105	0	0
0	0	0	0	0	0	0	0	0	0	0	0	0	0	0	1	0	0	0	0
0.026316	0	0	0.157895	0.026316	0.052632	0.052632	0.092105	0.197368	0.092105	0	0.157895	0	0.013158	0	0	0.039474	0.013158	0	0.078947
0	0	0.065789	0.013158	0.039474	0.039474	0.013158	0.131579	0.118421	0.039474	0.052632	0.184211	0.013158	0.026316	0.039474	0.092105	0.065789	0.013158	0	0.052632
0.013158	0	0.065789	0.078947	0.092105	0	0.013158	0.039474	0.197368	0.118421	0.013158	0.118421	0	0.039474	0.078947	0.065789	0.039474	0.013158	0	0.013158
0.026316	0	0.131579	0.013158	0.013158	0.052632	0.026316	0.078947	0.25	0.039474	0.013158	0.078947	0.013158	0	0.092105	0.052632	0.052632	0.013158	0.013158	0.039474

## Sheet: forward_rolim
	Pattern	Sample Frequency	Foreground Frequency	Foreground Size	Enrichment (Sample Frequency / Background Frequency)
0	......[S][5][5][5]...	130	130	342	6.39872
1	......[S][5][5]....	304	174	696	3.11888
2	......[S][N][5]....	196	147	522	2.6959
3	...[R]..[S].[5]....	53	34	375	3.92596
4	.....[5][S].[5]....	194	68	341	3.25221
5	......[S][5][N][5]...	44	44	160	6.11734
6	......[S][5].[5]...	290	116	530	3.95453
7	......[S][5]....[5]	211	104	370	3.56547
8	......[S][5].[S]...	96	57	266	2.34998
9	......[S][5]..[5]..	207	54	209	3.37743
10	...[R]..[S]......	207	139	1555	1.63987
11	......[S][S].[5]...	114	76	319	2.16411
12	...[D]..[S]..[5]...	101	37	243	2.85953
13	......[S][N].[5]...	114	56	206	2.1197
14	......[S][P].....	110	86	1097	1.1455
15	[4]..[S]..[S]......	118	57	183	1.18496
16	...[S].[5][S]......	80	30	126	1.16654
17	...[S]..[S]...[4]..	103	30	96	2.0885
18	.....[G][S][N].....	27	20	231	1.97868
19	......[S][N].....	552	211	828	0.952046
20	.....[5][S]......	604	122	597	1.34922
21	...[D]..[S]......	334	62	475	1.24375
22	......[S].[N]....	514	97	413	0.901403
23	......[S].[S]....	276	68	316	0.70819
24	......[S].....[4]	732	67	248	1.47949
25	..[5]...[S]......	594	43	181	1.09301
26	....[S].[S]......	284	26	138	0.412756
27	......[S]......	3123	112	3123	0.659265

## Sheet: reverse_rolim
	Pattern	Sample Frequency	Foreground Frequency	Foreground Size	Enrichment (Sample Frequency / Background Frequency)
0	...[5][5][5][S]......	130	130	342	6.68196
1	....[5][5][S]......	304	174	696	3.22856
2	....[5][N][S]......	196	147	522	2.77507
3	....[5].[S]..[R]...	53	34	375	4.25471
4	....[5].[S][5].....	194	68	341	3.08592
5	...[5][N][5][S]......	44	44	160	6.47783
6	...[5].[5][S]......	290	116	530	3.93565
7	[5]....[5][S]......	211	104	370	2.65141
8	...[S].[5][S]......	96	57	266	1.30176
9	..[5]..[5][S]......	207	54	209	3.12738
10	......[S]..[R]...	207	139	1555	1.8426
11	...[5].[S][S]......	114	76	319	1.22683
12	...[5]..[S]..[D]...	101	37	243	2.76735
13	...[5].[N][S]......	114	56	206	2.09093
14	.....[P][S]......	110	86	1097	1.1442
15	......[S]..[S]..[4]	118	57	183	2.87996
16	......[S][5].[S]...	80	30	126	2.17749
17	..[4]...[S]..[S]...	103	30	96	1.98593
18	.....[N][S][G].....	27	20	231	1.94752
19	.....[N][S]......	552	211	828	0.970149
20	......[S][5].....	604	122	597	1.35395
21	......[S]..[D]...	334	62	475	1.40594
22	....[N].[S]......	514	97	413	0.850461
23	....[S].[S]......	276	68	316	0.400015
24	[4].....[S]......	732	67	248	1.07773
25	......[S]...[5]..	594	43	181	1.29793
26	......[S].[S]....	284	26	138	0.724994
27	......[S]......	3123	112	3123	0.658896
