# Supplementary material for: Robust unsupervised deconvolution of linear motifs characterizes 68 protein modifications at proteome scale
Source: Sci Rep. 2021 Nov 18;11:22490. doi: 10.1038/s41598-021-01971-3 (PMC8602328; doi:10.1038/s41598-021-01971-3)
Supplement: Supplementary file 1 — Supplementary Information 1. [file 41598_2021_1971_MOESM1_ESM.zip › Smith et al Supplementary Data and Tables/Smith et al Supplementary Data S1/Ochoa et al/Supplementary Data S1 Ochoa et al result_Fig1a.xlsx]

## Sheet: Description
Supplementary Data S1 Ochoa et al result_Fig1a: result output for analysis of Ochoa et al data in rmotix, momo, and rolim respectively
forward_rmotifx - rmotifx results from analysis of forward serine-centered sequences from Ochoa et al data
reverse_rmotifx - rmotifx results from analysis of reverse serine-centered sequences from Ochoa et al data
forward_momo - momo results from analysis of forward serine-centered sequences from Ochoa et al data
reverse_momo - momo results from analysis of reverse serine-centered sequences from Ochoa et al data
forward_rolim - rolim results from analysis of forward serine-centered sequences from Ochoa et al data
reverse_rolim - rolim results from analysis of reverse serine-centered sequences from Ochoa et al data

## Sheet: forward_rmotifx
	motif	score	fg.matches	fg.size	bg.matches	bg.size	fold.increase
1	...SP..SP......	622.305	484	72992	1244	880314	4.69232
2	.....P.SP......	615.305	2400	72508	7194	879070	4.04463
3	....RS.SP......	625.547	292	70108	656	871876	5.53562
4	.......SP..SP..	621.931	365	69816	935	871220	4.8714
5	.......SP...R..	615.305	1081	69451	3203	870285	4.22914
6	.......SP...K..	615.305	892	68370	2634	867082	4.29481
7	......RS.SP....	626.573	243	67478	616	864448	5.05362
8	.......S.SP.K..	623.46	118	67235	282	863832	5.37609
9	.......SP.R....	615.305	816	67117	2513	863550	4.17785
10	.......S.SP....	615.305	1448	66301	6263	861037	3.00253
11	.....S.SP.K....	623.176	116	64853	251	854774	6.09124
12	.....SPSK......	622.414	106	64737	303	854523	4.61779
13	.....S.SP......	615.305	1297	64631	5051	854220	3.39384
14	.......SSP....K	621.595	150	63334	363	849169	5.54041
15	.......SSP.....	615.305	1919	63184	7237	848806	3.5622
16	.......SP.SP...	623.419	171	61265	560	841569	4.19455
17	..R.R..S..S....	623.185	198	61094	590	841009	4.61972
18	.......S..SP...	615.305	1085	60896	5872	840419	2.55006
19	....RR.S.S.....	623.039	164	59811	487	834547	4.69877
20	......RS.S.D...	621.837	99	59647	287	834060	4.8235
21	.......SDSE....	922.958	201	59548	651	833773	4.3231
22	......RS.S.S...	922.958	268	59347	1183	833122	3.18024
23	.......SP.K....	615.305	599	59079	1824	831939	4.62445
24	.......S.P.SP..	623.148	203	58480	701	830115	4.11064
25	..L.RS.S.......	625.551	196	58277	555	829414	5.02617
26	.R..S.GS.......	622.258	112	58081	371	828859	4.30815
27	....S..SP......	615.305	913	57969	3870	828488	3.37171
28	.....SPS.......	615.305	992	57056	5434	824618	2.63842
29	....R..S.S.....	615.305	890	56064	4435	819184	2.9322
30	.......S...SP..	615.305	992	55174	5521	814749	2.65328
31	...SP..S.......	615.305	807	54182	5690	809228	2.11825
32	......SSD.E....	628.355	110	53375	389	803538	4.25708
33	.......SP...SP.	628.412	144	53265	442	803149	4.91241
34	.......SP.S....	615.305	825	53121	3399	802707	3.6677
35	.......SSD.E...	922.958	140	52296	514	799308	4.16304
36	......SSPE.....	623.431	69	52156	253	798794	4.17695
37	....R.SS.E.....	622.967	76	52087	315	798541	3.69889
38	.......SS.E....	615.305	735	52011	5649	798226	1.99685
39	.......S....SP.	615.305	849	51276	5475	792577	2.39691
40	.......SP....SP	628.245	118	50427	365	787102	5.04611
41	......SSP......	615.305	608	50309	2850	786737	3.33613
42	....SP.S.......	615.305	778	49701	5500	783887	2.23103
43	.......S.....SP	615.305	754	48923	5223	778387	2.29686
44	..R..S.S..D....	622.86	84	48169	266	773164	5.06876
45	.....SDSE.E....	929.19	69	48085	157	772898	7.06418
46	..R..S.S.......	615.305	665	48016	4222	772741	2.53484
47	.......SP.....S	615.305	606	47351	2513	768519	3.91386
48	.......S.SE.E..	624.967	111	46745	475	766006	3.82936
49	....R..S..S..E.	625.138	64	46634	230	765531	4.56785
50	.SP....SP......	922.958	90	46570	263	765301	5.62358
51	....R..S.GS....	628.491	77	46480	262	765038	4.83734
52	.......S.S.E...	615.305	557	46403	4427	764776	2.07364
53	.S....GSP......	627.539	57	45846	172	760349	5.49614
54	.......SP.GS...	622.308	52	45789	217	760177	3.9783
55	....RR.S..S....	622.22	74	45737	264	759960	4.65748
56	..SP...SP......	628.44	75	45663	245	759696	5.09296
57	.R..S.SS.......	922.958	170	45588	787	759451	3.59852
58	.S.....S.E.....	615.305	565	45418	4920	758664	1.91825
59	....RR.S...S...	622.745	73	44853	272	753744	4.5101
60	.....R.S..S....	615.305	483	44780	3479	753472	2.33602
61	..S...GS.......	615.305	554	44297	5141	749993	1.8245
62	...RR.SS.......	622.859	71	43743	297	744852	4.07065
63	.......S..DS...	615.305	435	43672	3802	744555	1.95061
64	...S..GS.......	615.305	508	43237	4561	740753	1.90819
65	......SS.E.....	615.305	470	42729	4338	736192	1.86671
66	SP.....SP......	630.959	79	42259	241	731854	5.67695
67	.....R.SS......	615.305	451	42180	3428	731613	2.28197
68	....RS.S.......	615.305	470	41729	2619	728185	3.1316
69	S......SD.E....	624.16	70	41259	278	725566	4.42804
70	......RS.S.....	615.305	422	41189	2665	725288	2.78833
71	....S..SD.E....	626.615	75	40767	269	722623	4.94211
72	S......S.EE....	622.816	78	40692	388	722354	3.56865
73	.......S.D...S.	615.305	409	40614	3263	721966	2.22816
74	.R..S.DS.......	622.913	65	40205	231	718703	5.03003
75	.......SP...S..	615.305	425	40140	2006	718472	3.79219
76	.R..S..S.......	615.305	364	39715	2925	716466	2.245
77	......SS.DD....	621.592	48	39351	201	713541	4.3302
78	...R...S..S....	615.305	342	39303	3089	713340	2.00946
79	....R.SS.......	615.305	321	38961	2703	710251	2.16491
80	S......SP......	615.305	356	38640	1580	707548	4.12583
81	.......SD.E...S	622.746	48	38284	194	705968	4.56255
82	....R..S......S	615.305	328	38236	2486	705774	2.43538
83	.......SP..S...	615.305	267	37908	1202	703288	4.12106
84	.....S.SD.E....	624.254	49	37641	169	702086	5.40802
85	.SP....S.......	615.305	449	37592	4495	701917	1.86512
86	..S....S..E....	615.305	402	37143	3920	697422	1.92557
87	.......SS.DD...	622.799	53	36741	219	693502	4.56803
88	......DS.SD....	623.168	58	36688	225	693283	4.87116
89	.......SS.D....	318.674	260	36630	2697	693058	1.824
90	.......S..SD.E.	623.797	80	36370	406	690361	3.74022
91	.......SPS.....	615.305	220	36290	1043	689955	4.01026
92	....S.DS.......	322.829	331	36070	3289	688912	1.92213
93	.....S.S.E.....	615.305	313	35739	2758	685623	2.17717
94	R..S...S.......	615.305	364	35426	3261	682865	2.15161
95	....D..S..S....	321.108	300	35062	3011	679604	1.93121
96	SP.....S.......	615.305	423	34762	4394	676593	1.87371
97	.......S..GS...	615.305	447	34339	4818	672199	1.81615
98	.......S.D....S	320.927	242	33892	2414	667381	1.97403
99	....R..S.....S.	615.305	274	33650	1984	664967	2.72913
100	.....R.S.S.....	319.595	215	33376	1961	662983	2.17786
101	......RSS......	317.031	212	33161	2339	661022	1.80673
102	.......SEDE....	626.63	99	32949	319	658683	6.2041
103	....R..S....S..	615.305	236	32850	1767	658364	2.67674
104	K...S..S.......	320.833	278	32614	2967	656597	1.88635
105	.S.....SP......	615.305	210	32336	967	653630	4.38974
106	.....S.S..D....	319.024	213	32126	2083	652663	2.07741
107	..K....S..S....	320.392	258	31913	2696	650580	1.95089
108	.......SDEE....	627.454	89	31655	270	647884	6.74654
109	..S....SP......	615.305	184	31566	935	647614	4.03741
110	.R.....S.S.....	320.167	221	31382	2092	646679	2.1769
111	.......SD.EE...	626.167	64	31161	188	644587	7.04194
112	.......SS.K....	318.184	271	31097	3209	644399	1.74999
113	.......SEEE....	625.183	130	30826	553	641190	4.88976
114	.......S...R..S	317.368	251	30696	2964	640637	1.76736
115	...S..DS.......	615.305	257	30445	2462	637673	2.18639
116	..R.S..S...D...	327.347	32	30188	116	635211	5.80464
117	..SP...S.......	323.005	342	30156	3894	635095	1.84967
118	.......S..EEE..	622.364	97	29814	486	631201	4.22555
119	.......SP....S.	615.305	185	29717	918	630715	4.27718
120	.S.....S.D.....	320.518	210	29532	2215	629797	2.02187
121	....S.GS.......	316.48	251	29322	3117	627582	1.72351
122	R......S.S.....	317.517	186	29071	1922	624465	2.07878
123	....R..S..E....	615.305	242	28885	1536	622543	3.39564
124	.......S.GS....	317.37	287	28643	3602	621007	1.72749
125	.......S.E..E..	615.305	319	28356	2863	617405	2.42602
126	...R..SS.......	322.607	244	28037	2696	614542	1.98376
127	.....S.S......K	317.984	223	27793	2526	611846	1.94347
128	.......STP.....	615.305	466	27570	2884	609320	3.57108
129	......DS..E...E	622.222	40	27104	151	606436	5.927
130	.......S.S..E..	315.783	225	27064	2688	606285	1.87516
131	.......S.E....E	615.305	261	26839	2324	603597	2.52572
132	...E...SP......	615.305	183	26578	808	601273	5.12376
133	.E.....SP......	615.305	171	26395	792	600465	4.91176
134	.......SDD...E.	626.114	48	26224	146	599673	7.51803
135	...S...SP......	615.305	131	26176	708	599527	4.23783
136	.......S..R.S..	318.98	218	26045	2622	598819	1.91159
137	.....S.S....R..	317.323	188	25827	2181	596197	1.98984
138	.......SP....E.	615.305	135	25639	627	594016	4.98842
139	.S.....S.G.....	319.366	256	25504	3217	593389	1.85148
140	.......S.DS....	316.498	153	25248	1800	590172	1.98687
141	.......S.E....S	317.811	175	25095	2075	588372	1.97736
142	.......S.S..D..	316.372	181	24920	2111	586297	2.01725
143	E......SP......	615.305	131	24739	598	584186	5.17296
144	.....R.S...S...	320.083	155	24608	1666	583588	2.20641
145	.......SD.E....	615.305	191	24453	1245	581922	3.65087
146	.......SS..K...	315.721	182	24262	2380	580677	1.83022
147	...E..DS.......	319.353	188	24080	2071	578297	2.18008
148	.....S.S.....K.	314.972	158	23892	1994	576226	1.91105
149	.E.....S.E.....	319.844	190	23734	2147	574232	2.14111
150	.......SGS.....	313.969	221	23544	3057	572085	1.75662
151	.......SE.E....	615.305	275	23323	2747	569028	2.44244
152	.....R.S..G....	615.305	182	23048	1634	566281	2.73664
153	.......SP..E...	615.305	87	22866	481	564647	4.46643
154	K......S..S....	314.942	155	22779	2044	564166	1.87812
155	P...R..S.......	615.305	164	22624	1252	562122	3.25462
156	E...RR.S.......	324.934	26	22460	92	560870	7.05729
157	....R..S.....E.	320.19	132	22434	1286	560778	2.56577
158	..E....SP......	615.305	91	22302	495	559492	4.61197
159	E......S.D.....	316.276	130	22211	1550	558997	2.11083
160	.......SP.....E	615.305	80	22081	395	557447	5.11302
161	....KS.S.......	314.902	142	22001	1835	557052	1.95932
162	....R..S.P.....	615.305	177	21859	1164	555217	3.86236
163	.......SL.R..S.	329.32	51	21682	280	554053	4.6544
164	......GSP......	615.305	130	21631	644	553773	5.16788
165	......SS..K....	322.566	211	21501	2571	553129	2.11129
166	.......SS..D...	315.145	155	21290	2112	550558	1.89786
167	.......S.E.E...	319.565	153	21135	1653	548446	2.40187
168	.......S.TP....	615.305	291	20982	2670	546793	2.84026
169	.......S..S..R.	314.43	137	20691	1876	544123	1.92045
170	..E.D..S.......	320.361	156	20554	1727	542247	2.38305
171	.......S....EE.	315.545	210	20398	2959	540520	1.88061
172	.......S.S.....	307.653	1653	20188	34202	537561	1.28693
173	....R..S.G.....	615.305	125	18535	1112	503359	3.05274
174	.......SPP.....	615.305	84	18410	467	502247	4.90711
175	.......SPG.....	615.305	93	18326	607	501780	4.19508
176	.......S.D.E...	321.148	128	18233	1332	501173	2.64141
177	.....R.S.P.....	319.399	120	18105	1302	499841	2.54451
178	.......S....D.E	317.597	137	17985	1686	498539	2.25243
179	...E..GS.......	314.847	128	17848	1739	496853	2.04903
180	.......S.P.TP..	621.954	53	17720	242	495114	6.1193
181	.......SP.G....	615.305	74	17667	436	494872	4.75418
182	P......SP......	322.461	63	17593	430	494436	4.11758
183	....K..S.G.....	316.269	123	17530	1579	494006	2.1952
184	.......SPT.....	321.061	46	17407	271	492427	4.80183
185	..S....S..D....	315.976	118	17361	1546	492156	2.16372
186	.K.....SP......	323.306	46	17243	226	490610	5.79126
187	.......S...S..S	318.858	272	17197	4195	490384	1.84893
188	.....R.S...E...	317.773	103	16925	1179	486189	2.50957
189	.......SP.E....	316.887	49	16822	351	485010	4.02496
190	..E...DS.......	314.669	96	16773	1232	484659	2.25157
191	.......S...TP..	615.305	182	16677	2052	483427	2.57103
192	.......S..D.E..	318.479	110	16495	1197	481375	2.68182
193	.......S.DE....	315.29	88	16385	954	480178	2.70327
194	.K.....S.E.....	315.381	114	16297	1519	479224	2.20688
195	......GS..R....	321.558	135	16183	1384	477705	2.87938
196	.......SP.....P	318.483	42	16048	281	476321	4.43631
197	...KR..S.......	319.85	83	16006	783	476040	3.15266
198	....S..S..S....	316.444	217	15923	3484	475257	1.85902
199	.......S..G....	307.653	1272	15706	30210	471773	1.26475
200	.....D.S..E....	314.49	102	14434	1264	441563	2.46865
201	.....P.S..K....	319.917	114	14332	1214	440299	2.88488
202	.......S....TP.	321.721	149	14218	1812	439085	2.53944
203	......ES..D....	316.808	92	14069	1088	437273	2.62814
204	.......SQ.E....	314.692	116	13977	1546	436185	2.34156
205	.......SG...K..	315.391	116	13861	1601	434639	2.27196
206	.......S....E.E	314.112	134	13745	2058	433038	2.05135
207	.......SP.....K	317.081	29	13611	168	430980	5.46583
208	....KR.S.......	322.461	100	13582	983	430812	3.22679
209	.......S.KK....	315.229	138	13482	2012	429829	2.18672
210	..K....SP......	317.883	28	13344	146	427817	6.14861
211	K...R..S.......	315.215	59	13316	639	427671	2.96543
212	.......S...D.D.	318.79	100	13257	1074	427032	2.99924
213	.....GGS.......	314.428	120	13157	1754	425958	2.21494
214	.......S..EE...	313.918	113	13037	1688	424204	2.17823
215	.......SD.D....	317.834	93	12924	1009	422516	3.01327
216	....R..S.E.....	316.828	79	12831	743	421507	3.49287
217	.....S.S.......	307.653	1032	12752	26262	420764	1.29662
218	.......S......K	307.653	905	11720	22973	394502	1.32603
219	....RR.S.......	320.771	73	10815	535	371529	4.68744
220	.......S....D.D	314.235	79	10742	1095	370994	2.49169
221	.......S.E.....	307.653	680	10663	14812	369899	1.59257
222	.E.....S.......	307.653	881	9983	23562	355087	1.32996
223	.....R.S...P...	313.753	74	9102	909	331525	2.96515
224	......DSP......	315.113	23	9028	137	330616	6.14808
225	....R..S.D.....	318.736	53	9005	416	330479	4.67566
226	......DS.......	307.653	500	8952	12380	330063	1.48911
227	.....R.S.......	307.653	428	8452	10473	317683	1.53606
228	.......S..S....	307.653	712	8024	19916	307210	1.36874
229	....RP.S.......	316.449	52	7312	475	287294	4.3013
230	.......SP......	307.653	222	7260	2148	286819	4.0831
231	.S.....S.......	307.653	739	7038	21997	284671	1.35886
232	....K..S.D.....	23.1426	51	6299	597	262674	3.56239
233	.....E.S.......	14.9546	600	6248	18123	262077	1.3887
234	......SS..R....	19.5232	89	5648	1571	243954	2.44696
235	......GS.......	12.7826	388	5559	11530	242383	1.46726
236	.....D.S.......	12.5532	422	5171	13134	230853	1.43442
237	.......S....R..	12.9355	376	4749	11659	217719	1.4785
238	.....N.S.......	12.2783	354	4373	11277	206060	1.47919
239	.......SS......	11.2849	410	4019	14128	194783	1.40649
240	.....T.S.......	10.8151	397	3609	14184	180655	1.40105
241	.......S.P.....	12.0425	344	3212	12089	166471	1.47479
242	.......S.T.....	10.2241	281	2868	10190	154382	1.4844
243	.......S.D.....	9.75972	178	2587	6025	144192	1.64667
244	....TP.S.......	19.2344	49	2409	682	138167	4.12078
245	.......S......S	8.86519	262	2360	10496	137485	1.45419
246	.......S..K....	7.86509	175	2098	6831	126989	1.55065
247	.......SLK.....	17.1726	62	1923	1198	120158	3.23376
248	....R..S.......	8.78667	97	1861	3207	118960	1.93343
249	.......S.G.....	8.36771	236	1764	10605	115753	1.46028
250	.......S.A.....	7.68187	243	1528	11789	105148	1.41843
251	.......S..R....	6.87434	128	1285	5780	93359	1.60892
252	....K..S.......	7.441	116	1157	5181	87579	1.69477

## Sheet: reverse_rmotifx
	motif	score	fg.matches	fg.size	bg.matches	bg.size	fold.increase
1	..R...PS..PS...	934.764	58	72992	33	880314	21.1971
2	..R...PSGP.....	633.891	29	72934	17	880281	20.5892
3	.R....PS..PS...	930.077	45	72905	33	880264	16.4647
4	......PS.P.S...	624.195	385	72860	761	880231	6.112
5	..PS..PS.......	922.958	477	72475	765	879470	7.56641
6	......PSPSR....	932.56	64	71998	31	878705	25.1965
7	......PS.SR....	922.958	223	71934	288	878674	9.45814
8	......PS.P...G.	623.936	190	71711	347	878386	6.70693
9	......PS....PS.	922.958	334	71521	650	878039	6.30831
10	......PS..GPS..	635.442	38	71187	27	877389	17.3465
11	......PS.....PS	627.86	301	71149	636	877362	5.83606
12	......PS....S.R	623.125	142	70848	281	876726	6.25343
13	.K....PS...S...	625.514	134	70706	239	876445	6.94985
14	......PSGP.....	622.129	150	70572	294	876206	6.33458
15	..K...PS.P.....	621.448	108	70422	207	875912	6.48941
16	..S..GPS.......	621.664	178	70314	368	875705	6.02405
17	....P.PS..R....	628.528	154	70136	266	875337	7.22559
18	......PS..G.A..	623.776	133	69982	249	875071	6.67897
19	..R..EPS.......	625.483	102	69849	126	874822	10.1389
20	.RR...PS.......	626.888	154	69747	250	874696	7.72525
21	..K..EPS.......	624.526	96	69593	127	874446	9.49806
22	......PS.P.....	615.305	1351	69497	4458	874319	3.81258
23	......PS.S..R..	627.113	149	68146	280	869861	6.79263
24	....DEPS.......	624.709	61	67997	69	869581	11.3058
25	....K.PS.......	615.305	801	67936	2311	869512	4.43617
26	....PS.SR......	922.958	233	67135	309	867201	9.74021
27	....PS.S..R....	627.944	128	66902	250	866892	6.63431
28	....PS.SG......	626.09	168	66774	403	866642	5.41049
29	.....SPS...K...	621.859	105	66606	253	866239	5.39751
30	.....SPS.......	615.305	1267	66501	5306	865986	3.10951
31	......KSPS.....	627.519	114	65234	273	860680	5.50947
32	.......SPS.P...	622.857	192	65120	673	860407	3.76943
33	....EPSS.......	630.658	192	64928	356	859734	7.1414
34	.......S.SRRL..	929.284	31	64736	21	859378	19.5966
35	.......S.SR.L..	631.26	170	64705	348	859357	6.48792
36	.....PSS.RS....	635.989	38	64535	29	859009	17.4417
37	.....PSS.S.....	922.958	268	64497	954	858980	3.74136
38	...PS.PS.......	922.958	192	64229	472	858026	5.43411
39	.....PSS.PS....	631.848	73	64037	94	857554	10.3998
40	.....PSS.......	615.305	1487	63964	5672	857460	3.51441
41	......PS.S.....	615.305	1138	62477	4330	851788	3.58316
42	....SS.S.RR....	931.695	39	61339	30	847458	17.9608
43	....ES.S..R....	629.68	116	61300	219	847428	7.32245
44	....SD.S..R.R..	930.518	25	61184	14	847209	24.7266
45	..K.PS.S.......	623.344	96	61159	232	847195	5.732
46	....SS.S.TR....	636.065	31	61063	22	846963	19.5445
47	....SG.S..R....	625.2	132	61032	301	846941	6.08559
48	.....S.SRR.....	922.958	142	60900	261	846640	7.56361
49	..EPS..S.......	623.136	86	60758	252	846379	4.754
50	...PS..S.......	615.305	989	60672	5778	846127	2.38707
51	..PS.SRS.......	929.662	43	59683	39	840349	15.5243
52	..PS.P.S.......	627.611	203	59640	567	840310	5.04446
53	R...PS.S.......	622.752	95	59437	247	839743	5.43396
54	....PS.S.......	615.305	912	59342	4483	839496	2.87795
55	..PS...S..R....	621.927	88	58430	252	835013	4.99045
56	...S.APS.......	622.534	129	58342	291	834761	6.34275
57	.......SS.S.TR.	636.656	28	58213	21	834470	19.113
58	.......S..S.RR.	625.854	128	58185	329	834449	5.5796
59	..PS...S.......	615.305	949	58057	5024	834120	2.71388
60	......PS..S....	615.305	882	57108	3783	829096	3.38486
61	......SS.S.TR..	930.431	26	56226	19	825313	20.0864
62	......SS.S.RR..	929.094	31	56200	33	825294	13.7949
63	......PS..PS...	922.958	145	56169	364	825261	5.85277
64	.......S.SRR...	623.93	100	56024	252	824897	5.84285
65	....D..S.S..R..	630.357	88	55924	182	824645	7.12984
66	.......S..PS...	615.305	829	55836	5632	824463	2.17345
67	....E.ESDS.....	1230.61	68	55007	20	818831	50.6122
68	.......SPS.....	615.305	786	54939	4957	818811	2.36323
69	....EEESS......	931.575	38	54153	42	813854	13.5975
70	....E.DSS......	922.958	137	54115	300	813812	6.86761
71	....SD.S..R....	624.651	77	53978	161	813512	7.20795
72	....SS.S..R....	625.197	168	53901	504	813351	5.02991
73	...G..PSS......	622.218	88	53733	211	812847	6.30911
74	...EEESS.......	933.453	41	53645	42	812636	14.7877
75	...E.DSS.......	922.958	139	53604	299	812594	7.04726
76	.......SSRR....	622.443	95	53465	308	812295	4.68616
77	D.S..S.SR......	634.557	22	53370	17	811987	19.6891
78	PS....PS.......	922.958	143	53348	282	811970	7.71807
79	..E.ESDS.......	1230.61	60	53205	15	811688	61.0234
80	.PS....S..R....	626.247	97	53145	267	811673	5.54855
81	.....EQSS......	625.628	51	53048	133	811406	5.86527
82	.....S.SR.L....	627.619	123	52997	320	811273	5.88398
83	....S.PS.......	615.305	713	52874	3071	810953	3.56093
84	......SS.R....P	623.547	86	52161	256	807882	5.20308
85	.......SGPS....	624.767	94	52075	335	807626	4.35175
86	....E.ESS......	626.086	85	51981	304	807291	4.34241
87	...DE.SS.......	625.727	85	51896	291	806987	4.54212
88	..E.ES.S.......	922.958	115	51811	287	806696	6.23884
89	.PS....S.......	615.305	851	51696	5302	806409	2.50373
90	PS.....S..R....	624.638	79	50845	252	801107	4.93934
91	PS.P.S.S.......	629.087	33	50766	54	800855	9.64053
92	PS.....S.......	615.305	663	50733	4956	800801	2.11162
93	.....EPSS......	626.97	54	50070	143	795845	6.00217
94	......LS..S..R.	922.958	95	50016	344	795702	4.39346
95	......SSRR.....	621.667	71	49921	243	795358	4.65513
96	.......SS.RR...	623.489	85	49850	274	795115	4.94804
97	S.....PS.......	615.305	678	49765	2717	794841	3.98562
98	....DS.S..R....	624.955	69	49087	171	792124	6.51148
99	....E.DS..S....	922.958	114	49018	269	791953	6.84694
100	.E.E..SS.......	623.321	86	48904	415	791684	3.35473
101	...D.S.SR......	623.147	56	48818	144	791269	6.30333
102	.....ESS..R....	626.611	63	48762	190	791125	5.37961
103	.....E.SS.R....	622.1	47	48699	178	790935	4.28843
104	.......S.PS....	615.305	658	48652	5207	790757	2.05391
105	......ES.S..R..	628.055	77	47994	192	785550	6.56412
106	..DE.S.S.......	625.009	67	47917	215	785358	5.10757
107	.......SNSR....	622.585	38	47850	77	785143	8.09766
108	.....EES.S.....	625.418	95	47812	347	785066	4.49535
109	....EQSS.......	626.437	45	47717	118	784719	6.2715
110	..S..S.SR......	622.948	102	47672	366	784601	4.58674
111	.......SS.S..R.	628.673	109	47570	450	784235	3.99326
112	....E.DS.....S.	922.958	89	47461	214	783785	6.8681
113	......SS.R.....	615.305	503	47372	3500	783571	2.37715
114	......LS.SR....	621.725	78	46869	249	780071	5.21367
115	..E.DS.S.......	922.958	102	46791	308	779822	5.51928
116	......PSS......	615.305	482	46689	2306	779514	3.48977
117	....E.ES.S.....	628.763	72	46207	199	777208	6.08568
118	...SG..S..R....	626.4	72	46135	267	777009	4.54168
119	......SS.S..R..	626.501	120	46063	447	776742	4.52687
120	......PSG....S.	628.228	58	45943	176	776295	5.5683
121	...EQS.S.......	622.733	40	45885	126	776119	5.36966
122	...P.S.S..R....	622.347	58	45845	183	775993	5.36467
123	E.DS...S.......	922.958	99	45787	333	775810	5.03737
124	.......S....PS.	615.305	549	45688	5049	775477	1.84558
125	......PS...PS..	630.482	67	45139	179	770428	6.38854
126	.E.DS..S.......	922.958	100	45072	282	770249	6.06004
127	..E....SG..S...	622.498	69	44972	288	769967	4.10191
128	....ESDS.......	629.845	64	44903	145	769679	7.56565
129	......PSG...S..	622.564	41	44839	146	769534	4.81951
130	.....D.S.S....R	623.376	46	44798	146	769388	5.41118
131	...S.D.S..R....	622.832	46	44752	135	769242	5.85699
132	.....S.SR......	615.305	411	44706	2903	769107	2.43565
133	....S..SG......	615.305	542	44295	4902	766204	1.91256
134	.......S..GPS..	621.543	66	43753	318	761302	3.61132
135	.......S..RS...	615.305	534	43687	3679	760984	2.52834
136	....EE.S......S	627.496	104	43153	400	757305	4.56282
137	.....E.S.SR....	622.625	35	43049	104	756905	5.91716
138	....E.DS....S..	628.301	58	43014	159	756801	6.41804
139	...SG..S.......	615.305	507	42956	5052	756642	1.76771
140	....E.DS.S.....	624.728	50	42449	164	751590	5.39808
141	.......S...PS..	615.305	467	42399	4544	751426	1.82142
142	...LD..S.S.....	622.813	76	41932	308	746882	4.39511
143	.....E.S..R...S	622.551	36	41856	118	746574	5.44171
144	......PS......S	615.305	419	41820	1835	746456	4.07566
145	....DE.S.S.....	621.544	43	41401	173	744621	4.4704
146	....E.SS.......	615.305	405	41358	4011	744448	1.81751
147	....EE.S..S....	621.689	61	40953	292	740437	3.77702
148	ES....PS.......	622.507	34	40892	108	740145	5.69815
149	......DS.S....R	621.971	43	40858	165	740037	4.7202
150	S...EE.S.......	622.592	66	40815	299	739872	4.00138
151	.....DES.S.....	624.392	46	40749	146	739573	5.71833
152	.......SG.S..R.	625.178	50	40703	175	739427	5.1904
153	.S.....S.RR....	621.615	56	40653	200	739252	5.09164
154	.E.ES..S.......	625.647	67	40597	260	739052	4.69118
155	.......S.S..R..	615.305	349	40530	2904	738792	2.19066
156	..S....S..R....	615.305	404	40181	2676	735888	2.76494
157	.......SD.S..R.	623.611	42	39777	133	733212	5.82097
158	......LS..S.S..	622.695	107	39735	692	733079	2.85269
159	.....S.S..K....	615.305	352	39628	3226	732387	2.01659
160	.S..R.PS.......	624.286	37	39276	112	729161	6.1331
161	S......SD......	615.305	342	39239	3280	729049	1.93727
162	.....DES..S....	623.13	43	38897	151	725769	5.31342
163	.S...D.S.......	615.305	346	38854	2977	725618	2.17055
164	.......SD.S..K.	623.204	38	38508	134	722641	5.3217
165	.....E.S.....S.	615.305	400	38470	3922	722507	1.91546
166	....S..S.RR....	624.097	38	38070	98	718585	7.31902
167	.......S..S..R.	615.305	257	38032	2230	718487	2.1772
168	....D.SS.....R.	624.253	43	37775	142	716257	5.74175
169	....S..S.RK....	621.786	43	37732	161	716115	5.06892
170	.....ESS.......	615.305	303	37689	3031	715954	1.89901
171	....E.DS...S...	625.878	43	37386	131	712923	6.25937
172	....S..S.TR....	622.883	31	37343	75	712792	7.88958
173	.....S.S.R.....	615.305	285	37312	2456	712717	2.21659
174	.......S...S..R	615.305	355	37027	3259	710261	2.08951
175	....SG.S.......	615.305	394	36672	4162	707002	1.82507
176	.......S.....PS	615.305	430	36278	4561	702840	1.82651
177	.....EPS.......	323.607	302	35848	974	698279	6.03965
178	.....DQS.S.....	621.822	28	35546	86	697305	6.38692
179	..ES...S.......	615.305	338	35518	3251	697219	2.04089
180	......PS....S..	615.305	258	35180	1331	693968	3.82371
181	.....P.S.SR....	621.618	33	34922	94	692637	6.96294
182	.......S.SR....	615.305	174	34889	1441	692543	2.39686
183	S......S.RR....	621.32	34	34715	115	691102	5.88581
184	....E..S..S....	321.732	270	34681	2873	690987	1.87243
185	S......S..R....	615.305	220	34411	2035	688114	2.16183
186	..S....S.R.....	615.305	247	34191	2202	686079	2.25083
187	.....S.S.TR....	621.701	29	33944	83	683877	7.03939
188	....ES.S.......	321.338	199	33915	1819	683794	2.20574
189	.S....PS.......	615.305	248	33716	1166	681975	4.30215
190	.......SS..R...	615.305	328	33468	3561	680809	1.87369
191	......PS.....S.	615.305	252	33140	1131	677248	4.55337
192	....D..S.S.....	319.017	232	32888	2488	676117	1.917
193	....SD.S.......	321.377	230	32656	2374	673629	1.9985
194	.....S.S..R....	319.804	154	32426	1406	671255	2.26741
195	......QS.S.....	317.257	181	32272	1965	669849	1.91191
196	..S...PS.......	615.305	186	32091	988	667884	3.91808
197	.....SGS.......	318.198	335	31905	4048	666896	1.72983
198	...EE.DS.......	922.958	76	31570	161	662848	9.91122
199	...D..SS.......	321.362	243	31494	2660	662687	1.92223
200	....EEES.......	922.958	116	31251	273	660027	8.97415
201	S...DE.S.......	329.541	38	31135	133	659754	6.05432
202	......PSG......	615.305	262	31097	1188	659621	4.67801
203	....S..S..R..P.	326.124	23	30835	68	658433	7.22248
204	E.E.E..S.......	627.681	89	30812	393	658365	4.83887
205	S......S......K	319.675	256	30723	2988	657972	1.83486
206	.R...PTS.......	621.77	47	30467	113	654984	8.94171
207	....E.DS...E...	625.819	48	30420	144	654871	7.17588
208	....S..S.....K.	318.092	238	30372	2839	654727	1.80717
209	....E.DS.....E.	622.966	35	30134	106	651888	7.14296
210	..EE.E.S.......	623.811	71	30099	322	651782	4.77477
211	E....E.S.......	615.305	315	30028	2880	651460	2.3729
212	.......S..R..S.	320.471	168	29713	1714	648580	2.13952
213	.....PTS.......	615.305	436	29545	2501	646866	3.81683
214	....PTSS.......	330.871	65	29109	308	644365	4.67162
215	......PS.....E.	615.305	212	29044	996	644057	4.72003
216	..E..S.S.......	317.384	200	28832	2309	643061	1.93189
217	....E.ES...E...	622.874	50	28632	221	640752	5.06309
218	.S..R.LS.......	334.579	71	28582	345	640531	4.61197
219	...EE.ES.......	621.969	49	28511	206	640186	5.341
220	.E..E.DS.......	623.493	30	28462	89	639980	7.57935
221	.......S..DE...	615.305	234	28432	2232	639891	2.3595
222	.....EQSG......	622.8	25	28198	53	637659	10.6668
223	.......S.....DE	615.305	227	28173	2079	637606	2.4711
224	....E.ES...S...	623.169	35	27946	133	635527	5.98454
225	...EE..S..R....	621.409	35	27911	144	635394	5.53316
226	.......SGRR....	329.412	30	27876	92	635250	7.43101
227	.E..DD.S.......	623.283	41	27846	133	635158	7.03155
228	..DE...S.......	615.305	208	27805	1768	635025	2.68688
229	.......S.S..K..	317.329	206	27597	2553	633257	1.85155
230	....D..SG......	320.105	210	27391	2063	630704	2.34389
231	.E....PS.......	615.305	176	27181	834	628641	4.88072
232	.....S.SD......	316.696	179	27005	2164	627807	1.92299
233	......PS......P	615.305	208	26826	1031	625643	4.70517
234	....D..SS......	615.305	228	26618	2520	624612	2.12309
235	....K.SS.......	316.595	225	26390	3002	622092	1.7668
236	.....G.S..R....	615.305	182	26165	1446	619090	2.97808
237	.......SG.S....	316.818	232	25983	3117	617644	1.76929
238	....DE.S.....E.	333.279	34	25751	90	614527	9.01536
239	....EE.S.......	615.305	266	25717	2088	614437	3.04374
240	...S..PS.......	615.305	120	25451	669	612349	4.31568
241	.S.....S..R....	317.872	115	25331	1218	611680	2.27994
242	......PS...S...	615.305	97	25216	606	610462	3.87509
243	S..R...S.......	317.06	200	25119	2609	609856	1.86115
244	....SA.S.......	314.987	242	24919	3501	607247	1.68445
245	.......S..DDE..	621.848	35	24677	143	603746	5.98817
246	.......SD....E.	319.773	170	24642	1882	603603	2.21261
247	....G..S..R....	615.305	145	24472	1114	601721	3.20043
248	.K.....S.....S.	316.819	195	24327	2587	600607	1.86097
249	......PS....E..	615.305	121	24132	587	598020	5.10822
250	.......S....S.R	319.896	176	24011	2092	597433	2.09329
251	....D..S......S	318.86	163	23835	1956	595341	2.08147
252	...E.DQS.......	624.097	20	23672	34	593385	14.7453
253	.E.....S..R....	319.813	123	23652	1249	593351	2.47051
254	.....S.SK.L....	326.104	43	23529	193	592102	5.60666
255	...E..PS.......	615.305	95	23486	543	591909	4.4093
256	.....GPS.......	615.305	130	23391	534	591366	6.15474
257	..S.R..S.......	318.577	202	23261	2633	590832	1.94866
258	......PS......E	615.305	95	23059	507	588199	4.77969
259	.......S.S....P	314.776	206	22964	3025	587692	1.74279
260	E.....PS.......	615.305	74	22758	426	584667	4.46269
261	....EDES.......	627.36	42	22684	102	584241	10.6053
262	......PS...E...	321.926	63	22642	413	584139	3.93543
263	.......S..S.R..	316.002	151	22579	1998	583726	1.95383
264	....PTRS.......	623.565	31	22428	75	581728	10.7209
265	......QS.....E.	318.518	142	22397	1651	581653	2.23365
266	......ESD......	322.352	136	22255	1178	580002	3.00882
267	....K..SS......	322.403	228	22119	2925	578824	2.03981
268	......SSR......	316.483	153	21891	2028	575899	1.98474
269	......PSA......	615.305	86	21738	587	573871	3.86772
270	...P.S.S.......	314.406	159	21652	2276	573284	1.84968
271	.......SGP.....	319.061	188	21493	2078	571008	2.40357
272	....SS.S.......	313.676	357	21305	6219	568930	1.53294
273	.....PLS.R.....	622.448	38	20948	175	562711	5.83295
274	....G.PS.......	319.408	54	20910	370	562536	3.92634
275	..EE...S.......	321.926	246	20856	3139	562166	2.11241
276	.....P.S..R....	615.305	163	20610	1009	559027	4.38179
277	.......SG..S...	317.413	171	20447	2350	558018	1.98585
278	ES.....S.......	315.894	158	20276	2232	555668	1.93997
279	....PT.S.......	615.305	204	20118	1866	553436	3.00747
280	....DE.S.......	615.305	147	19914	930	551570	4.37801
281	....G..S.R.....	318.733	124	19767	1406	550640	2.45676
282	...DE..S.......	615.305	153	19643	1243	549234	3.44168
283	K.....PS.......	615.305	58	19490	288	547991	5.66235
284	K....E.S.......	315.372	133	19432	1750	547703	2.14211
285	S..S..RS.......	333.872	53	19299	228	545953	6.57599
286	.......S..RE...	314.93	86	19246	1055	545725	2.31142
287	.......S.RK....	615.305	156	19160	1371	544670	3.23463
288	.......SD...S..	317.864	126	19004	1603	543299	2.24714
289	...KG..S.......	317.824	133	18878	1679	541696	2.27301
290	.PT....S.......	615.305	185	18745	1933	540017	2.75716
291	K.PT...S.......	622.939	28	18560	57	538084	14.2415
292	.....EES.......	317.739	157	18532	1897	538027	2.40278
293	.R.....S.S.....	315.191	139	18375	2036	536130	1.99196
294	DE.....S.......	318.962	133	18236	1664	534094	2.34092
295	..PT.P.S.......	621.941	49	18103	172	532430	8.37876
296	..K...PS.......	615.305	48	18054	246	532258	5.75248
297	....E.DS.......	323.607	98	18006	721	532012	4.01601
298	.......S..RK...	320.002	94	17908	958	531291	2.91104
299	.......S..R...P	315.589	66	17814	717	530333	2.74039
300	......PS......K	323.306	51	17748	268	529616	5.67868
301	.....D.S..S....	317.34	117	17697	1535	529348	2.27992
302	..R...PS.......	615.305	56	17580	261	527813	6.44182
303	....KK.S.......	320.1	163	17524	2037	527552	2.40895
304	..PT..GS.......	621.719	33	17361	110	525515	9.08096
305	.......S...G..K	314.143	109	17328	1472	525405	2.24525
306	.......SGG...G.	323.579	46	17219	295	523933	4.74464
307	.S..R..S.......	314.439	125	17173	1920	523638	1.98515
308	KK.....S.......	314.827	133	17048	1983	521718	2.05254
309	.......S.....SD	315.903	126	16915	1836	519735	2.10867
310	......PS.....K.	317.561	35	16789	222	517899	4.86335
311	....E..S..R....	316.861	62	16754	525	517677	3.64899
312	......LS..K....	318.189	206	16692	3008	517152	2.12177
313	......SS.......	307.653	1658	16486	42256	514144	1.22367
314	....EP.S.......	316.565	101	14828	1332	471888	2.41309
315	.....DES.......	316.42	81	14727	908	470556	2.85034
316	....K.ES.......	314.695	94	14646	1271	469648	2.37157
317	.DE....S.......	318.135	97	14552	1101	468377	2.83568
318	.....EQS.......	615.305	97	14455	700	467276	4.4795
319	....E..S.N.....	315.239	72	14358	779	466576	3.00347
320	.......S.RR....	615.305	95	14286	648	465797	4.78007
321	....R..SG......	313.915	112	14191	1642	465149	2.23575
322	.......S.D.D...	315.281	101	14079	1385	463507	2.4008
323	....ET.S.......	313.987	100	13978	1364	462122	2.4238
324	.....E.S..R....	314.826	46	13878	425	460758	3.59348
325	.....D.S..R....	319.972	61	13832	439	460333	4.62437
326	......PS.R.....	314.258	30	13771	210	459894	4.77083
327	...D.D.S.......	316.267	75	13741	864	459684	2.90395
328	.....ELS.......	315.114	152	13666	2268	458820	2.2501
329	.......S.R...K.	314.079	70	13514	795	456552	2.97466
330	....ED.S.......	314.761	100	13444	1385	455757	2.44768
331	....S..S.N.....	313.886	75	13344	1086	454372	2.35156
332	..D.D..S.......	313.748	70	13269	950	453286	2.51715
333	.....DQS.......	315.633	52	13199	501	452336	3.55702
334	.......S.R.....	307.653	753	13147	17030	451835	1.51961
335	..S....S.......	307.653	1250	12394	34445	434805	1.27311
336	......PSD......	315.082	30	11144	204	400360	5.28324
337	.......SD......	307.653	579	11114	13186	400156	1.58097
338	.......SS......	307.653	1246	10535	35924	386970	1.27402
339	.......SG......	307.653	689	9289	18708	351046	1.39183
340	.......SAP.....	314.655	100	8600	1696	332338	2.27853
341	.......SNE.....	316.692	67	8500	753	330642	3.46114
342	....D.DS.......	315.621	71	8433	904	329889	3.07239
343	......PS.......	307.653	317	8362	3072	328985	4.05979
344	.......S.....E.	15.3525	707	8045	21060	325913	1.35999
345	....G..S.......	15.6536	608	7338	18055	304853	1.399
346	..K.K..S.......	22.3258	85	6730	1398	286798	2.59103
347	.......SN......	14.4361	418	6645	12076	285400	1.48666
348	.......SA.S....	21.423	92	6227	1736	273324	2.32615
349	......QS.......	13.9546	393	6135	11642	271588	1.49438
350	.......S...E...	12.6134	496	5742	16125	259946	1.39252
351	.......S.S.....	13.4877	495	5246	16321	243821	1.40962
352	.......S...S...	13.8116	555	4751	19221	227500	1.38265
353	.......SP.R....	23.1505	39	4196	379	208279	5.10782
354	..E....S.......	9.76887	313	4157	10851	207900	1.44261
355	.....S.S.......	10.1164	299	3844	10450	197049	1.46672
356	....S..S.......	10.0998	351	3545	13049	186599	1.41587
357	....E..S.......	9.5707	233	3194	8278	173550	1.5294
358	.......S.N.....	8.87402	193	2961	6861	165272	1.57011
359	.......S..R....	8.71268	132	2768	4344	158411	1.73902
360	....R..S.......	8.74858	264	2636	10639	154067	1.45033
361	.....D.S.......	7.92713	155	2372	5831	143428	1.60734
362	....K..S.......	7.8485	211	2217	8833	137597	1.48258
363	.......S..K....	7.75264	160	2006	6501	128764	1.5798
364	....D..S.......	7.6578	160	1846	6740	122263	1.57226
365	......DS.......	6.95228	155	1686	6890	115523	1.54143
366	....Q..S.......	6.24787	165	1531	7938	108633	1.47489
367	...PT..S.......	17.9006	39	1366	568	100695	5.06143
368	.......S.....K.	7.20016	127	1327	5856	100127	1.63638
369	......ES.......	6.32324	117	1200	5719	94271	1.60717

## Sheet: forward_momo
MEME version 5.3.3
Alphabet= ACDEFGHIKLMNPQRSTVWY
Background letter frequencies
A 0.063642 C 0.020857 D 0.044003 E 0.060461 F 0.033466 G 0.062684 H 0.024435 I 0.038309 K 0.048866 L 0.089390 M 0.017159 N 0.033028 P 0.063630 Q 0.042480 R 0.050564 S 0.165809 T 0.053428 V 0.053878 W 0.010634 Y 0.023281
MOTIF xxxxxPx_S_Pxxxxxx .....P.SP......
letter-probability matrix: alength= 20 w= 15 nsites= 2479 E= 1.0e+000
0.089956	0.009681	0.04518	0.061718	0.020573	0.076644	0.018556	0.019363	0.049213	0.060912	0.016136	0.032271	0.148447	0.044776	0.058491	0.129084	0.057685	0.043969	0.005244	0.012102
0.083098	0.010085	0.04518	0.065752	0.018959	0.089552	0.018556	0.028641	0.043163	0.078661	0.010085	0.018959	0.133118	0.046793	0.063735	0.123437	0.056071	0.05002	0.006858	0.009278
0.083905	0.012102	0.053651	0.056071	0.014522	0.066156	0.021783	0.018152	0.056878	0.074223	0.009278	0.024607	0.158128	0.048003	0.060912	0.12142	0.055668	0.04518	0.004034	0.015329
0.07624	0.012102	0.036305	0.065349	0.020169	0.077854	0.02622	0.018152	0.041549	0.066559	0.009278	0.0238	0.148044	0.043969	0.054054	0.162566	0.062122	0.031061	0.008068	0.016539
0.089956	0.009681	0.02622	0.062122	0.013715	0.067769	0.017749	0.031868	0.042759	0.067769	0.011698	0.015329	0.145623	0.040742	0.079871	0.14401	0.062929	0.059701	0.004034	0.006454
0	0	0	0	0	0	0	0	0	0	0	0	1	0	0	0	0	0	0	0
0.114159	0.013312	0.037919	0.049617	0.012505	0.101654	0.020573	0.020976	0.033885	0.088342	0.012505	0.017749	0.12505	0.037515	0.060105	0.128681	0.063332	0.052037	0.002017	0.008068
0	0	0	0	0	0	0	0	0	0	0	0	0	0	0	1	0	0	0	0
0	0	0	0	0	0	0	0	0	0	0	0	1	0	0	0	0	0	0	0
0.087939	0.007664	0.031061	0.068576	0.02622	0.102864	0.015732	0.025817	0.050827	0.07503	0.008471	0.014119	0.107705	0.046793	0.067769	0.118193	0.072207	0.057281	0.00363	0.012102
0.079871	0.008471	0.031464	0.061315	0.019766	0.060912	0.029447	0.02259	0.054457	0.073013	0.010891	0.021783	0.142396	0.044373	0.077047	0.132715	0.056474	0.049617	0.004437	0.018959
0.087132	0.009278	0.036305	0.069383	0.015732	0.07019	0.0238	0.022993	0.0476	0.075837	0.010891	0.02501	0.131505	0.045986	0.057281	0.132715	0.058491	0.062525	0.005647	0.011698
0.085922	0.008068	0.037919	0.054457	0.016539	0.062122	0.024607	0.022186	0.063735	0.079064	0.012102	0.029044	0.14401	0.041952	0.083098	0.114966	0.060912	0.039935	0.006454	0.012908
0.085922	0.012505	0.033885	0.066559	0.022186	0.069786	0.024203	0.02501	0.055264	0.068173	0.013312	0.018556	0.141186	0.039532	0.070593	0.120613	0.060508	0.052844	0.002824	0.016539
0.082291	0.015732	0.039129	0.059298	0.016136	0.075837	0.020976	0.025817	0.048407	0.074627	0.013715	0.020573	0.14764	0.046793	0.064946	0.129084	0.056071	0.044776	0.004841	0.013312
MOTIF xxxxxxx_S_PxxxxKx .......SP....K.
letter-probability matrix: alength= 20 w= 15 nsites= 981 E= 1.0e+000
0.068298	0.014271	0.049949	0.078491	0.024465	0.057085	0.021407	0.035678	0.069317	0.069317	0.012232	0.028542	0.107034	0.044852	0.068298	0.110092	0.059123	0.055046	0.005097	0.021407
0.072375	0.014271	0.038736	0.078491	0.019368	0.060143	0.0316	0.025484	0.084608	0.066259	0.011213	0.03262	0.087666	0.054027	0.074414	0.132518	0.054027	0.043833	0.005097	0.013252
0.062181	0.010194	0.04893	0.069317	0.027523	0.071356	0.024465	0.026504	0.084608	0.089704	0.007136	0.026504	0.092762	0.038736	0.08053	0.131498	0.045872	0.044852	0.004077	0.013252
0.071356	0.010194	0.063201	0.079511	0.026504	0.055046	0.027523	0.034659	0.074414	0.073394	0.010194	0.026504	0.072375	0.037717	0.045872	0.166157	0.053007	0.053007	0.006116	0.013252
0.063201	0.013252	0.034659	0.060143	0.024465	0.083588	0.024465	0.024465	0.057085	0.081549	0.017329	0.038736	0.11213	0.037717	0.06422	0.12844	0.067278	0.044852	0.005097	0.017329
0.08053	0.019368	0.04893	0.075433	0.023445	0.06524	0.022426	0.037717	0.06422	0.081549	0.013252	0.036697	0	0.059123	0.062181	0.167176	0.058104	0.06422	0.007136	0.013252
0.063201	0.01631	0.053007	0.055046	0.023445	0.082569	0.024465	0.035678	0.050968	0.104995	0.017329	0.043833	0.091743	0.033639	0.053007	0.138634	0.055046	0.044852	0.005097	0.007136
0	0	0	0	0	0	0	0	0	0	0	0	0	0	0	1	0	0	0	0
0	0	0	0	0	0	0	0	0	0	0	0	1	0	0	0	0	0	0	0
0.069317	0.013252	0.035678	0.11213	0.021407	0.073394	0.026504	0.025484	0.089704	0.073394	0.005097	0.028542	0.058104	0.037717	0.037717	0.134557	0.082569	0.062181	0.003058	0.010194
0.069317	0.008155	0.041794	0.070336	0.014271	0.068298	0.025484	0.033639	0.081549	0.093782	0.019368	0.034659	0.102956	0.056065	0.054027	0.094801	0.070336	0.046891	0.003058	0.011213
0.076453	0.006116	0.030581	0.067278	0.022426	0.075433	0.012232	0.03262	0.104995	0.084608	0.014271	0.035678	0.074414	0.06422	0.053007	0.119266	0.054027	0.046891	0.009174	0.01631
0.06422	0.009174	0.038736	0.083588	0.017329	0.045872	0.021407	0.034659	0.104995	0.055046	0.014271	0.0316	0.101937	0.04791	0.123344	0.082569	0.04893	0.050968	0.007136	0.01631
0	0	0	0	0	0	0	0	1	0	0	0	0	0	0	0	0	0	0	0
0.075433	0.011213	0.059123	0.079511	0.022426	0.055046	0.025484	0.038736	0.092762	0.06524	0.022426	0.030581	0.067278	0.041794	0.083588	0.099898	0.055046	0.04893	0.008155	0.017329
MOTIF xxxxRxx_S_Pxxxxxx ....R..SP......
letter-probability matrix: alength= 20 w= 15 nsites= 1133 E= 1.0e+000
0.088261	0.011474	0.049426	0.075022	0.023831	0.074139	0.018535	0.015887	0.045896	0.065313	0.011474	0.029126	0.126214	0.042365	0.102383	0.105914	0.046778	0.047661	0.00353	0.01677
0.066196	0.013239	0.047661	0.067961	0.0203	0.082083	0.022065	0.017652	0.05737	0.050309	0.017652	0.027361	0.126214	0.037952	0.070609	0.141218	0.059135	0.049426	0.006178	0.019417
0.064431	0.014122	0.042365	0.055605	0.0203	0.080318	0.025596	0.014122	0.048544	0.097087	0.015887	0.031774	0.098853	0.03707	0.124448	0.112974	0.052957	0.038835	0.007061	0.017652
0.075022	0.013239	0.036187	0.074139	0.022065	0.071492	0.027361	0.017652	0.056487	0.050309	0.014122	0.025596	0.105031	0.063548	0.093557	0.15887	0.045896	0.027361	0.005296	0.01677
0	0	0	0	0	0	0	0	0	0	0	0	0	0	1	0	0	0	0	0
0.120035	0.01677	0.051192	0.071492	0.01677	0.075022	0.015887	0.021183	0.046778	0.045896	0.014122	0.035305	0	0.035305	0.063548	0.244484	0.0609	0.051192	0.00353	0.010591
0.060018	0.012357	0.03707	0.038835	0.018535	0.078553	0.032657	0.017652	0.03707	0.082966	0.010591	0.029126	0.180053	0.036187	0.100618	0.112974	0.048544	0.046778	0.005296	0.014122
0	0	0	0	0	0	0	0	0	0	0	0	0	0	0	1	0	0	0	0
0	0	0	0	0	0	0	0	0	0	0	0	1	0	0	0	0	0	0	0
0.092674	0.014122	0.039718	0.079435	0.021183	0.076787	0.017652	0.027361	0.026478	0.084731	0.01677	0.025596	0.112092	0.039718	0.035305	0.144748	0.069726	0.054722	0.002648	0.018535
0.067079	0.009709	0.039718	0.056487	0.023831	0.067079	0.033539	0.027361	0.033539	0.074139	0.015004	0.033539	0.162401	0.049426	0.082083	0.125331	0.0406	0.037952	0.00353	0.017652
0.071492	0.014122	0.041483	0.052074	0.026478	0.0812	0.022948	0.029126	0.042365	0.080318	0.011474	0.036187	0.120918	0.03707	0.068844	0.143866	0.052957	0.043248	0.005296	0.018535
0.070609	0.007944	0.058252	0.055605	0.022065	0.0812	0.023831	0.0203	0.045013	0.068844	0.012357	0.024713	0.142101	0.032657	0.093557	0.122683	0.055605	0.043248	0.00353	0.015887
0.0812	0.013239	0.049426	0.075905	0.017652	0.05737	0.025596	0.023831	0	0.067079	0.009709	0.024713	0.127096	0.052074	0.080318	0.153575	0.060018	0.053839	0.006178	0.021183
0.067961	0.007944	0.045896	0.068844	0.021183	0.071492	0.0203	0.028244	0.042365	0.082083	0.011474	0.033539	0.112974	0.051192	0.085613	0.130627	0.05737	0.045013	0.004413	0.011474
MOTIF xxxxxxx_S_PxKxxxx .......SP.K....
letter-probability matrix: alength= 20 w= 15 nsites= 808 E= 1.0e+000
0.065594	0.014851	0.060644	0.091584	0.030941	0.065594	0.014851	0.028465	0.094059	0.081683	0.018564	0.024752	0.090347	0.038366	0.048267	0.111386	0.065594	0.043317	0	0.011139
0.068069	0.011139	0.048267	0.075495	0.045792	0.063119	0.02104	0.035891	0.060644	0.070545	0.023515	0.042079	0.110149	0.040842	0.043317	0.111386	0.059406	0.05198	0.003713	0.013614
0.063119	0.006188	0.050743	0.080446	0.039604	0.079208	0.023515	0.035891	0.060644	0.064356	0.016089	0.043317	0.090347	0.033416	0.044554	0.134901	0.065594	0.043317	0.00495	0.019802
0.063119	0.017327	0.054455	0.089109	0.023515	0.065594	0.030941	0.037129	0.058168	0.066832	0.014851	0.037129	0.101485	0.027228	0.02599	0.144802	0.065594	0.059406	0.003713	0.013614
0.071782	0.011139	0.04703	0.09901	0.029703	0.084158	0.016089	0.038366	0.054455	0.095297	0.011139	0.045792	0.092822	0.049505	0	0.10396	0.053218	0.07302	0.00495	0.018564
0.096535	0.014851	0.043317	0.065594	0.024752	0.050743	0.028465	0.038366	0.063119	0.102723	0.013614	0.029703	0	0.044554	0.053218	0.159653	0.07302	0.066832	0.008663	0.022277
0.070545	0.011139	0.045792	0.075495	0.023515	0.095297	0.019802	0.034653	0.071782	0.102723	0.013614	0.027228	0.090347	0.040842	0.035891	0.125	0.04703	0.053218	0.007426	0.008663
0	0	0	0	0	0	0	0	0	0	0	0	0	0	0	1	0	0	0	0
0	0	0	0	0	0	0	0	0	0	0	0	1	0	0	0	0	0	0	0
0.081683	0.009901	0.023515	0.091584	0.02599	0.068069	0.014851	0.032178	0.060644	0.079208	0.013614	0.019802	0.065594	0.063119	0.050743	0.137376	0.070545	0.07797	0.003713	0.009901
0	0	0	0	0	0	0	0	1	0	0	0	0	0	0	0	0	0	0	0
0.080446	0.013614	0.049505	0.084158	0.012376	0.069307	0.011139	0.039604	0.074257	0.061881	0.023515	0.035891	0.081683	0.054455	0.060644	0.108911	0.079208	0.048267	0.00495	0.006188
0.07302	0.013614	0.032178	0.082921	0.014851	0.05198	0.024752	0.027228	0.10396	0.074257	0.014851	0.032178	0.116337	0.028465	0.056931	0.118812	0.056931	0.059406	0.00495	0.012376
0.082921	0.012376	0.048267	0.079208	0.018564	0.059406	0.028465	0.030941	0	0.076733	0.014851	0.044554	0.108911	0.045792	0.07302	0.134901	0.059406	0.061881	0.006188	0.013614
0.056931	0.014851	0.04703	0.069307	0.032178	0.056931	0.018564	0.040842	0.079208	0.084158	0.014851	0.023515	0.106436	0.04703	0.05198	0.117574	0.063119	0.063119	0.003713	0.008663
MOTIF xxxxxxx_S_PxRxxxx .......SP.R....
letter-probability matrix: alength= 20 w= 15 nsites= 919 E= 1.0e+000
0.073993	0.022851	0.043526	0.059848	0.023939	0.079434	0.023939	0.021763	0.060936	0.071817	0.014146	0.027203	0.096844	0.043526	0.07617	0.127312	0.057671	0.045702	0.008705	0.020675
0.067465	0.015234	0.051143	0.054407	0.025027	0.079434	0.030468	0.02938	0.042437	0.072905	0.010881	0.03482	0.097933	0.039173	0.069641	0.151251	0.065288	0.042437	0.002176	0.018498
0.087051	0.010881	0.057671	0.065288	0.014146	0.071817	0.027203	0.027203	0.039173	0.066376	0.016322	0.031556	0.112078	0.055495	0.07617	0.141458	0.042437	0.038085	0.004353	0.015234
0.080522	0.013058	0.04679	0.060936	0.020675	0.077258	0.01741	0.027203	0.038085	0.08161	0.005441	0.027203	0.117519	0.040261	0.054407	0.171926	0.05876	0.044614	0.004353	0.01197
0.085963	0.013058	0.036997	0.056583	0.026115	0.099021	0.023939	0.023939	0.036997	0.083787	0.010881	0.03482	0.141458	0.05876	0	0.1284	0.055495	0.055495	0.006529	0.021763
0.084875	0.016322	0.059848	0.075082	0.027203	0.096844	0.01741	0.022851	0.030468	0.101197	0.01741	0.02938	0	0.053319	0.059848	0.171926	0.053319	0.063112	0.005441	0.014146
0.083787	0.015234	0.036997	0.052231	0.018498	0.102285	0.030468	0.030468	0.032644	0.087051	0.016322	0.028292	0.102285	0.055495	0.071817	0.130577	0.040261	0.042437	0.002176	0.020675
0	0	0	0	0	0	0	0	0	0	0	0	0	0	0	1	0	0	0	0
0	0	0	0	0	0	0	0	0	0	0	0	1	0	0	0	0	0	0	0
0.089227	0.015234	0.039173	0.087051	0.018498	0.078346	0.01197	0.038085	0.056583	0.0642	0.006529	0.019587	0.108814	0.052231	0.05876	0.120783	0.063112	0.059848	0.005441	0.006529
0	0	0	0	0	0	0	0	0	0	0	0	0	0	1	0	0	0	0	0
0.073993	0.015234	0.045702	0.07617	0.018498	0.078346	0.019587	0.023939	0.066376	0.078346	0.010881	0.032644	0.095756	0.038085	0.077258	0.127312	0.051143	0.04679	0.006529	0.01741
0.078346	0.013058	0.032644	0.055495	0.021763	0.056583	0.035909	0.030468	0.05876	0.075082	0.014146	0.026115	0.120783	0.047878	0.101197	0.116431	0.055495	0.039173	0.010881	0.009793
0.066376	0.007617	0.045702	0.065288	0.018498	0.078346	0.026115	0.030468	0	0.084875	0.01741	0.030468	0.12296	0.035909	0.087051	0.162133	0.052231	0.04679	0.008705	0.013058
0.072905	0.007617	0.044614	0.057671	0.025027	0.084875	0.021763	0.01741	0.04679	0.088139	0.006529	0.030468	0.127312	0.044614	0.079434	0.118607	0.051143	0.057671	0.006529	0.010881
MOTIF xxxxxxx_S_PxxxRRx .......SP...RR.
letter-probability matrix: alength= 20 w= 15 nsites= 152 E= 1.0e+000
0.065789	0.019737	0.105263	0.072368	0.006579	0.046053	0.026316	0.013158	0.026316	0.065789	0.006579	0.039474	0.118421	0.026316	0.125	0.144737	0.039474	0.026316	0.019737	0.006579
0.052632	0.013158	0.039474	0.039474	0.019737	0.092105	0.039474	0.026316	0.059211	0.072368	0.006579	0.013158	0.078947	0.052632	0.131579	0.125	0.078947	0.046053	0.006579	0.006579
0.046053	0.006579	0.026316	0.059211	0.006579	0.098684	0.026316	0.072368	0.032895	0.078947	0.032895	0.026316	0.111842	0.032895	0.059211	0.171053	0.052632	0.039474	0.013158	0.006579
0.092105	0.006579	0.072368	0.052632	0.006579	0.052632	0	0.013158	0.013158	0.039474	0.006579	0.039474	0.177632	0.013158	0.098684	0.164474	0.105263	0.019737	0.013158	0.013158
0.092105	0	0.039474	0.032895	0.032895	0.098684	0.026316	0.026316	0.032895	0.052632	0.032895	0.013158	0.157895	0.072368	0	0.144737	0.032895	0.072368	0	0.039474
0.105263	0.013158	0.032895	0.072368	0.013158	0.092105	0.039474	0.032895	0.039474	0.059211	0	0.032895	0	0.059211	0.098684	0.190789	0.052632	0.039474	0	0.026316
0.072368	0	0.046053	0.019737	0.013158	0.131579	0.039474	0.032895	0.059211	0.085526	0.026316	0.039474	0.118421	0.032895	0.072368	0.085526	0.072368	0.013158	0.013158	0.026316
0	0	0	0	0	0	0	0	0	0	0	0	0	0	0	1	0	0	0	0
0	0	0	0	0	0	0	0	0	0	0	0	1	0	0	0	0	0	0	0
0.125	0.013158	0.052632	0.065789	0.019737	0.078947	0.026316	0.013158	0.026316	0.059211	0.019737	0.013158	0.072368	0.052632	0.098684	0.098684	0.039474	0.105263	0	0.019737
0.105263	0.013158	0.013158	0.052632	0.019737	0.085526	0.019737	0.032895	0	0.151316	0.052632	0.006579	0.138158	0.052632	0	0.118421	0.085526	0.046053	0	0.006579
0.072368	0	0.019737	0.059211	0.013158	0.072368	0.052632	0.039474	0.065789	0.098684	0.019737	0.013158	0.098684	0.046053	0.092105	0.111842	0.046053	0.059211	0.006579	0.013158
0	0	0	0	0	0	0	0	0	0	0	0	0	0	1	0	0	0	0	0
0	0	0	0	0	0	0	0	0	0	0	0	0	0	1	0	0	0	0	0
0.078947	0.006579	0.032895	0.006579	0.006579	0.085526	0.039474	0.013158	0.098684	0.059211	0.026316	0.006579	0.092105	0.059211	0.111842	0.131579	0.059211	0.065789	0.006579	0.013158
MOTIF xxxxxxx_S_PxxSPxx .......SP..SP..
letter-probability matrix: alength= 20 w= 15 nsites= 318 E= 1.0e+000
0.081761	0.009434	0.04717	0.066038	0.022013	0.078616	0.015723	0.028302	0.053459	0.084906	0.006289	0.012579	0.157233	0.034591	0.062893	0.100629	0.050314	0.062893	0.015723	0.009434
0.097484	0.012579	0.04717	0.044025	0.009434	0.078616	0.025157	0.015723	0.04717	0.091195	0.018868	0.015723	0.150943	0.062893	0.056604	0.141509	0.044025	0.034591	0	0.006289
0.09434	0.009434	0.031447	0.04717	0.015723	0.09434	0.009434	0.031447	0.053459	0.097484	0.031447	0.037736	0.106918	0.028302	0.044025	0.150943	0.069182	0.025157	0.003145	0.018868
0.050314	0.003145	0.028302	0.053459	0.022013	0.078616	0.034591	0.031447	0.053459	0.056604	0.003145	0.022013	0.116352	0.031447	0.040881	0.257862	0.066038	0.034591	0	0.015723
0.075472	0.012579	0.025157	0.072327	0.015723	0.081761	0.015723	0.031447	0.066038	0.062893	0.012579	0.025157	0.238994	0.040881	0	0.141509	0.037736	0.022013	0.012579	0.009434
0.097484	0.009434	0.078616	0.066038	0.025157	0.069182	0.025157	0.034591	0.044025	0.078616	0.012579	0.037736	0	0.034591	0.081761	0.163522	0.050314	0.066038	0.006289	0.018868
0.075472	0.009434	0.031447	0.037736	0.022013	0.072327	0.034591	0.04717	0.056604	0.04717	0.003145	0.012579	0.132075	0.053459	0.056604	0.191824	0.059748	0.037736	0.003145	0.015723
0	0	0	0	0	0	0	0	0	0	0	0	0	0	0	1	0	0	0	0
0	0	0	0	0	0	0	0	0	0	0	0	1	0	0	0	0	0	0	0
0.110063	0.025157	0.009434	0.034591	0.018868	0.044025	0.034591	0.028302	0.04717	0.100629	0.003145	0.012579	0.169811	0.040881	0.059748	0.119497	0.062893	0.078616	0	0
0.08805	0.006289	0.040881	0.028302	0.015723	0.091195	0.053459	0.009434	0	0.075472	0.025157	0.031447	0.166667	0.044025	0	0.22327	0.059748	0.031447	0.003145	0.006289
0	0	0	0	0	0	0	0	0	0	0	0	0	0	0	1	0	0	0	0
0	0	0	0	0	0	0	0	0	0	0	0	1	0	0	0	0	0	0	0
0.084906	0.028302	0.018868	0.059748	0.012579	0.081761	0.025157	0.025157	0	0.097484	0.009434	0.018868	0.069182	0.025157	0.122642	0.144654	0.113208	0.053459	0.006289	0.003145
0.056604	0	0.028302	0.037736	0.012579	0.056604	0.062893	0.025157	0.053459	0.069182	0.018868	0.037736	0.13522	0.044025	0.062893	0.169811	0.075472	0.04717	0	0.006289
MOTIF xxxxxxx_S_PxxxKxx .......SP...K..
letter-probability matrix: alength= 20 w= 15 nsites= 645 E= 1.0e+000
0.062016	0.012403	0.051163	0.086822	0.023256	0.063566	0.017054	0.032558	0.07907	0.069767	0.020155	0.043411	0.091473	0.029457	0.060465	0.12093	0.060465	0.049612	0.007752	0.018605
0.074419	0.010853	0.057364	0.075969	0.018605	0.066667	0.017054	0.046512	0.093023	0.057364	0.018605	0.031008	0.102326	0.035659	0.062016	0.133333	0.048062	0.035659	0.003101	0.012403
0.062016	0.015504	0.049612	0.07907	0.029457	0.052713	0.013953	0.037209	0.100775	0.082171	0.009302	0.037209	0.111628	0.04031	0.044961	0.102326	0.071318	0.046512	0.00155	0.012403
0.089922	0.007752	0.046512	0.077519	0.035659	0.066667	0.018605	0.029457	0.074419	0.08062	0.012403	0.029457	0.082171	0.04186	0.071318	0.117829	0.054264	0.048062	0.003101	0.012403
0.072868	0.007752	0.04031	0.069767	0.024806	0.074419	0.024806	0.034109	0.062016	0.094574	0.009302	0.027907	0.134884	0.04186	0	0.131783	0.052713	0.060465	0.006202	0.029457
0.097674	0.024806	0.046512	0.071318	0.027907	0.060465	0.027907	0.034109	0.060465	0.097674	0.017054	0.032558	0	0.065116	0.052713	0.137984	0.069767	0.052713	0.006202	0.017054
0.054264	0.012403	0.063566	0.058915	0.032558	0.068217	0.021705	0.021705	0.062016	0.089922	0.004651	0.04186	0.105426	0.054264	0.03876	0.137984	0.051163	0.052713	0	0.027907
0	0	0	0	0	0	0	0	0	0	0	0	0	0	0	1	0	0	0	0
0	0	0	0	0	0	0	0	0	0	0	0	1	0	0	0	0	0	0	0
0.100775	0.012403	0.049612	0.102326	0.018605	0.066667	0.020155	0.029457	0.054264	0.072868	0.010853	0.027907	0.075969	0.037209	0.046512	0.125581	0.074419	0.060465	0.006202	0.007752
0.08062	0.013953	0.058915	0.106977	0.032558	0.065116	0.037209	0.021705	0	0.088372	0.021705	0.032558	0.128682	0.044961	0	0.130233	0.051163	0.058915	0.013953	0.012403
0.072868	0.013953	0.04186	0.077519	0.010853	0.065116	0.007752	0.037209	0.08062	0.089922	0.004651	0.03876	0.105426	0.055814	0.049612	0.127132	0.048062	0.046512	0.018605	0.007752
0	0	0	0	0	0	0	0	1	0	0	0	0	0	0	0	0	0	0	0
0.071318	0.007752	0.052713	0.088372	0.029457	0.048062	0.021705	0.03876	0	0.07907	0.017054	0.04031	0.093023	0.046512	0.114729	0.122481	0.058915	0.037209	0.007752	0.024806
0.074419	0.017054	0.043411	0.051163	0.031008	0.058915	0.013953	0.03876	0.100775	0.068217	0.027907	0.017054	0.093023	0.058915	0.048062	0.124031	0.062016	0.04186	0.009302	0.020155
MOTIF xxxxxxx_S_PxxxRxx .......SP...R..
letter-probability matrix: alength= 20 w= 15 nsites= 653 E= 1.0e+000
0.068913	0.015314	0.059724	0.07657	0.02144	0.070444	0.019908	0.019908	0.061256	0.091884	0.012251	0.030628	0.096478	0.039816	0.06585	0.127106	0.045942	0.061256	0.006126	0.009188
0.070444	0.009188	0.04441	0.070444	0.016845	0.07657	0.015314	0.024502	0.04441	0.11026	0.02144	0.024502	0.099541	0.045942	0.068913	0.133231	0.049005	0.050536	0.004594	0.019908
0.084227	0.01072	0.053599	0.068913	0.015314	0.082695	0.024502	0.016845	0.050536	0.087289	0.006126	0.030628	0.119449	0.041348	0.049005	0.136294	0.058193	0.04441	0.007657	0.012251
0.067381	0.022971	0.036753	0.061256	0.026034	0.081164	0.029096	0.022971	0.053599	0.082695	0.007657	0.029096	0.108729	0.053599	0.058193	0.127106	0.064319	0.04441	0.007657	0.015314
0.087289	0.015314	0.039816	0.064319	0.022971	0.087289	0.029096	0.026034	0.039816	0.087289	0.013783	0.032159	0.165391	0.050536	0	0.107198	0.036753	0.062787	0.007657	0.024502
0.07657	0.030628	0.033691	0.05513	0.022971	0.082695	0.026034	0.035222	0.050536	0.116386	0.015314	0.050536	0	0.068913	0.075038	0.148545	0.039816	0.058193	0.003063	0.01072
0.073507	0.013783	0.047473	0.05513	0.018377	0.087289	0.042879	0.024502	0.04441	0.114855	0.015314	0.024502	0.101072	0.04441	0.05513	0.107198	0.05513	0.05513	0.006126	0.013783
0	0	0	0	0	0	0	0	0	0	0	0	0	0	0	1	0	0	0	0
0	0	0	0	0	0	0	0	0	0	0	0	1	0	0	0	0	0	0	0
0.091884	0.019908	0.047473	0.090352	0.016845	0.084227	0.016845	0.016845	0.039816	0.067381	0.015314	0.024502	0.081164	0.04441	0.070444	0.122511	0.081164	0.05513	0.003063	0.01072
0.087289	0.015314	0.035222	0.078101	0.027565	0.091884	0.016845	0.035222	0	0.096478	0.024502	0.024502	0.119449	0.059724	0	0.125574	0.06585	0.078101	0.006126	0.012251
0.058193	0.013783	0.032159	0.071975	0.018377	0.071975	0.029096	0.024502	0.059724	0.070444	0.006126	0.026034	0.128637	0.064319	0.087289	0.124043	0.049005	0.039816	0.006126	0.018377
0	0	0	0	0	0	0	0	0	0	0	0	0	0	1	0	0	0	0	0
0.090352	0.019908	0.036753	0.085758	0.018377	0.071975	0.036753	0.035222	0	0.087289	0.022971	0.041348	0.105666	0.053599	0	0.147014	0.07657	0.045942	0.007657	0.016845
0.075038	0.015314	0.024502	0.038285	0.030628	0.079632	0.027565	0.027565	0.05513	0.104135	0.009188	0.030628	0.122511	0.059724	0.093415	0.11026	0.041348	0.035222	0.007657	0.012251
MOTIF xxxxxxK_S_Pxxxxxx ......KSP......
letter-probability matrix: alength= 20 w= 15 nsites= 471 E= 1.0e+000
0.082803	0.010616	0.04034	0.057325	0.019108	0.063694	0.021231	0.03397	0.067941	0.07431	0.019108	0.053079	0.10828	0.048832	0.044586	0.142251	0.053079	0.04034	0.006369	0.012739
0.067941	0.008493	0.053079	0.084926	0.021231	0.059448	0.012739	0.027601	0.099788	0.072187	0.008493	0.021231	0.082803	0.055202	0.046709	0.121019	0.076433	0.057325	0.004246	0.019108
0.07431	0.016985	0.042463	0.101911	0.029724	0.050955	0.023355	0.03397	0.076433	0.067941	0.014862	0.053079	0.084926	0.057325	0.042463	0.11465	0.059448	0.042463	0.004246	0.008493
0.063694	0.016985	0.046709	0.072187	0.023355	0.072187	0.029724	0.053079	0.053079	0.078556	0.012739	0.029724	0.106157	0.050955	0.04034	0.144374	0.042463	0.046709	0.004246	0.012739
0.089172	0.010616	0.053079	0.07431	0.010616	0.078556	0.021231	0.04034	0.084926	0.082803	0.012739	0.038217	0.104034	0.048832	0	0.110403	0.055202	0.061571	0.014862	0.008493
0.091295	0.025478	0.031847	0.095541	0.031847	0.072187	0.016985	0.031847	0.072187	0.104034	0.025478	0.044586	0	0.031847	0.059448	0.129512	0.053079	0.067941	0.006369	0.008493
0	0	0	0	0	0	0	0	1	0	0	0	0	0	0	0	0	0	0	0
0	0	0	0	0	0	0	0	0	0	0	0	0	0	0	1	0	0	0	0
0	0	0	0	0	0	0	0	0	0	0	0	1	0	0	0	0	0	0	0
0.078556	0.014862	0.057325	0.078556	0.027601	0.055202	0.008493	0.042463	0.057325	0.080679	0.014862	0.014862	0.084926	0.059448	0.048832	0.142251	0.067941	0.048832	0.002123	0.014862
0.089172	0.008493	0.055202	0.084926	0.025478	0.042463	0.025478	0.031847	0	0.106157	0.021231	0.023355	0.142251	0.050955	0	0.161359	0.070064	0.048832	0.002123	0.010616
0.07431	0.012739	0.04034	0.059448	0.027601	0.061571	0.019108	0.025478	0.07431	0.082803	0.023355	0.023355	0.112527	0.050955	0.021231	0.135881	0.067941	0.065817	0.006369	0.014862
0.053079	0.021231	0.042463	0.082803	0.025478	0.091295	0.016985	0.029724	0	0.097665	0.014862	0.046709	0.091295	0.057325	0	0.178344	0.057325	0.070064	0.006369	0.016985
0.099788	0.014862	0.053079	0.050955	0.027601	0.055202	0.019108	0.027601	0	0.080679	0.016985	0.029724	0.121019	0.067941	0.048832	0.112527	0.072187	0.076433	0.004246	0.021231
0.063694	0.014862	0.076433	0.072187	0.029724	0.057325	0.029724	0.025478	0.065817	0.093418	0.016985	0.025478	0.101911	0.061571	0.038217	0.110403	0.04034	0.050955	0.006369	0.019108
MOTIF xxxxGxx_S_Pxxxxxx ....G..SP......
letter-probability matrix: alength= 20 w= 15 nsites= 818 E= 1.0e+000
0.095355	0.01467	0.040342	0.070905	0.023227	0.085575	0.015892	0.017115	0.062347	0.052567	0.022005	0.022005	0.096577	0.061125	0.066015	0.136919	0.052567	0.04401	0.006112	0.01467
0.077017	0.015892	0.056235	0.07335	0.015892	0.099022	0.011002	0.01956	0.056235	0.07824	0.013447	0.03423	0.09291	0.045232	0.070905	0.128362	0.040342	0.0489	0.007335	0.015892
0.113692	0.012225	0.062347	0.064792	0.015892	0.103912	0.02445	0.022005	0.040342	0.069682	0.006112	0.025672	0.08313	0.042787	0.05868	0.140587	0.056235	0.033007	0.007335	0.017115
0.090465	0.00978	0.05868	0.079462	0.01956	0.0978	0.022005	0.01467	0.03912	0.072127	0.00978	0.04401	0.132029	0.035452	0.05868	0.132029	0.036675	0.031785	0.00489	0.011002
0	0	0	0	0	1	0	0	0	0	0	0	0	0	0	0	0	0	0	0
0.099022	0.01467	0.06846	0.056235	0.028117	0.100244	0.022005	0.023227	0.026895	0.086797	0.006112	0.033007	0	0.045232	0.119804	0.157702	0.061125	0.02934	0.003667	0.018337
0.101467	0.013447	0.046455	0.06846	0.020782	0.117359	0.01956	0.026895	0	0.105134	0.013447	0.020782	0.111247	0.03423	0.06846	0.116137	0.046455	0.045232	0.008557	0.015892
0	0	0	0	0	0	0	0	0	0	0	0	0	0	0	1	0	0	0	0
0	0	0	0	0	0	0	0	0	0	0	0	1	0	0	0	0	0	0	0
0.089242	0.018337	0.059902	0.074572	0.012225	0.107579	0.020782	0.01956	0.042787	0.067237	0.01467	0.01956	0.100244	0.040342	0.069682	0.121027	0.057457	0.052567	0.001222	0.011002
0.116137	0.012225	0.035452	0.070905	0.015892	0.0978	0.02934	0.025672	0	0.105134	0.017115	0.030562	0.158924	0.037897	0	0.129584	0.064792	0.031785	0.001222	0.01956
0.089242	0.011002	0.050122	0.06846	0.02445	0.118582	0.015892	0.02445	0.047677	0.06357	0.008557	0.02445	0.118582	0.035452	0.05868	0.102689	0.057457	0.05379	0.011002	0.015892
0.0978	0.008557	0.055012	0.075795	0.015892	0.07824	0.026895	0.028117	0	0.077017	0.017115	0.03912	0.130807	0.059902	0	0.149144	0.057457	0.055012	0.007335	0.020782
0.086797	0.01956	0.059902	0.072127	0.01467	0.089242	0.023227	0.022005	0	0.069682	0.012225	0.026895	0.102689	0.0489	0.080685	0.141809	0.067237	0.041565	0.00489	0.015892
0.081907	0.00978	0.046455	0.05868	0.017115	0.095355	0.02445	0.025672	0.050122	0.077017	0.015892	0.026895	0.128362	0.047677	0.074572	0.114914	0.042787	0.046455	0.003667	0.012225
MOTIF xxKxxxx_S_Pxxxxxx ..K....SP......
letter-probability matrix: alength= 20 w= 15 nsites= 432 E= 1.0e+000
0.060185	0.023148	0.046296	0.053241	0.011574	0.071759	0.030093	0.043981	0.076389	0.064815	0.011574	0.032407	0.074074	0.053241	0.06713	0.138889	0.05787	0.053241	0.013889	0.016204
0.071759	0.011574	0.032407	0.101852	0.018519	0.071759	0.013889	0.041667	0.074074	0.0625	0.013889	0.027778	0.106481	0.048611	0.06713	0.104167	0.050926	0.050926	0.011574	0.018519
0	0	0	0	0	0	0	0	1	0	0	0	0	0	0	0	0	0	0	0
0.081019	0.009259	0.048611	0.071759	0.018519	0.076389	0.009259	0.048611	0.06713	0.083333	0.025463	0.041667	0.0625	0.048611	0.060185	0.122685	0.05787	0.0625	0.002315	0.002315
0.092593	0.020833	0.037037	0.12963	0.032407	0	0.013889	0.030093	0.078704	0.104167	0.025463	0.034722	0.104167	0.06713	0	0.122685	0.037037	0.041667	0.006944	0.020833
0.108796	0.025463	0.039352	0.074074	0.032407	0.053241	0.018519	0.034722	0.064815	0.094907	0.011574	0.032407	0	0.069444	0.064815	0.127315	0.087963	0.050926	0.002315	0.006944
0.069444	0.016204	0.05787	0.050926	0.032407	0.064815	0.037037	0.027778	0	0.085648	0.013889	0.037037	0.101852	0.043981	0.0625	0.152778	0.076389	0.041667	0.00463	0.023148
0	0	0	0	0	0	0	0	0	0	0	0	0	0	0	1	0	0	0	0
0	0	0	0	0	0	0	0	0	0	0	0	1	0	0	0	0	0	0	0
0.074074	0.006944	0.060185	0.074074	0.016204	0.090278	0.013889	0.030093	0.053241	0.050926	0.018519	0.020833	0.076389	0.060185	0.034722	0.148148	0.081019	0.069444	0.006944	0.013889
0.081019	0.013889	0.053241	0.064815	0.013889	0.085648	0.041667	0.027778	0	0.076389	0.013889	0.043981	0.118056	0.037037	0	0.185185	0.078704	0.041667	0.009259	0.013889
0.048611	0.016204	0.048611	0.078704	0.013889	0.05787	0.023148	0.039352	0.060185	0.069444	0.013889	0.030093	0.106481	0.069444	0.027778	0.136574	0.081019	0.055556	0.00463	0.018519
0.097222	0.018519	0.071759	0.06713	0.025463	0.083333	0.013889	0.023148	0	0.104167	0.00463	0.030093	0.099537	0.055556	0	0.157407	0.053241	0.083333	0	0.011574
0.064815	0.013889	0.053241	0.085648	0.020833	0.083333	0.032407	0.039352	0	0.074074	0.016204	0.032407	0.106481	0.064815	0.048611	0.136574	0.041667	0.055556	0.00463	0.025463
0.06713	0.013889	0.055556	0.083333	0.023148	0.085648	0.023148	0.034722	0.05787	0.083333	0.002315	0.037037	0.106481	0.041667	0.041667	0.111111	0.081019	0.023148	0.011574	0.016204
MOTIF xxRxxxx_S_Pxxxxxx ..R....SP......
letter-probability matrix: alength= 20 w= 15 nsites= 523 E= 1.0e+000
0.087954	0.015296	0.051625	0.06501	0.024857	0.076482	0.026769	0.036329	0.038241	0.072658	0.021033	0.01912	0.107075	0.040153	0.076482	0.120459	0.053537	0.036329	0.005736	0.024857
0.068834	0.013384	0.045889	0.053537	0.022945	0.055449	0.024857	0.036329	0.06501	0.053537	0.013384	0.032505	0.112811	0.055449	0.089866	0.131931	0.042065	0.051625	0.003824	0.026769
0	0	0	0	0	0	0	0	0	0	0	0	0	0	1	0	0	0	0	0
0.082218	0.003824	0.045889	0.061185	0.013384	0.068834	0.022945	0.024857	0.053537	0.068834	0.017208	0.040153	0.086042	0.049713	0.086042	0.141491	0.059273	0.057361	0.003824	0.013384
0.08413	0.005736	0.045889	0.072658	0.036329	0	0.032505	0.038241	0.063098	0.107075	0.026769	0.042065	0.120459	0.053537	0	0.147228	0.045889	0.057361	0.005736	0.015296
0.095602	0.024857	0.032505	0.070746	0.026769	0.089866	0.021033	0.022945	0.034417	0.082218	0.015296	0.026769	0	0.063098	0.047801	0.204589	0.068834	0.049713	0.00956	0.013384
0.114723	0.005736	0.053537	0.040153	0.024857	0.10325	0.030593	0.038241	0	0.089866	0.011472	0.034417	0.110899	0.028681	0.051625	0.122371	0.061185	0.059273	0.005736	0.013384
0	0	0	0	0	0	0	0	0	0	0	0	0	0	0	1	0	0	0	0
0	0	0	0	0	0	0	0	0	0	0	0	1	0	0	0	0	0	0	0
0.095602	0.011472	0.032505	0.086042	0.013384	0.095602	0.011472	0.026769	0.032505	0.078394	0.005736	0.042065	0.10325	0.034417	0.045889	0.145315	0.076482	0.053537	0.001912	0.007648
0.107075	0.007648	0.049713	0.051625	0.017208	0.089866	0.030593	0.032505	0	0.080306	0.00956	0.034417	0.145315	0.049713	0	0.160612	0.055449	0.055449	0.003824	0.01912
0.082218	0.01912	0.034417	0.049713	0.022945	0.070746	0.021033	0.024857	0.043977	0.082218	0.005736	0.026769	0.110899	0.045889	0.089866	0.120459	0.063098	0.06501	0.001912	0.01912
0.110899	0.01912	0.055449	0.063098	0.024857	0.089866	0.022945	0.024857	0	0.099426	0.007648	0.049713	0.087954	0.045889	0	0.166348	0.068834	0.040153	0.005736	0.017208
0.086042	0.011472	0.043977	0.080306	0.026769	0.072658	0.038241	0.030593	0	0.06501	0.013384	0.021033	0.101338	0.040153	0.08413	0.145315	0.082218	0.036329	0.007648	0.013384
0.061185	0.005736	0.024857	0.057361	0.017208	0.070746	0.017208	0.022945	0.066922	0.068834	0.011472	0.022945	0.141491	0.063098	0.078394	0.131931	0.055449	0.049713	0.007648	0.024857
MOTIF xxxxxxx_S_PxxKxxx .......SP..K...
letter-probability matrix: alength= 20 w= 15 nsites= 398 E= 1.0e+000
0.057789	0.017588	0.050251	0.082915	0.022613	0.050251	0.030151	0.027638	0.057789	0.065327	0.015075	0.022613	0.095477	0.062814	0.055276	0.140704	0.065327	0.060302	0.002513	0.017588
0.090452	0.027638	0.062814	0.080402	0.020101	0.070352	0.032663	0.047739	0.057789	0.065327	0.022613	0.027638	0.08794	0.045226	0.042714	0.100503	0.042714	0.070352	0.002513	0.002513
0.072864	0.01005	0.040201	0.08794	0.017588	0.070352	0.045226	0.025126	0	0.070352	0.020101	0.025126	0.115578	0.075377	0	0.165829	0.062814	0.052764	0.012563	0.030151
0.080402	0.015075	0.050251	0.072864	0.017588	0.095477	0.012563	0.037688	0.052764	0.052764	0.005025	0.030151	0.090452	0.057789	0.030151	0.160804	0.057789	0.055276	0.012563	0.012563
0.130653	0.017588	0.055276	0.075377	0.032663	0	0.037688	0.022613	0.047739	0.113065	0.022613	0.030151	0.113065	0.052764	0	0.133166	0.040201	0.057789	0.002513	0.015075
0.077889	0.032663	0.065327	0.082915	0.025126	0.067839	0.022613	0.037688	0.045226	0.105528	0.012563	0.042714	0	0.055276	0.062814	0.100503	0.075377	0.067839	0.002513	0.017588
0.065327	0.007538	0.047739	0.065327	0.047739	0.070352	0.035176	0.047739	0	0.090452	0.017588	0.050251	0.095477	0.050251	0.032663	0.145729	0.077889	0.032663	0.005025	0.015075
0	0	0	0	0	0	0	0	0	0	0	0	0	0	0	1	0	0	0	0
0	0	0	0	0	0	0	0	0	0	0	0	1	0	0	0	0	0	0	0
0.062814	0.007538	0.052764	0.082915	0.015075	0.045226	0.030151	0.030151	0.072864	0.090452	0.017588	0.032663	0.08794	0.040201	0.057789	0.140704	0.055276	0.065327	0.002513	0.01005
0.055276	0.007538	0.047739	0.095477	0.035176	0.065327	0.035176	0.040201	0	0.092965	0.025126	0.045226	0.103015	0.042714	0	0.11809	0.092965	0.082915	0.01005	0.005025
0	0	0	0	0	0	0	0	1	0	0	0	0	0	0	0	0	0	0	0
0.072864	0.017588	0.057789	0.090452	0.025126	0.062814	0.032663	0.037688	0	0.077889	0.027638	0.037688	0.077889	0.067839	0	0.138191	0.062814	0.072864	0.01005	0.030151
0.065327	0.012563	0.032663	0.077889	0.030151	0.067839	0.030151	0.020101	0	0.100503	0.017588	0.030151	0.08794	0.062814	0.065327	0.165829	0.062814	0.045226	0.005025	0.020101
0.080402	0.007538	0.042714	0.092965	0.015075	0.052764	0.020101	0.062814	0.070352	0.090452	0.01005	0.022613	0.085427	0.032663	0.055276	0.120603	0.067839	0.057789	0.005025	0.007538
MOTIF xxxKxxx_S_Pxxxxxx ...K...SP......
letter-probability matrix: alength= 20 w= 15 nsites= 351 E= 1.0e+000
0.099715	0.011396	0.048433	0.122507	0.031339	0.062678	0.005698	0.022792	0.065527	0.048433	0.019943	0.019943	0.111111	0.031339	0.022792	0.11396	0.045584	0.076923	0.017094	0.022792
0.074074	0.011396	0.034188	0.079772	0.022792	0.051282	0.02849	0.034188	0.068376	0.088319	0.008547	0.034188	0.088319	0.031339	0.045584	0.159544	0.059829	0.059829	0.005698	0.014245
0.062678	0.014245	0.031339	0.108262	0.019943	0.088319	0.019943	0.037037	0	0.096866	0.014245	0.045584	0.156695	0.045584	0	0.131054	0.031339	0.062678	0.017094	0.017094
0	0	0	0	0	0	0	0	1	0	0	0	0	0	0	0	0	0	0	0
0.099715	0.008547	0.08547	0.11396	0.011396	0	0.014245	0.022792	0.074074	0.094017	0.019943	0.034188	0.116809	0.059829	0	0.079772	0.051282	0.076923	0.008547	0.02849
0.119658	0.011396	0.05698	0.119658	0.019943	0.08547	0.019943	0.02849	0.042735	0.079772	0.011396	0.025641	0	0.039886	0.051282	0.128205	0.091168	0.051282	0	0.017094
0.068376	0.014245	0.039886	0.071225	0.025641	0.076923	0.037037	0.037037	0	0.128205	0.008547	0.05698	0.062678	0.051282	0.042735	0.139601	0.054131	0.068376	0.008547	0.008547
0	0	0	0	0	0	0	0	0	0	0	0	0	0	0	1	0	0	0	0
0	0	0	0	0	0	0	0	0	0	0	0	1	0	0	0	0	0	0	0
0.076923	0.005698	0.054131	0.094017	0.031339	0.105413	0.017094	0.031339	0.045584	0.068376	0.005698	0.022792	0.065527	0.034188	0.034188	0.150997	0.074074	0.079772	0	0.002849
0.088319	0.008547	0.039886	0.071225	0.019943	0.062678	0.025641	0.037037	0	0.088319	0.022792	0.037037	0.136752	0.048433	0	0.179487	0.05698	0.051282	0.008547	0.017094
0.065527	0.022792	0.034188	0.068376	0.014245	0.054131	0.014245	0.025641	0	0.076923	0.011396	0.054131	0.116809	0.037037	0.082621	0.122507	0.08547	0.074074	0.017094	0.022792
0.105413	0.017094	0.05698	0.059829	0.019943	0.079772	0.031339	0.042735	0	0.076923	0.022792	0.062678	0.08547	0.039886	0	0.131054	0.088319	0.068376	0.008547	0.002849
0.099715	0.011396	0.054131	0.079772	0.025641	0.059829	0.022792	0.019943	0	0.076923	0.017094	0.039886	0.108262	0.051282	0.042735	0.156695	0.08547	0.037037	0.002849	0.008547
0.059829	0.019943	0.074074	0.054131	0.022792	0.062678	0.031339	0.017094	0.05698	0.071225	0.011396	0.059829	0.102564	0.05698	0.045584	0.133903	0.065527	0.034188	0.002849	0.017094
MOTIF xKxxxxx_S_Pxxxxxx .K.....SP......
letter-probability matrix: alength= 20 w= 15 nsites= 323 E= 1.0e+000
0.058824	0.003096	0.058824	0.055728	0.034056	0.037152	0.012384	0.021672	0.102167	0.095975	0.01548	0.043344	0.077399	0.049536	0.080495	0.108359	0.055728	0.055728	0.012384	0.021672
0	0	0	0	0	0	0	0	1	0	0	0	0	0	0	0	0	0	0	0
0.114551	0.012384	0.058824	0.102167	0.024768	0.068111	0.021672	0.04644	0	0.095975	0.01548	0.043344	0.086687	0.055728	0	0.126935	0.074303	0.034056	0.003096	0.01548
0.040248	0.012384	0.049536	0.074303	0.018576	0.074303	0.03096	0.068111	0	0.092879	0.009288	0.040248	0.114551	0.043344	0.06192	0.133127	0.058824	0.065015	0.003096	0.009288
0.095975	0.012384	0.058824	0.120743	0.03096	0	0.018576	0.034056	0.089783	0.065015	0.009288	0.03096	0.111455	0.065015	0	0.114551	0.071207	0.058824	0	0.012384
0.102167	0.01548	0.06192	0.105263	0.040248	0.049536	0.037152	0.040248	0.074303	0.068111	0.018576	0.037152	0	0.040248	0.04644	0.157895	0.058824	0.040248	0.003096	0.003096
0.071207	0.009288	0.058824	0.04644	0.024768	0.071207	0.03096	0.027864	0	0.095975	0.012384	0.049536	0.133127	0.027864	0.043344	0.148607	0.071207	0.049536	0.006192	0.021672
0	0	0	0	0	0	0	0	0	0	0	0	0	0	0	1	0	0	0	0
0	0	0	0	0	0	0	0	0	0	0	0	1	0	0	0	0	0	0	0
0.065015	0	0.068111	0.105263	0.03096	0.080495	0.012384	0.03096	0.065015	0.074303	0.006192	0.027864	0.086687	0.052632	0.040248	0.089783	0.071207	0.080495	0.003096	0.009288
0.102167	0.009288	0.058824	0.06192	0.024768	0.049536	0.037152	0.043344	0	0.089783	0.034056	0.027864	0.105263	0.058824	0	0.130031	0.083591	0.071207	0	0.012384
0.089783	0.021672	0.071207	0.083591	0.01548	0.083591	0.012384	0.024768	0	0.086687	0.006192	0.027864	0.108359	0.04644	0.058824	0.120743	0.077399	0.049536	0.003096	0.012384
0.089783	0.003096	0.04644	0.080495	0.024768	0.065015	0.03096	0.027864	0	0.095975	0.01548	0.040248	0.080495	0.083591	0	0.151703	0.092879	0.052632	0.003096	0.01548
0.074303	0.021672	0.027864	0.105263	0.027864	0.049536	0.037152	0.024768	0	0.089783	0.009288	0.027864	0.133127	0.052632	0.055728	0.095975	0.099071	0.052632	0.006192	0.009288
0.068111	0.012384	0.06192	0.074303	0.018576	0.089783	0.018576	0.037152	0.068111	0.080495	0.01548	0.04644	0.092879	0.024768	0.065015	0.108359	0.058824	0.04644	0.003096	0.009288
MOTIF xxxxxxR_S_Pxxxxxx ......RSP......
letter-probability matrix: alength= 20 w= 15 nsites= 369 E= 1.0e+000
0.092141	0.00271	0.051491	0.04336	0.01084	0.081301	0.01355	0.02981	0.04607	0.059621	0.01626	0.0271	0.108401	0.059621	0.062331	0.157182	0.056911	0.056911	0.00813	0.01626
0.094851	0.01355	0.056911	0.078591	0.02439	0.070461	0.01355	0.03252	0	0.073171	0.00813	0.01897	0.113821	0.04336	0.056911	0.149051	0.051491	0.062331	0.00542	0.03252
0.092141	0.01626	0.04878	0.059621	0.01626	0.105691	0.01897	0.02168	0	0.081301	0.00813	0.03523	0.159892	0.062331	0	0.143631	0.04065	0.059621	0.01355	0.01626
0.102981	0.00813	0.04065	0.086721	0.01626	0.070461	0.01897	0.02168	0	0.078591	0.01084	0.02981	0.135501	0.051491	0.062331	0.135501	0.062331	0.03794	0.01084	0.01897
0.089431	0.02168	0.03794	0.084011	0.0271	0	0.02439	0.03523	0.04336	0.108401	0.01897	0.02168	0.154472	0.078591	0	0.105691	0.073171	0.04878	0.00542	0.02168
0.078591	0.02439	0.03252	0.075881	0.03794	0.102981	0.02439	0.03252	0.051491	0.081301	0.01626	0.02439	0	0.065041	0.075881	0.121951	0.067751	0.062331	0.00542	0.01897
0	0	0	0	0	0	0	0	0	0	0	0	0	0	1	0	0	0	0	0
0	0	0	0	0	0	0	0	0	0	0	0	0	0	0	1	0	0	0	0
0	0	0	0	0	0	0	0	0	0	0	0	1	0	0	0	0	0	0	0
0.073171	0.00813	0.03252	0.067751	0.00813	0.097561	0.0271	0.02981	0.01897	0.070461	0.01084	0.01626	0.084011	0.062331	0.070461	0.186992	0.062331	0.065041	0	0.00813
0.089431	0.01084	0.059621	0.092141	0.02439	0.102981	0.01897	0.0271	0	0.062331	0.01626	0.01897	0.178862	0.051491	0	0.111111	0.065041	0.054201	0.01084	0.00542
0.078591	0.01355	0.04065	0.078591	0.02981	0.084011	0.01897	0.03794	0	0.067751	0.01084	0.02439	0.146341	0.056911	0.059621	0.119241	0.054201	0.054201	0	0.02439
0.108401	0.02981	0.051491	0.04878	0.02439	0.100271	0.04336	0.0271	0	0.124661	0.01084	0.02981	0.075881	0.051491	0	0.181572	0.02981	0.051491	0	0.01084
0.097561	0.0271	0.04065	0.065041	0.02981	0.075881	0.01084	0.03794	0	0.054201	0.01084	0.02981	0.097561	0.062331	0.092141	0.151762	0.04336	0.054201	0.00542	0.01355
0.062331	0.01626	0.04878	0.067751	0.01626	0.073171	0.02168	0.01626	0.04336	0.075881	0.00271	0.03523	0.127371	0.059621	0.056911	0.149051	0.062331	0.04336	0.00271	0.01897
MOTIF xxxxxRx_S_Pxxxxxx .....R.SP......
letter-probability matrix: alength= 20 w= 15 nsites= 392 E= 1.0e+000
0.063776	0.015306	0.043367	0.05102	0.010204	0.107143	0.020408	0.035714	0.038265	0.071429	0.017857	0.028061	0.119898	0.05102	0.061224	0.125	0.045918	0.071429	0.005102	0.017857
0.089286	0.015306	0.066327	0.089286	0.020408	0.096939	0.005102	0.033163	0	0.089286	0.017857	0.030612	0.122449	0.02551	0.058673	0.122449	0.063776	0.030612	0.005102	0.017857
0.081633	0.012755	0.058673	0.094388	0.015306	0.104592	0.022959	0.015306	0	0.07398	0.020408	0.043367	0.145408	0.066327	0	0.122449	0.063776	0.040816	0.005102	0.012755
0.079082	0.010204	0.043367	0.068878	0.030612	0.114796	0.017857	0.030612	0	0.058673	0.010204	0.043367	0.094388	0.048469	0.071429	0.130102	0.084184	0.048469	0.005102	0.010204
0.117347	0.020408	0.063776	0.048469	0.022959	0	0.028061	0.02551	0.045918	0.058673	0.010204	0.040816	0.140306	0.053571	0	0.191327	0.053571	0.05102	0.002551	0.02551
0	0	0	0	0	0	0	0	0	0	0	0	0	0	1	0	0	0	0	0
0.112245	0.012755	0.058673	0.063776	0.028061	0.117347	0.043367	0.015306	0	0.112245	0.012755	0.045918	0.089286	0.043367	0	0.112245	0.05102	0.058673	0.007653	0.015306
0	0	0	0	0	0	0	0	0	0	0	0	0	0	0	1	0	0	0	0
0	0	0	0	0	0	0	0	0	0	0	0	1	0	0	0	0	0	0	0
0.107143	0.010204	0.056122	0.086735	0.02551	0.09949	0.02551	0.028061	0.033163	0.061224	0.007653	0.028061	0.109694	0.043367	0.040816	0.112245	0.066327	0.05102	0.005102	0.002551
0.086735	0.005102	0.038265	0.079082	0.020408	0.07398	0.030612	0.007653	0	0.091837	0.007653	0.030612	0.188776	0.045918	0	0.137755	0.061224	0.071429	0	0.022959
0.109694	0.012755	0.040816	0.061224	0.028061	0.056122	0.038265	0.028061	0	0.081633	0.020408	0.028061	0.145408	0.056122	0.066327	0.109694	0.066327	0.028061	0.007653	0.015306
0.09949	0.010204	0.043367	0.076531	0.017857	0.086735	0.035714	0.035714	0	0.084184	0.022959	0.040816	0.127551	0.048469	0	0.125	0.071429	0.040816	0.007653	0.02551
0.063776	0.002551	0.048469	0.063776	0.017857	0.081633	0.012755	0.02551	0	0.066327	0.017857	0.02551	0.147959	0.056122	0.056122	0.178571	0.063776	0.053571	0.002551	0.015306
0.086735	0.015306	0.045918	0.066327	0.007653	0.05102	0.015306	0.02551	0.058673	0.05102	0.005102	0.02551	0.19898	0.030612	0.079082	0.135204	0.058673	0.028061	0.002551	0.012755
MOTIF xxxxRRx_S_xxxxxxx ....RR.S.......
letter-probability matrix: alength= 20 w= 15 nsites= 985 E= 1.0e+000
0.076142	0.012183	0.037563	0.077157	0.024365	0.079188	0.02335	0.014213	0.056853	0.059898	0.020305	0.038579	0.099492	0.037563	0.091371	0.122843	0.051777	0.053807	0.003046	0.020305
0.073096	0.014213	0.04467	0.070051	0.019289	0.079188	0.015228	0.028426	0.060914	0.071066	0.009137	0.025381	0.113706	0.047716	0.105584	0.100508	0.054822	0.041624	0.008122	0.017259
0.071066	0.010152	0.034518	0.067005	0.02335	0.076142	0.017259	0.036548	0.063959	0.113706	0.016244	0.02335	0.074112	0.036548	0.107614	0.109645	0.04467	0.049746	0.007107	0.017259
0.059898	0.013198	0.031472	0.06599	0.024365	0.084264	0.02132	0.02335	0.073096	0.073096	0.013198	0.022335	0.079188	0.069036	0.103553	0.115736	0.050761	0.056853	0.007107	0.012183
0	0	0	0	0	0	0	0	0	0	0	0	0	0	1	0	0	0	0	0
0	0	0	0	0	0	0	0	0	0	0	0	0	0	1	0	0	0	0	0
0.069036	0.018274	0.052792	0.037563	0.038579	0.093401	0.038579	0.026396	0.048731	0.098477	0.013198	0.048731	0.074112	0.027411	0.090355	0.118782	0.032487	0.041624	0.010152	0.02132
0	0	0	0	0	0	0	0	0	0	0	0	0	0	0	1	0	0	0	0
0.080203	0.013198	0.079188	0.070051	0.045685	0.073096	0.018274	0.034518	0.012183	0.119797	0.019289	0.02132	0	0.050761	0.049746	0.151269	0.058883	0.067005	0.011168	0.024365
0.072081	0.015228	0.076142	0.081218	0.02132	0.071066	0.013198	0.031472	0.011168	0.077157	0.006091	0.030457	0.107614	0.04467	0.027411	0.186802	0.057868	0.051777	0.003046	0.014213
0.077157	0.011168	0.062944	0.090355	0.028426	0.086294	0.017259	0.027411	0.020305	0.091371	0.009137	0.018274	0.092386	0.045685	0.030457	0.173604	0.033503	0.053807	0.010152	0.020305
0.067005	0.012183	0.056853	0.103553	0.029442	0.056853	0.013198	0.050761	0.020305	0.101523	0.014213	0.028426	0.08731	0.034518	0.034518	0.139086	0.080203	0.040609	0.006091	0.02335
0.067005	0.012183	0.059898	0.100508	0.02132	0.085279	0.024365	0.038579	0.030457	0.078173	0.015228	0.026396	0.107614	0.045685	0.04467	0.129949	0.046701	0.049746	0.00203	0.014213
0.071066	0.011168	0.06802	0.06802	0.028426	0.073096	0.013198	0.02132	0.045685	0.084264	0.011168	0.039594	0.08731	0.050761	0.070051	0.13401	0.055838	0.035533	0.008122	0.02335
0.06802	0.011168	0.050761	0.080203	0.024365	0.091371	0.02335	0.028426	0.049746	0.085279	0.014213	0.026396	0.094416	0.049746	0.053807	0.126904	0.049746	0.045685	0.009137	0.017259
MOTIF xxxxxxx_S_PKxxxxx .......SPK.....
letter-probability matrix: alength= 20 w= 15 nsites= 250 E= 1.0e+000
0.08	0.024	0.06	0.056	0.04	0.096	0	0.036	0.084	0.06	0.02	0.02	0.112	0.048	0.04	0.108	0.072	0.032	0.004	0.008
0.1	0.028	0.1	0.052	0.028	0.068	0.008	0.032	0	0.056	0.008	0.044	0.132	0.024	0.048	0.132	0.088	0.044	0	0.008
0.1	0.008	0.064	0.084	0.048	0.06	0.032	0.028	0	0.092	0.008	0.052	0.096	0.072	0	0.108	0.084	0.056	0.004	0.004
0.08	0.02	0.06	0.068	0.032	0.064	0.008	0.028	0	0.088	0.008	0.048	0.124	0.04	0.032	0.132	0.072	0.064	0.016	0.016
0.104	0.008	0.04	0.044	0.028	0	0.016	0.028	0.04	0.088	0.02	0.048	0.176	0.052	0	0.128	0.088	0.06	0.02	0.012
0.088	0.028	0.052	0.064	0.016	0.064	0.032	0.032	0.068	0.128	0.028	0.032	0	0.076	0	0.144	0.068	0.06	0.008	0.012
0.104	0.028	0.044	0.052	0.02	0.1	0.02	0.072	0	0.104	0.02	0.024	0.104	0.052	0	0.124	0.096	0.028	0	0.008
0	0	0	0	0	0	0	0	0	0	0	0	0	0	0	1	0	0	0	0
0	0	0	0	0	0	0	0	0	0	0	0	1	0	0	0	0	0	0	0
0	0	0	0	0	0	0	0	1	0	0	0	0	0	0	0	0	0	0	0
0.08	0.016	0.068	0.092	0.016	0.08	0.04	0.024	0	0.112	0.024	0.036	0.1	0.044	0	0.092	0.072	0.064	0.012	0.028
0.08	0.036	0.036	0.068	0.012	0.084	0.02	0.024	0	0.08	0.028	0.028	0.108	0.056	0.04	0.136	0.088	0.064	0.004	0.008
0.068	0.016	0.06	0.076	0.036	0.084	0.012	0.032	0	0.064	0.016	0.024	0.092	0.04	0	0.164	0.088	0.104	0.004	0.02
0.04	0.016	0.048	0.1	0.024	0.088	0.032	0.052	0	0.112	0.012	0.06	0.076	0.028	0.072	0.128	0.056	0.044	0.008	0.004
0.088	0.016	0.064	0.068	0.02	0.068	0.012	0.036	0.06	0.092	0.016	0.04	0.108	0.052	0.036	0.1	0.048	0.048	0.008	0.02
MOTIF xxxxxxx_S_PxxxxRx .......SP....R.
letter-probability matrix: alength= 20 w= 15 nsites= 339 E= 1.0e+000
0.097345	0.014749	0.035398	0.056047	0.038348	0.091445	0.023599	0.038348	0.064897	0.070796	0.0059	0.026549	0.094395	0.044248	0.061947	0.120944	0.050147	0.050147	0.0059	0.00885
0.053097	0.00885	0.056047	0.097345	0.029499	0.047198	0.020649	0.020649	0	0.097345	0.020649	0.035398	0.100295	0.044248	0.088496	0.156342	0.058997	0.053097	0	0.011799
0.091445	0.011799	0.061947	0.067847	0.026549	0.100295	0.026549	0.041298	0	0.067847	0.020649	0.032448	0.123894	0.073746	0	0.120944	0.064897	0.038348	0.011799	0.017699
0.091445	0.0059	0.064897	0.064897	0.0059	0.091445	0.020649	0.038348	0	0.073746	0.017699	0.029499	0.097345	0.044248	0.091445	0.141593	0.041298	0.053097	0.00885	0.017699
0.109145	0.011799	0.053097	0.109145	0.014749	0	0.023599	0.029499	0.041298	0.064897	0.011799	0.047198	0.147493	0.079646	0	0.117994	0.041298	0.064897	0.00885	0.023599
0.126844	0.020649	0.047198	0.061947	0.041298	0.094395	0.011799	0.023599	0.047198	0.088496	0.00885	0.032448	0	0.082596	0	0.153392	0.073746	0.064897	0.0059	0.014749
0.097345	0.0059	0.041298	0.038348	0.032448	0.070796	0.029499	0.029499	0	0.123894	0.020649	0.044248	0.126844	0.041298	0	0.147493	0.082596	0.050147	0.0059	0.011799
0	0	0	0	0	0	0	0	0	0	0	0	0	0	0	1	0	0	0	0
0	0	0	0	0	0	0	0	0	0	0	0	1	0	0	0	0	0	0	0
0.073746	0.011799	0.067847	0.106195	0.0059	0.112094	0.023599	0.020649	0	0.082596	0.011799	0.020649	0.079646	0.047198	0.044248	0.150442	0.047198	0.073746	0.0059	0.014749
0.079646	0.011799	0.044248	0.067847	0.023599	0.079646	0.029499	0.017699	0	0.088496	0.020649	0.044248	0.153392	0.038348	0	0.147493	0.079646	0.053097	0.00885	0.011799
0.070796	0.0059	0.058997	0.064897	0.041298	0.070796	0.020649	0.029499	0	0.067847	0.020649	0.00885	0.135693	0.050147	0.115044	0.135693	0.058997	0.029499	0.00295	0.011799
0.085546	0.020649	0.056047	0.085546	0.026549	0.082596	0.047198	0.017699	0	0.100295	0.011799	0.017699	0.117994	0.053097	0	0.123894	0.047198	0.067847	0.00295	0.035398
0	0	0	0	0	0	0	0	0	0	0	0	0	0	1	0	0	0	0	0
0.091445	0.017699	0.041298	0.041298	0.035398	0.050147	0.026549	0.026549	0.079646	0.053097	0.017699	0.032448	0.091445	0.053097	0.064897	0.129794	0.079646	0.047198	0.0059	0.014749
MOTIF xxxxKxx_S_Pxxxxxx ....K..SP......
letter-probability matrix: alength= 20 w= 15 nsites= 244 E= 1.0e+000
0.077869	0.016393	0.069672	0.094262	0.02459	0.04918	0.020492	0.012295	0.057377	0.061475	0.016393	0.045082	0.098361	0.04918	0.036885	0.114754	0.086066	0.053279	0.004098	0.012295
0.077869	0.016393	0.053279	0.077869	0.036885	0.065574	0.008197	0.04918	0	0.118852	0.020492	0.036885	0.086066	0.032787	0.069672	0.114754	0.07377	0.04918	0	0.012295
0.077869	0.008197	0.07377	0.102459	0.016393	0.061475	0.012295	0.016393	0	0.106557	0.020492	0.065574	0.131148	0.02459	0	0.122951	0.077869	0.045082	0.008197	0.028689
0.065574	0.02459	0.053279	0.094262	0.020492	0.077869	0.02459	0.036885	0	0.065574	0.020492	0.032787	0.065574	0.057377	0.077869	0.131148	0.040984	0.081967	0	0.028689
0	0	0	0	0	0	0	0	1	0	0	0	0	0	0	0	0	0	0	0
0.090164	0.020492	0.036885	0.057377	0.020492	0.057377	0.02459	0.028689	0.069672	0.081967	0.020492	0.061475	0	0.04918	0	0.184426	0.094262	0.094262	0	0.008197
0.081967	0.032787	0.040984	0.086066	0.012295	0.061475	0.036885	0.04918	0	0.081967	0.004098	0.036885	0.143443	0.040984	0	0.159836	0.057377	0.053279	0.004098	0.016393
0	0	0	0	0	0	0	0	0	0	0	0	0	0	0	1	0	0	0	0
0	0	0	0	0	0	0	0	0	0	0	0	1	0	0	0	0	0	0	0
0.114754	0.012295	0.04918	0.110656	0.020492	0.057377	0.02459	0.045082	0	0.098361	0.012295	0	0.110656	0.04918	0.016393	0.131148	0.069672	0.061475	0.008197	0.008197
0.061475	0.008197	0.081967	0.081967	0.020492	0.122951	0.02459	0.020492	0	0.07377	0.020492	0.036885	0.163934	0.028689	0	0.114754	0.061475	0.057377	0.012295	0.008197
0.065574	0.008197	0.061475	0.081967	0.02459	0.045082	0.016393	0.028689	0	0.081967	0.020492	0.032787	0.122951	0.040984	0.032787	0.17623	0.07377	0.065574	0	0.020492
0.094262	0.016393	0.094262	0.077869	0.02459	0.057377	0.028689	0.032787	0	0.077869	0.012295	0.020492	0.114754	0.053279	0	0.139344	0.077869	0.065574	0.004098	0.008197
0.077869	0.012295	0.040984	0.07377	0.032787	0.07377	0.016393	0.032787	0	0.077869	0.012295	0.036885	0.114754	0.053279	0	0.159836	0.086066	0.069672	0.008197	0.020492
0.069672	0.004098	0.061475	0.077869	0.004098	0.065574	0.008197	0.053279	0.081967	0.086066	0.004098	0.02459	0.110656	0.065574	0.057377	0.110656	0.032787	0.036885	0.004098	0.040984
MOTIF xxxxxxR_S_xSPxxxx ......RS.SP....
letter-probability matrix: alength= 20 w= 15 nsites= 196 E= 1.0e+000
0.056122	0.015306	0.020408	0.076531	0.030612	0.076531	0.02551	0.02551	0.030612	0.045918	0.010204	0.020408	0.127551	0.005102	0.112245	0.193878	0.081633	0.030612	0.005102	0.010204
0.066327	0.005102	0.030612	0.045918	0	0.056122	0.010204	0.020408	0.040816	0.117347	0.005102	0.035714	0.142857	0.02551	0.132653	0.142857	0.071429	0.02551	0	0.02551
0.071429	0.005102	0.02551	0.061224	0.02551	0.076531	0.035714	0.02551	0.05102	0.030612	0.010204	0.020408	0.107143	0.05102	0.188776	0.107143	0.020408	0.066327	0	0.020408
0.02551	0.020408	0.040816	0.040816	0.015306	0.066327	0.015306	0.015306	0.071429	0.030612	0.02551	0.02551	0.127551	0.020408	0.102041	0.193878	0.045918	0.081633	0.015306	0.020408
0.066327	0.005102	0.030612	0.030612	0.020408	0.061224	0.056122	0.02551	0.045918	0.081633	0.015306	0.030612	0.076531	0.040816	0.163265	0.132653	0.045918	0.045918	0.010204	0.015306
0.061224	0.015306	0.020408	0.056122	0.02551	0.045918	0.035714	0.015306	0.056122	0.030612	0.020408	0.020408	0.076531	0.061224	0.132653	0.270408	0.030612	0.005102	0.005102	0.015306
0	0	0	0	0	0	0	0	0	0	0	0	0	0	1	0	0	0	0	0
0	0	0	0	0	0	0	0	0	0	0	0	0	0	0	1	0	0	0	0
0.056122	0	0.02551	0.040816	0.02551	0.066327	0.030612	0.010204	0.066327	0.107143	0.015306	0.02551	0	0.040816	0.188776	0.163265	0.05102	0.066327	0.005102	0.015306
0	0	0	0	0	0	0	0	0	0	0	0	0	0	0	1	0	0	0	0
0	0	0	0	0	0	0	0	0	0	0	0	1	0	0	0	0	0	0	0
0.102041	0.015306	0.05102	0.05102	0.02551	0.061224	0.020408	0.045918	0.040816	0.086735	0.020408	0.030612	0.071429	0.045918	0.02551	0.137755	0.071429	0.071429	0.005102	0.020408
0.071429	0.010204	0.05102	0.040816	0.015306	0.05102	0.045918	0.040816	0.040816	0.086735	0.005102	0.035714	0.142857	0.035714	0.107143	0.117347	0.040816	0.040816	0.005102	0.015306
0.05102	0.010204	0.045918	0.061224	0.030612	0.071429	0.005102	0.020408	0.061224	0.081633	0.020408	0.071429	0.142857	0.040816	0.056122	0.102041	0.061224	0.045918	0	0.020408
0.056122	0.010204	0.066327	0.061224	0.015306	0.096939	0.02551	0.035714	0.05102	0.061224	0.030612	0.040816	0.102041	0.035714	0.102041	0.107143	0.056122	0.030612	0	0.015306
MOTIF xxLxRSx_S_xxxxxxx ..L.RS.S.......
letter-probability matrix: alength= 20 w= 15 nsites= 204 E= 1.0e+000
0.078431	0.019608	0.02451	0.04902	0.019608	0.098039	0.02451	0.02451	0.04902	0.063725	0.009804	0.044118	0.122549	0.039216	0.107843	0.117647	0.04902	0.04902	0	0.009804
0.053922	0.004902	0.014706	0.034314	0.029412	0.098039	0.009804	0.02451	0.073529	0.078431	0.004902	0.063725	0.107843	0.029412	0.088235	0.132353	0.098039	0.034314	0.004902	0.014706
0	0	0	0	0	0	0	0	0	1	0	0	0	0	0	0	0	0	0	0
0.053922	0.014706	0.034314	0.019608	0.034314	0.063725	0.004902	0.029412	0.073529	0.058824	0.019608	0.039216	0.058824	0.107843	0.156863	0.117647	0.053922	0.014706	0.014706	0.029412
0	0	0	0	0	0	0	0	0	0	0	0	0	0	1	0	0	0	0	0
0	0	0	0	0	0	0	0	0	0	0	0	0	0	0	1	0	0	0	0
0.04902	0	0.039216	0.034314	0.02451	0.04902	0.053922	0.034314	0.04902	0.098039	0.014706	0.068627	0.073529	0.098039	0.063725	0.127451	0.034314	0.058824	0.009804	0.019608
0	0	0	0	0	0	0	0	0	0	0	0	0	0	0	1	0	0	0	0
0.068627	0.019608	0.088235	0.088235	0.039216	0.058824	0.02451	0.04902	0.02451	0.142157	0.039216	0.009804	0	0.058824	0.02451	0.093137	0.053922	0.083333	0.009804	0.02451
0.053922	0.009804	0.088235	0.098039	0.019608	0.068627	0.004902	0.034314	0.029412	0.068627	0.014706	0.02451	0.122549	0.04902	0.039216	0.181373	0.039216	0.02451	0.009804	0.019608
0.058824	0.019608	0.063725	0.093137	0.034314	0.068627	0.019608	0.034314	0.04902	0.063725	0	0.039216	0.068627	0.044118	0.039216	0.171569	0.063725	0.039216	0.009804	0.019608
0.039216	0.009804	0.04902	0.044118	0.019608	0.073529	0.009804	0.04902	0.039216	0.147059	0.014706	0.04902	0.112745	0.068627	0.034314	0.117647	0.039216	0.068627	0.004902	0.009804
0.068627	0.009804	0.068627	0.058824	0.029412	0.098039	0.02451	0.019608	0.044118	0.122549	0.014706	0.039216	0.093137	0.034314	0.078431	0.117647	0.029412	0.034314	0	0.014706
0.058824	0.014706	0.068627	0.058824	0.034314	0.102941	0.004902	0.029412	0.04902	0.063725	0.004902	0.058824	0.088235	0.029412	0.063725	0.147059	0.053922	0.039216	0.009804	0.019608
0.04902	0	0.053922	0.058824	0.02451	0.068627	0.014706	0.019608	0.068627	0.112745	0.014706	0.04902	0.117647	0.029412	0.078431	0.112745	0.058824	0.063725	0	0.004902
MOTIF xxxxxxx_S_PRxxxxx .......SPR.....
letter-probability matrix: alength= 20 w= 15 nsites= 270 E= 1.0e+000
0.077778	0.014815	0.081481	0.066667	0.014815	0.077778	0.011111	0.025926	0.048148	0.092593	0.040741	0.022222	0.122222	0.037037	0.055556	0.12963	0.033333	0.037037	0	0.011111
0.085185	0.011111	0.044444	0.085185	0.011111	0.103704	0.018519	0.011111	0	0.062963	0.011111	0.022222	0.092593	0.062963	0.055556	0.17037	0.048148	0.074074	0.003704	0.025926
0.103704	0.003704	0.048148	0.066667	0.014815	0.092593	0.033333	0.018519	0	0.07037	0.014815	0.048148	0.140741	0.037037	0	0.155556	0.085185	0.044444	0	0.022222
0.107407	0.003704	0.040741	0.074074	0.014815	0.055556	0.025926	0.02963	0	0.066667	0.011111	0.040741	0.122222	0.066667	0.033333	0.185185	0.066667	0.033333	0	0.022222
0.074074	0.014815	0.062963	0.055556	0.022222	0	0.033333	0.025926	0	0.088889	0.003704	0.040741	0.218519	0.059259	0	0.166667	0.055556	0.059259	0	0.018519
0.151852	0.018519	0.048148	0.059259	0.018519	0.085185	0.040741	0.022222	0.033333	0.114815	0.018519	0.033333	0	0.074074	0	0.162963	0.02963	0.07037	0	0.018519
0.085185	0.022222	0.066667	0.044444	0.025926	0.137037	0.048148	0.022222	0	0.137037	0.007407	0.022222	0.081481	0.033333	0	0.155556	0.044444	0.044444	0.003704	0.018519
0	0	0	0	0	0	0	0	0	0	0	0	0	0	0	1	0	0	0	0
0	0	0	0	0	0	0	0	0	0	0	0	1	0	0	0	0	0	0	0
0	0	0	0	0	0	0	0	0	0	0	0	0	0	1	0	0	0	0	0
0.096296	0.014815	0.059259	0.051852	0.014815	0.066667	0.037037	0.059259	0	0.092593	0.02963	0.044444	0.111111	0.033333	0	0.140741	0.088889	0.037037	0.003704	0.018519
0.074074	0.011111	0.037037	0.066667	0.025926	0.074074	0.022222	0.014815	0	0.081481	0.007407	0.025926	0.140741	0.059259	0.085185	0.159259	0.062963	0.037037	0.003704	0.011111
0.103704	0	0.040741	0.059259	0.033333	0.085185	0.037037	0.025926	0	0.103704	0.018519	0.022222	0.114815	0.040741	0	0.140741	0.088889	0.055556	0.003704	0.025926
0.107407	0.033333	0.033333	0.059259	0.018519	0.096296	0.025926	0.011111	0	0.059259	0.011111	0.018519	0.140741	0.085185	0	0.177778	0.07037	0.044444	0.007407	0
0.07037	0.003704	0.048148	0.074074	0.040741	0.103704	0.011111	0.018519	0.018519	0.092593	0.007407	0.011111	0.114815	0.051852	0.02963	0.148148	0.055556	0.048148	0.011111	0.040741
MOTIF xxxxxxx_S_xSPxKxx .......S.SP.K..
letter-probability matrix: alength= 20 w= 15 nsites= 117 E= 1.0e+000
0.051282	0	0.059829	0.08547	0.034188	0.08547	0.034188	0.017094	0.076923	0.034188	0.017094	0.017094	0.042735	0.068376	0.08547	0.102564	0.08547	0.068376	0.017094	0.017094
0.076923	0.008547	0.034188	0.059829	0.051282	0.076923	0.042735	0.059829	0.059829	0.034188	0.017094	0.017094	0.094017	0.059829	0.059829	0.145299	0.042735	0.051282	0	0.008547
0.059829	0.008547	0.068376	0.094017	0	0.042735	0	0.025641	0.076923	0.08547	0.025641	0.008547	0.111111	0.017094	0.051282	0.179487	0.094017	0.034188	0	0.017094
0.08547	0.008547	0.034188	0.08547	0.068376	0.017094	0.034188	0.042735	0.076923	0.094017	0.025641	0.059829	0.08547	0.051282	0.008547	0.128205	0.059829	0.034188	0	0
0.051282	0	0.08547	0.076923	0.034188	0.094017	0.017094	0.017094	0.076923	0.076923	0	0.017094	0.111111	0.042735	0.042735	0.08547	0.094017	0.051282	0	0.025641
0.042735	0.017094	0.042735	0.102564	0.042735	0.076923	0	0.017094	0.068376	0.068376	0.017094	0.034188	0.059829	0.042735	0.051282	0.213675	0.059829	0.034188	0	0.008547
0.059829	0.008547	0.025641	0.076923	0.034188	0.111111	0.025641	0.034188	0.068376	0.111111	0.017094	0.025641	0.094017	0.042735	0	0.08547	0.08547	0.059829	0	0.034188
0	0	0	0	0	0	0	0	0	0	0	0	0	0	0	1	0	0	0	0
0.08547	0.025641	0.025641	0.08547	0.017094	0.08547	0	0.017094	0.102564	0.119658	0.017094	0.042735	0	0.059829	0.025641	0.153846	0.051282	0.076923	0	0.008547
0	0	0	0	0	0	0	0	0	0	0	0	0	0	0	1	0	0	0	0
0	0	0	0	0	0	0	0	0	0	0	0	1	0	0	0	0	0	0	0
0.068376	0	0.008547	0.094017	0.008547	0.051282	0.017094	0.051282	0.08547	0.042735	0	0.025641	0.094017	0.068376	0	0.247863	0.059829	0.068376	0	0.008547
0	0	0	0	0	0	0	0	1	0	0	0	0	0	0	0	0	0	0	0
0.08547	0.025641	0.051282	0.08547	0	0.051282	0.017094	0.017094	0.094017	0.042735	0.008547	0.042735	0.068376	0.051282	0.08547	0.111111	0.076923	0.076923	0	0.008547
0.145299	0.025641	0.034188	0.059829	0.017094	0.042735	0.017094	0.042735	0.111111	0.059829	0.008547	0.034188	0.102564	0.025641	0.051282	0.111111	0.034188	0.042735	0.008547	0.025641
MOTIF xxxxxxx_S_xSPxxxx .......S.SP....
letter-probability matrix: alength= 20 w= 15 nsites= 1332 E= 1.0e+000
0.077327	0.010511	0.042042	0.055556	0.024024	0.062312	0.027778	0.021021	0.062312	0.066817	0.017267	0.024775	0.105105	0.048799	0.073574	0.16967	0.051802	0.042042	0.003003	0.014264
0.064565	0.007508	0.041291	0.071321	0.021021	0.073574	0.01952	0.024024	0.055556	0.057057	0.017267	0.024024	0.116366	0.052553	0.081081	0.147898	0.056306	0.048048	0.004505	0.016517
0.081081	0.011261	0.053303	0.066817	0.023273	0.062312	0.02027	0.022523	0.061562	0.068318	0.014264	0.028529	0.098348	0.038288	0.06982	0.147147	0.057808	0.0503	0.003754	0.021021
0.065315	0.015015	0.04955	0.056306	0.018018	0.061562	0.023273	0.027778	0.057057	0.074324	0.015015	0.036787	0.102102	0.048799	0.063063	0.149399	0.054805	0.052553	0.005255	0.024024
0.075826	0.011261	0.033033	0.067568	0.016517	0.062312	0.03003	0.021021	0.045045	0.072072	0.016517	0.033033	0.102853	0.044294	0.078078	0.17042	0.058559	0.041291	0.006006	0.014264
0.070571	0.00976	0.046547	0.072823	0.024775	0.076577	0.025526	0.02027	0.0503	0.063063	0.008258	0.027027	0.117117	0.048799	0.051802	0.17042	0.051802	0.048799	0.003754	0.012012
0.081081	0.010511	0.051051	0.042793	0.02027	0.116366	0.036036	0.03003	0.048048	0.093844	0.012763	0.034535	0.13964	0.033784	0	0.131381	0.047297	0.0503	0.003754	0.016517
0	0	0	0	0	0	0	0	0	0	0	0	0	0	0	1	0	0	0	0
0.078829	0.016517	0.041291	0.053303	0.021772	0.08033	0.030781	0.029279	0.046547	0.096847	0.011261	0.02027	0.054805	0.038288	0.059309	0.18994	0.060811	0.04955	0.002252	0.018018
0	0	0	0	0	0	0	0	0	0	0	0	0	0	0	1	0	0	0	0
0	0	0	0	0	0	0	0	0	0	0	0	1	0	0	0	0	0	0	0
0.078829	0.015015	0.043544	0.070571	0.021772	0.086336	0.015015	0.022523	0.045796	0.064565	0.012012	0.021021	0.097598	0.043544	0.063814	0.15015	0.075075	0.061562	0.002252	0.009009
0.071321	0.006006	0.042042	0.063063	0.02027	0.059309	0.03979	0.028529	0	0.091592	0.01952	0.033784	0.128378	0.038288	0.08033	0.159159	0.055556	0.0503	0.005255	0.007508
0.076577	0.015015	0.040541	0.058559	0.022523	0.06982	0.021021	0.024024	0.047297	0.06982	0.012012	0.027027	0.114114	0.057808	0.057808	0.158408	0.058559	0.045045	0.010511	0.013514
0.064565	0.00976	0.035285	0.061562	0.021021	0.065315	0.029279	0.01952	0.061562	0.057808	0.012763	0.026276	0.123123	0.042042	0.087838	0.143393	0.053303	0.066066	0.004505	0.015015
MOTIF xxxxRSx_S_xxxxxxx ....RS.S.......
letter-probability matrix: alength= 20 w= 15 nsites= 1034 E= 1.0e+000
0.071567	0.00677	0.030948	0.058027	0.021277	0.079304	0.028046	0.023211	0.067698	0.05706	0.01354	0.035783	0.108317	0.047389	0.130561	0.124758	0.040619	0.040619	0.002901	0.011605
0.067698	0.009671	0.030948	0.052224	0.029014	0.072534	0.022244	0.025145	0.065764	0.087041	0.015474	0.022244	0.105416	0.052224	0.09381	0.144101	0.053191	0.030948	0.003868	0.016441
0.044487	0.010638	0.022244	0.052224	0.040619	0.066731	0.053191	0.039652	0.066731	0	0.025145	0.019342	0.099613	0.034816	0.210832	0.086074	0.040619	0.058994	0.008704	0.019342
0.041586	0.011605	0.024178	0.058027	0.018375	0.058027	0.023211	0.029014	0.079304	0.0706	0.004836	0.029014	0.082205	0.066731	0.11412	0.182785	0.05029	0.039652	0.002901	0.01354
0	0	0	0	0	0	0	0	0	0	0	0	0	0	1	0	0	0	0	0
0	0	0	0	0	0	0	0	0	0	0	0	0	0	0	1	0	0	0	0
0.049323	0.01354	0.042553	0.03675	0.039652	0.058994	0.032882	0.033849	0.047389	0.080271	0.01354	0.046422	0.083172	0.047389	0.128627	0.139265	0.04352	0.03675	0.00677	0.019342
0	0	0	0	0	0	0	0	0	0	0	0	0	0	0	1	0	0	0	0
0.076402	0.009671	0.058027	0.086074	0.060928	0.064797	0.016441	0.025145	0.020309	0.112186	0.022244	0.014507	0	0.049323	0.0706	0.148936	0.061896	0.060928	0.015474	0.026112
0.04352	0.00677	0.084139	0.085106	0.012573	0.088975	0.016441	0.028046	0.020309	0.056093	0.00677	0.033849	0.102515	0.027079	0.030948	0.223404	0.085106	0.035783	0.001934	0.010638
0.061896	0.009671	0.071567	0.084139	0.020309	0.086074	0.020309	0.024178	0.024178	0.077369	0.008704	0.049323	0.049323	0.028046	0.069632	0.203095	0.046422	0.029014	0.004836	0.031915
0.068665	0.00677	0.058994	0.073501	0.025145	0.06383	0.018375	0.035783	0.027079	0.109284	0.015474	0.029014	0.092843	0.037718	0.048356	0.144101	0.068665	0.05706	0.003868	0.015474
0.052224	0.00677	0.075435	0.082205	0.021277	0.078337	0.032882	0.019342	0.03675	0.068665	0.011605	0.030948	0.091876	0.040619	0.0706	0.135397	0.059961	0.054159	0.00677	0.024178
0.068665	0.01354	0.058027	0.082205	0.020309	0.068665	0.028046	0.029981	0.030948	0.072534	0.024178	0.029014	0.068665	0.05706	0.069632	0.134429	0.067698	0.054159	0.005803	0.016441
0.058994	0.009671	0.049323	0.05706	0.023211	0.084139	0.028046	0.030948	0.056093	0.076402	0.019342	0.032882	0.087041	0.040619	0.09381	0.129594	0.052224	0.044487	0.003868	0.022244
MOTIF xxxRxxx_S_Pxxxxxx ...R...SP......
letter-probability matrix: alength= 20 w= 15 nsites= 258 E= 1.0e+000
0.05814	0.011628	0.05814	0.112403	0.023256	0.093023	0.01938	0.01938	0.03876	0.062016	0.011628	0.054264	0.120155	0.050388	0.03876	0.108527	0.046512	0.05814	0.007752	0.007752
0.089147	0.011628	0.042636	0.073643	0.007752	0.065891	0.01938	0.031008	0	0.096899	0.01938	0.031008	0.147287	0.031008	0.065891	0.147287	0.054264	0.031008	0.007752	0.027132
0.062016	0.015504	0.042636	0.096899	0.015504	0.093023	0.01938	0.034884	0	0.069767	0.007752	0.05814	0.147287	0.050388	0	0.162791	0.062016	0.034884	0.007752	0.01938
0	0	0	0	0	0	0	0	0	0	0	0	0	0	1	0	0	0	0	0
0.131783	0.015504	0.03876	0.077519	0.03876	0	0.050388	0.015504	0	0.100775	0.01938	0.062016	0.104651	0.042636	0	0.155039	0.073643	0.054264	0.003876	0.015504
0.077519	0.03876	0.034884	0.046512	0.007752	0.069767	0.023256	0.034884	0.050388	0.135659	0.023256	0.03876	0	0.065891	0	0.189922	0.073643	0.069767	0.003876	0.015504
0.065891	0.015504	0.031008	0.046512	0.031008	0.120155	0.023256	0.015504	0	0.104651	0.011628	0.01938	0.116279	0.062016	0	0.197674	0.077519	0.050388	0.003876	0.007752
0	0	0	0	0	0	0	0	0	0	0	0	0	0	0	1	0	0	0	0
0	0	0	0	0	0	0	0	0	0	0	0	1	0	0	0	0	0	0	0
0.116279	0.023256	0.050388	0.069767	0.027132	0.093023	0.01938	0.015504	0	0.104651	0.015504	0.042636	0.096899	0.05814	0	0.069767	0.089147	0.081395	0.003876	0.023256
0.081395	0.023256	0.031008	0.054264	0.031008	0.100775	0.034884	0.034884	0	0.093023	0.007752	0.03876	0.124031	0.089147	0	0.143411	0.050388	0.046512	0.007752	0.007752
0.108527	0.031008	0.050388	0.031008	0.046512	0.054264	0.023256	0.065891	0	0.108527	0.011628	0.015504	0.085271	0.03876	0.085271	0.135659	0.027132	0.062016	0.007752	0.011628
0.120155	0.027132	0.05814	0.077519	0.01938	0.085271	0.031008	0.03876	0	0.089147	0.01938	0.027132	0.054264	0.054264	0	0.112403	0.093023	0.073643	0	0.01938
0.050388	0.015504	0.073643	0.104651	0.011628	0.124031	0.01938	0.023256	0	0.077519	0.011628	0.042636	0.104651	0.062016	0	0.147287	0.062016	0.03876	0.011628	0.01938
0.069767	0.01938	0.062016	0.042636	0.027132	0.081395	0.023256	0.011628	0.027132	0.062016	0.023256	0.031008	0.108527	0.073643	0.065891	0.186047	0.046512	0.027132	0.007752	0.003876
MOTIF Rxxxxxx_S_Pxxxxxx R......SP......
letter-probability matrix: alength= 20 w= 15 nsites= 232 E= 1.0e+000
0	0	0	0	0	0	0	0	0	0	0	0	0	0	1	0	0	0	0	0
0.073276	0.017241	0.051724	0.051724	0.034483	0.081897	0.025862	0.047414	0	0.056034	0.00431	0.047414	0.099138	0.056034	0.103448	0.116379	0.056034	0.060345	0.008621	0.008621
0.12069	0.008621	0.030172	0.043103	0.034483	0.086207	0.017241	0.021552	0	0.086207	0.008621	0.017241	0.133621	0.073276	0	0.176724	0.073276	0.047414	0.008621	0.012931
0.103448	0.008621	0.056034	0.081897	0.00431	0.081897	0.017241	0.030172	0	0.094828	0.017241	0.025862	0.081897	0.077586	0	0.219828	0.051724	0.030172	0.008621	0.008621
0.103448	0.00431	0.056034	0.090517	0.043103	0	0.038793	0.043103	0	0.077586	0.021552	0.034483	0.12931	0.047414	0	0.137931	0.060345	0.077586	0.008621	0.025862
0.12069	0.025862	0.051724	0.081897	0.021552	0.094828	0.034483	0.025862	0.021552	0.107759	0.008621	0.030172	0	0.068966	0	0.176724	0.051724	0.060345	0	0.017241
0.081897	0.025862	0.038793	0.047414	0.025862	0.116379	0.038793	0.025862	0	0.099138	0.00431	0.025862	0.125	0.060345	0	0.146552	0.068966	0.038793	0.008621	0.021552
0	0	0	0	0	0	0	0	0	0	0	0	0	0	0	1	0	0	0	0
0	0	0	0	0	0	0	0	0	0	0	0	1	0	0	0	0	0	0	0
0.125	0.012931	0.038793	0.077586	0.012931	0.125	0.017241	0.034483	0	0.107759	0.00431	0.025862	0.094828	0.047414	0	0.12931	0.073276	0.051724	0.00431	0.017241
0.112069	0.012931	0.043103	0.064655	0.038793	0.125	0.051724	0.034483	0	0.043103	0.012931	0.034483	0.112069	0.043103	0	0.150862	0.051724	0.051724	0	0.017241
0.064655	0.008621	0.060345	0.051724	0.030172	0.086207	0.021552	0.034483	0	0.090517	0.025862	0.025862	0.142241	0.017241	0.086207	0.146552	0.060345	0.025862	0	0.021552
0.081897	0.017241	0.043103	0.107759	0.012931	0.068966	0.025862	0.034483	0	0.064655	0.012931	0.038793	0.125	0.034483	0	0.176724	0.090517	0.043103	0.017241	0.00431
0.094828	0.008621	0.073276	0.077586	0.021552	0.077586	0.025862	0.012931	0	0.077586	0.025862	0.030172	0.133621	0.047414	0	0.146552	0.094828	0.038793	0.00431	0.008621
0.056034	0.012931	0.064655	0.081897	0.025862	0.090517	0.030172	0.038793	0.043103	0.077586	0	0.051724	0.107759	0.051724	0.064655	0.112069	0.030172	0.030172	0.008621	0.021552
MOTIF xxxxxxx_S_SPxxxxx .......SSP.....
letter-probability matrix: alength= 20 w= 15 nsites= 2026 E= 1.0e+000
0.067621	0.00691	0.044916	0.070582	0.020731	0.071076	0.023198	0.02616	0.055281	0.071076	0.014808	0.023198	0.122409	0.03998	0.074038	0.152024	0.057256	0.042448	0.005923	0.010365
0.071076	0.010365	0.048865	0.068608	0.022705	0.069595	0.017275	0.022211	0.058243	0.068115	0.014314	0.033564	0.111056	0.037512	0.068608	0.143633	0.054788	0.056269	0.00691	0.016288
0.081935	0.01382	0.038993	0.075025	0.017275	0.068608	0.021718	0.023692	0.05923	0.072063	0.017769	0.026654	0.102665	0.050346	0.069102	0.136229	0.048371	0.05232	0.005923	0.018263
0.071076	0.010365	0.043435	0.055775	0.019743	0.070582	0.024186	0.02616	0.054294	0.072063	0.011846	0.041955	0.114511	0.038006	0.054788	0.173248	0.062685	0.037019	0.004442	0.01382
0.070089	0.008885	0.034057	0.061204	0.021224	0.060711	0.024186	0.02616	0.057256	0.070089	0.013327	0.032083	0.100691	0.03998	0.049358	0.209279	0.060711	0.041461	0.004936	0.014314
0.082428	0.009378	0.036525	0.056762	0.022211	0.076505	0.020237	0.026654	0.04689	0.073544	0.009872	0.034057	0.135735	0.039487	0.063179	0.140178	0.051333	0.057256	0.002468	0.015301
0.092794	0.017769	0.044423	0.043435	0.023198	0.063672	0.029121	0.024186	0.036525	0.066634	0.011352	0.030109	0.15153	0.035044	0.054788	0.153504	0.046397	0.059724	0.002468	0.013327
0	0	0	0	0	0	0	0	0	0	0	0	0	0	0	1	0	0	0	0
0	0	0	0	0	0	0	0	0	0	0	0	0	0	0	1	0	0	0	0
0	0	0	0	0	0	0	0	0	0	0	0	1	0	0	0	0	0	0	0
0.081935	0.014808	0.035044	0.091313	0.010365	0.080948	0.021224	0.024679	0.051333	0.066634	0.005923	0.025173	0.096249	0.051826	0.058243	0.129812	0.06614	0.075025	0.002962	0.010365
0.069102	0.008391	0.044916	0.051333	0.018263	0.069595	0.023198	0.023198	0.05923	0.084403	0.014808	0.029615	0.12537	0.044916	0.077986	0.133268	0.058243	0.044916	0.005429	0.01382
0.074038	0.013327	0.030602	0.060711	0.015795	0.077986	0.019743	0.018756	0.065153	0.073544	0.010859	0.029121	0.109576	0.049358	0.062685	0.162389	0.066634	0.047878	0.004936	0.00691
0.075025	0.009872	0.043929	0.057256	0.019743	0.057749	0.030602	0.024679	0.056762	0.067621	0.015795	0.030602	0.129319	0.042448	0.067621	0.119447	0.074038	0.055281	0.008391	0.01382
0.079467	0.007404	0.038993	0.061204	0.020237	0.069102	0.021718	0.024186	0.070089	0.077986	0.010859	0.029121	0.110069	0.047384	0.074038	0.140178	0.061204	0.038993	0.003949	0.01382
MOTIF xxxxxxx_S_PPxxxxx .......SPP.....
letter-probability matrix: alength= 20 w= 15 nsites= 359 E= 1.0e+000
0.116992	0.008357	0.066852	0.072423	0.005571	0.047354	0.02507	0.005571	0.044568	0.077994	0.011142	0.038997	0.139276	0.061281	0	0.144847	0.058496	0.050139	0.005571	0.019499
0.08078	0.016713	0.047354	0.075209	0.022284	0.069638	0.019499	0.016713	0	0.072423	0.022284	0.016713	0.155989	0.069638	0.052925	0.128134	0.058496	0.050139	0.005571	0.019499
0.128134	0.013928	0.047354	0.066852	0.030641	0.058496	0.013928	0.02507	0	0.089136	0.002786	0.019499	0.13649	0.05571	0	0.172702	0.069638	0.050139	0.002786	0.016713
0.091922	0.016713	0.033426	0.083565	0.033426	0.077994	0.030641	0.016713	0	0.091922	0.011142	0.013928	0.139276	0.047354	0	0.175487	0.061281	0.038997	0.005571	0.030641
0.111421	0.011142	0.052925	0.075209	0.027855	0	0.036212	0.030641	0	0.100279	0.011142	0.036212	0.153203	0.066852	0	0.147632	0.069638	0.05571	0.008357	0.005571
0.100279	0.016713	0.038997	0.086351	0.038997	0.100279	0.02507	0.022284	0.050139	0.094708	0.005571	0.016713	0	0.047354	0	0.189415	0.08078	0.061281	0.005571	0.019499
0.091922	0.008357	0.050139	0.036212	0.02507	0.10585	0.033426	0.038997	0	0.066852	0.002786	0.016713	0.192201	0.038997	0	0.150418	0.05571	0.050139	0.005571	0.030641
0	0	0	0	0	0	0	0	0	0	0	0	0	0	0	1	0	0	0	0
0	0	0	0	0	0	0	0	0	0	0	0	1	0	0	0	0	0	0	0
0	0	0	0	0	0	0	0	0	0	0	0	1	0	0	0	0	0	0	0
0.133705	0.005571	0.019499	0.064067	0.016713	0.075209	0.030641	0.019499	0	0.061281	0.013928	0.027855	0.183844	0.05571	0	0.147632	0.061281	0.064067	0	0.019499
0.128134	0.019499	0.041783	0.066852	0.008357	0.089136	0.013928	0.016713	0	0.05571	0.011142	0.016713	0.175487	0.044568	0.052925	0.13649	0.075209	0.033426	0.005571	0.008357
0.111421	0.011142	0.047354	0.05571	0.016713	0.066852	0.02507	0.038997	0	0.083565	0.002786	0.030641	0.130919	0.050139	0	0.194986	0.066852	0.044568	0.002786	0.019499
0.100279	0.011142	0.041783	0.064067	0.019499	0.091922	0.022284	0.036212	0	0.077994	0.019499	0.016713	0.214485	0.013928	0	0.144847	0.058496	0.050139	0	0.016713
0.08078	0.022284	0.044568	0.058496	0.019499	0.058496	0.013928	0.030641	0.052925	0.061281	0.013928	0.030641	0.158774	0.044568	0.075209	0.133705	0.033426	0.033426	0.019499	0.013928
MOTIF xxxxxxx_S_DxExExx .......SD.E.E..
letter-probability matrix: alength= 20 w= 15 nsites= 224 E= 1.0e+000
0.053571	0.017857	0.09375	0.147321	0.03125	0.049107	0.008929	0.026786	0.102679	0.049107	0.004464	0.017857	0.080357	0.03125	0.0625	0.116071	0.044643	0.044643	0	0.017857
0.049107	0.022321	0.075893	0.147321	0.004464	0.058036	0	0.017857	0.102679	0.058036	0.013393	0.013393	0.080357	0.044643	0.111607	0.080357	0.049107	0.040179	0.008929	0.022321
0.0625	0.026786	0.089286	0.107143	0.022321	0.049107	0.017857	0.044643	0.058036	0.053571	0.013393	0.026786	0.09375	0.044643	0.0625	0.107143	0.040179	0.058036	0.004464	0.017857
0.066964	0.008929	0.080357	0.120536	0.017857	0.044643	0.03125	0.035714	0.09375	0.080357	0.017857	0.040179	0.053571	0.026786	0.058036	0.129464	0.026786	0.026786	0.017857	0.022321
0.066964	0.008929	0.084821	0.125	0.022321	0.098214	0.026786	0.040179	0.0625	0.09375	0.013393	0.053571	0.049107	0.022321	0.044643	0.089286	0.058036	0.026786	0	0.013393
0.040179	0.022321	0.102679	0.165179	0.022321	0.071429	0.03125	0.035714	0.044643	0.0625	0.008929	0.044643	0.049107	0.071429	0.040179	0.080357	0.053571	0.03125	0.004464	0.017857
0.089286	0.004464	0.183036	0.102679	0.044643	0.102679	0.022321	0.053571	0.022321	0.089286	0.008929	0.022321	0.013393	0.008929	0.03125	0.098214	0.026786	0.053571	0	0.022321
0	0	0	0	0	0	0	0	0	0	0	0	0	0	0	1	0	0	0	0
0	0	1	0	0	0	0	0	0	0	0	0	0	0	0	0	0	0	0	0
0.053571	0	0.116071	0.142857	0.008929	0.049107	0.013393	0.004464	0.040179	0.049107	0.008929	0.035714	0.040179	0.026786	0.008929	0.316964	0.044643	0.03125	0.004464	0.004464
0	0	0	1	0	0	0	0	0	0	0	0	0	0	0	0	0	0	0	0
0.0625	0	0.116071	0.25	0.004464	0.0625	0.008929	0.044643	0.044643	0.044643	0.017857	0.049107	0.035714	0.053571	0.026786	0.111607	0.035714	0.026786	0	0.004464
0	0	0	1	0	0	0	0	0	0	0	0	0	0	0	0	0	0	0	0
0.053571	0.013393	0.138393	0.245536	0	0.049107	0.013393	0.017857	0.075893	0.053571	0.004464	0.026786	0.040179	0.053571	0.040179	0.058036	0.044643	0.0625	0.004464	0.004464
0.053571	0.004464	0.111607	0.174107	0.017857	0.035714	0.022321	0.026786	0.09375	0.058036	0.022321	0.017857	0.080357	0.03125	0.044643	0.071429	0.049107	0.049107	0.013393	0.022321
MOTIF xxxxLxR_S_xSxxxxx ....L.RS.S.....
letter-probability matrix: alength= 20 w= 15 nsites= 156 E= 1.0e+000
0.102564	0.00641	0.032051	0.057692	0.012821	0.102564	0.038462	0.012821	0.057692	0.051282	0.019231	0.038462	0.089744	0.025641	0.057692	0.115385	0.070513	0.044872	0.019231	0.044872
0.032051	0.019231	0.025641	0.064103	0.012821	0.076923	0.044872	0.038462	0.096154	0.057692	0.012821	0.057692	0.108974	0.038462	0.128205	0.121795	0.032051	0.025641	0	0.00641
0.070513	0.025641	0.012821	0.064103	0.019231	0.115385	0.025641	0.00641	0.044872	0.089744	0.00641	0.038462	0.108974	0.032051	0.115385	0.128205	0.044872	0.038462	0	0.012821
0.044872	0.00641	0.019231	0.057692	0.025641	0.102564	0.012821	0.025641	0.076923	0.076923	0.00641	0.064103	0.096154	0.019231	0.083333	0.141026	0.096154	0.025641	0.00641	0.012821
0	0	0	0	0	0	0	0	0	1	0	0	0	0	0	0	0	0	0	0
0.051282	0.012821	0.032051	0.012821	0.038462	0.064103	0.00641	0.025641	0.057692	0.070513	0.019231	0.044872	0.044872	0.102564	0.185897	0.115385	0.070513	0.019231	0.00641	0.019231
0	0	0	0	0	0	0	0	0	0	0	0	0	0	1	0	0	0	0	0
0	0	0	0	0	0	0	0	0	0	0	0	0	0	0	1	0	0	0	0
0.064103	0	0.044872	0.019231	0.032051	0.044872	0.051282	0.038462	0.038462	0.128205	0.012821	0.089744	0	0.083333	0.083333	0.160256	0.025641	0.051282	0.00641	0.025641
0	0	0	0	0	0	0	0	0	0	0	0	0	0	0	1	0	0	0	0
0.057692	0.019231	0.076923	0.121795	0.051282	0.064103	0.025641	0.038462	0.032051	0.121795	0.025641	0.012821	0	0.064103	0.032051	0.089744	0.038462	0.102564	0.00641	0.019231
0.051282	0	0.096154	0.083333	0.00641	0.070513	0.00641	0.032051	0.025641	0.070513	0.012821	0.019231	0.128205	0.051282	0.038462	0.205128	0.051282	0.025641	0.00641	0.019231
0.064103	0.019231	0.076923	0.076923	0.025641	0.064103	0.025641	0.038462	0.038462	0.057692	0	0.044872	0.076923	0.044872	0.025641	0.185897	0.057692	0.038462	0.00641	0.032051
0.044872	0.012821	0.064103	0.032051	0.019231	0.070513	0.00641	0.051282	0.019231	0.173077	0.012821	0.051282	0.108974	0.064103	0	0.121795	0.057692	0.076923	0	0.012821
0.083333	0.00641	0.051282	0.076923	0.038462	0.102564	0.032051	0.012821	0.038462	0.128205	0.019231	0.051282	0.102564	0.025641	0.051282	0.108974	0.032051	0.025641	0	0.012821
MOTIF xxxxRxx_S_xSxxxxx ....R..S.S.....
letter-probability matrix: alength= 20 w= 15 nsites= 751 E= 1.0e+000
0.069241	0.011984	0.031957	0.067909	0.021305	0.089214	0.019973	0.018642	0.070573	0.073236	0.018642	0.023968	0.095872	0.039947	0.103862	0.129161	0.054594	0.038615	0.003995	0.01731
0.057257	0.009321	0.041278	0.062583	0.0253	0.079893	0.021305	0.038615	0.067909	0.073236	0.014647	0.027963	0.087883	0.051931	0.074567	0.135819	0.065246	0.045273	0.002663	0.01731
0.057257	0.005326	0.030626	0.027963	0.022636	0.054594	0.034621	0.030626	0.074567	0.122503	0.018642	0.0253	0.079893	0.04261	0.158455	0.105193	0.035952	0.046605	0.006658	0.019973
0.051931	0.011984	0.035952	0.075899	0.030626	0.050599	0.030626	0.031957	0.097204	0.049268	0.011984	0.029294	0.070573	0.062583	0.115846	0.133156	0.045273	0.038615	0.002663	0.023968
0	0	0	0	0	0	0	0	0	0	0	0	0	0	1	0	0	0	0	0
0.086551	0.011984	0.038615	0.049268	0.023968	0.058589	0.057257	0.026631	0.131824	0.101198	0.014647	0.030626	0.095872	0.079893	0	0	0.126498	0.041278	0.006658	0.018642
0.062583	0.006658	0.049268	0.034621	0.019973	0.081225	0.027963	0.019973	0.045273	0.099867	0.013316	0.041278	0.074567	0.027963	0.169108	0.131824	0.034621	0.038615	0.002663	0.018642
0	0	0	0	0	0	0	0	0	0	0	0	0	0	0	1	0	0	0	0
0.062583	0.010652	0.061252	0.058589	0.038615	0.089214	0.026631	0.04261	0.022636	0.097204	0.018642	0.029294	0	0.026631	0.051931	0.182423	0.082557	0.071904	0.007989	0.018642
0	0	0	0	0	0	0	0	0	0	0	0	0	0	0	1	0	0	0	0
0.070573	0.013316	0.069241	0.101198	0.023968	0.087883	0.023968	0.026631	0.019973	0.071904	0.015979	0.027963	0	0.041278	0.043941	0.231691	0.062583	0.039947	0.006658	0.021305
0.055925	0.006658	0.075899	0.081225	0.015979	0.063915	0.018642	0.035952	0.034621	0.093209	0.01731	0.027963	0.087883	0.039947	0.031957	0.193076	0.062583	0.045273	0.002663	0.009321
0.051931	0.005326	0.093209	0.090546	0.006658	0.07723	0.0253	0.0253	0.030626	0.067909	0.011984	0.029294	0.106525	0.033289	0.061252	0.166445	0.049268	0.043941	0.009321	0.014647
0.053262	0.009321	0.071904	0.095872	0.015979	0.082557	0.009321	0.0253	0.026631	0.090546	0.014647	0.027963	0.081225	0.038615	0.045273	0.174434	0.057257	0.063915	0.003995	0.011984
0.067909	0.013316	0.070573	0.094541	0.021305	0.071904	0.021305	0.027963	0.04261	0.075899	0.01731	0.037284	0.086551	0.04261	0.054594	0.135819	0.041278	0.054594	0.009321	0.013316
MOTIF xxxxxxx_S_DDExxxx .......SDDE....
letter-probability matrix: alength= 20 w= 15 nsites= 121 E= 1.0e+000
0.07438	0.016529	0.123967	0.115702	0.024793	0.099174	0.016529	0.024793	0.049587	0.041322	0.016529	0.049587	0.041322	0.041322	0.082645	0.041322	0.041322	0.07438	0	0.024793
0.057851	0.016529	0.090909	0.082645	0.008264	0.066116	0.041322	0.016529	0.07438	0.057851	0.024793	0.049587	0.016529	0.041322	0.049587	0.173554	0.057851	0.066116	0.008264	0
0.057851	0	0.057851	0.14876	0.024793	0.049587	0.033058	0.024793	0.082645	0.066116	0.016529	0.057851	0.07438	0.041322	0.033058	0.099174	0.049587	0.049587	0.008264	0.024793
0.049587	0	0.107438	0.173554	0.066116	0.033058	0.016529	0.033058	0.07438	0.057851	0	0.008264	0.066116	0.016529	0.057851	0.082645	0.033058	0.057851	0	0.066116
0.057851	0.008264	0.082645	0.173554	0.024793	0.033058	0.033058	0.033058	0.066116	0.033058	0.008264	0.049587	0.066116	0.024793	0.016529	0.115702	0.049587	0.066116	0.016529	0.041322
0.082645	0.016529	0.132231	0.082645	0.033058	0.057851	0.016529	0.033058	0.057851	0.090909	0.024793	0.024793	0.041322	0.049587	0.016529	0.115702	0.024793	0.090909	0	0.008264
0.07438	0.008264	0.140496	0.107438	0.033058	0.057851	0.016529	0.033058	0.024793	0.082645	0.024793	0.07438	0.024793	0.033058	0.024793	0.140496	0.033058	0.033058	0.024793	0.008264
0	0	0	0	0	0	0	0	0	0	0	0	0	0	0	1	0	0	0	0
0	0	1	0	0	0	0	0	0	0	0	0	0	0	0	0	0	0	0	0
0	0	1	0	0	0	0	0	0	0	0	0	0	0	0	0	0	0	0	0
0	0	0	1	0	0	0	0	0	0	0	0	0	0	0	0	0	0	0	0
0.033058	0.008264	0.082645	0.198347	0.016529	0.033058	0.016529	0.041322	0.090909	0.115702	0.024793	0.016529	0.024793	0.016529	0.049587	0.090909	0.057851	0.049587	0.008264	0.024793
0.049587	0.016529	0.173554	0	0.049587	0.049587	0.016529	0.049587	0.099174	0.07438	0.033058	0.016529	0.07438	0.057851	0.033058	0.082645	0.049587	0.041322	0.016529	0.016529
0.057851	0	0.066116	0.115702	0.024793	0.057851	0.016529	0.024793	0.049587	0.082645	0.024793	0.024793	0.090909	0.033058	0.024793	0.165289	0.049587	0.07438	0.008264	0.008264
0.066116	0.008264	0.066116	0.099174	0.033058	0.066116	0.033058	0.049587	0.049587	0.132231	0.024793	0.033058	0.066116	0.066116	0.057851	0.041322	0.049587	0.041322	0	0.016529
MOTIF xxxxxxx_S_PxxRxxx .......SP..R...
letter-probability matrix: alength= 20 w= 15 nsites= 192 E= 1.0e+000
0.03125	0.015625	0.0625	0.083333	0.046875	0.052083	0.026042	0.026042	0.052083	0.072917	0.010417	0.03125	0.130208	0.072917	0	0.182292	0.046875	0.036458	0.010417	0.010417
0.09375	0	0.020833	0.083333	0.026042	0.072917	0.026042	0.015625	0	0.109375	0.020833	0.046875	0.125	0.052083	0.041667	0.15625	0.041667	0.0625	0	0.005208
0.057292	0.005208	0.046875	0.083333	0.020833	0.0625	0.041667	0.010417	0	0.109375	0.020833	0.041667	0.161458	0.046875	0	0.182292	0.052083	0.046875	0	0.010417
0.109375	0.005208	0.036458	0.078125	0.026042	0.078125	0.026042	0.03125	0	0.057292	0.036458	0.005208	0.098958	0.0625	0	0.151042	0.104167	0.057292	0.010417	0.026042
0.109375	0.010417	0.057292	0.098958	0.005208	0	0.020833	0.010417	0	0.140625	0.005208	0.036458	0.15625	0.036458	0	0.145833	0.088542	0.0625	0.005208	0.010417
0.114583	0.005208	0.015625	0.046875	0	0.083333	0.026042	0.03125	0.057292	0.130208	0.03125	0.046875	0	0.098958	0	0.151042	0.09375	0.046875	0.005208	0.015625
0.083333	0.010417	0.083333	0.036458	0.036458	0.078125	0.046875	0.026042	0	0.09375	0.010417	0.026042	0.15625	0.026042	0	0.140625	0.088542	0.020833	0.010417	0.026042
0	0	0	0	0	0	0	0	0	0	0	0	0	0	0	1	0	0	0	0
0	0	0	0	0	0	0	0	0	0	0	0	1	0	0	0	0	0	0	0
0.098958	0.015625	0.036458	0.109375	0.020833	0.119792	0.015625	0.026042	0	0.078125	0.015625	0.020833	0	0.125	0	0.130208	0.057292	0.109375	0	0.020833
0.119792	0.015625	0.052083	0.067708	0.041667	0.088542	0.036458	0.041667	0	0.078125	0.005208	0.03125	0.09375	0.083333	0	0.130208	0.067708	0.041667	0.005208	0
0	0	0	0	0	0	0	0	0	0	0	0	0	0	1	0	0	0	0	0
0.104167	0.005208	0.0625	0.0625	0.026042	0.067708	0.020833	0.046875	0	0.083333	0.010417	0.015625	0.088542	0.088542	0	0.125	0.098958	0.072917	0.005208	0.015625
0.098958	0.010417	0.026042	0.072917	0.036458	0.078125	0.026042	0.036458	0	0.098958	0.010417	0.041667	0.109375	0.0625	0	0.135417	0.041667	0.078125	0.010417	0.026042
0.046875	0	0.026042	0.057292	0.010417	0.067708	0.052083	0.03125	0.036458	0.09375	0.036458	0.036458	0.145833	0.0625	0.078125	0.09375	0.046875	0.046875	0.010417	0.020833
MOTIF xxxxxxx_S_DEExxxx .......SDEE....
letter-probability matrix: alength= 20 w= 15 nsites= 164 E= 1.0e+000
0.085366	0.006098	0.060976	0.115854	0.012195	0.02439	0.012195	0.042683	0.103659	0.079268	0.012195	0.02439	0.054878	0.054878	0.085366	0.097561	0.060976	0.030488	0	0.036585
0.085366	0.006098	0.073171	0.115854	0.006098	0.073171	0.018293	0.012195	0.115854	0.042683	0.012195	0.030488	0.04878	0.030488	0.073171	0.091463	0.054878	0.085366	0.006098	0.018293
0.073171	0	0.060976	0.128049	0.02439	0.054878	0.012195	0.030488	0.079268	0.079268	0.006098	0.036585	0.079268	0.04878	0.060976	0.109756	0.060976	0.030488	0.012195	0.012195
0.085366	0.012195	0.128049	0.158537	0.018293	0.036585	0.030488	0.036585	0.067073	0.067073	0.012195	0.030488	0.042683	0.036585	0.04878	0.085366	0.036585	0.042683	0.006098	0.018293
0.036585	0.018293	0.073171	0.164634	0.02439	0.085366	0.012195	0.012195	0.042683	0.073171	0.018293	0.018293	0.036585	0.04878	0.054878	0.152439	0.036585	0.079268	0	0.012195
0.060976	0.006098	0.121951	0.103659	0.060976	0.097561	0	0.054878	0.04878	0.091463	0.006098	0.006098	0.042683	0.060976	0.060976	0.073171	0.018293	0.067073	0.006098	0.012195
0.04878	0.018293	0.176829	0.103659	0.042683	0.085366	0	0.030488	0.036585	0.073171	0.012195	0.036585	0.030488	0.030488	0.006098	0.189024	0.036585	0.030488	0.012195	0
0	0	0	0	0	0	0	0	0	0	0	0	0	0	0	1	0	0	0	0
0	0	1	0	0	0	0	0	0	0	0	0	0	0	0	0	0	0	0	0
0	0	0	1	0	0	0	0	0	0	0	0	0	0	0	0	0	0	0	0
0	0	0	1	0	0	0	0	0	0	0	0	0	0	0	0	0	0	0	0
0.04878	0.018293	0.176829	0.170732	0.012195	0.04878	0.012195	0.042683	0.04878	0.042683	0.006098	0.067073	0.04878	0.030488	0.042683	0.060976	0.036585	0.073171	0	0.012195
0.091463	0.012195	0.152439	0	0.02439	0.073171	0.012195	0.042683	0.085366	0.079268	0.018293	0.018293	0.054878	0.042683	0.04878	0.091463	0.036585	0.103659	0	0.012195
0.085366	0.012195	0.04878	0.128049	0.042683	0.060976	0.006098	0.018293	0.067073	0.036585	0.018293	0.006098	0.073171	0.04878	0.121951	0.079268	0.02439	0.079268	0.012195	0.030488
0.079268	0	0.091463	0.140244	0.02439	0.054878	0.006098	0.030488	0.085366	0.04878	0.018293	0.042683	0.042683	0.060976	0.036585	0.109756	0.042683	0.060976	0.006098	0.018293
MOTIF xxxxxxx_S_xxSPxxx .......S..SP...
letter-probability matrix: alength= 20 w= 15 nsites= 1115 E= 1.0e+000
0.075336	0.008969	0.044843	0.074439	0.013453	0.086099	0.024215	0.024215	0.057399	0.070852	0.012556	0.0287	0.109417	0.044843	0.063677	0.153363	0.04843	0.040359	0.005381	0.013453
0.076233	0.009865	0.04843	0.069058	0.016143	0.061883	0.023318	0.013453	0.054709	0.072646	0.01704	0.023318	0.113004	0.051121	0.073543	0.132735	0.069955	0.058296	0.003587	0.011659
0.070852	0.007175	0.046637	0.065471	0.026009	0.063677	0.017937	0.027803	0.054709	0.078027	0.015247	0.030493	0.102242	0.04843	0.065471	0.147085	0.060987	0.047534	0.008072	0.016143
0.07713	0.012556	0.052018	0.068161	0.021525	0.083408	0.016143	0.018834	0.052018	0.078027	0.015247	0.036771	0.088789	0.04574	0.058296	0.150673	0.064574	0.039462	0.003587	0.01704
0.057399	0.011659	0.049327	0.075336	0.026906	0.069955	0.020628	0.0287	0.051121	0.07713	0.013453	0.0287	0.112108	0.043946	0.037668	0.176682	0.04574	0.053812	0.000897	0.018834
0.075336	0.011659	0.04843	0.056502	0.018834	0.085202	0.027803	0.015247	0.04843	0.085202	0.008969	0.046637	0.09417	0.043049	0.052915	0.160538	0.060987	0.041256	0.006278	0.012556
0.070852	0.008072	0.054709	0.046637	0.026906	0.106726	0.029596	0.029596	0.041256	0.068161	0.007175	0.032287	0.120179	0.043946	0.050224	0.143498	0.054709	0.04843	0.002691	0.01435
0	0	0	0	0	0	0	0	0	0	0	0	0	0	0	1	0	0	0	0
0.07713	0.018834	0.050224	0.051121	0.023318	0.079821	0.023318	0.030493	0.043049	0.078027	0.009865	0.025112	0.068161	0.052018	0.074439	0.15157	0.067265	0.055605	0.009865	0.010762
0.069058	0.012556	0.051121	0.044843	0.033184	0.100448	0.027803	0.022422	0.037668	0.078027	0.012556	0.021525	0.081614	0.034081	0.04843	0.178475	0.083408	0.043049	0.001794	0.017937
0	0	0	0	0	0	0	0	0	0	0	0	0	0	0	1	0	0	0	0
0	0	0	0	0	0	0	0	0	0	0	0	1	0	0	0	0	0	0	0
0.076233	0.008969	0.032287	0.075336	0.013453	0.082511	0.01704	0.035874	0.046637	0.065471	0.012556	0.020628	0.103139	0.059193	0.052018	0.140807	0.076233	0.068161	0.002691	0.010762
0.083408	0.009865	0.03139	0.058296	0.020628	0.070852	0.033184	0.022422	0.056502	0.081614	0.01435	0.026906	0.132735	0.04574	0.083408	0.117489	0.043946	0.041256	0.005381	0.020628
0.06009	0.01435	0.042152	0.060987	0.018834	0.06278	0.01704	0.022422	0.049327	0.083408	0.011659	0.029596	0.103139	0.055605	0.063677	0.1713	0.065471	0.044843	0.006278	0.01704
MOTIF xxxxxSP_S_Kxxxxxx .....SPSK......
letter-probability matrix: alength= 20 w= 15 nsites= 99 E= 1.0e+000
0.050505	0.010101	0.070707	0.050505	0.070707	0.080808	0.030303	0.020202	0.050505	0.060606	0	0.040404	0.10101	0.040404	0.050505	0.121212	0.070707	0.050505	0	0.030303
0.10101	0.020202	0.090909	0.050505	0.030303	0.070707	0.010101	0.010101	0.020202	0.050505	0	0.020202	0.10101	0.050505	0.020202	0.20202	0.070707	0.060606	0	0.020202
0.131313	0.030303	0.080808	0.070707	0.020202	0.070707	0	0.030303	0.020202	0.060606	0.020202	0.020202	0.111111	0.060606	0.050505	0.080808	0.040404	0.040404	0	0.060606
0.131313	0.020202	0.030303	0.020202	0.040404	0.060606	0.010101	0.070707	0.050505	0.060606	0	0.020202	0.080808	0.030303	0.040404	0.212121	0.040404	0.050505	0.010101	0.020202
0.040404	0.010101	0.040404	0.070707	0.020202	0.080808	0.030303	0.040404	0.080808	0.111111	0.010101	0.060606	0.111111	0.030303	0	0.080808	0.060606	0.090909	0.020202	0.010101
0	0	0	0	0	0	0	0	0	0	0	0	0	0	0	1	0	0	0	0
0	0	0	0	0	0	0	0	0	0	0	0	1	0	0	0	0	0	0	0
0	0	0	0	0	0	0	0	0	0	0	0	0	0	0	1	0	0	0	0
0	0	0	0	0	0	0	0	1	0	0	0	0	0	0	0	0	0	0	0
0.040404	0.020202	0.070707	0.090909	0	0.050505	0.030303	0.020202	0.090909	0.080808	0.010101	0.030303	0.070707	0.070707	0.141414	0.090909	0.070707	0.020202	0	0
0.060606	0.010101	0.020202	0.090909	0.040404	0.050505	0.020202	0.030303	0.060606	0.060606	0.010101	0.040404	0.090909	0.040404	0.080808	0.181818	0.040404	0.040404	0	0.030303
0.070707	0.010101	0.050505	0.070707	0.020202	0.060606	0.010101	0	0.171717	0.070707	0.020202	0.060606	0.050505	0.020202	0.090909	0.121212	0.050505	0.040404	0.010101	0
0.080808	0	0.040404	0.080808	0.030303	0.020202	0.040404	0.020202	0.161616	0.040404	0	0.020202	0.131313	0.050505	0.060606	0.090909	0.060606	0.040404	0	0.030303
0.060606	0	0.070707	0.090909	0.060606	0.090909	0.010101	0.050505	0.060606	0.030303	0.010101	0.030303	0.10101	0.040404	0.131313	0.111111	0.040404	0.010101	0	0
0.030303	0.020202	0.060606	0.070707	0.020202	0.030303	0.020202	0.040404	0.070707	0.050505	0.010101	0.030303	0.131313	0.070707	0.040404	0.161616	0.060606	0.060606	0	0.020202
MOTIF xxxxxxD_S_ExExxxx ......DSE.E....
letter-probability matrix: alength= 20 w= 15 nsites= 181 E= 1.0e+000
0.088398	0.027624	0.077348	0.116022	0.027624	0.055249	0.005525	0.060773	0.071823	0.077348	0.005525	0.027624	0.082873	0.055249	0.049724	0.088398	0.044199	0.027624	0	0.01105
0.044199	0	0.082873	0.116022	0.033149	0.055249	0.038674	0.033149	0.071823	0.066298	0.01105	0.033149	0.055249	0.022099	0.099448	0.127072	0.044199	0.044199	0.005525	0.016575
0.066298	0.01105	0.082873	0.171271	0.049724	0.055249	0.027624	0.027624	0.027624	0.099448	0	0.049724	0.077348	0.005525	0.071823	0.071823	0.044199	0.033149	0	0.027624
0.060773	0.01105	0.055249	0.116022	0.027624	0.049724	0.01105	0.033149	0.066298	0.060773	0.005525	0.060773	0.055249	0.071823	0.060773	0.110497	0.049724	0.060773	0	0.033149
0.116022	0.022099	0.171271	0.149171	0.022099	0.099448	0.016575	0.038674	0.049724	0.093923	0.005525	0.044199	0.005525	0.005525	0.022099	0.082873	0.022099	0.027624	0	0.005525
0.038674	0	0.055249	0.110497	0.022099	0.060773	0	0.033149	0.022099	0.060773	0.01105	0.022099	0.01105	0.033149	0.022099	0.370166	0.055249	0.022099	0.01105	0.038674
0	0	1	0	0	0	0	0	0	0	0	0	0	0	0	0	0	0	0	0
0	0	0	0	0	0	0	0	0	0	0	0	0	0	0	1	0	0	0	0
0	0	0	1	0	0	0	0	0	0	0	0	0	0	0	0	0	0	0	0
0.049724	0	0.143646	0.276243	0.01105	0.044199	0.01105	0.027624	0.049724	0.038674	0.022099	0.055249	0.066298	0.01105	0.005525	0.099448	0.038674	0.027624	0.005525	0.016575
0	0	0	1	0	0	0	0	0	0	0	0	0	0	0	0	0	0	0	0
0.082873	0.005525	0.149171	0.209945	0.022099	0.066298	0.01105	0.022099	0.071823	0.066298	0	0.033149	0.022099	0.044199	0.027624	0.060773	0.022099	0.077348	0	0.005525
0.049724	0	0.116022	0.18232	0.027624	0.038674	0.01105	0.027624	0.060773	0.093923	0.022099	0.033149	0.099448	0.022099	0.044199	0.066298	0.049724	0.038674	0	0.016575
0.088398	0	0.071823	0.121547	0.01105	0.093923	0.022099	0.022099	0.033149	0.088398	0.016575	0.033149	0.066298	0.033149	0.060773	0.121547	0.044199	0.049724	0.005525	0.016575
0.066298	0	0.071823	0.149171	0.022099	0.060773	0.022099	0.022099	0.093923	0.077348	0.016575	0.044199	0.077348	0.049724	0.082873	0.093923	0.005525	0.038674	0.005525	0
MOTIF xxxxxKx_S_Pxxxxxx .....K.SP......
letter-probability matrix: alength= 20 w= 15 nsites= 156 E= 1.0e+000
0.076923	0.032051	0.038462	0.064103	0.025641	0.076923	0.012821	0.019231	0.032051	0.096154	0.038462	0.057692	0.096154	0.032051	0	0.173077	0.076923	0.025641	0.012821	0.012821
0.070513	0	0.070513	0.083333	0.032051	0.064103	0.012821	0.038462	0	0.070513	0.012821	0.038462	0.108974	0.064103	0.038462	0.096154	0.057692	0.108974	0.00641	0.025641
0.076923	0.019231	0.070513	0.051282	0.025641	0.076923	0.019231	0.032051	0	0.089744	0.00641	0.025641	0.128205	0.038462	0	0.179487	0.083333	0.044872	0.00641	0.025641
0.096154	0.00641	0.051282	0.083333	0.019231	0.083333	0.012821	0.032051	0	0.128205	0.032051	0.025641	0.096154	0.044872	0	0.147436	0.064103	0.057692	0.00641	0.012821
0.070513	0.012821	0.070513	0.102564	0.012821	0	0.025641	0.038462	0	0.070513	0.044872	0.032051	0.153846	0.032051	0	0.192308	0.057692	0.057692	0.00641	0.019231
0	0	0	0	0	0	0	0	1	0	0	0	0	0	0	0	0	0	0	0
0.121795	0.012821	0.070513	0.057692	0.019231	0.128205	0.032051	0.019231	0	0.083333	0.019231	0.083333	0.044872	0.044872	0	0.160256	0.057692	0.032051	0	0.012821
0	0	0	0	0	0	0	0	0	0	0	0	0	0	0	1	0	0	0	0
0	0	0	0	0	0	0	0	0	0	0	0	1	0	0	0	0	0	0	0
0.115385	0.00641	0.032051	0.076923	0.012821	0.128205	0.025641	0.019231	0	0.076923	0.012821	0.057692	0	0.070513	0	0.173077	0.089744	0.096154	0	0.00641
0.070513	0.025641	0.064103	0.070513	0.032051	0.089744	0.025641	0.025641	0	0.083333	0.019231	0.051282	0.115385	0.038462	0	0.153846	0.083333	0.038462	0.00641	0.00641
0.096154	0	0.044872	0.070513	0.032051	0.051282	0.00641	0.057692	0	0.108974	0.019231	0.044872	0.102564	0.044872	0	0.147436	0.096154	0.057692	0.00641	0.012821
0.070513	0.012821	0.057692	0.089744	0.025641	0.147436	0.032051	0.038462	0	0.083333	0.00641	0.025641	0.070513	0.057692	0	0.134615	0.044872	0.064103	0.012821	0.025641
0.089744	0.019231	0.032051	0.070513	0.044872	0.070513	0.038462	0.038462	0	0.057692	0.012821	0.064103	0.217949	0.025641	0	0.108974	0.070513	0.025641	0	0.012821
0.070513	0.019231	0.032051	0.096154	0.019231	0.057692	0.019231	0.044872	0.038462	0.057692	0.012821	0.051282	0.096154	0.051282	0.064103	0.108974	0.064103	0.064103	0.00641	0.025641
MOTIF xxxxKSP_S_xxxxxxx ....KSPS.......
letter-probability matrix: alength= 20 w= 15 nsites= 68 E= 1.0e+000
0.117647	0	0.044118	0.044118	0	0.058824	0	0	0.073529	0.117647	0.014706	0.044118	0.073529	0.058824	0.044118	0.147059	0.102941	0.058824	0	0
0.058824	0	0	0.073529	0.014706	0.044118	0.044118	0.044118	0.044118	0.058824	0.014706	0.014706	0.147059	0.073529	0.044118	0.176471	0.058824	0.058824	0	0.029412
0.058824	0.014706	0.058824	0.117647	0.029412	0.044118	0.014706	0.014706	0.058824	0.147059	0.029412	0.029412	0.102941	0.044118	0.058824	0.058824	0.058824	0.058824	0	0
0.029412	0.014706	0.029412	0.117647	0	0.044118	0.029412	0.044118	0.058824	0.088235	0	0.014706	0.132353	0.044118	0.117647	0.117647	0.058824	0.044118	0.014706	0
0	0	0	0	0	0	0	0	1	0	0	0	0	0	0	0	0	0	0	0
0	0	0	0	0	0	0	0	0	0	0	0	0	0	0	1	0	0	0	0
0	0	0	0	0	0	0	0	0	0	0	0	1	0	0	0	0	0	0	0
0	0	0	0	0	0	0	0	0	0	0	0	0	0	0	1	0	0	0	0
0.088235	0	0.073529	0.102941	0.029412	0.058824	0.058824	0	0	0.102941	0.073529	0.029412	0	0.117647	0.029412	0.147059	0.014706	0.044118	0.014706	0.014706
0.088235	0.014706	0.073529	0.044118	0	0.088235	0.029412	0.044118	0.044118	0.058824	0.014706	0	0.132353	0.102941	0	0.161765	0.058824	0.044118	0	0
0	0	0.014706	0.073529	0.029412	0.044118	0	0.102941	0.044118	0.102941	0	0.029412	0.044118	0.102941	0.073529	0.235294	0.014706	0.073529	0.014706	0
0.073529	0	0.029412	0.058824	0.029412	0.058824	0.029412	0.058824	0.117647	0.088235	0	0.014706	0.044118	0.073529	0.014706	0.147059	0.088235	0.044118	0.014706	0.014706
0.058824	0	0.088235	0.058824	0.014706	0.088235	0.044118	0.014706	0.029412	0.058824	0	0.058824	0.088235	0.073529	0.014706	0.205882	0.029412	0.044118	0.029412	0
0.088235	0.014706	0.073529	0.058824	0	0.102941	0.014706	0.044118	0.014706	0.058824	0.029412	0.014706	0.102941	0.058824	0.088235	0.073529	0.073529	0.073529	0	0.014706
0.073529	0	0.044118	0.073529	0.014706	0.102941	0.044118	0.044118	0.088235	0.058824	0	0	0.073529	0.058824	0.073529	0.088235	0.088235	0.044118	0	0.029412
MOTIF xxxxxSP_S_xxxxPxx .....SPS....P..
letter-probability matrix: alength= 20 w= 15 nsites= 126 E= 1.0e+000
0.047619	0	0.079365	0.055556	0.015873	0.095238	0.007937	0.007937	0.087302	0.079365	0.007937	0.015873	0.142857	0.039683	0.063492	0.134921	0.079365	0.02381	0	0.015873
0.095238	0.007937	0.031746	0.071429	0.015873	0.047619	0.02381	0.015873	0.039683	0.087302	0	0.015873	0.095238	0.055556	0.055556	0.206349	0.079365	0.039683	0.007937	0.007937
0.111111	0	0.015873	0.095238	0.02381	0.095238	0.015873	0.031746	0.031746	0.039683	0.007937	0.055556	0.166667	0.039683	0.047619	0.119048	0.063492	0.039683	0	0
0.126984	0.015873	0.039683	0.047619	0.007937	0.055556	0.007937	0.015873	0.031746	0.111111	0.015873	0.031746	0.222222	0.02381	0.063492	0.079365	0.055556	0.047619	0	0
0.047619	0	0.031746	0.095238	0.031746	0.047619	0.02381	0.02381	0	0.079365	0.007937	0.02381	0.119048	0.063492	0	0.246032	0.047619	0.095238	0.007937	0.007937
0	0	0	0	0	0	0	0	0	0	0	0	0	0	0	1	0	0	0	0
0	0	0	0	0	0	0	0	0	0	0	0	1	0	0	0	0	0	0	0
0	0	0	0	0	0	0	0	0	0	0	0	0	0	0	1	0	0	0	0
0.071429	0	0.031746	0.055556	0.02381	0.055556	0.047619	0.047619	0	0.111111	0	0.02381	0.039683	0.02381	0.119048	0.222222	0.071429	0.055556	0	0
0.095238	0.007937	0.047619	0.039683	0	0.055556	0.015873	0.031746	0.039683	0.079365	0.015873	0.02381	0.087302	0.055556	0.055556	0.174603	0.119048	0.039683	0.007937	0.007937
0.039683	0.007937	0.047619	0.039683	0.031746	0.063492	0.047619	0.015873	0.095238	0.055556	0.007937	0.02381	0.134921	0.031746	0.087302	0.150794	0.031746	0.063492	0.007937	0.015873
0.071429	0.007937	0	0.039683	0.015873	0.087302	0	0.02381	0.039683	0.111111	0.02381	0.031746	0.103175	0.02381	0.039683	0.214286	0.103175	0.063492	0	0
0	0	0	0	0	0	0	0	0	0	0	0	1	0	0	0	0	0	0	0
0.103175	0.007937	0.055556	0.063492	0.015873	0.095238	0.015873	0.055556	0.047619	0.055556	0.055556	0.007937	0.111111	0.039683	0.039683	0.18254	0.015873	0.02381	0.007937	0
0.119048	0.02381	0.031746	0.071429	0.02381	0.071429	0.007937	0.039683	0.047619	0.039683	0.007937	0.015873	0.18254	0.063492	0.071429	0.111111	0.015873	0.031746	0.007937	0.015873
MOTIF xxxxxxx_S_DxExDxx .......SD.E.D..
letter-probability matrix: alength= 20 w= 15 nsites= 90 E= 1.0e+000
0.055556	0	0.1	0.077778	0.033333	0.055556	0.033333	0.022222	0.122222	0.044444	0	0.022222	0.077778	0.022222	0.111111	0.133333	0.066667	0.011111	0	0.011111
0.044444	0	0.122222	0.111111	0	0.011111	0.033333	0.055556	0.044444	0.088889	0	0.055556	0.1	0.022222	0.055556	0.111111	0.044444	0.077778	0.011111	0.011111
0.011111	0	0.066667	0.166667	0.011111	0.066667	0.033333	0.033333	0.055556	0.044444	0.022222	0.033333	0.066667	0.033333	0.055556	0.188889	0.033333	0.044444	0.022222	0.011111
0	0	0.122222	0.066667	0.022222	0.033333	0.066667	0.011111	0.066667	0.077778	0.011111	0.022222	0.044444	0.022222	0.1	0.233333	0.044444	0.033333	0	0.022222
0.088889	0	0.144444	0.1	0.022222	0.111111	0.044444	0.022222	0.066667	0.044444	0.022222	0.022222	0.077778	0	0.033333	0.122222	0.044444	0.022222	0	0.011111
0.044444	0.044444	0.133333	0.144444	0	0.044444	0	0.044444	0.011111	0.011111	0.044444	0.044444	0.022222	0.033333	0.055556	0.166667	0.033333	0.088889	0	0.033333
0.033333	0	0.155556	0.144444	0.044444	0.1	0.022222	0.044444	0.033333	0.066667	0.011111	0.055556	0.044444	0	0.022222	0.077778	0.055556	0.055556	0.011111	0.022222
0	0	0	0	0	0	0	0	0	0	0	0	0	0	0	1	0	0	0	0
0	0	1	0	0	0	0	0	0	0	0	0	0	0	0	0	0	0	0	0
0.066667	0	0	0	0	0.1	0	0.022222	0.066667	0.055556	0	0.055556	0.033333	0.088889	0.033333	0.266667	0.088889	0.088889	0	0.033333
0	0	0	1	0	0	0	0	0	0	0	0	0	0	0	0	0	0	0	0
0.033333	0	0.144444	0.222222	0.022222	0.033333	0	0.055556	0.044444	0.044444	0.011111	0.022222	0.033333	0.044444	0.022222	0.177778	0.011111	0.044444	0	0.033333
0	0	1	0	0	0	0	0	0	0	0	0	0	0	0	0	0	0	0	0
0.077778	0.011111	0.122222	0.122222	0.033333	0.077778	0.011111	0.055556	0.044444	0.055556	0.022222	0.044444	0.011111	0.044444	0.055556	0.144444	0.033333	0.033333	0	0
0.066667	0.011111	0.122222	0.177778	0.033333	0.088889	0	0.033333	0.055556	0.044444	0	0.044444	0.055556	0.044444	0.044444	0.088889	0	0.055556	0	0.033333
MOTIF xxxxxxx_S_xEEExxx .......S.EEE...
letter-probability matrix: alength= 20 w= 15 nsites= 189 E= 1.0e+000
0.132275	0.010582	0.079365	0.132275	0.010582	0.042328	0.021164	0.010582	0.063492	0.058201	0.010582	0.042328	0.084656	0.042328	0.05291	0.063492	0.074074	0.042328	0.005291	0.021164
0.068783	0.005291	0.068783	0.137566	0.021164	0.089947	0.015873	0.031746	0.074074	0.047619	0.026455	0.037037	0.05291	0.047619	0.079365	0.10582	0.042328	0.021164	0.005291	0.021164
0.084656	0.005291	0.089947	0.100529	0.010582	0.063492	0.010582	0.031746	0.10582	0.068783	0.026455	0.026455	0.068783	0.042328	0.058201	0.100529	0.05291	0.026455	0	0.026455
0.058201	0.015873	0.084656	0.164021	0.015873	0.074074	0.010582	0.021164	0.05291	0.074074	0.005291	0.015873	0.079365	0.037037	0.047619	0.137566	0.037037	0.042328	0.010582	0.015873
0.063492	0.010582	0.079365	0.153439	0.015873	0.079365	0.010582	0.037037	0.063492	0.074074	0.010582	0.010582	0.05291	0.05291	0.058201	0.137566	0.05291	0.021164	0	0.015873
0.074074	0.005291	0.100529	0.164021	0.010582	0.047619	0.031746	0.021164	0.042328	0.089947	0	0.037037	0.05291	0.058201	0.021164	0.116402	0.05291	0.037037	0.010582	0.026455
0.063492	0.005291	0.084656	0.169312	0.021164	0.058201	0.021164	0.021164	0.026455	0.079365	0.010582	0.021164	0.037037	0.042328	0.037037	0.201058	0.042328	0.047619	0.005291	0.005291
0	0	0	0	0	0	0	0	0	0	0	0	0	0	0	1	0	0	0	0
0.058201	0	0	0.291005	0.015873	0.084656	0.005291	0.021164	0.047619	0.058201	0	0.031746	0.021164	0.068783	0.015873	0.216931	0.010582	0.026455	0.015873	0.010582
0	0	0	1	0	0	0	0	0	0	0	0	0	0	0	0	0	0	0	0
0	0	0	1	0	0	0	0	0	0	0	0	0	0	0	0	0	0	0	0
0	0	0	1	0	0	0	0	0	0	0	0	0	0	0	0	0	0	0	0
0.079365	0.010582	0.068783	0.396825	0.010582	0.05291	0.026455	0	0.047619	0.063492	0.015873	0.05291	0.026455	0.021164	0.042328	0.031746	0.026455	0.021164	0	0.005291
0.068783	0	0.084656	0.301587	0.031746	0.026455	0.010582	0.021164	0.05291	0.058201	0.021164	0.037037	0.079365	0.021164	0.042328	0.058201	0.031746	0.047619	0	0.005291
0.05291	0.010582	0.121693	0.190476	0.026455	0.05291	0.010582	0.05291	0.074074	0.047619	0.015873	0.031746	0.031746	0.031746	0.047619	0.084656	0.058201	0.042328	0	0.015873
MOTIF xxRxxSx_S_Sxxxxxx ..R..S.SS......
letter-probability matrix: alength= 20 w= 15 nsites= 206 E= 1.0e+000
0.033981	0.009709	0.009709	0.024272	0.014563	0.063107	0.048544	0.038835	0.038835	0.150485	0.014563	0.043689	0.072816	0.029126	0.199029	0.131068	0.024272	0.038835	0	0.014563
0.053398	0.019417	0.038835	0.063107	0.024272	0.053398	0.043689	0.014563	0.092233	0.033981	0.009709	0.043689	0.07767	0.07767	0.087379	0.194175	0.053398	0.014563	0	0.004854
0	0	0	0	0	0	0	0	0	0	0	0	0	0	1	0	0	0	0	0
0.07767	0.009709	0.004854	0.024272	0.009709	0.019417	0.043689	0.024272	0.072816	0.067961	0.009709	0.019417	0.038835	0.067961	0.145631	0.208738	0.116505	0.033981	0	0.004854
0.043689	0.014563	0.072816	0.038835	0.009709	0.116505	0.029126	0.024272	0.053398	0.097087	0.004854	0.048544	0.101942	0.053398	0	0.15534	0.058252	0.063107	0	0.014563
0	0	0	0	0	0	0	0	0	0	0	0	0	0	0	1	0	0	0	0
0.067961	0.014563	0.053398	0.058252	0.033981	0.053398	0.004854	0.038835	0.019417	0.092233	0.038835	0.019417	0.067961	0.043689	0.029126	0.160194	0.11165	0.063107	0.014563	0.014563
0	0	0	0	0	0	0	0	0	0	0	0	0	0	0	1	0	0	0	0
0	0	0	0	0	0	0	0	0	0	0	0	0	0	0	1	0	0	0	0
0.063107	0.004854	0.038835	0.07767	0.009709	0.063107	0.014563	0.038835	0.009709	0.145631	0.024272	0.033981	0	0.082524	0.024272	0.203883	0.087379	0.063107	0.004854	0.009709
0.048544	0.014563	0.097087	0.063107	0.009709	0.097087	0.014563	0.009709	0.019417	0.07767	0.019417	0.048544	0.063107	0.024272	0.033981	0.18932	0.082524	0.053398	0.004854	0.029126
0.058252	0.014563	0.082524	0.048544	0.019417	0.101942	0.004854	0.029126	0.033981	0.053398	0.014563	0.009709	0.072816	0.033981	0.029126	0.26699	0.063107	0.038835	0.004854	0.019417
0.063107	0.014563	0.053398	0.053398	0.038835	0.07767	0.004854	0.019417	0.033981	0.048544	0.024272	0.024272	0.063107	0.07767	0.043689	0.223301	0.067961	0.043689	0.004854	0.019417
0.053398	0.009709	0.072816	0.067961	0.004854	0.067961	0.009709	0.024272	0.033981	0.087379	0.004854	0.048544	0.11165	0.043689	0.053398	0.169903	0.072816	0.033981	0.009709	0.019417
0.067961	0.009709	0.07767	0.087379	0.043689	0.058252	0.019417	0.033981	0.058252	0.038835	0.019417	0.014563	0.092233	0.029126	0.048544	0.18932	0.038835	0.048544	0.009709	0.014563
MOTIF xxxxxxx_S_PxxxxxK .......SP.....K
letter-probability matrix: alength= 20 w= 15 nsites= 130 E= 1.0e+000
0.092308	0.030769	0.046154	0.076923	0.023077	0.053846	0.015385	0.038462	0.076923	0.046154	0.015385	0.015385	0.069231	0.061538	0	0.2	0.076923	0.053846	0	0.007692
0.084615	0	0.053846	0.1	0.007692	0.053846	0.023077	0.030769	0	0.092308	0.007692	0.030769	0.146154	0.076923	0.030769	0.138462	0.053846	0.046154	0	0.023077
0.061538	0.030769	0.084615	0.123077	0.046154	0.107692	0.007692	0.015385	0	0.061538	0.007692	0.038462	0.084615	0.038462	0	0.146154	0.046154	0.092308	0.007692	0
0.1	0.023077	0.046154	0.084615	0.023077	0.092308	0.023077	0.030769	0	0.061538	0.007692	0.046154	0.069231	0.061538	0	0.169231	0.084615	0.061538	0	0.015385
0.069231	0.023077	0.084615	0.069231	0.030769	0	0.023077	0.015385	0	0.107692	0.023077	0.069231	0.130769	0.061538	0	0.092308	0.076923	0.1	0	0.023077
0.107692	0.015385	0.038462	0.038462	0.038462	0.076923	0.015385	0.053846	0	0.138462	0.015385	0.046154	0	0.092308	0	0.138462	0.076923	0.092308	0.015385	0
0.076923	0.038462	0.061538	0.053846	0.038462	0.046154	0.061538	0.015385	0	0.130769	0.023077	0.053846	0.115385	0.038462	0	0.123077	0.038462	0.053846	0	0.030769
0	0	0	0	0	0	0	0	0	0	0	0	0	0	0	1	0	0	0	0
0	0	0	0	0	0	0	0	0	0	0	0	1	0	0	0	0	0	0	0
0.076923	0.007692	0.061538	0.092308	0.007692	0.092308	0.023077	0.030769	0	0.153846	0.015385	0.046154	0	0.061538	0	0.146154	0.038462	0.115385	0	0.030769
0.092308	0.007692	0.076923	0.092308	0.015385	0.046154	0.030769	0.046154	0	0.115385	0.015385	0.038462	0.130769	0.076923	0	0.130769	0.023077	0.046154	0.015385	0
0.1	0.015385	0.061538	0.092308	0.015385	0.123077	0.015385	0.030769	0	0.1	0.030769	0.038462	0.061538	0.038462	0	0.153846	0.038462	0.053846	0.015385	0.015385
0.1	0	0.046154	0.069231	0.030769	0.046154	0.030769	0.046154	0	0.092308	0.007692	0.015385	0.076923	0.092308	0	0.184615	0.061538	0.076923	0.007692	0.015385
0.076923	0.023077	0.053846	0.107692	0.007692	0.084615	0.007692	0.015385	0	0.107692	0.015385	0.030769	0.084615	0.061538	0	0.123077	0.069231	0.084615	0.007692	0.038462
0	0	0	0	0	0	0	0	1	0	0	0	0	0	0	0	0	0	0	0
MOTIF xxxxxxR_S_xSxxxxx ......RS.S.....
letter-probability matrix: alength= 20 w= 15 nsites= 657 E= 1.0e+000
0.089802	0.010654	0.04414	0.054795	0.019787	0.076104	0.012177	0.016743	0.071537	0.047184	0.016743	0.047184	0.077626	0.045662	0.085236	0.16895	0.054795	0.033486	0.004566	0.022831
0.068493	0.015221	0.039574	0.070015	0.030441	0.068493	0.024353	0.028919	0.04414	0.071537	0.012177	0.030441	0.106545	0.03653	0.08067	0.155251	0.056317	0.042618	0.003044	0.015221
0.071537	0.006088	0.031963	0.066971	0.019787	0.066971	0.027397	0.022831	0.066971	0.047184	0.018265	0.042618	0.108067	0.056317	0.12481	0.123288	0.048706	0.031963	0.003044	0.015221
0.060883	0.00761	0.03653	0.065449	0.018265	0.076104	0.022831	0.019787	0.060883	0.083714	0.018265	0.025875	0.111111	0.03653	0.086758	0.141553	0.065449	0.04414	0.003044	0.015221
0.056317	0.019787	0.031963	0.062405	0.050228	0.08828	0.056317	0.063927	0.074581	0	0.03653	0.025875	0.118721	0.042618	0	0.109589	0.050228	0.073059	0.016743	0.022831
0.04414	0.00761	0.025875	0.054795	0.018265	0.050228	0.024353	0.033486	0.079148	0.066971	0.004566	0.03653	0.085236	0.073059	0.130898	0.156773	0.05175	0.03653	0.001522	0.018265
0	0	0	0	0	0	0	0	0	0	0	0	0	0	1	0	0	0	0	0
0	0	0	0	0	0	0	0	0	0	0	0	0	0	0	1	0	0	0	0
0.070015	0.013699	0.038052	0.048706	0.042618	0.059361	0.03653	0.038052	0.042618	0.094368	0.018265	0.050228	0	0.063927	0.111111	0.147641	0.045662	0.05175	0.010654	0.016743
0	0	0	0	0	0	0	0	0	0	0	0	0	0	0	1	0	0	0	0
0.073059	0.012177	0.056317	0.086758	0.060883	0.066971	0.015221	0.018265	0.031963	0.120244	0.013699	0.022831	0	0.03653	0.053272	0.150685	0.066971	0.079148	0.010654	0.024353
0.050228	0.00761	0.086758	0.082192	0.009132	0.086758	0.013699	0.028919	0.018265	0.057839	0.00761	0.033486	0.08067	0.024353	0.041096	0.254186	0.071537	0.031963	0.001522	0.012177
0.063927	0.010654	0.066971	0.070015	0.016743	0.083714	0.019787	0.025875	0.025875	0.077626	0.010654	0.041096	0.076104	0.035008	0.048706	0.208524	0.048706	0.035008	0.003044	0.031963
0.062405	0.009132	0.047184	0.073059	0.025875	0.074581	0.016743	0.03653	0.021309	0.121766	0.00761	0.027397	0.08828	0.048706	0.042618	0.158295	0.057839	0.057839	0.006088	0.016743
0.053272	0.010654	0.077626	0.074581	0.012177	0.074581	0.031963	0.022831	0.035008	0.08067	0.015221	0.035008	0.083714	0.042618	0.073059	0.130898	0.068493	0.053272	0.004566	0.019787
MOTIF xxxxRxx_S_xDxxxxx ....R..S.D.....
letter-probability matrix: alength= 20 w= 15 nsites= 377 E= 1.0e+000
0.071618	0.005305	0.039788	0.066313	0.02122	0.050398	0.015915	0.03183	0.087533	0.074271	0.015915	0.029178	0.100796	0.03183	0.074271	0.108753	0.071618	0.074271	0.01061	0.018568
0.037135	0.015915	0.026525	0.076923	0.018568	0.05305	0.03183	0.034483	0.084881	0.071618	0.02122	0.04244	0.074271	0.039788	0.095491	0.103448	0.061008	0.06366	0.015915	0.03183
0.050398	0.015915	0.02122	0.050398	0.02122	0.039788	0.050398	0.05305	0.079576	0.148541	0.013263	0.023873	0.06366	0.026525	0.145889	0.084881	0.039788	0.050398	0.005305	0.015915
0.066313	0.002653	0.039788	0.058355	0.018568	0.061008	0.037135	0.02122	0.111406	0.079576	0.002653	0.037135	0.055703	0.074271	0.135279	0.106101	0.03183	0.037135	0.007958	0.015915
0	0	0	0	0	0	0	0	0	0	0	0	0	0	1	0	0	0	0	0
0.111406	0.02122	0.034483	0.082228	0.005305	0.071618	0.05305	0.03183	0.111406	0.084881	0.018568	0.045093	0.087533	0.090186	0	0	0.074271	0.045093	0.007958	0.023873
0.066313	0.002653	0.055703	0.03183	0.023873	0.068966	0.029178	0.039788	0.055703	0.124668	0.013263	0.068966	0.066313	0.039788	0.066313	0.129973	0.050398	0.03183	0.002653	0.03183
0	0	0	0	0	0	0	0	0	0	0	0	0	0	0	1	0	0	0	0
0.066313	0.018568	0.050398	0.066313	0.029178	0.084881	0.029178	0.047745	0.023873	0.148541	0.037135	0.005305	0	0.06366	0.034483	0.124668	0.055703	0.06366	0.02122	0.029178
0	0	1	0	0	0	0	0	0	0	0	0	0	0	0	0	0	0	0	0
0.061008	0.015915	0.087533	0.098143	0.026525	0.066313	0.018568	0.039788	0.023873	0.090186	0.013263	0.034483	0.050398	0.018568	0.04244	0.188329	0.06366	0.026525	0.01061	0.023873
0.058355	0.018568	0.076923	0.106101	0.026525	0.058355	0.015915	0.058355	0.04244	0.143236	0.01061	0.03183	0.045093	0.023873	0.039788	0.145889	0.034483	0.04244	0	0.02122
0.058355	0.018568	0.06366	0.090186	0.03183	0.068966	0.02122	0.04244	0.04244	0.114058	0.018568	0.047745	0.068966	0.034483	0.058355	0.114058	0.029178	0.047745	0.007958	0.02122
0.06366	0.007958	0.066313	0.084881	0.015915	0.068966	0.02122	0.037135	0.039788	0.076923	0.018568	0.037135	0.074271	0.04244	0.058355	0.127321	0.068966	0.06366	0.01061	0.015915
0.074271	0.007958	0.068966	0.098143	0.029178	0.06366	0.03183	0.02122	0.037135	0.082228	0.013263	0.03183	0.095491	0.03183	0.076923	0.119363	0.04244	0.050398	0.013263	0.01061
MOTIF xRxxSxG_S_xxxxxxx .R..S.GS.......
letter-probability matrix: alength= 20 w= 15 nsites= 106 E= 1.0e+000
0.037736	0.037736	0.056604	0.09434	0.009434	0.037736	0	0.018868	0.122642	0.04717	0	0.018868	0.09434	0.075472	0.113208	0.150943	0.04717	0.037736	0	0
0	0	0	0	0	0	0	0	0	0	0	0	0	0	1	0	0	0	0	0
0.037736	0.018868	0.009434	0.037736	0.018868	0.018868	0.037736	0.018868	0.084906	0.084906	0.018868	0.075472	0.075472	0.037736	0.132075	0.207547	0.04717	0.009434	0.009434	0.018868
0.066038	0	0.066038	0.018868	0.037736	0.103774	0.018868	0.04717	0.037736	0.075472	0.018868	0.056604	0.066038	0.009434	0.018868	0.226415	0.028302	0.075472	0	0.028302
0	0	0	0	0	0	0	0	0	0	0	0	0	0	0	1	0	0	0	0
0.037736	0.037736	0	0.04717	0.037736	0.09434	0.028302	0.018868	0.018868	0.084906	0.028302	0.009434	0.084906	0.028302	0.018868	0.150943	0.132075	0.09434	0.028302	0.018868
0	0	0	0	0	1	0	0	0	0	0	0	0	0	0	0	0	0	0	0
0	0	0	0	0	0	0	0	0	0	0	0	0	0	0	1	0	0	0	0
0.103774	0.009434	0.122642	0.028302	0.037736	0.09434	0.018868	0.04717	0.009434	0.084906	0	0.056604	0.018868	0.066038	0.028302	0.084906	0.084906	0.075472	0	0.028302
0.066038	0.009434	0.113208	0.056604	0.018868	0.028302	0.04717	0.028302	0.018868	0.103774	0.018868	0.028302	0.075472	0.056604	0.037736	0.169811	0.056604	0.04717	0.009434	0.009434
0.056604	0.018868	0.04717	0.075472	0.028302	0.056604	0.028302	0.018868	0.028302	0.075472	0.009434	0.103774	0.009434	0.037736	0.084906	0.226415	0.04717	0.018868	0	0.028302
0.09434	0.009434	0.018868	0.066038	0.018868	0.037736	0.009434	0.009434	0.018868	0.150943	0	0.028302	0.075472	0.066038	0.028302	0.188679	0.075472	0.066038	0	0.037736
0.103774	0.018868	0.04717	0.103774	0.037736	0.113208	0	0.009434	0.04717	0.066038	0.018868	0.009434	0.103774	0.037736	0.018868	0.132075	0.04717	0.028302	0.018868	0.037736
0.04717	0.009434	0.018868	0.150943	0.028302	0.113208	0.009434	0.009434	0.056604	0.066038	0	0.066038	0.04717	0.066038	0.028302	0.122642	0.103774	0.04717	0	0.009434
0.037736	0.018868	0.075472	0.09434	0.009434	0.113208	0.028302	0.066038	0.037736	0.04717	0.028302	0.009434	0.122642	0.075472	0.056604	0.122642	0.028302	0.018868	0.009434	0
MOTIF xxxxxSP_S_xxxxxxx .....SPS.......
letter-probability matrix: alength= 20 w= 15 nsites= 745 E= 1.0e+000
0.077852	0.012081	0.049664	0.057718	0.013423	0.073826	0.01745	0.02953	0.053691	0.071141	0.008054	0.040268	0.114094	0.053691	0.079195	0.134228	0.055034	0.044295	0.004027	0.010738
0.07651	0.006711	0.053691	0.055034	0.026846	0.06443	0.020134	0.01745	0.067114	0.079195	0.009396	0.028188	0.097987	0.030872	0.05906	0.185235	0.060403	0.04698	0.004027	0.010738
0.080537	0.006711	0.024161	0.048322	0.016107	0.089933	0.01745	0.020134	0.038926	0.080537	0.009396	0.024161	0.131544	0.041611	0.085906	0.144966	0.061745	0.057718	0.002685	0.01745
0.068456	0.018792	0.037584	0.056376	0.018792	0.060403	0.026846	0.030872	0.049664	0.069799	0.013423	0.021477	0.150336	0.04698	0.049664	0.154362	0.051007	0.060403	0.002685	0.012081
0.091275	0.013423	0.048322	0.044295	0.024161	0.087248	0.040268	0.030872	0	0.072483	0.014765	0.037584	0.124832	0.04698	0	0.17047	0.06443	0.063087	0.009396	0.016107
0	0	0	0	0	0	0	0	0	0	0	0	0	0	0	1	0	0	0	0
0	0	0	0	0	0	0	0	0	0	0	0	1	0	0	0	0	0	0	0
0	0	0	0	0	0	0	0	0	0	0	0	0	0	0	1	0	0	0	0
0.103356	0.005369	0.042953	0.056376	0.025503	0.067114	0.033557	0.026846	0	0.103356	0.01745	0.033557	0.042953	0.068456	0.07651	0.143624	0.079195	0.049664	0.002685	0.021477
0.092617	0.009396	0.056376	0.069799	0.016107	0.072483	0.02953	0.032215	0.051007	0.085906	0.020134	0.026846	0.080537	0.040268	0.045638	0.136913	0.071141	0.049664	0.005369	0.008054
0.068456	0.010738	0.042953	0.06443	0.022819	0.069799	0.01745	0.032215	0.055034	0.095302	0.01745	0.033557	0.075168	0.045638	0.069799	0.143624	0.06443	0.056376	0.005369	0.009396
0.096644	0.005369	0.044295	0.06443	0.021477	0.071141	0.020134	0.037584	0.071141	0.055034	0.016107	0.033557	0.071141	0.042953	0.07651	0.130201	0.073826	0.04698	0.004027	0.01745
0.087248	0.012081	0.053691	0.067114	0.025503	0.083221	0.030872	0.02953	0.056376	0.087248	0.013423	0.041611	0	0.056376	0.06443	0.17047	0.072483	0.036242	0.005369	0.006711
0.063087	0.018792	0.036242	0.05906	0.026846	0.065772	0.021477	0.034899	0.060403	0.07651	0.006711	0.024161	0.124832	0.056376	0.077852	0.139597	0.049664	0.044295	0.001342	0.012081
0.063087	0.014765	0.051007	0.060403	0.016107	0.081879	0.01745	0.018792	0.052349	0.071141	0.016107	0.026846	0.116779	0.052349	0.061745	0.157047	0.065772	0.038926	0.004027	0.013423
MOTIF xxxxxxx_S_DEDxxxx .......SDED....
letter-probability matrix: alength= 20 w= 15 nsites= 97 E= 1.0e+000
0.041237	0.010309	0.092784	0.14433	0.030928	0.041237	0.051546	0.072165	0.051546	0.072165	0.020619	0.020619	0.030928	0.020619	0.041237	0.113402	0.010309	0.051546	0	0.082474
0.051546	0	0.092784	0.082474	0.030928	0.041237	0.051546	0.030928	0.113402	0.030928	0	0.020619	0.061856	0.041237	0.072165	0.123711	0.092784	0.051546	0	0.010309
0.061856	0.020619	0.092784	0.14433	0.061856	0.103093	0.010309	0.010309	0.113402	0.061856	0	0.010309	0.051546	0.010309	0.072165	0.082474	0.041237	0	0	0.051546
0.082474	0	0.082474	0.103093	0.041237	0.061856	0.020619	0.010309	0.041237	0.051546	0.010309	0.051546	0.092784	0.041237	0.082474	0.134021	0.020619	0.051546	0.010309	0.010309
0.061856	0	0.134021	0.123711	0.030928	0.113402	0.010309	0.010309	0.051546	0.072165	0	0.020619	0.082474	0.010309	0.030928	0.134021	0.072165	0.020619	0.010309	0.010309
0.082474	0.041237	0.14433	0.134021	0.051546	0.020619	0.020619	0.051546	0	0.103093	0.020619	0	0.030928	0.030928	0.010309	0.123711	0.030928	0.072165	0	0.030928
0.041237	0.020619	0.247423	0.14433	0.030928	0.061856	0.010309	0.030928	0.010309	0.051546	0.010309	0.020619	0.061856	0.041237	0.010309	0.154639	0	0.020619	0.010309	0.020619
0	0	0	0	0	0	0	0	0	0	0	0	0	0	0	1	0	0	0	0
0	0	1	0	0	0	0	0	0	0	0	0	0	0	0	0	0	0	0	0
0	0	0	1	0	0	0	0	0	0	0	0	0	0	0	0	0	0	0	0
0	0	1	0	0	0	0	0	0	0	0	0	0	0	0	0	0	0	0	0
0.010309	0.010309	0.195876	0.28866	0.061856	0.030928	0	0.041237	0.041237	0.041237	0.010309	0.030928	0	0.020619	0.030928	0.082474	0.030928	0.030928	0.010309	0.030928
0.061856	0.010309	0.226804	0.14433	0	0.061856	0.010309	0.020619	0.082474	0.072165	0.010309	0.030928	0.061856	0.020619	0.030928	0.061856	0.041237	0.041237	0	0.010309
0.030928	0.020619	0.113402	0.113402	0.030928	0.082474	0.041237	0.020619	0.072165	0.041237	0.041237	0.041237	0.082474	0.061856	0.030928	0.103093	0.030928	0.020619	0	0.020619
0.061856	0	0.134021	0.113402	0.030928	0.072165	0.010309	0.020619	0.082474	0.061856	0	0.061856	0.041237	0.020619	0.051546	0.103093	0.030928	0.082474	0	0.020619
MOTIF xxxxxxx_S_DxExxxx .......SD.E....
letter-probability matrix: alength= 20 w= 15 nsites= 470 E= 1.0e+000
0.065957	0.014894	0.085106	0.108511	0.019149	0.061702	0.014894	0.010638	0.089362	0.068085	0.017021	0.031915	0.057447	0.046809	0.078723	0.131915	0.038298	0.053191	0.002128	0.004255
0.06383	0.010638	0.076596	0.140426	0.021277	0.070213	0.023404	0.031915	0.080851	0.065957	0.004255	0.042553	0.057447	0.055319	0.055319	0.123404	0.025532	0.02766	0.006383	0.017021
0.068085	0.017021	0.110638	0.134043	0.010638	0.03617	0.029787	0.031915	0.061702	0.061702	0.012766	0.034043	0.059574	0.038298	0.051064	0.129787	0.051064	0.040426	0	0.021277
0.046809	0.002128	0.074468	0.12766	0.023404	0.065957	0.019149	0.034043	0.059574	0.097872	0.002128	0.031915	0.038298	0.053191	0.040426	0.153191	0.034043	0.070213	0.006383	0.019149
0.061702	0.014894	0.102128	0.112766	0.019149	0.085106	0.023404	0.044681	0.048936	0.068085	0.008511	0.029787	0.065957	0.038298	0.034043	0.151064	0.042553	0.034043	0.002128	0.012766
0.070213	0.006383	0.080851	0.134043	0.012766	0.074468	0.017021	0.034043	0.03617	0.082979	0.017021	0.042553	0.074468	0.031915	0.038298	0.129787	0.038298	0.044681	0.002128	0.031915
0.051064	0.021277	0.144681	0.12766	0.02766	0.078723	0.023404	0.044681	0.040426	0.07234	0.014894	0.023404	0.023404	0.021277	0.023404	0.13617	0.059574	0.042553	0.002128	0.021277
0	0	0	0	0	0	0	0	0	0	0	0	0	0	0	1	0	0	0	0
0	0	1	0	0	0	0	0	0	0	0	0	0	0	0	0	0	0	0	0
0.078723	0.012766	0	0	0.031915	0.1	0.017021	0.02766	0.06383	0.068085	0.012766	0.042553	0.074468	0.02766	0.031915	0.212766	0.108511	0.061702	0.002128	0.025532
0	0	0	1	0	0	0	0	0	0	0	0	0	0	0	0	0	0	0	0
0.057447	0.010638	0.104255	0.180851	0.014894	0.082979	0.012766	0.017021	0.03617	0.078723	0.023404	0.061702	0.023404	0.03617	0.02766	0.1	0.061702	0.055319	0.006383	0.008511
0.078723	0.014894	0	0	0.038298	0.091489	0.017021	0.031915	0.080851	0.07234	0.02766	0.068085	0.074468	0.048936	0.051064	0.165957	0.048936	0.059574	0.010638	0.019149
0.068085	0.008511	0.087234	0.131915	0.025532	0.074468	0.010638	0.031915	0.061702	0.044681	0.008511	0.040426	0.065957	0.038298	0.053191	0.131915	0.040426	0.061702	0.004255	0.010638
0.065957	0.017021	0.076596	0.138298	0.023404	0.074468	0.021277	0.012766	0.059574	0.053191	0.008511	0.042553	0.070213	0.065957	0.055319	0.112766	0.051064	0.038298	0.002128	0.010638
MOTIF Kxxxxxx_S_Pxxxxxx K......SP......
letter-probability matrix: alength= 20 w= 15 nsites= 120 E= 1.0e+000
0	0	0	0	0	0	0	0	1	0	0	0	0	0	0	0	0	0	0	0
0.083333	0.008333	0.075	0.066667	0.008333	0.083333	0.008333	0.033333	0	0.108333	0.016667	0.041667	0.066667	0.05	0.025	0.083333	0.108333	0.083333	0.016667	0.033333
0.075	0.008333	0.033333	0.116667	0.05	0.025	0.066667	0.025	0	0.091667	0.008333	0.033333	0.141667	0.041667	0	0.141667	0.083333	0.033333	0.008333	0.016667
0.083333	0	0.041667	0.083333	0.025	0.108333	0.041667	0.033333	0	0.108333	0	0.05	0.108333	0.041667	0	0.175	0.05	0.041667	0.008333	0
0.058333	0	0.041667	0.1	0	0	0.058333	0.058333	0	0.133333	0.025	0.033333	0.125	0.033333	0	0.2	0.058333	0.075	0	0
0.15	0.033333	0.025	0.066667	0.05	0.05	0.033333	0.058333	0	0.125	0	0.066667	0	0.075	0	0.133333	0.066667	0.05	0.008333	0.008333
0.1	0	0.075	0.016667	0.025	0.108333	0.016667	0.016667	0	0.133333	0.008333	0.041667	0.1	0.033333	0	0.158333	0.075	0.058333	0	0.033333
0	0	0	0	0	0	0	0	0	0	0	0	0	0	0	1	0	0	0	0
0	0	0	0	0	0	0	0	0	0	0	0	1	0	0	0	0	0	0	0
0.116667	0.008333	0.083333	0.083333	0.033333	0.116667	0.025	0.041667	0	0.066667	0.008333	0.033333	0	0.083333	0	0.108333	0.1	0.075	0	0.016667
0.116667	0.016667	0.033333	0.091667	0.008333	0.091667	0.05	0.016667	0	0.075	0.05	0.05	0.075	0.083333	0	0.125	0.066667	0.025	0.016667	0.008333
0.091667	0.025	0.058333	0.033333	0.033333	0.066667	0.008333	0.025	0	0.091667	0.008333	0.033333	0.091667	0.125	0	0.175	0.075	0.05	0	0.008333
0.083333	0.008333	0.033333	0.05	0.025	0.108333	0.041667	0.025	0	0.066667	0	0.041667	0.083333	0.083333	0	0.2	0.083333	0.058333	0	0.008333
0.1	0.016667	0.05	0.083333	0.033333	0.083333	0.041667	0.016667	0	0.083333	0	0.041667	0.141667	0.05	0	0.133333	0.05	0.058333	0.008333	0.008333
0.083333	0.016667	0.058333	0.083333	0.033333	0.05	0	0.05	0	0.125	0.008333	0.025	0.091667	0.025	0.05	0.141667	0.108333	0.025	0.008333	0.016667
MOTIF xxLxRxx_S_xExxxxx ..L.R..S.E.....
letter-probability matrix: alength= 20 w= 15 nsites= 76 E= 1.0e+000
0.039474	0.013158	0.052632	0.105263	0.039474	0.065789	0.013158	0.013158	0.092105	0.052632	0.026316	0.013158	0.078947	0.013158	0.171053	0.092105	0.039474	0.078947	0	0
0.078947	0.026316	0.013158	0.078947	0.026316	0.105263	0.039474	0.052632	0.052632	0.065789	0.026316	0	0.144737	0.013158	0.065789	0.105263	0.039474	0.039474	0	0.026316
0	0	0	0	0	0	0	0	0	1	0	0	0	0	0	0	0	0	0	0
0.078947	0.026316	0.026316	0.105263	0.013158	0.065789	0.039474	0.039474	0.065789	0.065789	0.026316	0	0.052632	0.078947	0.092105	0.105263	0.026316	0.065789	0	0.026316
0	0	0	0	0	0	0	0	0	0	0	0	0	0	1	0	0	0	0	0
0.118421	0	0.092105	0.105263	0.039474	0.105263	0.065789	0	0	0.052632	0	0.052632	0.052632	0.105263	0	0	0.131579	0.039474	0.013158	0.026316
0.039474	0	0.026316	0.052632	0.052632	0.039474	0.013158	0.013158	0.052632	0.144737	0.013158	0.052632	0.052632	0.092105	0.065789	0.144737	0.039474	0.039474	0.026316	0.039474
0	0	0	0	0	0	0	0	0	0	0	0	0	0	0	1	0	0	0	0
0.078947	0.026316	0.052632	0.078947	0.026316	0.039474	0	0.039474	0.052632	0.105263	0	0.039474	0	0.118421	0.065789	0.105263	0.026316	0.065789	0.013158	0.065789
0	0	0	1	0	0	0	0	0	0	0	0	0	0	0	0	0	0	0	0
0.013158	0.013158	0.092105	0.039474	0.013158	0.052632	0.013158	0.039474	0.026316	0.092105	0.013158	0.052632	0.052632	0.039474	0.065789	0.223684	0.105263	0.039474	0	0.013158
0.052632	0.026316	0.026316	0.052632	0.026316	0.092105	0.013158	0.065789	0.052632	0.157895	0	0.026316	0.078947	0.013158	0.052632	0.118421	0.065789	0.065789	0	0.013158
0.118421	0.026316	0.078947	0.078947	0.013158	0.039474	0.026316	0	0.039474	0.078947	0.013158	0.052632	0.092105	0.013158	0.078947	0.184211	0	0.052632	0	0.013158
0.065789	0	0.026316	0.065789	0.026316	0.065789	0	0.013158	0.065789	0.039474	0.052632	0.078947	0.118421	0.026316	0.105263	0.157895	0	0.039474	0	0.052632
0.105263	0.013158	0.013158	0.078947	0.013158	0.065789	0.013158	0.052632	0.039474	0.039474	0	0.026316	0.092105	0.052632	0.092105	0.118421	0.078947	0.092105	0	0.013158
MOTIF xRxxSxx_S_xxxxxxx .R..S..S.......
letter-probability matrix: alength= 20 w= 15 nsites= 784 E= 1.0e+000
0.061224	0.006378	0.039541	0.056122	0.017857	0.063776	0.024235	0.024235	0.079082	0.058673	0.01148	0.03699	0.081633	0.0625	0.107143	0.173469	0.054847	0.02551	0.001276	0.014031
0	0	0	0	0	0	0	0	0	0	0	0	0	0	1	0	0	0	0	0
0.081633	0.008929	0.026786	0.030612	0.012755	0.040816	0.028061	0.024235	0.066327	0.068878	0.010204	0.024235	0.068878	0.056122	0.126276	0.192602	0.086735	0.031888	0.006378	0.007653
0.067602	0.014031	0.047194	0.045918	0.029337	0.077806	0.039541	0.038265	0.039541	0.093112	0.012755	0.035714	0.090561	0.038265	0.058673	0.156888	0.045918	0.056122	0.001276	0.01148
0	0	0	0	0	0	0	0	0	0	0	0	0	0	0	1	0	0	0	0
0.063776	0.017857	0.048469	0.066327	0.02551	0.054847	0.016582	0.021684	0.026786	0.082908	0.02551	0.028061	0.090561	0.045918	0.070153	0.135204	0.079082	0.072704	0.014031	0.014031
0.084184	0.015306	0.100765	0.079082	0.024235	0	0.019133	0.022959	0.028061	0.057398	0.014031	0.033163	0.053571	0.021684	0.040816	0.264031	0.065051	0.047194	0.001276	0.028061
0	0	0	0	0	0	0	0	0	0	0	0	0	0	0	1	0	0	0	0
0.0625	0.003827	0.048469	0.070153	0.021684	0.071429	0.015306	0.05102	0.016582	0.153061	0.022959	0.03699	0.017857	0.040816	0.034439	0.158163	0.079082	0.067602	0.005102	0.022959
0.071429	0.007653	0.085459	0.077806	0.030612	0.089286	0.024235	0.024235	0.028061	0.070153	0.019133	0.035714	0.082908	0.034439	0.047194	0.135204	0.061224	0.053571	0.001276	0.020408
0.058673	0.01148	0.065051	0.096939	0.017857	0.107143	0.021684	0.030612	0.034439	0.045918	0.008929	0.042092	0.05102	0.038265	0.048469	0.21301	0.071429	0.024235	0	0.012755
0.063776	0.005102	0.057398	0.075255	0.021684	0.089286	0.010204	0.024235	0.024235	0.080357	0.019133	0.035714	0.058673	0.058673	0.061224	0.186224	0.066327	0.044643	0.001276	0.016582
0.058673	0.007653	0.071429	0.081633	0.014031	0.077806	0.021684	0.020408	0.043367	0.076531	0.01148	0.030612	0.091837	0.029337	0.058673	0.170918	0.066327	0.043367	0.006378	0.017857
0.077806	0.008929	0.059949	0.068878	0.024235	0.079082	0.016582	0.034439	0.048469	0.063776	0.015306	0.031888	0.090561	0.033163	0.044643	0.195153	0.042092	0.040816	0.005102	0.019133
0.066327	0.01148	0.075255	0.085459	0.019133	0.079082	0.012755	0.031888	0.044643	0.07398	0.010204	0.031888	0.070153	0.040816	0.071429	0.153061	0.045918	0.047194	0.002551	0.026786
MOTIF xxxxxxx_S_EEExxxx .......SEEE....
letter-probability matrix: alength= 20 w= 15 nsites= 152 E= 1.0e+000
0.039474	0.006579	0.065789	0.138158	0.006579	0.052632	0.032895	0.026316	0.092105	0.092105	0.026316	0.032895	0.065789	0.026316	0.065789	0.118421	0.046053	0.046053	0.006579	0.013158
0.092105	0.006579	0.072368	0.118421	0.006579	0.026316	0.039474	0.059211	0.072368	0.065789	0	0.026316	0.105263	0.039474	0.039474	0.111842	0.085526	0.019737	0	0.013158
0.065789	0	0.164474	0.138158	0.013158	0.052632	0.006579	0.013158	0.098684	0.105263	0.032895	0.039474	0.052632	0.026316	0.039474	0.046053	0.065789	0.013158	0	0.026316
0.059211	0.006579	0.085526	0.164474	0.006579	0.046053	0.013158	0.013158	0.039474	0.072368	0.006579	0.065789	0.098684	0.032895	0.052632	0.092105	0.052632	0.065789	0.006579	0.019737
0.065789	0	0.085526	0.171053	0.026316	0.098684	0.019737	0.019737	0.052632	0.046053	0.006579	0.039474	0.085526	0.032895	0.046053	0.125	0.032895	0.019737	0	0.026316
0.059211	0.013158	0.105263	0.138158	0.026316	0.085526	0	0.026316	0.046053	0.092105	0.006579	0.019737	0.052632	0.065789	0.032895	0.125	0.052632	0.032895	0.006579	0.013158
0.065789	0	0	0.197368	0.019737	0.105263	0.019737	0.019737	0.059211	0.118421	0.006579	0.019737	0.059211	0.032895	0.019737	0.138158	0.039474	0.046053	0.013158	0.019737
0	0	0	0	0	0	0	0	0	0	0	0	0	0	0	1	0	0	0	0
0	0	0	1	0	0	0	0	0	0	0	0	0	0	0	0	0	0	0	0
0	0	0	1	0	0	0	0	0	0	0	0	0	0	0	0	0	0	0	0
0	0	0	1	0	0	0	0	0	0	0	0	0	0	0	0	0	0	0	0
0.105263	0.006579	0.138158	0	0.019737	0.111842	0.006579	0.019737	0.105263	0.092105	0.006579	0.032895	0.032895	0.039474	0.092105	0.065789	0.046053	0.052632	0	0.026316
0.092105	0.013158	0.092105	0.223684	0.013158	0.039474	0.006579	0	0.065789	0.078947	0.013158	0.046053	0.072368	0.039474	0.013158	0.111842	0.013158	0.065789	0	0
0.131579	0.006579	0.111842	0.098684	0.013158	0.078947	0.019737	0.046053	0.078947	0.065789	0	0.019737	0.078947	0.026316	0.039474	0.085526	0.059211	0.026316	0	0.013158
0.065789	0.006579	0.078947	0.190789	0	0.046053	0.019737	0.019737	0.131579	0.026316	0.019737	0.013158	0.046053	0.046053	0.059211	0.105263	0.032895	0.052632	0.013158	0.026316
MOTIF xxxxPxx_S_Pxxxxxx ....P..SP......
letter-probability matrix: alength= 20 w= 15 nsites= 285 E= 1.0e+000
0.077193	0.014035	0.045614	0.091228	0.017544	0.070175	0.042105	0.024561	0	0.070175	0.014035	0.017544	0.175439	0.038596	0	0.147368	0.073684	0.059649	0.003509	0.017544
0.119298	0.007018	0.052632	0.066667	0.021053	0.084211	0.014035	0.010526	0	0.084211	0.007018	0.038596	0.14386	0.042105	0.059649	0.150877	0.05614	0.021053	0.003509	0.017544
0.087719	0.017544	0.038596	0.066667	0.035088	0.073684	0.035088	0.02807	0	0.066667	0.007018	0.024561	0.14386	0.052632	0	0.185965	0.052632	0.063158	0.007018	0.014035
0.091228	0.007018	0.035088	0.05614	0.021053	0.094737	0.031579	0.021053	0	0.080702	0.014035	0.024561	0.122807	0.038596	0	0.189474	0.080702	0.070175	0	0.021053
0	0	0	0	0	0	0	0	0	0	0	0	1	0	0	0	0	0	0	0
0.207018	0.035088	0.031579	0.073684	0.021053	0.098246	0.021053	0.017544	0	0.080702	0.007018	0.003509	0	0.063158	0	0.161404	0.073684	0.080702	0.003509	0.021053
0.115789	0.010526	0.035088	0.021053	0.010526	0.087719	0.02807	0.021053	0	0.112281	0.017544	0.024561	0.178947	0.063158	0	0.140351	0.077193	0.035088	0.014035	0.007018
0	0	0	0	0	0	0	0	0	0	0	0	0	0	0	1	0	0	0	0
0	0	0	0	0	0	0	0	0	0	0	0	1	0	0	0	0	0	0	0
0.147368	0.007018	0.063158	0.073684	0.007018	0.108772	0.024561	0.042105	0	0.073684	0.007018	0.02807	0	0.049123	0	0.14386	0.119298	0.091228	0.007018	0.007018
0.119298	0.007018	0.031579	0.049123	0.014035	0.084211	0.063158	0.031579	0	0.073684	0.003509	0.042105	0.164912	0.042105	0	0.147368	0.059649	0.05614	0.003509	0.007018
0.126316	0.021053	0.045614	0.031579	0.021053	0.084211	0.035088	0.014035	0	0.091228	0.017544	0.024561	0.140351	0.070175	0	0.140351	0.080702	0.042105	0.007018	0.007018
0.101754	0.003509	0.05614	0.087719	0.021053	0.084211	0.031579	0.021053	0	0.066667	0.014035	0.031579	0.105263	0.049123	0	0.178947	0.045614	0.070175	0.007018	0.024561
0.126316	0.007018	0.035088	0.066667	0.02807	0.094737	0.014035	0.024561	0	0.091228	0.010526	0.02807	0.164912	0.045614	0	0.115789	0.084211	0.035088	0.003509	0.024561
0.077193	0.007018	0.021053	0.066667	0.035088	0.080702	0.035088	0.031579	0	0.108772	0.007018	0.014035	0.129825	0.045614	0.080702	0.140351	0.045614	0.052632	0.007018	0.014035
MOTIF xxxxxxx_S_xPxSPxx .......S.P.SP..
letter-probability matrix: alength= 20 w= 15 nsites= 187 E= 1.0e+000
0.048128	0.026738	0.032086	0.101604	0.032086	0.064171	0.032086	0.016043	0.053476	0.074866	0.016043	0.032086	0.139037	0.042781	0.069519	0.101604	0.048128	0.053476	0	0.016043
0.058824	0.010695	0.037433	0.096257	0.026738	0.090909	0.010695	0.042781	0.053476	0.058824	0.010695	0.016043	0.13369	0.058824	0.032086	0.149733	0.069519	0.02139	0	0.02139
0.064171	0.005348	0.032086	0.069519	0.02139	0.080214	0.026738	0.032086	0.090909	0.085561	0	0.026738	0.096257	0.032086	0.048128	0.106952	0.090909	0.058824	0.005348	0.026738
0.064171	0.010695	0.064171	0.048128	0.02139	0.058824	0.037433	0.02139	0.074866	0.069519	0.005348	0.026738	0.112299	0.037433	0.074866	0.181818	0.048128	0.032086	0.005348	0.005348
0.101604	0.010695	0.037433	0.058824	0.037433	0.053476	0.026738	0.02139	0.037433	0.074866	0.005348	0.010695	0.112299	0.069519	0.053476	0.176471	0.064171	0.042781	0	0.005348
0.106952	0.010695	0.032086	0.037433	0.02139	0.037433	0.005348	0.058824	0.02139	0.064171	0.005348	0.026738	0.139037	0.069519	0.080214	0.15508	0.069519	0.042781	0.010695	0.005348
0.080214	0.010695	0.064171	0.032086	0.010695	0.048128	0.026738	0.02139	0.053476	0.064171	0.010695	0.064171	0.128342	0.053476	0.069519	0.176471	0.042781	0.037433	0	0.005348
0	0	0	0	0	0	0	0	0	0	0	0	0	0	0	1	0	0	0	0
0.106952	0.016043	0.037433	0.085561	0.010695	0.112299	0.016043	0.026738	0.053476	0.13369	0.016043	0.026738	0	0.032086	0.139037	0	0.106952	0.069519	0	0.010695
0	0	0	0	0	0	0	0	0	0	0	0	1	0	0	0	0	0	0	0
0.139037	0.02139	0.02139	0.026738	0.005348	0.101604	0.010695	0.037433	0.016043	0.090909	0.005348	0.026738	0.106952	0.037433	0.042781	0.208556	0.053476	0.042781	0	0.005348
0	0	0	0	0	0	0	0	0	0	0	0	0	0	0	1	0	0	0	0
0	0	0	0	0	0	0	0	0	0	0	0	1	0	0	0	0	0	0	0
0.096257	0.005348	0.005348	0.080214	0.016043	0.112299	0.016043	0.026738	0.042781	0.064171	0.016043	0.042781	0.090909	0.02139	0.090909	0.106952	0.069519	0.090909	0	0.005348
0.064171	0	0.032086	0.064171	0.026738	0.096257	0.026738	0.053476	0.042781	0.090909	0.005348	0.026738	0.13369	0.037433	0.085561	0.128342	0.026738	0.048128	0	0.010695
MOTIF xxxxxxx_S_xEDxxxx .......S.ED....
letter-probability matrix: alength= 20 w= 15 nsites= 488 E= 1.0e+000
0.07377	0.010246	0.047131	0.090164	0.022541	0.057377	0.022541	0.028689	0.108607	0.084016	0.016393	0.036885	0.057377	0.026639	0.069672	0.108607	0.055328	0.057377	0.008197	0.018443
0.045082	0.014344	0.059426	0.110656	0.014344	0.059426	0.028689	0.036885	0.079918	0.090164	0.016393	0.036885	0.088115	0.038934	0.061475	0.104508	0.061475	0.040984	0.006148	0.006148
0.055328	0.012295	0.059426	0.104508	0.018443	0.061475	0.018443	0.034836	0.110656	0.081967	0.010246	0.016393	0.071721	0.038934	0.081967	0.120902	0.045082	0.036885	0.002049	0.018443
0.047131	0.006148	0.04918	0.108607	0.02459	0.063525	0.028689	0.026639	0.086066	0.065574	0.014344	0.030738	0.07377	0.034836	0.084016	0.131148	0.040984	0.065574	0.006148	0.012295
0.067623	0.008197	0.110656	0.084016	0.018443	0.053279	0.016393	0.02459	0.086066	0.112705	0.012295	0.028689	0.059426	0.036885	0.067623	0.092213	0.057377	0.045082	0.010246	0.008197
0.084016	0.006148	0.079918	0.104508	0.036885	0.065574	0.028689	0.020492	0.059426	0.07377	0.004098	0.053279	0.045082	0.043033	0.053279	0.129098	0.047131	0.038934	0.004098	0.022541
0.059426	0.012295	0.079918	0.10041	0.02459	0.10041	0.028689	0.028689	0.057377	0.069672	0.006148	0.047131	0.055328	0.04918	0.057377	0.114754	0.032787	0.05123	0.008197	0.016393
0	0	0	0	0	0	0	0	0	0	0	0	0	0	0	1	0	0	0	0
0.053279	0.006148	0	0.182377	0.032787	0.05123	0.026639	0.043033	0.036885	0.104508	0.022541	0.028689	0.022541	0.057377	0.040984	0.141393	0.053279	0.059426	0.014344	0.022541
0	0	0	1	0	0	0	0	0	0	0	0	0	0	0	0	0	0	0	0
0	0	1	0	0	0	0	0	0	0	0	0	0	0	0	0	0	0	0	0
0.053279	0.004098	0.10041	0.145492	0.016393	0.057377	0.012295	0.071721	0.034836	0.137295	0.018443	0.012295	0.063525	0.028689	0.022541	0.116803	0.026639	0.059426	0.002049	0.016393
0.067623	0.006148	0.079918	0.108607	0.02459	0.053279	0.010246	0.036885	0.069672	0.07582	0.016393	0.043033	0.07582	0.055328	0.04918	0.106557	0.04918	0.045082	0.006148	0.020492
0.069672	0.012295	0.106557	0.120902	0.018443	0.057377	0.020492	0.038934	0.07377	0.07582	0.020492	0.030738	0.057377	0.034836	0.069672	0.092213	0.040984	0.047131	0.004098	0.008197
0.059426	0.006148	0.07377	0.127049	0.016393	0.061475	0.018443	0.034836	0.067623	0.081967	0.018443	0.036885	0.077869	0.036885	0.04918	0.110656	0.040984	0.04918	0.008197	0.02459
MOTIF xxxxRxx_S_xGSxxxx ....R..S.GS....
letter-probability matrix: alength= 20 w= 15 nsites= 73 E= 1.0e+000
0.109589	0.013699	0.068493	0.054795	0.054795	0.054795	0.027397	0.027397	0.041096	0.068493	0.013699	0.041096	0.068493	0.013699	0.123288	0.123288	0.027397	0.054795	0	0.013699
0.136986	0.013699	0.027397	0.054795	0	0.082192	0.027397	0.013699	0.123288	0.068493	0.013699	0.013699	0.027397	0.041096	0.054795	0.136986	0.09589	0.054795	0.013699	0
0.068493	0	0	0.068493	0.013699	0.041096	0.027397	0.013699	0.054795	0.109589	0.027397	0.027397	0.054795	0.027397	0.205479	0.136986	0.041096	0.068493	0	0.013699
0.027397	0	0.041096	0.123288	0	0.054795	0	0.027397	0.09589	0.027397	0	0.041096	0.082192	0.041096	0.164384	0.178082	0.054795	0.041096	0	0
0	0	0	0	0	0	0	0	0	0	0	0	0	0	1	0	0	0	0	0
0.123288	0.013699	0.027397	0.013699	0.041096	0.054795	0.068493	0.013699	0.136986	0.082192	0.041096	0.109589	0.082192	0.054795	0	0	0.068493	0.054795	0	0.013699
0.082192	0	0.082192	0.027397	0.041096	0.09589	0.013699	0.054795	0.041096	0.054795	0.027397	0.082192	0.09589	0.013699	0.013699	0.109589	0.068493	0.054795	0	0.041096
0	0	0	0	0	0	0	0	0	0	0	0	0	0	0	1	0	0	0	0
0.109589	0.054795	0	0.082192	0.068493	0.109589	0.013699	0.027397	0.013699	0.013699	0.041096	0	0	0.082192	0.013699	0.123288	0.123288	0.082192	0.013699	0.027397
0	0	0	0	0	1	0	0	0	0	0	0	0	0	0	0	0	0	0	0
0	0	0	0	0	0	0	0	0	0	0	0	0	0	0	1	0	0	0	0
0.123288	0.013699	0.150685	0.054795	0.027397	0.123288	0	0.054795	0.013699	0.09589	0.013699	0.027397	0	0.041096	0.013699	0.068493	0.09589	0.054795	0	0.027397
0.068493	0.013699	0.068493	0.09589	0.013699	0.054795	0.041096	0.027397	0.013699	0.109589	0.027397	0.027397	0.09589	0.013699	0.068493	0.164384	0.041096	0.041096	0.013699	0
0.068493	0.013699	0.054795	0.082192	0.027397	0.054795	0.013699	0.013699	0.027397	0.068493	0	0.082192	0.068493	0.041096	0.082192	0.205479	0.013699	0.068493	0	0.013699
0.123288	0.013699	0.013699	0.09589	0	0.068493	0	0	0.027397	0.09589	0	0.041096	0.082192	0.027397	0.013699	0.232877	0.068493	0.054795	0	0.041096
MOTIF xxxxxRx_S_xSxxxxx .....R.S.S.....
letter-probability matrix: alength= 20 w= 15 nsites= 461 E= 1.0e+000
0.078091	0.013015	0.05423	0.060738	0.015184	0.086768	0.030369	0.021692	0.049892	0.078091	0.015184	0.041215	0.073753	0.041215	0.088937	0.136659	0.060738	0.041215	0.004338	0.008677
0.091106	0	0.0282	0.067245	0.02603	0.078091	0.017354	0.021692	0.08026	0.067245	0.010846	0.039046	0.073753	0.039046	0.065076	0.167028	0.062907	0.039046	0.002169	0.023861
0.067245	0.004338	0.049892	0.078091	0.039046	0.058568	0.023861	0.02603	0.062907	0.08026	0.019523	0.0282	0.067245	0.043384	0.084599	0.147505	0.067245	0.017354	0.004338	0.030369
0.045553	0.008677	0.041215	0.073753	0.017354	0.075922	0.0282	0.019523	0.05423	0.069414	0.019523	0.041215	0.097614	0.034707	0.093275	0.158351	0.047722	0.049892	0.010846	0.013015
0.065076	0.017354	0.069414	0.041215	0.013015	0.071584	0.032538	0.021692	0.130152	0.08243	0.010846	0.034707	0.086768	0.049892	0	0.16269	0.041215	0.041215	0.004338	0.023861
0	0	0	0	0	0	0	0	0	0	0	0	0	0	1	0	0	0	0	0
0.047722	0.021692	0.049892	0.058568	0.02603	0.104121	0.058568	0.039046	0.093275	0.117137	0.019523	0.043384	0.062907	0.032538	0	0.10846	0.047722	0.02603	0.008677	0.034707
0	0	0	0	0	0	0	0	0	0	0	0	0	0	0	1	0	0	0	0
0.049892	0.017354	0.041215	0.049892	0.067245	0.110629	0.045553	0.052061	0.021692	0.095445	0.017354	0.023861	0	0.045553	0.036876	0.184382	0.045553	0.069414	0.010846	0.015184
0	0	0	0	0	0	0	0	0	0	0	0	0	0	0	1	0	0	0	0
0.060738	0.004338	0.084599	0.091106	0.041215	0.086768	0.02603	0.008677	0.036876	0.095445	0.010846	0.0282	0	0.05423	0.065076	0.186551	0.067245	0.0282	0.004338	0.019523
0.045553	0.015184	0.091106	0.093275	0.030369	0.075922	0.015184	0.030369	0.019523	0.08243	0.019523	0.021692	0.075922	0.045553	0.034707	0.182213	0.060738	0.045553	0.006508	0.008677
0.049892	0.010846	0.099783	0.093275	0.02603	0.062907	0.019523	0.030369	0.045553	0.049892	0.013015	0.045553	0.069414	0.039046	0.060738	0.160521	0.05423	0.052061	0.004338	0.013015
0.039046	0.004338	0.075922	0.084599	0.017354	0.062907	0.030369	0.041215	0.032538	0.095445	0.013015	0.0282	0.073753	0.039046	0.065076	0.190889	0.041215	0.041215	0.008677	0.015184
0.047722	0.004338	0.073753	0.058568	0.021692	0.056399	0.0282	0.032538	0.045553	0.088937	0.015184	0.036876	0.095445	0.05423	0.034707	0.158351	0.065076	0.05423	0.004338	0.023861
MOTIF xxxRxxx_S_xxxSPxx ...R...S...SP..
letter-probability matrix: alength= 20 w= 15 nsites= 83 E= 1.0e+000
0.048193	0	0.048193	0.108434	0.036145	0.060241	0.012048	0	0.048193	0.072289	0.012048	0.012048	0.072289	0.072289	0.096386	0.156627	0.108434	0.012048	0	0.024096
0.060241	0.012048	0.012048	0.060241	0.036145	0.084337	0.024096	0.012048	0.036145	0.096386	0	0.036145	0.144578	0.036145	0.096386	0.108434	0.048193	0.048193	0.012048	0.036145
0.060241	0	0.060241	0.036145	0.036145	0.072289	0	0.012048	0.036145	0.048193	0.024096	0.036145	0.120482	0.108434	0.060241	0.144578	0.084337	0.048193	0	0.012048
0	0	0	0	0	0	0	0	0	0	0	0	0	0	1	0	0	0	0	0
0.048193	0	0.048193	0.048193	0.024096	0.096386	0.024096	0	0.108434	0.096386	0.012048	0.024096	0.096386	0.048193	0.060241	0.108434	0.084337	0.024096	0.012048	0.036145
0.072289	0	0.024096	0.060241	0.024096	0.084337	0.036145	0.024096	0.060241	0.108434	0.012048	0.012048	0.096386	0.048193	0.072289	0.108434	0.072289	0.048193	0	0.036145
0.060241	0.012048	0.084337	0.084337	0.012048	0.072289	0.048193	0.024096	0.012048	0.060241	0.012048	0.048193	0.096386	0.036145	0.060241	0.168675	0.060241	0.036145	0.012048	0
0	0	0	0	0	0	0	0	0	0	0	0	0	0	0	1	0	0	0	0
0.048193	0.024096	0.060241	0.072289	0.024096	0.13253	0.012048	0.024096	0.036145	0.084337	0	0.036145	0	0.072289	0.084337	0.144578	0.072289	0.012048	0.024096	0.036145
0.13253	0.024096	0.048193	0.072289	0	0.024096	0.036145	0.012048	0.060241	0.036145	0	0.024096	0	0.024096	0.060241	0.26506	0.072289	0.072289	0.024096	0.012048
0.072289	0.036145	0.024096	0.012048	0.024096	0.072289	0	0.048193	0.012048	0.072289	0.036145	0.060241	0.048193	0.048193	0.060241	0.240964	0.036145	0.072289	0	0.024096
0	0	0	0	0	0	0	0	0	0	0	0	0	0	0	1	0	0	0	0
0	0	0	0	0	0	0	0	0	0	0	0	1	0	0	0	0	0	0	0
0.072289	0	0.024096	0.072289	0.036145	0.108434	0.024096	0.012048	0	0.072289	0.012048	0.024096	0.156627	0.036145	0.084337	0.108434	0.108434	0.036145	0	0.012048
0.024096	0.024096	0.060241	0.072289	0.036145	0.060241	0.060241	0.048193	0.048193	0.084337	0.012048	0	0.084337	0.060241	0.096386	0.120482	0.060241	0.036145	0	0.012048
MOTIF xxxxRxx_S_xxSxxxx ....R..S..S....
letter-probability matrix: alength= 20 w= 15 nsites= 367 E= 1.0e+000
0.06267	0.00545	0.021798	0.057221	0.029973	0.079019	0.016349	0.032698	0.06812	0.081744	0.027248	0.038147	0.092643	0.051771	0.095368	0.13079	0.046322	0.040872	0.002725	0.019074
0.103542	0.013624	0.027248	0.089918	0.024523	0.087193	0.019074	0.010899	0.054496	0.054496	0.013624	0.027248	0.106267	0.046322	0.098093	0.111717	0.06267	0.029973	0.008174	0.010899
0.076294	0.00545	0.027248	0.040872	0.038147	0.043597	0.027248	0.043597	0.046322	0.147139	0.040872	0.019074	0.06812	0.027248	0.138965	0.108992	0.032698	0.040872	0.00545	0.021798
0.046322	0.002725	0.046322	0.065395	0.016349	0.057221	0.019074	0.027248	0.095368	0.065395	0.013624	0.019074	0.081744	0.076294	0.114441	0.141689	0.057221	0.032698	0.00545	0.016349
0	0	0	0	0	0	0	0	0	0	0	0	0	0	1	0	0	0	0	0
0.122616	0.013624	0.032698	0.054496	0.016349	0.070845	0.032698	0.016349	0.095368	0.073569	0.021798	0.038147	0.119891	0.073569	0	0	0.141689	0.051771	0.010899	0.013624
0.073569	0	0.035422	0.046322	0.040872	0.095368	0.021798	0.029973	0.029973	0.087193	0.032698	0.040872	0.108992	0.029973	0.032698	0.163488	0.051771	0.06267	0.002725	0.013624
0	0	0	0	0	0	0	0	0	0	0	0	0	0	0	1	0	0	0	0
0.092643	0.013624	0.046322	0.076294	0.035422	0.06267	0.016349	0.035422	0.024523	0.117166	0.019074	0.027248	0	0.057221	0.070845	0.13079	0.073569	0.06812	0.019074	0.013624
0.138965	0.029973	0	0.108992	0.043597	0	0.040872	0.040872	0.027248	0.070845	0.019074	0.040872	0.098093	0.054496	0.057221	0	0.108992	0.089918	0	0.029973
0	0	0	0	0	0	0	0	0	0	0	0	0	0	0	1	0	0	0	0
0.073569	0.002725	0.049046	0.06267	0.024523	0.065395	0.021798	0.046322	0.019074	0.138965	0.016349	0.032698	0	0.024523	0.051771	0.188011	0.06812	0.070845	0.010899	0.032698
0.076294	0.010899	0.065395	0.073569	0.029973	0.084469	0.027248	0.019074	0.046322	0.046322	0.013624	0.032698	0.095368	0.054496	0.051771	0.155313	0.051771	0.049046	0	0.016349
0.035422	0.008174	0.065395	0.111717	0.019074	0.095368	0.024523	0.024523	0.027248	0.06267	0.00545	0.051771	0.06812	0.024523	0.054496	0.201635	0.081744	0.027248	0	0.010899
0.084469	0.008174	0.054496	0.084469	0.013624	0.076294	0.016349	0.021798	0.032698	0.073569	0.024523	0.024523	0.059946	0.057221	0.049046	0.174387	0.087193	0.040872	0	0.016349
MOTIF xxRxxSx_S_xxxxxxx ..R..S.S.......
letter-probability matrix: alength= 20 w= 15 nsites= 473 E= 1.0e+000
0.057082	0.004228	0.033827	0.029598	0.027484	0.054968	0.031712	0.031712	0.093023	0.118393	0.027484	0.023256	0.07611	0.044397	0.143763	0.103594	0.038055	0.040169	0.002114	0.019027
0.061311	0.008457	0.033827	0.099366	0.021142	0.048626	0.021142	0.02537	0.103594	0.046512	0.014799	0.031712	0.063425	0.059197	0.078224	0.162791	0.048626	0.031712	0.012685	0.027484
0	0	0	0	0	0	0	0	0	0	0	0	0	0	1	0	0	0	0	0
0.061311	0.006342	0.035941	0.035941	0.016913	0.042283	0.044397	0.023256	0.090909	0.061311	0.014799	0.019027	0.044397	0.057082	0.133192	0.186047	0.078224	0.033827	0.002114	0.012685
0.067653	0.008457	0.044397	0.042283	0.038055	0.107822	0.040169	0.042283	0.065539	0.12685	0.016913	0.042283	0.073996	0.040169	0	0.139535	0.02537	0.040169	0.008457	0.029598
0	0	0	0	0	0	0	0	0	0	0	0	0	0	0	1	0	0	0	0
0.069767	0.010571	0.067653	0.073996	0.057082	0.084567	0.02537	0.038055	0.035941	0.12685	0.010571	0.033827	0	0.035941	0.040169	0.145877	0.054968	0.059197	0.006342	0.023256
0	0	0	0	0	0	0	0	0	0	0	0	0	0	0	1	0	0	0	0
0.082452	0.006342	0.097252	0.147992	0.029598	0.080338	0.033827	0.040169	0.021142	0.112051	0.023256	0.042283	0	0.059197	0.046512	0	0.065539	0.059197	0.014799	0.038055
0.059197	0.008457	0.086681	0.095137	0.021142	0.05074	0.029598	0.046512	0.035941	0.080338	0.016913	0.027484	0.086681	0.040169	0.042283	0.147992	0.065539	0.042283	0.002114	0.014799
0.063425	0.006342	0.10148	0.078224	0.012685	0.067653	0.021142	0.023256	0.035941	0.071882	0.012685	0.033827	0.086681	0.044397	0.059197	0.15222	0.048626	0.059197	0.008457	0.012685
0.05074	0.010571	0.090909	0.084567	0.033827	0.052854	0.016913	0.031712	0.029598	0.109937	0.010571	0.029598	0.084567	0.033827	0.05074	0.147992	0.048626	0.065539	0.006342	0.010571
0.054968	0.02537	0.061311	0.093023	0.021142	0.095137	0.014799	0.040169	0.040169	0.103594	0.008457	0.038055	0.099366	0.033827	0.042283	0.118393	0.038055	0.057082	0.006342	0.008457
0.069767	0.008457	0.067653	0.088795	0.008457	0.069767	0.019027	0.027484	0.07611	0.080338	0.006342	0.040169	0.07611	0.029598	0.069767	0.162791	0.046512	0.031712	0.004228	0.016913
0.071882	0.019027	0.069767	0.088795	0.033827	0.048626	0.012685	0.021142	0.067653	0.054968	0.02537	0.033827	0.086681	0.02537	0.088795	0.124736	0.063425	0.05074	0	0.012685
MOTIF xxxxxxx_S_Pxxxxxx .......SP......
letter-probability matrix: alength= 20 w= 15 nsites= 1476 E= 1.0e+000
0.098238	0.011518	0.056233	0.077913	0.019648	0.086043	0.0271	0.023035	0	0.073848	0.023035	0.03794	0.117209	0.052846	0	0.155149	0.075881	0.048103	0.003388	0.012873
0.078591	0.014228	0.04878	0.071138	0.01626	0.086043	0.023713	0.031165	0	0.085366	0.010163	0.04336	0.105691	0.054201	0.054878	0.139566	0.062331	0.056911	0.00271	0.014905
0.081978	0.01084	0.051491	0.069106	0.027778	0.090108	0.021003	0.0271	0	0.085366	0.019648	0.050136	0.126016	0.059621	0	0.143631	0.066396	0.047425	0.004743	0.017615
0.082656	0.00813	0.053523	0.071138	0.029133	0.103659	0.02168	0.02439	0	0.077236	0.012873	0.036585	0.117209	0.047425	0	0.165989	0.056911	0.071816	0.002033	0.017615
0.132791	0.014228	0.069783	0.089431	0.02981	0	0.037263	0.03523	0	0.108401	0.01355	0.047425	0	0.074526	0	0.178184	0.066396	0.075881	0.003388	0.023713
0.128049	0.01355	0.051491	0.066396	0.02439	0.090786	0.036585	0.03252	0	0.100949	0.023035	0.049458	0	0.052846	0	0.155149	0.084011	0.071138	0.006098	0.01355
0.084688	0.01626	0.050813	0.048103	0.03252	0.104336	0.031165	0.031165	0	0.091463	0.011518	0.033198	0.107724	0.04878	0	0.161247	0.069106	0.050813	0.009485	0.017615
0	0	0	0	0	0	0	0	0	0	0	0	0	0	0	1	0	0	0	0
0	0	0	0	0	0	0	0	0	0	0	0	1	0	0	0	0	0	0	0
0.111789	0.012873	0.052168	0.075881	0.019648	0.141599	0.025068	0.02981	0	0.081978	0.01084	0.034553	0	0.061653	0	0.131436	0.102981	0.092141	0.002033	0.01355
0.102981	0.010163	0.042683	0.064363	0.02439	0.093496	0.030488	0.0271	0	0.088076	0.017615	0.042683	0.118564	0.060976	0	0.144986	0.051491	0.059621	0.007453	0.012873
0.082656	0.017615	0.051491	0.074526	0.022358	0.084688	0.033875	0.023035	0	0.094851	0.01355	0.04065	0.098916	0.059621	0	0.147696	0.077236	0.058943	0.009485	0.008808
0.081978	0.01355	0.042683	0.065718	0.031165	0.098916	0.035908	0.028455	0	0.076558	0.014228	0.044038	0.114499	0.065718	0	0.135501	0.067073	0.064363	0.006775	0.012873
0.105691	0.004743	0.047425	0.079268	0.022358	0.071138	0.03252	0.023035	0	0.084011	0.01355	0.03252	0.109079	0.063008	0	0.145664	0.077236	0.067751	0.004743	0.01626
0.083333	0.01084	0.045393	0.071816	0.02168	0.069783	0.030488	0.023713	0	0.066396	0.011518	0.03794	0.116531	0.056911	0.066396	0.155149	0.064363	0.049458	0.004743	0.01355
MOTIF xxxxxRx_S_Sxxxxxx .....R.SS......
letter-probability matrix: alength= 20 w= 15 nsites= 539 E= 1.0e+000
0.059369	0.003711	0.037106	0.06308	0.03154	0.057514	0.033395	0.03154	0.070501	0.092764	0.009276	0.037106	0.115028	0.057514	0.074212	0.128015	0.040816	0.038961	0.003711	0.014842
0.079777	0.007421	0.033395	0.064935	0.027829	0.089054	0.022263	0.022263	0.06679	0.055659	0.012987	0.037106	0.09462	0.033395	0.068646	0.155844	0.072356	0.046382	0.001855	0.007421
0.06308	0.011132	0.044527	0.050093	0.046382	0.068646	0.020408	0.022263	0.061224	0.087199	0.016698	0.024119	0.105751	0.042672	0.079777	0.118738	0.057514	0.057514	0.003711	0.018553
0.06308	0.014842	0.03154	0.055659	0.027829	0.051948	0.044527	0.03525	0.051948	0.12616	0.020408	0.029685	0.081633	0.029685	0.128015	0.105751	0.033395	0.048237	0.003711	0.016698
0.064935	0.007421	0.050093	0.064935	0.022263	0.081633	0.029685	0.020408	0.105751	0.051948	0.011132	0.037106	0.072356	0.064935	0	0.19666	0.053803	0.042672	0.005566	0.016698
0	0	0	0	0	0	0	0	0	0	0	0	0	0	1	0	0	0	0	0
0.057514	0.014842	0.050093	0.027829	0.014842	0.059369	0.033395	0.027829	0.059369	0.076067	0.007421	0.046382	0.102041	0.029685	0.146568	0.146568	0.064935	0.024119	0.003711	0.007421
0	0	0	0	0	0	0	0	0	0	0	0	0	0	0	1	0	0	0	0
0	0	0	0	0	0	0	0	0	0	0	0	0	0	0	1	0	0	0	0
0.096475	0.007421	0.06308	0.076067	0.053803	0.115028	0.020408	0.037106	0.040816	0.163265	0.03154	0.016698	0	0.044527	0.040816	0	0.092764	0.068646	0.014842	0.016698
0.06308	0.011132	0.064935	0.092764	0.022263	0.076067	0.012987	0.03154	0.033395	0.055659	0.012987	0.033395	0.096475	0.027829	0.040816	0.191095	0.070501	0.044527	0.001855	0.016698
0.06679	0.018553	0.081633	0.070501	0.016698	0.092764	0.020408	0.03154	0.025974	0.068646	0.014842	0.046382	0.050093	0.033395	0.040816	0.204082	0.044527	0.042672	0.012987	0.016698
0.044527	0.018553	0.051948	0.081633	0.025974	0.081633	0.03154	0.050093	0.029685	0.111317	0.018553	0.025974	0.081633	0.025974	0.050093	0.135436	0.06679	0.050093	0.007421	0.011132
0.06308	0.012987	0.068646	0.087199	0.046382	0.081633	0.016698	0.025974	0.027829	0.059369	0.009276	0.022263	0.09833	0.042672	0.048237	0.163265	0.076067	0.037106	0.003711	0.009276
0.077922	0.005566	0.059369	0.068646	0.024119	0.087199	0.022263	0.029685	0.050093	0.059369	0.009276	0.033395	0.079777	0.03525	0.053803	0.155844	0.074212	0.055659	0.005566	0.012987
MOTIF xxxxxxx_S_EDExxxx .......SEDE....
letter-probability matrix: alength= 20 w= 15 nsites= 111 E= 1.0e+000
0.072072	0.018018	0.054054	0.117117	0.036036	0.108108	0.009009	0.036036	0.063063	0.072072	0.009009	0.045045	0.072072	0.063063	0.072072	0.054054	0.036036	0.036036	0	0.027027
0.072072	0	0.054054	0.072072	0.009009	0.036036	0.027027	0.054054	0.153153	0.027027	0.036036	0.009009	0.081081	0.081081	0.054054	0.09009	0.054054	0.063063	0.009009	0.018018
0.081081	0.018018	0.054054	0.162162	0.018018	0.081081	0.027027	0.027027	0.054054	0.063063	0.018018	0.045045	0.054054	0.045045	0.045045	0.09009	0.018018	0.063063	0.009009	0.027027
0.054054	0	0.072072	0.135135	0.018018	0.081081	0.027027	0.045045	0.09009	0.099099	0.009009	0.027027	0.027027	0.063063	0.045045	0.09009	0.036036	0.063063	0	0.018018
0.09009	0	0.126126	0.135135	0.009009	0.063063	0.027027	0.018018	0.081081	0.072072	0.009009	0.009009	0.072072	0.036036	0	0.126126	0.036036	0.045045	0.018018	0.027027
0.045045	0.036036	0.108108	0.18018	0.018018	0.036036	0.027027	0.036036	0.009009	0.072072	0.009009	0.036036	0.054054	0.009009	0.054054	0.18018	0.018018	0.036036	0.009009	0.027027
0.036036	0.009009	0	0.171171	0.009009	0.036036	0.018018	0.018018	0.018018	0.135135	0.036036	0.063063	0.045045	0.054054	0.054054	0.18018	0.036036	0.054054	0	0.027027
0	0	0	0	0	0	0	0	0	0	0	0	0	0	0	1	0	0	0	0
0	0	0	1	0	0	0	0	0	0	0	0	0	0	0	0	0	0	0	0
0	0	1	0	0	0	0	0	0	0	0	0	0	0	0	0	0	0	0	0
0	0	0	1	0	0	0	0	0	0	0	0	0	0	0	0	0	0	0	0
0.072072	0.018018	0.126126	0.216216	0.036036	0.099099	0	0.054054	0.027027	0.045045	0.018018	0.036036	0.036036	0.027027	0.018018	0.054054	0.054054	0.018018	0.018018	0.027027
0.036036	0	0.162162	0.207207	0.036036	0.045045	0.009009	0.027027	0.081081	0.036036	0.009009	0.045045	0.036036	0.018018	0.036036	0.126126	0.027027	0.027027	0.009009	0.027027
0.045045	0.018018	0.117117	0.117117	0.018018	0.009009	0.018018	0.018018	0.054054	0.081081	0.009009	0.045045	0.063063	0.081081	0.072072	0.108108	0.072072	0.027027	0	0.027027
0.108108	0.027027	0.072072	0.144144	0.009009	0.036036	0	0.027027	0.09009	0.099099	0	0.063063	0.063063	0.036036	0.027027	0.099099	0.018018	0.036036	0.027027	0.018018
MOTIF xxxxxxx_S_xxxSPxx .......S...SP..
letter-probability matrix: alength= 20 w= 15 nsites= 821 E= 1.0e+000
0.071864	0.010962	0.040195	0.073082	0.020706	0.076736	0.028015	0.031669	0.053593	0.054811	0.013398	0.031669	0.121803	0.049939	0.059683	0.144945	0.048721	0.056029	0	0.01218
0.0743	0.007308	0.038977	0.06821	0.029233	0.076736	0.026797	0.032887	0.062119	0.084044	0.00609	0.017052	0.09257	0.052375	0.045067	0.161998	0.069428	0.036541	0.004872	0.013398
0.0743	0.008526	0.047503	0.066991	0.015834	0.075518	0.021924	0.029233	0.059683	0.066991	0.013398	0.029233	0.099878	0.047503	0.070646	0.148599	0.060901	0.049939	0.00609	0.007308
0.077954	0.008526	0.056029	0.077954	0.015834	0.06821	0.024361	0.019488	0.069428	0.058465	0.021924	0.032887	0.115713	0.059683	0	0.175396	0.047503	0.056029	0.003654	0.010962
0.079172	0.010962	0.047503	0.057247	0.019488	0.08039	0.021924	0.023143	0.057247	0.070646	0.015834	0.029233	0.113276	0.045067	0.037759	0.16078	0.065773	0.041413	0.008526	0.014616
0.084044	0.008526	0.065773	0.064555	0.017052	0.079172	0.021924	0.026797	0.037759	0.058465	0.008526	0.052375	0.109622	0.053593	0.042631	0.115713	0.064555	0.064555	0.004872	0.019488
0.069428	0.01218	0.063337	0.040195	0.024361	0.108404	0.040195	0.024361	0.043849	0.085262	0.00609	0.046285	0.090134	0.042631	0.054811	0.151035	0.057247	0.026797	0.001218	0.01218
0	0	0	0	0	0	0	0	0	0	0	0	0	0	0	1	0	0	0	0
0.091352	0.010962	0.041413	0.052375	0.019488	0.123021	0.021924	0.020706	0.024361	0.088916	0.019488	0.032887	0	0.073082	0.097442	0.142509	0.054811	0.06821	0.001218	0.015834
0.09866	0.020706	0.051157	0.075518	0.024361	0.085262	0.031669	0.031669	0.058465	0.0743	0.017052	0.041413	0	0.045067	0.06821	0.141291	0.081608	0.040195	0	0.013398
0.058465	0.007308	0.035323	0.037759	0.025579	0.088916	0.038977	0.024361	0.038977	0.064555	0.013398	0.042631	0.090134	0.056029	0.059683	0.209501	0.053593	0.037759	0.003654	0.013398
0	0	0	0	0	0	0	0	0	0	0	0	0	0	0	1	0	0	0	0
0	0	0	0	0	0	0	0	0	0	0	0	1	0	0	0	0	0	0	0
0.075518	0.014616	0.028015	0.060901	0.00609	0.079172	0.015834	0.032887	0.051157	0.075518	0.014616	0.029233	0.099878	0.038977	0.053593	0.155907	0.085262	0.073082	0.003654	0.00609
0.070646	0.01218	0.041413	0.06821	0.009744	0.0743	0.031669	0.020706	0.070646	0.081608	0.008526	0.020706	0.11084	0.036541	0.093788	0.135201	0.036541	0.047503	0.007308	0.021924
MOTIF xxxxxxx_S_xSExExx .......S.SE.E..
letter-probability matrix: alength= 20 w= 15 nsites= 113 E= 1.0e+000
0.115044	0.017699	0.106195	0.115044	0.017699	0.044248	0.017699	0	0.088496	0.044248	0.017699	0.035398	0.035398	0.053097	0.088496	0.088496	0.079646	0.017699	0.00885	0.00885
0.097345	0	0.053097	0.150442	0.044248	0.044248	0.035398	0.026549	0.070796	0.079646	0.017699	0.017699	0.079646	0.044248	0.053097	0.088496	0.079646	0.00885	0.00885	0
0.070796	0.00885	0.097345	0.141593	0	0.070796	0.00885	0.00885	0.070796	0.079646	0.00885	0.026549	0.070796	0.053097	0.044248	0.097345	0.053097	0.061947	0.00885	0.017699
0.079646	0	0.097345	0.168142	0.017699	0.053097	0.026549	0.017699	0.088496	0.044248	0	0.026549	0.053097	0.070796	0.070796	0.106195	0.026549	0.035398	0	0.017699
0.106195	0.035398	0.123894	0.141593	0.017699	0.088496	0.035398	0.00885	0.026549	0.106195	0.017699	0.035398	0.026549	0.026549	0	0.123894	0.026549	0.026549	0	0.026549
0.053097	0	0.106195	0.159292	0.017699	0.070796	0.017699	0.035398	0.026549	0.044248	0	0.061947	0.017699	0.061947	0	0.176991	0.061947	0.044248	0.00885	0.035398
0.053097	0	0.053097	0.176991	0	0.097345	0.035398	0.026549	0.035398	0.061947	0	0.035398	0.044248	0.053097	0	0.159292	0.061947	0.079646	0.00885	0.017699
0	0	0	0	0	0	0	0	0	0	0	0	0	0	0	1	0	0	0	0
0.115044	0	0	0.20354	0.017699	0.132743	0.035398	0.026549	0	0.053097	0.00885	0.044248	0	0.053097	0.026549	0.176991	0.035398	0.053097	0	0.017699
0	0	0	0	0	0	0	0	0	0	0	0	0	0	0	1	0	0	0	0
0	0	0	1	0	0	0	0	0	0	0	0	0	0	0	0	0	0	0	0
0.053097	0.00885	0.168142	0.230088	0.00885	0.070796	0	0.026549	0.053097	0.053097	0.017699	0.017699	0.026549	0.017699	0.00885	0.141593	0.061947	0.035398	0	0
0	0	0	1	0	0	0	0	0	0	0	0	0	0	0	0	0	0	0	0
0.061947	0.00885	0.106195	0.247788	0.026549	0.070796	0.00885	0	0.044248	0.088496	0.017699	0.053097	0.026549	0.035398	0.053097	0.026549	0.053097	0.044248	0	0.026549
0.044248	0	0.097345	0.230088	0.026549	0.053097	0	0.053097	0.026549	0.070796	0.017699	0.017699	0.044248	0.026549	0.044248	0.115044	0.044248	0.053097	0.00885	0.026549
MOTIF xxxxRxx_S_xPxxxxx ....R..S.P.....
letter-probability matrix: alength= 20 w= 15 nsites= 332 E= 1.0e+000
0.057229	0.01506	0.039157	0.054217	0.021084	0.108434	0.01506	0.024096	0.057229	0.048193	0.03012	0.03012	0.099398	0.048193	0.105422	0.13253	0.039157	0.051205	0.006024	0.018072
0.063253	0.01506	0.03012	0.036145	0.03012	0.075301	0.027108	0.027108	0.078313	0.087349	0.01506	0.024096	0.093373	0.057229	0.111446	0.108434	0.051205	0.057229	0	0.012048
0.060241	0.01506	0.033133	0.042169	0.024096	0.033133	0.039157	0.045181	0.057229	0.141566	0.036145	0.021084	0.096386	0.03012	0.105422	0.084337	0.03012	0.072289	0.006024	0.027108
0.057229	0.009036	0.024096	0.042169	0.033133	0.075301	0.027108	0.03012	0.093373	0.045181	0.009036	0.039157	0.13253	0.063253	0.093373	0.120482	0.042169	0.051205	0	0.012048
0	0	0	0	0	0	0	0	0	0	0	0	0	0	1	0	0	0	0	0
0.11747	0.027108	0.039157	0.057229	0.01506	0.066265	0.039157	0.039157	0.111446	0.105422	0.018072	0.027108	0.090361	0.063253	0	0	0.120482	0.057229	0	0.006024
0.069277	0.018072	0.057229	0.036145	0.024096	0.090361	0.039157	0.03012	0.042169	0.099398	0.009036	0.048193	0.090361	0.069277	0.066265	0.11747	0.024096	0.048193	0.003012	0.018072
0	0	0	0	0	0	0	0	0	0	0	0	0	0	0	1	0	0	0	0
0.126506	0.009036	0.075301	0.060241	0.027108	0.099398	0.027108	0.027108	0.027108	0.138554	0.033133	0.03012	0	0.054217	0.042169	0	0.084337	0.099398	0.003012	0.036145
0	0	0	0	0	0	0	0	0	0	0	0	1	0	0	0	0	0	0	0
0.090361	0.01506	0.099398	0.090361	0.021084	0.087349	0.021084	0.036145	0.024096	0.105422	0.012048	0.033133	0.096386	0.048193	0.048193	0	0.048193	0.10241	0.006024	0.01506
0.051205	0.01506	0.057229	0.054217	0.027108	0.072289	0.027108	0.042169	0.03012	0.135542	0.01506	0.036145	0.081325	0.045181	0.060241	0.093373	0.075301	0.069277	0	0.012048
0.084337	0.009036	0.051205	0.111446	0.045181	0.051205	0.018072	0.033133	0.024096	0.099398	0.012048	0.018072	0.120482	0.039157	0.051205	0.114458	0.057229	0.048193	0	0.012048
0.063253	0.018072	0.048193	0.063253	0.03012	0.075301	0.03012	0.027108	0.048193	0.093373	0.01506	0.039157	0.10241	0.027108	0.063253	0.129518	0.048193	0.060241	0.003012	0.01506
0.093373	0	0.048193	0.078313	0.012048	0.054217	0.03012	0.027108	0.054217	0.087349	0.024096	0.021084	0.11747	0.039157	0.060241	0.111446	0.075301	0.051205	0	0.01506
MOTIF xxxxxxD_S_xExxxxx ......DS.E.....
letter-probability matrix: alength= 20 w= 15 nsites= 317 E= 1.0e+000
0.053628	0.012618	0.063091	0.113565	0.028391	0.066246	0.0347	0.037855	0.07571	0.078864	0.015773	0.025237	0.059937	0.037855	0.050473	0.116719	0.056782	0.047319	0.006309	0.018927
0.078864	0.009464	0.053628	0.116719	0.028391	0.066246	0.022082	0.041009	0.07571	0.066246	0.015773	0.028391	0.053628	0.069401	0.037855	0.107256	0.0347	0.066246	0.003155	0.025237
0.059937	0	0.063091	0.135647	0.0347	0.07571	0.015773	0.0347	0.066246	0.078864	0.018927	0.025237	0.069401	0.044164	0.056782	0.097792	0.047319	0.053628	0	0.022082
0.063091	0.003155	0.085174	0.129338	0.012618	0.072555	0.018927	0.022082	0.088328	0.063091	0.012618	0.031546	0.07571	0.053628	0.056782	0.097792	0.044164	0.0347	0.015773	0.018927
0.044164	0.018927	0.091483	0.126183	0.025237	0.069401	0.031546	0.025237	0.066246	0.088328	0.006309	0.0347	0.041009	0.056782	0.056782	0.100946	0.059937	0.037855	0.006309	0.012618
0.091483	0.009464	0.104101	0.135647	0.012618	0.050473	0.025237	0.028391	0.050473	0.07571	0.015773	0.0347	0.059937	0.059937	0.044164	0.113565	0.041009	0.022082	0.006309	0.018927
0	0	1	0	0	0	0	0	0	0	0	0	0	0	0	0	0	0	0	0
0	0	0	0	0	0	0	0	0	0	0	0	0	0	0	1	0	0	0	0
0.059937	0.012618	0.116719	0.119874	0.041009	0.097792	0.012618	0.022082	0.022082	0.097792	0.031546	0.015773	0	0.059937	0.025237	0.113565	0.063091	0.050473	0.006309	0.031546
0	0	0	1	0	0	0	0	0	0	0	0	0	0	0	0	0	0	0	0
0.113565	0.009464	0	0.141956	0.015773	0.072555	0.0347	0.037855	0.085174	0.059937	0.025237	0.063091	0.041009	0.041009	0.050473	0.100946	0.050473	0.037855	0.003155	0.015773
0.056782	0.003155	0.097792	0.123028	0.025237	0.053628	0.022082	0.025237	0.078864	0.078864	0.012618	0.041009	0.050473	0.041009	0.044164	0.116719	0.050473	0.066246	0	0.012618
0.044164	0.022082	0.097792	0.15142	0.018927	0.050473	0.037855	0.022082	0.072555	0.097792	0.012618	0.022082	0.056782	0.050473	0.047319	0.097792	0.047319	0.041009	0.006309	0.003155
0.07571	0.012618	0.07571	0.138801	0.009464	0.078864	0	0.041009	0.07571	0.085174	0.006309	0.018927	0.07571	0.031546	0.053628	0.104101	0.053628	0.050473	0.006309	0.006309
0.078864	0.009464	0.082019	0.160883	0.025237	0.053628	0.018927	0.028391	0.072555	0.078864	0.009464	0.018927	0.056782	0.0347	0.047319	0.082019	0.069401	0.053628	0.003155	0.015773
MOTIF xxxxSPx_S_xxxxxxx ....SP.S.......
letter-probability matrix: alength= 20 w= 15 nsites= 712 E= 1.0e+000
0.070225	0.014045	0.04073	0.061798	0.005618	0.082865	0.015449	0.030899	0.063202	0.074438	0.014045	0.033708	0.108146	0.029494	0.060393	0.169944	0.05618	0.049157	0.007022	0.01264
0.103933	0.011236	0.030899	0.067416	0.015449	0.080056	0.022472	0.04073	0.053371	0.080056	0.018258	0.026685	0.141854	0.053371	0	0.117978	0.05618	0.063202	0.005618	0.011236
0.087079	0.011236	0.043539	0.057584	0.022472	0.06882	0.023876	0.026685	0.039326	0.071629	0.01264	0.018258	0.172753	0.032303	0.058989	0.132022	0.057584	0.049157	0.001404	0.01264
0.08427	0.009831	0.046348	0.036517	0.019663	0.073034	0.033708	0.02809	0.063202	0.089888	0.01264	0.033708	0.115169	0.039326	0.044944	0.13764	0.063202	0.053371	0	0.015449
0	0	0	0	0	0	0	0	0	0	0	0	0	0	0	1	0	0	0	0
0	0	0	0	0	0	0	0	0	0	0	0	1	0	0	0	0	0	0	0
0.106742	0.011236	0.053371	0.05618	0.014045	0.119382	0.022472	0.037921	0.021067	0.063202	0.008427	0.039326	0.077247	0.044944	0.030899	0.147472	0.06882	0.066011	0.004213	0.007022
0	0	0	0	0	0	0	0	0	0	0	0	0	0	0	1	0	0	0	0
0.08427	0.018258	0.050562	0.057584	0.021067	0.070225	0.023876	0.02809	0.047753	0.095506	0.008427	0.016854	0	0.054775	0.053371	0.196629	0.082865	0.071629	0.011236	0.007022
0.081461	0.011236	0.050562	0.047753	0.025281	0.078652	0.021067	0.036517	0.057584	0.071629	0.009831	0.035112	0.080056	0.047753	0.08427	0.120787	0.077247	0.044944	0.005618	0.01264
0.085674	0.009831	0.039326	0.060393	0.016854	0.060393	0.022472	0.022472	0.06882	0.073034	0.007022	0.022472	0.095506	0.029494	0.080056	0.140449	0.085674	0.058989	0.002809	0.018258
0.067416	0.008427	0.060393	0.06882	0.016854	0.077247	0.019663	0.02809	0.061798	0.070225	0.014045	0.030899	0.099719	0.044944	0.064607	0.123596	0.077247	0.046348	0.007022	0.01264
0.074438	0.014045	0.037921	0.071629	0.015449	0.074438	0.021067	0.035112	0.058989	0.066011	0.01264	0.036517	0.099719	0.037921	0.064607	0.143258	0.058989	0.050562	0.008427	0.018258
0.077247	0.016854	0.053371	0.049157	0.018258	0.064607	0.021067	0.021067	0.06882	0.087079	0.019663	0.022472	0.106742	0.039326	0.061798	0.162921	0.053371	0.037921	0.007022	0.011236
0.087079	0.005618	0.044944	0.075843	0.023876	0.071629	0.025281	0.046348	0.044944	0.078652	0.01264	0.032303	0.103933	0.039326	0.039326	0.157303	0.054775	0.039326	0.007022	0.009831
MOTIF xxxxxxx_S_DSDxxxx .......SDSD....
letter-probability matrix: alength= 20 w= 15 nsites= 96 E= 1.0e+000
0.010417	0.010417	0.104167	0.072917	0.020833	0.052083	0.020833	0	0.135417	0.052083	0.020833	0.083333	0.041667	0.03125	0.083333	0.125	0.041667	0.052083	0.010417	0.03125
0.041667	0	0.104167	0.072917	0	0.052083	0.03125	0.03125	0.083333	0.041667	0.020833	0.041667	0.041667	0.052083	0.072917	0.15625	0.0625	0.072917	0	0.020833
0.0625	0.010417	0.0625	0.0625	0.041667	0.072917	0	0.03125	0.083333	0.0625	0.010417	0.03125	0.072917	0.052083	0.041667	0.125	0.03125	0.09375	0.010417	0.041667
0.0625	0.010417	0.09375	0.114583	0.052083	0.0625	0.03125	0.020833	0.0625	0.041667	0	0.010417	0.03125	0.083333	0.0625	0.1875	0.020833	0.052083	0	0
0.083333	0	0.083333	0.135417	0.010417	0.104167	0.010417	0.052083	0.052083	0.083333	0	0.03125	0.052083	0.03125	0	0.145833	0.052083	0.052083	0.010417	0.010417
0.020833	0.010417	0.135417	0.052083	0.010417	0.072917	0.010417	0.020833	0.052083	0.0625	0.010417	0.03125	0.020833	0.083333	0	0.239583	0.041667	0.052083	0	0.072917
0.020833	0.010417	0.25	0.083333	0.010417	0.072917	0.052083	0.03125	0.041667	0.104167	0.010417	0.0625	0.03125	0.020833	0	0.114583	0.0625	0.010417	0	0.010417
0	0	0	0	0	0	0	0	0	0	0	0	0	0	0	1	0	0	0	0
0	0	1	0	0	0	0	0	0	0	0	0	0	0	0	0	0	0	0	0
0	0	0	0	0	0	0	0	0	0	0	0	0	0	0	1	0	0	0	0
0	0	1	0	0	0	0	0	0	0	0	0	0	0	0	0	0	0	0	0
0.041667	0	0.135417	0.114583	0.010417	0.0625	0.010417	0.010417	0.0625	0.09375	0.020833	0.041667	0.010417	0.03125	0.010417	0.229167	0.072917	0.03125	0	0.010417
0.020833	0	0.15625	0.291667	0	0.041667	0	0.020833	0.052083	0.03125	0.020833	0.052083	0.072917	0.041667	0.041667	0.083333	0.03125	0.03125	0	0.010417
0.083333	0.010417	0.083333	0.114583	0.041667	0.104167	0	0.03125	0.010417	0.072917	0.0625	0.03125	0.052083	0.010417	0.020833	0.177083	0.010417	0.072917	0.010417	0
0.03125	0	0.104167	0.125	0.010417	0.0625	0.010417	0.010417	0.09375	0.083333	0	0	0.083333	0.020833	0.0625	0.15625	0.03125	0.0625	0.010417	0.041667
MOTIF xxxxxxx_S_SDExxxx .......SSDE....
letter-probability matrix: alength= 20 w= 15 nsites= 76 E= 1.0e+000
0.052632	0	0.105263	0.105263	0.052632	0.065789	0.013158	0.026316	0.092105	0.092105	0.013158	0.013158	0.078947	0.013158	0.039474	0.131579	0.039474	0.052632	0	0.013158
0.092105	0.013158	0.105263	0.131579	0	0.026316	0.013158	0.092105	0.144737	0.092105	0.013158	0.013158	0.052632	0.039474	0.052632	0.013158	0.039474	0.052632	0	0.013158
0.078947	0	0.052632	0.131579	0.013158	0.039474	0.026316	0.013158	0.118421	0.013158	0	0	0.052632	0.026316	0.078947	0.197368	0.065789	0.065789	0	0.026316
0.105263	0	0.078947	0.092105	0	0.026316	0.026316	0.026316	0.171053	0.065789	0	0.065789	0.052632	0.065789	0.026316	0.105263	0.026316	0.013158	0.013158	0.039474
0.078947	0	0.078947	0.157895	0.013158	0.052632	0.013158	0.052632	0.065789	0.092105	0	0.052632	0.065789	0.052632	0	0.118421	0.026316	0.065789	0	0.013158
0.052632	0.026316	0.078947	0.184211	0.013158	0.092105	0	0.065789	0.065789	0.052632	0.013158	0.052632	0.026316	0.026316	0	0.157895	0.026316	0.052632	0.013158	0
0.026316	0	0.157895	0.105263	0.131579	0.052632	0.026316	0.039474	0	0.092105	0.013158	0.013158	0.013158	0.026316	0.039474	0.105263	0.065789	0.039474	0.013158	0.039474
0	0	0	0	0	0	0	0	0	0	0	0	0	0	0	1	0	0	0	0
0	0	0	0	0	0	0	0	0	0	0	0	0	0	0	1	0	0	0	0
0	0	1	0	0	0	0	0	0	0	0	0	0	0	0	0	0	0	0	0
0	0	0	1	0	0	0	0	0	0	0	0	0	0	0	0	0	0	0	0
0.026316	0.013158	0.197368	0.394737	0	0.052632	0.026316	0.026316	0.013158	0.039474	0.013158	0.039474	0.013158	0	0	0.105263	0.013158	0.026316	0	0
0.039474	0.026316	0.157895	0.171053	0.026316	0.039474	0	0.026316	0.026316	0.026316	0.013158	0.052632	0.039474	0.065789	0.092105	0.118421	0.039474	0.013158	0.013158	0.013158
0.065789	0	0.157895	0.144737	0.013158	0.052632	0	0.039474	0.092105	0.092105	0.039474	0.026316	0.065789	0.039474	0	0.105263	0.026316	0.039474	0	0
0.039474	0	0.052632	0.157895	0	0.118421	0.013158	0.013158	0.078947	0.026316	0.026316	0.039474	0.118421	0.039474	0.065789	0.092105	0.039474	0.052632	0.026316	0
MOTIF xxxSPxx_S_xxxxxxx ...SP..S.......
letter-probability matrix: alength= 20 w= 15 nsites= 750 E= 1.0e+000
0.088	0.002667	0.046667	0.056	0.012	0.065333	0.025333	0.021333	0.065333	0.062667	0.012	0.025333	0.125333	0.042667	0.094667	0.137333	0.049333	0.053333	0.002667	0.012
0.094667	0.012	0.041333	0.048	0.026667	0.064	0.016	0.028	0.054667	0.077333	0.012	0.034667	0.142667	0.037333	0.049333	0.14	0.065333	0.041333	0.005333	0.009333
0.082667	0.012	0.038667	0.053333	0.028	0.086667	0.034667	0.024	0.061333	0.078667	0.014667	0.026667	0.122667	0.038667	0.038667	0.14	0.056	0.046667	0.005333	0.010667
0	0	0	0	0	0	0	0	0	0	0	0	0	0	0	1	0	0	0	0
0	0	0	0	0	0	0	0	0	0	0	0	1	0	0	0	0	0	0	0
0.113333	0.017333	0.04	0.069333	0.017333	0.088	0.014667	0.018667	0.037333	0.068	0.008	0.025333	0.090667	0.052	0.050667	0.128	0.077333	0.068	0.002667	0.013333
0.077333	0.012	0.042667	0.042667	0.014667	0.097333	0.042667	0.024	0.037333	0.098667	0.017333	0.041333	0.108	0.029333	0.044	0.153333	0.056	0.037333	0.005333	0.018667
0	0	0	0	0	0	0	0	0	0	0	0	0	0	0	1	0	0	0	0
0.078667	0.012	0.032	0.065333	0.030667	0.076	0.021333	0.033333	0.053333	0.114667	0.018667	0.042667	0	0.044	0.064	0.146667	0.081333	0.053333	0.005333	0.026667
0.078667	0.010667	0.045333	0.065333	0.021333	0.074667	0.030667	0.021333	0.052	0.061333	0.009333	0.024	0.082667	0.048	0.077333	0.145333	0.086667	0.049333	0.001333	0.014667
0.068	0.008	0.04	0.077333	0.024	0.085333	0.026667	0.026667	0.069333	0.064	0.010667	0.025333	0.090667	0.053333	0.052	0.172	0.058667	0.032	0.004	0.012
0.056	0.008	0.053333	0.088	0.025333	0.061333	0.016	0.033333	0.052	0.102667	0.005333	0.029333	0.072	0.046667	0.061333	0.158667	0.070667	0.036	0.005333	0.018667
0.084	0.006667	0.06	0.057333	0.022667	0.076	0.017333	0.022667	0.054667	0.072	0.018667	0.025333	0.076	0.050667	0.077333	0.141333	0.066667	0.046667	0.008	0.016
0.070667	0.008	0.056	0.076	0.018667	0.065333	0.021333	0.029333	0.052	0.06	0.009333	0.036	0.114667	0.038667	0.054667	0.142667	0.066667	0.050667	0.004	0.025333
0.081333	0.010667	0.054667	0.062667	0.016	0.052	0.024	0.025333	0.06	0.069333	0.012	0.029333	0.085333	0.048	0.084	0.144	0.062667	0.044	0.009333	0.025333
MOTIF RxxxxSx_S_xxxxxxx R....S.S.......
letter-probability matrix: alength= 20 w= 15 nsites= 399 E= 1.0e+000
0	0	0	0	0	0	0	0	0	0	0	0	0	0	1	0	0	0	0	0
0.065163	0.010025	0.050125	0.062657	0.035088	0.072682	0.022556	0.030075	0.065163	0.105263	0.027569	0.022556	0.050125	0.047619	0.087719	0.12782	0.06015	0.037594	0.005013	0.015038
0.062657	0.010025	0.037594	0.067669	0.035088	0.077694	0.035088	0.037594	0.055138	0.110276	0.012531	0.025063	0.072682	0.052632	0	0.16792	0.0401	0.065163	0.010025	0.025063
0.042607	0.007519	0.047619	0.050125	0.037594	0.090226	0.025063	0.032581	0.037594	0.055138	0.007519	0.025063	0.057644	0.042607	0.080201	0.223058	0.075188	0.042607	0.007519	0.012531
0.070175	0.02005	0.057644	0.047619	0.025063	0.080201	0.050125	0.0401	0.052632	0.112782	0.005013	0.037594	0.047619	0.030075	0	0.180451	0.057644	0.057644	0.005013	0.022556
0	0	0	0	0	0	0	0	0	0	0	0	0	0	0	1	0	0	0	0
0.047619	0.02005	0.077694	0.072682	0.037594	0.090226	0.037594	0.032581	0.025063	0.082707	0.022556	0.035088	0	0.050125	0.037594	0.210526	0.052632	0.052632	0.005013	0.010025
0	0	0	0	0	0	0	0	0	0	0	0	0	0	0	1	0	0	0	0
0.067669	0.005013	0.097744	0.077694	0.037594	0.080201	0.017544	0.017544	0.022556	0.102757	0.015038	0.032581	0	0.050125	0.045113	0.203008	0.047619	0.052632	0.012531	0.015038
0.045113	0.010025	0.090226	0.080201	0.02005	0.080201	0.007519	0.035088	0.035088	0.065163	0.017544	0.017544	0.100251	0.042607	0.042607	0.175439	0.072682	0.0401	0.002506	0.02005
0.052632	0.022556	0.06015	0.102757	0.017544	0.092732	0.022556	0.035088	0.057644	0.067669	0.005013	0.035088	0.062657	0.025063	0.072682	0.182957	0.032581	0.042607	0.002506	0.007519
0.047619	0.010025	0.077694	0.072682	0.012531	0.072682	0.032581	0.030075	0.042607	0.110276	0.017544	0.037594	0.0401	0.035088	0.055138	0.175439	0.047619	0.065163	0.002506	0.015038
0.065163	0.010025	0.072682	0.067669	0.032581	0.06015	0.022556	0.030075	0.050125	0.077694	0.017544	0.035088	0.067669	0.030075	0.070175	0.165414	0.045113	0.057644	0.007519	0.015038
0.072682	0.005013	0.067669	0.085213	0.022556	0.085213	0.017544	0.022556	0.062657	0.072682	0.005013	0.032581	0.075188	0.037594	0.057644	0.180451	0.042607	0.032581	0.005013	0.017544
0.047619	0.007519	0.057644	0.067669	0.027569	0.06015	0.022556	0.025063	0.075188	0.087719	0.007519	0.017544	0.100251	0.0401	0.067669	0.14787	0.062657	0.055138	0.007519	0.015038
MOTIF xxxxxxx_S_xxxxSPx .......S....SP.
letter-probability matrix: alength= 20 w= 15 nsites= 707 E= 1.0e+000
0.076379	0.009901	0.041018	0.07355	0.021216	0.096181	0.018388	0.028289	0.035361	0.080622	0.011315	0.029703	0.093352	0.045262	0.067893	0.15983	0.046676	0.041018	0.004243	0.019802
0.072136	0.008487	0.050919	0.080622	0.022631	0.066478	0.02546	0.016973	0.057992	0.067893	0.018388	0.022631	0.104668	0.042433	0.050919	0.171146	0.06082	0.043847	0.004243	0.011315
0.093352	0.005658	0.049505	0.062235	0.026874	0.079208	0.024045	0.029703	0.070721	0.072136	0.014144	0.026874	0.097595	0.048091	0.050919	0.141443	0.055163	0.041018	0.004243	0.007072
0.063649	0.018388	0.046676	0.079208	0.009901	0.07355	0.026874	0.026874	0.062235	0.069307	0.019802	0.036775	0.097595	0.048091	0.070721	0.121641	0.06082	0.045262	0.008487	0.014144
0.089109	0.002829	0.036775	0.083451	0.016973	0.083451	0.028289	0.016973	0.059406	0.079208	0.01273	0.024045	0.080622	0.050919	0.062235	0.162659	0.042433	0.043847	0.005658	0.018388
0.083451	0.01273	0.052334	0.07355	0.029703	0.082037	0.028289	0.024045	0.050919	0.089109	0.018388	0.043847	0.080622	0.048091	0.053748	0.113154	0.059406	0.050919	0.001414	0.004243
0.093352	0.014144	0.050919	0.053748	0.016973	0.09901	0.029703	0.024045	0.052334	0.070721	0.008487	0.03819	0.076379	0.048091	0.057992	0.131542	0.067893	0.053748	0.001414	0.011315
0	0	0	0	0	0	0	0	0	0	0	0	0	0	0	1	0	0	0	0
0.090523	0.011315	0.039604	0.084866	0.022631	0.082037	0.01273	0.022631	0.035361	0.100424	0.01273	0.026874	0	0.056577	0.052334	0.188119	0.094767	0.053748	0.007072	0.005658
0.080622	0.007072	0.042433	0.056577	0.018388	0.108911	0.022631	0.033946	0.035361	0.084866	0.01273	0.032532	0.11174	0.046676	0.055163	0.121641	0.06082	0.049505	0.002829	0.015559
0.076379	0.009901	0.049505	0.06082	0.021216	0.077793	0.035361	0.018388	0.042433	0.08628	0.011315	0.026874	0.115983	0.049505	0.057992	0.144272	0.059406	0.039604	0.008487	0.008487
0.079208	0.009901	0.049505	0.045262	0.021216	0.117397	0.031117	0.022631	0.045262	0.07355	0.01273	0.041018	0.069307	0.043847	0.045262	0.181047	0.056577	0.036775	0.005658	0.01273
0	0	0	0	0	0	0	0	0	0	0	0	0	0	0	1	0	0	0	0
0	0	0	0	0	0	0	0	0	0	0	0	1	0	0	0	0	0	0	0
0.087694	0.014144	0.045262	0.090523	0.018388	0.079208	0.019802	0.011315	0.048091	0.063649	0.007072	0.015559	0.106082	0.042433	0.048091	0.145686	0.062235	0.079208	0.004243	0.011315
MOTIF xxxxRxx_S_xExxxxx ....R..S.E.....
letter-probability matrix: alength= 20 w= 15 nsites= 267 E= 1.0e+000
0.05618	0.011236	0.022472	0.05618	0.011236	0.071161	0.007491	0.022472	0.097378	0.074906	0.007491	0.033708	0.082397	0.052434	0.067416	0.134831	0.086142	0.067416	0.007491	0.029963
0.071161	0.003745	0.052434	0.044944	0.014981	0.067416	0.007491	0.033708	0.104869	0.108614	0.011236	0.022472	0.108614	0.052434	0.104869	0.089888	0.033708	0.048689	0.007491	0.011236
0.067416	0.003745	0.022472	0.059925	0.018727	0.052434	0.074906	0.052434	0.101124	0	0.033708	0.022472	0.082397	0.044944	0.146067	0.074906	0.05618	0.059925	0.003745	0.022472
0.067416	0.011236	0.029963	0.104869	0.011236	0.041199	0.018727	0.022472	0.074906	0.082397	0.011236	0.048689	0.067416	0.071161	0.104869	0.134831	0.041199	0.033708	0.003745	0.018727
0	0	0	0	0	0	0	0	0	0	0	0	0	0	1	0	0	0	0	0
0.078652	0.014981	0.044944	0.033708	0.011236	0.074906	0.041199	0.05618	0.127341	0.086142	0.011236	0.048689	0.11236	0.074906	0	0	0.093633	0.071161	0.003745	0.014981
0.078652	0.003745	0	0.074906	0.041199	0.05618	0.078652	0.033708	0.044944	0.116105	0.007491	0.044944	0.074906	0.052434	0.067416	0.138577	0.022472	0.029963	0.003745	0.029963
0	0	0	0	0	0	0	0	0	0	0	0	0	0	0	1	0	0	0	0
0.097378	0.014981	0.014981	0.089888	0.06367	0.097378	0.011236	0.026217	0.029963	0.11236	0.014981	0.011236	0	0.074906	0.059925	0.108614	0.052434	0.086142	0.018727	0.014981
0	0	0	1	0	0	0	0	0	0	0	0	0	0	0	0	0	0	0	0
0.06367	0.011236	0	0.149813	0.018727	0.093633	0.018727	0.044944	0.052434	0.082397	0.026217	0.048689	0.074906	0.067416	0.097378	0	0.078652	0.048689	0	0.022472
0.082397	0.022472	0.06367	0.086142	0.014981	0.089888	0.026217	0.029963	0.033708	0.108614	0.007491	0.018727	0.127341	0.026217	0.044944	0.074906	0.052434	0.048689	0.022472	0.018727
0.059925	0.011236	0.078652	0.108614	0.044944	0.071161	0.022472	0.048689	0.06367	0.078652	0.011236	0.041199	0.06367	0.026217	0.05618	0.067416	0.044944	0.037453	0.014981	0.048689
0.104869	0.014981	0.078652	0.097378	0.014981	0.071161	0.014981	0.026217	0.059925	0.086142	0.003745	0.044944	0.052434	0.059925	0.078652	0.097378	0.041199	0.048689	0	0.003745
0.101124	0.052434	0.059925	0.06367	0.007491	0.108614	0.041199	0.018727	0.044944	0.06367	0.014981	0.026217	0.06367	0.059925	0.06367	0.089888	0.033708	0.059925	0.007491	0.018727
MOTIF xxxxxxx_S_xGEExxx .......S.GEE...
letter-probability matrix: alength= 20 w= 15 nsites= 65 E= 1.0e+000
0.061538	0	0.046154	0.092308	0.015385	0.030769	0.030769	0.030769	0.107692	0.107692	0	0.030769	0.092308	0.030769	0.030769	0.123077	0.092308	0.061538	0	0.015385
0.092308	0	0.061538	0.138462	0.015385	0.092308	0	0.015385	0.076923	0.092308	0.046154	0.015385	0.061538	0	0.061538	0.169231	0.046154	0.015385	0	0
0.107692	0	0.092308	0.123077	0	0.015385	0.046154	0.015385	0.061538	0.076923	0	0.061538	0.030769	0.046154	0.046154	0.138462	0.030769	0.076923	0.030769	0
0.107692	0	0.092308	0.246154	0.030769	0.046154	0.030769	0.015385	0.046154	0.030769	0	0.015385	0.015385	0.076923	0.046154	0.123077	0.061538	0.015385	0	0
0.061538	0	0.107692	0.138462	0.046154	0.030769	0.015385	0.015385	0.030769	0.092308	0.015385	0	0.092308	0.015385	0.076923	0.092308	0.061538	0.076923	0.015385	0.015385
0.030769	0.015385	0.092308	0.092308	0.030769	0.046154	0.015385	0.030769	0.076923	0.153846	0	0.061538	0.061538	0.061538	0.030769	0.123077	0.046154	0.030769	0	0
0.046154	0	0.046154	0.138462	0.015385	0.107692	0.015385	0.076923	0.030769	0.076923	0	0.030769	0.092308	0.015385	0.076923	0.169231	0.015385	0.046154	0	0
0	0	0	0	0	0	0	0	0	0	0	0	0	0	0	1	0	0	0	0
0.107692	0	0	0.215385	0.030769	0.123077	0.015385	0.046154	0.030769	0.076923	0	0.046154	0	0.123077	0.030769	0.076923	0.030769	0.030769	0	0.015385
0	0	0	0	0	1	0	0	0	0	0	0	0	0	0	0	0	0	0	0
0	0	0	1	0	0	0	0	0	0	0	0	0	0	0	0	0	0	0	0
0	0	0	1	0	0	0	0	0	0	0	0	0	0	0	0	0	0	0	0
0.076923	0	0.123077	0.184615	0.030769	0.015385	0	0.061538	0.107692	0.030769	0	0.030769	0.076923	0.015385	0.046154	0.092308	0.030769	0.061538	0	0.015385
0.092308	0	0.107692	0.138462	0.046154	0.046154	0	0.015385	0.061538	0.046154	0	0.030769	0.061538	0.046154	0.046154	0.076923	0.107692	0.061538	0.015385	0
0.123077	0.030769	0.030769	0.307692	0.015385	0.076923	0.015385	0.030769	0.046154	0.061538	0.030769	0.015385	0.030769	0.030769	0.030769	0.076923	0	0.046154	0	0
MOTIF xxxxKxx_S_xDSxxxx ....K..S.DS....
letter-probability matrix: alength= 20 w= 15 nsites= 56 E= 1.0e+000
0.089286	0	0.053571	0.107143	0	0.107143	0.053571	0	0.142857	0.089286	0.035714	0.035714	0.107143	0.035714	0.089286	0.035714	0.017857	0	0	0
0.089286	0	0.053571	0.125	0.017857	0.053571	0	0.053571	0.107143	0.125	0.017857	0	0.053571	0.017857	0.071429	0.107143	0.053571	0.035714	0	0.017857
0	0	0.035714	0.107143	0.035714	0.017857	0.035714	0.071429	0.125	0.142857	0.017857	0	0.107143	0.053571	0.053571	0.053571	0.017857	0.107143	0.017857	0
0.017857	0	0.053571	0.017857	0.017857	0.107143	0.017857	0.053571	0.160714	0.071429	0.035714	0	0.035714	0.035714	0.160714	0.053571	0.035714	0.071429	0.017857	0.035714
0	0	0	0	0	0	0	0	1	0	0	0	0	0	0	0	0	0	0	0
0.071429	0	0.071429	0.089286	0.017857	0.053571	0	0	0.089286	0.053571	0.017857	0.053571	0.035714	0.071429	0.125	0.178571	0.035714	0.017857	0.017857	0
0.035714	0	0.089286	0.035714	0.017857	0.107143	0.053571	0.017857	0.071429	0.125	0.017857	0.071429	0.053571	0.017857	0.035714	0.160714	0.053571	0.035714	0	0
0	0	0	0	0	0	0	0	0	0	0	0	0	0	0	1	0	0	0	0
0.035714	0	0.035714	0.160714	0	0.035714	0	0.071429	0.053571	0.196429	0.017857	0.017857	0	0.071429	0.053571	0.160714	0.017857	0.053571	0	0.017857
0	0	1	0	0	0	0	0	0	0	0	0	0	0	0	0	0	0	0	0
0	0	0	0	0	0	0	0	0	0	0	0	0	0	0	1	0	0	0	0
0.035714	0	0.125	0.125	0.053571	0.107143	0.017857	0.017857	0.017857	0.125	0	0.053571	0	0	0.035714	0.142857	0.071429	0.053571	0	0.017857
0.071429	0.035714	0.089286	0.107143	0	0	0	0.035714	0.053571	0.107143	0	0.107143	0.071429	0.017857	0.053571	0.089286	0.035714	0.089286	0	0.035714
0.053571	0.017857	0.160714	0.053571	0.035714	0.089286	0.017857	0.035714	0.035714	0.071429	0	0.053571	0.071429	0.035714	0.071429	0.142857	0.017857	0.017857	0	0.017857
0.053571	0	0.089286	0.053571	0.053571	0.071429	0	0.017857	0.053571	0.071429	0.017857	0.035714	0.053571	0.089286	0	0.142857	0.071429	0.089286	0	0.035714
MOTIF xxxxxxx_S_xSxExxx .......S.S.E...
letter-probability matrix: alength= 20 w= 15 nsites= 418 E= 1.0e+000
0.062201	0.021531	0.043062	0.090909	0.021531	0.052632	0.016746	0.038278	0.090909	0.066986	0.028708	0.0311	0.086124	0.047847	0.062201	0.133971	0.038278	0.043062	0.011962	0.011962
0.059809	0.009569	0.052632	0.086124	0.021531	0.052632	0.019139	0.050239	0.090909	0.088517	0.011962	0.033493	0.062201	0.050239	0.055024	0.141148	0.064593	0.043062	0.004785	0.002392
0.078947	0.011962	0.057416	0.098086	0.016746	0.078947	0.023923	0.033493	0.074163	0.059809	0.007177	0.033493	0.062201	0.055024	0.052632	0.124402	0.047847	0.064593	0.002392	0.016746
0.045455	0.009569	0.057416	0.098086	0.011962	0.057416	0.0311	0.026316	0.093301	0.059809	0.007177	0.047847	0.08134	0.047847	0.069378	0.141148	0.047847	0.059809	0	0.007177
0.059809	0.004785	0.066986	0.105263	0.016746	0.095694	0.023923	0.026316	0.100478	0.11244	0.009569	0.035885	0.045455	0.052632	0	0.131579	0.059809	0.033493	0.002392	0.016746
0.057416	0.007177	0.093301	0.105263	0.023923	0.08134	0.019139	0.038278	0.090909	0.076555	0.002392	0.050239	0.066986	0.050239	0	0.107656	0.045455	0.047847	0.011962	0.023923
0.066986	0.011962	0.11244	0.093301	0.023923	0.086124	0.026316	0.021531	0.086124	0.12201	0.004785	0.033493	0.045455	0.038278	0	0.131579	0.045455	0.033493	0.004785	0.011962
0	0	0	0	0	0	0	0	0	0	0	0	0	0	0	1	0	0	0	0
0.074163	0.014354	0.057416	0.078947	0.026316	0.088517	0.016746	0.047847	0.050239	0.114833	0.007177	0.038278	0	0.047847	0.033493	0.200957	0.038278	0.045455	0.002392	0.016746
0	0	0	0	0	0	0	0	0	0	0	0	0	0	0	1	0	0	0	0
0.062201	0.002392	0.076555	0.117225	0.023923	0.064593	0.014354	0.019139	0.055024	0.117225	0.009569	0.021531	0	0.08134	0.033493	0.172249	0.062201	0.045455	0.007177	0.014354
0	0	0	1	0	0	0	0	0	0	0	0	0	0	0	0	0	0	0	0
0.064593	0.004785	0.129187	0.129187	0.011962	0.069378	0.009569	0.023923	0.057416	0.059809	0.021531	0.059809	0.033493	0.035885	0.055024	0.129187	0.052632	0.043062	0.002392	0.007177
0.050239	0.011962	0.07177	0.117225	0.021531	0.064593	0.023923	0.052632	0.059809	0.138756	0.009569	0.028708	0.062201	0.035885	0.043062	0.095694	0.04067	0.057416	0.007177	0.007177
0.062201	0.007177	0.093301	0.117225	0.019139	0.035885	0.0311	0.016746	0.062201	0.086124	0.011962	0.0311	0.090909	0.055024	0.057416	0.12201	0.028708	0.045455	0.011962	0.014354
MOTIF xxxxxxG_S_xxDxxxx ......GS..D....
letter-probability matrix: alength= 20 w= 15 nsites= 276 E= 1.0e+000
0.076087	0.003623	0.054348	0.115942	0.014493	0.07971	0.032609	0.01087	0.057971	0.068841	0.021739	0.028986	0.097826	0.043478	0.054348	0.123188	0.054348	0.054348	0	0.007246
0.057971	0.003623	0.043478	0.086957	0.025362	0.083333	0.025362	0.014493	0.07971	0.061594	0.021739	0.021739	0.054348	0.068841	0.09058	0.148551	0.036232	0.050725	0.003623	0.021739
0.097826	0.003623	0.028986	0.09058	0.021739	0.068841	0.021739	0.043478	0.068841	0.050725	0.021739	0.028986	0.054348	0.039855	0.086957	0.15942	0.047101	0.050725	0.003623	0.01087
0.07971	0.01087	0.039855	0.105072	0.014493	0.097826	0.032609	0.018116	0.068841	0.086957	0.007246	0.025362	0.068841	0.036232	0.057971	0.148551	0.043478	0.036232	0.007246	0.014493
0.061594	0.003623	0.057971	0.086957	0.021739	0.112319	0.032609	0.028986	0.047101	0.094203	0.021739	0.032609	0.047101	0.047101	0.061594	0.115942	0.061594	0.039855	0	0.025362
0.068841	0.003623	0.036232	0.076087	0.032609	0.094203	0.021739	0.025362	0.076087	0.076087	0.014493	0.036232	0.068841	0.032609	0.050725	0.144928	0.054348	0.047101	0.007246	0.032609
0	0	0	0	0	1	0	0	0	0	0	0	0	0	0	0	0	0	0	0
0	0	0	0	0	0	0	0	0	0	0	0	0	0	0	1	0	0	0	0
0.043478	0.01087	0.097826	0.097826	0.032609	0.072464	0.014493	0.039855	0.014493	0.166667	0.018116	0.01087	0	0.054348	0.047101	0.123188	0.057971	0.068841	0.01087	0.018116
0.061594	0.021739	0.115942	0	0.028986	0.108696	0.01087	0.047101	0.057971	0.072464	0.014493	0.032609	0.047101	0.039855	0.065217	0.097826	0.083333	0.076087	0.007246	0.01087
0	0	1	0	0	0	0	0	0	0	0	0	0	0	0	0	0	0	0	0
0.047101	0.003623	0.057971	0.068841	0.025362	0.054348	0.043478	0.057971	0.043478	0.126812	0.018116	0.021739	0.054348	0.014493	0.050725	0.152174	0.065217	0.057971	0.007246	0.028986
0.072464	0.007246	0.083333	0.15942	0.039855	0.057971	0.028986	0.025362	0.032609	0.072464	0.007246	0.028986	0.054348	0.039855	0.068841	0.09058	0.050725	0.050725	0.007246	0.021739
0.068841	0.01087	0.072464	0.083333	0.025362	0.061594	0.025362	0.028986	0.050725	0.072464	0.007246	0.054348	0.068841	0.047101	0.076087	0.097826	0.054348	0.072464	0	0.021739
0.065217	0.021739	0.097826	0.105072	0.025362	0.072464	0.014493	0.043478	0.061594	0.065217	0.01087	0.032609	0.076087	0.036232	0.043478	0.137681	0.032609	0.047101	0	0.01087
MOTIF xxxxxxx_S_xGSxxxx .......S.GS....
letter-probability matrix: alength= 20 w= 15 nsites= 507 E= 1.0e+000
0.071006	0.009862	0.04142	0.067061	0.019724	0.094675	0.023669	0.027613	0.080868	0.067061	0.019724	0.047337	0.076923	0.033531	0.076923	0.138067	0.057199	0.029586	0.001972	0.015779
0.051282	0.005917	0.055227	0.076923	0.025641	0.080868	0.021696	0.033531	0.057199	0.061144	0.009862	0.045365	0.092702	0.039448	0.055227	0.153846	0.059172	0.051282	0.00789	0.015779
0.08284	0.005917	0.04931	0.065089	0.015779	0.080868	0.017751	0.017751	0.080868	0.072978	0.017751	0.04142	0.067061	0.051282	0.059172	0.143984	0.057199	0.039448	0.005917	0.027613
0.071006	0.009862	0.053254	0.072978	0.027613	0.092702	0.00789	0.025641	0.078895	0.072978	0.013807	0.023669	0.080868	0.043393	0.074951	0.157791	0.023669	0.055227	0.001972	0.011834
0.067061	0.011834	0.086785	0.069034	0.019724	0.076923	0.025641	0.029586	0.065089	0.092702	0.011834	0.039448	0.067061	0.055227	0	0.167653	0.047337	0.043393	0.001972	0.021696
0.053254	0.009862	0.035503	0.061144	0.029586	0.086785	0.019724	0.031558	0.043393	0.078895	0.015779	0.031558	0.061144	0.047337	0.088757	0.153846	0.072978	0.053254	0.00789	0.017751
0.065089	0.005917	0.071006	0.067061	0.027613	0.147929	0.029586	0.023669	0.04142	0.065089	0	0.039448	0.057199	0.027613	0.069034	0.159763	0.047337	0.025641	0.001972	0.027613
0	0	0	0	0	0	0	0	0	0	0	0	0	0	0	1	0	0	0	0
0.035503	0.023669	0.043393	0.067061	0.035503	0.12426	0.009862	0.021696	0.023669	0.106509	0.00789	0.023669	0	0.053254	0.074951	0.205128	0.076923	0.047337	0.005917	0.013807
0	0	0	0	0	1	0	0	0	0	0	0	0	0	0	0	0	0	0	0
0	0	0	0	0	0	0	0	0	0	0	0	0	0	0	1	0	0	0	0
0.069034	0.003945	0.045365	0.059172	0.037475	0.136095	0.013807	0.04142	0.031558	0.122288	0.017751	0.033531	0	0.063116	0.047337	0.143984	0.065089	0.045365	0.00789	0.015779
0.063116	0.001972	0.045365	0.08284	0.029586	0.110454	0.037475	0.013807	0.057199	0.047337	0.005917	0.04142	0.063116	0.04931	0.055227	0.179487	0.059172	0.039448	0.005917	0.011834
0.074951	0.003945	0.059172	0.084813	0.025641	0.142012	0.023669	0.009862	0.059172	0.065089	0.003945	0.047337	0.051282	0.037475	0.045365	0.171598	0.055227	0.023669	0.003945	0.011834
0.067061	0.005917	0.059172	0.076923	0.005917	0.084813	0.019724	0.017751	0.04142	0.084813	0.011834	0.037475	0.072978	0.035503	0.065089	0.175542	0.072978	0.043393	0.00789	0.013807
MOTIF xxxxxxx_S_ExExxxx .......SE.E....
letter-probability matrix: alength= 20 w= 15 nsites= 376 E= 1.0e+000
0.077128	0.00266	0.087766	0.143617	0.010638	0.066489	0.015957	0.031915	0.087766	0.055851	0.010638	0.023936	0.077128	0.050532	0.034574	0.114362	0.055851	0.037234	0.00266	0.013298
0.071809	0.015957	0.06383	0.146277	0.023936	0.050532	0.010638	0.023936	0.079787	0.085106	0.00266	0.029255	0.074468	0.055851	0.050532	0.111702	0.050532	0.034574	0.005319	0.013298
0.077128	0.007979	0.06117	0.138298	0.007979	0.077128	0.021277	0.031915	0.058511	0.106383	0.021277	0.034574	0.066489	0.029255	0.042553	0.114362	0.042553	0.037234	0.00266	0.021277
0.069149	0.00266	0.090426	0.138298	0.018617	0.071809	0.021277	0.021277	0.077128	0.050532	0.013298	0.042553	0.058511	0.031915	0.066489	0.140957	0.042553	0.034574	0	0.007979
0.055851	0.00266	0.098404	0.159574	0.010638	0.066489	0.015957	0.021277	0.069149	0.085106	0.005319	0.026596	0.037234	0.058511	0.045213	0.106383	0.077128	0.045213	0.00266	0.010638
0.058511	0.015957	0.085106	0.140957	0.013298	0.058511	0.018617	0.037234	0.053191	0.058511	0.015957	0.029255	0.06117	0.026596	0.06117	0.138298	0.047872	0.039894	0.007979	0.031915
0.079787	0.010638	0	0.125	0.018617	0.103723	0.023936	0.034574	0.053191	0.095745	0.015957	0.050532	0.037234	0.031915	0.047872	0.138298	0.053191	0.058511	0.00266	0.018617
0	0	0	0	0	0	0	0	0	0	0	0	0	0	0	1	0	0	0	0
0	0	0	1	0	0	0	0	0	0	0	0	0	0	0	0	0	0	0	0
0.098404	0.013298	0	0	0.010638	0.090426	0.015957	0.047872	0.06117	0.087766	0.015957	0.093085	0.101064	0.055851	0.029255	0.103723	0.095745	0.066489	0.00266	0.010638
0	0	0	1	0	0	0	0	0	0	0	0	0	0	0	0	0	0	0	0
0.085106	0.00266	0.12766	0.151596	0.026596	0.055851	0.013298	0.013298	0.039894	0.098404	0.010638	0.042553	0.037234	0.045213	0.053191	0.103723	0.039894	0.026596	0.00266	0.023936
0.042553	0.005319	0.106383	0.180851	0.021277	0.050532	0.021277	0.037234	0.055851	0.082447	0.026596	0.037234	0.045213	0.050532	0.042553	0.071809	0.055851	0.045213	0.010638	0.010638
0.079787	0.007979	0.077128	0.135638	0.018617	0.055851	0.018617	0.042553	0.087766	0.077128	0.015957	0.026596	0.047872	0.042553	0.069149	0.103723	0.031915	0.045213	0.00266	0.013298
0.087766	0.005319	0.079787	0.12766	0.010638	0.06117	0.010638	0.034574	0.079787	0.087766	0.026596	0.039894	0.055851	0.037234	0.06117	0.090426	0.031915	0.053191	0	0.018617
MOTIF xxxxxxx_S_DDDxxxx .......SDDD....
letter-probability matrix: alength= 20 w= 15 nsites= 79 E= 1.0e+000
0.088608	0	0.050633	0.113924	0.037975	0.063291	0.012658	0.025316	0.037975	0.088608	0.012658	0.063291	0.113924	0.063291	0.050633	0.113924	0.025316	0.025316	0	0.012658
0.063291	0.012658	0.088608	0.101266	0.025316	0.063291	0.037975	0.037975	0.101266	0.088608	0	0.037975	0.063291	0.050633	0.088608	0.088608	0	0.037975	0	0.012658
0.063291	0.012658	0.139241	0.126582	0.025316	0.037975	0.012658	0.025316	0.101266	0.025316	0	0.050633	0.088608	0.025316	0.050633	0.113924	0.025316	0.037975	0.012658	0.025316
0.088608	0	0.101266	0.088608	0.050633	0.050633	0	0.050633	0.025316	0.088608	0.025316	0.037975	0.063291	0.025316	0.101266	0.101266	0.050633	0.037975	0	0.012658
0.025316	0.025316	0.139241	0.126582	0.063291	0.101266	0.063291	0.050633	0.037975	0.126582	0	0.037975	0.012658	0.037975	0	0.075949	0.025316	0.025316	0	0.025316
0.063291	0	0.177215	0.101266	0.025316	0.050633	0.012658	0.037975	0.037975	0.088608	0	0.050633	0.075949	0.025316	0.025316	0.126582	0.025316	0.025316	0	0.050633
0.025316	0.025316	0.405063	0.088608	0	0	0.012658	0.037975	0.025316	0.050633	0.037975	0.025316	0.012658	0.025316	0	0.088608	0.037975	0.025316	0.037975	0.037975
0	0	0	0	0	0	0	0	0	0	0	0	0	0	0	1	0	0	0	0
0	0	1	0	0	0	0	0	0	0	0	0	0	0	0	0	0	0	0	0
0	0	1	0	0	0	0	0	0	0	0	0	0	0	0	0	0	0	0	0
0	0	1	0	0	0	0	0	0	0	0	0	0	0	0	0	0	0	0	0
0.012658	0	0.177215	0.151899	0.063291	0.050633	0	0.037975	0.025316	0.075949	0.025316	0.025316	0.037975	0.025316	0.037975	0.063291	0.088608	0.088608	0.012658	0
0.025316	0	0.21519	0.113924	0.037975	0.050633	0	0.075949	0.075949	0.075949	0.025316	0.025316	0.050633	0.025316	0	0.050633	0.025316	0.088608	0.025316	0.012658
0.037975	0.012658	0.189873	0.21519	0	0.050633	0.012658	0.012658	0.050633	0.063291	0.025316	0.025316	0.063291	0.025316	0.025316	0.126582	0.012658	0.037975	0	0.012658
0.088608	0.012658	0.088608	0.113924	0.037975	0.075949	0.012658	0.050633	0.101266	0.037975	0	0.050633	0.063291	0.037975	0.012658	0.088608	0.012658	0.101266	0.012658	0
MOTIF xxxxxxx_S_xExxxxE .......S.E....E
letter-probability matrix: alength= 20 w= 15 nsites= 346 E= 1.0e+000
0.098266	0.00289	0.052023	0.104046	0.014451	0.075145	0.026012	0.023121	0.095376	0.086705	0.017341	0.040462	0.069364	0.037572	0.046243	0.101156	0.040462	0.052023	0.00578	0.011561
0.057803	0.011561	0.063584	0.112717	0.020231	0.060694	0.017341	0.031792	0.086705	0.095376	0.014451	0.046243	0.063584	0.034682	0.057803	0.118497	0.046243	0.049133	0.008671	0.00289
0.080925	0.00578	0.043353	0.118497	0.011561	0.057803	0.023121	0.026012	0.095376	0.104046	0.011561	0.008671	0.069364	0.046243	0.054913	0.112717	0.049133	0.066474	0.00578	0.008671
0.072254	0.00578	0.057803	0.112717	0.028902	0.057803	0.020231	0.057803	0.078035	0.060694	0.011561	0.060694	0.057803	0.028902	0.075145	0.101156	0.052023	0.043353	0.00578	0.011561
0.054913	0.00289	0.115607	0.130058	0.040462	0.069364	0.008671	0.031792	0.086705	0.124277	0.020231	0.034682	0.043353	0.034682	0	0.086705	0.060694	0.031792	0.00578	0.017341
0.066474	0.017341	0.075145	0.089595	0.034682	0.063584	0.014451	0.011561	0.066474	0.075145	0.011561	0.052023	0.046243	0.040462	0.049133	0.138728	0.075145	0.040462	0.008671	0.023121
0.072254	0.014451	0	0.098266	0.026012	0.095376	0.028902	0.037572	0.069364	0.075145	0.011561	0.057803	0.043353	0.034682	0.075145	0.135838	0.054913	0.043353	0.00289	0.023121
0	0	0	0	0	0	0	0	0	0	0	0	0	0	0	1	0	0	0	0
0.052023	0.011561	0.086705	0.101156	0.049133	0.060694	0.020231	0.026012	0.043353	0.141618	0.008671	0.008671	0	0.092486	0.031792	0.095376	0.086705	0.054913	0.008671	0.020231
0	0	0	1	0	0	0	0	0	0	0	0	0	0	0	0	0	0	0	0
0.057803	0.011561	0	0.118497	0.020231	0.075145	0.020231	0.037572	0.112717	0.078035	0.008671	0.078035	0.043353	0.040462	0.046243	0.118497	0.049133	0.043353	0.008671	0.031792
0.037572	0.00289	0.080925	0.147399	0.014451	0.026012	0.026012	0.057803	0.052023	0.124277	0.011561	0.026012	0.049133	0.043353	0.046243	0.127168	0.046243	0.066474	0.00578	0.008671
0.049133	0.00289	0.115607	0.141618	0.011561	0.057803	0.00578	0.031792	0.057803	0.080925	0.011561	0.046243	0.046243	0.063584	0.037572	0.086705	0.057803	0.063584	0.00289	0.028902
0.078035	0.014451	0.078035	0.16474	0.008671	0.046243	0.023121	0.049133	0.066474	0.052023	0.017341	0.020231	0.046243	0.083815	0.046243	0.080925	0.049133	0.049133	0.011561	0.014451
0	0	0	1	0	0	0	0	0	0	0	0	0	0	0	0	0	0	0	0
MOTIF xxxxxxx_S_xxxxxSP .......S.....SP
letter-probability matrix: alength= 20 w= 15 nsites= 607 E= 1.0e+000
0.087315	0.009885	0.041186	0.054366	0.019769	0.060956	0.021417	0.024712	0.072488	0.075783	0.018122	0.041186	0.097199	0.042834	0.042834	0.138386	0.080725	0.054366	0.004942	0.011532
0.082372	0.008237	0.047776	0.069193	0.019769	0.072488	0.016474	0.026359	0.054366	0.06425	0.014827	0.032949	0.120264	0.024712	0.065898	0.151565	0.06425	0.042834	0.004942	0.016474
0.092257	0.009885	0.047776	0.060956	0.023064	0.062603	0.031301	0.018122	0.047776	0.072488	0.018122	0.046129	0.09061	0.032949	0.062603	0.149918	0.06425	0.051071	0.004942	0.01318
0.098847	0.009885	0.046129	0.065898	0.016474	0.057661	0.018122	0.034596	0.052718	0.069193	0.014827	0.028007	0.112026	0.052718	0.072488	0.138386	0.054366	0.034596	0.008237	0.014827
0.085667	0.016474	0.046129	0.074135	0.024712	0.075783	0.029654	0.008237	0.057661	0.059308	0.014827	0.028007	0.080725	0.049423	0.051071	0.143328	0.079077	0.054366	0.00659	0.014827
0.098847	0.00659	0.056013	0.07743	0.01318	0.088962	0.031301	0.026359	0.06425	0.075783	0.01318	0.044481	0.072488	0.049423	0.049423	0.108731	0.057661	0.044481	0.003295	0.018122
0.088962	0.00659	0.057661	0.06425	0.028007	0.095552	0.029654	0.021417	0.036244	0.088962	0.00659	0.036244	0.072488	0.034596	0.049423	0.169687	0.06425	0.039539	0.001647	0.008237
0	0	0	0	0	0	0	0	0	0	0	0	0	0	0	1	0	0	0	0
0.080725	0.009885	0.060956	0.059308	0.024712	0.113674	0.026359	0.032949	0.031301	0.125206	0.00659	0.031301	0	0.047776	0.051071	0.15486	0.088962	0.037891	0.004942	0.011532
0.060956	0.011532	0.060956	0.056013	0.023064	0.07743	0.028007	0.028007	0.028007	0.074135	0.00659	0.046129	0.087315	0.057661	0.052718	0.16145	0.088962	0.036244	0.001647	0.01318
0.095552	0.014827	0.044481	0.051071	0.016474	0.102142	0.023064	0.018122	0.051071	0.074135	0.008237	0.037891	0.100494	0.046129	0.087315	0.115321	0.056013	0.046129	0	0.011532
0.067545	0.008237	0.044481	0.057661	0.01318	0.059308	0.026359	0.018122	0.046129	0.07743	0.016474	0.037891	0.146623	0.046129	0.060956	0.15486	0.06425	0.044481	0.003295	0.00659
0.057661	0.01318	0.054366	0.059308	0.031301	0.085667	0.021417	0.021417	0.039539	0.093904	0.011532	0.046129	0.07084	0.039539	0.059308	0.159802	0.054366	0.054366	0.011532	0.014827
0	0	0	0	0	0	0	0	0	0	0	0	0	0	0	1	0	0	0	0
0	0	0	0	0	0	0	0	0	0	0	0	1	0	0	0	0	0	0	0
MOTIF xxxxxxx_S_SxExxxx .......SS.E....
letter-probability matrix: alength= 20 w= 15 nsites= 449 E= 1.0e+000
0.042316	0.008909	0.048998	0.109131	0.017817	0.082405	0.017817	0.03118	0.080178	0.071269	0.022272	0.026726	0.080178	0.037862	0.075724	0.124722	0.055679	0.053452	0.002227	0.011136
0.075724	0.017817	0.042316	0.066815	0.01559	0.084633	0.022272	0.026726	0.080178	0.08686	0.008909	0.026726	0.08686	0.035635	0.051225	0.14922	0.048998	0.057906	0.002227	0.013363
0.048998	0.004454	0.064588	0.100223	0.024499	0.084633	0.024499	0.03118	0.091314	0.082405	0.006682	0.035635	0.075724	0.033408	0.051225	0.115813	0.060134	0.046771	0.008909	0.008909
0.073497	0.013363	0.071269	0.084633	0.033408	0.057906	0.024499	0.022272	0.071269	0.08686	0.008909	0.040089	0.062361	0.028953	0.051225	0.131403	0.057906	0.048998	0.013363	0.017817
0.080178	0.011136	0.066815	0.077951	0.013363	0.069042	0.026726	0.026726	0.100223	0.062361	0.020045	0.042316	0.062361	0.042316	0.040089	0.138085	0.062361	0.040089	0.004454	0.013363
0.057906	0.01559	0.069042	0.095768	0.026726	0.069042	0.033408	0.042316	0.048998	0.138085	0.017817	0.035635	0.075724	0.044543	0	0.131403	0.042316	0.033408	0.004454	0.017817
0.077951	0.017817	0.084633	0.064588	0.028953	0.091314	0.033408	0.026726	0.035635	0.073497	0.008909	0.042316	0.044543	0.017817	0.053452	0.184855	0.053452	0.042316	0.002227	0.01559
0	0	0	0	0	0	0	0	0	0	0	0	0	0	0	1	0	0	0	0
0	0	0	0	0	0	0	0	0	0	0	0	0	0	0	1	0	0	0	0
0.057906	0.020045	0	0.111359	0.037862	0.075724	0.017817	0.046771	0.048998	0.140312	0.020045	0.01559	0	0.093541	0.035635	0.129176	0.093541	0.040089	0.008909	0.006682
0	0	0	1	0	0	0	0	0	0	0	0	0	0	0	0	0	0	0	0
0.066815	0.002227	0.115813	0.093541	0.011136	0.046771	0.022272	0.033408	0.082405	0.073497	0.01559	0.057906	0.042316	0.051225	0.060134	0.104677	0.073497	0.033408	0	0.013363
0.046771	0.008909	0.057906	0.097996	0.013363	0.051225	0.020045	0.053452	0.075724	0.122494	0.017817	0.03118	0.069042	0.022272	0.057906	0.126949	0.053452	0.055679	0.002227	0.01559
0.053452	0.008909	0.069042	0.115813	0.028953	0.066815	0.028953	0.008909	0.093541	0.084633	0.006682	0.037862	0.069042	0.053452	0.057906	0.082405	0.044543	0.060134	0.002227	0.026726
0.055679	0.008909	0.051225	0.095768	0.026726	0.064588	0.033408	0.044543	0.057906	0.073497	0.006682	0.024499	0.077951	0.048998	0.060134	0.14922	0.040089	0.057906	0.006682	0.01559
MOTIF xxxxxxx_S_SDxExxx .......SSD.E...
letter-probability matrix: alength= 20 w= 15 nsites= 83 E= 1.0e+000
0.072289	0.036145	0.024096	0.13253	0.036145	0.072289	0.012048	0	0.036145	0.084337	0.012048	0.048193	0.060241	0.060241	0.084337	0.144578	0.072289	0.012048	0	0
0.060241	0	0.084337	0.096386	0.024096	0.072289	0.036145	0.036145	0.108434	0.060241	0	0.024096	0.084337	0.060241	0.048193	0.096386	0.072289	0.024096	0	0.012048
0.048193	0.012048	0.024096	0.108434	0.012048	0.084337	0.084337	0.024096	0.13253	0.060241	0.012048	0.072289	0.024096	0.048193	0.048193	0.144578	0.048193	0.012048	0	0
0.060241	0	0.084337	0.156627	0.012048	0.060241	0.048193	0.024096	0.072289	0.072289	0.024096	0.048193	0.048193	0.048193	0.036145	0.120482	0.036145	0.024096	0	0.024096
0.072289	0	0.120482	0.108434	0.036145	0.060241	0.012048	0.024096	0.072289	0.120482	0	0.048193	0.060241	0.036145	0	0.13253	0.060241	0.036145	0	0
0.060241	0.012048	0.096386	0.13253	0.012048	0.144578	0.072289	0.072289	0.036145	0.048193	0	0.060241	0.024096	0.036145	0	0.108434	0.048193	0.024096	0	0.012048
0.072289	0	0.084337	0.084337	0.024096	0.036145	0	0.036145	0.024096	0.120482	0.048193	0.096386	0.024096	0.072289	0.024096	0.144578	0.036145	0.024096	0	0.048193
0	0	0	0	0	0	0	0	0	0	0	0	0	0	0	1	0	0	0	0
0	0	0	0	0	0	0	0	0	0	0	0	0	0	0	1	0	0	0	0
0	0	1	0	0	0	0	0	0	0	0	0	0	0	0	0	0	0	0	0
0.084337	0.012048	0.192771	0	0.012048	0.036145	0.012048	0	0.024096	0.108434	0	0.012048	0.060241	0.024096	0.012048	0.277108	0.084337	0.024096	0	0.024096
0	0	0	1	0	0	0	0	0	0	0	0	0	0	0	0	0	0	0	0
0.048193	0	0.144578	0.216867	0	0.072289	0	0.012048	0.024096	0.084337	0.024096	0.060241	0.048193	0.036145	0.012048	0.096386	0.048193	0.072289	0	0
0.084337	0.024096	0.084337	0.180723	0.024096	0.060241	0.024096	0.036145	0.024096	0.108434	0.024096	0.036145	0.036145	0.036145	0.024096	0.060241	0.024096	0.072289	0.012048	0.024096
0.048193	0	0.13253	0.108434	0.048193	0.036145	0	0.048193	0.048193	0.036145	0	0.012048	0.084337	0.024096	0.036145	0.216867	0.024096	0.048193	0.024096	0.024096
MOTIF xxxxxxx_S_xDxxDxx .......S.D..D..
letter-probability matrix: alength= 20 w= 15 nsites= 239 E= 1.0e+000
0.041841	0.012552	0.062762	0.075314	0.008368	0.075314	0.020921	0.066946	0.083682	0.07113	0.025105	0.033473	0.054393	0.050209	0.09205	0.133891	0.033473	0.037657	0.012552	0.008368
0.046025	0.008368	0.075314	0.09205	0.037657	0.054393	0.020921	0.033473	0.087866	0.100418	0	0.058577	0.041841	0.029289	0.07113	0.154812	0.054393	0.025105	0	0.008368
0.054393	0	0.104603	0.096234	0.029289	0.079498	0.004184	0.050209	0.104603	0.062762	0.016736	0.029289	0.046025	0.029289	0.079498	0.09205	0.062762	0.041841	0.008368	0.008368
0.054393	0.008368	0.096234	0.096234	0.016736	0.07113	0.012552	0.033473	0.079498	0.062762	0.041841	0.033473	0.054393	0.046025	0.058577	0.138075	0.050209	0.025105	0.008368	0.012552
0.07113	0.008368	0.100418	0.087866	0.041841	0.09205	0.033473	0.058577	0.062762	0.096234	0.008368	0.037657	0.046025	0.020921	0	0.146444	0.046025	0.025105	0.004184	0.012552
0.09205	0.012552	0.121339	0.108787	0.037657	0.058577	0.004184	0.033473	0.033473	0.075314	0.004184	0.054393	0.029289	0.054393	0.041841	0.100418	0.062762	0.050209	0.012552	0.012552
0.050209	0.008368	0.108787	0.079498	0.046025	0.087866	0.012552	0.041841	0.033473	0.104603	0.012552	0.058577	0.033473	0.033473	0.062762	0.138075	0.041841	0.029289	0.004184	0.012552
0	0	0	0	0	0	0	0	0	0	0	0	0	0	0	1	0	0	0	0
0.037657	0	0.100418	0.09205	0.046025	0.104603	0.008368	0.033473	0.025105	0.129707	0.025105	0.054393	0	0.058577	0.025105	0.100418	0.050209	0.083682	0.004184	0.020921
0	0	1	0	0	0	0	0	0	0	0	0	0	0	0	0	0	0	0	0
0.037657	0.008368	0.112971	0.108787	0.054393	0.075314	0.012552	0.041841	0.033473	0.09205	0.016736	0.020921	0.041841	0.020921	0.025105	0.146444	0.058577	0.058577	0.008368	0.025105
0.041841	0.004184	0.129707	0.125523	0.029289	0.079498	0.012552	0.046025	0.037657	0.108787	0.029289	0.033473	0.037657	0.029289	0.041841	0.09205	0.050209	0.046025	0.004184	0.020921
0	0	1	0	0	0	0	0	0	0	0	0	0	0	0	0	0	0	0	0
0.037657	0.020921	0.083682	0.142259	0.029289	0.075314	0.029289	0.037657	0.075314	0.075314	0.008368	0.029289	0.033473	0.046025	0.041841	0.150628	0.029289	0.029289	0.004184	0.020921
0.050209	0	0.117155	0.117155	0.046025	0.054393	0.016736	0.037657	0.066946	0.096234	0.008368	0.054393	0.079498	0.020921	0.029289	0.104603	0.025105	0.046025	0.008368	0.020921
MOTIF xxxxxxD_S_xSxxxxx ......DS.S.....
letter-probability matrix: alength= 20 w= 15 nsites= 302 E= 1.0e+000
0.086093	0.019868	0.05298	0.056291	0.039735	0.066225	0.019868	0.036424	0.066225	0.066225	0.006623	0.02649	0.062914	0.043046	0.072848	0.152318	0.059603	0.033113	0.006623	0.02649
0.082781	0.006623	0.07947	0.086093	0.033113	0.066225	0.016556	0.029801	0.056291	0.096026	0.003311	0.019868	0.062914	0.056291	0.076159	0.13245	0.059603	0.029801	0.006623	0
0.066225	0.003311	0.089404	0.089404	0.029801	0.072848	0.013245	0.019868	0.059603	0.119205	0.009934	0.02649	0.072848	0.02649	0.043046	0.139073	0.046358	0.043046	0.006623	0.023179
0.046358	0.006623	0.07947	0.099338	0.023179	0.046358	0.019868	0.033113	0.086093	0.089404	0.023179	0.046358	0.059603	0.049669	0.039735	0.152318	0.05298	0.033113	0.009934	0.003311
0.059603	0.006623	0.119205	0.115894	0.029801	0.059603	0.033113	0.016556	0.062914	0.109272	0.009934	0.039735	0.033113	0.046358	0	0.139073	0.056291	0.039735	0.009934	0.013245
0.049669	0.003311	0.099338	0.112583	0.023179	0.059603	0.016556	0.036424	0.056291	0.072848	0.009934	0.05298	0.033113	0.029801	0	0.165563	0.102649	0.05298	0.003311	0.019868
0	0	1	0	0	0	0	0	0	0	0	0	0	0	0	0	0	0	0	0
0	0	0	0	0	0	0	0	0	0	0	0	0	0	0	1	0	0	0	0
0.056291	0.023179	0.096026	0.102649	0.046358	0.112583	0.016556	0.043046	0.033113	0.096026	0.009934	0.029801	0	0.036424	0.033113	0.149007	0.056291	0.029801	0.003311	0.02649
0	0	0	0	0	0	0	0	0	0	0	0	0	0	0	1	0	0	0	0
0.056291	0.006623	0.119205	0.066225	0.006623	0.086093	0.029801	0.029801	0.039735	0.089404	0.009934	0.046358	0	0.046358	0.072848	0.145695	0.059603	0.072848	0.009934	0.006623
0.066225	0.006623	0.092715	0	0.02649	0.072848	0.039735	0.02649	0.092715	0.109272	0.016556	0.05298	0.043046	0.05298	0.056291	0.139073	0.043046	0.043046	0	0.019868
0.05298	0.006623	0.099338	0.096026	0.019868	0.069536	0.013245	0.019868	0.033113	0.072848	0.013245	0.019868	0.05298	0.049669	0.062914	0.195364	0.066225	0.046358	0.006623	0.003311
0.043046	0.013245	0.069536	0.112583	0.039735	0.089404	0.019868	0.02649	0.036424	0.059603	0.009934	0.056291	0.049669	0.056291	0.056291	0.15894	0.05298	0.029801	0.003311	0.016556
0.05298	0.006623	0.112583	0.05298	0.033113	0.043046	0.009934	0.043046	0.086093	0.072848	0.009934	0.029801	0.076159	0.023179	0.069536	0.162252	0.062914	0.029801	0	0.023179
MOTIF xxxxRPx_S_xxxxxxx ....RP.S.......
letter-probability matrix: alength= 20 w= 15 nsites= 233 E= 1.0e+000
0.060086	0.012876	0.038627	0.085837	0.012876	0.077253	0.012876	0.025751	0.042918	0.051502	0.021459	0.04721	0.137339	0.051502	0.090129	0.111588	0.042918	0.04721	0.004292	0.025751
0.04721	0.004292	0.030043	0.042918	0.017167	0.094421	0.008584	0.017167	0.098712	0.064378	0.004292	0.012876	0.128755	0.042918	0.098712	0.11588	0.081545	0.060086	0.012876	0.017167
0.055794	0.012876	0.021459	0.042918	0.012876	0.085837	0.034335	0.017167	0.094421	0.094421	0.017167	0.030043	0.124464	0.04721	0.103004	0.103004	0.051502	0.025751	0	0.025751
0.051502	0.012876	0.034335	0.06867	0.008584	0.06867	0.021459	0.030043	0.060086	0.055794	0.004292	0.042918	0.167382	0.06867	0.051502	0.145923	0.042918	0.051502	0.004292	0.008584
0	0	0	0	0	0	0	0	0	0	0	0	0	0	1	0	0	0	0	0
0	0	0	0	0	0	0	0	0	0	0	0	1	0	0	0	0	0	0	0
0.077253	0.017167	0.051502	0.034335	0.008584	0.094421	0.030043	0.021459	0.064378	0.081545	0.008584	0.038627	0.128755	0.038627	0.077253	0.098712	0.034335	0.081545	0.004292	0.008584
0	0	0	0	0	0	0	0	0	0	0	0	0	0	0	1	0	0	0	0
0.150215	0.012876	0.034335	0.051502	0.06867	0.077253	0.021459	0.030043	0.021459	0.133047	0.034335	0.021459	0	0.034335	0.034335	0.107296	0.072961	0.077253	0.017167	0
0.128755	0.017167	0	0	0.030043	0.133047	0.077253	0.060086	0.034335	0.120172	0.017167	0.04721	0	0.042918	0.077253	0	0.103004	0.06867	0	0.042918
0.085837	0.008584	0.038627	0.077253	0.04721	0.103004	0.012876	0.034335	0.025751	0.06867	0.012876	0.064378	0.094421	0.06867	0.06867	0	0.072961	0.06867	0.012876	0.034335
0.072961	0.008584	0.06867	0.081545	0.021459	0.055794	0.008584	0.021459	0.038627	0.060086	0.038627	0.051502	0.11588	0.042918	0.060086	0.077253	0.077253	0.064378	0.012876	0.021459
0.085837	0.017167	0.060086	0.107296	0.025751	0.111588	0.017167	0.025751	0.038627	0.06867	0	0.021459	0.064378	0.04721	0.060086	0.11588	0.064378	0.04721	0	0.021459
0.072961	0.017167	0.094421	0.042918	0.034335	0.06867	0.008584	0.042918	0.017167	0.077253	0.008584	0.030043	0.072961	0.042918	0.085837	0.137339	0.06867	0.04721	0.008584	0.021459
0.077253	0.017167	0.064378	0.064378	0.012876	0.090129	0.012876	0.025751	0.064378	0.072961	0.017167	0.021459	0.072961	0.034335	0.085837	0.145923	0.038627	0.06867	0	0.012876
MOTIF xxxxxxx_S_xxSDxEx .......S..SD.E.
letter-probability matrix: alength= 20 w= 15 nsites= 77 E= 1.0e+000
0.064935	0	0.103896	0.103896	0.025974	0.012987	0.038961	0.025974	0.168831	0.090909	0	0.012987	0.051948	0.051948	0.090909	0.064935	0.038961	0.038961	0	0.012987
0.090909	0	0.090909	0.142857	0.025974	0.077922	0	0.025974	0.116883	0.064935	0.012987	0.012987	0.103896	0.025974	0.077922	0.051948	0	0.038961	0.012987	0.025974
0.051948	0.012987	0.077922	0.064935	0.012987	0.051948	0.012987	0.025974	0.051948	0.207792	0	0	0.103896	0.051948	0.038961	0.12987	0.038961	0.038961	0	0.025974
0.064935	0.012987	0.077922	0.12987	0	0.064935	0.012987	0.025974	0.090909	0.051948	0	0.012987	0.051948	0.077922	0.064935	0.103896	0.090909	0.051948	0	0.012987
0.077922	0.025974	0.077922	0.142857	0	0.077922	0.051948	0.051948	0.077922	0.051948	0	0.051948	0.077922	0.051948	0	0.077922	0.038961	0.038961	0	0.025974
0.090909	0	0.103896	0.064935	0.025974	0.064935	0	0.025974	0.038961	0.077922	0.038961	0.038961	0.077922	0.051948	0.012987	0.155844	0.064935	0.038961	0	0.025974
0.077922	0.025974	0.12987	0.116883	0.038961	0.038961	0.051948	0.012987	0.038961	0.103896	0	0.025974	0.038961	0.051948	0.025974	0.142857	0.012987	0.012987	0	0.051948
0	0	0	0	0	0	0	0	0	0	0	0	0	0	0	1	0	0	0	0
0.012987	0.012987	0.220779	0.155844	0.077922	0.12987	0	0.038961	0.038961	0.038961	0	0.025974	0	0.025974	0.025974	0.12987	0	0.038961	0.012987	0.012987
0.038961	0.038961	0.181818	0.077922	0.051948	0	0.051948	0.064935	0.038961	0.025974	0.012987	0.064935	0	0.038961	0.025974	0.181818	0.051948	0.025974	0	0.025974
0	0	0	0	0	0	0	0	0	0	0	0	0	0	0	1	0	0	0	0
0	0	1	0	0	0	0	0	0	0	0	0	0	0	0	0	0	0	0	0
0.038961	0	0.116883	0.220779	0.012987	0.051948	0.012987	0.077922	0.051948	0.077922	0	0.025974	0.051948	0.012987	0	0.12987	0.064935	0.051948	0	0
0	0	0	1	0	0	0	0	0	0	0	0	0	0	0	0	0	0	0	0
0.077922	0	0.142857	0.168831	0.012987	0.051948	0	0.025974	0.064935	0.025974	0.012987	0.090909	0.051948	0.051948	0.038961	0.116883	0.025974	0.025974	0.012987	0
MOTIF xxxxxSx_S_xxxxxxK .....S.S......K
letter-probability matrix: alength= 20 w= 15 nsites= 310 E= 1.0e+000
0.070968	0.009677	0.054839	0.090323	0.03871	0.06129	0.016129	0.032258	0.077419	0.06129	0.022581	0.041935	0.096774	0.035484	0	0.141935	0.077419	0.03871	0.006452	0.025806
0.06129	0.022581	0.06129	0.077419	0.019355	0.058065	0.009677	0.019355	0.077419	0.067742	0.012903	0.051613	0.074194	0.03871	0.048387	0.151613	0.083871	0.048387	0.003226	0.012903
0.054839	0.006452	0.054839	0.093548	0.012903	0.1	0.025806	0.035484	0.074194	0.112903	0.019355	0.041935	0.064516	0.048387	0	0.148387	0.051613	0.051613	0	0.003226
0.051613	0.006452	0.06129	0.074194	0.029032	0.054839	0.012903	0.022581	0.067742	0.054839	0.019355	0.041935	0.077419	0.048387	0.051613	0.164516	0.087097	0.041935	0.006452	0.025806
0.090323	0.009677	0.087097	0.070968	0.035484	0.051613	0.025806	0.032258	0.045161	0.096774	0.006452	0.051613	0.048387	0.048387	0	0.174194	0.045161	0.058065	0.003226	0.019355
0	0	0	0	0	0	0	0	0	0	0	0	0	0	0	1	0	0	0	0
0.070968	0.009677	0.058065	0.070968	0.025806	0.106452	0.016129	0.035484	0.051613	0.064516	0.012903	0.048387	0	0.054839	0.035484	0.187097	0.067742	0.058065	0.006452	0.019355
0	0	0	0	0	0	0	0	0	0	0	0	0	0	0	1	0	0	0	0
0.054839	0.009677	0.074194	0.106452	0.041935	0.090323	0.019355	0.016129	0.070968	0.1	0.032258	0.025806	0	0.048387	0.03871	0.122581	0.064516	0.051613	0.006452	0.025806
0.054839	0.009677	0.054839	0.112903	0.022581	0.051613	0.012903	0.051613	0.077419	0.074194	0.019355	0.048387	0.090323	0.03871	0.045161	0.141935	0.048387	0.035484	0.003226	0.006452
0.064516	0.003226	0.070968	0.093548	0.025806	0.083871	0.016129	0.032258	0.106452	0.067742	0.016129	0.045161	0.051613	0.03871	0.045161	0.109677	0.080645	0.03871	0.003226	0.006452
0.083871	0.003226	0.054839	0.096774	0.032258	0.058065	0.025806	0.035484	0.083871	0.087097	0.012903	0.025806	0.048387	0.025806	0.074194	0.129032	0.074194	0.03871	0.003226	0.006452
0.077419	0.012903	0.041935	0.093548	0.019355	0.070968	0.012903	0.019355	0.132258	0.096774	0.003226	0.03871	0.074194	0.019355	0.064516	0.109677	0.051613	0.054839	0	0.006452
0.051613	0.009677	0.051613	0.1	0.022581	0.048387	0.029032	0.041935	0.116129	0.077419	0.006452	0.032258	0.058065	0.070968	0.058065	0.103226	0.045161	0.058065	0.006452	0.012903
0	0	0	0	0	0	0	0	1	0	0	0	0	0	0	0	0	0	0	0
MOTIF xxxxxxx_S_QExxxxx .......SQE.....
letter-probability matrix: alength= 20 w= 15 nsites= 270 E= 1.0e+000
0.07037	0.011111	0.033333	0.1	0.018519	0.055556	0.011111	0.022222	0.059259	0.1	0.022222	0.02963	0.085185	0.059259	0.059259	0.144444	0.044444	0.055556	0.003704	0.014815
0.103704	0.003704	0.051852	0.092593	0.011111	0.074074	0.025926	0.018519	0.088889	0.081481	0.022222	0.044444	0.055556	0.055556	0.055556	0.107407	0.040741	0.037037	0.007407	0.022222
0.103704	0.011111	0.044444	0.111111	0.011111	0.081481	0.014815	0.007407	0.062963	0.107407	0.007407	0.025926	0.062963	0.055556	0.037037	0.125926	0.062963	0.044444	0.003704	0.018519
0.085185	0.011111	0.040741	0.081481	0.025926	0.103704	0.022222	0.022222	0.092593	0.066667	0.014815	0.048148	0.037037	0.066667	0.062963	0.107407	0.02963	0.051852	0	0.02963
0.088889	0.014815	0.051852	0.114815	0.022222	0.044444	0.02963	0.014815	0.066667	0.137037	0.018519	0.022222	0.040741	0.077778	0	0.114815	0.088889	0.040741	0.003704	0.007407
0.077778	0.003704	0.092593	0.074074	0.025926	0.103704	0.014815	0.018519	0.062963	0.077778	0.014815	0.033333	0.074074	0.040741	0.062963	0.1	0.051852	0.040741	0.014815	0.014815
0.059259	0.011111	0	0.07037	0.02963	0.111111	0.033333	0.059259	0.059259	0.103704	0.018519	0.044444	0.051852	0.044444	0.055556	0.122222	0.055556	0.051852	0	0.018519
0	0	0	0	0	0	0	0	0	0	0	0	0	0	0	1	0	0	0	0
0	0	0	0	0	0	0	0	0	0	0	0	0	1	0	0	0	0	0	0
0	0	0	1	0	0	0	0	0	0	0	0	0	0	0	0	0	0	0	0
0.085185	0.003704	0	0.17037	0.011111	0.062963	0.018519	0.040741	0.066667	0.103704	0.018519	0.062963	0.059259	0.048148	0.059259	0.111111	0.048148	0.022222	0	0.007407
0.062963	0	0.074074	0.07037	0.02963	0.044444	0.018519	0.033333	0.077778	0.137037	0.02963	0.018519	0.1	0.062963	0.025926	0.103704	0.055556	0.033333	0	0.022222
0.074074	0.014815	0.051852	0.114815	0.007407	0.055556	0.044444	0.025926	0.081481	0.07037	0.018519	0.044444	0.055556	0.02963	0.059259	0.114815	0.055556	0.051852	0.007407	0.022222
0.059259	0.007407	0.062963	0.114815	0.011111	0.066667	0.025926	0.022222	0.066667	0.085185	0.007407	0.037037	0.085185	0.074074	0.033333	0.085185	0.062963	0.074074	0.007407	0.011111
0.085185	0.003704	0.077778	0	0.02963	0.048148	0.025926	0.062963	0.092593	0.077778	0.014815	0.02963	0.081481	0.077778	0.055556	0.092593	0.062963	0.059259	0.003704	0.018519
MOTIF xxxxxRx_S_xxSxxxx .....R.S..S....
letter-probability matrix: alength= 20 w= 15 nsites= 236 E= 1.0e+000
0.097458	0.008475	0.055085	0.059322	0.029661	0.076271	0.021186	0.029661	0.04661	0.067797	0.016949	0.038136	0.105932	0.042373	0.088983	0.118644	0.038136	0.042373	0.008475	0.008475
0.038136	0.012712	0.04661	0.101695	0.012712	0.072034	0.016949	0.038136	0.059322	0.080508	0.008475	0.042373	0.114407	0.076271	0.033898	0.139831	0.038136	0.055085	0.004237	0.008475
0.105932	0.008475	0.038136	0.097458	0.012712	0.072034	0.033898	0.016949	0.055085	0.097458	0.016949	0.055085	0.072034	0.038136	0.084746	0.084746	0.059322	0.038136	0	0.012712
0.097458	0.021186	0.080508	0.050847	0.021186	0.076271	0.016949	0.012712	0.04661	0.063559	0.012712	0.012712	0.076271	0.067797	0.067797	0.15678	0.050847	0.04661	0.008475	0.012712
0.067797	0.021186	0.080508	0.063559	0.021186	0.055085	0.012712	0.021186	0.148305	0.059322	0.025424	0.067797	0.076271	0.021186	0	0.148305	0.050847	0.021186	0.016949	0.021186
0	0	0	0	0	0	0	0	0	0	0	0	0	0	1	0	0	0	0	0
0.059322	0.016949	0.042373	0.055085	0.029661	0.072034	0.042373	0.033898	0.04661	0.127119	0.016949	0.04661	0.067797	0.042373	0.09322	0.114407	0.021186	0.038136	0	0.033898
0	0	0	0	0	0	0	0	0	0	0	0	0	0	0	1	0	0	0	0
0.063559	0.012712	0.055085	0.04661	0.076271	0.080508	0.025424	0.067797	0.008475	0.152542	0.016949	0.042373	0	0.04661	0.080508	0	0.105932	0.072034	0.016949	0.029661
0.135593	0.04661	0.050847	0.067797	0.038136	0	0.033898	0.050847	0.012712	0.097458	0.016949	0.076271	0.105932	0.025424	0.063559	0	0.084746	0.067797	0	0.025424
0	0	0	0	0	0	0	0	0	0	0	0	0	0	0	1	0	0	0	0
0.055085	0.016949	0.072034	0.118644	0.025424	0.042373	0.016949	0.033898	0.029661	0.139831	0.004237	0.042373	0	0.059322	0.025424	0.131356	0.080508	0.072034	0.004237	0.029661
0.04661	0.021186	0.072034	0.114407	0.021186	0.059322	0.021186	0.025424	0.025424	0.080508	0.012712	0.038136	0.088983	0.042373	0.042373	0.169492	0.063559	0.025424	0.012712	0.016949
0.067797	0.008475	0.080508	0.097458	0.016949	0.084746	0.025424	0.029661	0.029661	0.080508	0.021186	0.025424	0.067797	0.033898	0.042373	0.190678	0.04661	0.042373	0.004237	0.004237
0.076271	0.008475	0.114407	0.076271	0.025424	0.067797	0.016949	0.038136	0.033898	0.067797	0.021186	0.012712	0.042373	0.042373	0.076271	0.152542	0.059322	0.04661	0.008475	0.012712
MOTIF xxxSxxG_S_xxxxxxx ...S..GS.......
letter-probability matrix: alength= 20 w= 15 nsites= 450 E= 1.0e+000
0.075556	0.006667	0.046667	0.066667	0.024444	0.104444	0.015556	0.033333	0.044444	0.073333	0.017778	0.022222	0.075556	0.048889	0.075556	0.166667	0.051111	0.033333	0	0.017778
0.066667	0.002222	0.035556	0.048889	0.028889	0.073333	0.028889	0.028889	0.075556	0.064444	0.022222	0.046667	0.095556	0.028889	0.06	0.193333	0.037778	0.048889	0.002222	0.011111
0.055556	0.004444	0.055556	0.057778	0.02	0.137778	0.017778	0.024444	0.053333	0.068889	0.013333	0.02	0.104444	0.037778	0.057778	0.142222	0.051111	0.062222	0.006667	0.008889
0	0	0	0	0	0	0	0	0	0	0	0	0	0	0	1	0	0	0	0
0.082222	0.017778	0.035556	0.055556	0.02	0.131111	0.017778	0.04	0.048889	0.115556	0.002222	0.017778	0	0.064444	0.053333	0.151111	0.068889	0.051111	0.011111	0.015556
0.095556	0.008889	0.044444	0.064444	0.04	0.102222	0.028889	0.04	0.033333	0.064444	0.013333	0.024444	0.077778	0.042222	0.033333	0.142222	0.091111	0.033333	0.004444	0.015556
0	0	0	0	0	1	0	0	0	0	0	0	0	0	0	0	0	0	0	0
0	0	0	0	0	0	0	0	0	0	0	0	0	0	0	1	0	0	0	0
0.075556	0.006667	0.04	0.053333	0.028889	0.128889	0.013333	0.042222	0.048889	0.104444	0.011111	0.033333	0	0.051111	0.082222	0.135556	0.064444	0.06	0.011111	0.008889
0.075556	0.008889	0.053333	0.057778	0.022222	0.115556	0.026667	0.022222	0.075556	0.053333	0.004444	0.046667	0.053333	0.033333	0.095556	0.146667	0.051111	0.04	0.002222	0.015556
0.086667	0.011111	0	0.055556	0.015556	0.142222	0.02	0.028889	0.068889	0.077778	0.008889	0.04	0.037778	0.042222	0.082222	0.151111	0.071111	0.035556	0.006667	0.017778
0.051111	0.004444	0.042222	0.06	0.017778	0.102222	0.02	0.022222	0.053333	0.088889	0.004444	0.017778	0.08	0.035556	0.08	0.168889	0.064444	0.048889	0.011111	0.026667
0.068889	0.008889	0.04	0.095556	0.028889	0.073333	0.024444	0.022222	0.082222	0.053333	0.028889	0.022222	0.073333	0.051111	0.088889	0.135556	0.055556	0.033333	0.002222	0.011111
0.077778	0.002222	0.055556	0.053333	0.015556	0.106667	0.015556	0.028889	0.06	0.06	0.013333	0.033333	0.064444	0.033333	0.088889	0.148889	0.066667	0.046667	0.004444	0.024444
0.068889	0.011111	0.071111	0.062222	0.026667	0.088889	0.024444	0.028889	0.051111	0.068889	0.02	0.035556	0.057778	0.044444	0.057778	0.16	0.048889	0.044444	0.006667	0.022222
MOTIF xxxxSxx_S_xDxxxxx ....S..S.D.....
letter-probability matrix: alength= 20 w= 15 nsites= 304 E= 1.0e+000
0.055921	0.009868	0.075658	0.092105	0.036184	0.0625	0.016447	0.019737	0.078947	0.072368	0.023026	0.032895	0.085526	0.036184	0.069079	0.131579	0.046053	0.042763	0.003289	0.009868
0.078947	0.013158	0.111842	0.085526	0.006579	0.072368	0.019737	0.026316	0.078947	0.092105	0.003289	0.039474	0.069079	0.042763	0	0.164474	0.0625	0.026316	0.003289	0.003289
0.065789	0	0.059211	0.055921	0.023026	0.075658	0.016447	0.042763	0.065789	0.108553	0.013158	0.032895	0.032895	0.059211	0.078947	0.154605	0.039474	0.036184	0.009868	0.029605
0.055921	0.019737	0.078947	0.055921	0.019737	0.082237	0.036184	0.042763	0.039474	0.065789	0.019737	0.052632	0.055921	0.052632	0.059211	0.128289	0.069079	0.042763	0.003289	0.019737
0	0	0	0	0	0	0	0	0	0	0	0	0	0	0	1	0	0	0	0
0.065789	0.016447	0.098684	0.072368	0.019737	0.072368	0.016447	0.023026	0.039474	0.088816	0.009868	0.039474	0	0.065789	0.032895	0.144737	0.092105	0.085526	0.006579	0.009868
0.098684	0.023026	0.098684	0.075658	0.013158	0.085526	0.042763	0.036184	0.052632	0.026316	0.003289	0.052632	0.029605	0.029605	0.046053	0.197368	0.042763	0.032895	0.003289	0.009868
0	0	0	0	0	0	0	0	0	0	0	0	0	0	0	1	0	0	0	0
0.072368	0.003289	0.0625	0.121711	0.023026	0.092105	0.023026	0.055921	0.019737	0.154605	0.016447	0.026316	0	0.065789	0.046053	0.131579	0.032895	0.042763	0.003289	0.006579
0	0	1	0	0	0	0	0	0	0	0	0	0	0	0	0	0	0	0	0
0.036184	0.003289	0.065789	0.088816	0.032895	0.078947	0.019737	0.036184	0.052632	0.098684	0.003289	0.032895	0.046053	0.032895	0.049342	0.1875	0.049342	0.055921	0.003289	0.026316
0.065789	0.006579	0.0625	0.082237	0.029605	0.088816	0.013158	0.042763	0.049342	0.115132	0.009868	0.023026	0.069079	0.042763	0.059211	0.128289	0.049342	0.046053	0.003289	0.013158
0.092105	0.016447	0	0.088816	0.019737	0.059211	0.019737	0.046053	0.078947	0.092105	0.016447	0.042763	0.072368	0.032895	0.059211	0.138158	0.039474	0.049342	0.009868	0.026316
0.065789	0.006579	0.042763	0.111842	0.039474	0.032895	0.019737	0.029605	0.092105	0.072368	0.019737	0.019737	0.052632	0.029605	0.082237	0.154605	0.069079	0.036184	0.003289	0.019737
0.069079	0.016447	0.082237	0.069079	0.029605	0.055921	0.023026	0.036184	0.052632	0.088816	0.013158	0.042763	0.042763	0.042763	0.059211	0.167763	0.059211	0.032895	0.009868	0.006579
MOTIF xxxRxxx_S_xSxxxxx ...R...S.S.....
letter-probability matrix: alength= 20 w= 15 nsites= 258 E= 1.0e+000
0.065891	0.015504	0.027132	0.062016	0.015504	0.073643	0.023256	0.042636	0.093023	0.05814	0.031008	0.027132	0.093023	0.03876	0.065891	0.155039	0.046512	0.03876	0.015504	0.011628
0.05814	0.015504	0.046512	0.042636	0.027132	0.050388	0.034884	0.03876	0.065891	0.127907	0.007752	0.042636	0.077519	0.034884	0.065891	0.147287	0.046512	0.046512	0.015504	0.007752
0.054264	0.003876	0.042636	0.05814	0.023256	0.050388	0.01938	0.023256	0.096899	0.065891	0.011628	0.034884	0.069767	0.046512	0.077519	0.158915	0.05814	0.065891	0.007752	0.031008
0	0	0	0	0	0	0	0	0	0	0	0	0	0	1	0	0	0	0	0
0.077519	0.007752	0.03876	0.027132	0.034884	0.05814	0.031008	0.034884	0.124031	0.112403	0.027132	0.031008	0.081395	0.062016	0	0.178295	0.046512	0.015504	0.003876	0.007752
0.046512	0.01938	0.034884	0.05814	0.027132	0.081395	0.027132	0.01938	0.062016	0.116279	0.023256	0.023256	0.081395	0.042636	0	0.147287	0.077519	0.069767	0.01938	0.023256
0.077519	0.003876	0	0.042636	0.023256	0.085271	0.031008	0.031008	0.05814	0.065891	0.007752	0.023256	0.085271	0.042636	0	0.267442	0.073643	0.046512	0.011628	0.023256
0	0	0	0	0	0	0	0	0	0	0	0	0	0	0	1	0	0	0	0
0.081395	0.01938	0.054264	0.046512	0.05814	0.093023	0.01938	0.027132	0.01938	0.104651	0.031008	0.01938	0	0.034884	0.05814	0.193798	0.077519	0.046512	0.007752	0.007752
0	0	0	0	0	0	0	0	0	0	0	0	0	0	0	1	0	0	0	0
0.081395	0.003876	0.073643	0.027132	0.042636	0.069767	0.031008	0.027132	0.031008	0.093023	0.01938	0.05814	0	0.069767	0.065891	0.186047	0.05814	0.03876	0.007752	0.015504
0.054264	0.011628	0.081395	0	0.023256	0.120155	0.03876	0.05814	0.027132	0.093023	0.015504	0.03876	0.05814	0.03876	0.034884	0.170543	0.05814	0.050388	0.007752	0.01938
0.069767	0.007752	0.085271	0.081395	0.01938	0.069767	0.015504	0.003876	0.062016	0.073643	0.015504	0.015504	0.062016	0.01938	0.065891	0.20155	0.065891	0.027132	0.003876	0.034884
0.112403	0	0.046512	0.077519	0.031008	0.100775	0.007752	0.027132	0.01938	0.100775	0.01938	0.011628	0.05814	0.031008	0.046512	0.170543	0.069767	0.054264	0	0.015504
0.073643	0.01938	0.046512	0.069767	0.027132	0.077519	0.011628	0.031008	0.027132	0.089147	0.011628	0.027132	0.046512	0.054264	0.081395	0.143411	0.089147	0.042636	0	0.031008
MOTIF xSPxxxx_S_xxxxxxx .SP....S.......
letter-probability matrix: alength= 20 w= 15 nsites= 429 E= 1.0e+000
0.06993	0.009324	0.041958	0.027972	0.018648	0.072261	0.032634	0.016317	0.079254	0.102564	0.011655	0.02331	0.11655	0.041958	0.058275	0.149184	0.067599	0.044289	0.004662	0.011655
0	0	0	0	0	0	0	0	0	0	0	0	0	0	0	1	0	0	0	0
0	0	0	0	0	0	0	0	0	0	0	0	1	0	0	0	0	0	0	0
0.114219	0.009324	0.055944	0.072261	0.013986	0.090909	0.020979	0.027972	0.055944	0.055944	0.018648	0.027972	0.081585	0.037296	0.065268	0.111888	0.062937	0.065268	0.002331	0.009324
0.06993	0.004662	0.037296	0.051282	0.004662	0.051282	0.051282	0.025641	0.086247	0.076923	0.004662	0.041958	0.097902	0.048951	0.053613	0.16317	0.051282	0.060606	0.004662	0.013986
0.074592	0.013986	0.062937	0.058275	0.013986	0.06993	0.025641	0.011655	0.030303	0.083916	0.013986	0.037296	0.088578	0.048951	0.041958	0.16317	0.086247	0.058275	0.009324	0.006993
0.097902	0.011655	0.053613	0.039627	0.027972	0.079254	0.018648	0.027972	0.051282	0.067599	0.011655	0.053613	0.090909	0.027972	0.053613	0.13986	0.076923	0.053613	0.002331	0.013986
0	0	0	0	0	0	0	0	0	0	0	0	0	0	0	1	0	0	0	0
0.083916	0.009324	0.062937	0.058275	0.032634	0.067599	0.018648	0.020979	0.032634	0.130536	0.009324	0.039627	0	0.051282	0.048951	0.167832	0.072261	0.060606	0.009324	0.02331
0.060606	0.011655	0.04662	0.04662	0.032634	0.065268	0.025641	0.034965	0.037296	0.111888	0.009324	0.041958	0.097902	0.053613	0.060606	0.102564	0.081585	0.055944	0.004662	0.018648
0.081585	0.013986	0.048951	0.060606	0.034965	0.053613	0.027972	0.032634	0.062937	0.107226	0.004662	0.027972	0.083916	0.048951	0.072261	0.128205	0.055944	0.030303	0.006993	0.016317
0.058275	0.004662	0.062937	0.060606	0.025641	0.060606	0.037296	0.027972	0.051282	0.055944	0.020979	0.032634	0.100233	0.041958	0.065268	0.170163	0.076923	0.037296	0	0.009324
0.051282	0.018648	0.034965	0.083916	0.02331	0.065268	0.013986	0.025641	0.055944	0.079254	0.009324	0.030303	0.06993	0.062937	0.09324	0.104895	0.081585	0.072261	0.006993	0.016317
0.060606	0.013986	0.048951	0.083916	0.027972	0.074592	0.013986	0.018648	0.058275	0.083916	0.009324	0.044289	0.076923	0.039627	0.083916	0.144522	0.058275	0.037296	0.011655	0.009324
0.086247	0.009324	0.06993	0.067599	0.034965	0.079254	0.032634	0.016317	0.04662	0.048951	0.018648	0.027972	0.076923	0.041958	0.065268	0.13986	0.058275	0.062937	0.009324	0.006993
MOTIF Kxxxxxx_S_xxxxxxS K......S......S
letter-probability matrix: alength= 20 w= 15 nsites= 313 E= 1.0e+000
0	0	0	0	0	0	0	0	1	0	0	0	0	0	0	0	0	0	0	0
0.067093	0	0.047923	0.089457	0.044728	0.041534	0.01278	0.041534	0.108626	0.070288	0.015974	0.035144	0.073482	0.025559	0.079872	0.099042	0.073482	0.063898	0.003195	0.00639
0.076677	0.003195	0.057508	0.051118	0.038339	0.089457	0.003195	0.054313	0.111821	0.111821	0.00639	0.038339	0.047923	0.041534	0.057508	0.095847	0.063898	0.025559	0	0.025559
0.070288	0.015974	0.051118	0.086262	0.031949	0.054313	0.025559	0.038339	0.073482	0.044728	0.019169	0.044728	0.060703	0.047923	0.038339	0.108626	0.102236	0.054313	0.003195	0.028754
0.070288	0.00639	0.060703	0.099042	0.028754	0.060703	0.035144	0.022364	0.095847	0.111821	0.00639	0.022364	0.067093	0.028754	0.060703	0.13099	0.041534	0.035144	0	0.015974
0.063898	0.003195	0.054313	0.076677	0.025559	0.083067	0.019169	0.022364	0.044728	0.079872	0.015974	0.051118	0.067093	0.047923	0.057508	0.140575	0.083067	0.051118	0.00639	0.00639
0.070288	0.003195	0.054313	0.102236	0.015974	0.073482	0.015974	0.051118	0.063898	0.092652	0.015974	0.038339	0.057508	0.038339	0.038339	0.140575	0.067093	0.035144	0.00639	0.019169
0	0	0	0	0	0	0	0	0	0	0	0	0	0	0	1	0	0	0	0
0.044728	0.015974	0.054313	0.083067	0.041534	0.076677	0.009585	0.047923	0.019169	0.124601	0.00639	0.044728	0	0.079872	0.038339	0.134185	0.070288	0.086262	0.00639	0.015974
0.057508	0.009585	0.073482	0.086262	0.031949	0.083067	0.01278	0.028754	0.060703	0.070288	0.00639	0.086262	0.083067	0.054313	0.038339	0.099042	0.057508	0.051118	0.003195	0.00639
0.063898	0	0.057508	0.063898	0.015974	0.099042	0.025559	0.019169	0.076677	0.086262	0.003195	0.070288	0.070288	0.047923	0.047923	0.13099	0.086262	0.025559	0.003195	0.00639
0.076677	0.003195	0.044728	0.060703	0.009585	0.047923	0.019169	0.047923	0.067093	0.079872	0.009585	0.025559	0.079872	0.047923	0.070288	0.175719	0.076677	0.047923	0.00639	0.003195
0.060703	0.00639	0.070288	0.108626	0.031949	0.054313	0.035144	0.028754	0.099042	0.083067	0.015974	0.035144	0.057508	0.041534	0.041534	0.121406	0.054313	0.041534	0.009585	0.003195
0.051118	0.015974	0.060703	0.076677	0.031949	0.060703	0.022364	0.047923	0.079872	0.057508	0.00639	0.047923	0.060703	0.028754	0.051118	0.153355	0.060703	0.060703	0.009585	0.015974
0	0	0	0	0	0	0	0	0	0	0	0	0	0	0	1	0	0	0	0
MOTIF xxxxxxx_S_SxDxxxx .......SS.D....
letter-probability matrix: alength= 20 w= 15 nsites= 288 E= 1.0e+000
0.083333	0.010417	0.052083	0.086806	0.020833	0.069444	0.03125	0.038194	0.0625	0.059028	0.020833	0.041667	0.072917	0.038194	0.052083	0.138889	0.045139	0.045139	0.006944	0.024306
0.0625	0.006944	0.045139	0.069444	0.045139	0.076389	0.024306	0.03125	0.069444	0.059028	0.027778	0.03125	0.076389	0.027778	0.104167	0.125	0.059028	0.052083	0.003472	0.003472
0.076389	0.006944	0.072917	0.104167	0.013889	0.045139	0.034722	0.020833	0.079861	0.086806	0.003472	0.020833	0.065972	0.034722	0.052083	0.159722	0.065972	0.038194	0.003472	0.013889
0.065972	0.010417	0.065972	0.090278	0.020833	0.059028	0.027778	0.020833	0.100694	0.076389	0.010417	0.027778	0.09375	0.034722	0.076389	0.104167	0.045139	0.041667	0.006944	0.020833
0.076389	0.013889	0.083333	0.079861	0.020833	0.072917	0.034722	0.03125	0.069444	0.079861	0.024306	0.020833	0.045139	0.055556	0.048611	0.097222	0.086806	0.041667	0.006944	0.010417
0.065972	0.017361	0.0625	0.083333	0.010417	0.086806	0.034722	0.038194	0.076389	0.09375	0.003472	0.034722	0.038194	0.052083	0	0.145833	0.09375	0.034722	0.003472	0.024306
0.059028	0.020833	0.041667	0.069444	0.027778	0	0.052083	0.027778	0.020833	0.09375	0.010417	0.048611	0.055556	0.052083	0.083333	0.180556	0.059028	0.065972	0.013889	0.017361
0	0	0	0	0	0	0	0	0	0	0	0	0	0	0	1	0	0	0	0
0	0	0	0	0	0	0	0	0	0	0	0	0	0	0	1	0	0	0	0
0.0625	0.020833	0.048611	0	0.045139	0.086806	0.006944	0.045139	0.027778	0.15625	0.020833	0.045139	0	0.0625	0.090278	0.142361	0.0625	0.0625	0.006944	0.006944
0	0	1	0	0	0	0	0	0	0	0	0	0	0	0	0	0	0	0	0
0.041667	0.006944	0.142361	0.079861	0.020833	0.055556	0.027778	0.03125	0.041667	0.111111	0.017361	0.045139	0.03125	0.027778	0.048611	0.142361	0.059028	0.048611	0.010417	0.010417
0.065972	0.003472	0.065972	0.125	0.027778	0.041667	0.017361	0.013889	0.055556	0.135417	0.020833	0.03125	0.065972	0.03125	0.055556	0.104167	0.0625	0.045139	0	0.03125
0.027778	0.006944	0.090278	0.114583	0.059028	0.100694	0.017361	0.048611	0.041667	0.090278	0.010417	0.024306	0.059028	0.038194	0.048611	0.125	0.038194	0.034722	0.006944	0.017361
0.055556	0.006944	0.086806	0.09375	0.020833	0.0625	0.013889	0.038194	0.0625	0.104167	0.017361	0.027778	0.0625	0.03125	0.048611	0.149306	0.045139	0.052083	0.003472	0.017361
MOTIF xxSPxxx_S_xxxxxxx ..SP...S.......
letter-probability matrix: alength= 20 w= 15 nsites= 444 E= 1.0e+000
0.078829	0.013514	0.038288	0.042793	0.018018	0.056306	0.02027	0.036036	0.040541	0.081081	0.02027	0.022523	0.144144	0.027027	0.076577	0.164414	0.060811	0.047297	0.004505	0.006757
0.076577	0.009009	0.04955	0.04955	0.011261	0.063063	0.029279	0.015766	0.078829	0.083333	0.011261	0.036036	0.121622	0.024775	0.06982	0.130631	0.067568	0.051802	0.004505	0.015766
0	0	0	0	0	0	0	0	0	0	0	0	0	0	0	1	0	0	0	0
0	0	0	0	0	0	0	0	0	0	0	0	1	0	0	0	0	0	0	0
0.099099	0.009009	0.027027	0.072072	0.031532	0.137387	0.02027	0.027027	0.038288	0.067568	0.009009	0.011261	0.092342	0.04955	0.02027	0.13964	0.072072	0.051802	0.004505	0.02027
0.103604	0.009009	0.076577	0.056306	0.015766	0.065315	0.031532	0.02027	0.054054	0.085586	0.013514	0.04955	0.105856	0.045045	0.056306	0.108108	0.04955	0.045045	0.002252	0.006757
0.060811	0.022523	0.04955	0.063063	0.013514	0.092342	0.038288	0.024775	0.056306	0.074324	0.018018	0.04955	0.094595	0.027027	0.040541	0.15991	0.063063	0.038288	0.002252	0.011261
0	0	0	0	0	0	0	0	0	0	0	0	0	0	0	1	0	0	0	0
0.072072	0.004505	0.056306	0.083333	0.033784	0.108108	0.022523	0.022523	0.047297	0.094595	0.013514	0.02027	0	0.040541	0.060811	0.128378	0.108108	0.063063	0.002252	0.018018
0.092342	0.002252	0.040541	0.056306	0.013514	0.078829	0.024775	0.031532	0.040541	0.081081	0.009009	0.031532	0.130631	0.040541	0.031532	0.146396	0.083333	0.045045	0.004505	0.015766
0.076577	0.009009	0.027027	0.087838	0.015766	0.06982	0.02027	0.029279	0.072072	0.072072	0.015766	0.029279	0.099099	0.058559	0.047297	0.157658	0.058559	0.029279	0.004505	0.02027
0.067568	0.004505	0.056306	0.058559	0.022523	0.096847	0.015766	0.022523	0.060811	0.074324	0.02027	0.018018	0.087838	0.047297	0.067568	0.157658	0.067568	0.036036	0.002252	0.015766
0.081081	0.009009	0.04955	0.06982	0.02027	0.072072	0.013514	0.029279	0.040541	0.06982	0.022523	0.027027	0.094595	0.045045	0.045045	0.141892	0.072072	0.058559	0.011261	0.027027
0.078829	0.011261	0.051802	0.103604	0.024775	0.054054	0.024775	0.024775	0.058559	0.085586	0.009009	0.045045	0.087838	0.047297	0.063063	0.094595	0.065315	0.04955	0.004505	0.015766
0.051802	0.002252	0.076577	0.081081	0.024775	0.072072	0.015766	0.027027	0.058559	0.074324	0.011261	0.033784	0.087838	0.040541	0.078829	0.123874	0.067568	0.04955	0.006757	0.015766
MOTIF xxxxxxx_S_xExExxx .......S.E.E...
letter-probability matrix: alength= 20 w= 15 nsites= 231 E= 1.0e+000
0.077922	0.012987	0.030303	0.134199	0.004329	0.04329	0.025974	0.021645	0.073593	0.077922	0.017316	0.04329	0.08658	0.04329	0.064935	0.147186	0.064935	0.021645	0	0.008658
0.073593	0	0.064935	0.112554	0.034632	0.056277	0.021645	0.025974	0.08658	0.064935	0.012987	0.021645	0.073593	0.060606	0.077922	0.08658	0.060606	0.056277	0	0.008658
0.077922	0.008658	0.077922	0.160173	0.017316	0.051948	0.008658	0.012987	0.047619	0.095238	0.030303	0.030303	0.077922	0.047619	0.056277	0.099567	0.04329	0.034632	0.008658	0.012987
0.112554	0	0.082251	0.138528	0.012987	0.069264	0.021645	0.004329	0.08658	0.047619	0.008658	0.034632	0.04329	0.038961	0.064935	0.112554	0.060606	0.034632	0.004329	0.021645
0.095238	0	0.082251	0.103896	0.021645	0.056277	0.038961	0.030303	0.108225	0.077922	0.017316	0.056277	0.051948	0.04329	0	0.116883	0.056277	0.034632	0	0.008658
0.090909	0.008658	0.04329	0.103896	0.030303	0.051948	0.038961	0.017316	0.056277	0.069264	0.017316	0.034632	0.047619	0.073593	0.077922	0.099567	0.056277	0.056277	0	0.025974
0.121212	0.008658	0	0.108225	0.017316	0.056277	0.025974	0.021645	0.056277	0.08658	0.030303	0.030303	0.064935	0.008658	0.064935	0.17316	0.038961	0.060606	0	0.025974
0	0	0	0	0	0	0	0	0	0	0	0	0	0	0	1	0	0	0	0
0.073593	0.008658	0.060606	0.103896	0.030303	0.08658	0.004329	0.030303	0.047619	0.199134	0.025974	0.017316	0	0	0.030303	0.164502	0.060606	0.047619	0	0.008658
0	0	0	1	0	0	0	0	0	0	0	0	0	0	0	0	0	0	0	0
0.099567	0.004329	0	0	0.030303	0.103896	0.025974	0.034632	0.090909	0.08658	0.025974	0.04329	0.056277	0.051948	0.077922	0.112554	0.060606	0.030303	0.017316	0.047619
0	0	0	1	0	0	0	0	0	0	0	0	0	0	0	0	0	0	0	0
0.090909	0.004329	0.090909	0.147186	0.017316	0.051948	0.030303	0.017316	0.099567	0.047619	0.017316	0.056277	0.095238	0.04329	0.060606	0.056277	0.025974	0.034632	0.004329	0.008658
0.08658	0	0.064935	0.142857	0.030303	0.034632	0.012987	0.038961	0.060606	0.121212	0.012987	0.017316	0.073593	0.069264	0.04329	0.069264	0.064935	0.034632	0.004329	0.017316
0.103896	0.004329	0.077922	0	0.025974	0.077922	0.017316	0.038961	0.090909	0.082251	0.021645	0.034632	0.056277	0.064935	0.060606	0.095238	0.060606	0.060606	0	0.025974
MOTIF xxRxRxx_S_xxxxxxx ..R.R..S.......
letter-probability matrix: alength= 20 w= 15 nsites= 179 E= 1.0e+000
0.067039	0.005587	0.022346	0.072626	0.01676	0.094972	0.027933	0.039106	0.072626	0.044693	0.022346	0.03352	0.083799	0.055866	0.117318	0.117318	0.055866	0.03352	0.011173	0.005587
0.03352	0.01676	0.011173	0.089385	0.022346	0.106145	0.022346	0.022346	0.072626	0.083799	0.011173	0.044693	0.094972	0.044693	0.139665	0.078212	0.03352	0.03352	0.005587	0.03352
0	0	0	0	0	0	0	0	0	0	0	0	0	0	1	0	0	0	0	0
0.078212	0.005587	0.067039	0.055866	0.022346	0.094972	0.01676	0.027933	0.100559	0.061453	0.01676	0.027933	0.067039	0.067039	0.145251	0.067039	0.01676	0.050279	0	0.011173
0	0	0	0	0	0	0	0	0	0	0	0	0	0	1	0	0	0	0	0
0.139665	0.011173	0.044693	0.050279	0.005587	0.03352	0.039106	0.044693	0.117318	0.150838	0.022346	0.044693	0	0.044693	0	0	0.139665	0.050279	0.011173	0.050279
0.094972	0.011173	0.106145	0.03352	0.044693	0.072626	0.039106	0.01676	0.022346	0.094972	0.005587	0.061453	0.050279	0.061453	0.094972	0.128492	0.027933	0.011173	0	0.022346
0	0	0	0	0	0	0	0	0	0	0	0	0	0	0	1	0	0	0	0
0.111732	0	0.078212	0.094972	0.072626	0.050279	0.027933	0.050279	0.022346	0.145251	0.011173	0.01676	0	0.050279	0.050279	0.067039	0.050279	0.078212	0	0.022346
0.078212	0.022346	0	0	0.01676	0.189944	0.061453	0.03352	0.022346	0.106145	0	0.111732	0	0.050279	0.03352	0	0.178771	0.072626	0.005587	0.01676
0.078212	0.005587	0.072626	0.145251	0.044693	0.111732	0.01676	0.03352	0.039106	0.078212	0.01676	0.027933	0.061453	0.089385	0.039106	0	0.055866	0.055866	0	0.027933
0.089385	0.011173	0.089385	0.100559	0.01676	0.067039	0.022346	0.01676	0.022346	0.055866	0.011173	0.027933	0.055866	0.039106	0.078212	0.156425	0.050279	0.055866	0.011173	0.022346
0.055866	0.011173	0.078212	0.139665	0.01676	0.094972	0.022346	0.022346	0.050279	0.094972	0.03352	0.022346	0.094972	0.03352	0.03352	0.100559	0.050279	0.027933	0	0.01676
0.055866	0	0.094972	0.061453	0.03352	0.094972	0.011173	0.027933	0.03352	0.106145	0.005587	0.027933	0.078212	0.044693	0.094972	0.106145	0.055866	0.050279	0.005587	0.011173
0.067039	0	0.055866	0.106145	0.01676	0.061453	0.039106	0.027933	0.055866	0.050279	0.005587	0.027933	0.094972	0.050279	0.100559	0.111732	0.055866	0.050279	0.005587	0.01676
MOTIF xxxxKRx_S_xxxxxxx ....KR.S.......
letter-probability matrix: alength= 20 w= 15 nsites= 232 E= 1.0e+000
0.051724	0	0.051724	0.107759	0.017241	0.064655	0.030172	0.038793	0.094828	0.090517	0.012931	0.034483	0.073276	0.060345	0.073276	0.064655	0.056034	0.025862	0.017241	0.034483
0.068966	0.008621	0.077586	0.103448	0	0.068966	0.025862	0.017241	0.077586	0.077586	0.012931	0.043103	0.081897	0.060345	0.051724	0.099138	0.030172	0.060345	0.012931	0.021552
0.064655	0.00431	0.012931	0.064655	0.038793	0.090517	0.034483	0.034483	0.103448	0.099138	0.017241	0.025862	0.030172	0.060345	0.094828	0.077586	0.064655	0.056034	0.008621	0.017241
0.068966	0.012931	0.034483	0.103448	0.017241	0.068966	0.030172	0.030172	0.090517	0.068966	0.017241	0.043103	0.043103	0.051724	0.086207	0.094828	0.034483	0.060345	0.012931	0.030172
0	0	0	0	0	0	0	0	1	0	0	0	0	0	0	0	0	0	0	0
0	0	0	0	0	0	0	0	0	0	0	0	0	0	1	0	0	0	0	0
0.081897	0.00431	0.056034	0.043103	0.038793	0.012931	0.038793	0.038793	0.112069	0.142241	0.017241	0.086207	0.030172	0.034483	0.094828	0.068966	0.025862	0.038793	0.021552	0.012931
0	0	0	0	0	0	0	0	0	0	0	0	0	0	0	1	0	0	0	0
0.064655	0.012931	0.051724	0.077586	0.077586	0.107759	0.012931	0.060345	0.021552	0.146552	0.047414	0.060345	0	0.060345	0.047414	0	0.064655	0.060345	0.008621	0.017241
0.081897	0.017241	0.073276	0.060345	0.012931	0.112069	0.034483	0.056034	0.017241	0.086207	0.021552	0.043103	0.107759	0.043103	0.038793	0	0.107759	0.051724	0.008621	0.025862
0.099138	0.008621	0.056034	0.107759	0.038793	0.112069	0.012931	0.056034	0.017241	0.099138	0.038793	0.038793	0.056034	0.043103	0.012931	0	0.103448	0.077586	0.008621	0.012931
0.081897	0.017241	0.060345	0.112069	0.034483	0.086207	0.008621	0.047414	0.025862	0.038793	0.012931	0.038793	0.086207	0.030172	0.038793	0.142241	0.064655	0.038793	0.00431	0.030172
0.077586	0.00431	0.056034	0.090517	0.038793	0.064655	0.025862	0.043103	0.012931	0.107759	0.021552	0.034483	0.086207	0.043103	0.017241	0.125	0.094828	0.038793	0.00431	0.012931
0.047414	0.017241	0.060345	0.073276	0.025862	0.081897	0.017241	0.030172	0.060345	0.125	0.030172	0.038793	0.068966	0.021552	0.051724	0.142241	0.034483	0.060345	0	0.012931
0.077586	0.00431	0.077586	0.094828	0.017241	0.056034	0.021552	0.047414	0.043103	0.081897	0.008621	0.017241	0.090517	0.094828	0.051724	0.086207	0.051724	0.047414	0.008621	0.021552
MOTIF xxxxDSx_S_xxxxxxx ....DS.S.......
letter-probability matrix: alength= 20 w= 15 nsites= 244 E= 1.0e+000
0.07377	0.004098	0.118852	0.090164	0.040984	0.061475	0.020492	0.012295	0.057377	0.122951	0.008197	0.016393	0.094262	0.028689	0	0.118852	0.057377	0.032787	0.004098	0.036885
0.07377	0.008197	0.081967	0.098361	0.016393	0.04918	0.016393	0.02459	0.069672	0.110656	0.02459	0.028689	0.061475	0.053279	0.057377	0.110656	0.053279	0.032787	0.020492	0.008197
0.081967	0.012295	0.094262	0.131148	0.032787	0.028689	0.020492	0.020492	0.077869	0.106557	0.012295	0.04918	0.036885	0.032787	0	0.151639	0.040984	0.04918	0.008197	0.012295
0.040984	0.008197	0.106557	0.094262	0.012295	0.069672	0.012295	0.032787	0.04918	0.053279	0.004098	0.045082	0.04918	0.032787	0.04918	0.168033	0.090164	0.045082	0.004098	0.032787
0	0	1	0	0	0	0	0	0	0	0	0	0	0	0	0	0	0	0	0
0	0	0	0	0	0	0	0	0	0	0	0	0	0	0	1	0	0	0	0
0.061475	0.012295	0.172131	0.118852	0.032787	0.098361	0.016393	0.02459	0.02459	0.090164	0.004098	0.036885	0	0.028689	0.028689	0.127049	0.053279	0.045082	0	0.02459
0	0	0	0	0	0	0	0	0	0	0	0	0	0	0	1	0	0	0	0
0.053279	0.004098	0.102459	0.151639	0.016393	0.061475	0.012295	0.045082	0.040984	0.090164	0.004098	0.045082	0	0.04918	0.036885	0.127049	0.061475	0.081967	0.012295	0.004098
0.053279	0.008197	0.106557	0.065574	0.016393	0.069672	0.040984	0.020492	0.069672	0.118852	0.020492	0.061475	0.04918	0.045082	0.061475	0.086066	0.053279	0.040984	0	0.012295
0.065574	0.004098	0.090164	0.069672	0.020492	0.081967	0.028689	0.016393	0.04918	0.081967	0.016393	0.040984	0.077869	0.040984	0.065574	0.135246	0.061475	0.040984	0.008197	0.004098
0.057377	0.016393	0.065574	0.102459	0.036885	0.090164	0.02459	0.036885	0.036885	0.081967	0.020492	0.053279	0.036885	0.045082	0.04918	0.143443	0.045082	0.036885	0	0.020492
0.069672	0	0.118852	0.053279	0.045082	0.04918	0.016393	0.053279	0.077869	0.065574	0.012295	0.028689	0.065574	0.032787	0.077869	0.106557	0.065574	0.028689	0.004098	0.028689
0.053279	0.004098	0.081967	0.069672	0.016393	0.081967	0.016393	0.036885	0.07377	0.053279	0.008197	0.04918	0.081967	0.020492	0.090164	0.127049	0.069672	0.036885	0.008197	0.020492
0.065574	0	0.040984	0.081967	0.040984	0.07377	0.012295	0.040984	0	0.081967	0.020492	0.040984	0.053279	0.045082	0.090164	0.159836	0.04918	0.077869	0	0.02459
MOTIF xxxRxxS_S_xxxxxxx ...R..SS.......
letter-probability matrix: alength= 20 w= 15 nsites= 318 E= 1.0e+000
0.078616	0.009434	0.04717	0.066038	0.050314	0.078616	0.025157	0.034591	0.056604	0.084906	0.022013	0.034591	0.062893	0.040881	0.066038	0.119497	0.062893	0.040881	0.003145	0.015723
0.044025	0.018868	0.022013	0.040881	0.018868	0.084906	0.022013	0.04717	0.044025	0.110063	0.031447	0.034591	0.053459	0.044025	0.09434	0.116352	0.075472	0.056604	0.006289	0.034591
0.053459	0.009434	0.040881	0.04717	0.018868	0.034591	0.034591	0.025157	0.091195	0.08805	0.022013	0.025157	0.062893	0.062893	0.100629	0.128931	0.056604	0.066038	0.018868	0.012579
0	0	0	0	0	0	0	0	0	0	0	0	0	0	1	0	0	0	0	0
0.08805	0.003145	0.028302	0.037736	0.015723	0.050314	0.022013	0.025157	0.103774	0.103774	0.012579	0.034591	0.066038	0.040881	0.110063	0.160377	0.050314	0.034591	0.006289	0.006289
0.075472	0.025157	0.059748	0.04717	0.031447	0.09434	0.04717	0.028302	0.028302	0.119497	0.018868	0.04717	0.04717	0.062893	0.056604	0.075472	0.053459	0.053459	0.009434	0.018868
0	0	0	0	0	0	0	0	0	0	0	0	0	0	0	1	0	0	0	0
0	0	0	0	0	0	0	0	0	0	0	0	0	0	0	1	0	0	0	0
0.04717	0.006289	0.081761	0.110063	0.056604	0.078616	0.012579	0.031447	0.012579	0.116352	0.006289	0.034591	0	0.04717	0.028302	0.157233	0.084906	0.053459	0.006289	0.028302
0.062893	0.012579	0.066038	0.09434	0.025157	0.106918	0.012579	0.04717	0.015723	0.119497	0.022013	0.037736	0.081761	0.050314	0.053459	0	0.084906	0.078616	0.009434	0.018868
0.078616	0.009434	0.053459	0.062893	0.037736	0.08805	0.028302	0.031447	0.037736	0.103774	0.015723	0.044025	0.066038	0.066038	0.040881	0.08805	0.075472	0.040881	0.006289	0.025157
0.050314	0.009434	0.084906	0.075472	0.015723	0.075472	0.031447	0.031447	0.053459	0.09434	0.009434	0.040881	0.09434	0.034591	0.053459	0.128931	0.053459	0.044025	0	0.018868
0.075472	0.015723	0.078616	0.09434	0.028302	0.08805	0.028302	0.028302	0.028302	0.075472	0.015723	0.04717	0.081761	0.028302	0.059748	0.116352	0.04717	0.050314	0.003145	0.009434
0.081761	0.015723	0.04717	0.075472	0.015723	0.08805	0.018868	0.037736	0.040881	0.09434	0.012579	0.037736	0.075472	0.028302	0.066038	0.125786	0.053459	0.059748	0.006289	0.018868
0.059748	0.012579	0.053459	0.053459	0.015723	0.072327	0.025157	0.028302	0.059748	0.062893	0.022013	0.037736	0.072327	0.056604	0.084906	0.147799	0.059748	0.056604	0.003145	0.015723
MOTIF xxxxxxx_S_GSxxxxx .......SGS.....
letter-probability matrix: alength= 20 w= 15 nsites= 329 E= 1.0e+000
0.097264	0.006079	0.048632	0.085106	0.012158	0.088146	0.021277	0.009119	0.075988	0.085106	0.009119	0.036474	0.072948	0.048632	0.06079	0.139818	0.06079	0.027356	0.00304	0.012158
0.094225	0.00304	0.045593	0.057751	0.015198	0.088146	0.036474	0.018237	0.06079	0.051672	0.018237	0.021277	0.066869	0.054711	0.054711	0.145897	0.097264	0.054711	0.006079	0.009119
0.085106	0.00304	0.06079	0.06079	0.024316	0.072948	0.018237	0.021277	0.069909	0.048632	0.012158	0.033435	0.079027	0.045593	0.06383	0.170213	0.048632	0.06079	0.006079	0.015198
0.075988	0.012158	0.069909	0.072948	0.012158	0.118541	0.021277	0.027356	0.082067	0.072948	0.030395	0.042553	0.066869	0.033435	0	0.136778	0.054711	0.051672	0.006079	0.012158
0.085106	0.006079	0.024316	0.082067	0.024316	0.072948	0.027356	0.036474	0.042553	0.091185	0.021277	0.021277	0.088146	0.033435	0	0.18541	0.091185	0.048632	0.009119	0.009119
0.048632	0.009119	0.057751	0.075988	0.027356	0.148936	0.030395	0.042553	0.039514	0.054711	0.012158	0.042553	0.069909	0.033435	0	0.161094	0.054711	0.06079	0.006079	0.024316
0.079027	0.009119	0	0.048632	0.027356	0.145897	0.036474	0.021277	0.045593	0.085106	0.00304	0.021277	0.085106	0.042553	0	0.231003	0.06383	0.030395	0.00304	0.021277
0	0	0	0	0	0	0	0	0	0	0	0	0	0	0	1	0	0	0	0
0	0	0	0	0	1	0	0	0	0	0	0	0	0	0	0	0	0	0	0
0	0	0	0	0	0	0	0	0	0	0	0	0	0	0	1	0	0	0	0
0.066869	0.00304	0.051672	0.079027	0.027356	0.148936	0.027356	0.027356	0.048632	0.109422	0.018237	0.033435	0	0.072948	0.048632	0.161094	0.033435	0.018237	0.018237	0.006079
0.085106	0.012158	0.054711	0	0.015198	0.118541	0.018237	0.036474	0.051672	0.082067	0.009119	0.030395	0.072948	0.027356	0.06383	0.200608	0.066869	0.042553	0.006079	0.006079
0.042553	0.015198	0.085106	0.045593	0.018237	0.109422	0.024316	0.009119	0.051672	0.054711	0.009119	0.048632	0.042553	0.054711	0.085106	0.182371	0.057751	0.039514	0.009119	0.015198
0.069909	0.00304	0.054711	0.069909	0.009119	0.106383	0.033435	0.021277	0.048632	0.097264	0.009119	0.030395	0.054711	0.027356	0.066869	0.158055	0.069909	0.054711	0.006079	0.009119
0.088146	0.009119	0.06383	0.06383	0.030395	0.097264	0.036474	0.036474	0.045593	0.06079	0.009119	0.027356	0.057751	0.045593	0.072948	0.12462	0.066869	0.033435	0.012158	0.018237
MOTIF xxxxxxx_S_xDSxxxx .......S.DS....
letter-probability matrix: alength= 20 w= 15 nsites= 215 E= 1.0e+000
0.074419	0	0.065116	0.069767	0.037209	0.07907	0.027907	0.065116	0.04186	0.102326	0.013953	0.027907	0.069767	0.051163	0.051163	0.15814	0.037209	0.018605	0	0.009302
0.069767	0.009302	0.065116	0.102326	0.023256	0.074419	0.009302	0.037209	0.060465	0.065116	0.018605	0.023256	0.069767	0.037209	0.074419	0.130233	0.060465	0.051163	0.009302	0.009302
0.060465	0.013953	0.093023	0.088372	0.009302	0.069767	0.023256	0.060465	0.065116	0.07907	0.004651	0.037209	0.074419	0.037209	0.046512	0.134884	0.046512	0.04186	0	0.013953
0.088372	0	0.069767	0.07907	0.027907	0.065116	0.027907	0.046512	0.060465	0.097674	0.018605	0.04186	0.060465	0.032558	0.074419	0.106977	0.037209	0.046512	0.004651	0.013953
0.093023	0.018605	0.07907	0.102326	0.051163	0.12093	0.037209	0.04186	0	0.102326	0.018605	0.027907	0.083721	0.074419	0	0	0.074419	0.032558	0.018605	0.023256
0.060465	0.004651	0.102326	0.106977	0.023256	0.125581	0.027907	0.027907	0.023256	0.102326	0.009302	0.04186	0.074419	0.037209	0	0.12093	0.069767	0.023256	0.004651	0.013953
0.046512	0.009302	0.148837	0.060465	0.018605	0.097674	0.023256	0.013953	0.074419	0.07907	0.004651	0.046512	0.055814	0.018605	0.051163	0.130233	0.051163	0.060465	0.009302	0
0	0	0	0	0	0	0	0	0	0	0	0	0	0	0	1	0	0	0	0
0.046512	0.004651	0.102326	0.12093	0.046512	0.069767	0.013953	0.013953	0.046512	0.106977	0.037209	0.018605	0	0.074419	0.074419	0.106977	0.037209	0.04186	0.004651	0.032558
0	0	1	0	0	0	0	0	0	0	0	0	0	0	0	0	0	0	0	0
0	0	0	0	0	0	0	0	0	0	0	0	0	0	0	1	0	0	0	0
0.065116	0	0.088372	0.088372	0.032558	0.102326	0	0.065116	0.046512	0.144186	0.018605	0.013953	0	0.023256	0.04186	0.139535	0.046512	0.046512	0.004651	0.032558
0.074419	0.009302	0	0.088372	0.023256	0.106977	0.027907	0.027907	0.032558	0.083721	0.009302	0.055814	0.069767	0.032558	0.055814	0.153488	0.060465	0.060465	0.004651	0.023256
0.097674	0	0.102326	0.093023	0.004651	0.060465	0.004651	0.027907	0.055814	0.046512	0.009302	0.037209	0.032558	0.037209	0.055814	0.2	0.074419	0.046512	0	0.013953
0.065116	0.009302	0.102326	0.116279	0.013953	0.074419	0.009302	0.023256	0.051163	0.088372	0.009302	0.037209	0.060465	0.060465	0.046512	0.106977	0.051163	0.051163	0.009302	0.013953
MOTIF xSxxSxx_S_xxxxxxx .S..S..S.......
letter-probability matrix: alength= 20 w= 15 nsites= 618 E= 1.0e+000
0.072816	0.009709	0.043689	0.067961	0.021036	0.088997	0.024272	0.037217	0.040453	0.063107	0.022654	0.032362	0.059871	0.032362	0.05178	0.205502	0.050162	0.042071	0.006472	0.027508
0	0	0	0	0	0	0	0	0	0	0	0	0	0	0	1	0	0	0	0
0.064725	0.004854	0.045307	0.061489	0.029126	0.092233	0.017799	0.033981	0.040453	0.092233	0.012945	0.037217	0	0.043689	0.046926	0.190939	0.082524	0.082524	0.006472	0.014563
0.074434	0.011327	0.066343	0.056634	0.021036	0.095469	0.030744	0.038835	0.030744	0.069579	0.016181	0.037217	0.046926	0.030744	0.038835	0.203883	0.063107	0.045307	0.006472	0.016181
0	0	0	0	0	0	0	0	0	0	0	0	0	0	0	1	0	0	0	0
0.074434	0.006472	0.058252	0.046926	0.019417	0.088997	0.030744	0.037217	0.021036	0.110032	0.021036	0.053398	0	0.045307	0.033981	0.16343	0.092233	0.07767	0.004854	0.014563
0.097087	0.011327	0.066343	0.043689	0.02589	0.071197	0.037217	0.029126	0.033981	0.067961	0.016181	0.033981	0.053398	0.027508	0.059871	0.18932	0.063107	0.043689	0.001618	0.027508
0	0	0	0	0	0	0	0	0	0	0	0	0	0	0	1	0	0	0	0
0.064725	0.012945	0.064725	0.059871	0.033981	0.074434	0.021036	0.02589	0.035599	0.122977	0.017799	0.050162	0	0.040453	0.037217	0.186084	0.084142	0.046926	0.004854	0.016181
0.045307	0.012945	0	0.071197	0.014563	0.100324	0.024272	0.029126	0.063107	0.092233	0.012945	0.037217	0.079288	0.046926	0.074434	0.124595	0.098706	0.050162	0	0.022654
0.056634	0.004854	0.045307	0.084142	0.019417	0.101942	0.016181	0.017799	0.071197	0.056634	0.001618	0.029126	0.064725	0.033981	0.071197	0.192557	0.067961	0.042071	0.004854	0.017799
0.064725	0.014563	0.045307	0.045307	0.016181	0.092233	0.017799	0.029126	0.067961	0.07767	0.006472	0.037217	0.064725	0.02589	0.072816	0.171521	0.079288	0.050162	0.006472	0.014563
0.05178	0	0.05178	0.093851	0.024272	0.087379	0.030744	0.019417	0.090615	0.072816	0.011327	0.033981	0.066343	0.030744	0.05178	0.142395	0.087379	0.040453	0.003236	0.009709
0.055016	0.008091	0.055016	0.064725	0.019417	0.061489	0.019417	0.029126	0.064725	0.061489	0.012945	0.033981	0.07767	0.040453	0.076052	0.184466	0.071197	0.046926	0.001618	0.016181
0.071197	0.017799	0.045307	0.076052	0.019417	0.066343	0.016181	0.029126	0.061489	0.079288	0.012945	0.021036	0.072816	0.055016	0.067961	0.153722	0.069579	0.042071	0.008091	0.014563
MOTIF xxxxxxx_S_xxGSxxx .......S..GS...
letter-probability matrix: alength= 20 w= 15 nsites= 380 E= 1.0e+000
0.068421	0.010526	0.060526	0.073684	0.023684	0.086842	0.013158	0.021053	0.076316	0.076316	0.010526	0.039474	0.084211	0.026316	0.052632	0.155263	0.052632	0.044737	0.005263	0.018421
0.055263	0.005263	0.063158	0.089474	0.021053	0.089474	0.026316	0.021053	0.097368	0.113158	0.013158	0.018421	0.063158	0.057895	0.052632	0.086842	0.057895	0.05	0.005263	0.013158
0.084211	0.005263	0.063158	0.076316	0.018421	0.092105	0.013158	0.026316	0.071053	0.068421	0.010526	0.039474	0.052632	0.034211	0.060526	0.115789	0.078947	0.057895	0.018421	0.013158
0.073684	0.002632	0.052632	0.084211	0.026316	0.1	0.026316	0.018421	0.068421	0.076316	0.002632	0.023684	0.052632	0.047368	0.065789	0.136842	0.071053	0.039474	0.015789	0.015789
0.060526	0.002632	0.052632	0.107895	0.028947	0.113158	0.013158	0.026316	0.057895	0.086842	0.021053	0.036842	0.071053	0.057895	0.047368	0.126316	0.039474	0.039474	0.002632	0.007895
0.073684	0.005263	0.047368	0.073684	0.034211	0.073684	0.039474	0.015789	0.076316	0.065789	0.007895	0.05	0.094737	0.044737	0.055263	0.107895	0.063158	0.057895	0.002632	0.010526
0.063158	0.005263	0.057895	0.05	0.018421	0.110526	0.018421	0.021053	0.065789	0.078947	0.005263	0.023684	0.078947	0.036842	0.081579	0.142105	0.057895	0.057895	0.013158	0.013158
0	0	0	0	0	0	0	0	0	0	0	0	0	0	0	1	0	0	0	0
0.094737	0.005263	0.068421	0.073684	0.034211	0.105263	0.018421	0.028947	0.015789	0.102632	0.002632	0.023684	0	0.031579	0.073684	0.178947	0.071053	0.052632	0.005263	0.013158
0.089474	0.005263	0.052632	0.047368	0.034211	0.118421	0.013158	0.028947	0.036842	0.068421	0.007895	0.036842	0.063158	0.036842	0.1	0.110526	0.094737	0.031579	0.002632	0.021053
0	0	0	0	0	1	0	0	0	0	0	0	0	0	0	0	0	0	0	0
0	0	0	0	0	0	0	0	0	0	0	0	0	0	0	1	0	0	0	0
0.060526	0.007895	0.05	0.097368	0.021053	0.139474	0.005263	0.021053	0.044737	0.086842	0.018421	0.031579	0	0.063158	0.068421	0.136842	0.065789	0.057895	0.005263	0.018421
0.071053	0.002632	0.071053	0.071053	0.031579	0.123684	0.018421	0.013158	0.047368	0.065789	0.002632	0.028947	0.05	0.031579	0.1	0.165789	0.042105	0.044737	0.002632	0.015789
0.094737	0.007895	0.063158	0.081579	0.021053	0.097368	0.026316	0.026316	0.039474	0.065789	0	0.036842	0.052632	0.042105	0.063158	0.147368	0.057895	0.036842	0.007895	0.031579
MOTIF xxxxxxx_S_xxDxExx .......S..D.E..
letter-probability matrix: alength= 20 w= 15 nsites= 214 E= 1.0e+000
0.074766	0.009346	0.098131	0.102804	0.018692	0.028037	0.028037	0.023364	0.093458	0.060748	0.014019	0.037383	0.037383	0.037383	0.079439	0.107477	0.065421	0.046729	0.023364	0.014019
0.093458	0.009346	0.084112	0.093458	0.009346	0.065421	0.023364	0.037383	0.065421	0.079439	0.014019	0.042056	0.070093	0.051402	0.070093	0.102804	0.037383	0.03271	0.009346	0.009346
0.060748	0.004673	0.079439	0.130841	0.028037	0.051402	0.023364	0.051402	0.098131	0.051402	0.014019	0.018692	0.028037	0.03271	0.079439	0.102804	0.051402	0.056075	0	0.037383
0.060748	0.004673	0.102804	0.093458	0.023364	0.046729	0.023364	0.037383	0.126168	0.074766	0.004673	0.037383	0.042056	0.037383	0.046729	0.116822	0.056075	0.042056	0	0.023364
0.065421	0.009346	0.079439	0.135514	0.028037	0.042056	0.037383	0.018692	0.084112	0.070093	0.014019	0.046729	0.065421	0.023364	0.037383	0.088785	0.060748	0.051402	0.018692	0.023364
0.079439	0.009346	0.102804	0.116822	0.009346	0.042056	0.018692	0.03271	0.051402	0.088785	0.014019	0.065421	0.037383	0.065421	0.060748	0.051402	0.056075	0.070093	0.004673	0.023364
0.023364	0.009346	0.121495	0.140187	0.023364	0	0.023364	0.046729	0.060748	0.084112	0.004673	0.051402	0.056075	0.051402	0.042056	0.102804	0.046729	0.070093	0.004673	0.037383
0	0	0	0	0	0	0	0	0	0	0	0	0	0	0	1	0	0	0	0
0.046729	0.014019	0.149533	0.191589	0.042056	0.056075	0.023364	0.056075	0.009346	0.126168	0.018692	0.046729	0	0.056075	0.014019	0	0.056075	0.070093	0.014019	0.009346
0.088785	0	0.098131	0	0.03271	0.093458	0.014019	0.023364	0.074766	0.074766	0.028037	0.060748	0.065421	0.03271	0.014019	0.130841	0.088785	0.060748	0	0.018692
0	0	1	0	0	0	0	0	0	0	0	0	0	0	0	0	0	0	0	0
0.070093	0	0.121495	0.158879	0.023364	0.037383	0	0.056075	0.03271	0.098131	0.023364	0.028037	0.046729	0.042056	0.023364	0.11215	0.046729	0.051402	0.004673	0.023364
0	0	0	1	0	0	0	0	0	0	0	0	0	0	0	0	0	0	0	0
0.056075	0.009346	0.121495	0.228972	0.028037	0.046729	0.014019	0.037383	0.065421	0.060748	0.004673	0.037383	0.065421	0.028037	0.028037	0.037383	0.060748	0.042056	0.004673	0.023364
0.056075	0.014019	0.070093	0.21028	0.028037	0.051402	0.018692	0.023364	0.046729	0.098131	0.009346	0.028037	0.037383	0.065421	0.070093	0.046729	0.051402	0.056075	0.009346	0.009346
MOTIF xxxxRxx_S_xxxxSxx ....R..S....S..
letter-probability matrix: alength= 20 w= 15 nsites= 158 E= 1.0e+000
0.088608	0.006329	0.056962	0.037975	0	0.082278	0.012658	0.006329	0.050633	0.075949	0.012658	0.031646	0.082278	0.063291	0.075949	0.183544	0.094937	0.031646	0	0.006329
0.082278	0.012658	0.025316	0.050633	0.012658	0.075949	0.044304	0.037975	0.088608	0.107595	0	0.025316	0.094937	0.050633	0.063291	0.120253	0.044304	0.044304	0	0.018987
0.075949	0.012658	0.037975	0.050633	0.025316	0.088608	0.050633	0.06962	0.044304	0.183544	0.006329	0.031646	0.06962	0.037975	0	0.082278	0.031646	0.063291	0.012658	0.025316
0.050633	0.012658	0.018987	0.056962	0.050633	0.088608	0.006329	0.037975	0.132911	0.031646	0.018987	0.044304	0.056962	0.037975	0.107595	0.132911	0.044304	0.031646	0	0.037975
0	0	0	0	0	0	0	0	0	0	0	0	0	0	1	0	0	0	0	0
0.107595	0.012658	0.06962	0.075949	0.018987	0.088608	0.037975	0.031646	0.113924	0.107595	0.012658	0.056962	0	0.037975	0	0	0.082278	0.094937	0.012658	0.037975
0.056962	0.012658	0.06962	0.082278	0.031646	0.056962	0.018987	0.018987	0.037975	0.120253	0	0.044304	0.088608	0.044304	0.082278	0.14557	0.044304	0.025316	0	0.018987
0	0	0	0	0	0	0	0	0	0	0	0	0	0	0	1	0	0	0	0
0.075949	0	0.088608	0.063291	0.044304	0.082278	0.018987	0.031646	0.044304	0.183544	0.012658	0.012658	0	0.056962	0.031646	0.113924	0.044304	0.075949	0	0.018987
0.088608	0.006329	0	0	0.006329	0.177215	0.012658	0.056962	0.050633	0.14557	0.006329	0.044304	0	0.075949	0.101266	0	0.107595	0.06962	0.012658	0.037975
0.082278	0.018987	0.139241	0.094937	0.025316	0.126582	0.044304	0.044304	0.025316	0.06962	0.012658	0.025316	0.037975	0.06962	0.06962	0	0.06962	0.025316	0.006329	0.012658
0.050633	0.012658	0.082278	0.044304	0.031646	0.088608	0.012658	0.050633	0.037975	0.056962	0.012658	0.037975	0.082278	0.037975	0.063291	0.158228	0.056962	0.056962	0	0.025316
0	0	0	0	0	0	0	0	0	0	0	0	0	0	0	1	0	0	0	0
0.094937	0.012658	0.075949	0.075949	0.025316	0.088608	0.012658	0.044304	0.094937	0.06962	0.012658	0.044304	0	0.044304	0.050633	0.075949	0.094937	0.044304	0.006329	0.031646
0.06962	0.006329	0.037975	0.082278	0.025316	0.088608	0.037975	0.044304	0.063291	0.075949	0.012658	0.031646	0.06962	0.037975	0.025316	0.107595	0.06962	0.082278	0.006329	0.025316
MOTIF xxxxSxx_S_xxSxxxx ....S..S..S....
letter-probability matrix: alength= 20 w= 15 nsites= 422 E= 1.0e+000
0.078199	0.007109	0.052133	0.07109	0.018957	0.082938	0.030806	0.011848	0.061611	0.063981	0.023697	0.023697	0.07109	0.054502	0.054502	0.170616	0.059242	0.040284	0.00237	0.021327
0.045024	0.00237	0.07346	0.078199	0.040284	0.092417	0.028436	0.033175	0.082938	0.075829	0.014218	0.063981	0.113744	0.080569	0	0	0.101896	0.040284	0.011848	0.021327
0.042654	0.016588	0.040284	0.049763	0.021327	0.07346	0.023697	0.018957	0.063981	0.075829	0.016588	0.033175	0.075829	0.040284	0.075829	0.182464	0.080569	0.049763	0.011848	0.007109
0.075829	0.004739	0.030806	0.078199	0.026066	0.116114	0.021327	0.037915	0.045024	0.066351	0.009479	0.026066	0.047393	0.042654	0.049763	0.187204	0.066351	0.040284	0.004739	0.023697
0	0	0	0	0	0	0	0	0	0	0	0	0	0	0	1	0	0	0	0
0.078199	0.004739	0.066351	0.054502	0.040284	0.085308	0.033175	0.028436	0.052133	0.087678	0.018957	0.059242	0	0.047393	0	0.165877	0.07109	0.078199	0.004739	0.023697
0.085308	0.026066	0.063981	0.061611	0.021327	0.07109	0.021327	0.037915	0.033175	0.080569	0.009479	0.054502	0.042654	0.045024	0.042654	0.165877	0.056872	0.054502	0.00237	0.023697
0	0	0	0	0	0	0	0	0	0	0	0	0	0	0	1	0	0	0	0
0.059242	0.007109	0.049763	0.045024	0.030806	0.056872	0.021327	0.030806	0.028436	0.13981	0.011848	0.054502	0	0.054502	0.049763	0.196682	0.085308	0.056872	0.007109	0.014218
0.113744	0.014218	0	0.042654	0.028436	0	0.030806	0.047393	0.042654	0.082938	0.014218	0.042654	0.090047	0.042654	0.063981	0.165877	0.090047	0.056872	0	0.030806
0	0	0	0	0	0	0	0	0	0	0	0	0	0	0	1	0	0	0	0
0.080569	0.00237	0.056872	0.056872	0.021327	0.061611	0.026066	0.030806	0.054502	0.087678	0.021327	0.056872	0	0.059242	0.047393	0.175355	0.080569	0.059242	0.004739	0.016588
0.06872	0.011848	0.047393	0.042654	0.007109	0.087678	0.018957	0.030806	0.040284	0.082938	0.011848	0.042654	0.078199	0.047393	0.061611	0.158768	0.078199	0.052133	0	0.030806
0.061611	0.009479	0.049763	0.090047	0.033175	0.061611	0.011848	0.014218	0.045024	0.07109	0.004739	0.035545	0.054502	0.037915	0.066351	0.194313	0.078199	0.054502	0.011848	0.014218
0.063981	0.014218	0.052133	0.07346	0.033175	0.085308	0.014218	0.037915	0.042654	0.075829	0.011848	0.035545	0.052133	0.035545	0.085308	0.161137	0.080569	0.033175	0.00237	0.009479
MOTIF xxxxxxx_S_xExxExx .......S.E..E..
letter-probability matrix: alength= 20 w= 15 nsites= 209 E= 1.0e+000
0.038278	0.014354	0.062201	0.105263	0.004785	0.033493	0.009569	0.023923	0.105263	0.07177	0.019139	0.019139	0.095694	0.066986	0.062201	0.124402	0.07177	0.052632	0.014354	0.004785
0.062201	0.014354	0.090909	0.100478	0.038278	0.033493	0.019139	0.033493	0.076555	0.076555	0.009569	0.038278	0.066986	0.033493	0.086124	0.090909	0.043062	0.066986	0	0.019139
0.076555	0.004785	0.062201	0.119617	0.023923	0.07177	0.014354	0.052632	0.057416	0.066986	0.023923	0.047847	0.047847	0.066986	0.052632	0.100478	0.038278	0.047847	0.004785	0.019139
0.066986	0.009569	0.07177	0.105263	0.038278	0.08134	0.033493	0.038278	0.066986	0.066986	0.009569	0.033493	0.038278	0.052632	0.090909	0.086124	0.038278	0.057416	0	0.014354
0.057416	0.009569	0.076555	0.110048	0.033493	0.057416	0.019139	0.028708	0.090909	0.105263	0.014354	0.043062	0.052632	0.07177	0	0.119617	0.047847	0.038278	0.004785	0.019139
[truncated: 1,217 more rows]

## Sheet: reverse_momo
MEME version 5.3.3
Alphabet= ACDEFGHIKLMNPQRSTVWY
Background letter frequencies
A 0.063642 C 0.020857 D 0.044003 E 0.060461 F 0.033466 G 0.062684 H 0.024435 I 0.038309 K 0.048866 L 0.089390 M 0.017159 N 0.033028 P 0.063630 Q 0.042480 R 0.050564 S 0.165809 T 0.053428 V 0.053878 W 0.010634 Y 0.023281
MOTIF xxxxxxP_S_xPxxxxx ......PS.P.....
letter-probability matrix: alength= 20 w= 15 nsites= 2479 E= 1.0e+000
0.082291	0.015732	0.039129	0.059298	0.016136	0.075837	0.020976	0.025817	0.048407	0.074627	0.013715	0.020573	0.14764	0.046793	0.064946	0.129084	0.056071	0.044776	0.004841	0.013312
0.085922	0.012505	0.033885	0.066559	0.022186	0.069786	0.024203	0.02501	0.055264	0.068173	0.013312	0.018556	0.141186	0.039532	0.070593	0.120613	0.060508	0.052844	0.002824	0.016539
0.085922	0.008068	0.037919	0.054457	0.016539	0.062122	0.024607	0.022186	0.063735	0.079064	0.012102	0.029044	0.14401	0.041952	0.083098	0.114966	0.060912	0.039935	0.006454	0.012908
0.087132	0.009278	0.036305	0.069383	0.015732	0.07019	0.0238	0.022993	0.0476	0.075837	0.010891	0.02501	0.131505	0.045986	0.057281	0.132715	0.058491	0.062525	0.005647	0.011698
0.079871	0.008471	0.031464	0.061315	0.019766	0.060912	0.029447	0.02259	0.054457	0.073013	0.010891	0.021783	0.142396	0.044373	0.077047	0.132715	0.056474	0.049617	0.004437	0.018959
0.087939	0.007664	0.031061	0.068576	0.02622	0.102864	0.015732	0.025817	0.050827	0.07503	0.008471	0.014119	0.107705	0.046793	0.067769	0.118193	0.072207	0.057281	0.00363	0.012102
0	0	0	0	0	0	0	0	0	0	0	0	1	0	0	0	0	0	0	0
0	0	0	0	0	0	0	0	0	0	0	0	0	0	0	1	0	0	0	0
0.114159	0.013312	0.037919	0.049617	0.012505	0.101654	0.020573	0.020976	0.033885	0.088342	0.012505	0.017749	0.12505	0.037515	0.060105	0.128681	0.063332	0.052037	0.002017	0.008068
0	0	0	0	0	0	0	0	0	0	0	0	1	0	0	0	0	0	0	0
0.089956	0.009681	0.02622	0.062122	0.013715	0.067769	0.017749	0.031868	0.042759	0.067769	0.011698	0.015329	0.145623	0.040742	0.079871	0.14401	0.062929	0.059701	0.004034	0.006454
0.07624	0.012102	0.036305	0.065349	0.020169	0.077854	0.02622	0.018152	0.041549	0.066559	0.009278	0.0238	0.148044	0.043969	0.054054	0.162566	0.062122	0.031061	0.008068	0.016539
0.083905	0.012102	0.053651	0.056071	0.014522	0.066156	0.021783	0.018152	0.056878	0.074223	0.009278	0.024607	0.158128	0.048003	0.060912	0.12142	0.055668	0.04518	0.004034	0.015329
0.083098	0.010085	0.04518	0.065752	0.018959	0.089552	0.018556	0.028641	0.043163	0.078661	0.010085	0.018959	0.133118	0.046793	0.063735	0.123437	0.056071	0.05002	0.006858	0.009278
0.089956	0.009681	0.04518	0.061718	0.020573	0.076644	0.018556	0.019363	0.049213	0.060912	0.016136	0.032271	0.148447	0.044776	0.058491	0.129084	0.057685	0.043969	0.005244	0.012102
MOTIF xKxxxxP_S_xxxxxxx .K....PS.......
letter-probability matrix: alength= 20 w= 15 nsites= 981 E= 1.0e+000
0.075433	0.011213	0.059123	0.079511	0.022426	0.055046	0.025484	0.038736	0.092762	0.06524	0.022426	0.030581	0.067278	0.041794	0.083588	0.099898	0.055046	0.04893	0.008155	0.017329
0	0	0	0	0	0	0	0	1	0	0	0	0	0	0	0	0	0	0	0
0.06422	0.009174	0.038736	0.083588	0.017329	0.045872	0.021407	0.034659	0.104995	0.055046	0.014271	0.0316	0.101937	0.04791	0.123344	0.082569	0.04893	0.050968	0.007136	0.01631
0.076453	0.006116	0.030581	0.067278	0.022426	0.075433	0.012232	0.03262	0.104995	0.084608	0.014271	0.035678	0.074414	0.06422	0.053007	0.119266	0.054027	0.046891	0.009174	0.01631
0.069317	0.008155	0.041794	0.070336	0.014271	0.068298	0.025484	0.033639	0.081549	0.093782	0.019368	0.034659	0.102956	0.056065	0.054027	0.094801	0.070336	0.046891	0.003058	0.011213
0.069317	0.013252	0.035678	0.11213	0.021407	0.073394	0.026504	0.025484	0.089704	0.073394	0.005097	0.028542	0.058104	0.037717	0.037717	0.134557	0.082569	0.062181	0.003058	0.010194
0	0	0	0	0	0	0	0	0	0	0	0	1	0	0	0	0	0	0	0
0	0	0	0	0	0	0	0	0	0	0	0	0	0	0	1	0	0	0	0
0.063201	0.01631	0.053007	0.055046	0.023445	0.082569	0.024465	0.035678	0.050968	0.104995	0.017329	0.043833	0.091743	0.033639	0.053007	0.138634	0.055046	0.044852	0.005097	0.007136
0.08053	0.019368	0.04893	0.075433	0.023445	0.06524	0.022426	0.037717	0.06422	0.081549	0.013252	0.036697	0	0.059123	0.062181	0.167176	0.058104	0.06422	0.007136	0.013252
0.063201	0.013252	0.034659	0.060143	0.024465	0.083588	0.024465	0.024465	0.057085	0.081549	0.017329	0.038736	0.11213	0.037717	0.06422	0.12844	0.067278	0.044852	0.005097	0.017329
0.071356	0.010194	0.063201	0.079511	0.026504	0.055046	0.027523	0.034659	0.074414	0.073394	0.010194	0.026504	0.072375	0.037717	0.045872	0.166157	0.053007	0.053007	0.006116	0.013252
0.062181	0.010194	0.04893	0.069317	0.027523	0.071356	0.024465	0.026504	0.084608	0.089704	0.007136	0.026504	0.092762	0.038736	0.08053	0.131498	0.045872	0.044852	0.004077	0.013252
0.072375	0.014271	0.038736	0.078491	0.019368	0.060143	0.0316	0.025484	0.084608	0.066259	0.011213	0.03262	0.087666	0.054027	0.074414	0.132518	0.054027	0.043833	0.005097	0.013252
0.068298	0.014271	0.049949	0.078491	0.024465	0.057085	0.021407	0.035678	0.069317	0.069317	0.012232	0.028542	0.107034	0.044852	0.068298	0.110092	0.059123	0.055046	0.005097	0.021407
MOTIF xxxxxxP_S_xxRxxxx ......PS..R....
letter-probability matrix: alength= 20 w= 15 nsites= 1133 E= 1.0e+000
0.067961	0.007944	0.045896	0.068844	0.021183	0.071492	0.0203	0.028244	0.042365	0.082083	0.011474	0.033539	0.112974	0.051192	0.085613	0.130627	0.05737	0.045013	0.004413	0.011474
0.0812	0.013239	0.049426	0.075905	0.017652	0.05737	0.025596	0.023831	0	0.067079	0.009709	0.024713	0.127096	0.052074	0.080318	0.153575	0.060018	0.053839	0.006178	0.021183
0.070609	0.007944	0.058252	0.055605	0.022065	0.0812	0.023831	0.0203	0.045013	0.068844	0.012357	0.024713	0.142101	0.032657	0.093557	0.122683	0.055605	0.043248	0.00353	0.015887
0.071492	0.014122	0.041483	0.052074	0.026478	0.0812	0.022948	0.029126	0.042365	0.080318	0.011474	0.036187	0.120918	0.03707	0.068844	0.143866	0.052957	0.043248	0.005296	0.018535
0.067079	0.009709	0.039718	0.056487	0.023831	0.067079	0.033539	0.027361	0.033539	0.074139	0.015004	0.033539	0.162401	0.049426	0.082083	0.125331	0.0406	0.037952	0.00353	0.017652
0.092674	0.014122	0.039718	0.079435	0.021183	0.076787	0.017652	0.027361	0.026478	0.084731	0.01677	0.025596	0.112092	0.039718	0.035305	0.144748	0.069726	0.054722	0.002648	0.018535
0	0	0	0	0	0	0	0	0	0	0	0	1	0	0	0	0	0	0	0
0	0	0	0	0	0	0	0	0	0	0	0	0	0	0	1	0	0	0	0
0.060018	0.012357	0.03707	0.038835	0.018535	0.078553	0.032657	0.017652	0.03707	0.082966	0.010591	0.029126	0.180053	0.036187	0.100618	0.112974	0.048544	0.046778	0.005296	0.014122
0.120035	0.01677	0.051192	0.071492	0.01677	0.075022	0.015887	0.021183	0.046778	0.045896	0.014122	0.035305	0	0.035305	0.063548	0.244484	0.0609	0.051192	0.00353	0.010591
0	0	0	0	0	0	0	0	0	0	0	0	0	0	1	0	0	0	0	0
0.075022	0.013239	0.036187	0.074139	0.022065	0.071492	0.027361	0.017652	0.056487	0.050309	0.014122	0.025596	0.105031	0.063548	0.093557	0.15887	0.045896	0.027361	0.005296	0.01677
0.064431	0.014122	0.042365	0.055605	0.0203	0.080318	0.025596	0.014122	0.048544	0.097087	0.015887	0.031774	0.098853	0.03707	0.124448	0.112974	0.052957	0.038835	0.007061	0.017652
0.066196	0.013239	0.047661	0.067961	0.0203	0.082083	0.022065	0.017652	0.05737	0.050309	0.017652	0.027361	0.126214	0.037952	0.070609	0.141218	0.059135	0.049426	0.006178	0.019417
0.088261	0.011474	0.049426	0.075022	0.023831	0.074139	0.018535	0.015887	0.045896	0.065313	0.011474	0.029126	0.126214	0.042365	0.102383	0.105914	0.046778	0.047661	0.00353	0.01677
MOTIF xxxxKxP_S_xxxxxxx ....K.PS.......
letter-probability matrix: alength= 20 w= 15 nsites= 808 E= 1.0e+000
0.056931	0.014851	0.04703	0.069307	0.032178	0.056931	0.018564	0.040842	0.079208	0.084158	0.014851	0.023515	0.106436	0.04703	0.05198	0.117574	0.063119	0.063119	0.003713	0.008663
0.082921	0.012376	0.048267	0.079208	0.018564	0.059406	0.028465	0.030941	0	0.076733	0.014851	0.044554	0.108911	0.045792	0.07302	0.134901	0.059406	0.061881	0.006188	0.013614
0.07302	0.013614	0.032178	0.082921	0.014851	0.05198	0.024752	0.027228	0.10396	0.074257	0.014851	0.032178	0.116337	0.028465	0.056931	0.118812	0.056931	0.059406	0.00495	0.012376
0.080446	0.013614	0.049505	0.084158	0.012376	0.069307	0.011139	0.039604	0.074257	0.061881	0.023515	0.035891	0.081683	0.054455	0.060644	0.108911	0.079208	0.048267	0.00495	0.006188
0	0	0	0	0	0	0	0	1	0	0	0	0	0	0	0	0	0	0	0
0.081683	0.009901	0.023515	0.091584	0.02599	0.068069	0.014851	0.032178	0.060644	0.079208	0.013614	0.019802	0.065594	0.063119	0.050743	0.137376	0.070545	0.07797	0.003713	0.009901
0	0	0	0	0	0	0	0	0	0	0	0	1	0	0	0	0	0	0	0
0	0	0	0	0	0	0	0	0	0	0	0	0	0	0	1	0	0	0	0
0.070545	0.011139	0.045792	0.075495	0.023515	0.095297	0.019802	0.034653	0.071782	0.102723	0.013614	0.027228	0.090347	0.040842	0.035891	0.125	0.04703	0.053218	0.007426	0.008663
0.096535	0.014851	0.043317	0.065594	0.024752	0.050743	0.028465	0.038366	0.063119	0.102723	0.013614	0.029703	0	0.044554	0.053218	0.159653	0.07302	0.066832	0.008663	0.022277
0.071782	0.011139	0.04703	0.09901	0.029703	0.084158	0.016089	0.038366	0.054455	0.095297	0.011139	0.045792	0.092822	0.049505	0	0.10396	0.053218	0.07302	0.00495	0.018564
0.063119	0.017327	0.054455	0.089109	0.023515	0.065594	0.030941	0.037129	0.058168	0.066832	0.014851	0.037129	0.101485	0.027228	0.02599	0.144802	0.065594	0.059406	0.003713	0.013614
0.063119	0.006188	0.050743	0.080446	0.039604	0.079208	0.023515	0.035891	0.060644	0.064356	0.016089	0.043317	0.090347	0.033416	0.044554	0.134901	0.065594	0.043317	0.00495	0.019802
0.068069	0.011139	0.048267	0.075495	0.045792	0.063119	0.02104	0.035891	0.060644	0.070545	0.023515	0.042079	0.110149	0.040842	0.043317	0.111386	0.059406	0.05198	0.003713	0.013614
0.065594	0.014851	0.060644	0.091584	0.030941	0.065594	0.014851	0.028465	0.094059	0.081683	0.018564	0.024752	0.090347	0.038366	0.048267	0.111386	0.065594	0.043317	0	0.011139
MOTIF xxxxRxP_S_xxxxxxx ....R.PS.......
letter-probability matrix: alength= 20 w= 15 nsites= 919 E= 1.0e+000
0.072905	0.007617	0.044614	0.057671	0.025027	0.084875	0.021763	0.01741	0.04679	0.088139	0.006529	0.030468	0.127312	0.044614	0.079434	0.118607	0.051143	0.057671	0.006529	0.010881
0.066376	0.007617	0.045702	0.065288	0.018498	0.078346	0.026115	0.030468	0	0.084875	0.01741	0.030468	0.12296	0.035909	0.087051	0.162133	0.052231	0.04679	0.008705	0.013058
0.078346	0.013058	0.032644	0.055495	0.021763	0.056583	0.035909	0.030468	0.05876	0.075082	0.014146	0.026115	0.120783	0.047878	0.101197	0.116431	0.055495	0.039173	0.010881	0.009793
0.073993	0.015234	0.045702	0.07617	0.018498	0.078346	0.019587	0.023939	0.066376	0.078346	0.010881	0.032644	0.095756	0.038085	0.077258	0.127312	0.051143	0.04679	0.006529	0.01741
0	0	0	0	0	0	0	0	0	0	0	0	0	0	1	0	0	0	0	0
0.089227	0.015234	0.039173	0.087051	0.018498	0.078346	0.01197	0.038085	0.056583	0.0642	0.006529	0.019587	0.108814	0.052231	0.05876	0.120783	0.063112	0.059848	0.005441	0.006529
0	0	0	0	0	0	0	0	0	0	0	0	1	0	0	0	0	0	0	0
0	0	0	0	0	0	0	0	0	0	0	0	0	0	0	1	0	0	0	0
0.083787	0.015234	0.036997	0.052231	0.018498	0.102285	0.030468	0.030468	0.032644	0.087051	0.016322	0.028292	0.102285	0.055495	0.071817	0.130577	0.040261	0.042437	0.002176	0.020675
0.084875	0.016322	0.059848	0.075082	0.027203	0.096844	0.01741	0.022851	0.030468	0.101197	0.01741	0.02938	0	0.053319	0.059848	0.171926	0.053319	0.063112	0.005441	0.014146
0.085963	0.013058	0.036997	0.056583	0.026115	0.099021	0.023939	0.023939	0.036997	0.083787	0.010881	0.03482	0.141458	0.05876	0	0.1284	0.055495	0.055495	0.006529	0.021763
0.080522	0.013058	0.04679	0.060936	0.020675	0.077258	0.01741	0.027203	0.038085	0.08161	0.005441	0.027203	0.117519	0.040261	0.054407	0.171926	0.05876	0.044614	0.004353	0.01197
0.087051	0.010881	0.057671	0.065288	0.014146	0.071817	0.027203	0.027203	0.039173	0.066376	0.016322	0.031556	0.112078	0.055495	0.07617	0.141458	0.042437	0.038085	0.004353	0.015234
0.067465	0.015234	0.051143	0.054407	0.025027	0.079434	0.030468	0.02938	0.042437	0.072905	0.010881	0.03482	0.097933	0.039173	0.069641	0.151251	0.065288	0.042437	0.002176	0.018498
0.073993	0.022851	0.043526	0.059848	0.023939	0.079434	0.023939	0.021763	0.060936	0.071817	0.014146	0.027203	0.096844	0.043526	0.07617	0.127312	0.057671	0.045702	0.008705	0.020675
MOTIF xRRxxxP_S_xxxxxxx .RR...PS.......
letter-probability matrix: alength= 20 w= 15 nsites= 152 E= 1.0e+000
0.078947	0.006579	0.032895	0.006579	0.006579	0.085526	0.039474	0.013158	0.098684	0.059211	0.026316	0.006579	0.092105	0.059211	0.111842	0.131579	0.059211	0.065789	0.006579	0.013158
0	0	0	0	0	0	0	0	0	0	0	0	0	0	1	0	0	0	0	0
0	0	0	0	0	0	0	0	0	0	0	0	0	0	1	0	0	0	0	0
0.072368	0	0.019737	0.059211	0.013158	0.072368	0.052632	0.039474	0.065789	0.098684	0.019737	0.013158	0.098684	0.046053	0.092105	0.111842	0.046053	0.059211	0.006579	0.013158
0.105263	0.013158	0.013158	0.052632	0.019737	0.085526	0.019737	0.032895	0	0.151316	0.052632	0.006579	0.138158	0.052632	0	0.118421	0.085526	0.046053	0	0.006579
0.125	0.013158	0.052632	0.065789	0.019737	0.078947	0.026316	0.013158	0.026316	0.059211	0.019737	0.013158	0.072368	0.052632	0.098684	0.098684	0.039474	0.105263	0	0.019737
0	0	0	0	0	0	0	0	0	0	0	0	1	0	0	0	0	0	0	0
0	0	0	0	0	0	0	0	0	0	0	0	0	0	0	1	0	0	0	0
0.072368	0	0.046053	0.019737	0.013158	0.131579	0.039474	0.032895	0.059211	0.085526	0.026316	0.039474	0.118421	0.032895	0.072368	0.085526	0.072368	0.013158	0.013158	0.026316
0.105263	0.013158	0.032895	0.072368	0.013158	0.092105	0.039474	0.032895	0.039474	0.059211	0	0.032895	0	0.059211	0.098684	0.190789	0.052632	0.039474	0	0.026316
0.092105	0	0.039474	0.032895	0.032895	0.098684	0.026316	0.026316	0.032895	0.052632	0.032895	0.013158	0.157895	0.072368	0	0.144737	0.032895	0.072368	0	0.039474
0.092105	0.006579	0.072368	0.052632	0.006579	0.052632	0	0.013158	0.013158	0.039474	0.006579	0.039474	0.177632	0.013158	0.098684	0.164474	0.105263	0.019737	0.013158	0.013158
0.046053	0.006579	0.026316	0.059211	0.006579	0.098684	0.026316	0.072368	0.032895	0.078947	0.032895	0.026316	0.111842	0.032895	0.059211	0.171053	0.052632	0.039474	0.013158	0.006579
0.052632	0.013158	0.039474	0.039474	0.019737	0.092105	0.039474	0.026316	0.059211	0.072368	0.006579	0.013158	0.078947	0.052632	0.131579	0.125	0.078947	0.046053	0.006579	0.006579
0.065789	0.019737	0.105263	0.072368	0.006579	0.046053	0.026316	0.013158	0.026316	0.065789	0.006579	0.039474	0.118421	0.026316	0.125	0.144737	0.039474	0.026316	0.019737	0.006579
MOTIF xxPSxxP_S_xxxxxxx ..PS..PS.......
letter-probability matrix: alength= 20 w= 15 nsites= 318 E= 1.0e+000
0.056604	0	0.028302	0.037736	0.012579	0.056604	0.062893	0.025157	0.053459	0.069182	0.018868	0.037736	0.13522	0.044025	0.062893	0.169811	0.075472	0.04717	0	0.006289
0.084906	0.028302	0.018868	0.059748	0.012579	0.081761	0.025157	0.025157	0	0.097484	0.009434	0.018868	0.069182	0.025157	0.122642	0.144654	0.113208	0.053459	0.006289	0.003145
0	0	0	0	0	0	0	0	0	0	0	0	1	0	0	0	0	0	0	0
0	0	0	0	0	0	0	0	0	0	0	0	0	0	0	1	0	0	0	0
0.08805	0.006289	0.040881	0.028302	0.015723	0.091195	0.053459	0.009434	0	0.075472	0.025157	0.031447	0.166667	0.044025	0	0.22327	0.059748	0.031447	0.003145	0.006289
0.110063	0.025157	0.009434	0.034591	0.018868	0.044025	0.034591	0.028302	0.04717	0.100629	0.003145	0.012579	0.169811	0.040881	0.059748	0.119497	0.062893	0.078616	0	0
0	0	0	0	0	0	0	0	0	0	0	0	1	0	0	0	0	0	0	0
0	0	0	0	0	0	0	0	0	0	0	0	0	0	0	1	0	0	0	0
0.075472	0.009434	0.031447	0.037736	0.022013	0.072327	0.034591	0.04717	0.056604	0.04717	0.003145	0.012579	0.132075	0.053459	0.056604	0.191824	0.059748	0.037736	0.003145	0.015723
0.097484	0.009434	0.078616	0.066038	0.025157	0.069182	0.025157	0.034591	0.044025	0.078616	0.012579	0.037736	0	0.034591	0.081761	0.163522	0.050314	0.066038	0.006289	0.018868
0.075472	0.012579	0.025157	0.072327	0.015723	0.081761	0.015723	0.031447	0.066038	0.062893	0.012579	0.025157	0.238994	0.040881	0	0.141509	0.037736	0.022013	0.012579	0.009434
0.050314	0.003145	0.028302	0.053459	0.022013	0.078616	0.034591	0.031447	0.053459	0.056604	0.003145	0.022013	0.116352	0.031447	0.040881	0.257862	0.066038	0.034591	0	0.015723
0.09434	0.009434	0.031447	0.04717	0.015723	0.09434	0.009434	0.031447	0.053459	0.097484	0.031447	0.037736	0.106918	0.028302	0.044025	0.150943	0.069182	0.025157	0.003145	0.018868
0.097484	0.012579	0.04717	0.044025	0.009434	0.078616	0.025157	0.015723	0.04717	0.091195	0.018868	0.015723	0.150943	0.062893	0.056604	0.141509	0.044025	0.034591	0	0.006289
0.081761	0.009434	0.04717	0.066038	0.022013	0.078616	0.015723	0.028302	0.053459	0.084906	0.006289	0.012579	0.157233	0.034591	0.062893	0.100629	0.050314	0.062893	0.015723	0.009434
MOTIF xxKxxxP_S_xxxxxxx ..K...PS.......
letter-probability matrix: alength= 20 w= 15 nsites= 645 E= 1.0e+000
0.074419	0.017054	0.043411	0.051163	0.031008	0.058915	0.013953	0.03876	0.100775	0.068217	0.027907	0.017054	0.093023	0.058915	0.048062	0.124031	0.062016	0.04186	0.009302	0.020155
0.071318	0.007752	0.052713	0.088372	0.029457	0.048062	0.021705	0.03876	0	0.07907	0.017054	0.04031	0.093023	0.046512	0.114729	0.122481	0.058915	0.037209	0.007752	0.024806
0	0	0	0	0	0	0	0	1	0	0	0	0	0	0	0	0	0	0	0
0.072868	0.013953	0.04186	0.077519	0.010853	0.065116	0.007752	0.037209	0.08062	0.089922	0.004651	0.03876	0.105426	0.055814	0.049612	0.127132	0.048062	0.046512	0.018605	0.007752
0.08062	0.013953	0.058915	0.106977	0.032558	0.065116	0.037209	0.021705	0	0.088372	0.021705	0.032558	0.128682	0.044961	0	0.130233	0.051163	0.058915	0.013953	0.012403
0.100775	0.012403	0.049612	0.102326	0.018605	0.066667	0.020155	0.029457	0.054264	0.072868	0.010853	0.027907	0.075969	0.037209	0.046512	0.125581	0.074419	0.060465	0.006202	0.007752
0	0	0	0	0	0	0	0	0	0	0	0	1	0	0	0	0	0	0	0
0	0	0	0	0	0	0	0	0	0	0	0	0	0	0	1	0	0	0	0
0.054264	0.012403	0.063566	0.058915	0.032558	0.068217	0.021705	0.021705	0.062016	0.089922	0.004651	0.04186	0.105426	0.054264	0.03876	0.137984	0.051163	0.052713	0	0.027907
0.097674	0.024806	0.046512	0.071318	0.027907	0.060465	0.027907	0.034109	0.060465	0.097674	0.017054	0.032558	0	0.065116	0.052713	0.137984	0.069767	0.052713	0.006202	0.017054
0.072868	0.007752	0.04031	0.069767	0.024806	0.074419	0.024806	0.034109	0.062016	0.094574	0.009302	0.027907	0.134884	0.04186	0	0.131783	0.052713	0.060465	0.006202	0.029457
0.089922	0.007752	0.046512	0.077519	0.035659	0.066667	0.018605	0.029457	0.074419	0.08062	0.012403	0.029457	0.082171	0.04186	0.071318	0.117829	0.054264	0.048062	0.003101	0.012403
0.062016	0.015504	0.049612	0.07907	0.029457	0.052713	0.013953	0.037209	0.100775	0.082171	0.009302	0.037209	0.111628	0.04031	0.044961	0.102326	0.071318	0.046512	0.00155	0.012403
0.074419	0.010853	0.057364	0.075969	0.018605	0.066667	0.017054	0.046512	0.093023	0.057364	0.018605	0.031008	0.102326	0.035659	0.062016	0.133333	0.048062	0.035659	0.003101	0.012403
0.062016	0.012403	0.051163	0.086822	0.023256	0.063566	0.017054	0.032558	0.07907	0.069767	0.020155	0.043411	0.091473	0.029457	0.060465	0.12093	0.060465	0.049612	0.007752	0.018605
MOTIF xxRxxxP_S_xxxxxxx ..R...PS.......
letter-probability matrix: alength= 20 w= 15 nsites= 653 E= 1.0e+000
0.075038	0.015314	0.024502	0.038285	0.030628	0.079632	0.027565	0.027565	0.05513	0.104135	0.009188	0.030628	0.122511	0.059724	0.093415	0.11026	0.041348	0.035222	0.007657	0.012251
0.090352	0.019908	0.036753	0.085758	0.018377	0.071975	0.036753	0.035222	0	0.087289	0.022971	0.041348	0.105666	0.053599	0	0.147014	0.07657	0.045942	0.007657	0.016845
0	0	0	0	0	0	0	0	0	0	0	0	0	0	1	0	0	0	0	0
0.058193	0.013783	0.032159	0.071975	0.018377	0.071975	0.029096	0.024502	0.059724	0.070444	0.006126	0.026034	0.128637	0.064319	0.087289	0.124043	0.049005	0.039816	0.006126	0.018377
0.087289	0.015314	0.035222	0.078101	0.027565	0.091884	0.016845	0.035222	0	0.096478	0.024502	0.024502	0.119449	0.059724	0	0.125574	0.06585	0.078101	0.006126	0.012251
0.091884	0.019908	0.047473	0.090352	0.016845	0.084227	0.016845	0.016845	0.039816	0.067381	0.015314	0.024502	0.081164	0.04441	0.070444	0.122511	0.081164	0.05513	0.003063	0.01072
0	0	0	0	0	0	0	0	0	0	0	0	1	0	0	0	0	0	0	0
0	0	0	0	0	0	0	0	0	0	0	0	0	0	0	1	0	0	0	0
0.073507	0.013783	0.047473	0.05513	0.018377	0.087289	0.042879	0.024502	0.04441	0.114855	0.015314	0.024502	0.101072	0.04441	0.05513	0.107198	0.05513	0.05513	0.006126	0.013783
0.07657	0.030628	0.033691	0.05513	0.022971	0.082695	0.026034	0.035222	0.050536	0.116386	0.015314	0.050536	0	0.068913	0.075038	0.148545	0.039816	0.058193	0.003063	0.01072
0.087289	0.015314	0.039816	0.064319	0.022971	0.087289	0.029096	0.026034	0.039816	0.087289	0.013783	0.032159	0.165391	0.050536	0	0.107198	0.036753	0.062787	0.007657	0.024502
0.067381	0.022971	0.036753	0.061256	0.026034	0.081164	0.029096	0.022971	0.053599	0.082695	0.007657	0.029096	0.108729	0.053599	0.058193	0.127106	0.064319	0.04441	0.007657	0.015314
0.084227	0.01072	0.053599	0.068913	0.015314	0.082695	0.024502	0.016845	0.050536	0.087289	0.006126	0.030628	0.119449	0.041348	0.049005	0.136294	0.058193	0.04441	0.007657	0.012251
0.070444	0.009188	0.04441	0.070444	0.016845	0.07657	0.015314	0.024502	0.04441	0.11026	0.02144	0.024502	0.099541	0.045942	0.068913	0.133231	0.049005	0.050536	0.004594	0.019908
0.068913	0.015314	0.059724	0.07657	0.02144	0.070444	0.019908	0.019908	0.061256	0.091884	0.012251	0.030628	0.096478	0.039816	0.06585	0.127106	0.045942	0.061256	0.006126	0.009188
MOTIF xxxxxxP_S_Kxxxxxx ......PSK......
letter-probability matrix: alength= 20 w= 15 nsites= 471 E= 1.0e+000
0.063694	0.014862	0.076433	0.072187	0.029724	0.057325	0.029724	0.025478	0.065817	0.093418	0.016985	0.025478	0.101911	0.061571	0.038217	0.110403	0.04034	0.050955	0.006369	0.019108
0.099788	0.014862	0.053079	0.050955	0.027601	0.055202	0.019108	0.027601	0	0.080679	0.016985	0.029724	0.121019	0.067941	0.048832	0.112527	0.072187	0.076433	0.004246	0.021231
0.053079	0.021231	0.042463	0.082803	0.025478	0.091295	0.016985	0.029724	0	0.097665	0.014862	0.046709	0.091295	0.057325	0	0.178344	0.057325	0.070064	0.006369	0.016985
0.07431	0.012739	0.04034	0.059448	0.027601	0.061571	0.019108	0.025478	0.07431	0.082803	0.023355	0.023355	0.112527	0.050955	0.021231	0.135881	0.067941	0.065817	0.006369	0.014862
0.089172	0.008493	0.055202	0.084926	0.025478	0.042463	0.025478	0.031847	0	0.106157	0.021231	0.023355	0.142251	0.050955	0	0.161359	0.070064	0.048832	0.002123	0.010616
0.078556	0.014862	0.057325	0.078556	0.027601	0.055202	0.008493	0.042463	0.057325	0.080679	0.014862	0.014862	0.084926	0.059448	0.048832	0.142251	0.067941	0.048832	0.002123	0.014862
0	0	0	0	0	0	0	0	0	0	0	0	1	0	0	0	0	0	0	0
0	0	0	0	0	0	0	0	0	0	0	0	0	0	0	1	0	0	0	0
0	0	0	0	0	0	0	0	1	0	0	0	0	0	0	0	0	0	0	0
0.091295	0.025478	0.031847	0.095541	0.031847	0.072187	0.016985	0.031847	0.072187	0.104034	0.025478	0.044586	0	0.031847	0.059448	0.129512	0.053079	0.067941	0.006369	0.008493
0.089172	0.010616	0.053079	0.07431	0.010616	0.078556	0.021231	0.04034	0.084926	0.082803	0.012739	0.038217	0.104034	0.048832	0	0.110403	0.055202	0.061571	0.014862	0.008493
0.063694	0.016985	0.046709	0.072187	0.023355	0.072187	0.029724	0.053079	0.053079	0.078556	0.012739	0.029724	0.106157	0.050955	0.04034	0.144374	0.042463	0.046709	0.004246	0.012739
0.07431	0.016985	0.042463	0.101911	0.029724	0.050955	0.023355	0.03397	0.076433	0.067941	0.014862	0.053079	0.084926	0.057325	0.042463	0.11465	0.059448	0.042463	0.004246	0.008493
0.067941	0.008493	0.053079	0.084926	0.021231	0.059448	0.012739	0.027601	0.099788	0.072187	0.008493	0.021231	0.082803	0.055202	0.046709	0.121019	0.076433	0.057325	0.004246	0.019108
0.082803	0.010616	0.04034	0.057325	0.019108	0.063694	0.021231	0.03397	0.067941	0.07431	0.019108	0.053079	0.10828	0.048832	0.044586	0.142251	0.053079	0.04034	0.006369	0.012739
MOTIF xxxxxxP_S_xxGxxxx ......PS..G....
letter-probability matrix: alength= 20 w= 15 nsites= 818 E= 1.0e+000
0.081907	0.00978	0.046455	0.05868	0.017115	0.095355	0.02445	0.025672	0.050122	0.077017	0.015892	0.026895	0.128362	0.047677	0.074572	0.114914	0.042787	0.046455	0.003667	0.012225
0.086797	0.01956	0.059902	0.072127	0.01467	0.089242	0.023227	0.022005	0	0.069682	0.012225	0.026895	0.102689	0.0489	0.080685	0.141809	0.067237	0.041565	0.00489	0.015892
0.0978	0.008557	0.055012	0.075795	0.015892	0.07824	0.026895	0.028117	0	0.077017	0.017115	0.03912	0.130807	0.059902	0	0.149144	0.057457	0.055012	0.007335	0.020782
0.089242	0.011002	0.050122	0.06846	0.02445	0.118582	0.015892	0.02445	0.047677	0.06357	0.008557	0.02445	0.118582	0.035452	0.05868	0.102689	0.057457	0.05379	0.011002	0.015892
0.116137	0.012225	0.035452	0.070905	0.015892	0.0978	0.02934	0.025672	0	0.105134	0.017115	0.030562	0.158924	0.037897	0	0.129584	0.064792	0.031785	0.001222	0.01956
0.089242	0.018337	0.059902	0.074572	0.012225	0.107579	0.020782	0.01956	0.042787	0.067237	0.01467	0.01956	0.100244	0.040342	0.069682	0.121027	0.057457	0.052567	0.001222	0.011002
0	0	0	0	0	0	0	0	0	0	0	0	1	0	0	0	0	0	0	0
0	0	0	0	0	0	0	0	0	0	0	0	0	0	0	1	0	0	0	0
0.101467	0.013447	0.046455	0.06846	0.020782	0.117359	0.01956	0.026895	0	0.105134	0.013447	0.020782	0.111247	0.03423	0.06846	0.116137	0.046455	0.045232	0.008557	0.015892
0.099022	0.01467	0.06846	0.056235	0.028117	0.100244	0.022005	0.023227	0.026895	0.086797	0.006112	0.033007	0	0.045232	0.119804	0.157702	0.061125	0.02934	0.003667	0.018337
0	0	0	0	0	1	0	0	0	0	0	0	0	0	0	0	0	0	0	0
0.090465	0.00978	0.05868	0.079462	0.01956	0.0978	0.022005	0.01467	0.03912	0.072127	0.00978	0.04401	0.132029	0.035452	0.05868	0.132029	0.036675	0.031785	0.00489	0.011002
0.113692	0.012225	0.062347	0.064792	0.015892	0.103912	0.02445	0.022005	0.040342	0.069682	0.006112	0.025672	0.08313	0.042787	0.05868	0.140587	0.056235	0.033007	0.007335	0.017115
0.077017	0.015892	0.056235	0.07335	0.015892	0.099022	0.011002	0.01956	0.056235	0.07824	0.013447	0.03423	0.09291	0.045232	0.070905	0.128362	0.040342	0.0489	0.007335	0.015892
0.095355	0.01467	0.040342	0.070905	0.023227	0.085575	0.015892	0.017115	0.062347	0.052567	0.022005	0.022005	0.096577	0.061125	0.066015	0.136919	0.052567	0.04401	0.006112	0.01467
MOTIF xxxxxxP_S_xxxxKxx ......PS....K..
letter-probability matrix: alength= 20 w= 15 nsites= 432 E= 1.0e+000
0.06713	0.013889	0.055556	0.083333	0.023148	0.085648	0.023148	0.034722	0.05787	0.083333	0.002315	0.037037	0.106481	0.041667	0.041667	0.111111	0.081019	0.023148	0.011574	0.016204
0.064815	0.013889	0.053241	0.085648	0.020833	0.083333	0.032407	0.039352	0	0.074074	0.016204	0.032407	0.106481	0.064815	0.048611	0.136574	0.041667	0.055556	0.00463	0.025463
0.097222	0.018519	0.071759	0.06713	0.025463	0.083333	0.013889	0.023148	0	0.104167	0.00463	0.030093	0.099537	0.055556	0	0.157407	0.053241	0.083333	0	0.011574
0.048611	0.016204	0.048611	0.078704	0.013889	0.05787	0.023148	0.039352	0.060185	0.069444	0.013889	0.030093	0.106481	0.069444	0.027778	0.136574	0.081019	0.055556	0.00463	0.018519
0.081019	0.013889	0.053241	0.064815	0.013889	0.085648	0.041667	0.027778	0	0.076389	0.013889	0.043981	0.118056	0.037037	0	0.185185	0.078704	0.041667	0.009259	0.013889
0.074074	0.006944	0.060185	0.074074	0.016204	0.090278	0.013889	0.030093	0.053241	0.050926	0.018519	0.020833	0.076389	0.060185	0.034722	0.148148	0.081019	0.069444	0.006944	0.013889
0	0	0	0	0	0	0	0	0	0	0	0	1	0	0	0	0	0	0	0
0	0	0	0	0	0	0	0	0	0	0	0	0	0	0	1	0	0	0	0
0.069444	0.016204	0.05787	0.050926	0.032407	0.064815	0.037037	0.027778	0	0.085648	0.013889	0.037037	0.101852	0.043981	0.0625	0.152778	0.076389	0.041667	0.00463	0.023148
0.108796	0.025463	0.039352	0.074074	0.032407	0.053241	0.018519	0.034722	0.064815	0.094907	0.011574	0.032407	0	0.069444	0.064815	0.127315	0.087963	0.050926	0.002315	0.006944
0.092593	0.020833	0.037037	0.12963	0.032407	0	0.013889	0.030093	0.078704	0.104167	0.025463	0.034722	0.104167	0.06713	0	0.122685	0.037037	0.041667	0.006944	0.020833
0.081019	0.009259	0.048611	0.071759	0.018519	0.076389	0.009259	0.048611	0.06713	0.083333	0.025463	0.041667	0.0625	0.048611	0.060185	0.122685	0.05787	0.0625	0.002315	0.002315
0	0	0	0	0	0	0	0	1	0	0	0	0	0	0	0	0	0	0	0
0.071759	0.011574	0.032407	0.101852	0.018519	0.071759	0.013889	0.041667	0.074074	0.0625	0.013889	0.027778	0.106481	0.048611	0.06713	0.104167	0.050926	0.050926	0.011574	0.018519
0.060185	0.023148	0.046296	0.053241	0.011574	0.071759	0.030093	0.043981	0.076389	0.064815	0.011574	0.032407	0.074074	0.053241	0.06713	0.138889	0.05787	0.053241	0.013889	0.016204
MOTIF xxxxxxP_S_xxxxRxx ......PS....R..
letter-probability matrix: alength= 20 w= 15 nsites= 523 E= 1.0e+000
0.061185	0.005736	0.024857	0.057361	0.017208	0.070746	0.017208	0.022945	0.066922	0.068834	0.011472	0.022945	0.141491	0.063098	0.078394	0.131931	0.055449	0.049713	0.007648	0.024857
0.086042	0.011472	0.043977	0.080306	0.026769	0.072658	0.038241	0.030593	0	0.06501	0.013384	0.021033	0.101338	0.040153	0.08413	0.145315	0.082218	0.036329	0.007648	0.013384
0.110899	0.01912	0.055449	0.063098	0.024857	0.089866	0.022945	0.024857	0	0.099426	0.007648	0.049713	0.087954	0.045889	0	0.166348	0.068834	0.040153	0.005736	0.017208
0.082218	0.01912	0.034417	0.049713	0.022945	0.070746	0.021033	0.024857	0.043977	0.082218	0.005736	0.026769	0.110899	0.045889	0.089866	0.120459	0.063098	0.06501	0.001912	0.01912
0.107075	0.007648	0.049713	0.051625	0.017208	0.089866	0.030593	0.032505	0	0.080306	0.00956	0.034417	0.145315	0.049713	0	0.160612	0.055449	0.055449	0.003824	0.01912
0.095602	0.011472	0.032505	0.086042	0.013384	0.095602	0.011472	0.026769	0.032505	0.078394	0.005736	0.042065	0.10325	0.034417	0.045889	0.145315	0.076482	0.053537	0.001912	0.007648
0	0	0	0	0	0	0	0	0	0	0	0	1	0	0	0	0	0	0	0
0	0	0	0	0	0	0	0	0	0	0	0	0	0	0	1	0	0	0	0
0.114723	0.005736	0.053537	0.040153	0.024857	0.10325	0.030593	0.038241	0	0.089866	0.011472	0.034417	0.110899	0.028681	0.051625	0.122371	0.061185	0.059273	0.005736	0.013384
0.095602	0.024857	0.032505	0.070746	0.026769	0.089866	0.021033	0.022945	0.034417	0.082218	0.015296	0.026769	0	0.063098	0.047801	0.204589	0.068834	0.049713	0.00956	0.013384
0.08413	0.005736	0.045889	0.072658	0.036329	0	0.032505	0.038241	0.063098	0.107075	0.026769	0.042065	0.120459	0.053537	0	0.147228	0.045889	0.057361	0.005736	0.015296
0.082218	0.003824	0.045889	0.061185	0.013384	0.068834	0.022945	0.024857	0.053537	0.068834	0.017208	0.040153	0.086042	0.049713	0.086042	0.141491	0.059273	0.057361	0.003824	0.013384
0	0	0	0	0	0	0	0	0	0	0	0	0	0	1	0	0	0	0	0
0.068834	0.013384	0.045889	0.053537	0.022945	0.055449	0.024857	0.036329	0.06501	0.053537	0.013384	0.032505	0.112811	0.055449	0.089866	0.131931	0.042065	0.051625	0.003824	0.026769
0.087954	0.015296	0.051625	0.06501	0.024857	0.076482	0.026769	0.036329	0.038241	0.072658	0.021033	0.01912	0.107075	0.040153	0.076482	0.120459	0.053537	0.036329	0.005736	0.024857
MOTIF xxxKxxP_S_xxxxxxx ...K..PS.......
letter-probability matrix: alength= 20 w= 15 nsites= 398 E= 1.0e+000
0.080402	0.007538	0.042714	0.092965	0.015075	0.052764	0.020101	0.062814	0.070352	0.090452	0.01005	0.022613	0.085427	0.032663	0.055276	0.120603	0.067839	0.057789	0.005025	0.007538
0.065327	0.012563	0.032663	0.077889	0.030151	0.067839	0.030151	0.020101	0	0.100503	0.017588	0.030151	0.08794	0.062814	0.065327	0.165829	0.062814	0.045226	0.005025	0.020101
0.072864	0.017588	0.057789	0.090452	0.025126	0.062814	0.032663	0.037688	0	0.077889	0.027638	0.037688	0.077889	0.067839	0	0.138191	0.062814	0.072864	0.01005	0.030151
0	0	0	0	0	0	0	0	1	0	0	0	0	0	0	0	0	0	0	0
0.055276	0.007538	0.047739	0.095477	0.035176	0.065327	0.035176	0.040201	0	0.092965	0.025126	0.045226	0.103015	0.042714	0	0.11809	0.092965	0.082915	0.01005	0.005025
0.062814	0.007538	0.052764	0.082915	0.015075	0.045226	0.030151	0.030151	0.072864	0.090452	0.017588	0.032663	0.08794	0.040201	0.057789	0.140704	0.055276	0.065327	0.002513	0.01005
0	0	0	0	0	0	0	0	0	0	0	0	1	0	0	0	0	0	0	0
0	0	0	0	0	0	0	0	0	0	0	0	0	0	0	1	0	0	0	0
0.065327	0.007538	0.047739	0.065327	0.047739	0.070352	0.035176	0.047739	0	0.090452	0.017588	0.050251	0.095477	0.050251	0.032663	0.145729	0.077889	0.032663	0.005025	0.015075
0.077889	0.032663	0.065327	0.082915	0.025126	0.067839	0.022613	0.037688	0.045226	0.105528	0.012563	0.042714	0	0.055276	0.062814	0.100503	0.075377	0.067839	0.002513	0.017588
0.130653	0.017588	0.055276	0.075377	0.032663	0	0.037688	0.022613	0.047739	0.113065	0.022613	0.030151	0.113065	0.052764	0	0.133166	0.040201	0.057789	0.002513	0.015075
0.080402	0.015075	0.050251	0.072864	0.017588	0.095477	0.012563	0.037688	0.052764	0.052764	0.005025	0.030151	0.090452	0.057789	0.030151	0.160804	0.057789	0.055276	0.012563	0.012563
0.072864	0.01005	0.040201	0.08794	0.017588	0.070352	0.045226	0.025126	0	0.070352	0.020101	0.025126	0.115578	0.075377	0	0.165829	0.062814	0.052764	0.012563	0.030151
0.090452	0.027638	0.062814	0.080402	0.020101	0.070352	0.032663	0.047739	0.057789	0.065327	0.022613	0.027638	0.08794	0.045226	0.042714	0.100503	0.042714	0.070352	0.002513	0.002513
0.057789	0.017588	0.050251	0.082915	0.022613	0.050251	0.030151	0.027638	0.057789	0.065327	0.015075	0.022613	0.095477	0.062814	0.055276	0.140704	0.065327	0.060302	0.002513	0.017588
MOTIF xxxxxxP_S_xxxKxxx ......PS...K...
letter-probability matrix: alength= 20 w= 15 nsites= 351 E= 1.0e+000
0.059829	0.019943	0.074074	0.054131	0.022792	0.062678	0.031339	0.017094	0.05698	0.071225	0.011396	0.059829	0.102564	0.05698	0.045584	0.133903	0.065527	0.034188	0.002849	0.017094
0.099715	0.011396	0.054131	0.079772	0.025641	0.059829	0.022792	0.019943	0	0.076923	0.017094	0.039886	0.108262	0.051282	0.042735	0.156695	0.08547	0.037037	0.002849	0.008547
0.105413	0.017094	0.05698	0.059829	0.019943	0.079772	0.031339	0.042735	0	0.076923	0.022792	0.062678	0.08547	0.039886	0	0.131054	0.088319	0.068376	0.008547	0.002849
0.065527	0.022792	0.034188	0.068376	0.014245	0.054131	0.014245	0.025641	0	0.076923	0.011396	0.054131	0.116809	0.037037	0.082621	0.122507	0.08547	0.074074	0.017094	0.022792
0.088319	0.008547	0.039886	0.071225	0.019943	0.062678	0.025641	0.037037	0	0.088319	0.022792	0.037037	0.136752	0.048433	0	0.179487	0.05698	0.051282	0.008547	0.017094
0.076923	0.005698	0.054131	0.094017	0.031339	0.105413	0.017094	0.031339	0.045584	0.068376	0.005698	0.022792	0.065527	0.034188	0.034188	0.150997	0.074074	0.079772	0	0.002849
0	0	0	0	0	0	0	0	0	0	0	0	1	0	0	0	0	0	0	0
0	0	0	0	0	0	0	0	0	0	0	0	0	0	0	1	0	0	0	0
0.068376	0.014245	0.039886	0.071225	0.025641	0.076923	0.037037	0.037037	0	0.128205	0.008547	0.05698	0.062678	0.051282	0.042735	0.139601	0.054131	0.068376	0.008547	0.008547
0.119658	0.011396	0.05698	0.119658	0.019943	0.08547	0.019943	0.02849	0.042735	0.079772	0.011396	0.025641	0	0.039886	0.051282	0.128205	0.091168	0.051282	0	0.017094
0.099715	0.008547	0.08547	0.11396	0.011396	0	0.014245	0.022792	0.074074	0.094017	0.019943	0.034188	0.116809	0.059829	0	0.079772	0.051282	0.076923	0.008547	0.02849
0	0	0	0	0	0	0	0	1	0	0	0	0	0	0	0	0	0	0	0
0.062678	0.014245	0.031339	0.108262	0.019943	0.088319	0.019943	0.037037	0	0.096866	0.014245	0.045584	0.156695	0.045584	0	0.131054	0.031339	0.062678	0.017094	0.017094
0.074074	0.011396	0.034188	0.079772	0.022792	0.051282	0.02849	0.034188	0.068376	0.088319	0.008547	0.034188	0.088319	0.031339	0.045584	0.159544	0.059829	0.059829	0.005698	0.014245
0.099715	0.011396	0.048433	0.122507	0.031339	0.062678	0.005698	0.022792	0.065527	0.048433	0.019943	0.019943	0.111111	0.031339	0.022792	0.11396	0.045584	0.076923	0.017094	0.022792
MOTIF xxxxxxP_S_xxxxxKx ......PS.....K.
letter-probability matrix: alength= 20 w= 15 nsites= 323 E= 1.0e+000
0.068111	0.012384	0.06192	0.074303	0.018576	0.089783	0.018576	0.037152	0.068111	0.080495	0.01548	0.04644	0.092879	0.024768	0.065015	0.108359	0.058824	0.04644	0.003096	0.009288
0.074303	0.021672	0.027864	0.105263	0.027864	0.049536	0.037152	0.024768	0	0.089783	0.009288	0.027864	0.133127	0.052632	0.055728	0.095975	0.099071	0.052632	0.006192	0.009288
0.089783	0.003096	0.04644	0.080495	0.024768	0.065015	0.03096	0.027864	0	0.095975	0.01548	0.040248	0.080495	0.083591	0	0.151703	0.092879	0.052632	0.003096	0.01548
0.089783	0.021672	0.071207	0.083591	0.01548	0.083591	0.012384	0.024768	0	0.086687	0.006192	0.027864	0.108359	0.04644	0.058824	0.120743	0.077399	0.049536	0.003096	0.012384
0.102167	0.009288	0.058824	0.06192	0.024768	0.049536	0.037152	0.043344	0	0.089783	0.034056	0.027864	0.105263	0.058824	0	0.130031	0.083591	0.071207	0	0.012384
0.065015	0	0.068111	0.105263	0.03096	0.080495	0.012384	0.03096	0.065015	0.074303	0.006192	0.027864	0.086687	0.052632	0.040248	0.089783	0.071207	0.080495	0.003096	0.009288
0	0	0	0	0	0	0	0	0	0	0	0	1	0	0	0	0	0	0	0
0	0	0	0	0	0	0	0	0	0	0	0	0	0	0	1	0	0	0	0
0.071207	0.009288	0.058824	0.04644	0.024768	0.071207	0.03096	0.027864	0	0.095975	0.012384	0.049536	0.133127	0.027864	0.043344	0.148607	0.071207	0.049536	0.006192	0.021672
0.102167	0.01548	0.06192	0.105263	0.040248	0.049536	0.037152	0.040248	0.074303	0.068111	0.018576	0.037152	0	0.040248	0.04644	0.157895	0.058824	0.040248	0.003096	0.003096
0.095975	0.012384	0.058824	0.120743	0.03096	0	0.018576	0.034056	0.089783	0.065015	0.009288	0.03096	0.111455	0.065015	0	0.114551	0.071207	0.058824	0	0.012384
0.040248	0.012384	0.049536	0.074303	0.018576	0.074303	0.03096	0.068111	0	0.092879	0.009288	0.040248	0.114551	0.043344	0.06192	0.133127	0.058824	0.065015	0.003096	0.009288
0.114551	0.012384	0.058824	0.102167	0.024768	0.068111	0.021672	0.04644	0	0.095975	0.01548	0.043344	0.086687	0.055728	0	0.126935	0.074303	0.034056	0.003096	0.01548
0	0	0	0	0	0	0	0	1	0	0	0	0	0	0	0	0	0	0	0
0.058824	0.003096	0.058824	0.055728	0.034056	0.037152	0.012384	0.021672	0.102167	0.095975	0.01548	0.043344	0.077399	0.049536	0.080495	0.108359	0.055728	0.055728	0.012384	0.021672
MOTIF xxxxxxP_S_Rxxxxxx ......PSR......
letter-probability matrix: alength= 20 w= 15 nsites= 369 E= 1.0e+000
0.062331	0.01626	0.04878	0.067751	0.01626	0.073171	0.02168	0.01626	0.04336	0.075881	0.00271	0.03523	0.127371	0.059621	0.056911	0.149051	0.062331	0.04336	0.00271	0.01897
0.097561	0.0271	0.04065	0.065041	0.02981	0.075881	0.01084	0.03794	0	0.054201	0.01084	0.02981	0.097561	0.062331	0.092141	0.151762	0.04336	0.054201	0.00542	0.01355
0.108401	0.02981	0.051491	0.04878	0.02439	0.100271	0.04336	0.0271	0	0.124661	0.01084	0.02981	0.075881	0.051491	0	0.181572	0.02981	0.051491	0	0.01084
0.078591	0.01355	0.04065	0.078591	0.02981	0.084011	0.01897	0.03794	0	0.067751	0.01084	0.02439	0.146341	0.056911	0.059621	0.119241	0.054201	0.054201	0	0.02439
0.089431	0.01084	0.059621	0.092141	0.02439	0.102981	0.01897	0.0271	0	0.062331	0.01626	0.01897	0.178862	0.051491	0	0.111111	0.065041	0.054201	0.01084	0.00542
0.073171	0.00813	0.03252	0.067751	0.00813	0.097561	0.0271	0.02981	0.01897	0.070461	0.01084	0.01626	0.084011	0.062331	0.070461	0.186992	0.062331	0.065041	0	0.00813
0	0	0	0	0	0	0	0	0	0	0	0	1	0	0	0	0	0	0	0
0	0	0	0	0	0	0	0	0	0	0	0	0	0	0	1	0	0	0	0
0	0	0	0	0	0	0	0	0	0	0	0	0	0	1	0	0	0	0	0
0.078591	0.02439	0.03252	0.075881	0.03794	0.102981	0.02439	0.03252	0.051491	0.081301	0.01626	0.02439	0	0.065041	0.075881	0.121951	0.067751	0.062331	0.00542	0.01897
0.089431	0.02168	0.03794	0.084011	0.0271	0	0.02439	0.03523	0.04336	0.108401	0.01897	0.02168	0.154472	0.078591	0	0.105691	0.073171	0.04878	0.00542	0.02168
0.102981	0.00813	0.04065	0.086721	0.01626	0.070461	0.01897	0.02168	0	0.078591	0.01084	0.02981	0.135501	0.051491	0.062331	0.135501	0.062331	0.03794	0.01084	0.01897
0.092141	0.01626	0.04878	0.059621	0.01626	0.105691	0.01897	0.02168	0	0.081301	0.00813	0.03523	0.159892	0.062331	0	0.143631	0.04065	0.059621	0.01355	0.01626
0.094851	0.01355	0.056911	0.078591	0.02439	0.070461	0.01355	0.03252	0	0.073171	0.00813	0.01897	0.113821	0.04336	0.056911	0.149051	0.051491	0.062331	0.00542	0.03252
0.092141	0.00271	0.051491	0.04336	0.01084	0.081301	0.01355	0.02981	0.04607	0.059621	0.01626	0.0271	0.108401	0.059621	0.062331	0.157182	0.056911	0.056911	0.00813	0.01626
MOTIF xxxxxxP_S_xRxxxxx ......PS.R.....
letter-probability matrix: alength= 20 w= 15 nsites= 392 E= 1.0e+000
0.086735	0.015306	0.045918	0.066327	0.007653	0.05102	0.015306	0.02551	0.058673	0.05102	0.005102	0.02551	0.19898	0.030612	0.079082	0.135204	0.058673	0.028061	0.002551	0.012755
0.063776	0.002551	0.048469	0.063776	0.017857	0.081633	0.012755	0.02551	0	0.066327	0.017857	0.02551	0.147959	0.056122	0.056122	0.178571	0.063776	0.053571	0.002551	0.015306
0.09949	0.010204	0.043367	0.076531	0.017857	0.086735	0.035714	0.035714	0	0.084184	0.022959	0.040816	0.127551	0.048469	0	0.125	0.071429	0.040816	0.007653	0.02551
0.109694	0.012755	0.040816	0.061224	0.028061	0.056122	0.038265	0.028061	0	0.081633	0.020408	0.028061	0.145408	0.056122	0.066327	0.109694	0.066327	0.028061	0.007653	0.015306
0.086735	0.005102	0.038265	0.079082	0.020408	0.07398	0.030612	0.007653	0	0.091837	0.007653	0.030612	0.188776	0.045918	0	0.137755	0.061224	0.071429	0	0.022959
0.107143	0.010204	0.056122	0.086735	0.02551	0.09949	0.02551	0.028061	0.033163	0.061224	0.007653	0.028061	0.109694	0.043367	0.040816	0.112245	0.066327	0.05102	0.005102	0.002551
0	0	0	0	0	0	0	0	0	0	0	0	1	0	0	0	0	0	0	0
0	0	0	0	0	0	0	0	0	0	0	0	0	0	0	1	0	0	0	0
0.112245	0.012755	0.058673	0.063776	0.028061	0.117347	0.043367	0.015306	0	0.112245	0.012755	0.045918	0.089286	0.043367	0	0.112245	0.05102	0.058673	0.007653	0.015306
0	0	0	0	0	0	0	0	0	0	0	0	0	0	1	0	0	0	0	0
0.117347	0.020408	0.063776	0.048469	0.022959	0	0.028061	0.02551	0.045918	0.058673	0.010204	0.040816	0.140306	0.053571	0	0.191327	0.053571	0.05102	0.002551	0.02551
0.079082	0.010204	0.043367	0.068878	0.030612	0.114796	0.017857	0.030612	0	0.058673	0.010204	0.043367	0.094388	0.048469	0.071429	0.130102	0.084184	0.048469	0.005102	0.010204
0.081633	0.012755	0.058673	0.094388	0.015306	0.104592	0.022959	0.015306	0	0.07398	0.020408	0.043367	0.145408	0.066327	0	0.122449	0.063776	0.040816	0.005102	0.012755
0.089286	0.015306	0.066327	0.089286	0.020408	0.096939	0.005102	0.033163	0	0.089286	0.017857	0.030612	0.122449	0.02551	0.058673	0.122449	0.063776	0.030612	0.005102	0.017857
0.063776	0.015306	0.043367	0.05102	0.010204	0.107143	0.020408	0.035714	0.038265	0.071429	0.017857	0.028061	0.119898	0.05102	0.061224	0.125	0.045918	0.071429	0.005102	0.017857
MOTIF xxxxxxx_S_xRRxxxx .......S.RR....
letter-probability matrix: alength= 20 w= 15 nsites= 985 E= 1.0e+000
0.06802	0.011168	0.050761	0.080203	0.024365	0.091371	0.02335	0.028426	0.049746	0.085279	0.014213	0.026396	0.094416	0.049746	0.053807	0.126904	0.049746	0.045685	0.009137	0.017259
0.071066	0.011168	0.06802	0.06802	0.028426	0.073096	0.013198	0.02132	0.045685	0.084264	0.011168	0.039594	0.08731	0.050761	0.070051	0.13401	0.055838	0.035533	0.008122	0.02335
0.067005	0.012183	0.059898	0.100508	0.02132	0.085279	0.024365	0.038579	0.030457	0.078173	0.015228	0.026396	0.107614	0.045685	0.04467	0.129949	0.046701	0.049746	0.00203	0.014213
0.067005	0.012183	0.056853	0.103553	0.029442	0.056853	0.013198	0.050761	0.020305	0.101523	0.014213	0.028426	0.08731	0.034518	0.034518	0.139086	0.080203	0.040609	0.006091	0.02335
0.077157	0.011168	0.062944	0.090355	0.028426	0.086294	0.017259	0.027411	0.020305	0.091371	0.009137	0.018274	0.092386	0.045685	0.030457	0.173604	0.033503	0.053807	0.010152	0.020305
0.072081	0.015228	0.076142	0.081218	0.02132	0.071066	0.013198	0.031472	0.011168	0.077157	0.006091	0.030457	0.107614	0.04467	0.027411	0.186802	0.057868	0.051777	0.003046	0.014213
0.080203	0.013198	0.079188	0.070051	0.045685	0.073096	0.018274	0.034518	0.012183	0.119797	0.019289	0.02132	0	0.050761	0.049746	0.151269	0.058883	0.067005	0.011168	0.024365
0	0	0	0	0	0	0	0	0	0	0	0	0	0	0	1	0	0	0	0
0.069036	0.018274	0.052792	0.037563	0.038579	0.093401	0.038579	0.026396	0.048731	0.098477	0.013198	0.048731	0.074112	0.027411	0.090355	0.118782	0.032487	0.041624	0.010152	0.02132
0	0	0	0	0	0	0	0	0	0	0	0	0	0	1	0	0	0	0	0
0	0	0	0	0	0	0	0	0	0	0	0	0	0	1	0	0	0	0	0
0.059898	0.013198	0.031472	0.06599	0.024365	0.084264	0.02132	0.02335	0.073096	0.073096	0.013198	0.022335	0.079188	0.069036	0.103553	0.115736	0.050761	0.056853	0.007107	0.012183
0.071066	0.010152	0.034518	0.067005	0.02335	0.076142	0.017259	0.036548	0.063959	0.113706	0.016244	0.02335	0.074112	0.036548	0.107614	0.109645	0.04467	0.049746	0.007107	0.017259
0.073096	0.014213	0.04467	0.070051	0.019289	0.079188	0.015228	0.028426	0.060914	0.071066	0.009137	0.025381	0.113706	0.047716	0.105584	0.100508	0.054822	0.041624	0.008122	0.017259
0.076142	0.012183	0.037563	0.077157	0.024365	0.079188	0.02335	0.014213	0.056853	0.059898	0.020305	0.038579	0.099492	0.037563	0.091371	0.122843	0.051777	0.053807	0.003046	0.020305
MOTIF xxxxxKP_S_xxxxxxx .....KPS.......
letter-probability matrix: alength= 20 w= 15 nsites= 250 E= 1.0e+000
0.088	0.016	0.064	0.068	0.02	0.068	0.012	0.036	0.06	0.092	0.016	0.04	0.108	0.052	0.036	0.1	0.048	0.048	0.008	0.02
0.04	0.016	0.048	0.1	0.024	0.088	0.032	0.052	0	0.112	0.012	0.06	0.076	0.028	0.072	0.128	0.056	0.044	0.008	0.004
0.068	0.016	0.06	0.076	0.036	0.084	0.012	0.032	0	0.064	0.016	0.024	0.092	0.04	0	0.164	0.088	0.104	0.004	0.02
0.08	0.036	0.036	0.068	0.012	0.084	0.02	0.024	0	0.08	0.028	0.028	0.108	0.056	0.04	0.136	0.088	0.064	0.004	0.008
0.08	0.016	0.068	0.092	0.016	0.08	0.04	0.024	0	0.112	0.024	0.036	0.1	0.044	0	0.092	0.072	0.064	0.012	0.028
0	0	0	0	0	0	0	0	1	0	0	0	0	0	0	0	0	0	0	0
0	0	0	0	0	0	0	0	0	0	0	0	1	0	0	0	0	0	0	0
0	0	0	0	0	0	0	0	0	0	0	0	0	0	0	1	0	0	0	0
0.104	0.028	0.044	0.052	0.02	0.1	0.02	0.072	0	0.104	0.02	0.024	0.104	0.052	0	0.124	0.096	0.028	0	0.008
0.088	0.028	0.052	0.064	0.016	0.064	0.032	0.032	0.068	0.128	0.028	0.032	0	0.076	0	0.144	0.068	0.06	0.008	0.012
0.104	0.008	0.04	0.044	0.028	0	0.016	0.028	0.04	0.088	0.02	0.048	0.176	0.052	0	0.128	0.088	0.06	0.02	0.012
0.08	0.02	0.06	0.068	0.032	0.064	0.008	0.028	0	0.088	0.008	0.048	0.124	0.04	0.032	0.132	0.072	0.064	0.016	0.016
0.1	0.008	0.064	0.084	0.048	0.06	0.032	0.028	0	0.092	0.008	0.052	0.096	0.072	0	0.108	0.084	0.056	0.004	0.004
0.1	0.028	0.1	0.052	0.028	0.068	0.008	0.032	0	0.056	0.008	0.044	0.132	0.024	0.048	0.132	0.088	0.044	0	0.008
0.08	0.024	0.06	0.056	0.04	0.096	0	0.036	0.084	0.06	0.02	0.02	0.112	0.048	0.04	0.108	0.072	0.032	0.004	0.008
MOTIF xRxxxxP_S_xxxxxxx .R....PS.......
letter-probability matrix: alength= 20 w= 15 nsites= 339 E= 1.0e+000
0.091445	0.017699	0.041298	0.041298	0.035398	0.050147	0.026549	0.026549	0.079646	0.053097	0.017699	0.032448	0.091445	0.053097	0.064897	0.129794	0.079646	0.047198	0.0059	0.014749
0	0	0	0	0	0	0	0	0	0	0	0	0	0	1	0	0	0	0	0
0.085546	0.020649	0.056047	0.085546	0.026549	0.082596	0.047198	0.017699	0	0.100295	0.011799	0.017699	0.117994	0.053097	0	0.123894	0.047198	0.067847	0.00295	0.035398
0.070796	0.0059	0.058997	0.064897	0.041298	0.070796	0.020649	0.029499	0	0.067847	0.020649	0.00885	0.135693	0.050147	0.115044	0.135693	0.058997	0.029499	0.00295	0.011799
0.079646	0.011799	0.044248	0.067847	0.023599	0.079646	0.029499	0.017699	0	0.088496	0.020649	0.044248	0.153392	0.038348	0	0.147493	0.079646	0.053097	0.00885	0.011799
0.073746	0.011799	0.067847	0.106195	0.0059	0.112094	0.023599	0.020649	0	0.082596	0.011799	0.020649	0.079646	0.047198	0.044248	0.150442	0.047198	0.073746	0.0059	0.014749
0	0	0	0	0	0	0	0	0	0	0	0	1	0	0	0	0	0	0	0
0	0	0	0	0	0	0	0	0	0	0	0	0	0	0	1	0	0	0	0
0.097345	0.0059	0.041298	0.038348	0.032448	0.070796	0.029499	0.029499	0	0.123894	0.020649	0.044248	0.126844	0.041298	0	0.147493	0.082596	0.050147	0.0059	0.011799
0.126844	0.020649	0.047198	0.061947	0.041298	0.094395	0.011799	0.023599	0.047198	0.088496	0.00885	0.032448	0	0.082596	0	0.153392	0.073746	0.064897	0.0059	0.014749
0.109145	0.011799	0.053097	0.109145	0.014749	0	0.023599	0.029499	0.041298	0.064897	0.011799	0.047198	0.147493	0.079646	0	0.117994	0.041298	0.064897	0.00885	0.023599
0.091445	0.0059	0.064897	0.064897	0.0059	0.091445	0.020649	0.038348	0	0.073746	0.017699	0.029499	0.097345	0.044248	0.091445	0.141593	0.041298	0.053097	0.00885	0.017699
0.091445	0.011799	0.061947	0.067847	0.026549	0.100295	0.026549	0.041298	0	0.067847	0.020649	0.032448	0.123894	0.073746	0	0.120944	0.064897	0.038348	0.011799	0.017699
0.053097	0.00885	0.056047	0.097345	0.029499	0.047198	0.020649	0.020649	0	0.097345	0.020649	0.035398	0.100295	0.044248	0.088496	0.156342	0.058997	0.053097	0	0.011799
0.097345	0.014749	0.035398	0.056047	0.038348	0.091445	0.023599	0.038348	0.064897	0.070796	0.0059	0.026549	0.094395	0.044248	0.061947	0.120944	0.050147	0.050147	0.0059	0.00885
MOTIF xxxxxxP_S_xxKxxxx ......PS..K....
letter-probability matrix: alength= 20 w= 15 nsites= 244 E= 1.0e+000
0.069672	0.004098	0.061475	0.077869	0.004098	0.065574	0.008197	0.053279	0.081967	0.086066	0.004098	0.02459	0.110656	0.065574	0.057377	0.110656	0.032787	0.036885	0.004098	0.040984
0.077869	0.012295	0.040984	0.07377	0.032787	0.07377	0.016393	0.032787	0	0.077869	0.012295	0.036885	0.114754	0.053279	0	0.159836	0.086066	0.069672	0.008197	0.020492
0.094262	0.016393	0.094262	0.077869	0.02459	0.057377	0.028689	0.032787	0	0.077869	0.012295	0.020492	0.114754	0.053279	0	0.139344	0.077869	0.065574	0.004098	0.008197
0.065574	0.008197	0.061475	0.081967	0.02459	0.045082	0.016393	0.028689	0	0.081967	0.020492	0.032787	0.122951	0.040984	0.032787	0.17623	0.07377	0.065574	0	0.020492
0.061475	0.008197	0.081967	0.081967	0.020492	0.122951	0.02459	0.020492	0	0.07377	0.020492	0.036885	0.163934	0.028689	0	0.114754	0.061475	0.057377	0.012295	0.008197
0.114754	0.012295	0.04918	0.110656	0.020492	0.057377	0.02459	0.045082	0	0.098361	0.012295	0	0.110656	0.04918	0.016393	0.131148	0.069672	0.061475	0.008197	0.008197
0	0	0	0	0	0	0	0	0	0	0	0	1	0	0	0	0	0	0	0
0	0	0	0	0	0	0	0	0	0	0	0	0	0	0	1	0	0	0	0
0.081967	0.032787	0.040984	0.086066	0.012295	0.061475	0.036885	0.04918	0	0.081967	0.004098	0.036885	0.143443	0.040984	0	0.159836	0.057377	0.053279	0.004098	0.016393
0.090164	0.020492	0.036885	0.057377	0.020492	0.057377	0.02459	0.028689	0.069672	0.081967	0.020492	0.061475	0	0.04918	0	0.184426	0.094262	0.094262	0	0.008197
0	0	0	0	0	0	0	0	1	0	0	0	0	0	0	0	0	0	0	0
0.065574	0.02459	0.053279	0.094262	0.020492	0.077869	0.02459	0.036885	0	0.065574	0.020492	0.032787	0.065574	0.057377	0.077869	0.131148	0.040984	0.081967	0	0.028689
0.077869	0.008197	0.07377	0.102459	0.016393	0.061475	0.012295	0.016393	0	0.106557	0.020492	0.065574	0.131148	0.02459	0	0.122951	0.077869	0.045082	0.008197	0.028689
0.077869	0.016393	0.053279	0.077869	0.036885	0.065574	0.008197	0.04918	0	0.118852	0.020492	0.036885	0.086066	0.032787	0.069672	0.114754	0.07377	0.04918	0	0.012295
0.077869	0.016393	0.069672	0.094262	0.02459	0.04918	0.020492	0.012295	0.057377	0.061475	0.016393	0.045082	0.098361	0.04918	0.036885	0.114754	0.086066	0.053279	0.004098	0.012295
MOTIF xxxxPSx_S_Rxxxxxx ....PS.SR......
letter-probability matrix: alength= 20 w= 15 nsites= 196 E= 1.0e+000
0.056122	0.010204	0.066327	0.061224	0.015306	0.096939	0.02551	0.035714	0.05102	0.061224	0.030612	0.040816	0.102041	0.035714	0.102041	0.107143	0.056122	0.030612	0	0.015306
0.05102	0.010204	0.045918	0.061224	0.030612	0.071429	0.005102	0.020408	0.061224	0.081633	0.020408	0.071429	0.142857	0.040816	0.056122	0.102041	0.061224	0.045918	0	0.020408
0.071429	0.010204	0.05102	0.040816	0.015306	0.05102	0.045918	0.040816	0.040816	0.086735	0.005102	0.035714	0.142857	0.035714	0.107143	0.117347	0.040816	0.040816	0.005102	0.015306
0.102041	0.015306	0.05102	0.05102	0.02551	0.061224	0.020408	0.045918	0.040816	0.086735	0.020408	0.030612	0.071429	0.045918	0.02551	0.137755	0.071429	0.071429	0.005102	0.020408
0	0	0	0	0	0	0	0	0	0	0	0	1	0	0	0	0	0	0	0
0	0	0	0	0	0	0	0	0	0	0	0	0	0	0	1	0	0	0	0
0.056122	0	0.02551	0.040816	0.02551	0.066327	0.030612	0.010204	0.066327	0.107143	0.015306	0.02551	0	0.040816	0.188776	0.163265	0.05102	0.066327	0.005102	0.015306
0	0	0	0	0	0	0	0	0	0	0	0	0	0	0	1	0	0	0	0
0	0	0	0	0	0	0	0	0	0	0	0	0	0	1	0	0	0	0	0
0.061224	0.015306	0.020408	0.056122	0.02551	0.045918	0.035714	0.015306	0.056122	0.030612	0.020408	0.020408	0.076531	0.061224	0.132653	0.270408	0.030612	0.005102	0.005102	0.015306
0.066327	0.005102	0.030612	0.030612	0.020408	0.061224	0.056122	0.02551	0.045918	0.081633	0.015306	0.030612	0.076531	0.040816	0.163265	0.132653	0.045918	0.045918	0.010204	0.015306
0.02551	0.020408	0.040816	0.040816	0.015306	0.066327	0.015306	0.015306	0.071429	0.030612	0.02551	0.02551	0.127551	0.020408	0.102041	0.193878	0.045918	0.081633	0.015306	0.020408
0.071429	0.005102	0.02551	0.061224	0.02551	0.076531	0.035714	0.02551	0.05102	0.030612	0.010204	0.020408	0.107143	0.05102	0.188776	0.107143	0.020408	0.066327	0	0.020408
0.066327	0.005102	0.030612	0.045918	0	0.056122	0.010204	0.020408	0.040816	0.117347	0.005102	0.035714	0.142857	0.02551	0.132653	0.142857	0.071429	0.02551	0	0.02551
0.056122	0.015306	0.020408	0.076531	0.030612	0.076531	0.02551	0.02551	0.030612	0.045918	0.010204	0.020408	0.127551	0.005102	0.112245	0.193878	0.081633	0.030612	0.005102	0.010204
MOTIF xxxxxxx_S_xSRxLxx .......S.SR.L..
letter-probability matrix: alength= 20 w= 15 nsites= 204 E= 1.0e+000
0.04902	0	0.053922	0.058824	0.02451	0.068627	0.014706	0.019608	0.068627	0.112745	0.014706	0.04902	0.117647	0.029412	0.078431	0.112745	0.058824	0.063725	0	0.004902
0.058824	0.014706	0.068627	0.058824	0.034314	0.102941	0.004902	0.029412	0.04902	0.063725	0.004902	0.058824	0.088235	0.029412	0.063725	0.147059	0.053922	0.039216	0.009804	0.019608
0.068627	0.009804	0.068627	0.058824	0.029412	0.098039	0.02451	0.019608	0.044118	0.122549	0.014706	0.039216	0.093137	0.034314	0.078431	0.117647	0.029412	0.034314	0	0.014706
0.039216	0.009804	0.04902	0.044118	0.019608	0.073529	0.009804	0.04902	0.039216	0.147059	0.014706	0.04902	0.112745	0.068627	0.034314	0.117647	0.039216	0.068627	0.004902	0.009804
0.058824	0.019608	0.063725	0.093137	0.034314	0.068627	0.019608	0.034314	0.04902	0.063725	0	0.039216	0.068627	0.044118	0.039216	0.171569	0.063725	0.039216	0.009804	0.019608
0.053922	0.009804	0.088235	0.098039	0.019608	0.068627	0.004902	0.034314	0.029412	0.068627	0.014706	0.02451	0.122549	0.04902	0.039216	0.181373	0.039216	0.02451	0.009804	0.019608
0.068627	0.019608	0.088235	0.088235	0.039216	0.058824	0.02451	0.04902	0.02451	0.142157	0.039216	0.009804	0	0.058824	0.02451	0.093137	0.053922	0.083333	0.009804	0.02451
0	0	0	0	0	0	0	0	0	0	0	0	0	0	0	1	0	0	0	0
0.04902	0	0.039216	0.034314	0.02451	0.04902	0.053922	0.034314	0.04902	0.098039	0.014706	0.068627	0.073529	0.098039	0.063725	0.127451	0.034314	0.058824	0.009804	0.019608
0	0	0	0	0	0	0	0	0	0	0	0	0	0	0	1	0	0	0	0
0	0	0	0	0	0	0	0	0	0	0	0	0	0	1	0	0	0	0	0
0.053922	0.014706	0.034314	0.019608	0.034314	0.063725	0.004902	0.029412	0.073529	0.058824	0.019608	0.039216	0.058824	0.107843	0.156863	0.117647	0.053922	0.014706	0.014706	0.029412
0	0	0	0	0	0	0	0	0	1	0	0	0	0	0	0	0	0	0	0
0.053922	0.004902	0.014706	0.034314	0.029412	0.098039	0.009804	0.02451	0.073529	0.078431	0.004902	0.063725	0.107843	0.029412	0.088235	0.132353	0.098039	0.034314	0.004902	0.014706
0.078431	0.019608	0.02451	0.04902	0.019608	0.098039	0.02451	0.02451	0.04902	0.063725	0.009804	0.044118	0.122549	0.039216	0.107843	0.117647	0.04902	0.04902	0	0.009804
MOTIF xxxxxRP_S_xxxxxxx .....RPS.......
letter-probability matrix: alength= 20 w= 15 nsites= 270 E= 1.0e+000
0.07037	0.003704	0.048148	0.074074	0.040741	0.103704	0.011111	0.018519	0.018519	0.092593	0.007407	0.011111	0.114815	0.051852	0.02963	0.148148	0.055556	0.048148	0.011111	0.040741
0.107407	0.033333	0.033333	0.059259	0.018519	0.096296	0.025926	0.011111	0	0.059259	0.011111	0.018519	0.140741	0.085185	0	0.177778	0.07037	0.044444	0.007407	0
0.103704	0	0.040741	0.059259	0.033333	0.085185	0.037037	0.025926	0	0.103704	0.018519	0.022222	0.114815	0.040741	0	0.140741	0.088889	0.055556	0.003704	0.025926
0.074074	0.011111	0.037037	0.066667	0.025926	0.074074	0.022222	0.014815	0	0.081481	0.007407	0.025926	0.140741	0.059259	0.085185	0.159259	0.062963	0.037037	0.003704	0.011111
0.096296	0.014815	0.059259	0.051852	0.014815	0.066667	0.037037	0.059259	0	0.092593	0.02963	0.044444	0.111111	0.033333	0	0.140741	0.088889	0.037037	0.003704	0.018519
0	0	0	0	0	0	0	0	0	0	0	0	0	0	1	0	0	0	0	0
0	0	0	0	0	0	0	0	0	0	0	0	1	0	0	0	0	0	0	0
0	0	0	0	0	0	0	0	0	0	0	0	0	0	0	1	0	0	0	0
0.085185	0.022222	0.066667	0.044444	0.025926	0.137037	0.048148	0.022222	0	0.137037	0.007407	0.022222	0.081481	0.033333	0	0.155556	0.044444	0.044444	0.003704	0.018519
0.151852	0.018519	0.048148	0.059259	0.018519	0.085185	0.040741	0.022222	0.033333	0.114815	0.018519	0.033333	0	0.074074	0	0.162963	0.02963	0.07037	0	0.018519
0.074074	0.014815	0.062963	0.055556	0.022222	0	0.033333	0.025926	0	0.088889	0.003704	0.040741	0.218519	0.059259	0	0.166667	0.055556	0.059259	0	0.018519
0.107407	0.003704	0.040741	0.074074	0.014815	0.055556	0.025926	0.02963	0	0.066667	0.011111	0.040741	0.122222	0.066667	0.033333	0.185185	0.066667	0.033333	0	0.022222
0.103704	0.003704	0.048148	0.066667	0.014815	0.092593	0.033333	0.018519	0	0.07037	0.014815	0.048148	0.140741	0.037037	0	0.155556	0.085185	0.044444	0	0.022222
0.085185	0.011111	0.044444	0.085185	0.011111	0.103704	0.018519	0.011111	0	0.062963	0.011111	0.022222	0.092593	0.062963	0.055556	0.17037	0.048148	0.074074	0.003704	0.025926
0.077778	0.014815	0.081481	0.066667	0.014815	0.077778	0.011111	0.025926	0.048148	0.092593	0.040741	0.022222	0.122222	0.037037	0.055556	0.12963	0.033333	0.037037	0	0.011111
MOTIF xxKxPSx_S_xxxxxxx ..K.PS.S.......
letter-probability matrix: alength= 20 w= 15 nsites= 117 E= 1.0e+000
0.145299	0.025641	0.034188	0.059829	0.017094	0.042735	0.017094	0.042735	0.111111	0.059829	0.008547	0.034188	0.102564	0.025641	0.051282	0.111111	0.034188	0.042735	0.008547	0.025641
0.08547	0.025641	0.051282	0.08547	0	0.051282	0.017094	0.017094	0.094017	0.042735	0.008547	0.042735	0.068376	0.051282	0.08547	0.111111	0.076923	0.076923	0	0.008547
0	0	0	0	0	0	0	0	1	0	0	0	0	0	0	0	0	0	0	0
0.068376	0	0.008547	0.094017	0.008547	0.051282	0.017094	0.051282	0.08547	0.042735	0	0.025641	0.094017	0.068376	0	0.247863	0.059829	0.068376	0	0.008547
0	0	0	0	0	0	0	0	0	0	0	0	1	0	0	0	0	0	0	0
0	0	0	0	0	0	0	0	0	0	0	0	0	0	0	1	0	0	0	0
0.08547	0.025641	0.025641	0.08547	0.017094	0.08547	0	0.017094	0.102564	0.119658	0.017094	0.042735	0	0.059829	0.025641	0.153846	0.051282	0.076923	0	0.008547
0	0	0	0	0	0	0	0	0	0	0	0	0	0	0	1	0	0	0	0
0.059829	0.008547	0.025641	0.076923	0.034188	0.111111	0.025641	0.034188	0.068376	0.111111	0.017094	0.025641	0.094017	0.042735	0	0.08547	0.08547	0.059829	0	0.034188
0.042735	0.017094	0.042735	0.102564	0.042735	0.076923	0	0.017094	0.068376	0.068376	0.017094	0.034188	0.059829	0.042735	0.051282	0.213675	0.059829	0.034188	0	0.008547
0.051282	0	0.08547	0.076923	0.034188	0.094017	0.017094	0.017094	0.076923	0.076923	0	0.017094	0.111111	0.042735	0.042735	0.08547	0.094017	0.051282	0	0.025641
0.08547	0.008547	0.034188	0.08547	0.068376	0.017094	0.034188	0.042735	0.076923	0.094017	0.025641	0.059829	0.08547	0.051282	0.008547	0.128205	0.059829	0.034188	0	0
0.059829	0.008547	0.068376	0.094017	0	0.042735	0	0.025641	0.076923	0.08547	0.025641	0.008547	0.111111	0.017094	0.051282	0.179487	0.094017	0.034188	0	0.017094
0.076923	0.008547	0.034188	0.059829	0.051282	0.076923	0.042735	0.059829	0.059829	0.034188	0.017094	0.017094	0.094017	0.059829	0.059829	0.145299	0.042735	0.051282	0	0.008547
0.051282	0	0.059829	0.08547	0.034188	0.08547	0.034188	0.017094	0.076923	0.034188	0.017094	0.017094	0.042735	0.068376	0.08547	0.102564	0.08547	0.068376	0.017094	0.017094
MOTIF xxxxPSx_S_xxxxxxx ....PS.S.......
letter-probability matrix: alength= 20 w= 15 nsites= 1332 E= 1.0e+000
0.064565	0.00976	0.035285	0.061562	0.021021	0.065315	0.029279	0.01952	0.061562	0.057808	0.012763	0.026276	0.123123	0.042042	0.087838	0.143393	0.053303	0.066066	0.004505	0.015015
0.076577	0.015015	0.040541	0.058559	0.022523	0.06982	0.021021	0.024024	0.047297	0.06982	0.012012	0.027027	0.114114	0.057808	0.057808	0.158408	0.058559	0.045045	0.010511	0.013514
0.071321	0.006006	0.042042	0.063063	0.02027	0.059309	0.03979	0.028529	0	0.091592	0.01952	0.033784	0.128378	0.038288	0.08033	0.159159	0.055556	0.0503	0.005255	0.007508
0.078829	0.015015	0.043544	0.070571	0.021772	0.086336	0.015015	0.022523	0.045796	0.064565	0.012012	0.021021	0.097598	0.043544	0.063814	0.15015	0.075075	0.061562	0.002252	0.009009
0	0	0	0	0	0	0	0	0	0	0	0	1	0	0	0	0	0	0	0
0	0	0	0	0	0	0	0	0	0	0	0	0	0	0	1	0	0	0	0
0.078829	0.016517	0.041291	0.053303	0.021772	0.08033	0.030781	0.029279	0.046547	0.096847	0.011261	0.02027	0.054805	0.038288	0.059309	0.18994	0.060811	0.04955	0.002252	0.018018
0	0	0	0	0	0	0	0	0	0	0	0	0	0	0	1	0	0	0	0
0.081081	0.010511	0.051051	0.042793	0.02027	0.116366	0.036036	0.03003	0.048048	0.093844	0.012763	0.034535	0.13964	0.033784	0	0.131381	0.047297	0.0503	0.003754	0.016517
0.070571	0.00976	0.046547	0.072823	0.024775	0.076577	0.025526	0.02027	0.0503	0.063063	0.008258	0.027027	0.117117	0.048799	0.051802	0.17042	0.051802	0.048799	0.003754	0.012012
0.075826	0.011261	0.033033	0.067568	0.016517	0.062312	0.03003	0.021021	0.045045	0.072072	0.016517	0.033033	0.102853	0.044294	0.078078	0.17042	0.058559	0.041291	0.006006	0.014264
0.065315	0.015015	0.04955	0.056306	0.018018	0.061562	0.023273	0.027778	0.057057	0.074324	0.015015	0.036787	0.102102	0.048799	0.063063	0.149399	0.054805	0.052553	0.005255	0.024024
0.081081	0.011261	0.053303	0.066817	0.023273	0.062312	0.02027	0.022523	0.061562	0.068318	0.014264	0.028529	0.098348	0.038288	0.06982	0.147147	0.057808	0.0503	0.003754	0.021021
0.064565	0.007508	0.041291	0.071321	0.021021	0.073574	0.01952	0.024024	0.055556	0.057057	0.017267	0.024024	0.116366	0.052553	0.081081	0.147898	0.056306	0.048048	0.004505	0.016517
0.077327	0.010511	0.042042	0.055556	0.024024	0.062312	0.027778	0.021021	0.062312	0.066817	0.017267	0.024775	0.105105	0.048799	0.073574	0.16967	0.051802	0.042042	0.003003	0.014264
MOTIF xxxxxxx_S_xSRxxxx .......S.SR....
letter-probability matrix: alength= 20 w= 15 nsites= 1034 E= 1.0e+000
0.058994	0.009671	0.049323	0.05706	0.023211	0.084139	0.028046	0.030948	0.056093	0.076402	0.019342	0.032882	0.087041	0.040619	0.09381	0.129594	0.052224	0.044487	0.003868	0.022244
0.068665	0.01354	0.058027	0.082205	0.020309	0.068665	0.028046	0.029981	0.030948	0.072534	0.024178	0.029014	0.068665	0.05706	0.069632	0.134429	0.067698	0.054159	0.005803	0.016441
0.052224	0.00677	0.075435	0.082205	0.021277	0.078337	0.032882	0.019342	0.03675	0.068665	0.011605	0.030948	0.091876	0.040619	0.0706	0.135397	0.059961	0.054159	0.00677	0.024178
0.068665	0.00677	0.058994	0.073501	0.025145	0.06383	0.018375	0.035783	0.027079	0.109284	0.015474	0.029014	0.092843	0.037718	0.048356	0.144101	0.068665	0.05706	0.003868	0.015474
0.061896	0.009671	0.071567	0.084139	0.020309	0.086074	0.020309	0.024178	0.024178	0.077369	0.008704	0.049323	0.049323	0.028046	0.069632	0.203095	0.046422	0.029014	0.004836	0.031915
0.04352	0.00677	0.084139	0.085106	0.012573	0.088975	0.016441	0.028046	0.020309	0.056093	0.00677	0.033849	0.102515	0.027079	0.030948	0.223404	0.085106	0.035783	0.001934	0.010638
0.076402	0.009671	0.058027	0.086074	0.060928	0.064797	0.016441	0.025145	0.020309	0.112186	0.022244	0.014507	0	0.049323	0.0706	0.148936	0.061896	0.060928	0.015474	0.026112
0	0	0	0	0	0	0	0	0	0	0	0	0	0	0	1	0	0	0	0
0.049323	0.01354	0.042553	0.03675	0.039652	0.058994	0.032882	0.033849	0.047389	0.080271	0.01354	0.046422	0.083172	0.047389	0.128627	0.139265	0.04352	0.03675	0.00677	0.019342
0	0	0	0	0	0	0	0	0	0	0	0	0	0	0	1	0	0	0	0
0	0	0	0	0	0	0	0	0	0	0	0	0	0	1	0	0	0	0	0
0.041586	0.011605	0.024178	0.058027	0.018375	0.058027	0.023211	0.029014	0.079304	0.0706	0.004836	0.029014	0.082205	0.066731	0.11412	0.182785	0.05029	0.039652	0.002901	0.01354
0.044487	0.010638	0.022244	0.052224	0.040619	0.066731	0.053191	0.039652	0.066731	0	0.025145	0.019342	0.099613	0.034816	0.210832	0.086074	0.040619	0.058994	0.008704	0.019342
0.067698	0.009671	0.030948	0.052224	0.029014	0.072534	0.022244	0.025145	0.065764	0.087041	0.015474	0.022244	0.105416	0.052224	0.09381	0.144101	0.053191	0.030948	0.003868	0.016441
0.071567	0.00677	0.030948	0.058027	0.021277	0.079304	0.028046	0.023211	0.067698	0.05706	0.01354	0.035783	0.108317	0.047389	0.130561	0.124758	0.040619	0.040619	0.002901	0.011605
MOTIF xxxxxxP_S_xxxRxxx ......PS...R...
letter-probability matrix: alength= 20 w= 15 nsites= 258 E= 1.0e+000
0.069767	0.01938	0.062016	0.042636	0.027132	0.081395	0.023256	0.011628	0.027132	0.062016	0.023256	0.031008	0.108527	0.073643	0.065891	0.186047	0.046512	0.027132	0.007752	0.003876
0.050388	0.015504	0.073643	0.104651	0.011628	0.124031	0.01938	0.023256	0	0.077519	0.011628	0.042636	0.104651	0.062016	0	0.147287	0.062016	0.03876	0.011628	0.01938
0.120155	0.027132	0.05814	0.077519	0.01938	0.085271	0.031008	0.03876	0	0.089147	0.01938	0.027132	0.054264	0.054264	0	0.112403	0.093023	0.073643	0	0.01938
0.108527	0.031008	0.050388	0.031008	0.046512	0.054264	0.023256	0.065891	0	0.108527	0.011628	0.015504	0.085271	0.03876	0.085271	0.135659	0.027132	0.062016	0.007752	0.011628
0.081395	0.023256	0.031008	0.054264	0.031008	0.100775	0.034884	0.034884	0	0.093023	0.007752	0.03876	0.124031	0.089147	0	0.143411	0.050388	0.046512	0.007752	0.007752
0.116279	0.023256	0.050388	0.069767	0.027132	0.093023	0.01938	0.015504	0	0.104651	0.015504	0.042636	0.096899	0.05814	0	0.069767	0.089147	0.081395	0.003876	0.023256
0	0	0	0	0	0	0	0	0	0	0	0	1	0	0	0	0	0	0	0
0	0	0	0	0	0	0	0	0	0	0	0	0	0	0	1	0	0	0	0
0.065891	0.015504	0.031008	0.046512	0.031008	0.120155	0.023256	0.015504	0	0.104651	0.011628	0.01938	0.116279	0.062016	0	0.197674	0.077519	0.050388	0.003876	0.007752
0.077519	0.03876	0.034884	0.046512	0.007752	0.069767	0.023256	0.034884	0.050388	0.135659	0.023256	0.03876	0	0.065891	0	0.189922	0.073643	0.069767	0.003876	0.015504
0.131783	0.015504	0.03876	0.077519	0.03876	0	0.050388	0.015504	0	0.100775	0.01938	0.062016	0.104651	0.042636	0	0.155039	0.073643	0.054264	0.003876	0.015504
0	0	0	0	0	0	0	0	0	0	0	0	0	0	1	0	0	0	0	0
0.062016	0.015504	0.042636	0.096899	0.015504	0.093023	0.01938	0.034884	0	0.069767	0.007752	0.05814	0.147287	0.050388	0	0.162791	0.062016	0.034884	0.007752	0.01938
0.089147	0.011628	0.042636	0.073643	0.007752	0.065891	0.01938	0.031008	0	0.096899	0.01938	0.031008	0.147287	0.031008	0.065891	0.147287	0.054264	0.031008	0.007752	0.027132
0.05814	0.011628	0.05814	0.112403	0.023256	0.093023	0.01938	0.01938	0.03876	0.062016	0.011628	0.054264	0.120155	0.050388	0.03876	0.108527	0.046512	0.05814	0.007752	0.007752
MOTIF xxxxxxP_S_xxxxxxR ......PS......R
letter-probability matrix: alength= 20 w= 15 nsites= 232 E= 1.0e+000
0.056034	0.012931	0.064655	0.081897	0.025862	0.090517	0.030172	0.038793	0.043103	0.077586	0	0.051724	0.107759	0.051724	0.064655	0.112069	0.030172	0.030172	0.008621	0.021552
0.094828	0.008621	0.073276	0.077586	0.021552	0.077586	0.025862	0.012931	0	0.077586	0.025862	0.030172	0.133621	0.047414	0	0.146552	0.094828	0.038793	0.00431	0.008621
0.081897	0.017241	0.043103	0.107759	0.012931	0.068966	0.025862	0.034483	0	0.064655	0.012931	0.038793	0.125	0.034483	0	0.176724	0.090517	0.043103	0.017241	0.00431
0.064655	0.008621	0.060345	0.051724	0.030172	0.086207	0.021552	0.034483	0	0.090517	0.025862	0.025862	0.142241	0.017241	0.086207	0.146552	0.060345	0.025862	0	0.021552
0.112069	0.012931	0.043103	0.064655	0.038793	0.125	0.051724	0.034483	0	0.043103	0.012931	0.034483	0.112069	0.043103	0	0.150862	0.051724	0.051724	0	0.017241
0.125	0.012931	0.038793	0.077586	0.012931	0.125	0.017241	0.034483	0	0.107759	0.00431	0.025862	0.094828	0.047414	0	0.12931	0.073276	0.051724	0.00431	0.017241
0	0	0	0	0	0	0	0	0	0	0	0	1	0	0	0	0	0	0	0
0	0	0	0	0	0	0	0	0	0	0	0	0	0	0	1	0	0	0	0
0.081897	0.025862	0.038793	0.047414	0.025862	0.116379	0.038793	0.025862	0	0.099138	0.00431	0.025862	0.125	0.060345	0	0.146552	0.068966	0.038793	0.008621	0.021552
0.12069	0.025862	0.051724	0.081897	0.021552	0.094828	0.034483	0.025862	0.021552	0.107759	0.008621	0.030172	0	0.068966	0	0.176724	0.051724	0.060345	0	0.017241
0.103448	0.00431	0.056034	0.090517	0.043103	0	0.038793	0.043103	0	0.077586	0.021552	0.034483	0.12931	0.047414	0	0.137931	0.060345	0.077586	0.008621	0.025862
0.103448	0.008621	0.056034	0.081897	0.00431	0.081897	0.017241	0.030172	0	0.094828	0.017241	0.025862	0.081897	0.077586	0	0.219828	0.051724	0.030172	0.008621	0.008621
0.12069	0.008621	0.030172	0.043103	0.034483	0.086207	0.017241	0.021552	0	0.086207	0.008621	0.017241	0.133621	0.073276	0	0.176724	0.073276	0.047414	0.008621	0.012931
0.073276	0.017241	0.051724	0.051724	0.034483	0.081897	0.025862	0.047414	0	0.056034	0.00431	0.047414	0.099138	0.056034	0.103448	0.116379	0.056034	0.060345	0.008621	0.008621
0	0	0	0	0	0	0	0	0	0	0	0	0	0	1	0	0	0	0	0
MOTIF xxxxxPS_S_xxxxxxx .....PSS.......
letter-probability matrix: alength= 20 w= 15 nsites= 2026 E= 1.0e+000
0.079467	0.007404	0.038993	0.061204	0.020237	0.069102	0.021718	0.024186	0.070089	0.077986	0.010859	0.029121	0.110069	0.047384	0.074038	0.140178	0.061204	0.038993	0.003949	0.01382
0.075025	0.009872	0.043929	0.057256	0.019743	0.057749	0.030602	0.024679	0.056762	0.067621	0.015795	0.030602	0.129319	0.042448	0.067621	0.119447	0.074038	0.055281	0.008391	0.01382
0.074038	0.013327	0.030602	0.060711	0.015795	0.077986	0.019743	0.018756	0.065153	0.073544	0.010859	0.029121	0.109576	0.049358	0.062685	0.162389	0.066634	0.047878	0.004936	0.00691
0.069102	0.008391	0.044916	0.051333	0.018263	0.069595	0.023198	0.023198	0.05923	0.084403	0.014808	0.029615	0.12537	0.044916	0.077986	0.133268	0.058243	0.044916	0.005429	0.01382
0.081935	0.014808	0.035044	0.091313	0.010365	0.080948	0.021224	0.024679	0.051333	0.066634	0.005923	0.025173	0.096249	0.051826	0.058243	0.129812	0.06614	0.075025	0.002962	0.010365
0	0	0	0	0	0	0	0	0	0	0	0	1	0	0	0	0	0	0	0
0	0	0	0	0	0	0	0	0	0	0	0	0	0	0	1	0	0	0	0
0	0	0	0	0	0	0	0	0	0	0	0	0	0	0	1	0	0	0	0
0.092794	0.017769	0.044423	0.043435	0.023198	0.063672	0.029121	0.024186	0.036525	0.066634	0.011352	0.030109	0.15153	0.035044	0.054788	0.153504	0.046397	0.059724	0.002468	0.013327
0.082428	0.009378	0.036525	0.056762	0.022211	0.076505	0.020237	0.026654	0.04689	0.073544	0.009872	0.034057	0.135735	0.039487	0.063179	0.140178	0.051333	0.057256	0.002468	0.015301
0.070089	0.008885	0.034057	0.061204	0.021224	0.060711	0.024186	0.02616	0.057256	0.070089	0.013327	0.032083	0.100691	0.03998	0.049358	0.209279	0.060711	0.041461	0.004936	0.014314
0.071076	0.010365	0.043435	0.055775	0.019743	0.070582	0.024186	0.02616	0.054294	0.072063	0.011846	0.041955	0.114511	0.038006	0.054788	0.173248	0.062685	0.037019	0.004442	0.01382
0.081935	0.01382	0.038993	0.075025	0.017275	0.068608	0.021718	0.023692	0.05923	0.072063	0.017769	0.026654	0.102665	0.050346	0.069102	0.136229	0.048371	0.05232	0.005923	0.018263
0.071076	0.010365	0.048865	0.068608	0.022705	0.069595	0.017275	0.022211	0.058243	0.068115	0.014314	0.033564	0.111056	0.037512	0.068608	0.143633	0.054788	0.056269	0.00691	0.016288
0.067621	0.00691	0.044916	0.070582	0.020731	0.071076	0.023198	0.02616	0.055281	0.071076	0.014808	0.023198	0.122409	0.03998	0.074038	0.152024	0.057256	0.042448	0.005923	0.010365
MOTIF xxxxxPP_S_xxxxxxx .....PPS.......
letter-probability matrix: alength= 20 w= 15 nsites= 359 E= 1.0e+000
0.08078	0.022284	0.044568	0.058496	0.019499	0.058496	0.013928	0.030641	0.052925	0.061281	0.013928	0.030641	0.158774	0.044568	0.075209	0.133705	0.033426	0.033426	0.019499	0.013928
0.100279	0.011142	0.041783	0.064067	0.019499	0.091922	0.022284	0.036212	0	0.077994	0.019499	0.016713	0.214485	0.013928	0	0.144847	0.058496	0.050139	0	0.016713
0.111421	0.011142	0.047354	0.05571	0.016713	0.066852	0.02507	0.038997	0	0.083565	0.002786	0.030641	0.130919	0.050139	0	0.194986	0.066852	0.044568	0.002786	0.019499
0.128134	0.019499	0.041783	0.066852	0.008357	0.089136	0.013928	0.016713	0	0.05571	0.011142	0.016713	0.175487	0.044568	0.052925	0.13649	0.075209	0.033426	0.005571	0.008357
0.133705	0.005571	0.019499	0.064067	0.016713	0.075209	0.030641	0.019499	0	0.061281	0.013928	0.027855	0.183844	0.05571	0	0.147632	0.061281	0.064067	0	0.019499
0	0	0	0	0	0	0	0	0	0	0	0	1	0	0	0	0	0	0	0
0	0	0	0	0	0	0	0	0	0	0	0	1	0	0	0	0	0	0	0
0	0	0	0	0	0	0	0	0	0	0	0	0	0	0	1	0	0	0	0
0.091922	0.008357	0.050139	0.036212	0.02507	0.10585	0.033426	0.038997	0	0.066852	0.002786	0.016713	0.192201	0.038997	0	0.150418	0.05571	0.050139	0.005571	0.030641
0.100279	0.016713	0.038997	0.086351	0.038997	0.100279	0.02507	0.022284	0.050139	0.094708	0.005571	0.016713	0	0.047354	0	0.189415	0.08078	0.061281	0.005571	0.019499
0.111421	0.011142	0.052925	0.075209	0.027855	0	0.036212	0.030641	0	0.100279	0.011142	0.036212	0.153203	0.066852	0	0.147632	0.069638	0.05571	0.008357	0.005571
0.091922	0.016713	0.033426	0.083565	0.033426	0.077994	0.030641	0.016713	0	0.091922	0.011142	0.013928	0.139276	0.047354	0	0.175487	0.061281	0.038997	0.005571	0.030641
0.128134	0.013928	0.047354	0.066852	0.030641	0.058496	0.013928	0.02507	0	0.089136	0.002786	0.019499	0.13649	0.05571	0	0.172702	0.069638	0.050139	0.002786	0.016713
0.08078	0.016713	0.047354	0.075209	0.022284	0.069638	0.019499	0.016713	0	0.072423	0.022284	0.016713	0.155989	0.069638	0.052925	0.128134	0.058496	0.050139	0.005571	0.019499
0.116992	0.008357	0.066852	0.072423	0.005571	0.047354	0.02507	0.005571	0.044568	0.077994	0.011142	0.038997	0.139276	0.061281	0	0.144847	0.058496	0.050139	0.005571	0.019499
MOTIF xxExExD_S_xxxxxxx ..E.E.DS.......
letter-probability matrix: alength= 20 w= 15 nsites= 224 E= 1.0e+000
0.053571	0.004464	0.111607	0.174107	0.017857	0.035714	0.022321	0.026786	0.09375	0.058036	0.022321	0.017857	0.080357	0.03125	0.044643	0.071429	0.049107	0.049107	0.013393	0.022321
0.053571	0.013393	0.138393	0.245536	0	0.049107	0.013393	0.017857	0.075893	0.053571	0.004464	0.026786	0.040179	0.053571	0.040179	0.058036	0.044643	0.0625	0.004464	0.004464
0	0	0	1	0	0	0	0	0	0	0	0	0	0	0	0	0	0	0	0
0.0625	0	0.116071	0.25	0.004464	0.0625	0.008929	0.044643	0.044643	0.044643	0.017857	0.049107	0.035714	0.053571	0.026786	0.111607	0.035714	0.026786	0	0.004464
0	0	0	1	0	0	0	0	0	0	0	0	0	0	0	0	0	0	0	0
0.053571	0	0.116071	0.142857	0.008929	0.049107	0.013393	0.004464	0.040179	0.049107	0.008929	0.035714	0.040179	0.026786	0.008929	0.316964	0.044643	0.03125	0.004464	0.004464
0	0	1	0	0	0	0	0	0	0	0	0	0	0	0	0	0	0	0	0
0	0	0	0	0	0	0	0	0	0	0	0	0	0	0	1	0	0	0	0
0.089286	0.004464	0.183036	0.102679	0.044643	0.102679	0.022321	0.053571	0.022321	0.089286	0.008929	0.022321	0.013393	0.008929	0.03125	0.098214	0.026786	0.053571	0	0.022321
0.040179	0.022321	0.102679	0.165179	0.022321	0.071429	0.03125	0.035714	0.044643	0.0625	0.008929	0.044643	0.049107	0.071429	0.040179	0.080357	0.053571	0.03125	0.004464	0.017857
0.066964	0.008929	0.084821	0.125	0.022321	0.098214	0.026786	0.040179	0.0625	0.09375	0.013393	0.053571	0.049107	0.022321	0.044643	0.089286	0.058036	0.026786	0	0.013393
0.066964	0.008929	0.080357	0.120536	0.017857	0.044643	0.03125	0.035714	0.09375	0.080357	0.017857	0.040179	0.053571	0.026786	0.058036	0.129464	0.026786	0.026786	0.017857	0.022321
0.0625	0.026786	0.089286	0.107143	0.022321	0.049107	0.017857	0.044643	0.058036	0.053571	0.013393	0.026786	0.09375	0.044643	0.0625	0.107143	0.040179	0.058036	0.004464	0.017857
0.049107	0.022321	0.075893	0.147321	0.004464	0.058036	0	0.017857	0.102679	0.058036	0.013393	0.013393	0.080357	0.044643	0.111607	0.080357	0.049107	0.040179	0.008929	0.022321
0.053571	0.017857	0.09375	0.147321	0.03125	0.049107	0.008929	0.026786	0.102679	0.049107	0.004464	0.017857	0.080357	0.03125	0.0625	0.116071	0.044643	0.044643	0	0.017857
MOTIF xxxxxSx_S_RxLxxxx .....S.SR.L....
letter-probability matrix: alength= 20 w= 15 nsites= 156 E= 1.0e+000
0.083333	0.00641	0.051282	0.076923	0.038462	0.102564	0.032051	0.012821	0.038462	0.128205	0.019231	0.051282	0.102564	0.025641	0.051282	0.108974	0.032051	0.025641	0	0.012821
0.044872	0.012821	0.064103	0.032051	0.019231	0.070513	0.00641	0.051282	0.019231	0.173077	0.012821	0.051282	0.108974	0.064103	0	0.121795	0.057692	0.076923	0	0.012821
0.064103	0.019231	0.076923	0.076923	0.025641	0.064103	0.025641	0.038462	0.038462	0.057692	0	0.044872	0.076923	0.044872	0.025641	0.185897	0.057692	0.038462	0.00641	0.032051
0.051282	0	0.096154	0.083333	0.00641	0.070513	0.00641	0.032051	0.025641	0.070513	0.012821	0.019231	0.128205	0.051282	0.038462	0.205128	0.051282	0.025641	0.00641	0.019231
0.057692	0.019231	0.076923	0.121795	0.051282	0.064103	0.025641	0.038462	0.032051	0.121795	0.025641	0.012821	0	0.064103	0.032051	0.089744	0.038462	0.102564	0.00641	0.019231
0	0	0	0	0	0	0	0	0	0	0	0	0	0	0	1	0	0	0	0
0.064103	0	0.044872	0.019231	0.032051	0.044872	0.051282	0.038462	0.038462	0.128205	0.012821	0.089744	0	0.083333	0.083333	0.160256	0.025641	0.051282	0.00641	0.025641
0	0	0	0	0	0	0	0	0	0	0	0	0	0	0	1	0	0	0	0
0	0	0	0	0	0	0	0	0	0	0	0	0	0	1	0	0	0	0	0
0.051282	0.012821	0.032051	0.012821	0.038462	0.064103	0.00641	0.025641	0.057692	0.070513	0.019231	0.044872	0.044872	0.102564	0.185897	0.115385	0.070513	0.019231	0.00641	0.019231
0	0	0	0	0	0	0	0	0	1	0	0	0	0	0	0	0	0	0	0
0.044872	0.00641	0.019231	0.057692	0.025641	0.102564	0.012821	0.025641	0.076923	0.076923	0.00641	0.064103	0.096154	0.019231	0.083333	0.141026	0.096154	0.025641	0.00641	0.012821
0.070513	0.025641	0.012821	0.064103	0.019231	0.115385	0.025641	0.00641	0.044872	0.089744	0.00641	0.038462	0.108974	0.032051	0.115385	0.128205	0.044872	0.038462	0	0.012821
0.032051	0.019231	0.025641	0.064103	0.012821	0.076923	0.044872	0.038462	0.096154	0.057692	0.012821	0.057692	0.108974	0.038462	0.128205	0.121795	0.032051	0.025641	0	0.00641
0.102564	0.00641	0.032051	0.057692	0.012821	0.102564	0.038462	0.012821	0.057692	0.051282	0.019231	0.038462	0.089744	0.025641	0.057692	0.115385	0.070513	0.044872	0.019231	0.044872
MOTIF xxxxxSx_S_xxRxxxx .....S.S..R....
letter-probability matrix: alength= 20 w= 15 nsites= 751 E= 1.0e+000
0.067909	0.013316	0.070573	0.094541	0.021305	0.071904	0.021305	0.027963	0.04261	0.075899	0.01731	0.037284	0.086551	0.04261	0.054594	0.135819	0.041278	0.054594	0.009321	0.013316
0.053262	0.009321	0.071904	0.095872	0.015979	0.082557	0.009321	0.0253	0.026631	0.090546	0.014647	0.027963	0.081225	0.038615	0.045273	0.174434	0.057257	0.063915	0.003995	0.011984
0.051931	0.005326	0.093209	0.090546	0.006658	0.07723	0.0253	0.0253	0.030626	0.067909	0.011984	0.029294	0.106525	0.033289	0.061252	0.166445	0.049268	0.043941	0.009321	0.014647
0.055925	0.006658	0.075899	0.081225	0.015979	0.063915	0.018642	0.035952	0.034621	0.093209	0.01731	0.027963	0.087883	0.039947	0.031957	0.193076	0.062583	0.045273	0.002663	0.009321
0.070573	0.013316	0.069241	0.101198	0.023968	0.087883	0.023968	0.026631	0.019973	0.071904	0.015979	0.027963	0	0.041278	0.043941	0.231691	0.062583	0.039947	0.006658	0.021305
0	0	0	0	0	0	0	0	0	0	0	0	0	0	0	1	0	0	0	0
0.062583	0.010652	0.061252	0.058589	0.038615	0.089214	0.026631	0.04261	0.022636	0.097204	0.018642	0.029294	0	0.026631	0.051931	0.182423	0.082557	0.071904	0.007989	0.018642
0	0	0	0	0	0	0	0	0	0	0	0	0	0	0	1	0	0	0	0
0.062583	0.006658	0.049268	0.034621	0.019973	0.081225	0.027963	0.019973	0.045273	0.099867	0.013316	0.041278	0.074567	0.027963	0.169108	0.131824	0.034621	0.038615	0.002663	0.018642
0.086551	0.011984	0.038615	0.049268	0.023968	0.058589	0.057257	0.026631	0.131824	0.101198	0.014647	0.030626	0.095872	0.079893	0	0	0.126498	0.041278	0.006658	0.018642
0	0	0	0	0	0	0	0	0	0	0	0	0	0	1	0	0	0	0	0
0.051931	0.011984	0.035952	0.075899	0.030626	0.050599	0.030626	0.031957	0.097204	0.049268	0.011984	0.029294	0.070573	0.062583	0.115846	0.133156	0.045273	0.038615	0.002663	0.023968
0.057257	0.005326	0.030626	0.027963	0.022636	0.054594	0.034621	0.030626	0.074567	0.122503	0.018642	0.0253	0.079893	0.04261	0.158455	0.105193	0.035952	0.046605	0.006658	0.019973
0.057257	0.009321	0.041278	0.062583	0.0253	0.079893	0.021305	0.038615	0.067909	0.073236	0.014647	0.027963	0.087883	0.051931	0.074567	0.135819	0.065246	0.045273	0.002663	0.01731
0.069241	0.011984	0.031957	0.067909	0.021305	0.089214	0.019973	0.018642	0.070573	0.073236	0.018642	0.023968	0.095872	0.039947	0.103862	0.129161	0.054594	0.038615	0.003995	0.01731
MOTIF xxxxEDD_S_xxxxxxx ....EDDS.......
letter-probability matrix: alength= 20 w= 15 nsites= 121 E= 1.0e+000
0.066116	0.008264	0.066116	0.099174	0.033058	0.066116	0.033058	0.049587	0.049587	0.132231	0.024793	0.033058	0.066116	0.066116	0.057851	0.041322	0.049587	0.041322	0	0.016529
0.057851	0	0.066116	0.115702	0.024793	0.057851	0.016529	0.024793	0.049587	0.082645	0.024793	0.024793	0.090909	0.033058	0.024793	0.165289	0.049587	0.07438	0.008264	0.008264
0.049587	0.016529	0.173554	0	0.049587	0.049587	0.016529	0.049587	0.099174	0.07438	0.033058	0.016529	0.07438	0.057851	0.033058	0.082645	0.049587	0.041322	0.016529	0.016529
0.033058	0.008264	0.082645	0.198347	0.016529	0.033058	0.016529	0.041322	0.090909	0.115702	0.024793	0.016529	0.024793	0.016529	0.049587	0.090909	0.057851	0.049587	0.008264	0.024793
0	0	0	1	0	0	0	0	0	0	0	0	0	0	0	0	0	0	0	0
0	0	1	0	0	0	0	0	0	0	0	0	0	0	0	0	0	0	0	0
0	0	1	0	0	0	0	0	0	0	0	0	0	0	0	0	0	0	0	0
0	0	0	0	0	0	0	0	0	0	0	0	0	0	0	1	0	0	0	0
0.07438	0.008264	0.140496	0.107438	0.033058	0.057851	0.016529	0.033058	0.024793	0.082645	0.024793	0.07438	0.024793	0.033058	0.024793	0.140496	0.033058	0.033058	0.024793	0.008264
0.082645	0.016529	0.132231	0.082645	0.033058	0.057851	0.016529	0.033058	0.057851	0.090909	0.024793	0.024793	0.041322	0.049587	0.016529	0.115702	0.024793	0.090909	0	0.008264
0.057851	0.008264	0.082645	0.173554	0.024793	0.033058	0.033058	0.033058	0.066116	0.033058	0.008264	0.049587	0.066116	0.024793	0.016529	0.115702	0.049587	0.066116	0.016529	0.041322
0.049587	0	0.107438	0.173554	0.066116	0.033058	0.016529	0.033058	0.07438	0.057851	0	0.008264	0.066116	0.016529	0.057851	0.082645	0.033058	0.057851	0	0.066116
0.057851	0	0.057851	0.14876	0.024793	0.049587	0.033058	0.024793	0.082645	0.066116	0.016529	0.057851	0.07438	0.041322	0.033058	0.099174	0.049587	0.049587	0.008264	0.024793
0.057851	0.016529	0.090909	0.082645	0.008264	0.066116	0.041322	0.016529	0.07438	0.057851	0.024793	0.049587	0.016529	0.041322	0.049587	0.173554	0.057851	0.066116	0.008264	0
0.07438	0.016529	0.123967	0.115702	0.024793	0.099174	0.016529	0.024793	0.049587	0.041322	0.016529	0.049587	0.041322	0.041322	0.082645	0.041322	0.041322	0.07438	0	0.024793
MOTIF xxxRxxP_S_xxxxxxx ...R..PS.......
letter-probability matrix: alength= 20 w= 15 nsites= 192 E= 1.0e+000
0.046875	0	0.026042	0.057292	0.010417	0.067708	0.052083	0.03125	0.036458	0.09375	0.036458	0.036458	0.145833	0.0625	0.078125	0.09375	0.046875	0.046875	0.010417	0.020833
0.098958	0.010417	0.026042	0.072917	0.036458	0.078125	0.026042	0.036458	0	0.098958	0.010417	0.041667	0.109375	0.0625	0	0.135417	0.041667	0.078125	0.010417	0.026042
0.104167	0.005208	0.0625	0.0625	0.026042	0.067708	0.020833	0.046875	0	0.083333	0.010417	0.015625	0.088542	0.088542	0	0.125	0.098958	0.072917	0.005208	0.015625
0	0	0	0	0	0	0	0	0	0	0	0	0	0	1	0	0	0	0	0
0.119792	0.015625	0.052083	0.067708	0.041667	0.088542	0.036458	0.041667	0	0.078125	0.005208	0.03125	0.09375	0.083333	0	0.130208	0.067708	0.041667	0.005208	0
0.098958	0.015625	0.036458	0.109375	0.020833	0.119792	0.015625	0.026042	0	0.078125	0.015625	0.020833	0	0.125	0	0.130208	0.057292	0.109375	0	0.020833
0	0	0	0	0	0	0	0	0	0	0	0	1	0	0	0	0	0	0	0
0	0	0	0	0	0	0	0	0	0	0	0	0	0	0	1	0	0	0	0
0.083333	0.010417	0.083333	0.036458	0.036458	0.078125	0.046875	0.026042	0	0.09375	0.010417	0.026042	0.15625	0.026042	0	0.140625	0.088542	0.020833	0.010417	0.026042
0.114583	0.005208	0.015625	0.046875	0	0.083333	0.026042	0.03125	0.057292	0.130208	0.03125	0.046875	0	0.098958	0	0.151042	0.09375	0.046875	0.005208	0.015625
0.109375	0.010417	0.057292	0.098958	0.005208	0	0.020833	0.010417	0	0.140625	0.005208	0.036458	0.15625	0.036458	0	0.145833	0.088542	0.0625	0.005208	0.010417
0.109375	0.005208	0.036458	0.078125	0.026042	0.078125	0.026042	0.03125	0	0.057292	0.036458	0.005208	0.098958	0.0625	0	0.151042	0.104167	0.057292	0.010417	0.026042
0.057292	0.005208	0.046875	0.083333	0.020833	0.0625	0.041667	0.010417	0	0.109375	0.020833	0.041667	0.161458	0.046875	0	0.182292	0.052083	0.046875	0	0.010417
0.09375	0	0.020833	0.083333	0.026042	0.072917	0.026042	0.015625	0	0.109375	0.020833	0.046875	0.125	0.052083	0.041667	0.15625	0.041667	0.0625	0	0.005208
0.03125	0.015625	0.0625	0.083333	0.046875	0.052083	0.026042	0.026042	0.052083	0.072917	0.010417	0.03125	0.130208	0.072917	0	0.182292	0.046875	0.036458	0.010417	0.010417
MOTIF xxxxEED_S_xxxxxxx ....EEDS.......
letter-probability matrix: alength= 20 w= 15 nsites= 164 E= 1.0e+000
0.079268	0	0.091463	0.140244	0.02439	0.054878	0.006098	0.030488	0.085366	0.04878	0.018293	0.042683	0.042683	0.060976	0.036585	0.109756	0.042683	0.060976	0.006098	0.018293
0.085366	0.012195	0.04878	0.128049	0.042683	0.060976	0.006098	0.018293	0.067073	0.036585	0.018293	0.006098	0.073171	0.04878	0.121951	0.079268	0.02439	0.079268	0.012195	0.030488
0.091463	0.012195	0.152439	0	0.02439	0.073171	0.012195	0.042683	0.085366	0.079268	0.018293	0.018293	0.054878	0.042683	0.04878	0.091463	0.036585	0.103659	0	0.012195
0.04878	0.018293	0.176829	0.170732	0.012195	0.04878	0.012195	0.042683	0.04878	0.042683	0.006098	0.067073	0.04878	0.030488	0.042683	0.060976	0.036585	0.073171	0	0.012195
0	0	0	1	0	0	0	0	0	0	0	0	0	0	0	0	0	0	0	0
0	0	0	1	0	0	0	0	0	0	0	0	0	0	0	0	0	0	0	0
0	0	1	0	0	0	0	0	0	0	0	0	0	0	0	0	0	0	0	0
0	0	0	0	0	0	0	0	0	0	0	0	0	0	0	1	0	0	0	0
0.04878	0.018293	0.176829	0.103659	0.042683	0.085366	0	0.030488	0.036585	0.073171	0.012195	0.036585	0.030488	0.030488	0.006098	0.189024	0.036585	0.030488	0.012195	0
0.060976	0.006098	0.121951	0.103659	0.060976	0.097561	0	0.054878	0.04878	0.091463	0.006098	0.006098	0.042683	0.060976	0.060976	0.073171	0.018293	0.067073	0.006098	0.012195
0.036585	0.018293	0.073171	0.164634	0.02439	0.085366	0.012195	0.012195	0.042683	0.073171	0.018293	0.018293	0.036585	0.04878	0.054878	0.152439	0.036585	0.079268	0	0.012195
0.085366	0.012195	0.128049	0.158537	0.018293	0.036585	0.030488	0.036585	0.067073	0.067073	0.012195	0.030488	0.042683	0.036585	0.04878	0.085366	0.036585	0.042683	0.006098	0.018293
0.073171	0	0.060976	0.128049	0.02439	0.054878	0.012195	0.030488	0.079268	0.079268	0.006098	0.036585	0.079268	0.04878	0.060976	0.109756	0.060976	0.030488	0.012195	0.012195
0.085366	0.006098	0.073171	0.115854	0.006098	0.073171	0.018293	0.012195	0.115854	0.042683	0.012195	0.030488	0.04878	0.030488	0.073171	0.091463	0.054878	0.085366	0.006098	0.018293
0.085366	0.006098	0.060976	0.115854	0.012195	0.02439	0.012195	0.042683	0.103659	0.079268	0.012195	0.02439	0.054878	0.054878	0.085366	0.097561	0.060976	0.030488	0	0.036585
MOTIF xxxPSxx_S_xxxxxxx ...PS..S.......
letter-probability matrix: alength= 20 w= 15 nsites= 1115 E= 1.0e+000
0.06009	0.01435	0.042152	0.060987	0.018834	0.06278	0.01704	0.022422	0.049327	0.083408	0.011659	0.029596	0.103139	0.055605	0.063677	0.1713	0.065471	0.044843	0.006278	0.01704
0.083408	0.009865	0.03139	0.058296	0.020628	0.070852	0.033184	0.022422	0.056502	0.081614	0.01435	0.026906	0.132735	0.04574	0.083408	0.117489	0.043946	0.041256	0.005381	0.020628
0.076233	0.008969	0.032287	0.075336	0.013453	0.082511	0.01704	0.035874	0.046637	0.065471	0.012556	0.020628	0.103139	0.059193	0.052018	0.140807	0.076233	0.068161	0.002691	0.010762
0	0	0	0	0	0	0	0	0	0	0	0	1	0	0	0	0	0	0	0
0	0	0	0	0	0	0	0	0	0	0	0	0	0	0	1	0	0	0	0
0.069058	0.012556	0.051121	0.044843	0.033184	0.100448	0.027803	0.022422	0.037668	0.078027	0.012556	0.021525	0.081614	0.034081	0.04843	0.178475	0.083408	0.043049	0.001794	0.017937
0.07713	0.018834	0.050224	0.051121	0.023318	0.079821	0.023318	0.030493	0.043049	0.078027	0.009865	0.025112	0.068161	0.052018	0.074439	0.15157	0.067265	0.055605	0.009865	0.010762
0	0	0	0	0	0	0	0	0	0	0	0	0	0	0	1	0	0	0	0
0.070852	0.008072	0.054709	0.046637	0.026906	0.106726	0.029596	0.029596	0.041256	0.068161	0.007175	0.032287	0.120179	0.043946	0.050224	0.143498	0.054709	0.04843	0.002691	0.01435
0.075336	0.011659	0.04843	0.056502	0.018834	0.085202	0.027803	0.015247	0.04843	0.085202	0.008969	0.046637	0.09417	0.043049	0.052915	0.160538	0.060987	0.041256	0.006278	0.012556
0.057399	0.011659	0.049327	0.075336	0.026906	0.069955	0.020628	0.0287	0.051121	0.07713	0.013453	0.0287	0.112108	0.043946	0.037668	0.176682	0.04574	0.053812	0.000897	0.018834
0.07713	0.012556	0.052018	0.068161	0.021525	0.083408	0.016143	0.018834	0.052018	0.078027	0.015247	0.036771	0.088789	0.04574	0.058296	0.150673	0.064574	0.039462	0.003587	0.01704
0.070852	0.007175	0.046637	0.065471	0.026009	0.063677	0.017937	0.027803	0.054709	0.078027	0.015247	0.030493	0.102242	0.04843	0.065471	0.147085	0.060987	0.047534	0.008072	0.016143
0.076233	0.009865	0.04843	0.069058	0.016143	0.061883	0.023318	0.013453	0.054709	0.072646	0.01704	0.023318	0.113004	0.051121	0.073543	0.132735	0.069955	0.058296	0.003587	0.011659
0.075336	0.008969	0.044843	0.074439	0.013453	0.086099	0.024215	0.024215	0.057399	0.070852	0.012556	0.0287	0.109417	0.044843	0.063677	0.153363	0.04843	0.040359	0.005381	0.013453
MOTIF xxxxxxK_S_PSxxxxx ......KSPS.....
letter-probability matrix: alength= 20 w= 15 nsites= 99 E= 1.0e+000
0.030303	0.020202	0.060606	0.070707	0.020202	0.030303	0.020202	0.040404	0.070707	0.050505	0.010101	0.030303	0.131313	0.070707	0.040404	0.161616	0.060606	0.060606	0	0.020202
0.060606	0	0.070707	0.090909	0.060606	0.090909	0.010101	0.050505	0.060606	0.030303	0.010101	0.030303	0.10101	0.040404	0.131313	0.111111	0.040404	0.010101	0	0
0.080808	0	0.040404	0.080808	0.030303	0.020202	0.040404	0.020202	0.161616	0.040404	0	0.020202	0.131313	0.050505	0.060606	0.090909	0.060606	0.040404	0	0.030303
0.070707	0.010101	0.050505	0.070707	0.020202	0.060606	0.010101	0	0.171717	0.070707	0.020202	0.060606	0.050505	0.020202	0.090909	0.121212	0.050505	0.040404	0.010101	0
0.060606	0.010101	0.020202	0.090909	0.040404	0.050505	0.020202	0.030303	0.060606	0.060606	0.010101	0.040404	0.090909	0.040404	0.080808	0.181818	0.040404	0.040404	0	0.030303
0.040404	0.020202	0.070707	0.090909	0	0.050505	0.030303	0.020202	0.090909	0.080808	0.010101	0.030303	0.070707	0.070707	0.141414	0.090909	0.070707	0.020202	0	0
0	0	0	0	0	0	0	0	1	0	0	0	0	0	0	0	0	0	0	0
0	0	0	0	0	0	0	0	0	0	0	0	0	0	0	1	0	0	0	0
0	0	0	0	0	0	0	0	0	0	0	0	1	0	0	0	0	0	0	0
0	0	0	0	0	0	0	0	0	0	0	0	0	0	0	1	0	0	0	0
0.040404	0.010101	0.040404	0.070707	0.020202	0.080808	0.030303	0.040404	0.080808	0.111111	0.010101	0.060606	0.111111	0.030303	0	0.080808	0.060606	0.090909	0.020202	0.010101
0.131313	0.020202	0.030303	0.020202	0.040404	0.060606	0.010101	0.070707	0.050505	0.060606	0	0.020202	0.080808	0.030303	0.040404	0.212121	0.040404	0.050505	0.010101	0.020202
0.131313	0.030303	0.080808	0.070707	0.020202	0.070707	0	0.030303	0.020202	0.060606	0.020202	0.020202	0.111111	0.060606	0.050505	0.080808	0.040404	0.040404	0	0.060606
0.10101	0.020202	0.090909	0.050505	0.030303	0.070707	0.010101	0.010101	0.020202	0.050505	0	0.020202	0.10101	0.050505	0.020202	0.20202	0.070707	0.060606	0	0.020202
0.050505	0.010101	0.070707	0.050505	0.070707	0.080808	0.030303	0.020202	0.050505	0.060606	0	0.040404	0.10101	0.040404	0.050505	0.121212	0.070707	0.050505	0	0.030303
MOTIF xxxxExE_S_Dxxxxxx ....E.ESD......
letter-probability matrix: alength= 20 w= 15 nsites= 181 E= 1.0e+000
0.066298	0	0.071823	0.149171	0.022099	0.060773	0.022099	0.022099	0.093923	0.077348	0.016575	0.044199	0.077348	0.049724	0.082873	0.093923	0.005525	0.038674	0.005525	0
0.088398	0	0.071823	0.121547	0.01105	0.093923	0.022099	0.022099	0.033149	0.088398	0.016575	0.033149	0.066298	0.033149	0.060773	0.121547	0.044199	0.049724	0.005525	0.016575
0.049724	0	0.116022	0.18232	0.027624	0.038674	0.01105	0.027624	0.060773	0.093923	0.022099	0.033149	0.099448	0.022099	0.044199	0.066298	0.049724	0.038674	0	0.016575
0.082873	0.005525	0.149171	0.209945	0.022099	0.066298	0.01105	0.022099	0.071823	0.066298	0	0.033149	0.022099	0.044199	0.027624	0.060773	0.022099	0.077348	0	0.005525
0	0	0	1	0	0	0	0	0	0	0	0	0	0	0	0	0	0	0	0
0.049724	0	0.143646	0.276243	0.01105	0.044199	0.01105	0.027624	0.049724	0.038674	0.022099	0.055249	0.066298	0.01105	0.005525	0.099448	0.038674	0.027624	0.005525	0.016575
0	0	0	1	0	0	0	0	0	0	0	0	0	0	0	0	0	0	0	0
0	0	0	0	0	0	0	0	0	0	0	0	0	0	0	1	0	0	0	0
0	0	1	0	0	0	0	0	0	0	0	0	0	0	0	0	0	0	0	0
0.038674	0	0.055249	0.110497	0.022099	0.060773	0	0.033149	0.022099	0.060773	0.01105	0.022099	0.01105	0.033149	0.022099	0.370166	0.055249	0.022099	0.01105	0.038674
0.116022	0.022099	0.171271	0.149171	0.022099	0.099448	0.016575	0.038674	0.049724	0.093923	0.005525	0.044199	0.005525	0.005525	0.022099	0.082873	0.022099	0.027624	0	0.005525
0.060773	0.01105	0.055249	0.116022	0.027624	0.049724	0.01105	0.033149	0.066298	0.060773	0.005525	0.060773	0.055249	0.071823	0.060773	0.110497	0.049724	0.060773	0	0.033149
0.066298	0.01105	0.082873	0.171271	0.049724	0.055249	0.027624	0.027624	0.027624	0.099448	0	0.049724	0.077348	0.005525	0.071823	0.071823	0.044199	0.033149	0	0.027624
0.044199	0	0.082873	0.116022	0.033149	0.055249	0.038674	0.033149	0.071823	0.066298	0.01105	0.033149	0.055249	0.022099	0.099448	0.127072	0.044199	0.044199	0.005525	0.016575
0.088398	0.027624	0.077348	0.116022	0.027624	0.055249	0.005525	0.060773	0.071823	0.077348	0.005525	0.027624	0.082873	0.055249	0.049724	0.088398	0.044199	0.027624	0	0.01105
MOTIF xxxxxxP_S_xKxxxxx ......PS.K.....
letter-probability matrix: alength= 20 w= 15 nsites= 156 E= 1.0e+000
0.070513	0.019231	0.032051	0.096154	0.019231	0.057692	0.019231	0.044872	0.038462	0.057692	0.012821	0.051282	0.096154	0.051282	0.064103	0.108974	0.064103	0.064103	0.00641	0.025641
0.089744	0.019231	0.032051	0.070513	0.044872	0.070513	0.038462	0.038462	0	0.057692	0.012821	0.064103	0.217949	0.025641	0	0.108974	0.070513	0.025641	0	0.012821
0.070513	0.012821	0.057692	0.089744	0.025641	0.147436	0.032051	0.038462	0	0.083333	0.00641	0.025641	0.070513	0.057692	0	0.134615	0.044872	0.064103	0.012821	0.025641
0.096154	0	0.044872	0.070513	0.032051	0.051282	0.00641	0.057692	0	0.108974	0.019231	0.044872	0.102564	0.044872	0	0.147436	0.096154	0.057692	0.00641	0.012821
0.070513	0.025641	0.064103	0.070513	0.032051	0.089744	0.025641	0.025641	0	0.083333	0.019231	0.051282	0.115385	0.038462	0	0.153846	0.083333	0.038462	0.00641	0.00641
0.115385	0.00641	0.032051	0.076923	0.012821	0.128205	0.025641	0.019231	0	0.076923	0.012821	0.057692	0	0.070513	0	0.173077	0.089744	0.096154	0	0.00641
0	0	0	0	0	0	0	0	0	0	0	0	1	0	0	0	0	0	0	0
0	0	0	0	0	0	0	0	0	0	0	0	0	0	0	1	0	0	0	0
0.121795	0.012821	0.070513	0.057692	0.019231	0.128205	0.032051	0.019231	0	0.083333	0.019231	0.083333	0.044872	0.044872	0	0.160256	0.057692	0.032051	0	0.012821
0	0	0	0	0	0	0	0	1	0	0	0	0	0	0	0	0	0	0	0
0.070513	0.012821	0.070513	0.102564	0.012821	0	0.025641	0.038462	0	0.070513	0.044872	0.032051	0.153846	0.032051	0	0.192308	0.057692	0.057692	0.00641	0.019231
0.096154	0.00641	0.051282	0.083333	0.019231	0.083333	0.012821	0.032051	0	0.128205	0.032051	0.025641	0.096154	0.044872	0	0.147436	0.064103	0.057692	0.00641	0.012821
0.076923	0.019231	0.070513	0.051282	0.025641	0.076923	0.019231	0.032051	0	0.089744	0.00641	0.025641	0.128205	0.038462	0	0.179487	0.083333	0.044872	0.00641	0.025641
0.070513	0	0.070513	0.083333	0.032051	0.064103	0.012821	0.038462	0	0.070513	0.012821	0.038462	0.108974	0.064103	0.038462	0.096154	0.057692	0.108974	0.00641	0.025641
0.076923	0.032051	0.038462	0.064103	0.025641	0.076923	0.012821	0.019231	0.032051	0.096154	0.038462	0.057692	0.096154	0.032051	0	0.173077	0.076923	0.025641	0.012821	0.012821
MOTIF xxxxxxx_S_PSKxxxx .......SPSK....
letter-probability matrix: alength= 20 w= 15 nsites= 68 E= 1.0e+000
0.073529	0	0.044118	0.073529	0.014706	0.102941	0.044118	0.044118	0.088235	0.058824	0	0	0.073529	0.058824	0.073529	0.088235	0.088235	0.044118	0	0.029412
0.088235	0.014706	0.073529	0.058824	0	0.102941	0.014706	0.044118	0.014706	0.058824	0.029412	0.014706	0.102941	0.058824	0.088235	0.073529	0.073529	0.073529	0	0.014706
0.058824	0	0.088235	0.058824	0.014706	0.088235	0.044118	0.014706	0.029412	0.058824	0	0.058824	0.088235	0.073529	0.014706	0.205882	0.029412	0.044118	0.029412	0
0.073529	0	0.029412	0.058824	0.029412	0.058824	0.029412	0.058824	0.117647	0.088235	0	0.014706	0.044118	0.073529	0.014706	0.147059	0.088235	0.044118	0.014706	0.014706
0	0	0.014706	0.073529	0.029412	0.044118	0	0.102941	0.044118	0.102941	0	0.029412	0.044118	0.102941	0.073529	0.235294	0.014706	0.073529	0.014706	0
0.088235	0.014706	0.073529	0.044118	0	0.088235	0.029412	0.044118	0.044118	0.058824	0.014706	0	0.132353	0.102941	0	0.161765	0.058824	0.044118	0	0
0.088235	0	0.073529	0.102941	0.029412	0.058824	0.058824	0	0	0.102941	0.073529	0.029412	0	0.117647	0.029412	0.147059	0.014706	0.044118	0.014706	0.014706
0	0	0	0	0	0	0	0	0	0	0	0	0	0	0	1	0	0	0	0
0	0	0	0	0	0	0	0	0	0	0	0	1	0	0	0	0	0	0	0
0	0	0	0	0	0	0	0	0	0	0	0	0	0	0	1	0	0	0	0
0	0	0	0	0	0	0	0	1	0	0	0	0	0	0	0	0	0	0	0
0.029412	0.014706	0.029412	0.117647	0	0.044118	0.029412	0.044118	0.058824	0.088235	0	0.014706	0.132353	0.044118	0.117647	0.117647	0.058824	0.044118	0.014706	0
0.058824	0.014706	0.058824	0.117647	0.029412	0.044118	0.014706	0.014706	0.058824	0.147059	0.029412	0.029412	0.102941	0.044118	0.058824	0.058824	0.058824	0.058824	0	0
0.058824	0	0	0.073529	0.014706	0.044118	0.044118	0.044118	0.044118	0.058824	0.014706	0.014706	0.147059	0.073529	0.044118	0.176471	0.058824	0.058824	0	0.029412
0.117647	0	0.044118	0.044118	0	0.058824	0	0	0.073529	0.117647	0.014706	0.044118	0.073529	0.058824	0.044118	0.147059	0.102941	0.058824	0	0
MOTIF xxPxxxx_S_PSxxxxx ..P....SPS.....
letter-probability matrix: alength= 20 w= 15 nsites= 126 E= 1.0e+000
0.119048	0.02381	0.031746	0.071429	0.02381	0.071429	0.007937	0.039683	0.047619	0.039683	0.007937	0.015873	0.18254	0.063492	0.071429	0.111111	0.015873	0.031746	0.007937	0.015873
0.103175	0.007937	0.055556	0.063492	0.015873	0.095238	0.015873	0.055556	0.047619	0.055556	0.055556	0.007937	0.111111	0.039683	0.039683	0.18254	0.015873	0.02381	0.007937	0
0	0	0	0	0	0	0	0	0	0	0	0	1	0	0	0	0	0	0	0
0.071429	0.007937	0	0.039683	0.015873	0.087302	0	0.02381	0.039683	0.111111	0.02381	0.031746	0.103175	0.02381	0.039683	0.214286	0.103175	0.063492	0	0
0.039683	0.007937	0.047619	0.039683	0.031746	0.063492	0.047619	0.015873	0.095238	0.055556	0.007937	0.02381	0.134921	0.031746	0.087302	0.150794	0.031746	0.063492	0.007937	0.015873
0.095238	0.007937	0.047619	0.039683	0	0.055556	0.015873	0.031746	0.039683	0.079365	0.015873	0.02381	0.087302	0.055556	0.055556	0.174603	0.119048	0.039683	0.007937	0.007937
0.071429	0	0.031746	0.055556	0.02381	0.055556	0.047619	0.047619	0	0.111111	0	0.02381	0.039683	0.02381	0.119048	0.222222	0.071429	0.055556	0	0
0	0	0	0	0	0	0	0	0	0	0	0	0	0	0	1	0	0	0	0
0	0	0	0	0	0	0	0	0	0	0	0	1	0	0	0	0	0	0	0
0	0	0	0	0	0	0	0	0	0	0	0	0	0	0	1	0	0	0	0
0.047619	0	0.031746	0.095238	0.031746	0.047619	0.02381	0.02381	0	0.079365	0.007937	0.02381	0.119048	0.063492	0	0.246032	0.047619	0.095238	0.007937	0.007937
0.126984	0.015873	0.039683	0.047619	0.007937	0.055556	0.007937	0.015873	0.031746	0.111111	0.015873	0.031746	0.222222	0.02381	0.063492	0.079365	0.055556	0.047619	0	0
[truncated: 2,468 more rows]

## Sheet: forward_rolim
	Pattern	Sample Frequency	Foreground Frequency	Foreground Size	Enrichment (Sample Frequency / Background Frequency)
[truncated: 242 more rows]

[truncated: 1 more sheets: reverse_rolim]
