# Supplementary material for: Robust unsupervised deconvolution of linear motifs characterizes 68 protein modifications at proteome scale
Source: Sci Rep. 2021 Nov 18;11:22490. doi: 10.1038/s41598-021-01971-3 (PMC8602328; doi:10.1038/s41598-021-01971-3)
Supplement: Supplementary file 1 — Supplementary Information 1. [file 41598_2021_1971_MOESM1_ESM.zip › Smith et al Supplementary Data and Tables/Smith et al Supplementary Data S1/Ochoa et al/Supplementary Data S1 Ochoa et al input_Fig1a.xlsx]

## Sheet: Description
Supplementary Data S1 Ochoa et al input_Fig1a: input sequences for analysis of Ochoa et al data in rmotifx, momo and rolim
forward_ochoa - list of forward serine-centered sequences from Ochoa et al data
reverse_ochoa - list of reverse serine-centered sequences from Ochoa et al data

## Sheet: forward_ochoa
DEIFYTLSPVNGKIT
IEREHQISPGDFPSL
ISPGDFPSLRKMQEL
TQEVDGLSQTDGTLT
RINIYSNSLEAVARS
AKDGASSSPESASRR
DVLSRAASLVHADDE
KAAKDGASSSPESAS
AAKDGASSSPESASR
GASSSPESASRRGQP
SRRGQPASPSAHMVS
RGQPASPSAHMVSHS
SPSAHMVSHSHSPSV
SAHMVSHSHSPSVVS
RTGPPPISPSKRKFS
GPPPISPSKRKFSME
SPSKRKFSMEPGDED
PLALTKNSLDASRPA
ASRPAGLSPTLTPGE
TKNSLDASRPAGLSP
ASYRRPPSAATTCDP
LPVASALSSHRTGPP
KELQRAASQDHVRGF
KKKDTAASGYGTQNI
GTQNIRLSRDAVKDF
GGTGFAGSGVKLQAE
AAGFLDRSTSSTPVK
GFLDRSTSSTPVKFI
FLDRSTSSTPVKFIS
QIKQEVESEEEKPDR
PDRMDIDSEDTDSNT
QLAERGLSPRTASWD
SSSRLELSSSASPQE
LELSSSASPQEERTV
SSRLELSSSASPQEE
SRLELSSSASPQEER
GPLSSHPSRYHREIA
EPGAAHTSSPQPSTS
PGAAHTSSPQPSTSR
SSPQPSTSRGLLPEA
GVIDPVHSHRVPVDV
TQTGDSSSISSFSYR
TGDSSSISSFSYREI
GDSSSISSFSYREIL
SSSISSFSYREILRE
EILREKESSAVPARS
ILREKESSAVPARSL
SSAVPARSLSSSPQA
AVPARSLSSSPQAQP
VPARSLSSSPQAQPP
PARSLSSSPQAQPPR
PPRPAELSDEEVAEL
KLKKKQESFCRLQTE
LQDILTNSKSRSGLE
GLEELVLSEMNSPSR
LVLSEMNSPSRTQTG
SRTQTGDSSSISSFS
RTQTGDSSSISSFSY
LSEMNSPSRTQTGDS
PFTAKALSGTSPDDV
AKALSGTSPDDVQPG
GPSVGPPSKDKDKVL
GPEDLPKSYDYDLII
EKFRQKASLHEAWTR
RFAIQDISVEETSAK
TYGLRPCSTNPYITL
ENRVGEPSMSAMQRK
RVGEPSMSAMQRKLE
NLQDRAPSKRSPMCN
DRAPSKRSPMCNQPS
SPMCNQPSINKATIT
TLEEDGESDTEKDSG
ESDTEKDSGSQVEED
DTEKDSGSQVEEDTS
SQVEEDTSCSDSKTL
DNREWYQSTIPQSPS
YQSTIPQSPSPAPDD
STIPQSPSPAPDDPE
HSVSEMASNKFKRML
EKKKRPMSQISGVKK
GVKKLMHSSSLTNSS
HSSSLTNSSIPRFGV
VKKLMHSSSLTNSSI
KKLMHSSSLTNSSIP
SSSLTNSSIPRFGVK
QHEVEIPSPTQKEKE
VETKKVTSSGVLLLD
VLLLDNYSDRIQVLQ
HLSEMSRSGNQVSEF
SPLDPMTSPGSGLIL
DPMTSPGSGLILQAN
RQPASAQSTPSTTPH
TPSTTPHSSPKQRPR
ASAQSTPSTTPHSSP
PSTTPHSSPKQRPRG
KEERQPASAQSTPST
YRGAQKPSPLELIRA
QAARDKQSPSQANGC
ARDKQSPSQANGCSD
PSQANGCSDHRPIDI
VEELFGTSLPKEQPA
ERNQMGDSNISSPGL
QMGDSNISSPGLQPS
SSPGLQPSTQLSNLG
MGDSNISSPGLQPST
TQLSNLGSTETLEEM
LQPSTQLSNLGSTET
FVYRRSASPYHGFTI
ASGKTSESGELHGLT
EIERSLYSDHELRAL
LKKFLEESVSMSPEE
KFLEESVSMSPEERA
LEESVSMSPEERARY
IRVTHETSAHEGQTE
EGQTEAPSIDEKVDL
GQAASDNSGPEDAKR
PKSDKGHSPEDDWIE
IFDYGNISGTRSFAD
LKPKIHGSGHVEEPA
GHVEEPASPLAAYQK
PLAAYQKSLEETSKL
SIKIRDTSQEPCGRL
TMASSLSSPVKQMPG
LLDRLDDSPDQCRDS
MKKMSRTSPADGKPR
ADGKPRLSLHEEEGS
SLHEEEGSSGSEQKQ
LHEEEGSSGSEQKQG
TKPCVPVSMKKMSRT
QQAAASQSPSLPERV
YDQNTGGSYNSSDRG
NTGGSYNSSDRGSST
YNSSDRGSSTSGSQG
SNNPRDPSSSSSMSS
NPRDPSSSSSMSSRG
RDPSSSSSMSSRGSG
PSSSSSMSSRGSGSR
SSSSSMSSRGSGSRQ
PRDPSSSSSMSSRGS
SSMSSRGSGSRQREQ
VPPPAIKSPTAQSKT
IKSPTAQSKTQLEVR
MNNGSGDSGEKHWKP
GRRHFHASQCPRPTS
SQCPRPTSPVSTDSN
NEMKTFNSPNLKDGR
VTYLKDNSTRNIFIY
LRPRNKRSRSPLELE
PRNKRSRSPLELEPE
KALYDTFSAFGNILS
SKGFGFVSFERHEDA
MLLEIDNSELLHMLE
ELLHMLESPESLRSK
HMLESPESLRSKVDE
NLATGIPSSKVKYSR
LATGIPSSKVKYSRL
PSSKVKYSRLSSTDD
KVKYSRLSSTDDGYI
VKYSRLSSTDDGYID
XXXXMMPSRTNLATG
CGADGLRSRVKYGVK
GVKTTPESPPYSSGS
SPPYSSGSYDSIKTE
DSIKTEVSGCPEDLT
MRLEIYQSSQDEPIA
RLEIYQSSQDEPIAL
DNDKMNDSEGMDPER
MSDSTWMSADPHLAS
SADPHLASSLSPSQD
PHLASSLSPSQDERM
ADPHLASSLSPSQDE
LASSLSPSQDERMRS
TPESPPYSSGSYDSI
XXXXXMASLLKVDQE
SFRERITSEAEDLVA
LDRVKLESPTVSTLT
VSTLTPSSPGKLLTR
TVSTLTPSSPGKLLT
PGKLLTRSLALGGKK
FINSRDNSPSLKEIR
PLRLLHPSPDLVSQE
HPSPDLVSQEATLSE
ARLLSSGSFGNLENL
LYLLLSLSEDPRRQP
RRQPSKVSSYATLFA
SGVQLSGSERTADAS
TADASNGSLRGLSGQ
NGSLRGLSGQRTPSP
LSGQRTPSPPRRSSP
TPSPPRRSSPGRGRS
RSPRRGPSPACSDSS
RGPSPACSDSSTLAL
PSPACSDSSTLALIH
SPACSDSSTLALIHS
KVLGRKDSGDMSVRS
KSRAPLSSSSSSASS
SSASSITSPSSNVTT
EEVAQPESVDVITSQ
VDVITSQSDSPTRAT
VITSQSDSPTRATDV
IRAQRGQSIAASLSH
IAASLSHSAGNISAL
RGQSIAASLSHSAGN
SESQTSQSESRATTP
SQTSQSESRATTPSL
ESRATTPSLPSVDNE
CSLVHSQSVLQRRRK
TLTTAALSPSKIRPH
RPHTANKSVSRQYST
DEASLKESSPSDDSI
EAEGVFVSPNKPRTT
SFPTAFFSGPLSPGG
AFFSGPLSPGGSKRK
NPIHNIPSTLDKQTN
SAYEEGESFVGDHER
ASCRQDFSPERPKAD
KSVSRQYSTEDTILS
LRRRKTISGIPRRVQ
RVQQEIDSDESPVAR
QEIDSDESPVARERN
TVIECIKSPESSESQ
TTPNSQRSPGLIYRN
KTNDPYRSLSNSSTA
NDFSEAPSSPSAQDH
DFSEAPSSPSAQDHQ
SEAPSSPSAQDHQPT
PTLGLACSQHLHSPQ
ACSQHLHSPQHKLSE
XXXXXXMSSGKSARY
XXMSSGKSARYNRFS
SARYNRFSGGPSNLP
NRFSGGPSNLPTPDV
GHGGDPSSEPTSPAS
DPSSEPTSPASTPST
TSPASTPSTRSPRLS
ASTPSTRSPRLSRRT
QGAPDVISPRYDPDS
YIRKDLRSPLTATPT
ILTNHDGSTPSKVIL
VILARQDSTPGKVFL
FFTTPDLSAQHLQLL
LQLLTDNSPDQGPNK
DIKDLPVSEQQERAF
RTVFTHLSSLKRHVK
TVFTHLSSLKRHVKS
GAALVLASGAVPARE
RDPAGDISVTPPAPA
VALPTVASKGPGSDS
TLVRRKTSSSTSPLE
VRRKTSSSTSPLEPP
LVRRKTSSSTSPLEP
RKTSSSTSPLEPPSD
KLEKVPDSPENELKS
RLFDDEASVDEPRRT
EPRRTETSLPETEVD
VEDNEEESCYILHSS
SCYILHSSSNEDKTE
GTIHDINSSLILEAP
TIHDINSSLILEAPK
TRKDGNASGTTLLEA
SLWKFETSKYYVTII
VVIGHVDSGKSTTTG
GHVDSGKSTTTGHLI
HIGQVIMSIRTKLQN
IQQLRQQSAQSQVST
SRQSILNSLSRGKKA
KEVGKLKSMDLSEYI
EPTMKTLSDDLDEAA
GVQVETISPGDGRTF
LKSTSPASEKADPGA
GAVKDKASPEPEKDF
LNLNLDRSKAEMDLK
EMDLKELSESVQQQS
DLKELSESVQQQSTP
SESVQQQSTPVPLIS
STPVPLISPKRQIRS
PEPEKDFSEKAKPSP
FSEKAKPSPHPIKDK
NSSVHTGSDVEQDAE
AEKKATSSHFSASEE
KATSSHFSASEESMD
HFSASEESMDFLDKS
TSSHFSASEESMDFL
SMDFLDKSTASPAST
DAEKKATSSHFSASE
FLDKSTASPASTKTG
KSTASPASTKTGQAG
TKTGQAGSLSGSPKP
TGQAGSLSGSPKPFS
QAGSLSGSPKPFSPQ
SGSPKPFSPQLSAPI
KPFSPQLSAPITTKT
LNFDMTASPKILMSK
GGTGRRISLSDMPRS
SLSDMPRSPMSTNSS
DMPRSPMSTNSSVHT
TGRRISLSDMPRSPM
EIKEELKSTSPASEK
KEELKSTSPASEKAD
CQMDKEPSAVKKKPK
TRSKDPGSAERTAQK
AQKRKFPSPPHSSNG
KFPSPPHSSNGHSPQ
PHSSNGHSPQDTSTS
FPSPPHSSNGHSPQD
GHSPQDTSTSPIKKK
SPQDTSTSPIKKKKK
LMSKPVLSGGTGRRI
RSPMSTNSSVHTGSD
SPMSTNSSVHTGSDV
DKTSTTGSILNLNLD
KLLYSNVSNFARLAS
ADEFADQSPGNLSSS
DQSPGNLSSSSLRRK
SPGNLSSSSLRRKLF
QSPGNLSSSSLRRKL
PGNLSSSSLRRKLFL
LSPVKCRSPLQTPSS
TPSSGQFSSSPIQAS
PSSGQFSSSPIQASA
SSGQFSSSPIQASAK
CTNINSDSPVGKKLT
NIPSTDVSSPAMDAA
IPSTDVSSPAMDAAG
QRKFTVHSPDASSGT
TVHSPDASSGTNSNG
DASSGTNSNGITNPC
ITNPCIRSPYIDGCS
SPYIDGCSPIKNWSP
CSPIKNWSPMRLQMY
YSLGSITSPSPISSP
LGSITSPSPISSPTF
TSPSPISSPTFSPIE
ITSPSPISSPTFSPI
PMRLQMYSGGTQYRT
VDLVIQSSPPQDVES
EEGFNRLSDEFSKSH
EYYDGNTSSNSRQRS
SRQRSGWSSGRSGRS
YYDGNTSSNSRQRSG
DGNTSSNSRQRSGWS
EKKSKRVSSLDTSTH
KKSKRVSSLDTSTHK
RVSSLDTSTHKSSDN
FIPKFRGSGDTSNFD
FRGSGDTSNFDDYEE
LRRIGRFSEPHARFY
KKTLGTGSFGRVMLV
IVRSQKDSKVDLIYQ
EALSGAGSSKRRKAR
DEDDDKLSESKSDGR
GRERSKKSSVSDAPV
RERSKKSSVSDAPVH
RSKKSSVSDAPVHIT
APVHITASGEPVPIS
SGEPVPISEESEELD
PVPISEESEELDQKT
DGPKFLKSGDAAIVD
GKPMCVESFSDYPPL
GIHFSIVSPRKLPAL
TKDAVRNSVCHTATV
NTGTVPGSEKDSDSM
VPGSEKDSDSMETEE
METEEKTSSAFVGKT
GSEKDSDSMETEEKT
ETEEKTSSAFVGKTP
KVSTAVLSITAKAKK
VGKTPEASPEPKDQT
TVGTPIASVPGSTNT
SSIFAAASRKRKKPK
PKEKAQPSSSEDELD
KEKAQPSSSEDELDN
EKAQPSSSEDELDNV
KEQSETVSLSEDETF
QSETVSLSEDETFSW
SAQDLSISDWLARER
ARERLRTSTSDLSRG
RTSTSDLSRGEIGDP
HNSKHNKSPTLSCRF
HNKSPTLSCRFAILK
RFAILKESPRSLLAQ
STPSEEPSPPHNSKH
EPSPPHNSKHNKSPT
LGKESTPSEEPSPPH
KKSARFKSDSGSLGD
RFKSDSGSLGDAKNE
EVQSVAESKGDEADD
DERSELISEGRPVET
GRPVETDSESEFPVF
PVETDSESEFPVFPT
DVMKKGKSTGSLLTP
KKGKSTGSLLTPTRG
LTPTRGESEKQEPTW
SLDSSRLSPEVQSVA
RLSPEVQSVAESKGD
DEADDERSELISEGR
MEIQVPPSPTDVAKS
MAQPVEISPPDSSLS
SLSKQQTSTPVLTQP
TKSSRRNSEGSELSC
SRRNSEGSELSCTEG
NSEGSELSCTEGSLT
CTEGSLTSSLDSRRQ
TLQGRRRSTSHDRVP
QGRRRSTSHDRVPQS
ATRRTGLSEGDGDKL
TVTLKRTSQGFGFTL
LMKYCPRSASQGALT
KYCPRSASQGALTSP
ASQGALTSPSVSFSN
QGALTSPSVSFSNHR
FSNHRTRSWDYIEGQ
RQQEIHKSFRGSNFT
GVSPGDVSDSATSDS
DSTKSKGSWGSGKDQ
SQAVEAPSVSVNHYS
AVEAPSVSVNHYSPN
SVSVNHYSPNSHQHI
VNHYSPNSHQHIDWK
SHLEETGSDSGTLLS
SVQIRQRSVSQERLE
QIRQRSVSQERLEDS
NIGRTGVSPGDVSDS
TSPSVSFSNHRTRSW
KTVSRTTSPPLSIPT
RTTSPPLSIPTTHLI
KKRAANASSKLQEAN
KRAANASSKLQEANA
PRDATQASYRIRESP
DVKDFLGSSEESEKN
VKDFLGSSEESEKNL
FLGSSEESEKNLRNL
VGCFDPYSDDPRLGV
TDCEHADSLAQAAED
KSIKENASAGVERLL
NVDEAFSSLARDILL
LKSGGRRSGNGNKPP
GNGNKPPSTDLKTCD
FNSTRSPSPTECCHM
RTPMAGVSPKKAHPC
KTCVADESAENCDKS
SAENCDKSLHTLFGD
DAEAEVASLNRRIQL
IIIKKEVSPEVVRSK
VSPEVVRSKLSPSPS
EVVRSKLSPSPSLRK
VRSKLSPSPSLRKSS
SKLSPSPSLRKSSKS
SLRKSSKSPKRKSSP
DSDGYENSTDGEMCD
DEPKDVASEVNLTAY
QGPVELLSIPEDAPE
EDDDKSDSGPDLARG
GKGNIETSSEDEDDT
KGNIETSSEDEDDTA
DSEDDDKSDSGPDLA
YAVVDCDSPETASKI
EPTETLLSEKEINAR
EINAREESLVEELSP
ESLVEELSPASEKKP
VEELSPASEKKPVPP
EKKPVPPSEGKSRLS
EVITVEKSSPATSLF
VITVEKSSPATSLFV
EKSSPATSLFVELDE
SDNSGQVSPPESPTV
GQVSPPESPTVTTSW
SEGKSRLSPAGEMKP
EEVKSLDSNGAGEKS
SNGAGEKSENNSSNS
GEKSENNSSNSDIVH
EKSENNSSNSDIVHV
SENNSSNSDIVHVEK
VPPSEGKSRLSPAGE
PVGKEXSSTVLTGLR
GDAKVELSPGPPKPA
PVGGEHPSAAAPGPG
EIQELKASPKIFQKT
PPTARLTSSLEAGLQ
PTARLTSSLEAGLQR
VSRDRKVSPKSEFTS
SEFTSRDSQSSDKQI
KLPNSKQSQDEPLRS
KKAPAGPSLEETSVS
SLEETSVSSPKGSSE
LEETSVSSPKGSSEP
GPSLEETSVSSPKGS
EKDGVSSSFSSSSWK
SSSWKRVSSSESDFS
GVSSSFSSSSWKRVS
SSWKRVSSSESDFSD
SWKRVSSSESDFSDA
VSSSFSSSSWKRVSS
KRVSSSESDFSDAEG
SSSFSSSSWKRVSSS
VVLPKEDSCSGSDAG
LPKEDSCSGSDAGSA
KEDSCSGSDAGSAAG
GEEEEKESSGEIEAA
EEEEKESSGEIEAAP
KLSDLAQSDPEVRRA
IKPQQSESSASRPTL
KPQQSESSASRPTLN
QQSESSASRPTLNKK
LSVAEDTSDHRRAFT
SSSESDFSDAEGGMQ
DDTGAPHSPQERDQM
PSSLGVQSLPLDGSG
GLGVVPVSASPSSVE
GVVPVSASPSSVEVH
PVSASPSSVEVHPVL
SKVPGISSIEQGMTG
PQATSAPSPAPKQSF
EEELCHHSSSSTPLA
EELCHHSSSSTPLAA
ELCHHSSSSTPLAAD
LCHHSSSSTPLAADK
SFVPKPGSLKRGLNS
SLKRGLNSQSSDDHL
KRGLNSQSSDDHLNK
RGLNSQSSDDHLNKR
DDHLNKRSRSSSMSS
HLNKRSRSSSMSSLT
LNKRSRSSSMSSLTG
NKRSRSSSMSSLTGA
RSRSSSMSSLTGAYT
SRSSSMSSLTGAYTS
NKRRRHDSSGSGHSA
KRRRHDSSGSGHSAF
RRHDSSGSGHSAFEP
DSSGSGHSAFEPLVA
PPPQLGYSITAEDLD
LDLEKKASLQWFNQA
NSQSTPGSSGQRKRK
SLTGAYTSGIPSSSR
SSRNAITSSYSSTRG
YSSTRGISQLWKRNG
SRNAITSSYSSTRGI
NAITSSYSSTRGISQ
LWKRNGPSSSPFSSP
WKRNGPSSSPFSSPA
KRNGPSSSPFSSPAS
GPSSSPFSSPASSRS
PSSSPFSSPASSRSQ
SPFSSPASSRSQTPE
PFSSPASSRSQTPER
ALTPSFGSSFTFGNS
GTQNTSPSSPAAPAA
APPDRRFSRSAIPEQ
AIPEQIISSTLSSPS
QIISSTLSSPSSNAP
IISSTLSSPSSNAPD
SSTLSSPSSNAPDPC
PFGSSAKSPLPSYPG
SAKSPLPSYPGANPQ
QVYLTTDSRRSDPLL
LKKPGAASPLASRQN
QGEAREGSPRDNPTA
APGTGGDSVCGETHR
RERPGLGSNPCIPFF
RLAHLLASAQKEPEA
EPTQPRQSGSFRVLQ
QGMVDDGSDDRPAGT
DRPAGTRSVRAPVTK
LKELENLSPEEAAHQ
GLGETRGSEDETDDD
VSQLGVKSPGLYFLT
XXXXXMDSAGQDINL
GQDINLNSPNKGLLS
SPNKGLLSDSMTDVP
NKGLLSDSMTDVPVD
LKRRLGLSTLGELKQ
GELKQNLSRSWHDVQ
LKQNLSRSWHDVQVS
SWHDVQVSSAYVKTS
WHDVQVSSAYVKTSE
KKTQETLSQAGQKTS
QEERRRRSFQDYTGQ
QPGGTKYSLIPDEEE
EEKEEAKSAEFEKPD
PDPTRNPSRKRKKEK
NIPVIPLSDSPPPSR
PVIPLSDSPPPSRWK
LSDSPPPSRWKPGQK
LRAYRPPSGEKWSKG
KSDKDVQSSLTHSSR
SDKDVQSSLTHSSRD
VQSSLTHSSRDSYRS
QSSLTHSSRDSYRSK
SKRDWSKSDKDVQSS
LTHSSRDSYRSKSHS
SSRDSYRSKSHSQSY
RTLKENLSDHLRNGS
WSKGDKLSDPCSSRW
NILKTEKSSEEDLSG
ILKTEKSSEEDLSGK
KHDTVTVSSDLDQFT
HDTVTVSSDLDQFTK
KRRILIPSDIESSKS
LIPSDIESSKSSTRR
IPSDIESSKSSTRRM
SDIESSKSSTRRMKS
DIESSKSSTRRMKSS
PDVAPIVSDQKPSVS
IVSDQKPSVSKSGRK
SDQKPSVSKSGRKIK
KSPRKTASQLSENKP
RKTASQLSENKPVKT
ESKEKKVSENNETIK
KWDSESNSERDVTKN
SKNDSHPSSDKEEGE
KNDSHPSSDKEEGEA
TPSRDDDSQSRSPSR
SDHLRNGSKPKRKNY
YAGSKWDSESNSERD
GSKWDSESNSERDVT
KQDSSSASLASAGES
SSSASLASAGESTGK
SLASAGESTGKKEVA
DKLSDPCSSRWDERS
SSRWDERSLSQRSRS
RWDERSLSQRSRSWS
ERSLSQRSRSWSYNG
SLSQRSRSWSYNGYY
SQRSRSWSYNGYYSD
WSYNGYYSDLSTARH
NGYYSDLSTARHSGH
SRSSLDYSSDSEQSS
RSSLDYSSDSEQSSV
SLDYSSDSEQSSVQA
YSSDSEQSSVQATQS
PAKVEETSPLGNARL
KNKVRPGSLFDEVRK
APNAATSSAVEVKVL
APEIDPSSDGSNFGW
IDPSSDGSNFGWETK
ASLRSFSSDRSYTLN
RSFSSDRSYTLNRSS
SYTLNRSSYARDSMM
RSSYARDSMMIEELL
TREFDSDSLRHYSWA
LKELGDDSLPAEGYM
SGEAASCSPIIMPYK
KAAHSRNSMDRPKLF
TSSLPPGSVKAAPAQ
PAQVRPPSPGNIRPV
ENVLFLTSGTRRAVS
SGTRRAVSPSNPKAR
RIIHGTASYKKERER
TRRAVSPSNPKARQP
GNGKPVGSPHVVTSH
GSPHVVTSHQSKVTV
QSKVTVESTPDLEKQ
KQKHNRWSWGGSLHG
WGGSLHGSPSIHSAD
NRWSWGGSLHGSPSI
FVTPPEGSSRRRIIH
VTPPEGSSRRRIIHG
RLLTPTHSFLARSKS
THSFLARSKSTAALS
SFLARSKSTAALSGE
SVSTMNLSKYVDPVI
PVISKRLSSSSATLL
VISKRLSSSSATLLN
ISKRLSSSSATLLNS
SKRLSSSSATLLNSP
SSATLLNSPDRARRL
RARRLQLSPWESSVV
VQDKKNASSRPASAI
QDKKNASSRPASAIS
NASSRPASAISGQNN
SRPASAISGQNNNHS
SGQNNNHSGNKPDPP
SADPDRRSVSTMNLS
DPDRRSVSTMNLSKY
RLWLPSKSLPHLPGT
GTPRPTSSLPPGSVK
DCSKLTHSLSTSDIT
SKLTHSLSTSDITAI
LTHSLSTSDITAIPE
PDCRRTISAPVVRPK
DIPTLPTSEHKCIHS
AHKKETESDQDDEIE
TAPEPDASPRLAVDF
LDEYNPFSDSRTPPP
EYNPFSDSRTPPPGG
AGYDCTNSPTKNGSF
SFKKKVSSTDPRPRD
DWRGPPNSPDLKLSD
NSPDLKLSDSDIPGS
PDLKLSDSDIPGSSE
SDSDIPGSSEESPQV
VLASVTASLKEHPRG
GTLLSDGSPALSRNV
SDGSPALSRNVGMTV
STSRNRRSLSPILPG
SRNRRSLSPILPGRH
PILPGRHSPAPPPDP
DPGFPAPSPPPADSP
PSPPPADSPSEGFSL
PPPADSPSEGFSLKA
DSPSEGFSLKAGGTA
LKERRQESLEEGSDR
IKESKKESSVGGEDL
KESKKESSVGGEDLD
VGGEDLDSYPDFLHK
SCVDSFGSPLGLDKR
YEARHVVSPEQIATS
ILEEPVDSDSTKTLT
EEPVDSDSTKTLTKQ
KRTFGSTSQSSSFSK
GSTSQSSSFSKIHKR
NYRMIKKSGESYPVH
DTTLNRCSCSFRVLV
TLNRCSCSFRVLVVS
RALPNNTSSSPQPKK
ALPNNTSSSPQPKKK
LPNNTSSSPQPKKKP
CPHHERCSDSDGLAP
HHERCSDSDGLAPPQ
XXMEEPQSDPSVEPP
EEPQSDPSVEPPLSQ
PSVEPPLSQETFSDL
PVQLWVDSTPPPGTR
IPGPEETSEKVENGS
SEKVENGSLCDQEID
LCDQEIDSICSIERA
ASDSLGGSVPKAATT
ATPAATTSPKESSEP
RSRPRANSGGVDLDS
SGGVDLDSSGEFASI
GGVDLDSSGEFASIE
QGDLNPESPAALGQD
SEPPAPASSPEAASP
EPPAPASSPEAASPT
ASSPEAASPTEQGPA
PADHHGPSDEEQGSP
PSDEEQGSPPEDKLL
AKHHGKDSDKEERGE
EERGEEDSENESTHS
RVFPWASSLQRHMLT
HMLTHTDSQSDAETA
LTHTDSQSDAETAAA
AEETEGPSDGESAAE
EGPSDGESAAEKRSS
QATAETASPVHREEH
LLRAKRNSYTNCLQK
SNTTASDSLGGSVPK
KVTAGWPSEPGQGDL
NIPRCRNSITSATDE
ALQNGKDSSLTEMSV
LQNGKDSSLTEMSVS
LKVQRSISANQKQRR
NQKQRRFSDHAGPSI
AHARRGTSTGIISKI
DVARKLGSTTVGSKS
LGSTTVGSKSEMTAS
STTVGSKSEMTASPL
SKSEMTASPLVGPER
TKRPQANSVESEQKE
PRHQKSMSTSGHPIK
SGNLCQRSRPSSDLN
LCQRSRPSSDLNNST
CQRSRPSSDLNNSTL
LNNSTLQSPAHLKVQ
PSSDLNNSTLQSPAH
PRGSSSRSTFHGEQL
AYNGPPASPSHETGA
LSMKGGASTTSTTPT
TTPTPTPSSTSTSRP
TPTPTPSSTSTSRPV
PVPTAQLSPTEISAV
RSHHKDHSDSESTSS
MTADAVCSPSHGDSK
PSHGDSKSPGLLSSD
KSPGLLSSDNPQLSA
AISTATPSPKSTEQT
VHTKTDNSVASSPSS
KTDNSVASSPSSAIS
TDNSVASSPSSAIST
NSVASSPSSAISTAT
SVASSPSSAISTATP
SSPSSAISTATPSPK
CRLCGEASRGRAPSR
ASRGRAPSRDEGSLL
APSRDEGSLLLGSRR
EAPGTKRSPSAPAAT
PGTKRSPSAPAATSS
AATSSASSSTSSYKR
RLCDQRFSPLLHSSR
ATRVTRRSTQESLTA
TRRSTQESLTAGGTD
DAPSKRHSTSDLSDA
RHSTSDLSDATFSDI
PSKRHSTSDLSDATF
RLPNRIPSLRMLRSF
XXXMDEPSPLAQPLE
HSRFIIGSVSEDNSE
RFIIGSVSEDNSEDE
GSVSEDNSEDEISNL
DNSEDEISNLVKLDL
VPFIHVPSPAVPKLS
ELLYGGTSPTAETIL
LEVNGRESEEENLNK
PIVKPQTSPEYGQGI
DYNVLPASENPQLRQ
TSYILPSSTLSLTHA
ILPSSTLSLTHAKNQ
ILGHYVGSFEDPYHS
KSNAENISIPKYREV
VWDKDKTSIHIMPDT
RSREQSRSASALSIS
SRSASALSISGGEEK
REQSRSASALSISGG
SASALSISGGEEKSE
GEEKSEHSEAPDHHL
GHHIGAQSIEDDPKI
AKGKYTFSPDTPHIS
WYKGLGWSPAGSLEV
GKHIGFRSLEDDPKL
DYKHILHSYSYPPDS
KHILHSYSYPPDSIN
VKHKYTMSPDLPQFL
KKHLAQGSYTTLPET
GKXVGFXSLQDDPKL
KKVQDQLSEVKYRMD
HAYKLQSSNLYKTSL
NIDRLYRSVYEKNKM
EVYQRNKSNCTIEPD
KKNMQDFSDINYRGI
KRNQENISSVLYSDS
SSVLYSDSFRKQIQG
GHHVGFRSLQDDPKL
TYLPDAMSLEHTRNV
AEKNKRASEIISEKK
EAPDHHLSTYSDGGV
YEKTKAKSINYCETP
SQLGIWRSIPDRPEH
YKKGYEKSKTSFHTP
YEKTKAKSMNYCETP
PEVVLAKSNAENISI
FLQAAKSSLQQSDFE
TELPQQRSSSVATQQ
LPQQRSSSVATQQTT
ATQQTTVSSIPSHPS
TQQTTVSSIPSHPST
SSIPSHPSTAGKIFR
TTVSSIPSHPSTAGK
EKWKTKFSSPVDMLG
KWKTKFSSPVDMLGV
VWRTNPGSVFDYDPA
RTSDYEQSETSKPAL
SSSKKMGSIFDREDQ
FDREDQASPRAGSLA
QASPRAGSLAALEKR
NKAPEGRSPLSAEEL
PEGRSPLSAEELMTI
RAPPTLLSTSSGGKS
PPTLLSTSSGGKSTI
PTLLSTSSGGKSTIT
EKEGAAGSPGGPRAA
GPRPCQRSLSVLSPR
RPCQRSLSVLSPRQP
QRSLSVLSPRQPAQN
QPAQNRESTPLASGP
TPLASGPSSFQRAGS
KETPAAQSPTRGPSD
DRVHKFTSDSPMAAR
VHKFTSDSPMAARLQ
TTPASSSSGSSSRGP
PASSSSGSSSRGPSD
ASSSSGSSSRGPSDT
SSSSGSSSRGPSDTS
SDTSSRFSKEQRGVA
KTFSSSSSSKKMGSI
TFSSSSSSKKMGSIF
STITRVNSPGTLARL
GTLARLGSVTHVTSF
GSVTHVTSFSHAPPS
GTPQAALSPLTPARL
PARLLGPSLTSTTPA
LTSTTPASSSSGSSS
TSTTPASSSSGSSSR
STTPASSSSGSSSRG
LYSGRPNSGSREDSK
LDKMLDQSTDFEERK
ARTTTVESSFVRRSE
RTTTVESSFVRRSEN
ESSFVRRSENGSGST
QTKTFSSSSSSKKMG
TKTFSSSSSSKKMGS
PRAAVQRSTSFGVPN
AAVQRSTSFGVPNAN
FGVPNANSIKQMLLD
PSPPKTTSPEPQESP
TSPEPQESPTLPSTE
NQHAKEESLADDLFR
IETNDTFSDEAVPES
VPESSKISQENEIGK
SDEAVPESSKISQEN
DEAVPESSKISQENE
SADNRKLSAPVSQKM
RKLSAPVSQKMHRKI
KMHRKIQSSLSVNSD
RKIQSSLSVNSDISK
MHRKIQSSLSVNSDI
QSSLSVNSDISKKSK
LSVNSDISKKSKVNA
EVEEKRASPPVSPIP
KRASPPVSPIPVSEY
PVSPIPVSEYCESEN
RQMSAILSMRDFSTE
DFSTEHKSPQPTKNF
NLSEGKKSAELNSPL
KKSAELNSPLRERLS
SPLRERLSPENRTTD
IASEASFSSSEGSPL
SEASFSSSEGSPLSR
SFSSSEGSPLSRHEN
NCILQTLSSPDSEKE
CILQTLSSPDSEKES
QTLSSPDSEKESSTN
AIHSSESSCSLPSIL
SNALWDESDDSNSEI
LWDESDDSNSEIEAA
DESDDSNSEIEAALR
VPATFAPSPTPAVVS
GSTDAGDSPVGTTTA
XXXXMTDSKYFTTNK
IDRFQKASVSGPNSP
ASVSGPNSPSETRRE
RFQKASVSGPNSPSE
VSGPNSPSETRRERA
DHQVAALSERYDKLK
CRHVITLSQRGLDGL
CKQCIERSASLISQA
QCIERSASLISQAEH
TPEQSKRSTMVGTPY
TKSIYTRSVVESIAS
PPLAPPVSEEEDEEE
AGAPVVGSGSSGGGN
APVVGSGSSGGGNAF
PVVGSGSSGGGNAFT
GAMEHTNSNESDSSP
TNSNESDSSPGRSPM
SDSSPGRSPMQAVHP
EHTNSNESDSSPGRS
NSNESDSSPGRSPMQ
LVTTANHSPDFDHDR
GGLREGRSNGETPAV
QQQQQQVSGLKSPKR
QQVSGLKSPKRNDKQ
VHTPKRESLSHEEHP
GPIRRRYSDKYNVPI
KYNVPISSADIAQNQ
PPATKADSVDVEVRV
SMRESPVSAPLEGLI
CRALPRGSPHSDLKE
LPRGSPHSDLKERTV
EAPKAQLSPGIYDDT
PGIYDDTSARRTPVS
DRPSSTGSTQFPYNP
SDAIEVISPASSPAP
IEVISPASSPAPPQE
EVISPASSPAPPQEK
SHRYETPSDAIEVIS
SLLNPTGSILVSSPL
PTGSILVSSPLKPNP
TGSILVSSPLKPNPL
PTTETAPSTSPSLAV
TETAPSTSPSLAVPS
TAPSTSPSLAVPSTK
KDARERGSQSSDSSS
GSQSSDSSSSLSSHR
RGSQSSDSSSSLSSH
LTPTQRESIPAKSPV
RESIPAKSPVPGVDP
PGVDPVVSHSPFDPH
VDPVVSHSPFDPHHR
QGMSMRESPVSAPLE
PIIEGSISQGTPIKF
FDNNSGQSAIKHNVK
EQRNDARSPGSISYL
NDARSPGSISYLPSF
SVSSRGHSFADPASN
HSFADPASNLGLEDI
PDVARGLSPREQPLG
SRMPIEDSSPEKGRE
RMPIEDSSPEKGREE
SIPSLRGSITQGTPA
RGSRPGKSPERSHVS
PERSHVSSEPYEPIS
AGAIQEGSITRGTPT
TVRSRHTSVVSSGPS
SRHTSVVSSGPSVLR
ERIAAASSDLYLRPG
DLYLRPGSEQPGRPG
EQPGRPGSHGYVRSP
HGYVRSPSPSVRTQE
FPPRPYNSASMSPGH
PEPEKPVSPPPVEQK
SKSNSRKSKSPIPGQ
SNSRKSKSPIPGQGY
TRPIIEGSISQGTPI
SPTPGYPSQYQLYAM
PLTMRMLSSTPPTPI
LTMRMLSSTPPTPIA
NQQIARPSQEEKVEE
TPQQPPTSTFQNSPS
PTSTFQNSPSALVST
STFQNSPSALVSTPV
GSHGYVRSPSPSVRT
TKTSNRYSPESQAQS
SNRYSPESQAQSVHH
SPESQAQSVHHQRPG
VHHQRPGSRVSPENL
QRPGSRVSPENLVDK
YLGTERPSSVSSVHS
LGTERPSSVSSVHSE
ERPSSVSSVHSEGDY
SSVSSVHSEGDYHRQ
YIKQEEFSPRSQNSQ
FSPRSQNSQPEGLLV
QIDLECRSSTSPCGT
IDLECRSSTSPCGTS
SPCGTSKSPNREWEV
LECRSSTSPCGTSKS
STSPCGTSKSPNREW
HEISLKRSYESVEGN
GNIKQGMSMRESPVS
TPRATTESFEDGLKY
PKQIKRESPPIRAFE
PRTAHEISLKRSYES
SEIIDGLSEQENNEK
LVDKSRGSRPGKSPE
PGKSPERSHVSSEPY
SPERSHVSSEPYEPI
SEPYEPISPPQVPVV
TPVRTKTSNRYSPES
KAEPYVASEYKTVHE
DKDEDAASLGSQKGG
EDAASLGSQKGGITK
KGSTLDNSLHKDLLG
GAISGIASPYTTSTP
IASPYTTSTPNINSV
NSVRNADSRGSLIST
RNADSRGSLISTDSG
DSRGSLISTDSGNSL
GSLISTDSGNSLPER
ISTDSGNSLPERNSE
NSLPERNSEKSNSLD
PERNSEKSNSLDKHQ
SLDKHQQSSTLGNSV
LDKHQQSSTLGNSVV
QSSTLGNSVVRCDKL
EQSKLEGSGSGLDSY
SKLEGSGSGLDSYLP
RNSEKSNSLDKHQQS
SPALMNGSGQSPSVL
LMNGSGQSPSVLKGI
NGSGQSPSVLKGILH
NPSQVNGSRNSPDEC
QVNGSRNSPDECSVA
RNSPDECSVAKGGKM
KGGKMVGSPDTVGMN
TVGMNYGSYMEEKHM
CGLGQENSDNEHLVE
HLVENEVSLLLEESD
VSLLLEESDLRRSPR
EESDLRRSPRVKTTP
SKKKDELSDYAEKST
PNTKDFDSSEDEKHS
NTKDFDSSEDEKHSK
KDQSDETSEDDKKQS
SDDISRDSDGMDEQC
TKEIQSGSSSSDAEE
EIQSGSSSSDAEESS
IQSGSSSSDAEESSE
LKTSQEGSSDDAERK
KTSQEGSSDDAERKQ
KQERETFSSAEGTVD
QERETFSSAEGTVDK
TDNSEISSATKLRQL
LRHKLTVSDGESGEE
LTVSDGESGEEKKTK
VTENLVLSSHTGFCQ
TENLVLSSHTGFCQS
SHTGFCQSSGDEALS
HTGFCQSSGDEALSK
GDEALSKSVPVTVDD
SEESEETSSPPRLAM
EESEETSSPPRLAMN
NQNTDKISGSGSNSD
NTDKISGSGSNSDMM
DKISGSGSNSDMMEN
ISGSGSNSDMMENSK
NSDMMENSKEEGTSS
SRSKRKPSIVTKYVE
IVTKYVESDDEKPLD
RKQADITSSSSSDIE
KQADITSSSSSDIED
KKKRQTQSESSNYDS
KRQTQSESSNYDSEL
RQTQSESSNYDSELE
SESSNYDSELEKEIK
KGKRKRKSSTSGSDF
GKRKRKSSTSGSDFD
RKSSTSGSDFDTKKG
KKVQDGLSDIAEKFL
LHDFLAHSSEESEET
HDFLAHSSEESEETS
LAHSSEESEETSSPP
KMEQQYESSSDGTEK
MEQQYESSSDGTEKL
EQQYESSSDGTEKLP
TVDQNSDSDEMLAIL
LKEVSRMSHSSSSDT
VSRMSHSSSSDTDIN
SRMSHSSSSDTDINE
RMSHSSSSDTDINEI
GHKNLKTSQEGSSDD
EAKNQVNSESDSDSE
KNQVNSESDSDSEES
QVNSESDSDSEESKK
VKEKQKLSVPVRKKD
RKKDKRNSSDSAIDN
KKDKRNSSDSAIDNP
DKRNSSDSAIDNPKP
ETVNEDASNENSEND
EDASNENSENDITMQ
TETNPVTSNSDEECN
TNPVTSNSDEECNET
KLPKSKQSETVDQNS
SETVDQNSDSDEMLA
NKVYEHTSRFSPKKT
YEHTSRFSPKKTSSN
APPAKNTSPGPVSSP
NTSPGPVSSPGRASG
TSPGPVSSPGRASGT
AEASLNKSKSATTTP
ASLNKSKSATTTPSG
KSATTTPSGSPRTSQ
ATTTPSGSPRTSQQN
PSGSPRTSQQNVYNP
QQNVYNPSEGSTWNP
VYNPSEGSTWNPFDD
RNQIHVKSPPREGSQ
KSPPREGSQGELTPA
GELTPANSQSRMSTN
DRPWAGWSGGRGIHR
NPNPNHPSSSGSFSD
PNPNHPSSSGSFSDA
NPNHPSSSGSFSDAD
NHPSSSGSFSDADLA
PSSSGSFSDADLADG
LEDVVQRSGHGTEFN
IRNPFRGSPKCFRSV
GSPKCFRSVSPERMS
PKCFRSVSPERMSRR
EAADKGHSPAQKPKT
PAQKPKTSSGTKPSV
AQKPKTSSGTKPSVK
SSHRFRRSRSPMHYM
HRFRRSRSPMHYMYR
KPSVKPTSATKSDSN
LDIKAGNSDSEEDDA
IKAGNSDSEEDDANG
PVGGKAKSPMFPALG
FPALGEASSDDDLFQ
PALGEASSDDDLFQS
KLTDEDFSPFGSGGG
EDFSPFGSGGGLFSG
GSGGGLFSGGKGLFD
ELSKKKASALLFSSD
KASALLFSSDEEDQW
ASALLFSSDEEDQWN
FKEKAVASPEATVSQ
ASPEATVSQTDENKA
LFEDDVDSGGSLFGS
DDVDSGGSLFGSPPT
SGGSLFGSPPTSVPP
EAPPLLFSDEEEKEA
ASQTHLASDSRSKGE
SKGEPRDSGTLQSQE
RDSGTLQSQEAKAVK
AKAVKKTSLFEEDEE
GRTDVAESEKEGLLT
KEGLLTRSAQETVKH
KKERRTPSDDEEDNL
GEADLFDSGDIFSTG
IFSTGTGSQSVERTK
STGTGSQSVERTKPK
HPESIQGSKEKGIWK
KPETPQDSSGLAPFK
SSETEDMSVPRGPIA
QWADGAISPNGHRPQ
VKHSDLFSSSSPWDK
KHSDLFSSSSPWDKG
HSDLFSSSSPWDKGT
SDLFSSSSPWDKGTK
LPELAFPSSEHRRSH
PSSEHRRSHGLESVP
PELAFPSSEHRRSHG
RRSHGLESVPVLPGS
SEEGSVGSDRGSIVD
SVGSDRGSIVDTEEE
LLEPSVGSLFGDDED
EDDDLFSSAKSQPLV
DLFSSAKSQPLVQEK
PRTKTVLSLFDEEED
SVPVLPGSGEAGVSF
ENTRPKRSRPTSFAD
PKRSRPTSFADELAA
LFAIAKDSQKKTQRV
QKKTQRVSLLFEDDV
RKLRKEQSLHYGSVL
SSNVHVGSRGSKKNY
GSKKNYQSQADIPIR
QADIPIRSPFGIVKA
MNDYYAASPRIFPHL
RSFFSVESGTKMSGL
KMSGLHISGGQSVLE
DSNLGGHSIRCKSKN
NLEDDTLSECKQVSD
KPTSATKSDSNLGGH
TSATKSDSNLGGHSI
QMDFPGESSNNRSFF
GESSNNRSFFSVESG
SVAVKQSSVTQVTEQ
VTQVTEQSPKVQSRY
GHSIRCKSKNLEDDT
KTKLESLSQVGPVNE
EELPLNESADITFAT
SSGKSVASDVPEELD
RGETHLWSPQVSEDG
HLWSPQVSEDGKAHP
QSLSKEGSIGGSGGS
EYEEEIHSLKERLHM
LPTGSGGSGGMGSGG
AGRLSQGSGSSITAA
KLLRRTVSVPVEGRP
EVTPNSLSTSYKTVS
STSYKTVSLPLSSPN
KTVSLPLSSPNIKLN
TVSLPLSSPNIKLNL
NIKLNLTSPKRGQKR
EGEVTPNSLSTSYKT
TKAQRENSPAAFPDR
EAATPRDSPRPGKPD
LCKEDLESMDKEVDD
DDILGEGSDDSDSEK
LGEGSDDSDSEKRRP
EGSDDSDSEKRRPEE
SRRKRQPSMSETMPL
RKRQPSMSETMPLYT
ILTRLVLSPDAPDRA
RTLGAPASSERSAAG
TDLDFDLSSDSESSS
DLDFDLSSDSESSSE
DLSSDSESSSESEGT
DFDLSSDSESSSESE
XXXXMNTSPGTVGSD
ESSSSMNSNTPLVRI
VRITTRLSSTADTPM
AAQALAQSERKRHEL
QSPGEDTSLRLQEEV
RNPSNQSSLESDSNY
PTGYRKRSSSMADGD
GYRKRSSSMADGDNS
LQPSSKASLESTSDL
KASLESTSDLGASGK
STSDLGASGKHGGNV
GKHGGNVSLDVLPVK
VLKGEVISSGSKPLS
LKGEVISSGSKPLSP
GEVISSGSKPLSPGP
SSGSKPLSPGPCLDI
NRGKGTLSSIIQNNS
SSIIQNNSDTRKATE
PVKGPQGSPLLSRAA
DALEDRKSDITSELS
STTIIQGSPAALEER
ELLTRLTSKPFGILS
SKPFGILSPVSEPSV
NFTDAIWSPTCERRT
NECVSEISNSEKHVT
CVSEISNSEKHVTFE
RTCECHESIEKNKDK
IDEDQRISPKDKSTA
SKQNLNVSLSDEMNE
EMNEDFRSGSEAFDL
LPNDLEKSNGSNALD
SFRTINSSNSVTNRE
RTINSSNSVTNRENN
QQPPPPPSYSPARNP
PPPPPSYSPARNPPG
REDRRGRSPQPPAEE
DQTNVYGSAQRRKMR
RSGGGGYSQNRWGNN
IPKGLIRSASVTPKI
KTEPEEVSIEDSAQS
EEVSIEDSAQSDLKE
SIEDSAQSDLKEVMV
AGAPGALSPSYDGGL
APGALSPSYDGGLHG
RGTTAGSSGDALGKA
ALGKALASIYSPDHS
KALASIYSPDHSSNN
SIYSPDHSSNNFSSS
IYSPDHSSNNFSSSP
DHSSNNFSSSPSTPV
HSSNNFSSSPSTPVG
SSNNFSSSPSTPVGS
NNFSSSPSTPVGSPQ
SPSTPVGSPQGLAGT
LNSPGPLSPSGMKGT
SPGPLSPSGMKGTSQ
KEDEENTSAADHSEE
NTSAADHSEEEKKEL
PMLGGGSSPLPLPPG
SQYYPSYSGSSRRRA
YYPSYSGSSRRRAAD
YPSYSGSSRRRAADG
PSSVYPPSSGEDYGR
HPSAELWSPPGQAGF
QSDGQSPSKKQKKKR
NAEDKENSGDYISEN
ENSGDYISENEDPEL
FGVDDSYSEQGAQDS
CLRSKEGSSIPELAH
LRSKEGSSIPELAHS
HGKEILLSNSDPHDI
KEILLSNSDPHDIPE
AQLEAENSILKDEKK
CQDNQTISSEPERTN
QDNQTISSEPERTNI
REKEKKRSPQDVEVL
NHKSKLSSLQDLEKT
TLRNSTHSSTAADLL
DRSSKSQSSASLIWR
EMENALRSYSNITVN
PGQQETDSSEDEDII
GQQETDSSEDEDIIG
GFKKQDDSPPRPIIG
FFKNMVKSADGVIVS
LLYRRSRSLVDYENA
KDLLYRRSRSLVDYE
PGYYSWRSPGRGSWF
HHREGHGSSSFDREL
REGHGSSSFDRELER
HREGHGSSSFDRELE
GSQGRTDSVEKSKKR
KSKKREHSPSKEKSR
DKHDRRRSQSIEQES
HDRRRSQSIEQESQE
SQSIEQESQEKQHKN
KEKSNKRSRSGSQGR
KSNKRSRSGSQGRTD
NKRSRSGSQGRTDSV
REKERRRSRSIDRGL
KERRRSRSIDRGLER
PTLTPSPSPKGHTAE
ESSVSSSSSHRQSKS
SSVSSSSSHRQSKSS
GGELLNRSGGSIDNV
LLNRSGGSIDNVLSQ
APLTRLPSDKLKAVI
KFPSLPRSPASSANS
QKPSHRSSPVGPAPG
PVGPAPGSSPSELPA
SPSELPASPAGGSAP
VGPAPGSSPSELPAS
PAPGSSPSELPASPA
GTSTTSKSTSPTLTP
STTSKSTSPTLTPSP
TSPTLTPSPSPKGHT
APGSAPGSQYGTMTR
GTMTRQISRHNSTTS
RQISRHNSTTSSTSS
SRHNSTTSSTSSGGY
NSTTSSTSSGGYRRT
STTSSTSSGGYRRTP
VPNDYMTSPARLGSQ
TSPARLGSQHSPGRT
ARLGSQHSPGRTASL
HSPGRTASLNQRPRT
NQRPRTHSGSSGGSG
PPTQKPPSPPMSGRG
KPPSPPMSGRGTLGR
QLPKTAPSPLVEAKD
GAGTMSVSLVADENP
CLAGKAHSTGEQPPQ
SPHKMKESSPLSSRK
PHKMKESSPLSSRKI
MKESSPLSSRKICDK
IAPSETPSSSSVVKK
APSETPSSSSVVKKR
PSETPSSSSVVKKRR
RVKHESSSSDEERAA
VKHESSSSDEERAAA
RRKRRRKSQLDSLKR
RRKSQLDSLKRDDNM
IPMHLATSPILSEGA
SRPSTPKSDSELVSK
PSTPKSDSELVSKST
ASDNGARSANQSPQS
GARSANQSPQSVGSS
SANQSPQSVGSSGVD
QSPQSVGSSGVDSGV
VGSSGVDSGVESTSD
GVDSGVESTSDGLRD
AHMSVRKSTGDSQNL
GDSQNLGSSSPSKKQ
DSQNLGSSSPSKKQS
ETTWERPSSSPGIPA
SSPGIPASPGSHRSS
TTWERPSSSPGIPAS
GIPASPGSHRSSLPP
TWERPSSSPGIPASP
PGTAVLTSPVLVPGC
PPPPPSQSPEPTEPH
HPRALAPSPPAEFIY
VFLREGASSPVQVPG
FLREGASSPVQVPGP
AMKRLLPSVWSESED
RLLPSVWSESEDGAG
LPSVWSESEDGAGSP
ESEDGAGSPPPYRRR
PLPPPPPSQSPEPTE
RSDTYYQSPTGDRIR
LTVMGKASTPGAAAQ
NPDYWNHSLPPRSTL
PHVQEDSSTQRYSAD
DSSTQRYSADPTVFA
TVFAPERSPRGELDE
SGQALGKSGGGIVEP
SGIGHEASLKRKAEE
IPGLVEGSTKRKRVL
TKRKRVLSPEELEDR
PSKEDRKSFEQLVNL
AQRKNAKSSGNSSSS
QRKNAKSSGNSSSSG
SSSSGSGSGSTSAGS
NAKSSGNSSSSGSGS
AKSSGNSSSSGSGSG
KSSGNSSSSGSGSGS
SSGNSSSSGSGSGST
GNSSSSGSGSGSTSA
SGSTSAGSSSPGARR
SSGSGSGSTSAGSSS
STSAGSSSPGARRET
GSGSGSTSAGSSSPG
GSTSAGSSSPGARRE
TFQPFQRSISADDDL
QPFQRSISADDDLQE
ADDDLQESSRRPQRK
REGPFRRSDSFPERR
GPFRRSDSFPERRAP
AGDGPPRSFDWGYEE
DWGYEERSGAHSSAS
TLLRGAFSPFGNIID
LVIPPGLSEEEEALQ
SQGGVKRSLSEQPVM
GGVKRSLSEQPVMDT
ERSGAHSSASPPRSR
SGAHSSASPPRSRSR
SSASPPRSRSRDRSH
EERSGAHSSASPPRS
TGVIKSPSWQRPNQG
RPNQGVPSTGRISNS
VPSTGRISNSATYSG
STGRISNSATYSGSV
ISNSATYSGSVAPAN
NSATYSGSVAPANSA
GSVAPANSALGQTQP
GSTGVIKSPSWQRPN
PRIDINMSGFNETDD
DDLKRAESMLQQADK
SSEGTQHSYSEEEKY
PPLPEAASSPPPAPP
DSPLPSVSPALSPVR
PSVSPALSPVRSPTP
PHARNGLSLKEEHRA
YDLLRAASENSQDAL
LRAASENSQDALRVV
EDLCKIGSERSLVLD
CKIGSERSLVLDRLA
LAEGTPRSNHSAQDS
GTPRSNHSAQDSAVE
SNHSAQDSAVENLLL
VENLLLLSKAKLVPS
SKAKLVPSEREASPS
VPSEREASPSNSCQD
REASPSNSCQDSTDT
SEREASPSNSCQDST
SNVAKRKSSMPQKFL
NVAKRKSSMPQKFLG
FLGDKGLSDTPYDSS
LSDTPYDSSASYEKE
SDTPYDSSASYEKEN
TPYDSSASYEKENEM
LVLDRLASNVAKRKS
TKPTNKASSTSLTST
KPTNKASSTSLTSTQ
TNKASSTSLTSTQPT
TPSTKESSQPDAFSS
SSQPDAFSSGGGSKP
ATPSTKESSQPDAFS
SQPDAFSSGGGSKPS
AFSSGGGSKPSYEAI
SYEAIPESSPPSGIT
ESLHGDISSLKTTLL
SLHGDISSLKTTLLE
KFTAAATSTPVSSSQ
AATSTPVSSSQSAPP
TSTPVSSSQSAPPMS
TPVSSSQSAPPMSPF
SQSAPPMSPFSSASK
APPMSPFSSASKPAA
PPMSPFSSASKPAAS
SASKPAASGPLSHPT
PAASGPLSHPTPLSA
APVVRTPSIQPSLLP
TVKHGAPSPSHPISA
KHGAPSPSHPISAPQ
PSPSHPISAPQAAAA
KIETAVTSTPSASGQ
PSASGQFSKPFSFSP
FSKPFSFSPSGTGFN
KPFSFSPSGTGFNFG
VPSMVQKSPRITPPA
PPAAKPGSPQAKSLQ
PGSPQAKSLQPAVAE
LAGETLGSFSGLRVG
GETLGSFSGLRVGQA
SGLGGKPSQDAANKN
ANKNPFSSASGGFGS
KNPFSSASGGFGSTA
TSNLFGNSGAKTFGG
KTFGGFASSSFGEQK
QNERNRDSGYLHLLY
MSPFSSASKPAASGP
LSHPTPLSAPPSSVP
TAVTSTPSASGQFSK
VTSTPSASGQFSKPF
EVSASAASLLEEQQS
ANQAKQGSLINSLKP
PSGPTPASGQLSSGD
TPASGQLSSGDKASG
PASGQLSSGDKASGT
YEAIPESSPPSGITS
IPESSPPSGITSASN
PSGITSASNTTPGEP
APSGTALSTTSSKLE
GTALSTTSSKLETPP
TALSTTSSKLETPPS
TFSSGGGSVASQGFG
ASQGFGFSSPNKTGG
SQGFGFSSPNKTGGF
KQGSLINSLKPSGPT
TSLWSLSSAVPSQSS
PSQSSIHSFDSDLES
SFDSDLESLCNALLK
VRSTAPASLSRSAFL
STAPASLSRSAFLSQ
APASLSRSAFLSQRY
PLSAPPSSVPLKSSV
SSVPLKSSVLPSPSG
LKSSVLPSPSGRSAQ
SSVLPSPSGRSAQGS
LPSPSGRSAQGSSSP
SGRSAQGSSSPVPSM
GRSAQGSSSPVPSMV
RSAQGSSSPVPSMVQ
GSSSPVPSMVQKSPR
SSFSFGQSSPNTGGG
SFSFGQSSPNTGGGL
KSHLVHGSSPGVMGT
SHLVHGSSPGVMGTS
MGTSVATSASKIIPQ
PKVPAKLSPMKQAQL
TPLSAPPSSVPLKSS
LSRSAFLSQRYYEDL
FGGFASSSFGEQKPT
GAAPVFGSPPTFGGS
SPPTFGGSPGFGGVP
GGVPAFGSAPAFTSP
GSAPAFTSPLGSTGG
LDEVSSTSSVSQSLE
DEVSSTSSVSQSLES
ESEDARTSCKDDEAV
YEDLDEVSSTSSVSQ
EDLDEVSSTSSVSQS
SPQQVLPSPDGRRAA
GPNHIVGSPFKAKVT
VTGQRLVSPGSANET
QRLVSPGSANETSSI
PGSANETSSILVESV
LVESVTRSSTETCYS
GSANETSSILVESVT
VESVTRSSTETCYSA
KAFVGQKSSFLVDCS
AFVGQKSSFLVDCSK
SSTETCYSAIPKASS
GFEKPLDSAMSAEED
KPLDSAMSAEEDTDV
KKEKFVESQVESESS
FVESQVESESSVLND
ESQVESESSVLNDSP
ESSVLNDSPFPEDDS
SPFPEDDSEGLHSDS
DDSEGLHSDSREEKQ
SEGLHSDSREEKQNT
TPKGRRLSGEERGLW
GEERGLWSTDSAEED
RGLWSTDSAEEDKET
LEKLMPVSAQTPKGR
RNQDRSKSAAELEKL
RAIFDGASTPTHHLS
THHLSLHSDDSSTKV
STPTHHLSLHSDDSS
LSLHSDDSSTKVDIK
SLHSDDSSTKVDIKE
GRGIITDSFGRHRRA
GRHRRALSTTSSSTT
RRALSTTSSSTTNGN
RALSTTSSSTTNGNR
ETYEVEASTFCFPES
SVDVGGASPHSKTIS
SPHSKTISESELSAS
HSKTISESELSASAT
VGGASPHSKTISESE
TISESELSASATELL
TAQDPGISPSQSLCA
QDPGISPSQSLCAES
AESSRGLSAGSLSES
GTTLGYLSPKDMNQP
QPSSSFFSISPTSNS
SSSFFSISPTSNSSA
PKGILHLSPDVYQEM
VYQEMEASRHKVISG
ASRHKVISGTTLGYL
EAIGLKGSSPTPPCS
AIGLKGSSPTPPCSP
SSPTPPCSPVQPSKQ
TGENKGWSGPKPGFP
KDMNQPSSSFFSISP
NVNNNPGSITPTVEL
PPLPPGPSPASTFLG
APPAPQPSTRKAKTI
AAPPPKNSFNNPAYY
LLPPEPPSPARAPVP
PARAPVPSATKNKVA
SQEPRSGSRKPAFTE
SKVFDQQSSPMVTRL
KVFDQQSSPMVTRLL
QWYREHRSELNLRRL
EALMRGKSTEEARKE
ELQAAGKSPEDLERL
IEPELDGSAQVTSHD
HVALRNRSNTPILVD
TRLRANQSWEDSNTD
LAEASRASFPGPSEL
FRDQDLASCDRDRSS
SCDRDRSSRDRSPRD
ASCDRDRSSRDRSPR
DRSSRDRSPRDRDRK
DRKDKKRSYESANGR
YESANGRSEDRRSSE
DPQNTAWSNDDSKFG
MDMVRIESPEEISLL
TGVEDKESWHGKPLP
LDGDTKNSTFSEIFK
DTKNSTFSEIFKKEH
EIYSQIQSKKKILAT
PPQEDAPSVDIANIR
IANIRMPSLPSYKVG
DINRLGQSDPAPLQH
QIIQEIYSQIQSKKK
EDLAMFRSVPTSTVF
TKQVLKGSRSSELLG
QVLKGSRSSELLGQA
VLKGSRSSELLGQAA
KLRKLILSDELKPAH
HRKRELPSLSPAPDT
KRELPSLSPAPDTGL
PAPDTGLSPSKRTHQ
PDTGLSPSKRTHQRS
SKRTHQRSKSDATAS
RTHQRSKSDATASIS
IPENRIRSTRSVENL
NRIRSTRSVENLPEC
GDIRRRLSEQLAHTP
SKSDATASISLSSNL
EADTANMSDKELKKL
RLPLNFLSGEKFKEC
VLDSFQTSPSTESLK
DSFQTSPSTESLKST
QTSPSTESLKSTSSD
KSRQPRPSSQYNQRL
SRQPRPSSQYNQRLF
EAGPLRKSSLKKGGR
GELERAFSYYGPLRT
TASRKANSSVGKWQD
DRYGRAESPDLRRLP
RPEEENASANPPSGI
NASANPPSGIEDETA
XXXXXXMSAGEVERL
GEVERLVSELSGGTG
ERLVSELSGGTGGDE
PWDVHVHSDLAKDLD
TGAPQYGSYGTAPVN
VTETEDDSDSDSDDD
ETEDDSDSDSDDDED
EDDSDSDSDDDEDDV
ATGGYRTSSGLGGST
TGGYRTSSGLGGSTT
TSSGLGGSTTDFLEE
DLQLERISVYYNEAS
TSLLLIQSSQREQTS
LGHPLGGSGSRITAH
LAAKRAASVRQNSAT
AASVRQNSATESADS
RQNSATESADSIEIY
SATESADSIEIYVPE
AQIKRNLSYGDNSDP
NLSYGDNSDPALEAS
SDPALEASSLPPPDP
DTQDANDSSCKSSER
SCKSSERSLPDCTPH
DCTPHPNSISIDAGP
TPHPNSISIDAGPRQ
SSRRDTDSDTQDAND
ANDSSCKSSERSLPD
RVTSLRFSPTGRCWA
RSLDPLGSEEEAEAS
SEEEAEASEDDSLHL
AEASEDDSLHLLGGG
TEGLLIYSLDTRVLF
DPFELDTSVTPGRVR
PAPVVLGSPVVLGPP
ATRAPVASPAALGST
ASPAALGSTATASPA
LGSTATASPAAPARR
SECKKLFSTETSLQV
EAVPAEPSPKAPPLS
RRARRNNSGEAGGAA
DCSKPFNSPANLARH
TEVDIYNSDPLICRA
EEAARALSGSATLVS
AARALSGSATLVSSP
GSATLVSSPKYGSDD
SGSATLVSSPKYGSD
VSSPKYGSDDECSSA
SKPREFASLIRNKFG
LIRNKFGSADNIAHL
ASSAGAGSNSGAGPG
DYDKTKDSGLPSQGL
FLGQTPASPARYSPV
PASPARYSPVSKAVL
KGLKHVTSNASDSES
KHVTSNASDSESSYR
VTSNASDSESSYRGQ
LREQMMNSSISSGSG
MMNSSISSGSGSLRT
SISSGSGSLRTSQKR
REQMMNSSISSGSGS
QMMNSSISSGSGSLR
NSSISSGSGSLRTSQ
ILHVINASDDEWWQA
DRIISVNSVDLRAAS
GPELVHVSEKNLSEI
HVSEKNLSEIENVHG
ENVHGFVSHSHISPI
VTSETLPSSLSPSVE
TSETLPSSLSPSVEK
ETLPSSLSPSVEKYR
TPPQEHISPQITNEV
KEFHLNESGDPSSKS
LNESGDPSSKSTEIK
NESGDPSSKSTEIKW
DRLNEQASEEILKVE
GKDLTKRSSQTQNKA
KDLTKRSSQTQNKAS
TEFEDIKSGYRIDFY
GEGDRGVSPPPSPFF
RGVSPPPSPFFSAIL
SELIANGSSHRIQSE
TVLSRSSSPDLSSSS
RSSSPDLSSSSKLTA
SSSPDLSSSSKLTAS
SSSKLTASRKSTGQL
KLTASRKSTGQLNMN
CGQEVGLSKNPSVIF
KNPSVIFSSCGDLDL
SDLLTVLSRSSSPDL
LLTVLSRSSSPDLSS
LTVLSRSSSPDLSSS
EERQLSGSTPSLNKM
QLSGSTPSLNKMHHE
RYDELQNSSGRDGKP
NWGVRRRSLDSLDKC
VRRRSLDSLDKCDMQ
RAMAVTRSTSSTSSG
MAVTRSTSSTSSGSN
AVTRSTSSTSSGSNS
TRSTSSTSSGSNSNV
TRLESRYSNSSGGSY
ENQGPGESQKVEEAS
SQKVEEASPPAVQQP
QQPTDPASPTVATTP
TTPEPVGSDAGDKNA
AMSRALPSEDEEGQD
KTPRGKCSLSQPGPS
QPLRSERSGRDTPAS
SGRDTPASVDSIPLE
DTPASVDSIPLEWDH
RYLFQTGSSHERFLS
ERFLSFSSLESLSSE
SRSTKGGSDSSLSEP
STKGGSDSSLSEPGP
TKGGSDSSLSEPGPG
DAAKIHPSTSASQEF
IHPSTSASQEFYEPG
KLGDLQRSWETLKNV
PDDEHDLSDRELELE
LEKLLDVSSSQQDLS
EKLLDVSSSQQDLSS
SSSQQDLSSWSSADE
SSQQDLSSWSSADEL
ECSSSIDSVKRLEHK
IELKLSESPEPGRSP
WTQQRQSSLQQQKEL
SGGAKRQSIHLEQKL
RSADSLLSPQPSSNL
PQPSSNLSLSLAQPL
QTENIIRSKTPTGPE
SSPPACRSPSPVANT
PPACRSPSPVANTDA
PVANTDASVNQDIAY
REREKEPSRERDIAK
KERKRDHSNNDREVP
GGEKTPVSGSLKSPV
PVSGSLKSPVPRSDI
LKSPVPRSDIPEPER
EKTPVSGSLKSPVPR
VPKGAKGSPVNALQN
MGVSKHKSESPCESP
VSKHKSESPCESPYP
KSESPCESPYPNEKD
RKIDTHPSPSHSSTV
IDTHPSPSHSSTVKD
THPSPSHSSTVKDSL
HPSPSHSSTVKDSLI
HSSTVKDSLIELKES
KLTMVVLSSEKMDER
LTMVVLSSEKMDERE
NHTPPPLSKSKEREM
TPPPLSKSKEREMDK
NGPGGGPSSSSIGSA
PGGGPSSSSIGSASK
SIGSASKSDESSTEE
GPGGGPSSSSIGSAS
GGGPSSSSIGSASKS
PSSSSIGSASKSDES
SSSIGSASKSDESST
SASKSDESSTEETDK
ASKSDESSTEETDKS
STEETDKSRERSQCG
DYIKRVPSIDVLCNE
KKTEKEESTEVLKAQ
QSAGTVRSAAPPQEK
NKKAVSRSAEQQPSE
KPLLPKESKEQLPPM
KEQLPPMSEDFLLDA
GAPPRDTSQSDKDLD
PPRDTSQSDKDLDDA
DDALDKLSDSLGQRQ
ALDKLSDSLGQRQPD
ALEALSASLGTRQAE
VVSQTPASTTQAGAP
DDAIDALSSDFTCGS
SSDFTCGSPTAAGKK
DAIDALSSDFTCGSP
FSGPQNASSLKFEDA
SGPQNASSLKFEDAK
AVEALADSLGKKEAD
QDPIDALSGDLDSCP
CPSTTETSQNTAKDK
AAISEVVSQTPASTT
EEKPKPRSESELIDE
KPKPRSESELIDELS
SELIDELSEDFDRSE
LSEDFDRSECKEKPS
EPELDLRSIKEVDEA
KSLPKQASDTGSNDA
DKKKEKKSLTPAVPV
MISAGGESVAGITAI
SEAVCRTSMCSIQSA
VCRTSMCSIQSAPPE
EDCLKRVSSEPVLSV
DCLKRVSSEPVLSVQ
IAKADTTSTVTPVPG
MSKALQDSAPDRPSP
DSAPDRPSPVERIVS
KRKGKTDSPWIKPAR
STGYMEVSLDSLDLR
VSQNCVTSPMNIDRN
KVSNLQVSPKSEDIS
QRGFELSSSTRKKAQ
RGFELSSSTRKKAQV
EKLLLDDSFETKKTP
KVNGKSLSVATVTRS
SVATVTRSQSLNIRT
ATVTRSQSLNIRTTQ
ERKVNGKSLSVATVT
FPVTTQGSQQTQPPQ
QKHYGITSPISLAAP
YGITSPISLAAPKET
PSAQSPQSSFPQPAA
AAHVPENSDTEQDVL
PGLARKRSLSESSVI
LARKRSLSESSVIMD
RKRSLSESSVIMDRA
KRSLSESSVIMDRAP
VIMDRAPSVYSFFSE
PSVYSFFSEEGTGKE
NEPQQMVSPSNSLRA
PQQMVSPSNSLRAGQ
QMVSPSNSLRAGQSQ
RRATGDGSSPELPSL
RATGDGSSPELPSLE
GSSPELPSLERKNKR
EQNPLETSRSGCDEV
NPLETSRSGCDEVSS
SGCDEVSSTSEIGTR
QIKQEPMSPEQDENV
SSQSAGLSSINKEGE
SQSAGLSSINKEGEE
EEPTKGNSGSEACTS
PTKGNSGSEACTSSF
PVITARLSLPESTES
ARLSLPESTESFHEP
SLPESTESFHEPSQE
NTRNRENSPSSQSAG
NRENSPSSQSAGLSS
RNRENSPSSQSAGLS
TSSFLRLSFASETPL
FLRLSFASETPLEKE
PLEKEPHSPADQPEQ
QAESTLTSAETRGSK
TSAETRGSKKKKKLR
VATQRRHSAQLSSDH
RHSAQLSSDHIIPLM
RRHSAQLSSDHIIPL
GSEACTSSFLRLSFA
RRQKFGYSVNRKRLN
DVDKGPGSTKELIKS
STKELIKSINEKFAG
INEKFAGSAGWEGTE
MDDMAVDSDEEVDYS
PALKKLASAAYPDPS
RAGLREGSEEKVKPP
PRPRAPESDTGDEDQ
HGHPEANSNEKHPSQ
NSNEKHPSQQDTRPA
KRDEDGESGGQRSEA
GESGGQRSEAEEGEV
AFEDFSRSLPELDRD
PELDRDKSDSDTEGL
LDRDKSDSDTEGLLF
TVATEIRSLSPIIGK
ATEIRSLSPIIGKDV
IGKDVLTSTYGATAE
DTRPAEQSLDMEEKD
DMEEKDYSEADGLSE
YSEADGLSERTTPSK
LSERTTPSKAQKSPQ
ERERRLPSSPASPSP
RERRLPSSPASPSPK
RLPSSPASPSPKGTP
PSSPASPSPKGTPEK
APSQDDESGGIEDSP
ESGGIEDSPDRGACS
SPDRGACSTPDMPQF
TETMTVSSLAIRKKI
DLNKGAPSQDDESGG
KTVKGGFSETRIEKR
HTFFRLVSPEPPPKG
KRYTMSRSLDGAEFS
SLDGAEFSRPASVSE
AEFSRPASVSENHDA
FSRPASVSENHDAGP
NPRKYLRSVGDGETV
LALVRNRSFSLKNVK
LVRNRSFSLKNVKHF
PEDTRAASSLNLSNG
AASSLNLSNGETESV
EDTRAASSLNLSNGE
LSNGETESVKTMIVH
[truncated: 72,354 more rows]

## Sheet: reverse_ochoa
TIKGNVPSLTYFIED
LSPFDGPSIQHEREI
LEQMKRLSPFDGPSI
TLTGDTQSLGDVEQT
SRAVAELSNSYINIR
RRSASEPSSSAGDKA
EDDAHVLSAARSLVD
SASEPSSSAGDKAAK
RSASEPSSSAGDKAA
PQGRRSASEPSSSAG
SVMHASPSAPQGRRS
SHSVMHASPSAPQGR
VSPSHSHSVMHASPS
SVVSPSHSHSVMHAS
SFKRKSPSIPPPGTR
EMSFKRKSPSIPPPG
DEDGPEMSFKRKSPS
APRSADLSNKTLALP
EGPTLTPSLGAPRSA
PSLGAPRSADLSNKT
PDCTTAASPPRRYSA
PPGTRHSSLASAVPL
FGRVHDQSAARQLEK
INQTGYGSAATDKKK
FDKVADRSLRINQTG
EAQLKVGSGAFGTGG
KVPTSSTSRDLFGAA
IFKVPTSSTSRDLFG
SIFKVPTSSTSRDLF
RDPKEEESEVEQKIQ
TNSDTDESDIDMRDP
DWSATRPSLGREALQ
EQPSASSSLELRSSS
VTREEQPSASSSLEL
EEQPSASSSLELRSS
REEQPSASSSLELRS
AIERHYRSPHSSLPG
STSPQPSSTHAAGPE
RSTSPQPSSTHAAGP
AEPLLGRSTSPQPSS
VDVPVRHSHVPDIVG
RYSFSSISSSDGTQT
IERYSFSSISSSDGT
LIERYSFSSISSSDG
ERLIERYSFSSISSS
SRAPVASSEKERLIE
LSRAPVASSEKERLI
AQPSSSLSRAPVASS
PQAQPSSSLSRAPVA
PPQAQPSSSLSRAPV
RPPQAQPSSSLSRAP
LEAVEEDSLEAPRPP
ETQLRCFSEQKKKLK
ELGSRSKSNTLIDQL
RSPSNMESLVLEELG
GTQTRSPSNMESLVL
SFSSISSSDGTQTRS
YSFSSISSSDGTQTR
SDGTQTRSPSNMESL
VDDPSTGSLAKATFP
GPQVDDPSTGSLAKA
LVKDKDKSPPGVSPG
IILDYDYSKPLDEPG
RTWAEHLSAKQRFKE
KASTEEVSIDQIAFR
LTIYPNTSCPRLGYT
KRQMASMSPEGVRNE
ELKRQMASMSPEGVR
NCMPSRKSPARDQLN
SPQNCMPSRKSPARD
TITAKNISPQNCMPS
GSDKETDSEGDEELT
DEEVQSGSDKETDSE
STDEEVQSGSDKETD
LTKSDSCSTDEEVQS
SPSQPITSQYWERND
DDPAPSPSQPITSQY
EPDDPAPSPSQPITS
LMRKFKNSAMESVSH
KKVGSIQSMPRKKKE
SSNTLSSSHMLKKVG
VGFRPISSNTLSSSH
ISSNTLSSSHMLKKV
PISSNTLSSSHMLKK
KVGFRPISSNTLSSS
EKEKQTPSPIEVEHQ
DLLLVGSSTVKKTEV
QLVQIRDSYNDLLLV
FESVQNGSRSMESLH
LILGSGPSTMPDLPS
NAQLILGSGPSTMPD
HPTTSPTSQASAPQR
RPRQKPSSHPTTSPT
PSSHPTTSPTSQASA
GRPRQKPSSHPTTSP
TSPTSQASAPQREEK
ARILELPSPKQAGRY
CGNAQSPSQKDRAAQ
DSCGNAQSPSQKDRA
IDIPRHDSCGNAQSP
APQEKPLSTGFLEEV
LGPSSINSDGMQNRE
SPQLGPSSINSDGMQ
GLNSLQTSPQLGPSS
TSPQLGPSSINSDGM
MEELTETSGLNSLQT
TETSGLNSLQTSPQL
ITFGHYPSASRRYVF
TLGHLEGSESTKGSA
LARLEHDSYLSREIE
EEPSMSVSEELFKKL
AREEPSMSVSEELFK
YRAREEPSMSVSEEL
ETQGEHASTEHTVRI
LDVKEDISPAETQGE
RKADEPGSNDSAAQG
EIWDDEPSHGKDSKP
DAFSRTGSINGYDFI
APEEVHGSGHIKPKL
KQYAALPSAPEEVHG
LKSTEELSKQYAALP
LRGCPEQSTDRIKIS
GPMQKVPSSLSSAMT
SDRCQDPSDDLRDLL
RPKGDAPSTRSMKKM
SGEEEHLSLRPKGDA
QKQESGSSGEEEHLS
GQKQESGSSGEEEHL
TRSMKKMSVPVCPKT
VREPLSPSQSAAAQQ
GRDSSNYSGGTNQDY
TSSGRDSSNYSGGTN
GQSGSTSSGRDSSNY
SSMSSSSSPDRPNNS
GRSSMSSSSSPDRPN
GSGRSSMSSSSSPDR
RSGSGRSSMSSSSSP
QRSGSGRSSMSSSSS
SGRSSMSSSSSPDRP
QERQRSGSGRSSMSS
TKSQATPSKIAPPPV
RVELQTKSQATPSKI
PKWHKEGSDGSGNNM
STPRPCQSAHFHRRG
NSDTSVPSTPRPCQS
RGDKLNPSNFTKMEN
YIFINRTSNDKLYTV
ELELPSRSRKNRPRL
EPELELPSRSRKNRP
SLINGFASFTDYLAK
ADEHREFSVFGFGKS
ELMHLLESNDIELLM
KSRLSEPSELMHLLE
EDVKSRLSEPSELMH
RSYKVKSSPIGTALN
LRSYKVKSSPIGTAL
DDTSSLRSYKVKSSP
IYGDDTSSLRSYKVK
DIYGDDTSSLRSYKV
GTALNTRSPMMXXXX
KVGYKVRSRLGDAGC
SGSSYPPSEPTTKVG
ETKISDYSGSSYPPS
TLDEPCGSVETKISD
AIPEDQSSQYIELRM
LAIPEDQSSQYIELR
REPDMGESDNMKDND
SALHPDASMWTSDSM
DQSPSLSSALHPDAS
MREDQSPSLSSALHP
EDQSPSLSSALHPDA
SRMREDQSPSLSSAL
ISDYSGSSYPPSEPT
EQDVKLLSAMXXXXX
AVLDEAESTIRERFS
TLTSVTPSELKVRDL
RTLLKGPSSPTLTSV
TLLKGPSSPTLTSVT
KKGGLALSRTLLKGP
RIEKLSPSNDRSNIF
EQSVLDPSPHLLRLP
ESLTAEQSVLDPSPH
LNELNGFSGSSLLRA
PQRRPDESLSLLLYL
AFLTAYSSVKSPQRR
SADATRESGSLQVGS
QGSLGRLSGNSADAT
PSPTRQGSLGRLSGN
PSSRRPPSPTRQGSL
SRGRGPSSRRPPSPT
SSDSCAPSPGRRPSR
LALTSSDSCAPSPGR
HILALTSSDSCAPSP
SHILALTSSDSCAPS
SRVSMDGSDKRGLVK
SSASSSSSSLPARSK
TTVNSSPSTISSASS
QSTIVDVSEPQAVEE
TARTPSDSQSTIVDV
VDTARTPSDSQSTIV
HSLSAAISQGRQARI
LASINGASHSLSAAI
NGASHSLSAAISQGR
PTTARSESQSTQSES
LSPTTARSESQSTQS
ENDVSPLSPTTARSE
KRRRQLVSQSHVLSC
HPRIKSPSLAATTLT
TSYQRSVSKNATHPR
ISDDSPSSEKLSAED
TTRPKNPSVFVGEAE
GGPSLPGSFFATPFS
KRKSGGPSLPGSFFA
NTQKDLTSPINHIPN
REHDGVFSEGEEYAS
DAKPREPSFDQRCSA
SLITDETSYQRSVSK
QVRRPIGSITKRRRL
RAVPSEDSDIEQQVR
NRERAVPSEDSDIEQ
QSESSEPSKICEIVT
NRYILGPSRQSNPTT
ATSSNSLSRYPDNTK
HDQASPSSPAESFDN
QHDQASPSSPAESFD
TPQHDQASPSSPAES
QPSHLHQSCALGLTP
ESLKHQPSHLHQSCA
YRASKGSSMXXXXXX
SFRNYRASKGSSMXX
PLNSPGGSFRNYRAS
VDPTPLNSPGGSFRN
SAPSTPESSPDGGHG
TSPTSAPSTPESSPD
SLRPSRTSPTSAPST
TRRSLRPSRTSPTSA
SDPDYRPSIVDPAGQ
TPTATLPSRLDKRIY
LIVKSPTSGDHNTLI
LFVKGPTSDQRALIV
LLQLHQASLDPTTFF
KNPGQDPSNDTLLQL
FAREQQESVPLDKID
KVHRKLSSLHTFVTR
SKVHRKLSSLHTFVT
ERAPVAGSALVLAAG
APAPPTVSIDGAPDR
SDSGPGKSAVTPLAV
ELPSTSSSTKRRVLT
PPELPSTSSSTKRRV
PELPSTSSSTKRRVL
DSPPELPSTSSSTKR
SKLENEPSDPVKELK
TRRPEDVSAEDDFLR
DVETEPLSTETRRPE
SSHLIYCSEEENDEV
ETKDENSSSHLIYCS
PAELILSSNIDHITG
KPAELILSSNIDHIT
AELLTTGSANGDKRT
IITVYYKSTEFKWLS
GTTTSKGSDVHGIVV
ILHGTTTSKGSDVHG
NQLKTRISMIVQGIH
TSVQSQASQQRLQQI
AKKGRSLSNLISQRS
IYESLDMSKLKGVEK
AAEDLDDSLTKMTPE
FTRGDGPSITEVQVG
AGPDAKESAPSTSKL
FDKEPEPSAKDKVAG
KLDMEAKSRDLNLNL
SQQQVSESLEKLDME
PTSQQQVSESLEKLD
SILPVPTSQQQVSES
SRIQRKPSILPVPTS
PSPKAKESFDKEPEP
KDKIPHPSPKAKESF
EADQEVDSGTHVSSN
EESASFHSSTAKKEA
DMSEESASFHSSTAK
SKDLFDMSEESASFH
LFDMSEESASFHSST
TSAPSATSKDLFDMS
ESASFHSSTAKKEAD
GTKTSAPSATSKDLF
GAQGTKTSAPSATSK
PKPSGSLSGAQGTKT
SFPKPSGSLSGAQGT
QPSFPKPSGSLSGAQ
IPASLQPSFPKPSGS
TKTTIPASLQPSFPK
KSMLIKPSATMDFNL
SRPMDSLSIRRGTGG
SSNTSMPSRPMDSLS
THVSSNTSMPSRPMD
MPSRPMDSLSIRRGT
KESAPSTSKLEEKIE
DAKESAPSTSKLEEK
KPKKKVASPEKDMQC
KQATREASGPDKSRT
GNSSHPPSPFKRKQA
QPSHGNSSHPPSPFK
STSTDQPSHGNSSHP
DQPSHGNSSHPPSPF
KKKIPSTSTDQPSHG
KKKKKIPSTSTDQPS
IRRGTGGSLVPKSML
DSGTHVSSNTSMPSR
VDSGTHVSSNTSMPS
DLNLNLISGTTSTKD
SALRAFNSVNSYLLK
SSSLNGPSQDAFEDA
KRRLSSSSLNGPSQD
FLKRRLSSSSLNGPS
LKRRLSSSSLNGPSQ
LFLKRRLSSSSLNGP
SSPTQLPSRCKVPSL
SAQIPSSSFQGSSPT
ASAQIPSSSFQGSSP
KASAQIPSSSFQGSS
TLKKGVPSDSNINTC
AADMAPSSVDTSPIN
GAADMAPSSVDTSPI
TGSSADPSHVTFKRQ
GNSNTGSSADPSHVT
CPNTIGNSNTGSSAD
SCGDIYPSRICPNTI
PSWNKIPSCGDIYPS
YMQLRMPSWNKIPSC
PSSIPSPSTISGLSY
FTPSSIPSPSTISGL
EIPSFTPSSIPSPST
IPSFTPSSIPSPSTI
TRYQTGGSYMQLRMP
SEVDQPPSSQIVLDV
HSKSFEDSLRNFGEE
SRQRSNSSTNGDYYE
SRGSRGSSWGSRQRS
GSRQRSNSSTNGDYY
SWGSRQRSNSSTNGD
HTSTDLSSVRKSKKE
KHTSTDLSSVRKSKK
NDSSKHTSTDLSSVR
DFNSTDGSGRFKPIF
EEYDDFNSTDGSGRF
YFRAHPESFRGIRRL
VLMVRGFSGTGLTKK
QYILDVKSDKQSRVI
RAKRRKSSGAGSLAE
RGDSKSESLKDDDED
VPADSVSSKKSRERG
HVPADSVSSKKSRER
TIHVPADSVSSKKSR
SIPVPEGSATIHVPA
DLEESEESIPVPEGS
TKQDLEESEESIPVP
DVIAADGSKLFKPGD
LPPYDSFSEVCMPKG
LAPLKRPSVISFHIG
VTATHCVSNRVADKT
MSDSDKESGPVTGTN
EETEMSDSDKESGPV
TKGVFASSTKEETEM
TKEETEMSDSDKESG
PTKGVFASSTKEETE
KKAKATISLVATSVK
TQDKPEPSAEPTKGV
TNTSGPVSAIPTGVT
KPKKRKRSAAAFISS
DLEDESSSPQAKEKP
NDLEDESSSPQAKEK
VNDLEDESSSPQAKE
FTEDESLSVTESQEK
WSFTEDESLSVTESQ
RERALWDSISLDQAS
GRSLDSTSTRLRERA
PDGIEGRSLDSTSTR
FRCSLTPSKNHKSNH
KLIAFRCSLTPSKNH
QALLSRPSEKLIAFR
HKSNHPPSPEESPTS
TPSKNHKSNHPPSPE
HPPSPEESPTSEKGL
DGLSGSDSKFRASKK
ENKADGLSGSDSKFR
DDAEDGKSEAVSQVE
TEVPRGESILESRED
FVPFESESDTEVPRG
TPFVPFESESDTEVP
PTLLSGTSKGKKMVD
GRTPTLLSGTSKGKK
WTPEQKESEGRTPTL
AVSQVEPSLRSSDLS
DGKSEAVSQVEPSLR
RGESILESREDDAED
SKAVDTPSPPVQIEM
SLSSDPPSIEVPQAM
PQTLVPTSTQQKSLS
CSLESGESNRRSSKT
GETCSLESGESNRRS
TLSGETCSLESGESN
QRRSDLSSTLSGETC
PVRDHSTSRRRGQLT
SQPVRDHSTSRRRGQ
LKDGDGESLGTRRTA
LTFGFGQSTRKLTVT
TLAGQSASRPCYKML
PSTLAGQSASRPCYK
NSFSVSPSTLAGQSA
RHNSFSVSPSTLAGQ
QGEIYDWSRTRHNSF
TFNSGRFSKHIEQQR
SDSTASDSVDGPSVG
QDKGSGWSGKSKTSD
SYHNVSVSPAEVAQS
NPSYHNVSVSPAEVA
IHQHSNPSYHNVSVS
KWDIHQHSNPSYHNV
SLLTGSDSGTEELHS
ELREQSVSRQRIQVS
SDELREQSVSRQRIQ
SDSVDGPSVGTRGIN
WSRTRHNSFSVSPST
TPISLPPSTTRSVTK
ILHTTPISLPPSTTR
NAEQLKSSANAARKK
ANAEQLKSSANAARK
PSERIRYSAQTADRP
NKESEESSGLFDKVD
LNKESEESSGLFDKV
LNRLNKESEESSGLF
VGLRPDDSYPDFCGV
DEAAQALSDAHECDT
LLREVGASANEKISK
LLIDRALSSFAEDVN
PPKNGNGSRRGGSKL
DCTKLDTSPPKNGNG
MHCCETPSPSRTSNF
CPHAKKPSVGAMPTR
SKDCNEASEDAVCTK
DGFLTHLSKDCNEAS
LQIRRNLSAVEAEAD
KSRVVEPSVEKKIII
SPSPSLKSRVVEPSV
KRLSPSPSLKSRVVE
SSKRLSPSPSLKSRV
SKSSKRLSPSPSLKS
PSSKRKPSKSSKRLS
DCMEGDTSNEYGDSD
YATLNVESAVDKPED
EPADEPISLLEVPGQ
GRALDPGSDSKDDDE
TDDEDESSTEINGKG
ATDDEDESSTEINGK
ALDPGSDSKDDDESD
IKSATEPSDCDVVAY
RANIEKESLLTETPE
PSLEEVLSEERANIE
PKKESAPSLEEVLSE
PPVPKKESAPSLEEV
SLRSKGESPPVPKKE
FLSTAPSSKEVTIVE
VFLSTAPSSKEVTIV
EDLEVFLSTAPSSKE
VTPSEPPSVQGSNDS
WSTTVTPSEPPSVQG
PKMEGAPSLRSKGES
SKEGAGNSDLSKVEE
SNSSNNESKEGAGNS
HVIDSNSSNNESKEG
VHVIDSNSSNNESKE
KEVHVIDSNSSNNES
EGAPSLRSKGESPPV
RLGTLVTSSXEKGVP
APKPPGPSLEVKADG
GPGPAAASPHEGGVP
TKQFIKPSAKLEQIE
QLGAELSSTLRATPP
RQLGAELSSTLRATP
STFESKPSVKRDRSV
IQKDSSQSDRSTFES
SRLPEDQSQKSNPLK
SVSTEELSPGAPAKK
ESSGKPSSVSTEELS
PESSGKPSSVSTEEL
SGKPSSVSTEELSPG
KWSSSSFSSSVGDKE
SFDSESSSVRKWSSS
SVRKWSSSSFSSSVG
DSFDSESSSVRKWSS
ADSFDSESSSVRKWS
SSVRKWSSSSFSSSV
GEADSFDSESSSVRK
SSSVRKWSSSSFSSS
GADSGSCSDEKPLVV
ASGADSGSCSDEKPL
GAASGADSGSCSDEK
AAEIEGSSEKEEEEG
PAAEIEGSSEKEEEE
ARRVEPDSQALDSLK
LTPRSASSESQQPKI
NLTPRSASSESQQPK
KKNLTPRSASSESQQ
TFARRHDSTDEAVSL
QMGGEADSFDSESSS
MQDREQPSHPAGTDD
GSGDLPLSQVGLSSP
EVSSPSASVPVVGLG
HVEVSSPSASVPVVG
LVPHVEVSSPSASVP
GTMGQEISSIGPVKS
FSQKPAPSPASTAQP
ALPTSSSSHHCLEEE
AALPTSSSSHHCLEE
DAALPTSSSSHHCLE
KDAALPTSSSSHHCL
SNLGRKLSGPKPVFS
LHDDSSQSNLGRKLS
KNLHDDSSQSNLGRK
RKNLHDDSSQSNLGR
SSMSSSRSRKNLHDD
TLSSMSSSRSRKNLH
GTLSSMSSSRSRKNL
AGTLSSMSSSRSRKN
TYAGTLSSMSSSRSR
STYAGTLSSMSSSRS
ASHGSGSSDHRRRKN
FASHGSGSSDHRRRK
PEFASHGSGSSDHRR
AVLPEFASHGSGSSD
DLDEATISYGLQPPP
AQNFWQLSAKKELDL
KRKRQGSSGPTSQSN
RSSSPIGSTYAGTLS
GRTSSYSSTIANRSS
GNRKWLQSIGRTSSY
IGRTSSYSSTIANRS
QSIGRTSSYSSTIAN
PSSFPSSSPGNRKWL
APSSFPSSSPGNRKW
SAPSSFPSSSPGNRK
SRSSAPSSFPSSSPG
QSRSSAPSSFPSSSP
EPTQSRSSAPSSFPS
REPTQSRSSAPSSFP
SNGFTFSSGFSPTLA
AAPAAPSSPSTNQTG
QEPIASRSFRRDPPA
SPSSLTSSIIQEPIA
PANSSPSSLTSSIIQ
DPANSSPSSLTSSII
CPDPANSSPSSLTSS
GPYSPLPSKASSGFP
QPNAGPYSPLPSKAS
LLPDSRRSDTTLYVQ
NQRSALPSAAGPKKL
ATPNDRPSGERAEGQ
RHTEGCVSDGGTGPA
FFPICPNSGLGPRER
AEPEKQASALLHALR
QLVRFSGSQRPQTPE
TGAPRDDSGDDVMGQ
KTVPARVSRTGAPRD
QHAAEEPSLNELEKL
DDDTEDESGRTEGLG
TLFYLGPSKVGLQSV
LNIDQGASDMXXXXX
SLLGKNPSNLNIDQG
PVDTMSDSLLGKNPS
DVPVDTMSDSLLGKN
QKLEGLTSLGLRRKL
QVDHWSRSLNQKLEG
SVQVDHWSRSLNQKL
STKVYASSVQVDHWS
ESTKVYASSVQVDHW
STKQGAQSLTEQTKK
QGTYDQFSRRRREEQ
EEEDPILSYKTGGPQ
DPKEFEASKAEEKEE
KEKKRKRSPNRTPDP
RSPPPSDSLPIVPIN
KWRSPPPSDSLPIVP
KQGPKWRSPPPSDSL
GKSWKEGSPPRYARL
RSSHTLSSQVDKDSK
DRSSHTLSSQVDKDS
SRYSDRSSHTLSSQV
KSRYSDRSSHTLSSQ
SSQVDKDSKSWDRKS
SHSKSRYSDRSSHTL
YSQSHSKSRYSDRSS
SGNRLHDSLNEKLTR
WRSSCPDSLKDGKSW
GSLDEESSKETKLIN
KGSLDEESSKETKLI
TFQDLDSSVTVTDHK
KTFQDLDSSVTVTDH
SKSSEIDSPILIRRK
RRTSSKSSEIDSPIL
MRRTSSKSSEIDSPI
SKMRRTSSKSSEIDS
SSKMRRTSSKSSEID
SVSPKQDSVIPAVDP
KRGSKSVSPKQDSVI
KIKRGSKSVSPKQDS
PKNESLQSATKRPSK
TKVPKNESLQSATKR
KITENNESVKKEKSE
NKTVDRESNSESDWK
EGEEKDSSPHSDNKS
AEGEEKDSSPHSDNK
RSPSRSQSDDDRSPT
YNKRKPKSGNRLHDS
DRESNSESDWKSGAY
TVDRESNSESDWKSG
SEGASALSASSSDQK
KGTSEGASALSASSS
AVEKKGTSEGASALS
SREDWRSSCPDSLKD
SRSRQSLSREDWRSS
SWSRSRQSLSREDWR
GNYSWSRSRQSLSRE
YYGNYSWSRSRQSLS
DSYYGNYSWSRSRQS
HRATSLDSYYGNYSW
HGSHRATSLDSYYGN
SSQESDSSYDLSSRS
VSSQESDSSYDLSSR
AQVSSQESDSSYDLS
SQTAQVSSQESDSSY
LRANGLPSTEEVKAP
KRVEDFLSGPRVKNK
LVKVEVASSTAANPA
WGFNSGDSSPDIEPA
KTEWGFNSGDSSPDI
NLTYSRDSSFSRLSA
SSRNLTYSRDSSFSR
MMSDRAYSSRNLTYS
LLEEIMMSDRAYSSR
AWSYHRLSDSDFERT
MYGEAPLSDDGLEKL
KYPMIIPSCSAAEGS
FLKPRDMSNRSHAAK
QAPAAKVSGPPLSST
VPRINGPSPPRVQAP
SVARRTGSTLFLVNE
RAKPNSPSVARRTGS
REREKKYSATGHIIR
PQRAKPNSPSVARRT
HSTVVHPSGVPKGNG
VTVKSQHSTVVHPSG
QKELDPTSEVTVKSQ
GHLSGGWSWRNHKQK
DASHISPSGHLSGGW
ISPSGHLSGGWSWRN
HIIRRRSSGEPPTVF
GHIIRRRSSGEPPTV
SKSRALFSHTPTLLR
SLAATSKSRALFSHT
EGSLAATSKSRALFS
IVPDVYKSLNMTSVS
LLTASSSSLRKSIVP
NLLTASSSSLRKSIV
SNLLTASSSSLRKSI
PSNLLTASSSSLRKS
LRRARDPSNLLTASS
VVSSEWPSLQLRRAR
IASAPRSSANKKDQV
SIASAPRSSANKKDQ
NNQGSIASAPRSSAN
SHNNNQGSIASAPRS
PPDPKNGSHNNNQGS
SLNMTSVSRRDPDAS
YKSLNMTSVSRRDPD
TGPLHPLSKSPLWLR
KVSGPPLSSTPRPTG
TIDSTSLSHTLKSCD
IATIDSTSLSHTLKS
EPIATIDSTSLSHTL
KPRVVPASITRRCDP
SHICKHESTPLTPID
EIEDDQDSETEKKHA
FDVALRPSADPEPAT
PPPTRSDSFPNYEDL
GGPPPTRSDSFPNYE
FSGNKTPSNTCDYGA
DRPRPDTSSVKKKFS
DSLKLDPSNPPGRWD
SGPIDSDSLKLDPSN
ESSGPIDSDSLKLDP
VQPSEESSGPIDSDS
GRPHEKLSATVSALV
VNRSLAPSGDSLLTG
VTMGVNRSLAPSGDS
GPLIPSLSRRNRSTS
HRGPLIPSLSRRNRS
PDPPPAPSHRGPLIP
PSDAPPPSPAPFGPD
LSFGESPSDAPPPSP
AKLSFGESPSDAPPP
ATGGAKLSFGESPSD
RDSGEELSEQRREKL
LDEGGVSSEKKSEKI
DLDEGGVSSEKKSEK
KHLFDPYSDLDEGGV
RKDLGLPSGFSDVCS
STAIQEPSVVHRAEY
TLTKTSDSDVPEELI
QKTLTKTSDSDVPEE
KSFSSSQSTSGFTRK
RKHIKSFSSSQSTSG
HVPYSEGSKKIMRYN
VLVRFSCSCRNLTTD
SVVLVRFSCSCRNLT
KKPQPSSSTNNPLAR
KKKPQPSSSTNNPLA
PKKKPQPSSSTNNPL
PALGDSDSCREHHPC
QPPALGDSDSCREHH
PPEVSPDSQPEEMXX
QSLPPEVSPDSQPEE
LDSFTEQSLPPEVSP
RTGPPPTSDVWLQVP
SGNEVKESTEEPGPI
DIEQDCLSGNEVKES
AREISCISDIEQDCL
TTAAKPVSGGLSDSA
PESSEKPSTTAAPTA
SDLDVGGSNARPRSR
ISAFEGSSDLDVGGS
EISAFEGSSDLDVGG
DQGLAAPSEPNLDGQ
PSAAEPSSAPAPPES
TPSAAEPSSAPAPPE
APGQETPSAAEPSSA
PSGQEEDSPGHHDAP
LLKDEPPSGQEEDSP
EGREEKDSDKGHHKA
SHTSENESDEEGREE
TLMHRQLSSAWPFVR
ATEADSQSDTHTLMH
AAATEADSQSDTHTL
EAASEGDSPGETEEA
SSRKEAASEGDSPGE
HEERHVPSATEATAQ
KQLCNTYSNRKARLL
KPVSGGLSDSATTNS
LDGQGPESPWGATVK
EDTASTISNRCRPIN
VSMETLSSDKGNQLA
SVSMETLSSDKGNQL
RRQKQNASISRQVKL
ISPGAHDSFRRQKQN
IKSIIGTSTGRRAHA
SKSGVTTSGLKRAVD
SATMESKSGVTTSGL
LPSATMESKSGVTTS
REPGVLPSATMESKS
EKQESEVSNAQPRKT
KIPHGSTSMSKQHRP
NLDSSPRSRQCLNGS
TSNNLDSSPRSRQCL
LTSNNLDSSPRSRQC
QVKLHAPSQLTSNNL
HAPSQLTSNNLDSSP
LQEGHFTSRSSSGRP
AGTEHSPSAPPGNYA
TPTTSTTSAGGKMSL
PRSTSTSSPTPTPTT
VPRSTSTSSPTPTPT
VASIETPSLQATPVP
SSTSESDSHDKHHSR
KSDGHSPSCVADATM
DSSLLGPSKSDGHSP
ASLQPNDSSLLGPSK
TQETSKPSPTATSIA
SSPSSAVSNDTKTHV
SIASSPSSAVSNDTK
TSIASSPSSAVSNDT
TATSIASSPSSAVSN
PTATSIASSPSSAVS
KPSPTATSIASSPSS
RSPARGRSAEGCLRC
LLSGEDRSPARGRSA
RRSGLLLSGEDRSPA
TAAPASPSRKTGPAE
SSTAAPASPSRKTGP
RKYSSTSSSASSTAA
RSSHLLPSFRQDCLR
ATLSEQTSRRTVRTA
DTGGATLSEQTSRRT
ADSLDSTSHRKSPAD
IDSFTADSLDSTSHR
FTADSLDSTSHRKSP
FSRLMRLSPIRNPLR
ELPQALPSPEDMXXX
ESNDESVSGIIFRSH
EDESNDESVSGIIFR
LNSIEDESNDESVSG
LDLKVLNSIEDESND
SLKPVAPSPVHIFPV
LITEATPSTGGYLLE
KNLNEEESERGNVEL
IGQGYEPSTQPKVIP
QRLQPNESAPLVNYD
AHTLSLTSSPLIYST
QNKAHTLSLTSSPLI
SHYPDEFSGVYHGLI
VERYKPISINEANSK
TDPMIHISTKDKDWV
SISLASASRSQERSR
KEEGGSISLASASRS
GGSISLASASRSQER
ESKEEGGSISLASAS
LHHDPAESHESKEEG
IKPDDEISQAGIHHG
SIHPTDPSFTYKGKA
VELSGAPSWGLGKYW
LKPDDELSRFGIHKG
SDPPYSYSHLIHKYD
NISDPPYSYSHLIHK
LFQPLDPSMTYKHKV
TEPLTTYSGQALHKK
LKPDDQLSXFGVXKG
DMRYKVESLQDQVKK
LSTKYLNSSQLKYAH
MKNKEYVSRYLRDIN
DPEITCNSKNRQYVE
IGRYNIDSFDQMNKK
SDSYLVSSINEQNRK
GQIQKRFSDSYLVSS
LKPDDQLSRFGVHHG
VNRTHELSMADPLYT
KKESIIESARKNKEA
VGGDSYTSLHHDPAE
PTECYNISKAKTKEY
HEPRDPISRWIGLQS
PTHFSTKSKEYGKKY
PTECYNMSKAKTKEY
ISINEANSKALVVEP
EFDSQQLSSKAAQLF
QQTAVSSSRQQPLET
TTQQTAVSSSRQQPL
SPHSPISSVTTQQTA
TSPHSPISSVTTQQT
RFIKGATSPHSPISS
KGATSPHSPISSVTT
GLMDVPSSFKTKWKE
VGLMDVPSSFKTKWK
APDYDFVSGPNTRWV
LAPKSTESQEYDSTR
QDERDFISGMKKSSS
ALSGARPSAQDERDF
RKELAALSGARPSAQ
LEEASLPSRGEPAKN
ITMLEEASLPSRGEP
SKGGSSTSLLTPPAR
ITSKGGSSTSLLTPP
TITSKGGSSTSLLTP
AARPGGPSGAAGEKE
RPSLVSLSRQCPRPG
PQRPSLVSLSRQCPR
NQAPQRPSLVSLSRQ
PGSALPTSERNQAPQ
SGARQFSSPGSALPT
DSPGRTPSQAAPTEK
RAAMPSDSTFKHVRD
QLRAAMPSDSTFKHV
PGRSSSGSSSSAPTT
DSPGRSSSGSSSSAP
TDSPGRSSSGSSSSA
STDSPGRSSSGSSSS
AVGRQEKSFRSSTDS
ISGMKKSSSSSSFTK
FISGMKKSSSSSSFT
LRALTGPSNVRTITS
FSTVHTVSGLRALTG
SPPAHSFSTVHTVSG
LRAPTLPSLAAQPTG
APTTSTLSPGLLRAP
SSSGSSSSAPTTSTL
RSSSGSSSSAPTTST
GRSSSGSSSSAPTTS
KSDERSGSNPRGSYL
KREEFDTSQDLMKDL
ESRRVFSSEVTTTRA
NESRRVFSSEVTTTR
TSGSGNESRRVFSSE
GMKKSSSSSSFTKTQ
SGMKKSSSSSSFTKT
NPVGFSTSRQVAARP
NANPVGFSTSRQVAA
DLLMQKISNANPVGF
PSEQPEPSTTKPPSP
ETSPLTPSEQPEPST
RFLDDALSEEKAHQN
SEPVAEDSFTDNTEI
KGIENEQSIKSSEPV
NEQSIKSSEPVAEDS
ENEQSIKSSEPVAED
MKQSVPASLKRNDAS
IKRHMKQSVPASLKR
DSNVSLSSQIKRHMK
KSIDSNVSLSSQIKR
IDSNVSLSSQIKRHM
KSKKSIDSNVSLSSQ
ANVKSKKSIDSNVSL
PIPSVPPSARKEEVE
YESVPIPSVPPSARK
NESECYESVPIPSVP
ETSFDRMSLIASMQR
FNKTPQPSKHETSFD
LPSNLEASKKGESLN
SLRERLPSNLEASKK
DTTRNEPSLRERLPS
LPSGESSSFSAESAI
RSLPSGESSSFSAES
NEHRSLPSGESSSFS
EKESDPSSLTQLICN
SEKESDPSSLTQLIC
NTSSEKESDPSSLTQ
LISPLSCSSESSHIA
IESNSDDSEDWLANS
AAEIESNSDDSEDWL
RLAAEIESNSDDSED
SVVAPTPSPAFTAPV
ATTTGVPSDGADTSG
KNTTFYKSDTMXXXX
PSNPGSVSAKQFRDI
ERRTESPSNPGSVSA
ESPSNPGSVSAKQFR
ARERRTESPSNPGSV
KLKDYRESLAAVQHD
LGDLGRQSLTIVHRC
AQSILSASREICQKC
HEAQSILSASREICQ
YPTGVMTSRKSQEPT
SAISEVVSRTYISKT
EEEDEEESVPPALPP
NGGGSSGSGVVPAGA
FANGGGSSGSGVVPA
TFANGGGSSGSGVVP
PSSDSENSNTHEMAG
MPSRGPSSDSENSNT
PHVAQMPSRGPSSDS
SRGPSSDSENSNTHE
QMPSRGPSSDSENSN
RDHDFDPSHNATTVL
VAPTEGNSRGERLGG
RKPSKLGSVQQQQQQ
QKDNRKPSKLGSVQQ
PHEEHSLSERKPTHV
IPVNYKDSYRRRIPG
QNQAIDASSIPVNYK
VRVEVDVSDAKTAPP
ILGELPASVPSERMS
EKLDSHPSGRPLARC
VTREKLDSHPSGRPL
TDDYIGPSLQAKPAE
SVPTRRASTDDYIGP
PNYPFQTSGTSSPRD
PAPSSAPSIVEIADS
EQPPAPSSAPSIVEI
KEQPPAPSSAPSIVE
SIVEIADSPTEYRHS
LPSSVLISGTPNLLS
PNPKLPSSVLISGTP
LPNPKLPSSVLISGT
VALSPSTSPATETTP
SPVALSPSTSPATET
KTSPVALSPSTSPAT
SSSDSSQSGRERADK
RHSSLSSSSDSSQSG
HSSLSSSSDSSQSGR
VPSKAPISERQTPTL
PDVGPVPSKAPISER
HPDFPSHSVVPDVGP
RHHPDFPSHSVVPDV
ELPASVPSERMSMGQ
FKIPTGQSISGEIIP
KVNHKIASQGSNNDF
LYSISGPSRADNRQE
FSPLYSISGPSRADN
NSAPDAFSHGRSSVS
IDELGLNSAPDAFSH
GLPQERPSLGRAVDP
ERGKEPSSDEIPMRS
EERGKEPSSDEIPMR
APTGQTISGRLSPIS
SVHSREPSKGPRSGR
SIPEYPESSVHSREP
TPTGRTISGEQIAGA
SPGSSVVSTHRSRVT
RLVSPGSSVVSTHRS
GPRLYLDSSAAAIRE
GPRGPQESGPRLYLD
PSRVYGHSGPRGPQE
EQTRVSPSPSRVYGH
HGPSMSASNYPRPPF
KQEVPPPSVPKEPEP
QGPIPSKSKRSNSKS
YGQGPIPSKSKRSNS
IPTGQSISGEIIPRT
MAYLQYQSPYGPTPS
IPTPPTSSLMRMTLP
AIPTPPTSSLMRMTL
EEVKEEQSPRAIQQN
SPSNQFTSTPPQQPT
TSVLASPSNQFTSTP
VPTSVLASPSNQFTS
TRVSPSPSRVYGHSG
SQAQSEPSYRNSTKT
HHVSQAQSEPSYRNS
GPRQHHVSQAQSEPS
LNEPSVRSGPRQHHV
KDVLNEPSVRSGPRQ
SHVSSVSSPRETGLY
ESHVSSVSSPRETGL
YDGESHVSSVSSPRE
QRHYDGESHVSSVSS
QSNQSRPSFEEQKIY
VLLGEPQSNQSRPSF
TGCPSTSSRCELDIQ
STGCPSTSSRCELDI
VEWERNPSKSTGCPS
SKSTGCPSTSSRCEL
WERNPSKSTGCPSTS
NGEVSEYSRKLSIEH
SVPSERMSMGQKING
YKLGDEFSETTARPT
EFARIPPSERKIQKP
SEYSRKLSIEHATRP
KENNEQESLGDIIES
EPSKGPRSGRSKDVL
YPESSVHSREPSKGP
IPEYPESSVHSREPS
VVPVQPPSIPEYPES
SEPSYRNSTKTRVPT
EHVTKYESAVYPEAK
GGKQSGLSAADEDKD
KTIGGKQSGLSAADE
GLLDKHLSNDLTSGK
PTSTTYPSAIGSIAG
VSNINPTSTTYPSAI
TSILSGRSDANRVSN
GSDTSILSGRSDANR
LSNGSDTSILSGRSD
REPLSNGSDTSILSG
ESNREPLSNGSDTSI
DLSNSKESNREPLSN
QHKDLSNSKESNREP
VSNGLTSSQQHKDLS
VVSNGLTSSQQHKDL
LKDCRVVSNGLTSSQ
YSDLGSGSGELKSQE
PLYSDLGSGSGELKS
SQQHKDLSNSKESNR
LVSPSQGSGNMLAPS
IGKLVSPSQGSGNML
HLIGKLVSPSQGSGN
CEDPSNRSGNVQSPN
AVSCEDPSNRSGNVQ
MKGGKAVSCEDPSNR
NMGVTDPSGVMKGGK
MHKEEMYSGYNMGVT
EVLHENDSNEQGLGC
DSEELLLSVENEVLH
RPSRRLDSEELLLSV
PTTKVRPSRRLDSEE
TSKEAYDSLEDKKKS
SHKEDESSDFDKTNP
KSHKEDESSDFDKTN
SQKKDDESTEDSQDK
CQEDMGDSDRSIDDS
EEADSSSSGSQIEKT
SSEEADSSSSGSQIE
ESSEEADSSSSGSQI
KREADDSSGEQSTKL
QKREADDSSGEQSTK
DVTGEASSFTEREQK
KDVTGEASSFTEREQ
LQRLKTASSIESNDT
EEGSEGDSVTLKHRL
KTKKEEGSEGDSVTL
QCFGTHSSLVLNETV
SQCFGTHSSLVLNET
SLAEDGSSQCFGTHS
KSLAEDGSSQCFGTH
DDVTVPVSKSLAEDG
MALRPPSSTEESEES
NMALRPPSSTEESEE
DSNSGSGSIKDTNQN
MMDSNSGSGSIKDTN
NEMMDSNSGSGSIKD
KSNEMMDSNSGSGSI
SSTGEEKSNEMMDSN
EVYKTVISPKRKSRS
DLPKEDDSEVYKTVI
EIDSSSSSTIDAQKR
DEIDSSSSSTIDAQK
SDYNSSESQTQRKKK
LESDYNSSESQTQRK
ELESDYNSSESQTQR
KIEKELESDYNSSES
FDSGSTSSKRKRKGK
DFDSGSTSSKRKRKG
GKKTDFDSGSTSSKR
LFKEAIDSLGDQVKK
TEESEESSHALFDHL
STEESEESSHALFDH
PPSSTEESEESSHAL
KETGDSSSEYQQEMK
LKETGDSSSEYQQEM
PLKETGDSSSEYQQE
LIALMEDSDSNQDVT
TDSSSSHSMRSVEKL
NIDTDSSSSHSMRSV
ENIDTDSSSSHSMRS
IENIDTDSSSSHSMR
DDSSGEQSTKLNKHG
ESDSDSESNVQNKAE
SEESDSDSESNVQNK
KKSEESDSDSESNVQ
DKKRVPVSLKQKEKV
NDIASDSSNRKDKKR
PNDIASDSSNRKDKK
PKPNDIASDSSNRKD
DNESNENSADENVTE
QMTIDNESNENSADE
NCEEDSNSTVPNTET
TENCEEDSNSTVPNT
SNQDVTESQKSKPLK
ALMEDSDSNQDVTES
TKKPSFRSTHEYVKN
NSSTKKPSFRSTHEY
PSSVPGPSTNKAPPA
GSARGPSSVPGPSTN
TGSARGPSSVPGPST
PTTTASKSKNLSAEA
GSPTTTASKSKNLSA
QSTRPSGSPTTTASK
NQQSTRPSGSPTTTA
PNYVNQQSTRPSGSP
PNWTSGESPNYVNQQ
DDFPNWTSGESPNYV
QSGERPPSKVHIQNR
APTLEGQSGERPPSK
NTSMRSQSNAPTLEG
RHIGRGGSWGAWPRD
DSFSGSSSPHNPNPN
ADSFSGSSSPHNPNP
DADSFSGSSSPHNPN
ALDADSFSGSSSPHN
GDALDADSFSGSSSP
NFETGHGSRQVVDEL
VSRFCKPSGRFPNRI
SMREPSVSRFCKPSG
RRSMREPSVSRFCKP
TKPKQAPSHGKDAAE
VSPKTGSSTKPKQAP
KVSPKTGSSTKPKQA
MYHMPSRSRRFRHSS
RYMYHMPSRSRRFRH
NSDSKTASTPKVSPK
ADDEESDSNGAKIDL
GNADDEESDSNGAKI
GLAPFMPSKAKGGVP
QFLDDDSSAEGLAPF
SQFLDDDSSAEGLAP
GGGSGFPSFDEDTLK
GSFLGGGSGFPSFDE
DFLGKGGSFLGGGSG
DSSFLLASAKKKSLE
WQDEEDSSFLLASAK
NWQDEEDSSFLLASA
QSVTAEPSAVAKEKF
AKNEDTQSVTAEPSA
SGFLSGGSDVDDEFL
TPPSGFLSGGSDVDD
PPVSTPPSGFLSGGS
AEKEEEDSFLLPPAE
EGKSRSDSALHTQSA
EQSQLTGSDRPEGKS
KVAKAEQSQLTGSDR
EEDEEFLSTKKVAKA
TLLGEKESEAVDTRG
HKVTEQASRTLLGEK
LNDEEDDSPTRREKK
GTSFIDGSDFLDAEG
KTREVSQSGTGTSFI
KPKTREVSQSGTGTS
KWIGKEKSGQISEPH
KFPALGSSDQPTEPK
AIPGRPVSMDETESS
QPRHGNPSIAGDAWQ
KDWPSSSSFLDSHKV
GKDWPSSSSFLDSHK
TGKDWPSSSSFLDSH
KTGKDWPSSSSFLDS
HSRRHESSPFALEPL
PVSELGHSRRHESSP
GHSRRHESSPFALEP
SGPLVPVSELGHSRR
DVISGRDSGVSGEES
EEETDVISGRDSGVS
DEDDGFLSGVSPELL
VLPQSKASSFLDDDE
KEQVLPQSKASSFLD
DEEEDFLSLVTKTRP
FSVGAEGSGPLVPVS
DAFSTPRSRKPRTNE
AALEDAFSTPRSRKP
VRQTKKQSDKAIAFL
VDDEFLLSVRQTKKQ
LVSGYHLSQEKRLKR
YNKKSGRSGVHVNSS
RIPIDAQSQYNKKSG
AKVIGFPSRIPIDAQ
LHPFIRPSAAYYDNM
LGSMKTGSEVSFFSR
ELVSQGGSIHLGSMK
NKSKCRISHGGLNSD
DSVQKCESLTDDELN
HGGLNSDSKTASTPK
ISHGGLNSDSKTAST
FFSRNNSSEGPFDMQ
GSEVSFFSRNNSSEG
QETVQTVSSQKVAVS
YRSQVKPSQETVQTV
TDDELNKSKCRISHG
ENVPGVQSLSELKTK
TAFTIDASENLPLEE
DLEEPVDSAVSKGSS
GDESVQPSWLHTEGR
PHAKGDESVQPSWLH
SGGSGGISGEKSLSQ
MHLREKLSHIEEEYE
GGSGMGGSGGSGTPL
AATISSGSGQSLRGA
PRGEVPVSVTRRLLK
SVTKYSTSLSNPTVE
NPSSLPLSVTKYSTS
NLKINPSSLPLSVTK
LNLKINPSSLPLSVT
RKQGRKPSTLNLKIN
TKYSTSLSNPTVEGE
RDPFAAPSNERQAKT
DPKGPRPSDRPTAAE
DDVEKDMSELDEKCL
KESDSDDSGEGLIDD
PRRKESDSDDSGEGL
EEPRRKESDSDDSGE
LPMTESMSPQRKRRS
TYLPMTESMSPQRKR
ARDPADPSLVLRTLI
GAASRESSAPAGLTR
SSSESDSSLDFDLDT
ESSSESDSSLDFDLD
TGESESSSESDSSLD
ESESSSESDSSLDFD
DSGVTGPSTNMXXXX
IRVLPTNSNMSSSSE
MPTDATSSLRTTIRV
LEHRKRESQALAQAA
VEEQLRLSTDEGPSQ
YNSDSELSSQNSPNR
DGDAMSSSRKRYGTP
SNDGDAMSSSRKRYG
LDSTSELSAKSSPQL
KGSAGLDSTSELSAK
VNGGHKGSAGLDSTS
KVPLVDLSVNGGHKG
SLPKSGSSIVEGKLV
PSLPKSGSSIVEGKL
PGPSLPKSGSSIVEG
IDLCPGPSLPKSGSS
SNNQIISSLTGKGRN
ETAKRTDSNNQIISS
AARSLLPSGQPGKVP
SLESTIDSKRDELAD
REELAAPSGQIITTS
SLIGFPKSTLRTLLE
VSPESVPSLIGFPKS
TRRECTPSWIADTFN
TVHKESNSIESVCEN
EFTVHKESNSIESVC
KDKNKEISEHCECTR
ATSKDKPSIRQDEDI
ENMEDSLSVNLNQKS
LDFAESGSRFDENME
DLANSGNSKELDNPL
ERNTVSNSSNITRFS
NNERNTVSNSSNITR
PNRAPSYSPPPPPQQ
GPPNRAPSYSPPPPP
EEAPPQPSRGRRDER
RMKRRQASGYVNTQD
NNGWRNQSYGGGGSR
IKPTVSASRILGKPI
SQASDEISVEEPETK
EKLDSQASDEISVEE
VMVEKLDSQASDEIS
LGGDYSPSLAGPAGA
GHLGGDYSPSLAGPA
AKGLADGSSGATTGR
SHDPSYISALAKGLA
NNSSHDPSYISALAK
SSSFNNSSHDPSYIS
PSSSFNNSSHDPSYI
VPTSPSSSFNNSSHD
GVPTSPSSSFNNSSH
SGVPTSPSSSFNNSS
QPSGVPTSPSSSFNN
TGALGQPSGVPTSPS
TGKMGSPSLPGPSNL
QSTGKMGSPSLPGPS
EESHDAASTNEEDEK
LEKKEEESHDAASTN
GPPLPLPSSGGGLMP
ARRRSSGSYSPYYQS
DAARRRSSGSYSPYY
GDAARRRSSGSYSPY
RGYDEGSSPPYVSSP
FGAQGPPSWLEASPH
RKKKQKKSPSQGDSQ
NESIYDGSNEKDEAN
LEPDENESIYDGSNE
SDQAGQESYSDDVGF
HALEPISSGEKSRLC
SHALEPISSGEKSRL
IDHPDSNSLLIEKGH
EPIDHPDSNSLLIEK
KKEDKLISNEAELQA
NTREPESSITQNDQC
INTREPESSITQNDQ
LVEVDQPSRKKEKER
TKELDQLSSLKSKHN
LLDAATSSHTSNRLT
RWILSASSQSKSSRD
NVTINSYSRLANEME
IIDEDESSDTEQQGP
GIIDEDESSDTEQQG
GIIPRPPSDDQKKFG
SVIVGDASKVMNKFF
ANEYDVLSRSRRYLL
EYDVLSRSRRYLLDK
FWSGRGPSRWSYYGP
LERDFSSSGHGERHH
RELERDFSSSGHGER
ELERDFSSSGHGERH
RKKSKEVSDTRGQSG
RSKEKSPSHERKKSK
SEQEISQSRRRDHKD
EQSEQEISQSRRRDH
NKHQKEQSEQEISQS
RGQSGSRSRKNSKEK
DTRGQSGSRSRKNSK
VSDTRGQSGSRSRKN
LGRDISRSRRREKER
RELGRDISRSRRREK
EATHGKPSPSPTLTP
SKSQRHSSSSSVSSE
SSKSQRHSSSSSVSS
VNDISGGSRNLLEGG
QSLVNDISGGSRNLL
IVAKLKDSPLRTLPA
SNASSAPSRPLSPFK
GPAPGVPSSRHSPKQ
APLESPSSGPAPGVP
PASGGAPSAPLESPS
SAPLESPSSGPAPGV
APSAPLESPSSGPAP
PTLTPSTSKSTTSTG
PSPTLTPSTSKSTTS
THGKPSPSPTLTPST
RTMTGYQSGPASGPA
STTSNHRSIQRTMTG
SSTSSTTSNHRSIQR
YGGSSTSSTTSNHRS
TRRYGGSSTSSTTSN
PTRRYGGSSTSSTTS
QSGLRAPSTMYDNPV
TRGPSHQSGLRAPST
LSATRGPSHQSGLRA
TRPRQNLSATRGPSH
GSGGSSGSHTRPRQN
GRGSMPPSPPKQTPP
RGLTGRGSMPPSPPK
DKAEVLPSPATKPLQ
PNEDAVLSVSMTGAG
QPPQEGTSHAKGALC
KRSSLPSSEKMKHPS
IKRSSLPSSEKMKHP
KDCIKRSSLPSSEKM
KKVVSSSSPTESPAI
RKKVVSSSSPTESPA
RRKKVVSSSSPTESP
AAREEDSSSSEHKVR
AAAREEDSSSSEHKV
RKLSDLQSKRRRKRR
MNDDRKLSDLQSKRR
AGESLIPSTALHMPI
KSVLESDSKPTSPRS
TSKSVLESDSKPTSP
SQPSQNASRAGNDSA
SSGVSQPSQNASRAG
DVGSSGVSQPSQNAS
VGSDVGSSGVSQPSQ
DSTSEVGSDVGSSGV
DRLGDSTSEVGSDVG
LNQSDGTSKRVSMHA
QKKSPSSSGLNQSDG
SQKKSPSSSGLNQSD
APIGPSSSPREWTTE
SSRHSGPSAPIGPSS
SAPIGPSSSPREWTT
PPLSSRHSGPSAPIG
PSAPIGPSSSPREWT
CGPVLVPSTLVATGP
HPETPEPSQSPPPPP
YIFEAPPSPALARPH
GPVQVPSSAGERLFV
PGPVQVPSSAGERLF
DESESWVSPLLRKMA
GAGDESESWVSPLLR
PSGAGDESESWVSPL
RRRYPPPSGAGDESE
ETPEPSQSPPPPPLP
RIRDGTPSQYYTDSR
QAAAGPTSAKGMVTL
LTSRPPLSHNWYDPN
DASYRQTSSDEQVHP
AFVTPDASYRQTSSD
EDLEGRPSREPAFVT
PEVIGGGSKGLAQGS
EEAKRKLSAEHGIGS
LVRKRKTSGEVLGPI
RDELEEPSLVRKRKT
LNVLQEFSKRDEKSP
SSSSNGSSKANKRQA
GSSSSNGSSKANKRQ
SGASTSGSGSGSSSS
SGSGSSSSNGSSKAN
GSGSGSSSSNGSSKA
SGSGSGSSSSNGSSK
TSGSGSGSSSSNGSS
ASTSGSGSGSSSSNG
RRAGPSSSGASTSGS
SSSGASTSGSGSGSS
TERRAGPSSSGASTS
GPSSSGASTSGSGSG
ERRAGPSSSGASTSG
LDDDASISRQFPQFT
EQLDDDASISRQFPQ
KRQPRRSSEQLDDDA
RREPFSDSRRFPGER
PARREPFSDSRRFPG
EEYGWDFSRPPGDGA
SASSHAGSREEYGWD
DIINGFPSFAGRLLT
QLAEEEESLGPPIVL
MVPQESLSRKVGGQS
TDMVPQESLSRKVGG
RSRPPSASSHAGSRE
RSRSRPPSASSHAGS
HSRDRSRSRPPSASS
SRPPSASSHAGSREE
GQNPRQWSPSKIVGT
SNSIRGTSPVGQNPR
GSYTASNSIRGTSPV
VSGSYTASNSIRGTS
NAPAVSGSYTASNSI
ASNAPAVSGSYTASN
PQTQGLASNAPAVSG
NPRQWSPSKIVGTSG
DDTENFGSMNIDIRP
KDAQQLMSEARKLDD
YKEEESYSHQTGESS
PPAPPPSSAAEPLPP
RVPSLAPSVSPLPSD
PTPSRVPSLAPSVSP
ARHEEKLSLGNRAHP
LADQSNESAARLLDY
VVRLADQSNESAARL
DLVLSRESGIKCLDE
ALRDLVLSRESGIKC
SDQASHNSRPTGEAL
EVASDQASHNSRPTG
LLLNEVASDQASHNS
SPVLKAKSLLLLNEV
SPSAERESPVLKAKS
DQCSNSPSAERESPV
TDTSDQCSNSPSAER
TSDQCSNSPSAERES
LFKQPMSSKRKAVNS
GLFKQPMSSKRKAVN
SSDYPTDSLGKDGLF
EKEYSASSDYPTDSL
NEKEYSASSDYPTDS
MENEKEYSASSDYPT
SKRKAVNSALRDLVL
TSTLSTSSAKNTPKT
QTSTLSTSSAKNTPK
TPQTSTLSTSSAKNT
SSFADPQSSEKTSPT
PKSGGGSSFADPQSS
SFADPQSSEKTSPTA
SPKSGGGSSFADPQS
IAEYSPKSGGGSSFA
TIGSPPSSEPIAEYS
LLTTKLSSIDGHLSE
ELLTTKLSSIDGHLS
QSSSVPTSTAAATFK
PPASQSSSVPTSTAA
SMPPASQSSSVPTST
FPSMPPASQSSSVPT
KSASSFPSMPPASQS
AAPKSASSFPSMPPA
SAAPKSASSFPSMPP
TPHSLPGSAAPKSAS
ASLPTPHSLPGSAAP
PLLSPQISPTRVVPA
ASIPHSPSPAGHKVT
QPASIPHSPSPAGHK
AAAAQPASIPHSPSP
QGSASPTSTVATEIK
PSFSFPKSFQGSASP
NFGTGSPSFSFPKSF
GFNFGTGSPSFSFPK
APPTIRPSKQVMSPV
QLSKAQPSGPKAAPP
EAVAPQLSKAQPSGP
GVRLGSFSGLTEGAL
AQGVRLGSFSGLTEG
NKNAADQSPKGGLGS
SGFGGSASSFPNKNA
ATSGFGGSASSFPNK
GGFTKAGSNGFLNST
KQEGFSSSAFGGFTK
YLLHLYGSDRNRENQ
PGSAAPKSASSFPSM
PVSSPPASLPTPHSL
KSFQGSASPTSTVAT
FPKSFQGSASPTSTV
SQQEELLSAASASVE
PKLSNILSGQKAQNA
DGSSLQGSAPTPGSP
GSAKDGSSLQGSAPT
TGSAKDGSSLQGSAP
STIGSPPSSEPIAEY
NSASTIGSPPSSEPI
PEGPTTNSASTIGSP
ELKSSTTSLATGSPA
PPTELKSSTTSLATG
SPPTELKSSTTSLAT
GFGQSAVSGGGSSFT
GGTKNPSSFGFGQSA
FGGTKNPSSFGFGQS
TPGSPKLSNILSGQK
SSQSPVASSLSWLST
SELDSDFSHISSQSP
KLLANCLSELDSDFS
LFASRSLSAPATSRV
QSLFASRSLSAPATS
YRQSLFASRSLSAPA
VSSKLPVSSPPASLP
GSPSPLVSSKLPVSS
QASRGSPSPLVSSKL
SGQASRGSPSPLVSS
PSSSGQASRGSPSPL
MSPVPSSSGQASRGS
VMSPVPSSSGQASRG
QVMSPVPSSSGQASR
RPSKQVMSPVPSSSG
GGGTNPSSQGFSFSS
LGGGTNPSSQGFSFS
TGMVGPSSGHVLHSK
STGMVGPSSGHVLHS
QPIIKSASTAVSTGM
LQAQKMPSLKAPVKP
SSKLPVSSPPASLPT
LDEYYRQSLFASRSL
TPKQEGFSSSAFGGF
SGGFTPPSGFVPAAG
PVGGFGPSGGFTPPS
PSTFAPASGFAPVGG
GGTSGLPSTFAPASG
ELSQSVSSTSSVEDL
SELSQSVSSTSSVED
VAEDDKCSTRADESE
QSVSSTSSVEDLDEY
SQSVSSTSSVEDLDE
AARRGDPSPLVQQPS
TVKAKFPSGVIHNPG
TENASGPSVLRQGTV
ISSTENASGPSVLRQ
VSEVLISSTENASGP
SYCTETSSRTVSEVL
TVSEVLISSTENASG
ASYCTETSSRTVSEV
SCDVLFSSKQGVFAK
KSCDVLFSSKQGVFA
SSAKPIASYCTETSS
DEEASMASDLPKEFG
VDTDEEASMASDLPK
SSESEVQSEVFKEKK
DNLVSSESEVQSEVF
PSDNLVSSESEVQSE
SDDEPFPSDNLVSSE
SDSHLGESDDEPFPS
QKEERSDSHLGESDD
TNQKEERSDSHLGES
WLGREEGSLRRGKPT
DEEASDTSWLGREEG
TEKDEEASDTSWLGR
RGKPTQASVPMLKEL
LKELEAASKSRDQNR
SLHHTPTSAGDFIAR
VKTSSDDSHLSLHHT
SSDDSHLSLHHTPTS
KIDVKTSSDDSHLSL
EKIDVKTSSDDSHLS
ARRHRGFSDTIIGRG
TTSSSTTSLARRHRG
NGNTTSSSTTSLARR
RNGNTTSSSTTSLAR
SEPFCFTSAEVEYTE
SITKSHPSAGGVDVS
SASLESESITKSHPS
TASASLESESITKSH
ESESITKSHPSAGGV
LLETASASLESESIT
ACLSQSPSIGPDQAT
SEACLSQSPSIGPDQ
SESLSGASLGRSSEA
PQNMDKPSLYGLTTG
SNSTPSISFFSSSPQ
ASSNSTPSISFFSSS
MEQYVDPSLHLIGKP
GSIVKHRSAEMEQYV
LYGLTTGSIVKHRSA
SCPPTPSSGKLGIAE
PSCPPTPSSGKLGIA
QKSPQVPSCPPTPSS
PFGPKPGSWGKNEGT
PSISFFSSSPQNMDK
LEVTPTISGPNNNVN
GLFTSAPSPGPPLPP
ITKAKRTSPQPAPPA
YYAPNNFSNKPPPAA
PVPARAPSPPEPPLL
AVKNKTASPVPARAP
ETFAPKRSGSRPEQS
LRTVMPSSQQDFVKS
LLRTVMPSSQQDFVK
LRRLNLESRHERYWQ
EKRAEETSKGRMLAE
LRELDEPSKGAAQLE
DHSTVQASGDLEPEI
DVLIPTNSRNRLAVH
DTNSDEWSQNARLRT
LESPGPFSARSAEAL
SSRDRDCSALDQDRF
DRPSRDRSSRDRDCS
RPSRDRSSRDRDCSA
KRDRDRPSRDRSSRD
RGNASEYSRKKDKRD
ESSRRDESRGNASEY
GFKSDDNSWATNQPD
LLSIEEPSEIRVMDM
PLPKGHWSEKDEVGT
KFIESFTSNKTDGDL
HEKKFIESFTSNKTD
TALIKKKSQIQSYIE
RINAIDVSPADEQPP
GVKYSPLSPMRINAI
HQLPAPDSQGLRNID
KKKSQIQSYIEQIIQ
FVTSTPVSRFMALDE
GLLESSRSGKLVQKT
AQGLLESSRSGKLVQ
AAQGLLESSRSGKLV
HAPKLEDSLILKRLK
TDPAPSLSPLERKRH
LGTDPAPSLSPLERK
QHTRKSPSLGTDPAP
SRQHTRKSPSLGTDP
SATADSKSRQHTRKS
SISATADSKSRQHTR
LNEVSRTSRIRNEPI
CEPLNEVSRTSRIRN
PTHALQESLRRRIDG
LNSSLSISATADSKS
LKKLEKDSMNATDAE
CEKFKEGSLFNLPLR
KLSETSPSTQFSDLV
TSKLSETSPSTQFSD
DSSTSKLSETSPSTQ
LRQNYQSSPRPQRSK
FLRQNYQSSPRPQRS
RGGKKLSSKRLPGAE
TRLPGYYSFARELEG
DQWKGVSSNAKRSAT
PLRRLDPSEARGYRD
IGSPPNASANEEEPR
ATEDEIGSPPNASAN
LREVEGASMXXXXXX
GTGGSLESVLREVEG
EDGGTGGSLESVLRE
DLDKALDSHVHVDWP
NVPATGYSGYQPAGT
DDDSDSDSDDETETV
DEDDDSDSDSDDETE
VDDEDDDSDSDSDDE
TSGGLGSSTRYGGTA
TTSGGLGSSTRYGGT
EELFDTTSGGLGSST
SAENYYVSIRELQLD
STQERQSSQILLLST
HATIRSGSGGLPHGL
TASNQRVSAARKAAL
SDASETASNQRVSAA
YIEISDASETASNQR
EPVYIEISDASETAS
PDSNDGYSLNRKIQA
SAELAPDSNDGYSLN
PDPPPLSSAELAPDS
RESSKCSSDNADQTD
HPTCDPLSRESSKCS
PGADISISNPHPTCD
QRPGADISISNPHPT
DNADQTDSDTDRRSS
DPLSRESSKCSSDNA
AWCRGTPSFRLSTVR
SAEAEEESGLPDLSR
LHLSDDESAEAEEES
GGGLLHLSDDESAEA
FLVRTDLSYILLGET
RVRGPTVSTDLEFPD
PPGLVVPSGLVVPAP
TSGLAAPSAVPARTA
APSATATSGLAAPSA
RRAPAAPSATATSGL
VQLSTETSFLKKCES
SLPPAKPSPEAPVAE
AAGGAEGSNNRRARR
HRALNAPSNFPKSCD
ARCILPDSNYIDVET
SVLTASGSLARAAEE
PSSVLTASGSLARAA
DDSGYKPSSVLTASG
DSGYKPSSVLTASGS
ASSCEDDSGYKPSSV
GFKNRILSAFERPKS
LHAINDASGFKNRIL
GPGAGSNSGAGASSA
LGQSPLGSDKTKDYD
VPSYRAPSAPTQGLF
LVAKSVPSYRAPSAP
SESDSANSTVHKLGK
RYSSESDSANSTVHK
QGRYSSESDSANSTV
GSGSSISSNMMQERL
TRLSGSGSSISSNMM
RKQSTRLSGSGSSIS
SGSGSSISSNMMQER
RLSGSGSSISSNMMQ
QSTRLSGSGSSISSN
AQWWEDDSANIVHLI
SAARLDVSNVSIIRD
IESLNKESVHVLEPG
GHVNEIESLNKESVH
IPSIHSHSVFGHVNE
EVSPSLSSPLTESTV
KEVSPSLSSPLTEST
RYKEVSPSLSSPLTE
VENTIQPSIHEQPPT
SKSSPDGSENLHFEK
KIETSKSSPDGSENL
WKIETSKSSPDGSEN
EVKLIEESAQENLRD
AKNQTQSSRKTLDKG
SAKNQTQSSRKTLDK
YFDIRYGSKIDEFET
FFPSPPPSVGRDGEG
LIASFFPSPPPSVGR
ESQIRHSSGNAILES
SSSSLDPSSSRSLVT
ATLKSSSSLDPSSSR
SATLKSSSSLDPSSS
LQGTSKRSATLKSSS
NMNLQGTSKRSATLK
FIVSPNKSLGVEQGC
LDLDGCSSFIVSPNK
LDPSSSRSLVTLLDS
SSLDPSSSRSLVTLL
SSSLDPSSSRSLVTL
MKNLSPTSGSLQREE
EHHMKNLSPTSGSLQ
PKGDRGSSNQLEDYR
CKDLSDLSRRRVGWN
QMDCKDLSDLSRRRV
GSSTSSTSRTVAMAR
NSGSSTSSTSRTVAM
SNSGSSTSSTSRTVA
VNSNSGSSTSSTSRT
YSGGSSNSYRSELRT
SAEEVKQSEGPGQNE
PQQVAPPSAEEVKQS
PTTAVTPSAPDTPQQ
ANKDGADSGVPEPTT
DQGEEDESPLARSMA
SPGPQSLSCKGRPTK
SAPTDRGSRESRLPQ
ELPISDVSAPTDRGS
HDWELPISDVSAPTD
SLFREHSSGTQFLYR
ESSLSELSSFSLFRE
PESLSSDSGGKTSRS
PGPESLSSDSGGKTS
GPGPESLSSDSGGKT
FEQSASTSPHIKAAD
GPEYFEQSASTSPHI
VNKLTEWSRQLDGLK
ELELERDSLDHEDDP
SLDQQSSSVDLLKEL
SSLDQQSSSVDLLKE
EDASSWSSLDQQSSS
LEDASSWSSLDQQSS
KHELRKVSDISSSCE
PSRGPEPSESLKLEI
LEKQQQLSSQRQQTW
LKQELHISQRKAGGS
LNSSPQPSLLSDASR
LPQALSLSLNSSPQP
EPGTPTKSRIINETQ
TNAVPSPSRCAPPSS
ADTNAVPSPSRCAPP
YAIDQNVSADTNAVP
KAIDRERSPEKERER
PVERDNNSHDRKREK
VPSKLSGSVPTKEGG
IDSRPVPSKLSGSVP
REPEPIDSRPVPSKL
RPVPSKLSGSVPTKE
NQLANVPSGKAGKPV
PSECPSESKHKSVGM
PYPSECPSESKHKSV
DKENPYPSECPSESK
VTSSHSPSPHTDIKR
DKVTSSHSPSPHTDI
LSDKVTSSHSPSPHT
ILSDKVTSSHSPSPH
SEKLEILSDKVTSSH
REDMKESSLVVMTLK
EREDMKESSLVVMTL
MEREKSKSLPPPTHN
KDMEREKSKSLPPPT
ASGISSSSPGGGPGN
KSASGISSSSPGGGP
EETSSEDSKSASGIS
SASGISSSSPGGGPG
SKSASGISSSSPGGG
SEDSKSASGISSSSP
TSSEDSKSASGISSS
KDTEETSSEDSKSAS
SKDTEETSSEDSKSA
GCQSRERSKDTEETS
ENCLVDISPVRKIYD
QAKLVETSEEKETKK
KEQPPAASRVTGASQ
ESPQQEASRSVAKKN
MPPLQEKSEKPLLPK
ADLLFDESMPPLQEK
DLDKDSQSTDRPPAG
ADDLDKDSQSTDRPP
QRQGLSDSLKDLADD
DPQRQGLSDSLKDLA
EAQRTGLSASLAELA
PAGAQTTSAPTQSVV
SGCTFDSSLADIADD
KKGAATPSGCTFDSS
PSGCTFDSSLADIAD
ADEFKLSSANQPGSF
KADEFKLSSANQPGS
DAEKKGLSDALAEVA
PCSDLDGSLADIPDQ
KDKATNQSTETTSPC
TTSAPTQSVVESIAA
EDILESESRPKPKEE
SLEDILESESRPKPK
ESRDFDESLEDILES
SPKEKCESRDFDESL
AEDVEKISRLDLEPE
ADNSGTDSAQKPLSK
VPVAPTLSKKEKKKD
IATIGAVSEGGASIM
ASQISCMSTRCVAES
EPPASQISCMSTRCV
VSLVPESSVRKLCDE
QVSLVPESSVRKLCD
GPVPTVTSTTDAKAI
PSPRDPASDQLAKSM
SVIREVPSPRDPASD
RAPKIWPSDTKGKRK
RLDLSDLSVEMYGTS
NRDINMPSTVCNQSV
SIDESKPSVQLNSVK
QAKKRTSSSLEFGRQ
VQAKKRTSSSLEFGR
PTKKTEFSDDLLLKE
SRTVTAVSLSKGNVK
TRINLSQSRTVTAVS
QTTRINLSQSRTVTA
TVTAVSLSKGNVKRE
QPPQTQQSGQTTVPF
PAALSIPSTIGYHKQ
TEKPAALSIPSTIGY
AAPQPFSSQPSQASP
LVDQETDSNEPVHAA
IVSSESLSRKRALGP
DMIVSSESLSRKRAL
ARDMIVSSESLSRKR
PARDMIVSSESLSRK
ESFFSYVSPARDMIV
EKGTGEESFFSYVSP
ARLSNSPSVMQQPEN
QGARLSNSPSVMQQP
QSQGARLSNSPSVMQ
LSPLEPSSGDGTARR
ELSPLEPSSGDGTAR
RKNKRELSPLEPSSG
VEDCGSRSTELPNQE
SSVEDCGSRSTELPN
RTGIESTSSVEDCGS
VNEDQEPSMPEQKIQ
EGEKNISSLGASQSS
EEGEKNISSLGASQS
STCAESGSNGKTPEE
FSSTCAESGSNGKTP
SETSEPLSLRATIVP
PEHFSETSEPLSLRA
EQSPEHFSETSEPLS
GASQSSPSNERNRTN
SSLGASQSSPSNERN
SLGASQSSPSNERNR
LPTESAFSLRLFSST
EKELPTESAFSLRLF
QEPQDAPSHPEKELP
KSGRTEASTLTSEAQ
RLKKKKKSGRTEAST
HDSSLQASHRRQTAV
MLPIIHDSSLQASHR
LPIIHDSSLQASHRR
AFSLRLFSSTCAESG
NLRKRNVSYGFKQRR
SKILEKTSGPGKDVD
GAFKENISKILEKTS
ETGEWGASGAFKENI
SYDVEEDSDVAMDDM
SPDPYAASALKKLAP
PPKVKEESGERLGAR
QDEDGTDSEPARPRP
QSPHKENSNAEPHGH
APRTDQQSPHKENSN
AESRQGGSEGDEDRK
VEGEEAESRQGGSEG
DRDLEPLSRSFDEFA
LGETDSDSKDRDLEP
FLLGETDSDSKDRDL
KGIIPSLSRIETAVT
VDKGIIPSLSRIETA
EATAGYTSTLVDKGI
DKEEMDLSQEAPRTD
ESLGDAESYDKEEMD
KSPTTRESLGDAESY
QPSKQAKSPTTRESL
PSPSAPSSPLRRERE
KPSPSAPSSPLRRER
PTGKPSPSAPSSPLR
KEPTGKPSPSAPSSP
PSDEIGGSEDDQSPA
SCAGRDPSDEIGGSE
FQPMDPTSCAGRDPS
IKKRIALSSVTMTET
GGSEDDQSPAGKNLD
RKEIRTESFGGKVTK
GKPPPEPSVLRFFTH
SFEAGDLSRSMTYRK
ESVSAPRSFEAGDLS
ADHNESVSAPRSFEA
PGADHNESVSAPRSF
VTEGDGVSRLYKRPN
KVNKLSFSRNRVLAL
FHKVNKLSFSRNRVL
GNSLNLSSAARTDEP
VSETEGNSLNLSSAA
EGNSLNLSSAARTDE
HVIMTKVSETEGNSL
[truncated: 72,354 more rows]
